# Supplementary material for: Mapping Phenomena Relevant to Adolescent Emotion Regulation: A Text-Mining Systematic Review
Source: Adolesc Res Rev. 2021 May 21;7(1):127–39. doi: 10.1007/s40894-021-00160-7 (PMC8138847; doi:10.1007/s40894-021-00160-7)
Supplement: Supplementary file 1 — Supplementary file1 (ZIP 54379 kb) [file 40894_2021_160_MOESM1_ESM.zip › veni_sysrev-master/recs/savedrecs17.txt]

FN Clarivate Analytics Web of Science
VR 1.0
PT J
AU Vazsonyi, AT
   Belliston, LM
AF Vazsonyi, Alexander T.
   Belliston, Lara M.
TI The cultural and developmental significance of parenting processes in
   adolescent anxiety and depression symptoms
SO JOURNAL OF YOUTH AND ADOLESCENCE
LA English
DT Article; Proceedings Paper
CT 10th Biennial Meeting of the Society-for-Research-on-Adolescence
CY MAR 11-14, 2004
CL Baltimore, MD
SP Soc Res Adolescence
DE cross-national; maternal and paternal family processes; internalizing
   behaviors; developmental processes; measurement
ID FAMILY RELATIONSHIPS; AMERICAN ADOLESCENTS; AFRICAN-AMERICAN;
   MENTAL-HEALTH; SELF-ESTEEM; MOOD; RISK; PEER; DELINQUENCY; PERSONALITY
AB This study examined the cultural and developmental significance of maternal and paternal parenting processes (closeness, support, monitoring, communication, conflict, and peer approval) for measures of anxiety and depression symptoms in adolescents from Hungary, the Netherlands, Switzerland, and the United States (N = 6,935). Across all cultural contexts, measures of maternal and paternal support and conflict were most consistently associated with measures of internalizing behaviors. Few differences were observed in the importance of individual parenting processes for anxiety or depression symptoms across cultures. Additionally, with the exception of maternal conflict for anxiety and depression symptoms and paternal closeness for depression symptoms, none of the parenting process dimensions differed in importance for internalizing behaviors across developmental periods (middle versus late adolescence). The investigation provides evidence of great similarity in developmental processes, both across cultural contexts and developmental periods.
C1 Auburn Univ, Dept Human Dev & Family Studies, Auburn, AL 36849 USA.
EM vazsonyi@auburn.edu
RI Vazsonyi, Alexander T/B-1229-2008
NR 48
TC 13
Z9 13
U1 1
U2 16
PU SPRINGER/PLENUM PUBLISHERS
PI NEW YORK
PA 233 SPRING ST, NEW YORK, NY 10013 USA
SN 0047-2891
J9 J YOUTH ADOLESCENCE
JI J. Youth Adolesc.
PD AUG
PY 2006
VL 35
IS 4
BP 491
EP 505
DI 10.1007/s10964-006-9064-3
PG 15
WC Psychology, Developmental
SC Psychology
GA 070YT
UT WOS:000239563700001
DA 2020-02-16
ER

PT J
AU Ge, XJ
   Brody, GH
   Conger, RD
   Simons, RL
AF Ge, Xiaojia
   Brody, Gene H.
   Conger, Rand D.
   Simons, Ronald L.
TI Pubertal maturation and African American children's internalizing and
   externalizing symptoms
SO JOURNAL OF YOUTH AND ADOLESCENCE
LA English
DT Article
DE puberty; externalizing and internalizing symptoms; African-American
ID SUBSTANCE USE; GENDER DIFFERENCES; NEGATIVE AFFECT; BEHAVIOR; IMPACT;
   ADOLESCENCE; TRANSITION; GIRLS; AGE; PSYCHOPATHOLOGY
AB The association of pubertal maturation with internalizing and externalizing symptoms was examined with a sample of 867 African-American 10-12-year-old children. Children reported their pubertal development status and timing using a self-report questionnaire, and symptoms were assessed through diagnostic interviews with the children and their primary caregivers. Pubertal status and timing were significantly associated with children's reports of the internalizing symptoms of social anxiety disorder, generalized anxiety disorder, and major depression and with the externalizing symptoms of oppositional defiant disorder, attention deficit disorder, and conduct disorder. Pubertal development also was associated with caregivers' reports of children's externalizing symptoms. The pubertal transition was associated with internalizing and externalizing symptoms in both boys and girls.
C1 Univ Calif Davis, Dept Humen & Community Dev, Davis, CA 95616 USA.
   Univ Georgia, Athens, GA 30602 USA.
RP Ge, XJ (reprint author), Univ Calif Davis, Dept Humen & Community Dev, 1 Shields Ave, Davis, CA 95616 USA.
NR 46
TC 80
Z9 82
U1 1
U2 14
PU SPRINGER/PLENUM PUBLISHERS
PI NEW YORK
PA 233 SPRING ST, NEW YORK, NY 10013 USA
SN 0047-2891
EI 1573-6601
J9 J YOUTH ADOLESCENCE
JI J. Youth Adolesc.
PD AUG
PY 2006
VL 35
IS 4
BP 531
EP 540
DI 10.1007/s10964-006-9046-5
PG 10
WC Psychology, Developmental
SC Psychology
GA 070YT
UT WOS:000239563700004
DA 2020-02-16
ER

PT J
AU Caples, HS
   Barrera, M
AF Caples, Heather S.
   Barrera, Manuel, Jr.
TI Conflict, support and coping as mediators of the relation between
   degrading parenting and adolescent adjustment
SO JOURNAL OF YOUTH AND ADOLESCENCE
LA English
DT Article
DE maltreatment; degrading parenting; adolescents; support; conflict;
   coping
ID PSYCHOLOGICAL MALTREATMENT; MIDDLE CHILDHOOD; MANIFEST ANXIETY;
   MENTAL-HEALTH; CHILDREN; BEHAVIOR; MOTHER; PSYCHOPATHOLOGY; INVENTORY;
   MODELS
AB Relatively few studies have examined psychological maltreatment as a risk factor for adolescent psychopathology. This cross-sectional study evaluated mother-adolescent conflict frequency, maternal support, and avoidant coping as mediators of relations between mother's degrading parenting and adolescent conduct problems and internalizing. Analyses were conducted to determine if relations between model constructs were influenced by reporter, gender, or ethnicity. The sample included 232 adolescents and their mothers. Household interviews were conducted with families who were randomly selected from two urban school districts. The proposed model was estimated using path analysis and generally fit the data well. Results suggested that mothers' degrading parenting was associated with risk for internalizing and conduct problems, regardless of adolescent gender or ethnicity. Mother-adolescent conflict frequency mediated relations between mothers' degrading parenting and adolescent adjustment. Maternal support and avoidant coping mediated relations between degrading parenting and internalizing when adolescent report was used.
C1 Barrow Neurol Inst, Phoenix, AZ 85013 USA.
   Arizona State Univ, Tempe, AZ USA.
RP Caples, HS (reprint author), Barrow Neurol Inst, 222 W Thomas Rd,Suite 315, Phoenix, AZ 85013 USA.
EM Heather.Caples@chw.edu
NR 67
TC 32
Z9 33
U1 1
U2 9
PU SPRINGER/PLENUM PUBLISHERS
PI NEW YORK
PA 233 SPRING ST, NEW YORK, NY 10013 USA
SN 0047-2891
J9 J YOUTH ADOLESCENCE
JI J. Youth Adolesc.
PD AUG
PY 2006
VL 35
IS 4
BP 603
EP 615
DI 10.1007/s10964-006-9057-2
PG 13
WC Psychology, Developmental
SC Psychology
GA 070YT
UT WOS:000239563700010
DA 2020-02-16
ER

PT J
AU Keogh, E
   Eccleston, C
AF Keogh, Edmund
   Eccleston, Christopher
TI Sex differences in adolescent chronic pain and pain-related coping
SO PAIN
LA English
DT Article
DE chronic pain; sex differences; coping; adolescent; catastrophizing
ID LABORATORY-INDUCED PAIN; MANAGING CHRONIC PAIN; GENDER-DIFFERENCES;
   CHILDRENS DEPRESSION; ANXIETY SENSITIVITY; BELGIAN POPULATION;
   GONADAL-HORMONES; MENSTRUAL-CYCLE; HEALTH-CARE; PERCEPTION
AB Sex differences exist in pain and the strategies used to cope with pain. Although it is has been proposed that such differences become apparent around puberty, somewhat surprisingly very little research has specifically investigated sex as a moderator of pain within adolescents. The primary aim of the current study was to investigate sex differences in pain and coping within a group of 46 male and 115 female adolescent chronic pain sufferers. All were aged between 11 and 19 years and had been referred to the Pain Management Unit at the Royal National Hospital for Rheumatic Diseases, United Kingdom. Patients completed a battery of measures including pain experiences and a pain coping questionnaire. No sex differences were found in pain chronicity, although males and females did differ in self-reported pain experiences (females reported higher pain). Sex differences were also found in coping behaviours. Females used more social support, positive statements and internalizing/catastrophizing, whereas males reported engaging in more behavioural distraction. Of these strategies internalizing/catastrophizing was found to mediate the relationship between sex and pain. This suggests that not only do sex differences exist in the pain experiences and pain-coping strategies of adolescents with chronic pain, but that internalizing/catastrophizing may be an important mechanism in understanding such differences. More research examining potential sex differences in children and adolescents is recommended. (c) 2006 International Association for the Study of Pain. Published by Elsevier B.V. All rights reserved.
C1 Univ Bath, Dept Psychol, Pain Management Unit, Bath BA2 7AY, Avon, England.
   Royal Natl Hosp Rheumat Dis NHS Trust, Bath, Avon, England.
RP Keogh, E (reprint author), Univ Bath, Dept Psychol, Pain Management Unit, Bath BA2 7AY, Avon, England.
EM e.m.keogh@bath.ac.uk
OI Eccleston, Christopher/0000-0003-0698-1543
NR 63
TC 83
Z9 87
U1 1
U2 10
PU ELSEVIER SCIENCE BV
PI AMSTERDAM
PA PO BOX 211, 1000 AE AMSTERDAM, NETHERLANDS
SN 0304-3959
J9 PAIN
JI Pain
PD AUG
PY 2006
VL 123
IS 3
BP 275
EP 284
DI 10.1016/j.pain.2006.03.004
PG 10
WC Anesthesiology; Clinical Neurology; Neurosciences
SC Anesthesiology; Neurosciences & Neurology
GA 075BA
UT WOS:000239855800009
PM 16644131
DA 2020-02-16
ER

PT J
AU Bauer, NS
   Herrenkohl, TI
   Lozano, P
   Rivara, FP
   Hill, KG
   Hawkins, JD
AF Bauer, Nerissa S.
   Herrenkohl, Todd I.
   Lozano, Paula
   Rivara, Frederick P.
   Hill, Karl G.
   Hawkins, J. David
TI Childhood bullying involvement and exposure to intimate partner violence
SO PEDIATRICS
LA English
DT Article
DE bullying; intimate partner violence; behavior disorders/problems
ID PSYCHOSOCIAL ADJUSTMENT; RISK-FACTORS; FUTURE-DIRECTIONS; DOMESTIC
   VIOLENCE; SCHOOL; CHILDREN; VICTIMIZATION; BEHAVIOR; VICTIMS;
   INTERVENTION
AB OBJECTIVE. Our objectives with this study were to describe the prevalence of bullying involvement (ie, bullying and victimization) among children from a multigenerational study and to examine the relationship of these childhood behaviors and exposure to intimate partner violence.
   METHODS. A community-based cohort of 112 children (aged 6 to 13 years) was asked to self-report on physical, verbal, and relational types of bullying and victimization experienced in the past year. Parents reported on their child's externalizing and internalizing behaviors during the previous 6 months using items from Achenbach's Child Behavior Checklist. The frequency of parental experiences of intimate partner violence perpetration and victimization at 2 time points during the preceding 5 years was measured using Conflict Tactics Scale items. The association of intimate partner violence and parent-reported child behavioral problems was examined, followed by exposure to intimate partner violence and child-reported bullying or victimization. Parental risk factors (eg, race/ethnicity, education, problem drinking) that predispose to intimate partner violence were controlled for using propensity score statistical modeling.
   RESULTS. Eighty-two (73.2%) children reported being victimized by peers, and 38 (33.9%) children reported bullying behaviors in the past year. More reports came from girls than from boys (55% for victimization and 61% for bullying). Almost all (97%) child bullies were also victims themselves. Intimate partner violence was reported by parent respondents in 53 (50.5%) households at any or both of the 2 time points. Exposure to intimate partner violence was not associated with child-reported relational bullying behaviors or victimization by peers, However, intimate partner violence-exposed children were at increased risk for problematic levels of externalizing behavior/physical aggression and internalizing behaviors.
   CONCLUSIONS. In our sample, children who were 6 to 13 years of age reported a substantial amount of bullying and victimization; a large majority were bully-victims and female. Regression analyses did not show that children who were exposed to intimate partner violence were more likely to engage in relational bullying. However, children who are exposed to intimate partner violence have a higher likelihood of internalizing behaviors and physical aggression.
C1 Univ Washington, Inst Child Hlth, Dept Epidemiol, Seattle, WA 98195 USA.
   Univ Washington, Dept Pediat, Seattle, WA 98195 USA.
   Univ Washington, Sch Social Work, Social Dev Res Grp, Seattle, WA 98195 USA.
RP Bauer, NS (reprint author), Univ Washington, Inst Child Hlth, Dept Epidemiol, 6200 NE 74th St,Suite 210, Seattle, WA 98195 USA.
EM nerissa@u.washington.edu
RI Hill, Karl/C-3688-2015; Hawkins, J. David/B-8159-2017; Bauer,
   Nerissa/G-6284-2016
OI Hill, Karl/0000-0001-8342-1561; Bauer, Nerissa/0000-0002-1816-3575
FU NIDA NIH HHSUnited States Department of Health & Human ServicesNational
   Institutes of Health (NIH) - USANIH National Institute on Drug Abuse
   (NIDA) [R01DA12138, R01 DA012138, R01 DA009679, R01DA09679, R01
   DA012138-05, R01 DA009679-10]
NR 49
TC 70
Z9 70
U1 1
U2 28
PU AMER ACAD PEDIATRICS
PI ELK GROVE VILLAGE
PA 141 NORTH-WEST POINT BLVD,, ELK GROVE VILLAGE, IL 60007-1098 USA
SN 0031-4005
J9 PEDIATRICS
JI Pediatrics
PD AUG
PY 2006
VL 118
IS 2
BP E235
EP E242
DI 10.1542/peds.2005-2509
PG 8
WC Pediatrics
SC Pediatrics
GA 069IW
UT WOS:000239440600076
PM 16882768
OA Green Accepted
DA 2020-02-16
ER

PT J
AU Dahl, LB
   Kaaresen, PI
   Tunby, J
   Handegard, BH
   Kvernmo, S
   Ronning, JA
AF Dahl, Lauritz Bredrup
   Kaaresen, Per Ivar
   Tunby, Jorunn
   Handegard, Bjorn Helge
   Kvernmo, Siv
   Ronning, John A.
TI Emotional, behavioral, social, and academic outcomes in adolescents born
   with very low birth weight
SO PEDIATRICS
LA English
DT Article
DE very low birth weight; adolescent; behavioral problems; emotional
   problems; competence; gender-specific; Child Behavior Check List; Youth
   Self-Report
ID QUALITY-OF-LIFE; CHILDREN; INFANTS; HEALTH; AGE; DISORDERS; CHECKLIST;
   AGREEMENT; PRETERM; PSYCHOPATHOLOGY
AB BACKGROUND. Very low birth weight survivors are at increased risk of developing emotional and behavioral problems and low social and academic competencies. Information on such problems in very low birth weight adolescents is still sparse.
   OBJECTIVES. Our purpose for this work was to study gender-specific emotional and behavioral problems and social and academic competencies in a cohort of very low birth weight adolescents in north Norway.
   METHODS. Families with very low birth weight adolescents aged 13 to 18 years, born between 1978 and 1989 (n = 162) were addressed by mail and asked to complete the Child Behavior Check List and the Youth Self-Report. Data were compared with 2 normative adolescent populations (Child Behavior Check List, n = 540; Youth Self-Report, n = 2522). Scores given by very low birth weight adolescents and their parents on identical items in Child Behavior Check List and Youth Self-Report (cross-informant syndrome constructs) were compared in pairs. To explore predictive effects, demographic and early medical characteristics were entered into a hierarchical multiple regression analysis.
   RESULTS. There were 156 eligible families, and 99 (63.5%) responded. All completed the Child Behavior Check List, and 82 (52.6%) completed the Youth Self-Report. Very low birth weight boys reported less externalizing and internalizing behaviors and thought and attention problems and higher activity score, whereas very low birth weight girls reported less externalizing behavior and less social, thought, and attention problems and higher activity score compared with normative adolescents. Very low birth weight parents, however, reported more social and attention problems and less social and school competence in boys and more internalizing behavior and social and attention problems and less school competence in girls compared with normative parents. They scored high proportions of both genders within the borderline/clinical range on all of the scales, except for externalizing behavior and social problems in girls. Female very low birth weight adolescents, in contrast to males, reported more problems than parents when compared in pairs, and externalizing problems in particular were not recognized by parents.
   CONCLUSIONS. From parents' point of view, significant proportions of very low birth weight adolescents experience more emotional and behavioral problems and less competence than normative adolescents. In contrast, very low birth weight adolescents state less problems and similar or higher competence than normative adolescents. Very low birth weight adolescent girls report more emotional and behavioral problems compared with their parents than very low birth weight adolescent boys do. Externalizing problems in very low birth weight adolescent girls are often not recognized by parents. To better understand these seemingly paradoxical findings and to develop adequate intervention programs, there is a need for prospective longitudinal studies.
C1 Univ Tromso Hosp, Child & Adolescent Clin, N-9038 Tromso, Norway.
   Univ Tromso, Inst Clin Med, N-9001 Tromso, Norway.
RP Dahl, LB (reprint author), Univ Tromso Hosp, Child & Adolescent Clin, N-9038 Tromso, Norway.
EM lauritz.dahl@unn.no
OI Kvernmo, Siv/0000-0002-8406-2449
NR 58
TC 83
Z9 86
U1 0
U2 14
PU AMER ACAD PEDIATRICS
PI ELK GROVE VILLAGE
PA 141 NORTH-WEST POINT BLVD,, ELK GROVE VILLAGE, IL 60007-1098 USA
SN 0031-4005
EI 1098-4275
J9 PEDIATRICS
JI Pediatrics
PD AUG
PY 2006
VL 118
IS 2
BP E449
EP E459
DI 10.1542/peds.2005-3024
PG 11
WC Pediatrics
SC Pediatrics
GA 069IW
UT WOS:000239440600103
PM 16882786
DA 2020-02-16
ER

PT J
AU Whitbeck, LB
   Hoyt, D
   Johnson, K
   Chen, XJ
AF Whitbeck, Les. B.
   Hoyt, Dan
   Johnson, Kurt
   Chen, Xiaojin
TI Mental disorders among parents/caretakers of American Indian early
   adolescents in the Northern Midwest
SO SOCIAL PSYCHIATRY AND PSYCHIATRIC EPIDEMIOLOGY
LA English
DT Article
DE mental disorder; American Indian
ID GREAT SMOKY MOUNTAINS; PSYCHIATRIC EPIDEMIOLOGY; RESERVATION
   POPULATIONS; HEALTH-SERVICES; PRIMARY-CARE; PREVALENCE; VILLAGE; YOUTH;
   DISPARITIES; CONTEXT
AB Background. This study reports prevalence and comorbidty of five DSM-III-R diagnoses (alcohol abuse, alcohol dependence, drug abuse, major depressive episode, and generalized anxiety disorder) among American Indian and Canadian First Nations parents/caretakers of children aged 10-12 years from the Northern Midwest United States and Canada. Lifetime prevalence rates were compared to adults in the National Comorbidity Survey (NCS) and Southwest and Northern Plains cultures from the AI-SUPERPFP study. Method. Native interviewers used computer-assisted personal interviews to administer the University of Michigan Composite International Diagnostic Interview (UM-CIDI) to 861 tribally enrolled parents and caretakers (625 females; 236 males) of 741 tribally enrolled children aged 10-12 years. Fathers/male caretakers ranged in age from 21 years to 68 years with an average age of 41 years; mothers/female caretakers ranged in age from 17 years to 77 years with an average of 39 years. Results. About three-fourths (74.6%) of the adults met lifetime criteria for one of the five disorders; approximately one-third (31.6%) met lifetime criteria for two or more of the five disorders. Prevalence of the substance use disorders was higher than those in the general population (NCS); prevalence of internalizing disorders (major depressive disorder and generalized anxiety disorder) was very similar to those in the general population. Prevalence rates for alcohol abuse among the Northern Midwest adults were higher than those reported for Southwest and Northern Plains Tribes, but rates of alcohol dependency were very similar across cultures. Conclusions. The higher prevalence rates for some mental disorders found for the Northern Midwest are discussed in terms of potential method variance. The Northern Midwest results reflect unique patterns of psychiatric disorders in the ubiquity of substance abuse disorders and the co-occurrence of substance abuse disorders with internalizing disorders. Reducing lifetime occurrences of substance abuse disorders would have an enormous positive impact on the mental health of this population.
C1 Univ Nebraska, Dept Sociol, Lincoln, NE 68588 USA.
   Tulane Univ, Dept Sociol, New Orleans, LA 70118 USA.
RP Whitbeck, LB (reprint author), Univ Nebraska, Dept Sociol, 739 Oldfather Hall, Lincoln, NE 68588 USA.
EM lwhitbeck2@unlnotes.unl.edu
RI Duran, Bonnie m/A-3029-2009
OI Hoyt, Danny/0000-0002-4017-5396
FU NIAAA NIH HHSUnited States Department of Health & Human ServicesNational
   Institutes of Health (NIH) - USANIH National Institute on Alcohol Abuse
   & Alcoholism (NIAAA) [R01 AA020299]; NIDA NIH HHSUnited States
   Department of Health & Human ServicesNational Institutes of Health (NIH)
   - USANIH National Institute on Drug Abuse (NIDA) [R01 DA013580,
   DA13580]; NIMH NIH HHSUnited States Department of Health & Human
   ServicesNational Institutes of Health (NIH) - USANIH National Institute
   of Mental Health (NIMH) [R01 MH067281, R01 MH067281-01, MH67281]
NR 30
TC 29
Z9 29
U1 1
U2 4
PU DR DIETRICH STEINKOPFF VERLAG
PI DARMSTADT
PA PO BOX 10 04 62, D-64204 DARMSTADT, GERMANY
SN 0933-7954
J9 SOC PSYCH PSYCH EPID
JI Soc. Psychiatry Psychiatr. Epidemiol.
PD AUG
PY 2006
VL 41
IS 8
BP 632
EP 640
DI 10.1007/s00127-006-0070-2
PG 9
WC Psychiatry
SC Psychiatry
GA 065FX
UT WOS:000239146200006
PM 16779502
OA Green Accepted, Green Published
DA 2020-02-16
ER

PT J
AU Handwerk, ML
   Clopton, K
   Huefner, JC
   Smith, GL
   Hoff, KE
   Lucas, CP
AF Handwerk, Michael L.
   Clopton, Kerri
   Huefner, Jonathan C.
   Smith, Gail L.
   Hoff, Kathy E.
   Lucas, Christopher P.
TI Gender differences in adolescents in residential treatment
SO AMERICAN JOURNAL OF ORTHOPSYCHIATRY
LA English
DT Article
DE gender; adolescents; psychopathology; residential treatment
ID DIAGNOSTIC INTERVIEW SCHEDULE; HEALTH-SERVICE USE; CONDUCT DISORDER;
   MENTAL-HEALTH; PSYCHIATRIC-DISORDERS; SEX-DIFFERENCES;
   ANTISOCIAL-BEHAVIOR; ACHIEVEMENT PLACE; JUVENILE JUSTICE; FOLLOW-UP
AB Gender differences for adolescents in residential care were examined for a sample of 2,067 youths in a large residential facility. At admission, female youths were more troubled than male youths, as shown in significantly higher Diagnostic Interview Schedule for Children (DISC) diagnoses and comorbidity rates, higher internalizing and externalizing Child Behavior Checklist scores, and significantly higher Suicide Prevention Scale hopelessness, negative self-evaluation, and suicide ideation scores. Girls had higher rates of depressive and anxiety diagnoses on the DISC at both admission and I year. Both genders demonstrated significant reductions in both externalizing and internalizing problem behaviors over the first year in the program. Girls had significantly higher rates of internalizing problem behavior but showed a significantly greater reduction in these behaviors than did boys. At departure, girls were rated as being more successful than boys by clinical staff. Youths did not differ by gender in their behavior on a 6-month follow-up success scale. Implications for prioritizing research addressing the needs of female adolescents in residential care are discussed.
C1 Girls & Boys Town, Clin Serv & Res, Boys Town, NE 68010 USA.
   Girls & Boys Town, Res Dept, Boys Town, NE 68010 USA.
   Univ No Iowa, Dept Educ Psychol & Fdn, Cedar Falls, IA 50614 USA.
   Illinois State Univ, Dept Psychol, Normal, IL 61761 USA.
   NYU, Dept Psychiat, New York, NY 10016 USA.
RP Handwerk, ML (reprint author), Girls & Boys Town, Clin Serv & Res, 13603 Flanagan Blvd, Boys Town, NE 68010 USA.
EM handwerkm@girlsandboystown.org
NR 100
TC 55
Z9 56
U1 0
U2 16
PU AMER PSYCHOLOGICAL ASSOC/EDUCATIONAL PUBLISHING FOUNDATION
PI WASHINGTON
PA 750 FIRST ST NE, WASHINGTON, DC 20002-4242 USA
SN 0002-9432
J9 AM J ORTHOPSYCHIAT
JI Am. J. Orthopsychiatr.
PD JUL
PY 2006
VL 76
IS 3
BP 312
EP 324
DI 10.1037/0002-9432.76.3.312
PG 13
WC Psychiatry; Social Work
SC Psychiatry; Social Work
GA 112WW
UT WOS:000242559600005
PM 16981810
DA 2020-02-16
ER

PT J
AU Ladd, GW
AF Ladd, Gary W.
TI Peer rejection, aggressive or withdrawn behavior, and psychological
   maladjustment from ages 5 to 12: An examination of four predictive
   models
SO CHILD DEVELOPMENT
LA English
DT Article
ID CHILDHOOD SOCIAL INTERACTIONS; LIFE-COURSE PATTERNS; EXTERNALIZING
   PROBLEMS; PRESCHOOL-CHILDREN; SCHOOL ADJUSTMENT; PERCEPTIONS;
   TRAJECTORIES; REHABILITATION; VICTIMIZATION; KINDERGARTEN
AB Findings yielded a comprehensive portrait of the predictive relations among children's aggressive or withdrawn behaviors, peer rejection, and psychological maladjustment across the 5-12 age period. Examination of peer rejection in different variable contexts and across repeated intervals throughout childhood revealed differences in the timing, strength, and consistency of this risk factor as a distinct (additive) predictor of externalizing versus internalizing problems. In conjunction with aggressive behavior, peer rejection proved to be a stronger additive predictor of externalizing problems during early rather than later childhood. Relative to withdrawn behavior, rejection's efficacy as a distinct predictor of internalizing problems was significant early in childhood and increased progressively thereafter. These additive path models fit the data better than did disorder-driven or transactional models.
C1 Arizona State Univ, Tempe, AZ 85287 USA.
RP Ladd, GW (reprint author), Arizona State Univ, POB 852502, Tempe, AZ 85287 USA.
EM gary.ladd@asu.edu
FU NICHD NIH HHSUnited States Department of Health & Human ServicesNational
   Institutes of Health (NIH) - USANIH Eunice Kennedy Shriver National
   Institute of Child Health & Human Development (NICHD) [R01HD-045906];
   NIMH NIH HHSUnited States Department of Health & Human ServicesNational
   Institutes of Health (NIH) - USANIH National Institute of Mental Health
   (NIMH) [1 R01MH-49223, 2-R01MH-19223]
NR 90
TC 216
Z9 227
U1 2
U2 46
PU WILEY-BLACKWELL PUBLISHING, INC
PI MALDEN
PA COMMERCE PLACE, 350 MAIN ST, MALDEN 02148, MA USA
SN 0009-3920
J9 CHILD DEV
JI Child Dev.
PD JUL-AUG
PY 2006
VL 77
IS 4
BP 822
EP 846
DI 10.1111/j.1467-8624.2006.00905.x
PG 25
WC Psychology, Educational; Psychology, Developmental
SC Psychology
GA 066UU
UT WOS:000239256400002
PM 16942492
DA 2020-02-16
ER

PT J
AU Bilboul, MJ
   Pope, AW
   Snyder, HT
AF Bilboul, Monica J.
   Pope, Alice W.
   Snyder, Heather T.
TI Adolescents with craniofacial anomalies: Psychosocial adjustment as a
   function of self-concept
SO CLEFT PALATE-CRANIOFACIAL JOURNAL
LA English
DT Article
DE adolescents; craniofacial anomalies; physical appearance; psychosocial
   adjustment; self-concept
ID SCHOOL-AGE CHILDREN; SOCIAL-INTERACTION; CLEFT-PALATE; GENDER;
   PREADOLESCENTS; APPEARANCE; PATTERNS; DEFECTS; MODEL; LIP
AB Objective: To evaluate associations between self-concept and psychosocial adjustment among adolescents with craniofacial anomalies.
   Design: Retrospective chart review.
   Setting: Reconstructive plastic surgery department in urban medical center.
   Participants: Forty-nine adolescents with congenital craniofacial anomalies, aged 14 to 18 years, and their parents.
   Main Outcome Measures: Psychosocial adjustment (internalizing problems and social competence), assessed by self-report and parent-report forms of the Child Behavior Checklist; appearance self-concept and global self-worth, assessed by the Self-Perception Profile for Adolescents.
   Results: Both appearance self-concept and global self-worth were associated with psychosocial adjustment; however, global self-worth remained associated with adjustment when the effects of appearance self-concept were controlled, whereas appearance self-concept was no longer associated with adjustment when global self-worth was controlled. Demographic variables (ethnicity, socioeconomic status, and adolescent gender) largely failed to moderate the associations between self-concept and adjustment.
   Conclusions: Adolescent dissatisfaction with appearance is linked to psychosocial adjustment problems only when it is part of a negative overall view of the self.
C1 St Johns Univ, Dept Psychol, Jamaica, NY 11439 USA.
   Edinboro Univ, Dept Psychol, Edinboro, PA USA.
RP Pope, AW (reprint author), St Johns Univ, Dept Psychol, 8000 Utopia Pkwy, Jamaica, NY 11439 USA.
EM popea@stjohns.edu
NR 44
TC 16
Z9 16
U1 0
U2 0
PU ALLIANCE COMMUNICATIONS GROUP DIVISION ALLEN PRESS
PI LAWRENCE
PA 810 EAST 10TH STREET, LAWRENCE, KS 66044 USA
SN 1055-6656
EI 1545-1569
J9 CLEFT PALATE-CRAN J
JI Cleft Palate-Craniofac. J.
PD JUL
PY 2006
VL 43
IS 4
BP 392
EP 400
PG 9
WC Dentistry, Oral Surgery & Medicine; Surgery
SC Dentistry, Oral Surgery & Medicine; Surgery
GA 069BR
UT WOS:000239420200002
PM 16854195
DA 2020-02-16
ER

PT J
AU Maughan, B
   Carroll, J
AF Maughan, Barbara
   Carroll, Julia
TI Literacy and mental disorders
SO CURRENT OPINION IN PSYCHIATRY
LA English
DT Article
DE comorbidity; dyslexia; mental disorders
ID ATTENTION-DEFICIT/HYPERACTIVITY DISORDER; DEFICIT HYPERACTIVITY
   DISORDER; READING-DISABILITY; COMORBIDITY; DYSLEXIA; CHILDREN;
   ACHIEVEMENT; HYPERLEXIA; CHILDHOOD; PRESCHOOL
AB This review examines recent evidence on the comorbidity between literacy problems and psychiatric disorder in childhood and,discusses possible contributory factors.
   Recent studies confirm the substantial overlap of literacy problems with a range of emotional/behavioural difficulties in childhood. Literacy problems and inattention may share genetic influences, contributing to associations with attention deficit hyperactivity disorder. To an extent; links with conduct problems may be also mediated by attentional difficulties. In addition, findings suggest bidirectional influences whereby disruptive behaviours impede reading progress and reading failure exacerbates risk for behaviour problems. Associations between literacy problems and anxiety disorders are not entirely mediated by inattentiveness. Rather, comorbid anxiety disorders seem likely to arise from the stressors associated with reading failure. Findings in relation to depression are less consistent, but suggest that poor readers may be vulnerable to low mood. Children with autism seem more likely to face problems in reading comprehension than the decoding difficulties more prominent in other disorders.
   Literacy problems are associated with increased risks of both externalizing and internalizing disorders in childhood, with different mechanisms likely to be implicated in each case. When comorbid problems occur, each is likely to require separate treatment.
C1 Kings Coll, Inst Psychiat, MRC, Social Genet & Dev Psychiat Ctr, London SE5 8AF, England.
   Univ Warwick, Dept Psychol, Coventry CV4 7AL, W Midlands, England.
RP Maughan, B (reprint author), Kings Coll, Inst Psychiat, MRC, Social Genet & Dev Psychiat Ctr, Box PO46, London SE5 8AF, England.
EM b.maughan@iop.kcl.ac.uk
RI Carroll, Julia/D-6259-2011
OI Carroll, Julia/0000-0002-3614-6883
NR 31
TC 64
Z9 66
U1 0
U2 30
PU LIPPINCOTT WILLIAMS & WILKINS
PI PHILADELPHIA
PA 530 WALNUT ST, PHILADELPHIA, PA 19106-3621 USA
SN 0951-7367
J9 CURR OPIN PSYCHIATR
JI Curr. Opin. Psychiatr.
PD JUL
PY 2006
VL 19
IS 4
BP 350
EP 354
DI 10.1097/01.yco.0000228752.79990.41
PG 5
WC Psychiatry
SC Psychiatry
GA 060KM
UT WOS:000238801100002
PM 16721162
DA 2020-02-16
ER

PT J
AU de Boer, L
   Roder, I
   Wit, JM
AF de Boer, L.
   Roder, I.
   Wit, J. M.
TI Psychosocial, cognitive, and motor functioning in patients with
   suspected Sotos syndrome: a comparison between patients with and without
   NSD1 gene alterations
SO DEVELOPMENTAL MEDICINE AND CHILD NEUROLOGY
LA English
DT Article
ID CEREBRAL GIGANTISM; OVERGROWTH PHENOTYPES; CHILDREN; MUTATIONS;
   BEHAVIOR; DISORDER
AB The aim of this study was to investigate psychosocial, cognitive, and motor functioning in patients clinically suspected of Sotos syndrome and to examine differences between patients with deletions or mutations of the gene encoding nuclear SET domain-containing protein 1 (NSD1; the major cause of the syndrome) and those without such alterations. Twenty-nine participants (21 males, 8 females) clinically suspected of Sotos syndrome (mean age 11y 10mo [SD 10y 11mo], range 1y 10mo-48y 5mo) were divided into an NSD1 mutation group (n=12; 8 males, 4 females) and an NSD1 non-mutation group (n=17; 13 males, 4 females). Intelligence, behaviour problems, attention-deficit-hyperactivity disorder (ADHD) symptoms, temperament, adaptive behaviour, and motor functioning were assessed with an extensive test battery. Scores were compared with those of control groups, and scores of the two subgroups were compared with each other. The mean IQ in the 21 individuals tested was 76 (SD 16; range 47-105). High rates of behaviour problems were found and patients lagged 1y 7mo to 2y 7mo behind in aspects of adaptive behaviour. In comparison with a control group of patients with a learning disability*, motor functioning was better. NSD1 mutation compared with NSD1 non-mutation patients showed easier temperament, and fewer NSD1 mutation patients scored in the clinical range for 'total behaviour problems' (3/11 vs 13/17), 'internalizing behaviour' (2/11 vs 11/17), and ADHD (0/9 vs 4/15).
C1 Leiden Univ, Med Ctr, Dept Paediat, NL-2300 RC Leiden, Netherlands.
   Leiden Univ, Dept Psychol, Leiden, Netherlands.
RP Wit, JM (reprint author), Leiden Univ, Med Ctr, Dept Paediat, POB 9600, NL-2300 RC Leiden, Netherlands.
EM J.M.Wit@lumc.nl
NR 29
TC 12
Z9 12
U1 0
U2 4
PU CAMBRIDGE UNIV PRESS
PI NEW YORK
PA 32 AVENUE OF THE AMERICAS, NEW YORK, NY 10013-2473 USA
SN 0012-1622
J9 DEV MED CHILD NEUROL
JI Dev. Med. Child Neurol.
PD JUL
PY 2006
VL 48
IS 7
BP 582
EP 588
DI 10.1017/S0012162206001228
PG 7
WC Clinical Neurology; Pediatrics
SC Neurosciences & Neurology; Pediatrics
GA 064ZB
UT WOS:000239128100009
PM 16780628
DA 2020-02-16
ER

PT J
AU Henricsson, L
   Rydell, AM
AF Henricsson, Lisbeth
   Rydell, Ann-Margret
TI Children with behaviour problems: The influence of social competence and
   social relations on problem stability, school achievement and peer
   acceptance across the first six years of school
SO INFANT AND CHILD DEVELOPMENT
LA English
DT Article
DE externalizing problems; internalizing problems; social competence;
   teacher relationships; peer relationships; school achievement
ID AGGRESSIVE-BEHAVIOR; MIDDLE CHILDHOOD; ADJUSTMENT; ADOLESCENCE;
   TEACHERS; STRESS; TRAJECTORIES; REJECTION; AGREEMENT; PRESCHOOL
AB The aims of the present study were to investigate the role for problematic children of the child's social competence, teacher relations and behaviour with peers for later problem persistence, school performance and peer acceptance, in terms of moderating (protective and exacerbating) and independent effects. Groups of children with externalizing (n = 26) and internalizing (n = 25) problems and a non-problematic group (n = 44) were followed from grade 1-6. Teachers rated behaviour problems and social competence in the first, third and sixth grades, the teacher-child relationship in third grade, and school achievement in sixth grade. Behaviour with peers was assessed in observations in later elementary school. Peer acceptance was assessed through peer nominations in sixth grade. Both problem groups had lower social competence, school achievement and peer acceptance in sixth grade than the non-problematic group. There were moderating and independent effects of social competence, teacher and peer relations on outcomes, but these applied mainly to children with internalizing problems. Copyright (c) 2006 John Wiley & Sons, Ltd.
C1 Uppsala Univ, Dept Psychol, SE-75142 Uppsala, Sweden.
RP Henricsson, L (reprint author), Uppsala Univ, Dept Psychol, POB 1225, SE-75142 Uppsala, Sweden.
EM lisbeth.henricsson@psyk.uu.se
NR 54
TC 78
Z9 79
U1 1
U2 34
PU JOHN WILEY & SONS LTD
PI CHICHESTER
PA THE ATRIUM, SOUTHERN GATE, CHICHESTER PO19 8SQ, W SUSSEX, ENGLAND
SN 1522-7227
J9 INFANT CHILD DEV
JI Infant Child Dev.
PD JUL-AUG
PY 2006
VL 15
IS 4
BP 347
EP 366
DI 10.1002/icd.448
PG 20
WC Psychology, Developmental
SC Psychology
GA 084DY
UT WOS:000240513400002
DA 2020-02-16
ER

PT J
AU Sandstrom, MJ
   Cillessen, AHN
AF Sandstrom, Marlene J.
   Cillessen, Antonius H. N.
TI Likeable versus popular: Distinct implications for adolescent adjustment
SO INTERNATIONAL JOURNAL OF BEHAVIORAL DEVELOPMENT
LA English
DT Article
DE popularity; social adjustment; status
ID RELATIONAL AGGRESSION; PERCEIVED POPULARITY; SOCIAL-STATUS; PEER STATUS;
   DEPRESSION; PERCEPTIONS; EMERGENCE; BEHAVIOR; GENDER; OVERT
AB In the current study, 466 children completed a peer nomination survey assessing both perceived and sociometric popularity at the end of the 5th grade. Measures of behavior problems were assessed through a composite of peer-, teacher- and self-reports at the end of the 8th grade. Examination of the unique concurrent associations of each popularity type with peer nominated social characteristics in 5th grade demonstrated that sociometric popularity was positively associated with prosocial behavior and inclusive behavior, while perceived popularity was positively associated with overt and relational aggression. In addition to emerging as distinct conceptual constructs, these two dimensions of popularity also demonstrated unique associations with adjustment over time. Sociometric popularity in the 5th grade was associated with lower levels of externalizing behavior problems 3 years later, while perceived popularity was associated with higher levels of these problems over time. Interestingly, high levels of perceived popularity in the 5th grade were associated with less internalizing symptoms over time for boys, while high levels of sociometric popularity were associated with less internalizing. symptoms over time for girls.
C1 Williams Coll, Bronfman Sci Ctr, Dept Psychol, Williamstown, MA 01267 USA.
   Univ Connecticut, Storrs, CT 06269 USA.
RP Sandstrom, MJ (reprint author), Williams Coll, Bronfman Sci Ctr, Dept Psychol, Williamstown, MA 01267 USA.
EM Marlene.Sandstrom@williams.edu
RI Cillessen, Antonius H. N./A-5978-2010
OI Cillessen, Antonius H. N./0000-0002-5884-907X
NR 33
TC 80
Z9 81
U1 1
U2 28
PU SAGE PUBLICATIONS LTD
PI LONDON
PA 1 OLIVERS YARD, 55 CITY ROAD, LONDON EC1Y 1SP, ENGLAND
SN 0165-0254
J9 INT J BEHAV DEV
JI Int. J. Behav. Dev.
PD JUL
PY 2006
VL 30
IS 4
BP 305
EP 314
DI 10.1177/0165025406072789
PG 10
WC Psychology, Developmental
SC Psychology
GA 109WW
UT WOS:000242341300002
DA 2020-02-16
ER

PT J
AU Chuang, SS
   Lamb, ME
   Hwang, CP
AF Chuang, Susan S.
   Lamb, Michael E.
   Hwang, C. Philip
TI Personality development from childhood to adolescence: A longitudinal
   study of ego-control and ego-resiliency in Sweden
SO INTERNATIONAL JOURNAL OF BEHAVIORAL DEVELOPMENT
LA English
DT Article
DE adjustment to school; adolescent behaviors; ego-control; ego-resiliency;
   longitudinal
ID VISUAL REGARD
AB We investigated the development of ego-control (EC) and ego-resiliency (ER) over a 13-year period in a cohort of Swedish children first assessed at 2 years of age. Children became more ego-controlled over time although individual differences in EC remained stable. Children's levels of resiliency increased from 2 to 3 years of age and then declined when they were 7 and 8 years of age. Boys continued to become less resilient in adolescence whereas girls became more resilient. Individual differences in boys' resiliency levels were more stable over the 13-year span than girls'. The intercorrelations between EC and ER were only significant for boys at 2 and 15 years of age. The external validity of EC and ER was demonstrated by significant associations with ratings of the children's adaptation to school as well as with their measures of their internalizing and externalizing behavior problems.
C1 Univ Guelph, MacDonald Inst, Dept Family Relat & Appl Nutr, Guelph, ON N1G 2W1, Canada.
   Univ Cambridge, Cambridge CB2 1TN, England.
   Univ Gothenburg, Gothenburg, Sweden.
RP Chuang, SS (reprint author), Univ Guelph, MacDonald Inst, Dept Family Relat & Appl Nutr, Guelph, ON N1G 2W1, Canada.
EM schuang@uoguelph.ca
NR 31
TC 26
Z9 27
U1 0
U2 7
PU SAGE PUBLICATIONS LTD
PI LONDON
PA 1 OLIVERS YARD, 55 CITY ROAD, LONDON EC1Y 1SP, ENGLAND
SN 0165-0254
EI 1464-0651
J9 INT J BEHAV DEV
JI Int. J. Behav. Dev.
PD JUL
PY 2006
VL 30
IS 4
BP 338
EP 343
DI 10.1177/0165025406072795
PG 6
WC Psychology, Developmental
SC Psychology
GA 109WW
UT WOS:000242341300005
DA 2020-02-16
ER

PT J
AU Carlton, BS
   Goebert, DA
   Miyamoto, RH
   Andrade, NN
   Hishinuma, ES
   Makini, GK
   Yuen, NYC
   Bell, CK
   McCubbin, LD
   Else, 'IRN
   Nishimura, ST
AF Carlton, Barry S.
   Goebert, Deborah A.
   Miyamoto, Robin H.
   Andrade, Naleen N.
   Hishinuma, Earl S.
   Makini, George K., Jr.
   Yuen, Noelle Y. C.
   Bell, Cathy K.
   McCubbin, Laurie D.
   Else, Iwalani R. N.
   Nishimura, Stephanie T.
TI Resilience, family adversity and well-being among Hawaiian and
   non-Hawaiian adolescents
SO INTERNATIONAL JOURNAL OF SOCIAL PSYCHIATRY
LA English
DT Article
ID PSYCHOMETRIC PROPERTIES; AMERICAN ADOLESCENTS; PROTECTIVE FACTORS;
   CHILDREN; DEPRESSION; HEALTH; SCHOOL; RISK; VULNERABILITY; AGGRESSION
AB Background: Minorities and indigenous peoples are likely to have poor mental health and physical outcomes. This study examines resiliency indicators in Hawaiian adolescents.
   Aims: Multiple resiliency indicators were examined across different domains including individual, family and community in relation to increased psychological well-being.
   Methods: Existing data from the Native Hawaiian Mental Health Research Development Program (NHMHRDP) were used. These data included information from a community sample of five high schools on three islands from the state of Hawaii. The sample included 1,832 students, where 64% were Native Hawaiian and 36% were non-Hawaiian.
   Results: This study found that Native Hawaiian youth experienced more family adversity compared with non-Hawaiians, but Native Hawaiians were also more likely to have higher levels of family support. For internalizing symptomatology, the most robust resiliency factors were family support and physical fitness/health for Native Hawaiian and non-Hawaiian adolescents. For externalizing symptomatology, achievement and family support were consistently strong resiliency factors. The indicator for physical fitness and health was more influential among Native Hawaiians than non-Hawaiians for externalizing symptoms, while academic achievement was more influential among non-Hawaiians than for Native Hawaiians for the protection against internalizing symptoms.
   Conclusions: Our findings support the need for intervention programs designed to promote resilience in adolescents, including highlighting the importance of the family. Further research is needed to design and evaluate programs that promote well-being, enhance resilience and improve mental health in culturally appropriate ways.
C1 Univ Hawaii Manoa, John A Burns Sch Med, Dept Psychiat, NHMHRDP, Honolulu, HI 96813 USA.
RP Carlton, BS (reprint author), Univ Hawaii Manoa, John A Burns Sch Med, Dept Psychiat, NHMHRDP, 1356 Lusitana St,4th Floor, Honolulu, HI 96813 USA.
EM carltonb@dop.hawaii.edu
FU NCRR NIH HHSUnited States Department of Health & Human ServicesNational
   Institutes of Health (NIH) - USANIH National Center for Research
   Resources (NCRR) [RR0361-06S1]; NIMH NIH HHSUnited States Department of
   Health & Human ServicesNational Institutes of Health (NIH) - USANIH
   National Institute of Mental Health (NIMH) [1R24 MH57079-01A1, 1 R24
   MH5015-01]
NR 65
TC 30
Z9 30
U1 0
U2 17
PU SAGE PUBLICATIONS LTD
PI LONDON
PA 1 OLIVERS YARD, 55 CITY ROAD, LONDON EC1Y 1SP, ENGLAND
SN 0020-7640
J9 INT J SOC PSYCHIATR
JI Int. J. Soc. Psychiatr.
PD JUL
PY 2006
VL 52
IS 4
BP 291
EP 308
DI 10.1177/0020764006065136
PG 18
WC Psychiatry
SC Psychiatry
GA 128VX
UT WOS:000243688900001
PM 17262977
DA 2020-02-16
ER

PT J
AU ter Bogt, TFM
   van Dorsselaer, SAFM
   Monshouwer, K
   Verdurmen, JEE
   Engels, RCME
   Vollebergh, WAM
AF ter Bogt, Tom F. M.
   van Dorsselaer, Saskia A. F. M.
   Monshouwer, Karin
   Verdurmen, Jacqueline E. E.
   Engels, Rutger C. M. E.
   Vollebergh, Wilma A. M.
TI Body mass index and body weight perception as risk factors for
   internalizing and externalizing problem behavior among adolescents
SO JOURNAL OF ADOLESCENT HEALTH
LA English
DT Article
DE body mass index; body image; adolescents; problem behavior;
   internalizing problem behavior; externalizing problem behavior; Youth
   Self-Report
ID FEMALE ADOLESCENTS; DIETING BEHAVIORS; IMAGE; DISSATISFACTION;
   OVERWEIGHT; GENDER; DISORDERS; ATTITUDES; CHILDREN; OBESITY
AB Purpose: To examine the relationship between body mass index (BMI), body weight perception (BWP), and indicators of internalizing and externalizing distress and social, attention and thought problems in a large representative sample of Dutch youth.
   Methods: A total of 1826 pupils in the eighth grade of primary education and 5730 students in the first four years of secondary education gave their height and weight to obtain an estimate of their BMI. They reported their evaluation of their body weight and completed Achenbach's Youth Self-Report (YSR) (1991), which assesses eight types of problem behavior. Data were analyzed in a multivariate framework with BMI and BWP as predictors and the YSR scores on different kinds of problem behavior as dependent variables, controlling for background characteristics.
   Results: Both BMI and BWP are associated with internalizing and externalizing problem behavior, and social, attention and thought problems. Multivariate tests show that BWP is more closely linked to problem behavior than BMI. Adolescents who were either underweight or overweight but considered themselves in good shape had no more problems than the group with normal BMI and BWP 'good'. The perception of being 'too thin' and particularly the perception of being 'too heavy' best predict problem behavior in both male and female adolescents. Overweight youngsters with an adequate perception of their weight have less somatic complaints than their normal-weight peers who perceive themselves as too heavy, but they show higher withdrawnness, social problems, and anxiety/depression.
   Conclusions: Adolescent girls are more dissatisfied with their weight than boys; however, the relationship between weight perception and problem behavior is the same for both genders. (c) 2006 Society for Adolescent Medicine. All rights reserved.
C1 Netherlands Inst Mental Hlth & Addict, Trimbos Inst, NL-3500 AS Utrecht, Netherlands.
   Radbout Univ, Nijmegen, Netherlands.
RP ter Bogt, TFM (reprint author), Netherlands Inst Mental Hlth & Addict, Trimbos Inst, POB 725, NL-3500 AS Utrecht, Netherlands.
EM tbogt@trimbos.nl
RI Vollebergh, Wilma A M/C-2323-2012; Bogt, Tom F ter/C-2134-2008; Engels,
   Rutger/A-5984-2010
OI Vollebergh, Wilma A M/0000-0003-3532-3072; Bogt, Tom F
   ter/0000-0001-6819-4831; Engels, Rutger/0000-0003-1944-9126
NR 39
TC 127
Z9 130
U1 1
U2 19
PU ELSEVIER SCIENCE INC
PI NEW YORK
PA 360 PARK AVE SOUTH, NEW YORK, NY 10010-1710 USA
SN 1054-139X
EI 1879-1972
J9 J ADOLESCENT HEALTH
JI J. Adolesc. Health
PD JUL
PY 2006
VL 39
IS 1
BP 27
EP 34
DI 10.1016/j.jadohealth.2005.09.007
PG 8
WC Psychology, Developmental; Public, Environmental & Occupational Health;
   Pediatrics
SC Psychology; Public, Environmental & Occupational Health; Pediatrics
GA 058KK
UT WOS:000238663700006
PM 16781958
DA 2020-02-16
ER

PT J
AU Sachs-Ericsson, N
   Verona, E
   Joiner, T
   Preacher, KJ
AF Sachs-Ericsson, Natalie
   Verona, Edelyn
   Joiner, Thomas
   Preacher, Kristopher J.
TI Parental verbal abuse and the mediating role of self-criticism in adult
   internalizing disorders
SO JOURNAL OF AFFECTIVE DISORDERS
LA English
DT Article
DE parental verbal; sexual and physical abuse; self-criticism;
   internalizing symptoms
ID NATIONALLY REPRESENTATIVE SAMPLE; POSTTRAUMATIC-STRESS-DISORDER;
   INTERPERSONAL DEPENDENCY; PERSONALITY DIMENSIONS; CHILDHOOD
   MALTREATMENT; ANTISOCIAL-BEHAVIOR; COMORBIDITY SURVEY; MAJOR DEPRESSION;
   COGNITIVE STYLES; VULNERABILITY
AB Background: Researchers (e.g., [Gibb, B.E., 2002. Childhood maltreatment and negative coenitive styles. A quantitative and qualitative review. Clinical Psychology Review, 22 (2), 223-246]; [Rose. D.T., Abramson, L.Y., 1992. Developmental predictors of depressive cognitive styles: developmental perspectives on depression. In Cicchetti. D., Toth, S.L. (Eds.), Developmental Perspectives on Depression. Rochester symposium on developmental psychopathology, vol. 4, pp. 323-349]) have proposed that when childhood abuse is verbal (rather than sexual or physical), the child is more likely to develop a negative self-schema because the negative self-cognitions are directly supplied to the child by the abuser (e.g., "you are stupid").
   Methods: In a test of this theory in adult participants, and drawing on the National Comorbidity Survey (NCS) (N=5877), we investigate the mediating role of current levels of self-criticism on the relationship between retrospective reports of parental verbal abuse, as well as sexual and physical abuse, and adult internalizing symptoms.
   Results: We found self-criticism, but not dependency traits, to fully mediate the relationship between childhood verbal abuse perpetrated by parents and internalizing (depression, anxiety) symptoms. On the other hand, self-criticism was only a partial mediator of the relationship between the other types of abuse and internalizing symptoms.
   Limitations: The NCS data is cross-sectional, which limits any firm conclusions regarding causality. While these results are suggestive that self-criticism is a mediator of the relationship between abuse and internalizing symptoms, longitudinal data are necessary to help rule out alternative explanations.
   Conclusions: Results of this study suggest that childhood abuse experiences, and in particular verbal abuse, may confer risk for internalizing disorders in part because verbal abuse influences the development of a self-critical style. (c) 2006 Elsevier B.V. All rights reserved.
C1 Florida State Univ, Dept Psychol, Tallahassee, FL 32306 USA.
   Univ Illinois, Dept Psychol, Champaign, IL 61820 USA.
   Univ N Carolina, Chapel Hill, NC USA.
RP Sachs-Ericsson, N (reprint author), Florida State Univ, Dept Psychol, Tallahassee, FL 32306 USA.
EM sachs@psy.fsu.edu
NR 32
TC 113
Z9 115
U1 3
U2 20
PU ELSEVIER SCIENCE BV
PI AMSTERDAM
PA PO BOX 211, 1000 AE AMSTERDAM, NETHERLANDS
SN 0165-0327
EI 1573-2517
J9 J AFFECT DISORDERS
JI J. Affect. Disord.
PD JUL
PY 2006
VL 93
IS 1-3
BP 71
EP 78
DI 10.1016/j.jad.2006.02.014
PG 8
WC Clinical Neurology; Psychiatry
SC Neurosciences & Neurology; Psychiatry
GA 060AK
UT WOS:000238773300009
PM 16546265
OA Green Published
DA 2020-02-16
ER

PT J
AU Sourander, A
   Aromaa, M
   Pihlakoski, L
   Haavisto, A
   Rautava, P
   Helenius, H
   Sillanpaa, M
AF Sourander, A
   Aromaa, M
   Pihlakoski, L
   Haavisto, A
   Rautava, P
   Helenius, H
   Sillanpaa, M
TI Early predictors of deliberate self-harm among adolescents. A
   prospective follow-up study from age 3 to age 15
SO JOURNAL OF AFFECTIVE DISORDERS
LA English
DT Article
DE adolescents; suicidality; self-harm; psychopathology; risk factors
ID PSYCHOSOCIAL RISK-FACTORS; SUICIDE ATTEMPTS; FINNISH ADOLESCENTS;
   BEHAVIORAL-PROBLEMS; REPORTED COMPETENCE; IDEATION; CHILDREN;
   INPATIENTS; SAMPLE; CARE
AB Background: To study predictors at age 3 and at age 12 for ideations and acts of deliberate self-harm at age 15 in a representative birth cohort.
   Method: Information about ideations and acts of deliberate self-harm at age 12 and at age 15 was obtained from parents and children. Information about the child's problems was obtained at age 3 using the Child Behavior Checklist 2/3 (CBCL 2/3), and at age 12 with the CBCL and Youth Self-report (YSR). Furthermore, when the child was 12, mothers and fathers gave information about their own health, well-being and mental distress, and about family functioning measured with the Family Assessment Device (FAD).
   Results: There was a significant increase in self-reported deliberate self-harm (ideations or acts) from age 12 to age 15, especially among girls (from 3% to 13%). Parent-child agreement on acts and ideations of deliberate self-harm was very low at both time-points (proportion of agreement 0.0-0.2). Self-reports of deliberate self-harm at age 12 independently predicted both acts and ideations of deliberate self-harm at age 15. Female gender, self-reports of internalizing problems and somatic complaints, parent reports of child's externalizing problems and aggressivity, mother's reports of her health problems, and living in nonintact family at age 12 independently predicted self-reported acts of deliberate self-harm 3 years later. Parent reports of child's learning difficulties, and self-reports of being bullied independently predicted ideations of deliberate self-harm at age 15. Parent reports of child's psychopathology at age 3 assessed with the CBCL 2/3 had no predictive association with ideation or acts of deliberate self-harm at age 15.
   Conclusions: Acts of deliberate self-harm in mid-adolescence are due to an accumulation of earlier family and parental distress, and child's externalizing and internalizing problems. Information about deliberate self-harm at age 12 is an important warning sign of deliberate self-harm in mid-adolescence. (c) 2006 Elsevier B.V. All rights reserved.
C1 Turku Univ Hosp, Dept Child Psychiat, FIN-20520 Turku, Finland.
   Columbia Univ, Dept Child & Adolescent Psychiat, New York, NY USA.
   Turku Univ, Dept Publ Hlth, Turku, Finland.
   Turku Univ, Dept Biostat, Turku, Finland.
   Turku Univ, Dept Child Neurol, Turku, Finland.
RP Sourander, A (reprint author), Turku Univ Hosp, Dept Child Psychiat, FIN-20520 Turku, Finland.
EM andre.sourander@utu.fi
RI Sillanpaa, Matti L/G-4708-2015
OI Sillanpaa, Matti L/0000-0003-4190-3698; Sillanpaa,
   Matti/0000-0002-1521-3602; Sourander, Andre/0000-0003-0361-7244
NR 26
TC 93
Z9 97
U1 1
U2 28
PU ELSEVIER SCIENCE BV
PI AMSTERDAM
PA PO BOX 211, 1000 AE AMSTERDAM, NETHERLANDS
SN 0165-0327
J9 J AFFECT DISORDERS
JI J. Affect. Disord.
PD JUL
PY 2006
VL 93
IS 1-3
BP 87
EP 96
DI 10.1016/j.jad.2006.02.015
PG 10
WC Clinical Neurology; Psychiatry
SC Neurosciences & Neurology; Psychiatry
GA 060AK
UT WOS:000238773300011
PM 16563519
DA 2020-02-16
ER

PT J
AU Gerard, JM
   Krishnakumar, A
   Buehler, C
AF Gerard, Jean M.
   Krishnakumar, Ambika
   Buehler, Cheryl
TI Marital conflict, parent-child relations, and youth maladjustment - A
   longitudinal investigation of spillover effects
SO JOURNAL OF FAMILY ISSUES
LA English
DT Article
DE marital conflict; externalizing problems; internalizing problems;
   parent-child relationship; spillover
ID INTERPARENTAL CONFLICT; MEDIATIONAL MODEL; ADJUSTMENT; FAMILY;
   SOCIALIZATION; BEHAVIORS; IMPACT
AB Contemporaneous and longitudinal associations among marital conflict, parent-child relationship quality, and youth maladjustment were examined using data from the National Survey of Families and Households. Analyses were based on 551 married families with a child age 5 to I I years at Wave 1. The concurrent association between marital conflict and youth externalizing problems at both waves was mediated completely at Wave I and partially at Wave 2 by harsh discipline and parent-youth conflict. The concurrent association between marital conflict and internalizing problems at both waves was mediated partially through parent-youth conflict. Longitudinal mediating effects were detected through stable marital conflict over 5 years and through its connection with parent-youth conflict. Findings delineate areas of specificity and stability in marital conflict processes as children transition from middle childhood through adolescence.
C1 Bowling Green State Univ, Bowling Green, OH 43403 USA.
   Syracuse Univ, Syracuse, NY USA.
   Univ N Carolina, Greensboro, NC 27412 USA.
RP Gerard, JM (reprint author), Bowling Green State Univ, Bowling Green, OH 43403 USA.
NR 50
TC 123
Z9 134
U1 1
U2 34
PU SAGE PUBLICATIONS INC
PI THOUSAND OAKS
PA 2455 TELLER RD, THOUSAND OAKS, CA 91320 USA
SN 0192-513X
EI 1552-5481
J9 J FAM ISSUES
JI J. Fam. Issues
PD JUL
PY 2006
VL 27
IS 7
BP 951
EP 975
DI 10.1177/0192513X05286020
PG 25
WC Family Studies
SC Family Studies
GA 053ET
UT WOS:000238289100004
DA 2020-02-16
ER

PT J
AU Hebert, M
   Tremblay, C
   Parent, N
   Daignault, IV
   Piche, C
AF Hebert, Martine
   Tremblay, Caroline
   Parent, Nathalie
   Daignault, Isabelle V.
   Piche, Christiane
TI Correlates of behavioral outcomes in sexually abused children
SO JOURNAL OF FAMILY VIOLENCE
LA English
DT Article
DE child sexual abuse; consequences; coping; family relationships
ID PSYCHOLOGICAL SYMPTOMS; ASSESSING RESILIENCE; COPING STRATEGIES; MIDDLE
   CHILDHOOD; STRESS; GIRLS; DIFFICULTIES; ADOLESCENCE; COMPETENCE;
   ADJUSTMENT
AB The present study attempted to identify individual and contextual factors associated with outcomes in a group of 63 latency-aged children disclosing sexual abuse (SA). Children reporting SA were found to display greater internalizing and externalizing behavioral difficulties as well as more sexualized behaviors relative to same-age non-abused peers. Mothers also reported these children as less socially competent than their peers. Family contextual factors appeared to be associated with behavioral difficulties and made a unique contribution to the prediction of externalizing and sexualized behaviors. Of the personal variables, avoidance coping was found to be linked to poorer outcomes. In examining possible factors linked to'resilient' outcomes in a 6-month time-frame, family conflict and avoidance coping were found to be associated to clinical status in children reporting SA.
C1 Univ Quebec, Dept Sexol, Montreal, PQ H3C 3P8, Canada.
   Univ Laval, Ecole Psychol, Quebec City, PQ, Canada.
RP Hebert, M (reprint author), Univ Quebec, Dept Sexol, Case Postale 8888,Succursale Ctr Ville, Montreal, PQ H3C 3P8, Canada.
EM hebert.m@uqam.ca
OI Hebert, Martine/0000-0002-4531-5124
NR 78
TC 48
Z9 48
U1 1
U2 13
PU SPRINGER/PLENUM PUBLISHERS
PI NEW YORK
PA 233 SPRING ST, NEW YORK, NY 10013 USA
SN 0885-7482
J9 J FAM VIOLENCE
JI J. Fam. Violence
PD JUL
PY 2006
VL 21
IS 5
BP 287
EP 299
DI 10.1007/s10896-006-9026-2
PG 13
WC Psychology, Clinical; Family Studies
SC Psychology; Family Studies
GA 104HF
UT WOS:000241948800001
OA Green Accepted
DA 2020-02-16
ER

PT J
AU Warner, LJ
   Lumley, MA
   Casey, RJ
   Pierantoni, W
   Salazar, R
   Zoratti, EM
   Enberg, R
   Simon, MR
AF Warner, Lori J.
   Lumley, Mark A.
   Casey, Rita J.
   Pierantoni, Wayne
   Salazar, Reina
   Zoratti, Edward M.
   Enberg, Robert
   Simon, Michael R.
TI Health effects of written emotional disclosure in adolescents with
   asthma: A randomized, controlled trial
SO JOURNAL OF PEDIATRIC PSYCHOLOGY
LA English
DT Article; Proceedings Paper
CT 62nd Annual Meeting of the American-Psychosomatic-Society
CY MAR 03-06, 2004
CL Orlando, FL
SP Amer Psychosomat Soc
DE adolescents; asthma; emotional disclosure; expressive writing; stress
   management
ID EXPRESSIVE WRITING INTERVENTION; RHEUMATOID-ARTHRITIS; STRESSFUL
   EXPERIENCES; CHILDREN; FEASIBILITY; CAREGIVERS; ADJUSTMENT
AB Objective To test the effects of written emotional disclosure on the health of adolescents with asthma and to examine how language in disclosures predicts outcomes. Methods We randomized 50 adolescents with asthma to write for 3 days at home about stressful events (disclosure) or control topics. At baseline and 2 months after writing, we assessed symptoms, affect, disability, internalizing behavior problems, and lung function; parents independently rated internalizing behavior and disability. Results Compared with control writing, disclosure writing led to improved positive affect and internalizing problems. Disclosure also decreased asthma symptoms and functional disability among adolescents with baseline elevations of these difficulties. Lung function was not changed. Disclosures with more negative emotion, insight, and causal words-and increased causal or insight words over days-predicted improved health. Conclusions Written emotional disclosure improves emotional and behavioral functioning among adolescents with asthma, particularly those whose writings suggest emotional processing and cognitive restructuring.
C1 Wayne State Univ, Dept Psychol, Detroit, MI 48202 USA.
   Grosse Pointe Allergy & Asthma Ctr, Detroit, MI USA.
   Henry Ford Hlth Syst, Detroit, MI USA.
RP Lumley, MA (reprint author), Wayne State Univ, Dept Psychol, 71 W Warren Ave, Detroit, MI 48202 USA.
EM mlumley@wayne.edu
NR 40
TC 50
Z9 51
U1 1
U2 15
PU OXFORD UNIV PRESS INC
PI CARY
PA JOURNALS DEPT, 2001 EVANS RD, CARY, NC 27513 USA
SN 0146-8693
EI 1465-735X
J9 J PEDIATR PSYCHOL
JI J. Pediatr. Psychol.
PD JUL
PY 2006
VL 31
IS 6
BP 557
EP 568
DI 10.1093/jpepsy/jsj048
PG 12
WC Psychology, Developmental
SC Psychology
GA 055WY
UT WOS:000238483100004
PM 16014820
OA Green Published, Bronze
DA 2020-02-16
ER

PT J
AU Rice, F
   Harold, GT
   Shelton, KH
   Thapar, A
AF Rice, Frances
   Harold, Gordon T.
   Shelton, Katherine H.
   Thapar, Anita
TI Family conflict interacts with genetic liability in predicting childhood
   and adolescent depression
SO JOURNAL OF THE AMERICAN ACADEMY OF CHILD AND ADOLESCENT PSYCHIATRY
LA English
DT Article
DE gene-environment interaction; conflict; child; depression; twin
ID MAJOR DEPRESSION; MARITAL CONFLICT; ENVIRONMENT INTERACTION;
   INTERPARENTAL CONFLICT; FEELINGS QUESTIONNAIRE; EMOTIONAL SECURITY;
   CHILDREN; SYMPTOMS; POLYMORPHISM; ADJUSTMENT
AB Objective: To test for gene-environment interaction with depressive symptoms and family conflict. Specifically, to first examine whether the influence of family conflict in predicting depressive symptoms is increased in individuals at genetic risk of depression. Second, to test whether the genetic component of variance in depressive symptoms increases as levels of family conflict increase. Method: A longitudinal twin design was used. Children ages 5 to 16 were reassessed approximately 3 years later to test whether the influence of family conflict in predicting depressive symptoms varied according to genetic liability. The conflict subscale of the Family Environment Scale was used to assess family conflict and the Mood and Feelings Questionnaire was used to assess depressive symptoms. The response rate to the questionnaire at time 1 was 73% and 65% at time 2. Controlling for initial symptoms levels (i.e., internalizing at time 1), primary analyses were conducted using ordinary least-squares multiple regression. Structural equation models, using raw score maximum likelihood estimation, were also fit to the data for the purpose of model fit comparison. Results: Results suggested significant gene-environment interaction specifically with depressive symptoms and family conflict. Genetic factors were of greater importance in the etiology of depressive symptoms where levels of family conflict were high. The effects of family conflict on depressive symptoms were greater in children and adolescents at genetic risk of depression. Conclusions: The present results suggest that children with a family history of depression may be at an increased risk of developing depressive symptoms in response to family conflict. Intervention programs that incorporate one or more family systems may be of benefit in alleviating the adverse effect of negative family factors on children.
C1 Cardiff Univ, Dept Psychol Med, Sch Med, Sect Child & Adolescent Psychiat, Cardiff CF14 4XN, Wales.
   Cardiff Univ, Sch Psychol, Cardiff, Wales.
RP Rice, F (reprint author), Cardiff Univ, Dept Psychol Med, Sch Med, Sect Child & Adolescent Psychiat, Hlth Pk, Cardiff CF14 4XN, Wales.
EM Ricef@cardiff.ac.uk
RI Shelton, Katherine H/D-4745-2009
OI Shelton, Katherine Helen/0000-0002-1311-5291; Thapar,
   Anita/0000-0002-3689-737X; Rice, Frances/0000-0002-9484-1729
NR 46
TC 53
Z9 57
U1 1
U2 19
PU LIPPINCOTT WILLIAMS & WILKINS
PI PHILADELPHIA
PA 530 WALNUT ST, PHILADELPHIA, PA 19106-3621 USA
SN 0890-8567
J9 J AM ACAD CHILD PSY
JI J. Am. Acad. Child Adolesc. Psychiatr.
PD JUL
PY 2006
VL 45
IS 7
BP 841
EP 848
DI 10.1097/01.chi.0000219834.08602.44
PG 8
WC Psychology, Developmental; Pediatrics; Psychiatry
SC Psychology; Pediatrics; Psychiatry
GA 058CC
UT WOS:000238640900014
PM 16832321
DA 2020-02-16
ER

PT J
AU Briggs-Gowan, MJ
   Carter, AS
   Bosson-Heenan, J
   Guyer, AE
   Horwitz, SM
AF Briggs-Gowan, MJ
   Carter, AS
   Bosson-Heenan, J
   Guyer, AE
   Horwitz, SM
TI Are infant-toddler social-emotional and behavioral problems transient?
SO JOURNAL OF THE AMERICAN ACADEMY OF CHILD AND ADOLESCENT PSYCHIATRY
LA English
DT Article
DE infant-toddler; persistence; social-emotional; behavioral problems
ID PSYCHIATRIC-DISORDERS; EXTERNALIZING PROBLEMS; ASSESSMENT ITSEA;
   TEMPERAMENT; PREDICTORS; CHILDHOOD; SEVERITY; CHILDREN; ANXIETY; SAMPLE
AB Objective: To examine the persistence of parent-reported social-emotional and behavioral problems in infants and toddlers. Method: The sample comprised 1,082 children ascertained from birth records. Children were 12 to 40 months old in year 1 (1998-1999) and 23 to 48 months old in year 2 (1999-2000). Eighty percent participated in year 1 and 91% were retained in year 2. Social-emotional and behavioral problems were measured by high scores (>= 90th percentile) on the Internalizing, Externalizing, and/or Dysregulation domains of the Infant-Toddler Social and Emotional Assessment (ITSEA). Parents reported on sociodemographic factors, family life impairment, parenting stress, and family functioning. Results: Among children with any high ITSEA domain score in year 1, 49.9% had persistent psychopathology, as indicated by the continued presence of a high score in year 2. In multivariate analyses, persistence was significantly more likely when parents reported co-occurring problems (i.e., problems in multiple ITSEA domains), high family life disruption, and high parenting distress in year 1. Homotypic persistence rates (i.e., same domain persistence) ranged from 38% to 50%. Only for dysregulation was homotypic persistence greater when co-occurring problems were present than for dysregulation alone. Persistence patterns were similar for boys and girls. Conclusion: Findings indicate that infant-toddler social-emotional/behavioral problems are not transient and highlight the need for early identification, multidomain and family assessment, and effective early intervention.
C1 Univ Connecticut, Ctr Hlth, Dept Psychiat, Farmington, CT 06030 USA.
   Univ Massachusetts, Dept Psychol, Boston, MA 02125 USA.
   NIMH, Bethesda, MD 20892 USA.
   Case Western Reserve Univ, Cleveland, OH 44106 USA.
RP Briggs-Gowan, MJ (reprint author), Univ Connecticut, Ctr Hlth, Dept Psychiat, 263 Farmington Ave, Farmington, CT 06030 USA.
EM Briggsgowan@psychiatry.uchc.edu
RI Guyer, Amanda/AAG-2459-2019
OI Carter, Alice/0000-0001-9861-1560; Horwitz, Sarah/0000-0002-5262-1170
FU NIMH NIH HHSUnited States Department of Health & Human ServicesNational
   Institutes of Health (NIH) - USANIH National Institute of Mental Health
   (NIMH) [R01MH55278]
NR 34
TC 164
Z9 170
U1 3
U2 31
PU LIPPINCOTT WILLIAMS & WILKINS
PI PHILADELPHIA
PA 530 WALNUT ST, PHILADELPHIA, PA 19106-3621 USA
SN 0890-8567
J9 J AM ACAD CHILD PSY
JI J. Am. Acad. Child Adolesc. Psychiatr.
PD JUL
PY 2006
VL 45
IS 7
BP 849
EP 858
DI 10.1097/01.chi.0000220849.48650.59
PG 10
WC Psychology, Developmental; Pediatrics; Psychiatry
SC Psychology; Pediatrics; Psychiatry
GA 058CC
UT WOS:000238640900015
PM 16832322
DA 2020-02-16
ER

PT J
AU Yu, JW
   Buka, SL
   McCormick, MC
   Fitzmaurice, GM
   Indurkhya, A
AF Yu, Jennifer W.
   Buka, Stephen L.
   McCormick, Marie C.
   Fitzmaurice, Garrett M.
   Indurkhya, Alka
TI Behavioral problems and the effects of early intervention on
   eight-year-old children with learning disabilities
SO MATERNAL AND CHILD HEALTH JOURNAL
LA English
DT Article
DE learning disability; behavior; early intervention; childhood
ID LOW-BIRTH-WEIGHT; DEVELOPMENT PROGRAM; READING-DISABILITY; INFANT
   HEALTH; ACADEMIC UNDERACHIEVEMENT; PREMATURE-INFANTS; RIGHT-HEMISPHERE;
   DISORDERS; ADOLESCENTS; HYPERACTIVITY
AB Objectives: 1) To investigate the comorbidity of verbal and nonverbal learning disability subtypes with several domains of behavior problems among 8-year-old children. 2) To determine whether receipt of an early intervention modified the association between childhood behavior problems and learning disabilities (LD). Methods: This is a secondary data analysis of the Infant Health and Development Program (IHDP), a randomized clinical trial of an early intervention provided between ages 0 and 3 involving 985 children born low birthweight and premature. The findings are based on a prospective follow-up of these children at 8 years of age. Results: Compared to children without verbal LD (VLD), those with VLD were twice as likely to exhibit clinical levels of total behavior problems and 89% more likely to exhibit externalizing behavior problems. Analysis of specific subscales of behavior revealed significant associations with anxious/depressed and withdrawn behaviors, as well as an increased likelihood of attention problems among children with VLD. No significant association was found between nonverbal LD (NVLD) and any type of behavior problem. Furthermore, there was a significant interaction between VLD and the intervention, in which the odds of internalizing behavior problems were greater among children with VLD. No interaction effect of the intervention occurred for any type of behavior problem among children with NVLD. Conclusions: These findings provide evidence that distinct differences exist for different learning disability subtypes with regards to behavioral outcomes and the effects of early intervention services among 8-year-old children.
C1 Univ Calif San Francisco, Inst Hlth Policy Studies, San Francisco, CA 94143 USA.
   Harvard Univ, Sch Publ Hlth, Dept Biostat, Boston, MA 02115 USA.
   Harvard Univ, Sch Publ Hlth, Dept Soc Human Dev & Hlth, Boston, MA 02115 USA.
   Harvard Univ, Sch Publ Hlth, Dept Epidemiol, Boston, MA 02115 USA.
   Brigham & Womens Hosp, Dept Med, Div Gen Med, Boston, MA 02115 USA.
RP Yu, JW (reprint author), Univ Calif San Francisco, Inst Hlth Policy Studies, 3333 Calif St,Suite 265, San Francisco, CA 94143 USA.
EM Jennifer.Yu@ucsf.edu
RI Buka, Stephen/H-7335-2014
OI Buka, Stephen/0000-0002-8578-9308; McCormmick, Marie/0000-0002-3938-1707
FU NIGMS NIH HHSUnited States Department of Health & Human ServicesNational
   Institutes of Health (NIH) - USANIH National Institute of General
   Medical Sciences (NIGMS) [GM 299745]
NR 63
TC 21
Z9 21
U1 0
U2 15
PU SPRINGER/PLENUM PUBLISHERS
PI NEW YORK
PA 233 SPRING ST, NEW YORK, NY 10013 USA
SN 1092-7875
J9 MATERN CHILD HLTH J
JI Matern. Child Health J.
PD JUL
PY 2006
VL 10
IS 4
BP 329
EP 338
DI 10.1007/s10995-005-0066-7
PG 10
WC Public, Environmental & Occupational Health
SC Public, Environmental & Occupational Health
GA 065RC
UT WOS:000239176000002
PM 16474990
DA 2020-02-16
ER

PT J
AU Arseneault, L
   Walsh, E
   Trzesniewski, K
   Newcombe, R
   Caspi, A
   Moffitt, TE
AF Arseneault, L
   Walsh, E
   Trzesniewski, K
   Newcombe, R
   Caspi, A
   Moffitt, TE
TI Bullying victimization uniquely contributes to adjustment problems in
   young children: A nationally representative cohort study
SO PEDIATRICS
LA English
DT Article
DE behavior disorders/problems; developmental outcomes; children; bullying
ID PRIMARY-SCHOOL CHILDREN; PEER VICTIMIZATION; BEHAVIOR PROBLEMS;
   PSYCHOSOCIAL ADJUSTMENT; VIOLENT VICTIMIZATION; PSYCHIATRIC-SYMPTOMS;
   MENTAL-DISORDER; US YOUTH; HEALTH; TWINS
AB OBJECTIVE. It has been shown that bullying victimization is associated with behavior and school adjustment problems, but it remains unclear whether the experience of bullying uniquely contributes to those problems after taking into account preexisting adjustment problems.
   METHODS. We examined bullying in the Environmental Risk Study, a nationally representative 1994 - 1995 birth cohort of 2232 children. We identified children who experienced bullying between the ages of 5 and 7 years either as pure victims or bully/victims. We collected reports from mothers and teachers about children's behavior problems and school adjustment when they were 5 years old and again when they were age 7.
   RESULTS. Compared with control children, pure victims showed more internalizing problems and unhappiness at school when they were 5 and 7 years. Girls who were pure victims also showed more externalizing problems than controls. Compared with controls and pure victims, bully/victims showed more internalizing problems, more externalizing problems, and fewer prosocial behaviors when they were 5 and 7 years. They also were less happy at school compared with control children at 7 years of age. Pure victims and bully/victims showed more behavior and school adjustment problems at 7 years of age, even after controlling for preexisting adjustment problems at 5 years of age.
   CONCLUSIONS. Being the victim of a bully during the first years of schooling contributes to maladjustment in young children. Prevention and intervention programs aimed at reducing mental health problems during childhood should target bullying as an important risk factor.
C1 Inst Psychiat, Social Genet & Dev Psychiat Ctr, Kings Coll, London SE5 8AF, England.
   Inst Psychiat, Div Psychol Med, Kings Coll, London SE5 8AF, England.
   Univ Wisconsin, Madison, WI USA.
RP Arseneault, L (reprint author), Inst Psychiat, Social Genet & Dev Psychiat Ctr, Kings Coll, Box P080,De Crespigny Pk, London SE5 8AF, England.
EM l.arseneault@iop.kcl.ac.uk
RI Moffitt, Terrie E/D-5295-2011; caspi, avshalom/D-5294-2011;
   Trzesniewski, Kali H/D-3912-2009
OI Moffitt, Terrie E/0000-0002-8589-6760; caspi,
   avshalom/0000-0003-0082-4600; Trzesniewski, Kali H/0000-0001-8165-3107;
   Arseneault, Louise/0000-0002-2938-2191
FU Economic and Social Research CouncilEconomic & Social Research Council
   (ESRC) [L330253002]; National Institute for Health ResearchNational
   Institute for Health Research (NIHR) [CSA/01/05/001]; Department of
   HealthDiabetes UK [CSA/01/05/001]; Medical Research CouncilMedical
   Research Council UK (MRC) [G9806489]
NR 52
TC 299
Z9 303
U1 1
U2 90
PU AMER ACAD PEDIATRICS
PI ELK GROVE VILLAGE
PA 141 NORTH-WEST POINT BLVD,, ELK GROVE VILLAGE, IL 60007-1098 USA
SN 0031-4005
J9 PEDIATRICS
JI Pediatrics
PD JUL
PY 2006
VL 118
IS 1
BP 130
EP 138
DI 10.1542/peds.2005-2388
PG 9
WC Pediatrics
SC Pediatrics
GA 059II
UT WOS:000238726100016
PM 16818558
DA 2020-02-16
ER

PT J
AU Canivez, GL
AF Canivez, GL
TI Adjustment scales for children and adolescents and native American
   Indians: Factorial validity generalization for Ojibwe youths
SO PSYCHOLOGY IN THE SCHOOLS
LA English
DT Article
ID KINDERGARTEN BEHAVIOR SCALES; CONSTRUCT-VALIDITY; CONVERGENT; PRESCHOOL;
   SAMPLE; NUMBER; WHITE
AB Replication of the core syndrome factor structure of the Adjustment Scales for Children and Adolescents (ASCA; P.A. McDermott, N.C. Marston, & D.H. Stott, 1993) is reported for a sample of 183 Native American Indian (Ojibwe) children and adolescents from North Central Minnesota. The six ASCA core syndromes produced an identical two-factor solution as the standardization data through principal axis analysis using multiple criteria for the number of factors to extract and retain. Varimax, direct oblimin, and promax rotations produced identical results and nearly identical factor-structure coefficients. Coefficients of congruence resulted in an excellent match to the factorial results of the ASCA standardization sample and a large, independent sample. It was concluded that for these Ojibwe students, the ASCA measures two independent dimensions of psychopathology (i.e., Overactivity and Underactivity) that are similar to the conduct problems/externalizing and withdrawal/internalizing dimensions commonly found in the child psychopathology assessment literature. (c) 2006 Wiley Periodicals, Inc.
C1 Eastern Illinois Univ, Dept Psychol, Charleston, IL 61920 USA.
RP Canivez, GL (reprint author), Eastern Illinois Univ, Dept Psychol, 600 Lincoln Ave, Charleston, IL 61920 USA.
EM glcanivez@eiu.edu
NR 46
TC 4
Z9 4
U1 0
U2 2
PU JOHN WILEY & SONS INC
PI HOBOKEN
PA 111 RIVER ST, HOBOKEN, NJ 07030 USA
SN 0033-3085
J9 PSYCHOL SCHOOLS
JI Psychol. Schools
PD JUL
PY 2006
VL 43
IS 6
BP 685
EP 694
DI 10.1002/pits.20179
PG 10
WC Psychology, Educational
SC Psychology
GA 056BD
UT WOS:000238495000003
DA 2020-02-16
ER

PT J
AU Feldman, JM
   Ortega, AN
   Mcquaid, EL
   Canino, G
AF Feldman, JM
   Ortega, AN
   Mcquaid, EL
   Canino, G
TI Comorbidity between asthma attacks and internalizing disorders among
   Puerto Rican children at one-year follow-up
SO PSYCHOSOMATICS
LA English
DT Article
ID DIAGNOSTIC INTERVIEW SCHEDULE; INNER-CITY CHILDREN;
   PSYCHIATRIC-DISORDERS; PSYCHOSOCIAL FACTORS; TEST-RETEST; ADOLESCENTS;
   CHILDHOOD; RELIABILITY; PREVALENCE; ANXIETY
AB Authors examined the association between internalizing disorders and asthma attacks at 1-year follow-up among a community sample of 1, 789 children and adolescents ages 5-18 years living on the island of Puerto Rico. The Diagnostic Interview Schedule for Children was administered to assess DSM-IV internalizing disorders during the past year Children with a lifetime history of asthma attacks at baseline had greater odds of having an internalizing disorder at 1-year follow-up, independent of socio-demographic measures. However an association was not found between asthma attacks and persistence of internalizing disorders. These findings show that the association between internalizing disorders and asthma attacks was replicated I year later in the same sample.
C1 Yeshiva Univ, Ferkauf Grad Sch Psychol, Bronx, NY 10461 USA.
   Univ Calif Los Angeles, Sch Publ Hlth, Dept Hlth Serv, Los Angeles, CA 90024 USA.
   Brown Univ, Rhode Isl Hosp, Dept Psychiat & Human Behav, Sch Med, Providence, RI 02903 USA.
   Univ Puerto Rico, Behav Sci Res Inst, San Juan, PR 00936 USA.
RP Feldman, JM (reprint author), Yeshiva Univ, Ferkauf Grad Sch Psychol, Rousso Bldg,1300 Morris Pk Ave, Bronx, NY 10461 USA.
EM JFeldman@aecom.yu.edu
RI Ortega, Alexander/AAF-4175-2019
OI Ortega, Alexander/0000-0001-6861-6993
FU NIMHD NIH HHSUnited States Department of Health & Human ServicesNational
   Institutes of Health (NIH) - USANIH National Institute on Minority
   Health & Health Disparities (NIMHD) [P20 MD000537-01, P20 MD000537];
   NIMH NIH HHSUnited States Department of Health & Human ServicesNational
   Institutes of Health (NIH) - USANIH National Institute of Mental Health
   (NIMH) [P01 MH059876, P01 MH059876-02, U01 MH054827-05]
NR 41
TC 39
Z9 39
U1 1
U2 2
PU AMER PSYCHIATRIC PUBLISHING, INC
PI ARLINGTON
PA 1000 WILSON BOULEVARD, STE 1825, ARLINGTON, VA 22209-3901 USA
SN 0033-3182
J9 PSYCHOSOMATICS
JI Psychosomatics
PD JUL-AUG
PY 2006
VL 47
IS 4
BP 333
EP 339
DI 10.1176/appi.psy.47.4.333
PG 7
WC Psychiatry; Psychology
SC Psychiatry; Psychology
GA 059YK
UT WOS:000238767900010
PM 16844893
OA Green Accepted
DA 2020-02-16
ER

PT J
AU Edbom, T
   Lichtenstein, P
   Granlund, M
   Larsson, JO
AF Edbom, T
   Lichtenstein, P
   Granlund, M
   Larsson, JO
TI Long-term relationships between symptoms of Attention Deficit
   Hyperactivity Disorder and self-esteem in a prospective longitudinal
   study of twins
SO ACTA PAEDIATRICA
LA English
DT Article
DE ADHD; longitudinal; twins; self-esteem
ID QUALITY-OF-LIFE; DEFICIT/HYPERACTIVITY DISORDER; CHILDREN; ADOLESCENTS;
   DEPRESSION; BOYS; HEALTH; COMORBIDITY
AB Aim: To study the long-term relationship between symptoms of Attention Deficit Hyperactivity Disorder and the developing self-esteem in a population-based sample of twins. Methods: The cohort is all twin pair families born in Sweden between May 1985 and December 1986 (n = 1.480). Wave 1 took place in 1994 when the twins were 8 years old and wave 2 in 1999 when the children were 13 years old. In wave 1 and 2 the parents completed questionnaires regarding ADHD-symptoms about their children. In wave 2 the twins completed a questionnaire about self-esteem and Youth Self Report (YSR). ADHD-symptoms and self-esteem were analyzed in the total study group. Results: There was a long-term relationship between high scores of parental-reported ADHD-symptoms at 8 and 13 years of age and low scores in measures of self-reported self-esteem at 13 years of age. In the cotwin control method controlling for YSR internalizing problem, paired comparisons within the twin pairs revealed that a high score of ADHD-symptoms at age 8 was related to significantly lower scores at age 13 in the self-esteem.
   Conclusions: The long-term relationships between ADHD-symptoms and a low self-esteem in a population-based sample were confirmed by the co-twin analyses.
C1 Malardalen Univ, Dept Social Sci, Karolinska Inst, Vasteras, Sweden.
   Malardalen Univ, Dept Woman & Child Hlth, Karolinska Inst, Child & Adolescent Psychiat Unit, Vasteras, Sweden.
   Malardalen Univ, Dept Med Epidemiol & Biostat, Karolinska Inst, Vasteras, Sweden.
RP Edbom, T (reprint author), Astrid Lindgren Childrens Hosp, Karolinska Inst, Dept Woman & Child Hlth, Child & Adolescent Psychiat Unit, SE-17176 Stockholm, Sweden.
EM tobias.edbom@ki.se
OI Larsson, Jan-Olov/0000-0002-8198-9070; lichtenstein,
   paul/0000-0003-3037-5287
NR 29
TC 32
Z9 34
U1 0
U2 12
PU TAYLOR & FRANCIS AS
PI OSLO
PA PO BOX 12 POSTHUSET, NO-0051 OSLO, NORWAY
SN 0803-5253
J9 ACTA PAEDIATR
JI Acta Paediatr.
PD JUN
PY 2006
VL 95
IS 6
BP 650
EP 657
DI 10.1080/08035250500449866
PG 8
WC Pediatrics
SC Pediatrics
GA 051YO
UT WOS:000238197800003
PM 16754544
DA 2020-02-16
ER

PT J
AU Linnet, KM
   Obel, C
   Bonde, E
   Thomsen, PH
   Secher, NJ
   Wisborg, K
   Henriksen, TB
AF Linnet, Karen Markussen
   Obel, Carsten
   Bonde, Else
   Thomsen, Per Hove
   Secher, Niels Jorgen
   Wisborg, Kirsten
   Henriksen, Tine Brink
TI Cigarette smoking during pregnancy and hyperactive-distractible
   preschooler's: A follow-up study
SO ACTA PAEDIATRICA
LA English
DT Article
DE smoking during pregnancy; behaviour problems; externalizing disorder;
   internalizing disorder; preschool children
ID BEHAVIOR PROBLEMS; MATERNAL SMOKING; NICOTINE EXPOSURE; ATTENTION;
   DISORDER; CHILDREN; RISK; QUESTIONNAIRE; CHILDHOOD
AB Aim: To study the association between intrauterine exposure to tobacco smoke and behavioural disorders in preschool children, primarily symptoms of inattention, hyperactivity and impulsivity but also hostile-aggressive and anxious-fearful symptoms. Methods: We conducted a follow-up study in 1355 singletons born to Danish-speaking mothers. Information on smoking habits during pregnancy and other lifestyle factors was obtained from self-administered questionnaires filled in during second and third trimester. Approximately 3.5 years later, the parents provided information on their child's behaviour using the self-administered Preschool Behaviour Questionnaire. The children were categorized into three not mutually exclusive behaviour groups: hyperactive - distractible (13.6%), hostile - aggressive (4.6%), and anxious-fearful (6.4%) children. Results: Compared with children of non-smokers, children born to women who smoked 10 or more cigarettes per day had a 60% increased risk of hyperactivity and distractibility perceived by the parents ( OR 1.6; 95% CI 1.0 - 2.3; P < 0.05). The results were adjusted for maternal lifestyle factors and socioeconomic characteristics. Additional adjustment for perinatal factors and parental psychiatric hospitalization did not change the results substantially (OR 1.7; 95% CI 1.1-2.6). We found no statistically significant association between maternal smoking in pregnancy and hostile - aggressive and anxious-fearful behaviour in the offspring.
   Conclusion: Exposure to tobacco smoke in utero was associated with hyperactive-distractible behaviour in preschool children.
C1 Aarhus Univ Hosp, Dept Obstet & Paediat, Perinatal Epidemiol Res Unit, Skejby Sygehus, DK-2800 Aarhus N, Denmark.
   Aarhus Univ Hosp, Psychiat Hosp Children & Adolescents, DK-2800 Aarhus N, Denmark.
   Aarhus Univ Hosp, Dept Paediat, Skejby Sygehus, DK-2800 Aarhus N, Denmark.
   Hvidovre Univ Hosp, Dept Obstet & Gynaecol, Copenhagen, Denmark.
RP Linnet, KM (reprint author), Aarhus Univ Hosp, Dept Obstet & Paediat, Perinatal Epidemiol Res Unit, Skejby Sygehus, DK-2800 Aarhus N, Denmark.
EM kmlinnet@ki.au.dk
RI Obel, Carsten/H-9605-2016
OI Obel, Carsten/0000-0001-5004-1933
NR 30
TC 23
Z9 23
U1 0
U2 0
PU WILEY
PI HOBOKEN
PA 111 RIVER ST, HOBOKEN 07030-5774, NJ USA
SN 0803-5253
EI 1651-2227
J9 ACTA PAEDIATR
JI Acta Paediatr.
PD JUN
PY 2006
VL 95
IS 6
BP 694
EP 700
DI 10.1080/08035250500459709
PG 7
WC Pediatrics
SC Pediatrics
GA 051YO
UT WOS:000238197800009
PM 16754550
DA 2020-02-16
ER

PT J
AU Misri, S
   Reebye, P
   Kendrick, K
   Carter, D
   Ryan, D
   Grunau, RE
   Oberlander, TF
AF Misri, S
   Reebye, P
   Kendrick, K
   Carter, D
   Ryan, D
   Grunau, RE
   Oberlander, TF
TI Internalizing behaviors in 4-year-old children exposed in utero to
   psychotropic medications
SO AMERICAN JOURNAL OF PSYCHIATRY
LA English
DT Article; Proceedings Paper
CT 158th Annual Meeting of the American-Psychiatric-Association
CY MAY 21-26, 2005
CL Atlanta, GA
SP Amer Psychiat Assoc
ID DEPRESSED MOTHERS; ANTIDEPRESSANT DRUGS; INFANTS; ANXIETY; POSTPARTUM;
   PREGNANCY; SYMPTOMS; LIFE
AB Objective: Internalizing behaviors in children between 4 and 5 years of age who had been prenatally exposed to psychotropic medications were investigated. The authors had previously reported the effects of prenatal medication exposure in this same cohort when they were newborns and infants at 3 and 8 months of age.
   Method: Parental/teacher reports and a clinical measure of mother and child interactions were used to assess levels of internalizing behaviors (e.g., depression, anxiety, withdrawal). Outcomes were compared between children with prenatal selective serotonin reuptake inhibitor (SSRI) exposure (N = 22) and nonexposed children of healthy, nondepressed, nonmedicated mothers (N = 14). Measures of maternal mood were obtained. Ordered logistic regressions, independent-sample t tests, and univariate ANOVAs were used to compare outcomes between groups. Pearson correlations were used to determine associations between maternal mood and child behaviors.
   Results: Levels of internalizing behaviors did not differ significantly between children with prenatal psychotropic medication exposure and those not exposed. However, as symptoms of maternal anxiety and depression increased, so did reported internalizing behaviors in their children. Conclusions: Prenatal exposure to psychotropic medications was not associated with increased reports of internalizing behaviors at 4 years of age, whereas impaired maternal mood did have an identified impact on child behavior. Further study of complex associations between maternal psychiatric disorders, prenatal SSRI exposure, and childhood internalizing behaviors is required to understand if the child outcome is affected by the illness, medications, or a combination of both.
C1 St Pauls Hosp, Reprod Mental Hlth Program, Vancouver, BC V6Z 1Y6, Canada.
   British Columbia Womens Hosp, Reprod Mental Hlth Program, Vancouver, BC V6Z 1Y6, Canada.
   Univ British Columbia, Dept Psychiat, Vancouver, BC, Canada.
   Univ British Columbia, Dept Infant Psychiat, Vancouver, BC, Canada.
   Univ British Columbia, Dept Pediat, Vancouver, BC, Canada.
   Res Inst Childrens & Womens Hlth, Biobehav Res Unit, Ctr Community Child Hlth Res, Vancouver, BC, Canada.
RP Misri, S (reprint author), St Pauls Hosp, Reprod Mental Hlth Program, Rm 2B-185,1081 Burrard St, Vancouver, BC V6Z 1Y6, Canada.
EM smisri@providencehealth.bc.ca
OI Oberlander, Tim/0000-0003-4781-6579
NR 20
TC 120
Z9 124
U1 0
U2 8
PU AMER PSYCHIATRIC PUBLISHING, INC
PI ARLINGTON
PA 1000 WILSON BOULEVARD, STE 1825, ARLINGTON, VA 22209-3901 USA
SN 0002-953X
J9 AM J PSYCHIAT
JI Am. J. Psychiat.
PD JUN
PY 2006
VL 163
IS 6
BP 1026
EP 1032
DI 10.1176/appi.ajp.163.6.1026
PG 7
WC Psychiatry
SC Psychiatry
GA 048UP
UT WOS:000237972300015
PM 16741203
DA 2020-02-16
ER

PT J
AU Henderson, H
   Schwartz, C
   Mundy, P
   Burnette, C
   Sutton, S
   Zahka, N
   Pradella, A
AF Henderson, H
   Schwartz, C
   Mundy, P
   Burnette, C
   Sutton, S
   Zahka, N
   Pradella, A
TI Response monitoring, the error-related negativity, and differences in
   social behavior in autism
SO BRAIN AND COGNITION
LA English
DT Article
DE autism; response monitoring; error-related negativity; phenotypic
   variability
ID HIGH-FUNCTIONING AUTISM; OBSESSIVE-COMPULSIVE DISORDER; ANTERIOR
   CINGULATE CORTEX; MEDIAL-FRONTAL-CORTEX; ASPERGER-SYNDROME;
   DEVELOPMENTAL PSYCHOPATHOLOGY; SPECTRUM DISORDERS; CHILDHOOD AUTISM;
   SCREENING QUESTIONNAIRE; BIOLOGICAL BASIS
AB Children with autism not only display social impairments but also significant individual differences in social development. Understanding the source of these differences, as well as the nature of social impairments, is important for improved diagnosis and treatments for these children. Current theory and research suggests that individual differences in response monitoring, a specific function of the anterior cingulate cortex (ACC), may contribute to social-emotional and social-cognitive impairments and individual differences in autism. To examine this hypothesis, we used a modified flanker task to assess an ERP index of response monitoring, the error-related negativity (ERN), in a sample of higher function children with autism (HFA) and an IQ-matched control sample. The results revealed a significant Diagnostic group by Verbal IQ interaction on ERN amplitude indicating that the most verbally capable HFA children displayed significantly larger ERN amplitudes than did the control children. Within the HFA sample, greater ERN amplitude was also related to parent reports of fewer symptoms of social interaction impairments, fewer internalizing problems, but more externalizing problems, although these associations were reduced to nonsignificance when medication status was controlled. The latter results complement previous observations from imaging studies of a significant association between ACC activity and social symptoms and impairments in autism. The implications of these results for future research on brain-behavior relations, as well as treatment related research with children with autism are discussed. (c) 2006 Elsevier Inc. All rights reserved.
C1 Univ Miami, Dept Psychol, Coral Gables, FL 33146 USA.
RP Henderson, H (reprint author), Univ Miami, Dept Psychol, 5665 Ponce De Leon Blvd, Coral Gables, FL 33146 USA.
EM h.henderson@miami.edu
FU NIMH NIH HHSUnited States Department of Health & Human ServicesNational
   Institutes of Health (NIH) - USANIH National Institute of Mental Health
   (NIMH) [R01 MH071273-02, R01 MH071273, MH-071237]
NR 91
TC 79
Z9 81
U1 0
U2 20
PU ACADEMIC PRESS INC ELSEVIER SCIENCE
PI SAN DIEGO
PA 525 B ST, STE 1900, SAN DIEGO, CA 92101-4495 USA
SN 0278-2626
J9 BRAIN COGNITION
JI Brain Cogn.
PD JUN
PY 2006
VL 61
IS 1
BP 96
EP 109
DI 10.1016/j.bandc.2005.12.009
PG 14
WC Neurosciences; Psychology, Experimental
SC Neurosciences & Neurology; Psychology
GA 054MZ
UT WOS:000238382600009
PM 16458401
OA Green Accepted
DA 2020-02-16
ER

PT J
AU Simons, A
   Eyskens, F
   De Groof, A
   Van Diest, E
   Deboutte, D
   Vermeiren, R
AF Simons, Annik
   Eyskens, Francois
   De Groof, Ann
   Van Diest, Ellen
   Deboutte, Dirk
   Vermeiren, Robert
TI Cognitive functioning and psychiatric disorders in children with a
   metabolic disease
SO EUROPEAN CHILD & ADOLESCENT PSYCHIATRY
LA English
DT Article
DE cognitive; psychiatric disorder; metabolic disease
ID EARLY-TREATED PHENYLKETONURIA; BETA-SYNTHASE DEFICIENCY; METHYLMALONIC
   ACIDEMIA; HOMOCYSTINURIA; GALACTOSEMIA; ILLNESS; TYPE-1; SCHIZOPHRENIA;
   IMPAIRMENT; PREVALENCE
AB Objective To report on the intelligence scores and the psychiatric pathology of distinct groups of children with metabolic diseases. Methods The study population consists of 53 children between 0 and 18 years of age. Diagnostic assessment included a semi-structured interview, self-report questionnaires and a standard intelligence test. Results In 40% of the children older than 5 years, a child psychiatric diagnosis was made. While CBCL total and internalizing scores did not differ between metabolic disease groups, the CBCL externalizing scores for some groups did. Two fifths of the children showed a below normal intelligence, while a performal-verbal IQ discrepancy was found in half of the children. Of the school aged children almost one third attended a special needs school. Conclusion In spite of the small sample size, the results suggest substantial psychiatric problems in children with a metabolic disease. Further study on larger groups is warranted, which should enable further comparison of patients affected by specific metabolic diseases.
C1 Univ Hosp Child & Adolescent Psychiat, Middelheim Hosp, B-2020 Antwerp, Belgium.
   Paola Childrens Hosp, Unit Hereditary Metabol Dis, Dept Pediat, B-2020 Antwerp, Belgium.
RP Simons, A (reprint author), Univ Hosp Child & Adolescent Psychiat, Middelheim Hosp, Lindendreef 1, B-2020 Antwerp, Belgium.
OI Vermeiren, Robert/0000-0002-8673-2207
NR 52
TC 7
Z9 7
U1 0
U2 7
PU SPRINGER
PI NEW YORK
PA 233 SPRING ST, NEW YORK, NY 10013 USA
SN 1018-8827
EI 1435-165X
J9 EUR CHILD ADOLES PSY
JI Eur. Child Adolesc. Psych.
PD JUN
PY 2006
VL 15
IS 4
BP 207
EP 213
DI 10.1007/s00787-006-0524-9
PG 7
WC Psychology, Developmental; Pediatrics; Psychiatry
SC Psychology; Pediatrics; Psychiatry
GA 047BO
UT WOS:000237855000004
PM 16532265
DA 2020-02-16
ER

PT J
AU Reitz, E
   Dekovic, M
   Meijer, AM
AF Reitz, E
   Dekovic, M
   Meijer, AM
TI Relations between parenting and externalizing and internalizing problem
   behaviour in early adolescence: Child behaviour as moderator and
   predictor
SO JOURNAL OF ADOLESCENCE
LA English
DT Article
ID SUBSTANCE USE; LONGITUDINAL EXAMINATION; PSYCHOLOGICAL CONTROL;
   ANTISOCIAL-BEHAVIOR; EMOTIONAL AUTONOMY; EXPRESSED EMOTION; YOUNG
   ADOLESCENTS; PEER ATTACHMENT; ADJUSTMENT; FAMILY
AB In this longitudinal study we investigated relations between parenting and externalizing and internalizing problem behaviour during early adolescence. First, we examined parenting effects on problem behaviour, including child behaviour as a moderator. Second, we examined child behaviour as predictor of parenting, also including moderator effects. A total of 650 13- to 14-year-olds filled out the Youth Self-Report and questionnaires about parenting at two times within a one-year interval. Relations between parenting and problem behaviour appeared to be stronger for externalizing than for internalizing problem behaviour. Both parenting effects and child effects were found. Parenting significantly predicted an increase in externalizing problem behaviour one year later. Adolescent's previous level of problem behaviour predicted changes in parenting (involvement and decisional autonomy granting). In addition, parental and child characteristics interacted in predicting outcome. (c) 2005 The Association for Professionals in Services for Adolescents. Published by Elsevier Ltd. All rights reserved.
C1 Univ Utrecht, Dept Child & Adolescent Studies, NL-3508 TC Utrecht, Netherlands.
   Univ Amsterdam, Dept Educ Sci, NL-1012 WX Amsterdam, Netherlands.
RP Reitz, E (reprint author), Univ Utrecht, Dept Child & Adolescent Studies, POB 80140, NL-3508 TC Utrecht, Netherlands.
EM e.reitz@fss.uu.nl
RI Reitz, Ellen/AAG-4273-2019
NR 70
TC 98
Z9 99
U1 0
U2 81
PU ACADEMIC PRESS LTD ELSEVIER SCIENCE LTD
PI LONDON
PA 24-28 OVAL RD, LONDON NW1 7DX, ENGLAND
SN 0140-1971
J9 J ADOLESCENCE
JI J. Adolesc.
PD JUN
PY 2006
VL 29
IS 3
BP 419
EP 436
DI 10.1016/j.adolescence.2005.08.003
PG 18
WC Psychology, Developmental
SC Psychology
GA 057KQ
UT WOS:000238595100008
PM 16168474
DA 2020-02-16
ER

PT J
AU Loney, BR
   Lima, EN
   Butler, MA
AF Loney, BR
   Lima, EN
   Butler, MA
TI Trait affectivity and nonreferred adolescent conduct problems
SO JOURNAL OF CLINICAL CHILD AND ADOLESCENT PSYCHOLOGY
LA English
DT Article
ID TRIPARTITE MODEL; NEGATIVE AFFECT; PSYCHIATRIC-INPATIENTS; ANXIETY;
   DEPRESSION; TEMPERAMENT; DIMENSIONS; PATHWAYS; CHILDREN
AB This study examined for profiles of positive trait affectivity (PA) and negative trait affectivity (NA) associated with adolescent conduct problems. Prior trait affectivity research has been relatively biased toward the assessment of adults and internalizing symptomatology. Consistent with recent developmental modeling of antisocial behavior, this study, proposed that conduct problems are uniquely associated with 2 PA-NA profiles (i.e., high PA-high NA and low PA-low NA). A nonreferred sample of 109 adolescents ages 12 to 19 was recruited to assess the independent relations between rating scale measures of the PA-NA dimensions and conduct problems, controlling for related internalizing (anxiety and depression) and externalizing (hyperactivity-impulsivity) symptomatology. The results generally confirmed the proposed interaction between the PA-NA dimensions in the prediction of adolescent conduct problems.
C1 Florida State Univ, Dept Psychol, Tallahassee, FL 32306 USA.
RP Loney, BR (reprint author), Florida State Univ, Dept Psychol, Tallahassee, FL 32306 USA.
EM loney@psy.fsu.edu
RI Sharry, John A Mac/B-5509-2011
OI Sharry, John A Mac/0000-0002-9528-6261
NR 29
TC 18
Z9 18
U1 0
U2 4
PU LAWRENCE ERLBAUM ASSOC INC
PI MAHWAH
PA 10 INDUSTRIAL AVE, MAHWAH, NJ 07430-2262 USA
SN 1537-4416
J9 J CLIN CHILD ADOLESC
JI J. Clin. Child Adolesc. Psychol.
PD JUN
PY 2006
VL 35
IS 2
BP 329
EP 336
DI 10.1207/s15374424jccp3502_17
PG 8
WC Psychology, Clinical; Psychology, Developmental
SC Psychology
GA 035UU
UT WOS:000237028000017
PM 16597229
DA 2020-02-16
ER

PT J
AU Rotheram-Borus, MJ
   Lester, P
   Song, J
   Lin, YY
   Leonard, NR
   Beckwith, L
   Ward, MJ
   Sigman, M
   Lord, L
AF Rotheram-Borus, MJ
   Lester, P
   Song, J
   Lin, YY
   Leonard, NR
   Beckwith, L
   Ward, MJ
   Sigman, M
   Lord, L
TI Intergenerational benefits of family-based HIV interventions
SO JOURNAL OF CONSULTING AND CLINICAL PSYCHOLOGY
LA English
DT Article
DE family-based intervention; intervention; prevention; HIV/AIDS
ID ADOLESCENT CHILDREN; PARENTS; AIDS
AB The longitudinal impact of a family-based intervention on grandchildren of parents with HIV (PWH) is evaluated. Because PWH and their daughters demonstrated gains over 6 years when randomized to a coping skills intervention compared with a control condition, the adjustment of the PWH's grandchildren was also compared across conditions. Grandchildren in the intervention condition reported significantly fewer internalizing and externalizing behavioral symptoms compared with grandchildren in the control condition. There is weak evidence that grandchildren in the intervention condition had higher scores on measures of cognitive development and more positive borne environments. These results suggest that there are possibly long-term, intergenerational benefits of an intervention for families coping with HIV.
C1 Univ Calif Los Angeles, Ctr Community Hlth, Los Angeles, CA 90024 USA.
   Korea Univ, Dept Stat, Seoul 136701, South Korea.
   Univ Calif Los Angeles, Dept Pediat, Los Angeles, CA 90024 USA.
   Cornell Univ, Dept Pediat, Ithaca, NY 14853 USA.
   Cornell Univ, Dept Psychiat & Biobehav Sci, Ithaca, NY 14853 USA.
RP Rotheram-Borus, MJ (reprint author), Univ Calif Los Angeles, Ctr Community Hlth, 10920 Wilshire Blvd,Suite 350, Los Angeles, CA 90024 USA.
EM rotheram@ucla.edu
FU NIMH NIH HHSUnited States Department of Health & Human ServicesNational
   Institutes of Health (NIH) - USANIH National Institute of Mental Health
   (NIMH) [1R01 MH49958-04, P30MH58107, K-23 MH02050-03]
NR 21
TC 17
Z9 18
U1 0
U2 2
PU AMER PSYCHOLOGICAL ASSOC/EDUCATIONAL PUBLISHING FOUNDATION
PI WASHINGTON
PA 750 FIRST ST NE, WASHINGTON, DC 20002-4242 USA
SN 0022-006X
J9 J CONSULT CLIN PSYCH
JI J. Consult. Clin. Psychol.
PD JUN
PY 2006
VL 74
IS 3
BP 622
EP 627
DI 10.1037/0022-006X.74.3.622
PG 6
WC Psychology, Clinical
SC Psychology
GA 060FB
UT WOS:000238786700021
PM 16822118
DA 2020-02-16
ER

PT J
AU Kaczynski, KJ
   Lindahl, KM
   Malik, NM
   Laurenceau, JP
AF Kaczynski, KJ
   Lindahl, KM
   Malik, NM
   Laurenceau, JP
TI Marital conflict, maternal and paternal parenting, and child adjustment:
   A test of mediation and moderation
SO JOURNAL OF FAMILY PSYCHOLOGY
LA English
DT Article
DE family process; marital conflict; maternal and paternal parenting; child
   internalizing and externalizing behavior; mediation
ID INTERPARENTAL CONFLICT; BEHAVIOR PROBLEMS; EXTERNALIZING BEHAVIOR;
   EMOTIONAL SECURITY; FAMILY PROCESSES; DISTRESS; GENDER; ADOLESCENTS;
   RESPONSES; QUALITY
AB Parenting was examined as a mediator of associations between marital and child adjustment, and parent gender was examined as a moderator of associations among marital, parental, and child functioning in 226 families with a school-age child (146 boys). Parenting fully mediated associations between marital conflict and child internalizing and externalizing behaviors. Parent gender did not moderate associations when data from the full sample or families with girls only were evaluated. Parent gender did moderate associations when families with boys were evaluated, with the association between marital conflict and parenting stronger for fathers than mothers. A trend suggested fathers' parenting may be more strongly related to internalizing behavior and mothers' parenting may be more strongly related to externalizing behavior in boys.
C1 Univ Miami, Dept Psychol, Coral Gables, FL 33124 USA.
   Univ Delaware, Newark, DE 19716 USA.
RP Kaczynski, KJ (reprint author), Univ Miami, Dept Psychol, 5665 Ponce Leon Blvd, Coral Gables, FL 33124 USA.
EM k.kaczynski@umiami.edu
OI Laurenceau, Jean-Philippe/0000-0001-8069-867X
NR 61
TC 95
Z9 99
U1 2
U2 35
PU AMER PSYCHOLOGICAL ASSOC/EDUCATIONAL PUBLISHING FOUNDATION
PI WASHINGTON
PA 750 FIRST ST NE, WASHINGTON, DC 20002-4242 USA
SN 0893-3200
J9 J FAM PSYCHOL
JI J. Fam. Psychol.
PD JUN
PY 2006
VL 20
IS 2
BP 199
EP 208
DI 10.1037/0893-3200.20.2.199
PG 10
WC Psychology, Clinical; Family Studies
SC Psychology; Family Studies
GA 053VM
UT WOS:000238333900003
PM 16756395
DA 2020-02-16
ER

PT J
AU Lansford, JE
   Malone, PS
   Castellino, DR
   Dodge, KA
   Pettit, GS
   Bates, JE
AF Lansford, JE
   Malone, PS
   Castellino, DR
   Dodge, KA
   Pettit, GS
   Bates, JE
TI Trajectories of internalizing, externalizing, and grades for children
   who have and have not experienced their parents' divorce or separation
SO JOURNAL OF FAMILY PSYCHOLOGY
LA English
DT Article
DE divorce; family structure; child adjustment; developmental trajectories;
   behavior problems
ID ADJUSTMENT; TRANSITIONS; BEHAVIOR
AB This study examined whether the occurrence and timing of parental separation or divorce was related to trajectories of academic grades and mother- and teacher-reported internalizing and externalizing problems. The authors used hierarchical linear models to estimate trajectories for children who did and did not experience their parents' divorce or separation in kindergarten through 10th grade (N = 194). A novel approach to analyzing the timing of divorce/separation was adopted, and trajectories were estimated from I year prior to the divorce/separation to 3 years after the event. Results suggest that early parental divorce/separation is more negatively related to trajectories of internalizing and externalizing problems than is later divorce/separation, whereas later divorce/separation is more negatively related to grades. One implication of these findings is that children may benefit most from interventions focused on preventing internalizing and externalizing problems, whereas adolescents may benefit most from interventions focused on promoting academic achievement.
C1 Duke Univ, Ctr Child & Family Policy, Durham, NC 27708 USA.
   Auburn Univ, Auburn, AL 36849 USA.
   Indiana Univ, Bloomington, IN 47405 USA.
RP Lansford, JE (reprint author), Duke Univ, Ctr Child & Family Policy, Box 90545, Durham, NC 27708 USA.
EM lansford@duke.edu
RI Malone, Patrick S/F-6851-2011
OI Malone, Patrick S/0000-0002-8364-6987
FU NICHD NIH HHSUnited States Department of Health & Human ServicesNational
   Institutes of Health (NIH) - USANIH Eunice Kennedy Shriver National
   Institute of Child Health & Human Development (NICHD) [HD 30572, R01
   HD030572]; NIDA NIH HHSUnited States Department of Health & Human
   ServicesNational Institutes of Health (NIH) - USANIH National Institute
   on Drug Abuse (NIDA) [K05 DA015226-01, K05 DA015226, R01 DA016903, R01
   DA016903-01]; NIMH NIH HHSUnited States Department of Health & Human
   ServicesNational Institutes of Health (NIH) - USANIH National Institute
   of Mental Health (NIMH) [MH 56961, MH 42498, R01 MH042498, R01 MH056961,
   MH 57024, R01 MH057024, R01 MH056961-02, MH 57095, R01 MH057095]
NR 28
TC 72
Z9 75
U1 2
U2 57
PU AMER PSYCHOLOGICAL ASSOC/EDUCATIONAL PUBLISHING FOUNDATION
PI WASHINGTON
PA 750 FIRST ST NE, WASHINGTON, DC 20002-4242 USA
SN 0893-3200
J9 J FAM PSYCHOL
JI J. Fam. Psychol.
PD JUN
PY 2006
VL 20
IS 2
BP 292
EP 301
DI 10.1037/0893-3200.20.2.292
PG 10
WC Psychology, Clinical; Family Studies
SC Psychology; Family Studies
GA 053VM
UT WOS:000238333900013
PM 16756405
OA Green Accepted
DA 2020-02-16
ER

PT J
AU Van Hoecke, E
   De Fruyt, F
   De Clercq, B
   Hoebeke, P
   Vande Walle, J
AF Van Hoecke, E
   De Fruyt, F
   De Clercq, B
   Hoebeke, P
   Vande Walle, J
TI Internalizing and externalizing problem behavior in children with
   nocturnal and diurnal enuresis: A five-factor model perspective
SO JOURNAL OF PEDIATRIC PSYCHOLOGY
LA English
DT Article
DE behavior problems; children; enuresis; personality
ID NON-ENURETIC CONTROLS; PERSONALITY; DISORDER
AB Objectives To describe personality traits, internalizing, and externalizing problems of 6- to 12-year-old children with nocturnal and diurnal enuresis, examining differences from healthy referents, and investigating the association between personality traits and problem behavior. Methods Eighty-five children with combined nocturnal and diurnal enuresis were compared with 56 children with nocturnal enuresis and 155 healthy children on personality characteristics and problem behavior. Results Post hoc analyses of multivariate analyses indicated that parents of children with combined nocturnal and diurnal enuresis reported on average lower conscientiousness and higher neuroticism scores in their children than parents of healthy children, although the magnitude of these differences was moderate. Considerable differences in mean scores were found for the Child Behavior Checklist (CBCL) total problem scale and moderate differences for internalizing, externalizing, and attention deficit hyperactivity disorder (ADHD) problems in children with nocturnal and diurnal enuresis compared with healthy referents. Regression analyses across enuretic and healthy groups demonstrated that personality trait and problem behavior scales share substantial variance. Conclusion Moderate to substantially higher levels of problem behavior is demonstrated in children with nocturnal and diurnal enuresis, who also display slightly higher neuroticism and lower conscientiousness scores.
C1 Ghent Univ Hosp, Pediat Uro Nephrol Ctr, B-9000 Ghent, Belgium.
   Univ Ghent, Dept Dev Personal & Social Psychol, Ghent, Belgium.
RP Van Hoecke, E (reprint author), Ghent Univ Hosp, Pediat Uro Nephrol Ctr, Pintelaan 185, B-9000 Ghent, Belgium.
EM eline.vanhoecke@ugent.be
RI De Fruyt, Filip/A-3083-2009; de clercq, barbara/B-3403-2009
NR 37
TC 25
Z9 25
U1 0
U2 6
PU OXFORD UNIV PRESS INC
PI CARY
PA JOURNALS DEPT, 2001 EVANS RD, CARY, NC 27513 USA
SN 0146-8693
J9 J PEDIATR PSYCHOL
JI J. Pediatr. Psychol.
PD JUN
PY 2006
VL 31
IS 5
BP 460
EP 468
DI 10.1093/jpepsy/jsj037
PG 9
WC Psychology, Developmental
SC Psychology
GA 042JG
UT WOS:000237523600003
PM 15905418
OA Bronze, Green Published
DA 2020-02-16
ER

PT J
AU Costa, NM
   Weems, CF
   Pellerin, K
   Dalton, R
AF Costa, Natalie M.
   Weems, Carl F.
   Pellerin, Karen
   Dalton, Richard
TI Parenting stress and childhood psychopathology: An examination of
   specificity to internalizing and externalizing symptoms
SO JOURNAL OF PSYCHOPATHOLOGY AND BEHAVIORAL ASSESSMENT
LA English
DT Article
DE parenting stress; internalizing and externalizing symptoms; parental
   psychopathology; parent-child interactions
ID ANXIETY DISORDERS; CHILDREN; MOTHERS; ATTACHMENT; ADJUSTMENT; BEHAVIOR;
   DETERMINANTS; ADOLESCENTS; INVENTORY; FAMILIES
AB The purpose of this study was to examine if specificity exists between three factors of parenting stress (i.e., parental distress, parent-child (PC) dysfunctional interactions, and difficult child) and childhood internalizing and externalizing symptoms. The incremental validity of parenting stress beyond parental psychopathology was also examined. The sample was drawn from families of children aged 5-17 (N = 300), who sought treatment for their child from a community mental health clinic. Results indicated that the PC dysfunctional interactions factor showed specificity to internalizing symptoms when controlling for parental psychopathology. Parental distress did not show specificity or incremental validity and the difficult child factor was associated with both internalizing and externalizing symptoms when controlling for parental psychopathology. The influence of age, gender, and ethnicity on these associations is also presented, and findings are discussed in terms of how the results add to understanding the specific relations between parenting stress and child and adolescent symptoms.
C1 Univ New Orleans, Dept Psychol, New Orleans, LA 70148 USA.
   Tulane Univ, Hlth Sci Ctr, Dept Psychiat & Neurol, New Orleans, LA 70118 USA.
RP Weems, CF (reprint author), Univ New Orleans, Dept Psychol, 2001 Geol & Psychol Bldg, New Orleans, LA 70148 USA.
EM cweems@uno.edu
OI Weems, Carl/0000-0001-9214-3401
NR 38
TC 68
Z9 71
U1 0
U2 25
PU SPRINGER/PLENUM PUBLISHERS
PI NEW YORK
PA 233 SPRING ST, NEW YORK, NY 10013 USA
SN 0882-2689
EI 1573-3505
J9 J PSYCHOPATHOL BEHAV
JI J. Psychopathol. Behav. Assess.
PD JUN
PY 2006
VL 28
IS 2
BP 113
EP 122
DI 10.1007/s10862-006-7489-3
PG 10
WC Psychology, Clinical
SC Psychology
GA 050UU
UT WOS:000238115100006
DA 2020-02-16
ER

PT J
AU Mulvaney, S
   Lambert, EW
   Garber, J
   Walker, LS
AF Mulvaney, Shelagh
   Lambert, E. Warren
   Garber, Judy
   Walker, Lynn S.
TI Trajectories of symptoms and impairment for pediatric patients with
   functional abdominal pain: A 5-year longitudinal study
SO JOURNAL OF THE AMERICAN ACADEMY OF CHILD AND ADOLESCENT PSYCHIATRY
LA English
DT Article
DE functional abdominal pain; somatic symptoms; impairment; trajectories;
   longitudinal; children
ID IRRITABLE-BOWEL-SYNDROME; ANALYZING DEVELOPMENTAL TRAJECTORIES; SOMATIC
   COMPLAINTS; SCHOOL-CHILDREN; YOUNG-ADULTS; PRIMARY-CARE; FOLLOW-UP;
   ADOLESCENTS; DEPRESSION; ANXIETY
AB Objective: This prospective study characterizes trajectories of symptoms and impairment in pediatric patients with abdominal pain not associated with identifiable organic disease. Method: The Children's Somatization Inventory and the Functional Disability Inventory were administered four times over 5 years to 132 patients (6-18 years old) seen in a pediatric gastroenterology clinic. Individual trajectories were empirically grouped and correlates of trajectory group membership at baseline were evaluated. Results: A model with three unique trajectories was found to adequately fit both symptom and impairment data. Two trajectories indicated relatively long-term improvement and one indicated continued high levels of symptoms and impairment. At baseline, the long-term risk group did not have the most severe pain but had significantly more anxiety, depression, lower perceived self-worth, and more negative life events. Conclusions: These results indicate that several distinct trajectories of relatively long-term outcomes may exist in children with functional abdominal pain. One trajectory indicated long-term risk for a high level of symptoms and impairment. Psychosocial correlates of long-term risk for physical symptoms and impairment, such as child-reported stress and internalizing symptoms, may be useful for treatment planning.
C1 Vanderbilt Univ, Ctr Evaluat & Program Improvement, Nashville, TN 37203 USA.
   Vanderbilt Univ, Dept Pediat, Med Ctr, Nashville, TN 37203 USA.
   Vanderbilt Univ, Dept Psychol, Nashville, TN 37203 USA.
RP Mulvaney, S (reprint author), Vanderbilt Univ, Ctr Evaluat & Program Improvement, 230 Appleton Pl,Peabody 151, Nashville, TN 37203 USA.
EM shelagh.mulvaney@vanderbilt.edu
FU NICHD NIH HHSUnited States Department of Health & Human ServicesNational
   Institutes of Health (NIH) - USANIH Eunice Kennedy Shriver National
   Institute of Child Health & Human Development (NICHD) [R01 HD023264, P30
   HD15052, R01 HD23264, R01 HD023264-17A1, P30 HD015052]
NR 48
TC 93
Z9 94
U1 0
U2 14
PU ELSEVIER SCIENCE BV
PI AMSTERDAM
PA PO BOX 211, 1000 AE AMSTERDAM, NETHERLANDS
SN 0890-8567
J9 J AM ACAD CHILD PSY
JI J. Am. Acad. Child Adolesc. Psychiatr.
PD JUN
PY 2006
VL 45
IS 6
BP 737
EP 744
DI 10.1097/10.chi.0000214192.57993.06
PG 8
WC Psychology, Developmental; Pediatrics; Psychiatry
SC Psychology; Pediatrics; Psychiatry
GA 046CE
UT WOS:000237788200015
PM 16721324
OA Green Accepted
DA 2020-02-16
ER

PT J
AU Burstein, M
   Stanger, C
   Karnon, J
   Dumenci, L
AF Burstein, M
   Stanger, C
   Karnon, J
   Dumenci, L
TI Parent psychopathology, parenting, and child internalizing problems in
   substance-abusing families
SO PSYCHOLOGY OF ADDICTIVE BEHAVIORS
LA English
DT Article
DE children of substance-abusing parents; parent psychopathology; child
   internalizing problems
ID ANTISOCIAL PERSONALITY-DISORDER; PSYCHIATRIC-DISORDERS; DEPENDENT
   FATHERS; CONDUCT DISORDER; DEPRESSION; CONFLICT; ANXIETY; BEHAVIOR;
   ALCOHOL; RISK
AB A structural model accounting for child internalizing problems in substance-abusing families was tested. Parents receiving substance abuse treatment (N = 242) completed forms about children between the ages of 6 and 18 who resided in their home. The effects of parent gender, child gender, and child age were controlled. Negative parenting was examined as a mediator between parent internalizing and externalizing problems and child anxiety and affective problems using path analysis. Negative parenting mediated relations only between parent internalizing problems and child affective problems. High-positive involvement moderated relations between parent externalizing problems and child internalizing problems. Relations between parent externalizing problems and child anxiety and affective problems were significant only among families in which high-positive involvement was present.
C1 Univ Vermont, Dept Psychiat, Burlington, VT 05405 USA.
RP Burstein, M (reprint author), Human Behav Pharmacol Lab, 38 Fletcher Pl, Burlington, VT 05401 USA.
EM marcy.burstein@uvm.edu
FU NIDA NIH HHSUnited States Department of Health & Human ServicesNational
   Institutes of Health (NIH) - USANIH National Institute on Drug Abuse
   (NIDA) [DA-10821, DA-017999-01A1, DA-016609]
NR 48
TC 30
Z9 30
U1 0
U2 18
PU EDUCATIONAL PUBLISHING FOUNDATION
PI WASHINGTON
PA 750 FIRST ST, NE, WASHINGTON, DC 20002-4242 USA
SN 0893-164X
J9 PSYCHOL ADDICT BEHAV
JI Psychol. Addict. Behav.
PD JUN
PY 2006
VL 20
IS 2
BP 97
EP 106
DI 10.1037/0893-164X.20.2.97
PG 10
WC Substance Abuse; Psychology, Multidisciplinary
SC Substance Abuse; Psychology
GA 053SQ
UT WOS:000238325800001
PM 16784351
DA 2020-02-16
ER

PT J
AU Mohr, A
AF Mohr, Andrea
TI Family variables associated with peer victimization: Does family
   violence enhance the probability of being victimized by peers?
SO SWISS JOURNAL OF PSYCHOLOGY
LA English
DT Article
DE peer victimization; family violence; aggression
ID SCHOOL-CHILDREN; TEST STATISTICS; DEPRESSED MOOD; AGGRESSION; CHILDHOOD;
   REJECTION; MALADJUSTMENT; CONSEQUENCES; PERCEPTIONS
AB This study was designed to examine the effects of family experiences (family violence, family conflict, parental affection and support) on peer victimization and to explore whether linkages between family variables and peer victimization are mediated by the development of internalizing problems and inappropriate reactions to peer aggression. Self-report data were collected from 446 boys and 287 girls attending the 5(th) to 10(th) grade (mean age = 13.3 years). Results show that non-victimized aggressors, aggressive and non-aggressive victims report more negative family experiences and more internalizing problem behavior than matched controls. Results of structural equation modeling show that the effects of the family variables differ from each other and only family violence seems to increase the probability of being victimized by peers.
C1 Univ Trier, Trier, Germany.
RP Mohr, A (reprint author), Univ Trier, Trier, Germany.
EM mohra@uni-trier.de
NR 38
TC 17
Z9 17
U1 0
U2 3
PU VERLAG HANS HUBER
PI BERN 9
PA LANGGASS-STRASSE 76, CH-3000 BERN 9, SWITZERLAND
SN 1421-0185
J9 SWISS J PSYCHOL
JI Swiss J. Psychol.
PD JUN
PY 2006
VL 65
IS 2
BP 107
EP 116
DI 10.1024/1421-0185.65.2.107
PG 10
WC Psychology, Multidisciplinary
SC Psychology
GA 063LJ
UT WOS:000239019400005
DA 2020-02-16
ER

PT J
AU Galera, C
   Delrue, MA
   Goizet, C
   Etchegoyhen, K
   Taupiac, E
   Sigaudy, S
   Arveiler, B
   Philip, N
   Bouvard, M
   Lacombe, D
AF Galera, C
   Delrue, MA
   Goizet, C
   Etchegoyhen, K
   Taupiac, E
   Sigaudy, S
   Arveiler, B
   Philip, N
   Bouvard, M
   Lacombe, D
TI Behavioral and temperamental features of children with Costello syndrome
SO AMERICAN JOURNAL OF MEDICAL GENETICS PART A
LA English
DT Article
DE Costello syndrome; behavioral characteristics; temperament;
   internalizing problems; hyperemotionality
ID INTELLECTUAL DISABILITY; ADOLESCENTS
AB Costello syndrome (CS) is a rare genetic condition due to germline Mutations in HRAS proto-oncogene and characterized by increased birth weight, postnatal growth retardation, distinctive facial appearance, typical medical problems (including feeding problems in the neonatal period), Cutaneous anomalies, and developmental delay. Outgoing personality has often been noted in case reports, but few Studies have focused specifically on the behavioral aspects of CS. A preliminary survey described irritability in younger-patients with improvement between age 2 and 4, but a standardized psychometric tool was not used. A second study using the Child Behavior Checklist (CBCL) showed relatively high (albeit subclinical) levels of internalizing problems. These descriptive investigations lacked a control group. We describe a comparative survey to evaluate the behavioral and temperamental features of children with CS. We conducted a cross-sectional assessment Using the CBCL and the Emotionality, Activity, Shyness, Sociability (EAS) temperament questionnaire to evaluate behavior and temperament in 11 CS children (2 years 5 months to 9 years) comparing them to 33 gender- and age-matched children without disability. The results Suggest that the high levels of internalizing problems found before age 4 in CS patients might decrease,with age. They also point to possible "hyperemotionality." Further Studies using a larger sample size bind IQ-matched control groups are needed to more accurately characterize individuals with this rare syndrome. (c) 2006 Wiley-Liss, Inc.
C1 Univ Bordeaux 2, Serv Univ Psychiat Enfant Adolescent, Ctr Hosp Charles Perrens, Child Psychiat Dept, F-33076 Bordeaux, France.
   Univ Bordeaux 2, Ctr Hosp Pellegrin Enfant, Dept Med Genet, F-33076 Bordeaux, France.
   Univ Aix Marseille 2, Hop La Timone Enfant, Dept Med Genet, F-13331 Marseille, France.
RP Galera, C (reprint author), Univ Bordeaux 2, Serv Univ Psychiat Enfant Adolescent, Ctr Hosp Charles Perrens, Child Psychiat Dept, 121 Rue Bechade, F-33076 Bordeaux, France.
EM cedric.galera@u-bordeaux2.fr
RI Philip, Nicole/I-2881-2016
OI GALERA, CEDRIC/0000-0003-0549-9608; Lacombe, Didier/0000-0002-8956-2207
NR 26
TC 16
Z9 17
U1 0
U2 2
PU WILEY-LISS
PI HOBOKEN
PA DIV JOHN WILEY & SONS INC, 111 RIVER ST, HOBOKEN, NJ 07030 USA
SN 1552-4825
J9 AM J MED GENET A
JI Am. J. Med. Genet. A
PD MAY 1
PY 2006
VL 140A
IS 9
BP 968
EP 974
DI 10.1002/ajmg.a.31169
PG 7
WC Genetics & Heredity
SC Genetics & Heredity
GA 037HW
UT WOS:000237138700008
PM 16575889
DA 2020-02-16
ER

PT J
AU Furtado, EF
   Laucht, M
   Schmidt, MH
AF Furtado, EF
   Laucht, M
   Schmidt, MH
TI Gender-related pathways for behavior problems in the offspring of
   alcoholic fathers
SO BRAZILIAN JOURNAL OF MEDICAL AND BIOLOGICAL RESEARCH
LA English
DT Article
DE longitudinal study; paternal alcohol disorder; child development;
   psychiatric disorder; gender differences; externalizing disorders
ID EXTERNALIZING SYMPTOMS; CHILDREN; DISORDERS; FAMILIES; PARENTS; RISK;
   EPIDEMIOLOGY; CHILDHOOD
AB The objective of the present study was to examine gender differences in the influence of paternal alcoholism on children's social-emotional development and to determine whether paternal alcoholism is associated with a greater number of externalizing symptoms in the male offspring. From the Mannheim Study of Risk Children, an ongoing longitudinal study of a high-risk population, the developmental data of 219 children [193 (95 boys and 98 girls) of non-alcoholic fathers, non-COAs, and 26 (14 boys, 12 girls) of alcoholic fathers, COAs] were analyzed from birth to the age of I I years. Paternal alcoholism was defined according to the ICD-10 categories of alcohol dependence and harmful use. Socio-demographic data, cognitive development, number and severity of behavior problems, and gender-related differences in the rates of externalizing and internalizing symptoms were assessed using standardized instruments (IQ tests, Child Behavior Checklist questionnaire and diagnostic interviews). The general linear model analysis revealed a significant overall effect of paternal alcoholism on the number of child psychiatric problems (F = 21.872, d.f. = 1.217, P < 0.001). Beginning at age 2, significantly higher numbers of externalizing symptoms were observed among COAs. In female COAs, a pattern similar to that of the male COAs emerged, with the predominance of delinquent and aggressive behavior. Unlike male COAs, females showed an increase of internalizing symptoms up to age 11 years. Of these, somatic complaints revealed the strongest discriminating effect in 11-year-old females. Children of alcoholic fathers are at high risk for psychopathology. Gender-related differences seem to exist and may contribute to different phenotypes during development from early childhood to adolescence.
C1 USP, FMRP, Dept Neurol, BR-14049900 Ribeirao Preto, SP, Brazil.
   Univ Sao Paulo, Fac Med Ribeirao Preto, Dept Neurol Psiquiatria & Psicol Med, Ribeirao Preto, SP, Brazil.
   Univ Heidelberg, Cent Inst Mental Hlth, Dept Child & Adolescent Psychiat & Psycotherapy, D-6800 Mannheim, Germany.
RP Furtado, EF (reprint author), USP, FMRP, Dept Neurol, Av Bandeirantes,3900, BR-14049900 Ribeirao Preto, SP, Brazil.
EM efurtado@fmrp.usp.br
RI Furtado, Erikson/A-7586-2010
OI Furtado, Erikson/0000-0001-8006-7077
NR 40
TC 7
Z9 8
U1 3
U2 15
PU ASSOC BRAS DIVULG CIENTIFICA
PI SAO PAULO
PA FACULDADE MEDICINA, SALA 21, 14049 RIBEIRAO PRETO, SAO PAULO, BRAZIL
SN 0100-879X
J9 BRAZ J MED BIOL RES
JI Brazilian J. Med. Biol. Res.
PD MAY
PY 2006
VL 39
IS 5
BP 659
EP 669
DI 10.1590/S0100-879X2006000500013
PG 11
WC Biology; Medicine, Research & Experimental
SC Life Sciences & Biomedicine - Other Topics; Research & Experimental
   Medicine
GA 046CX
UT WOS:000237790100013
PM 16648904
OA DOAJ Gold
DA 2020-02-16
ER

PT J
AU Riva, D
   Aggio, F
   Vago, C
   Nichelli, F
   Andreucci, E
   Paruta, N
   D'Arrigo, S
   Pantaleoni, C
   Bulgheroni, S
AF Riva, D
   Aggio, F
   Vago, C
   Nichelli, F
   Andreucci, E
   Paruta, N
   D'Arrigo, S
   Pantaleoni, C
   Bulgheroni, S
TI Cognitive and behavioural effects of migraine in childhood and
   adolescence
SO CEPHALALGIA
LA English
DT Article
DE adolescent; behaviour; children; migraine; neuropsychology
ID HEADACHE; PERSONALITY; MEMORY; DISTURBANCES; SYMPTOMS; CHILDREN
AB Since cognitive and behavioural characteristics of paediatric migraineurs have yet to be adequately defined, in this study we assessed the effect of migraine on the interictal functioning of children and adolescents by comparing the performance of two patient groups, 17 migraineurs with aura (MA) and 31 without aura (MoA) and by correlating the duration of the disorder, the frequency of attacks and interictal period with neuropsychological and behavioural findings. Both patient groups had cognitive performance within normal range except for a significant delay in the reaction time (RT) task. Both MA and MoA revealed a behavioural phenotype characterized by internalizing problems on Child Behaviour Check List (CBCL) scales. Slower RT to simple visual stimuli may be an early sign of a subclinical neuropsychological dysfunction, significantly correlated with the frequency of headache attacks and interictal period. The lack of a control group and other methodological limitations, such as patient selection bias and unadjusted P-value for multiple testing, make it difficult to give this finding a clearcut meaning. Further studies are needed on larger samples compared with a control group.
C1 Ist Nazl Neurol Carlo Besta, Div Neurol Sviluppo, I-20133 Milan, Italy.
RP Riva, D (reprint author), Ist Nazl Neurol Carlo Besta, Div Neurol Sviluppo, Via Celoria 11, I-20133 Milan, Italy.
EM driva@istituto-besta.it
RI d'arrigo, stefano/K-3640-2016
OI d'arrigo, stefano/0000-0001-5188-9418; panteleoni,
   chiara/0000-0003-4417-1672
NR 38
TC 30
Z9 32
U1 0
U2 5
PU SAGE PUBLICATIONS LTD
PI LONDON
PA 1 OLIVERS YARD, 55 CITY ROAD, LONDON EC1Y 1SP, ENGLAND
SN 0333-1024
EI 1468-2982
J9 CEPHALALGIA
JI Cephalalgia
PD MAY
PY 2006
VL 26
IS 5
BP 596
EP 603
DI 10.1111/j.1468-2982.2006.01072.x
PG 8
WC Clinical Neurology; Neurosciences
SC Neurosciences & Neurology
GA 034EO
UT WOS:000236911500013
PM 16674769
DA 2020-02-16
ER

PT J
AU Kim, J
   Cicchetti, D
AF Kim, J
   Cicchetti, D
TI Longitudinal trajectories of self-system processes and depressive
   symptoms among maltreated and nonmaltreated children
SO CHILD DEVELOPMENT
LA English
DT Article
ID DOMAIN GROWTH ANALYSIS; INTERNALIZING PROBLEMS; PHYSICAL MALTREATMENT;
   BEHAVIOR PROBLEMS; MOOD REACTIONS; SEXUAL ABUSE; ESTEEM; PRESCHOOL;
   IMPACT; ADOLESCENTS
AB This study used latent growth modeling to investigate longitudinal relationships between self-system processes and depressive symptoms among maltreated (n=142) and nonmaltreated children (n=109) aged 6-11 years. On average, self-esteem and self-agency increased and depressive symptoms decreased over time. Multivariate growth modeling indicated that, regardless of gender, physical abuse was negatively related to initial levels of self-esteem, and physical abuse and physical neglect were positively associated with initial levels of depressive symptoms. Emotional maltreatment was predictive of changes in self-esteem and changes in depressive symptoms. Initial levels of self-esteem were negatively associated with initial levels of depressive symptoms. The findings contribute to enhancing our understanding of the developmental processes whereby early maltreatment experiences are linked to later maladjustment.
C1 Virginia Polytech Inst & State Univ, Dept Psychol, Blacksburg, VA 24061 USA.
   Univ Minnesota, Minneapolis, MN 55455 USA.
RP Kim, J (reprint author), Virginia Polytech Inst & State Univ, Dept Psychol, MC 0436, Blacksburg, VA 24061 USA.
EM jungmeen@vt.edu
RI Cicchetti, Dante/C-4560-2015
OI Cicchetti, Dante/0000-0002-6347-1278
FU NIMH NIH HHSUnited States Department of Health & Human ServicesNational
   Institutes of Health (NIH) - USANIH National Institute of Mental Health
   (NIMH) [K01-MH068491, K01 MH068491]
NR 73
TC 150
Z9 155
U1 0
U2 27
PU WILEY
PI HOBOKEN
PA 111 RIVER ST, HOBOKEN 07030-5774, NJ USA
SN 0009-3920
EI 1467-8624
J9 CHILD DEV
JI Child Dev.
PD MAY-JUN
PY 2006
VL 77
IS 3
BP 624
EP 639
DI 10.1111/j.1467-8624.2006.00894.x
PG 16
WC Psychology, Educational; Psychology, Developmental
SC Psychology
GA 040QE
UT WOS:000237394700009
PM 16686792
OA Green Accepted
DA 2020-02-16
ER

PT J
AU Rodriguez, CM
AF Rodriguez, CM
TI Attributional style as a mediator between parental abuse risk and child
   internalizing symptomatology
SO CHILD MALTREATMENT
LA English
DT Article
DE child anxiety; child attributional style; child depression;
   dysfunctional disciplinary style; physical child abuse potential
ID LONG-TERM CONSEQUENCES; DEPRESSIVE SYMPTOMS; CORPORAL PUNISHMENT;
   PSYCHOMETRIC PROPERTIES; PSYCHIATRIC-INPATIENTS; POTENTIAL INVENTORY;
   SPANKING CHILDREN; MANIFEST ANXIETY; LIFE EVENTS; MALTREATMENT
AB This study examined a model wherein children's attributional style mediates the relationship between parental physical child-abuse risk and children's internalizing problems. Using structural equation modeling, three indices of abuse risk, were selected (child abuse potential, physical discipline use, and dysfunctional parenting style) and two indices of children's internalizing problems (depression and anxiety). The sample included 75 parent-child dyads, in which parents reported on their abuse risk and children independently completed measures of depressive and anxious symptomatology and a measure on their attributional style. Findings supported, the model that childrens attributional style for positive events (but not negative events) partially mediated the relationship between abuse risk and internalizing symptoms, with significant direct and indirect effects of abuse risk on internalizing symptomatology. Future directions to continue evaluating additional mediators and other possible contextual variables are discussed.
C1 Univ Utah, Counseling Counseling Psychol Program, Salt Lake City, UT 84112 USA.
RP Rodriguez, CM (reprint author), Univ Utah, Counseling Counseling Psychol Program, Salt Lake City, UT 84112 USA.
EM rodriguez@ed.utah.edu
OI Rodriguez, Christina/0000-0002-5090-0707
NR 71
TC 14
Z9 15
U1 0
U2 4
PU SAGE PUBLICATIONS INC
PI THOUSAND OAKS
PA 2455 TELLER RD, THOUSAND OAKS, CA 91320 USA
SN 1077-5595
J9 CHILD MALTREATMENT
JI Child Maltreatment
PD MAY
PY 2006
VL 11
IS 2
BP 121
EP 130
DI 10.1177/1077559505285743
PG 10
WC Family Studies; Social Work
SC Family Studies; Social Work
GA 034PB
UT WOS:000236942000002
PM 16595846
DA 2020-02-16
ER

PT J
AU Lau, AS
   Huang, MM
   Garland, AF
   McCabe, KM
   Yeh, M
   Hough, RL
AF Lau, AS
   Huang, MM
   Garland, AF
   McCabe, KM
   Yeh, M
   Hough, RL
TI Racial variation in self-labeled child abuse and associated
   internalizing symptoms among adolescents who are high risk
SO CHILD MALTREATMENT
LA English
DT Article
DE race; self-labeled abuse; physical abuse; emotional abuse; internalizing
   problems; cultural competence
ID AFRICAN-AMERICAN FAMILIES; EXTERNALIZING BEHAVIORS;
   CULTURAL-DIFFERENCES; PHYSICAL DISCIPLINE; PARENTING PRACTICES;
   ETHNIC-DIFFERENCES; IMMIGRANT CHINESE; REARING PRACTICES; MENTAL-HEALTH;
   MOTHERS
AB One thousand and ten Non-Hispanic White, African American, Hispanic, and Asian Pacific Islander youth who were high risk and receiving public sector services were interviewed regarding history of child emotional and physical abuse and current internalizing symptoms. The study examined whether race moderated the association between adolescents' reports of specific parent behaviors and their self-labeling as victims of abuse. The study also examined whether reports of parental behaviors or self-labeled abuse better predicted internalizing symptoms, and whether these associations differed 1 1 race. Mien reporting punitive parent behavior, Non Hispanic While youth were more likely to describe themselves as abused compared to Asian Pacific Islanders. Reported punitive parental behaviors accounted for more variance in internalizing symptoms than did self-labeled abuse. Reports of parent behaviors were more strongly related to concurrent internalizing symptoms among ethnic minority youth than among Non-Hispanic While youth. Results are discussed in the context Of cultural competence in identfication of child abuse.
C1 Univ Calif Los Angeles, Dept Psychol, Los Angeles, CA 90024 USA.
   Univ Calif San Diego, UCSD Joint Doctoral Program Clin Psychol, San Diego, CA 92103 USA.
   Univ San Diego, San Diego, CA 92110 USA.
   Univ New Mexico, Albuquerque, NM 87131 USA.
RP Lau, AS (reprint author), Univ Calif Los Angeles, Dept Psychol, Los Angeles, CA 90024 USA.
NR 57
TC 12
Z9 12
U1 0
U2 11
PU SAGE PUBLICATIONS INC
PI THOUSAND OAKS
PA 2455 TELLER RD, THOUSAND OAKS, CA 91320 USA
SN 1077-5595
J9 CHILD MALTREATMENT
JI Child Maltreatment
PD MAY
PY 2006
VL 11
IS 2
BP 168
EP 181
DI 10.1177/1077559505285776
PG 14
WC Family Studies; Social Work
SC Family Studies; Social Work
GA 034PB
UT WOS:000236942000006
PM 16595850
DA 2020-02-16
ER

PT J
AU Johnson, JG
   Cohen, P
   Kasen, S
   Brook, JS
AF Johnson, JG
   Cohen, P
   Kasen, S
   Brook, JS
TI A multiwave inulti-informant study of the specificity of the association
   between parental and offspring psychiatric disorders
SO COMPREHENSIVE PSYCHIATRY
LA English
DT Article
ID R PERSONALITY-DISORDERS; PROSPECTIVE-LONGITUDINAL-COMMUNITY; MAJOR
   DEPRESSIVE DISORDER; HIGH-RISK; FAMILIAL AGGREGATION; ANXIETY DISORDERS;
   MENTAL-DISORDERS; PANIC DISORDER; PSYCHOPATHOLOGY; CHILDREN
AB The present study was conducted to investigate the specificity of the association between parental and offspring psychiatric disorders using epidemiological data from a series of parent and offspring interviews. A community-based sample of 593 mothers and their offspring from upstate New York were interviewed during the adolescence and early adulthood of the offspring. The children of parents with generalized anxiety disorder were at specifically elevated risk for anxiety disorders when co-occurring psychiatric disorders were controlled. The associations between parental and offspring antisocial, conduct, depressive, and Substance use disorders were characterized by modest specificity. Children of parents with externalizing disorders were nearly as likely to develop internalizing disorders as they were to develop externalizing disorders. Children of parents with internalizing disorders were somewhat, but not significantly, more likely to develop internalizing disorders. These findings Support the inference that children of parents with generalized anxiety disorder may be more likely to develop anxiety disorders than they are to develop other psychiatric disorders. However, when co-occurring psychiatric disorders are accounted for. the children of parents with depressive, disruptive, and substance use disorders may be as likely to develop other disorders as they are to develop the same type of disorder that their parents have had. (c) 2006 Elsevier Inc. All rights reserved.
C1 New York State Psychiat Inst & Hosp, New York, NY 10032 USA.
   Columbia Univ, New York, NY 10027 USA.
   Mt Sinai Med Ctr, New York, NY 10029 USA.
RP Johnson, JG (reprint author), New York State Psychiat Inst & Hosp, New York, NY 10032 USA.
EM jjohnso@pi.cpmc.columbia.edu
FU NIDA NIH HHSUnited States Department of Health & Human ServicesNational
   Institutes of Health (NIH) - USANIH National Institute on Drug Abuse
   (NIDA) [DA-03188]; NIMH NIH HHSUnited States Department of Health &
   Human ServicesNational Institutes of Health (NIH) - USANIH National
   Institute of Mental Health (NIMH) [MH-38916, MH-36971, MH-49191]
NR 55
TC 13
Z9 13
U1 0
U2 3
PU W B SAUNDERS CO-ELSEVIER INC
PI PHILADELPHIA
PA INDEPENDENCE SQUARE WEST CURTIS CENTER, STE 300, PHILADELPHIA, PA
   19106-3399 USA
SN 0010-440X
J9 COMPR PSYCHIAT
JI Compr. Psychiat.
PD MAY-JUN
PY 2006
VL 47
IS 3
BP 169
EP 177
DI 10.1016/j.comppsych.2005.05.005
PG 9
WC Psychiatry
SC Psychiatry
GA 040AA
UT WOS:000237349200002
PM 16635644
DA 2020-02-16
ER

PT J
AU Hofflich, SA
   Hughes, AA
   Kendall, PC
AF Hofflich, SA
   Hughes, AA
   Kendall, PC
TI Somatic complaints and childhood anxiety disorders
SO INTERNATIONAL JOURNAL OF CLINICAL AND HEALTH PSYCHOLOGY
LA English
DT Article
DE somatic complaints; anxiety disorders; children; quasi-experimental
   study
ID DSM-IV; PSYCHIATRIC-DISORDERS; INTERVIEW SCHEDULE; PARENT VERSIONS;
   ABDOMINAL-PAIN; PRIMARY-CARE; CHILDREN; ADOLESCENTS; SYMPTOMS;
   DEPRESSION
AB Somatic complaints in children have been associated with internalizing disorders, especially anxiety disorders. However, few studies have examined specific somatic complaints across specific anxiety disorders. This quasi-experimental study examines the type and frequency of somatic complaints in children (n = 178; ages 7-14 years) with generalized anxiety disorder (GAD), social phobia (SP), separation anxiety disorder (SAD), and no anxiety disorder. Children and their parents who sought treatment completed a structured diagnostic interview and youth completed the Multidimensional Anxiety Scale for Children (MASC) (March, Parker, Sullivan, Stallings, and Conners). Children diagnosed with an anxiety disorder reported more frequent somatic complaints compared to children without an anxiety disorder, but somatic complaints did not differ across the principal anxiety disorder groups. Children with comorbid anxiety and depressive disorders reported somatic complaints more frequently than children without comorbid disorders. Results are discussed in terms of somatic complaints as a) criteria within the diagnostic system, and b) as part of the process of avoidance.
C1 Temple Univ, Philadelphia, PA 19122 USA.
RP Kendall, PC (reprint author), Temple Univ, Philadelphia, PA 19122 USA.
EM pkendall@temple.edu
NR 38
TC 24
Z9 25
U1 0
U2 7
PU ELSEVIER SCIENCE INC
PI NEW YORK
PA 360 PARK AVE SOUTH, NEW YORK, NY 10010-1710 USA
SN 1697-2600
EI 1576-7329
J9 INT J CLIN HLTH PSYC
JI Int. J. Clin. Health Psychol.
PD MAY
PY 2006
VL 6
IS 2
BP 229
EP 242
PG 14
WC Psychology, Clinical
SC Psychology
GA 040IN
UT WOS:000237372300001
DA 2020-02-16
ER

PT J
AU Jaffee, SR
   Belsky, J
   Harrington, H
   Caspi, A
   Moffitt, TE
AF Jaffee, Sara R.
   Belsky, Jay
   Harrington, HonaLee
   Caspi, Avshalom
   Moffitt, Terrie E.
TI When parents have a history of conduct disorder: How is the caregiving
   environment affected?
SO JOURNAL OF ABNORMAL PSYCHOLOGY
LA English
DT Article
DE conduct disorder; internalizing disorders; caregiving; third-generation
   study
ID ANTISOCIAL-BEHAVIOR; INTERGENERATIONAL TRANSMISSION;
   PSYCHIATRIC-DISORDERS; DEPRESSIVE SYMPTOMS; SOCIAL-CONSEQUENCES; SPOUSE
   SIMILARITY; ADOLESCENT GIRLS; MENTAL-HEALTH; BIRTH COHORT; YOUNG-ADULTS
AB Individuals with early-emerging conduct problems are likely to become parents who expose their children to considerable adversity. The current study tested the specificity of and alternative explanations for this trajectory. The sample included 246 members of a prospective, 30-year cohort study and their 3-year-old children. Parents who had a history of conduct disorder were specifically at elevated risk for socioeconomic disadvantage and relationship violence, but suboptimal parenting and offspring temperament problems were common to parents with any history of disorder. Recurrent disorder, comorbidity, and adversity in the family of origin did not fully account for these findings. The cumulative consequences of early-onset conduct disorder and assortative mating for antisocial behavior may explain the long-term effects of conduct disorder on young adult functioning.
C1 Univ Penn, Dept Psychol, Philadelphia, PA 19104 USA.
   Univ London Birkbeck Coll, Inst Study Children Families & Social Issues, London WC1E 7HX, England.
   Univ Wisconsin, Dept Psychol, Madison, WI 53706 USA.
   Kings Coll London, Inst Psychiat, London WC2R 2LS, England.
   Univ Wisconsin, Dept Psychol, Madison, WI 53706 USA.
RP Jaffee, SR (reprint author), Univ Penn, Dept Psychol, 3720 Walnut St, Philadelphia, PA 19104 USA.
EM srjaffee@psych.upenn.edu
RI Moffitt, Terrie E/D-5295-2011; caspi, avshalom/D-5294-2011
OI Moffitt, Terrie E/0000-0002-8589-6760; caspi,
   avshalom/0000-0003-0082-4600; Belsky, Jay/0000-0003-2191-2503
FU Medical Research CouncilMedical Research Council UK (MRC) [G0100527];
   NICHD NIH HHSUnited States Department of Health & Human ServicesNational
   Institutes of Health (NIH) - USANIH Eunice Kennedy Shriver National
   Institute of Child Health & Human Development (NICHD) [HD050961,
   5R01HD32948]; NIMH NIH HHSUnited States Department of Health & Human
   ServicesNational Institutes of Health (NIH) - USANIH National Institute
   of Mental Health (NIMH) [MH45070]
NR 73
TC 79
Z9 80
U1 0
U2 25
PU AMER PSYCHOLOGICAL ASSOC
PI WASHINGTON
PA 750 FIRST ST NE, WASHINGTON, DC 20002-4242 USA
SN 0021-843X
EI 1939-1846
J9 J ABNORM PSYCHOL
JI J. Abnorm. Psychol.
PD MAY
PY 2006
VL 115
IS 2
BP 309
EP 319
DI 10.1037/0021-843X.115.2.309
PG 11
WC Psychology, Clinical; Psychiatry
SC Psychology; Psychiatry
GA 048SX
UT WOS:000237967900017
PM 16737395
DA 2020-02-16
ER

PT J
AU Deng, SY
   Lopez, V
   Roosa, MW
   Ryu, E
   Burrell, GL
   Tein, JY
   Crowder, S
AF Deng, SY
   Lopez, V
   Roosa, MW
   Ryu, E
   Burrell, GL
   Tein, JY
   Crowder, S
TI Family processes mediating the relationship of neighborhood disadvantage
   to early adolescent internalizing problems
SO JOURNAL OF EARLY ADOLESCENCE
LA English
DT Article
DE neighborhood disadvantage; social disorganization theory; internalizing
   behavior; family process
ID SOCIAL-DISORGANIZATION THEORY; HIGH-RISK ADOLESCENTS; COMMUNITY
   VIOLENCE; COLLECTIVE EFFICACY; MEXICAN-AMERICAN; MENTAL-HEALTH;
   CHILDREN; PREDICTORS; ADJUSTMENT; RESOURCES
AB The objective of the current study was to examine the relationships among neighborhood disadvantage, perceived neighborhood quality, family processes, and child internalizing problems within the framework of social disorganization theory. The sample consisted of 189 low-income. European American and Mexican American children and their mothers. Tire data analyses partially supported our hypotheses that mothers perceptions of neighborhoods mediated the relation of neighborhood disadvantage to family processes, which in turn were associated with child internalizing problems. The value of contextual factors and social disorganization theory in studying the development of child adjustment problems was supported by the current study. Research issues and practical implications were discussed.
C1 Peking Univ, Dept Psychol, Beijing 100871, Peoples R China.
   Arizona State Univ, Tempe, AZ 85287 USA.
RP Deng, SY (reprint author), Peking Univ, Dept Psychol, Beijing 100871, Peoples R China.
NR 64
TC 44
Z9 44
U1 0
U2 3
PU SAGE PUBLICATIONS INC
PI THOUSAND OAKS
PA 2455 TELLER RD, THOUSAND OAKS, CA 91320 USA
SN 0272-4316
J9 J EARLY ADOLESCENCE
JI J. Early Adolesc.
PD MAY
PY 2006
VL 26
IS 2
BP 206
EP 231
DI 10.1177/0272431605285720
PG 26
WC Family Studies; Psychology, Developmental
SC Family Studies; Psychology
GA 039ON
UT WOS:000237316200004
DA 2020-02-16
ER

PT J
AU Antshel, KM
   Joseph, GR
AF Antshel, KM
   Joseph, GR
TI Maternal stress in nonverbal learning disorder: A comparison with
   reading disorder
SO JOURNAL OF LEARNING DISABILITIES
LA English
DT Article
ID DEFICIT HYPERACTIVITY DISORDER; PARENTING STRESS;
   BEHAVIORAL-CHARACTERISTICS; DISABLED-CHILDREN; 2-PARENT FAMILIES; SOCIAL
   SUPPORT; DISABILITIES; MOTHERS; CHILDHOOD; DYSLEXIA
AB Maternal stress was assessed in mothers of children ages 8 to 11 years with learning disorders (LD). Age-, gender-, and IQ-matched children with reading disorders (RD; n = 31), children with nonverbal learning disorders (NVLD; n = 21), and typically developing control participants (n = 23) participated. Mothers of children with LD reported higher levels of stress, although the specific nature of the stress appeared to vary by disorder subtype: Mothers of children with RD reported higher levels of general distress, whereas mothers of children with NVLD reported higher levels of dysfunctional interactions with their child. The severity of the LD was strongly associated with maternal stress in the sample of children with NVLD but not in the sample of children with RD. In the sample of children with NVLD, the best predictors of maternal stress were 2 variables associated with the child: The lower the child's Performance IQ, the higher the level of maternal stress. Furthermore, the level of the child's internalizing symptoms was also a strong predictor of maternal stress in the sample of children with NVLD. In our sample of children with RD, the 3 best predictors were all variables associated with the mother, including her age, her level of reported psychiatric symptoms, and her overall level of social support.
C1 SUNY Upstate Med Ctr, Dept Psychiat & Behav Sci, Syracuse, NY 13210 USA.
RP Antshel, KM (reprint author), SUNY Upstate Med Ctr, Dept Psychiat & Behav Sci, 750 E Adams St, Syracuse, NY 13210 USA.
EM AntshelK@upstate.edu
NR 80
TC 21
Z9 22
U1 0
U2 15
PU PRO-ED INC
PI AUSTIN
PA 8700 SHOAL CREEK BLVD, AUSTIN, TX 78757-6897 USA
SN 0022-2194
J9 J LEARN DISABIL-US
JI J. Learn. Disabil.
PD MAY-JUN
PY 2006
VL 39
IS 3
BP 194
EP 205
DI 10.1177/00222194060390030101
PG 12
WC Education, Special; Rehabilitation
SC Education & Educational Research; Rehabilitation
GA 041TS
UT WOS:000237479500001
PM 16724792
DA 2020-02-16
ER

PT J
AU Pogarsky, G
   Thornberry, TP
   Lizotte, AJ
AF Pogarsky, G
   Thornberry, TP
   Lizotte, AJ
TI Developmental outcomes for children of young mothers
SO JOURNAL OF MARRIAGE AND FAMILY
LA English
DT Article
DE externalizing problems; intergenerational effects; internalizing
   problems; teen childbearing; teen pregnancy
ID TEENAGE CHILDBEARING; BEHAVIOR PROBLEMS; ADOLESCENT MOTHERS; MATERNAL
   AGE; BOYS; FAMILY; CHILDHOOD; ADJUSTMENT; ADULTHOOD; GIRLS
AB This study tested the association between mother's early age at first birth and various life outcomes for her children in later adolescence and early adulthood. Data were analyzed from the Rochester Youth Development Study, an ongoing panel study of adolescents enrolled in seventh or eighth grade in Rochester Public Schools in 1988 (N =729). Boys born to mothers who began childbearing before age 19 had elevated risks of drug use, gang membership, unemployment, and early parenthood. Girls born to young mothers only had elevated risks of early parenthood. Of the mediators tested, low maternal education had the largest mediating effects. The findings suggest that the risks associated with being born to a young mother are substantial but perhaps disproportionately so for boys.
C1 SUNY Albany, Sch Criminal Justice, Albany, NY 12222 USA.
   Univ Colorado, Inst Behav Sci, Boulder, CO 80309 USA.
RP Pogarsky, G (reprint author), SUNY Albany, Sch Criminal Justice, 135 Western Ave, Albany, NY 12222 USA.
EM pogarsky@albany.edu
NR 53
TC 68
Z9 69
U1 0
U2 20
PU WILEY-BLACKWELL
PI MALDEN
PA COMMERCE PLACE, 350 MAIN ST, MALDEN 02148, MA USA
SN 0022-2445
J9 J MARRIAGE FAM
JI J. Marriage Fam.
PD MAY
PY 2006
VL 68
IS 2
BP 332
EP 344
DI 10.1111/j.1741-3737.2006.00256.x
PG 13
WC Family Studies; Sociology
SC Family Studies; Sociology
GA 034XC
UT WOS:000236963000006
DA 2020-02-16
ER

PT J
AU Dehon, C
   Scheeringa, MS
AF Dehon, C
   Scheeringa, MS
TI Screening for preschool posttraumatic stress disorder with the Child
   Behavior Checklist
SO JOURNAL OF PEDIATRIC PSYCHOLOGY
LA English
DT Article
DE Child Behavior Checklist; posttraumatic stress disorder; preschool
ID SEXUALLY-ABUSED CHILDREN; DISCRIMINANT VALIDITY; PTSD; SYMPTOMS; SCALE
AB Objective To examine the psychometric properties and utility of a Child Behavior Checklist-Posttraumatic Stress Disorder (CBCL-PTSD) Scale to screen for posttraumatic stress disorder (PTSD) in traumatized preschool children. Method Data for this study were drawn from a study of young child trauma and consisted of 62 traumatized children, 23 months through 6 years of age. The children's mothers were interviewed about PTSD symptoms and then completed the Child Behavior Checklist (CBCL). Results The modified CBCL-PTSD correlated highly with the number of PTSD symptoms from the interview (r = 0.66). The CBCL-PTSD scale predicted PTSD symptoms above and beyond the internalizing and externalizing scales of the CBCL. A cutoff score of nine on this scale possessed the best sensitivity and specificity in classifying those traumatized children who met diagnostic criteria for PTSD. Conclusion The modified CBCL-PTSD scale could be a useful cost-effective tool to screen for PTSD in traumatized, preschool-age children.
C1 Univ New Orleans, New Orleans, LA 70148 USA.
   Tulane Univ, New Orleans, LA 70118 USA.
RP Dehon, C (reprint author), Louisiana State Univ, Hlth Sci Ctr, Juvenile Justice Program, 1600 Canal St,Suite 1200, New Orleans, LA 70112 USA.
EM cdehon@lsuhsc.edu
NR 11
TC 36
Z9 37
U1 0
U2 5
PU OXFORD UNIV PRESS INC
PI CARY
PA JOURNALS DEPT, 2001 EVANS RD, CARY, NC 27513 USA
SN 0146-8693
J9 J PEDIATR PSYCHOL
JI J. Pediatr. Psychol.
PD MAY
PY 2006
VL 31
IS 4
BP 431
EP 435
DI 10.1093/jpepsy/jsj006
PG 5
WC Psychology, Developmental
SC Psychology
GA 032XI
UT WOS:000236809400011
PM 16606629
OA Green Published, Bronze
DA 2020-02-16
ER

PT J
AU Kates, WR
   Miller, AM
   Abdulsabur, N
   Antshel, KM
   Conchelos, J
   Fremont, W
   Roizen, N
AF Kates, WR
   Miller, AM
   Abdulsabur, N
   Antshel, KM
   Conchelos, J
   Fremont, W
   Roizen, N
TI Temporal lobe anatomy and psychiatric symptoms in velocardiofacial
   syndrome (22q11.2 deletion syndrome)
SO JOURNAL OF THE AMERICAN ACADEMY OF CHILD AND ADOLESCENT PSYCHIATRY
LA English
DT Article
DE velocardiofacial syndrome; 22q11.2 deletion syndrome; temporal lobe;
   prefrontal cortex
ID CARDIO-FACIAL SYNDROME; GENETIC-VARIATION; CHROMOSOME 22Q11; AMYGDALA
   VOLUME; SCHIZOPHRENIA; BRAIN; DISORDERS; VALIDITY; ADULTS; LOCUS
AB Objective: To investigate the association between mesial temporal lobe morphology, ratios of prefrontal cortex to amygdala and hippocampus volumes, and psychiatric symptomatology in children and adolescents with velocardiofacial syndrome (VCFS). Method: Scores on behavioral rating scales and volumetric measures of the amygdala, hippocampus, and prefrontal cortex based on high-resolution magnetic resonance imaging were compared among 47 children with VCFS, 15 of their siblings, and 18 community controls. Results: After covarying for whole brain volume, children with VCFS exhibited 11% greater volume of the left amygdala (p = .002) and 8% greater volume of the right amygdala (p = .01). Children with VCFS exhibited smaller volumes of the hippocampus, but not disproportionately to reductions in whole brain volume. Children with VCFS exhibited smaller volumetric ratios of prefrontal and orbitofrontal cortex to amygdala, but not prefrontal cortex to hippocampus. For children with VCFS, but not for the comparison sample, larger volumes of the amygdala and smaller ratios of prefrontal cortex to amygdala were associated with higher scores on the Internalizing, Externalizing, Anxiety, and Aggression scales of the Child Behavior Checklist and on the parent version of the Young Mania Rating Scale. Conclusions: These findings suggest that the prefrontal cortex-amygdala circuit that underlies emotional processing is disrupted in children with VCFS and may be an important neurobiological substrate of psychiatric disorder in these children.
C1 SUNY Upstate Med Univ, Dept Psychiat, Syracuse, NY 13210 USA.
   SUNY Upstate Med Univ, Dept Psychiat & Behav Sci, Syracuse, NY 13210 USA.
   SUNY Upstate Med Univ, Dept Pediat, Syracuse, NY 13210 USA.
   Johns Hopkins Sch Med, Dept Psychiat & Behav Sci, Baltimore, MD USA.
RP Kates, WR (reprint author), SUNY Upstate Med Univ, Dept Psychiat, 750 E Adams St, Syracuse, NY 13210 USA.
EM katesw@upstate.edu
FU NIMH NIH HHSUnited States Department of Health & Human ServicesNational
   Institutes of Health (NIH) - USANIH National Institute of Mental Health
   (NIMH) [MH65481, MH64824, R01 MH064824]
NR 51
TC 58
Z9 58
U1 0
U2 3
PU ELSEVIER SCIENCE INC
PI NEW YORK
PA STE 800, 230 PARK AVE, NEW YORK, NY 10169 USA
SN 0890-8567
EI 1527-5418
J9 J AM ACAD CHILD PSY
JI J. Am. Acad. Child Adolesc. Psychiatr.
PD MAY
PY 2006
VL 45
IS 5
BP 587
EP 595
DI 10.1097/01.chi.0000205704.33077.4a
PG 9
WC Psychology, Developmental; Pediatrics; Psychiatry
SC Psychology; Pediatrics; Psychiatry
GA 036TM
UT WOS:000237098400010
PM 16670653
DA 2020-02-16
ER

PT J
AU Galland, BC
   Dawes, PJ
   Tripp, EG
   Taylor, BJ
AF Galland, BC
   Dawes, PJ
   Tripp, EG
   Taylor, BJ
TI Changes in behavior and attentional capacity after adenotonsillectomy
SO PEDIATRIC RESEARCH
LA English
DT Article
ID OBSTRUCTIVE-SLEEP-APNEA; UPPER AIRWAY-OBSTRUCTION; ACADEMIC-PERFORMANCE;
   CHILDREN; SYMPTOMS; HYPERACTIVITY; INATTENTION; DISORDERS;
   ADENOIDECTOMY; TONSILLECTOMY
AB The objective of this study was to quantify behavioral and attention capacity changes in children aged 4-11 y before and 3 mo after adenotonsillectomy (A/T). Overnight cardiorespiratory recordings were performed in 61 "behaviorally normal" children 1 wk before A/T. Tests of sustained attention using visual and auditory continuous performance tests (CPT) were completed by children I wk before and 3 mo after A/T. Behavioral Assessment Scales for Children (BASC) and a sleep questionnaire were completed by the parent/s at these same times. Results from overnight cardiorespiratory recordings showed that the children had mild sleep-related breathing disorders (SRBD) preoperatively with a mean apnea/hypopnea index of 3.0/h and a movement awakening index of 2.5/h. The majority had parent-perceived sleep and breathing difficulties that significantly improved post-A/T. BASC T scores for externalizing and internalizing behaviors improved post-A/T, e.g., behavioral symptom index mean pre-A/T was 56.2 (95% confidence interval, 52.8-59.6) compared with 50.9 (48.5-53.5) post-A/T. Some measures indicative of impulsivity and attentiveness obtained from the visual CPT before Surgery, improved post-A/T, but no change was observed in any auditory CPT measures. Our data confirm improvements in Subjective measures of sleep problems in children treated for SRBD and strengthen the notion of treating the disorder, not only related to the obvious clinical condition but also to the underlying sleep problems and adverse effects on daytime behavior and attention.
C1 Univ Otago, Dept Womens & Childrens Hlth, Dunedin, New Zealand.
   Univ Otago, Dept Otorhinolaryngol Head & Neck Surg, Dunedin, New Zealand.
   Univ Otago, Dept Psychol, Dunedin, New Zealand.
RP Galland, BC (reprint author), Univ Otago, Dept Womens & Childrens Hlth, POB 913, Dunedin, New Zealand.
EM barbara.galland@stonebow.otago.ac.nz
RI Taylor, Barry j/G-1410-2010
OI Taylor, Barry/0000-0002-6450-8677; Galland, Barbara/0000-0002-2376-3575
NR 34
TC 40
Z9 40
U1 0
U2 1
PU INT PEDIATRIC RESEARCH FOUNDATION, INC
PI BALTIMORE
PA 351 WEST CAMDEN ST, BALTIMORE, MD 21201-2436 USA
SN 0031-3998
J9 PEDIATR RES
JI Pediatr. Res.
PD MAY
PY 2006
VL 59
IS 5
BP 711
EP 716
DI 10.1203/01.pdr.0000214992.69847.6f
PG 6
WC Pediatrics
SC Pediatrics
GA 035LX
UT WOS:000237003800017
PM 16627887
OA Bronze
DA 2020-02-16
ER

PT J
AU Rosenfield, S
   Phillips, J
   White, H
AF Rosenfield, Sarah
   Phillips, Julie
   White, Helene
TI Gender, race, and the self in mental health and crime
SO SOCIAL PROBLEMS
LA English
DT Review
ID DIFFERENTIAL SOCIAL-CONTROL; NATIONAL-COMORBIDITY-SURVEY; DRUG-USE;
   AFRICAN-AMERICAN; SEX-DIFFERENCES; UNITED-STATES; PSYCHIATRIC-DISORDERS;
   COMMUNITY POPULATIONS; ADOLESCENT ALCOHOL; ROLE ORIENTATIONS
AB Strong and consistent gender differences exist in mental health problems and crime. Females suffer more from internalizing problems, including depression and anxiety, while males predominate in externalizing problems, which include delinquency, aggression, and substance abuse. These gender differences vary by race, however. Although gender differences in externalizing problems remain considerable across race, gender differences in internalizing problems are far greater for whites than African Americans. In explaining these patterns, our perspective differs from prior theories in both mental health and criminology by focusing on the intersection of gender and race in relation to both internalizing and externalizing problems. We propose that gender and race affect internalizing and externalizing problems through their impact on schemas about self-salience, which refer to beliefs about the importance of the self versus the collective in social relations. In testing this perspective, we examine a sample of white and African American males and females in adolescence, the point at which these patterns arise. We find that gender and race interact to shape schemas about self-salience. Further, these differences in self-salience help to explain the disparities by gender and race in internalizing and externalizing problems.
C1 Rutgers State Univ, Dept Sociol, New Brunswick, NJ 08903 USA.
RP Rosenfield, S (reprint author), Rutgers State Univ, Dept Sociol, New Brunswick, NJ 08903 USA.
EM slrosen@rci-rutgers.edu
NR 135
TC 36
Z9 36
U1 1
U2 17
PU OXFORD UNIV PRESS INC
PI CARY
PA JOURNALS DEPT, 2001 EVANS RD, CARY, NC 27513 USA
SN 0037-7791
EI 1533-8533
J9 SOC PROBL
JI Soc. Probl.
PD MAY
PY 2006
VL 53
IS 2
BP 161
EP 185
DI 10.1525/sp.2006.53.2.161
PG 25
WC Sociology
SC Sociology
GA 043PC
UT WOS:000237612500002
DA 2020-02-16
ER

PT J
AU Patel, NC
   Crismon, ML
   Shafer, A
   De Leon, A
   Lopez, M
   Lane, DC
AF Patel, NC
   Crismon, ML
   Shafer, A
   De Leon, A
   Lopez, M
   Lane, DC
TI Ethnic variation in symptoms and response to risperidone in youths with
   schizophrenia-spectrum disorders
SO SOCIAL PSYCHIATRY AND PSYCHIATRIC EPIDEMIOLOGY
LA English
DT Article
DE risperidone; children and adolescents; schizophrenia; child behavior
   checklist
ID ADOLESCENTS; CHILDREN
AB Background Evaluation of symptom presentation and antipsychotic response based on ethnicity in children and adolescents with schizophrenia is limited. The purpose of this naturalistic, retrospective database study was to compare symptom presentation of children and adolescents of different ethnicities with schizophrenia-spectrum disorders, and response to risperidone.
   Method African-American (n = 38), Caucasian (n = 30), or Hispanic (n = 37) youths started on risperidone were eligible. Child Behavior Checklist (CBCL) total, internalizing, and externalizing scores were evaluated at baseline, 90 days, 1 year, and 2 year intervals.
   Results At baseline, Hispanic patients had lower CBCL externalizing scores than African-Americans or Caucasians. African-Americans showed significant differences in CBCL total, internalizing, and externalizing scores at 90 days compared to baseline. Hispanics showed improvement in CBCL internalizing scores over the 2 year period. No significant improvements were observed in Caucasians. African-American patients had significantly lower CBCL total at 90 days compared to Hispanic patients. No significant difference existed in 2 year hospitalization rates between groups.
   Conclusions These findings suggest that ethnicity may play a role in symptom presentation and treatment response to risperidone for children and adolescents with schizophrenia-spectrum disorders. Future studies in children and adolescents are necessary to examine ethnospecific differences in antipsychotic use and treatment response.
C1 Univ Cincinnati, Cincinnati, OH 45267 USA.
   Univ Texas, Texas Dept State Hlth Serv, Austin, TX USA.
   Texas Hlth & Human Serv Commiss, Austin, TX USA.
RP Patel, NC (reprint author), Univ Cincinnati, 3225 Eden Ave,POB 670004, Cincinnati, OH 45267 USA.
EM nick.patel@uc.edu
RI Lane, Daniel/B-4962-2009
OI Lane, Daniel/0000-0001-9375-5821
NR 21
TC 7
Z9 7
U1 0
U2 0
PU SPRINGER HEIDELBERG
PI HEIDELBERG
PA TIERGARTENSTRASSE 17, D-69121 HEIDELBERG, GERMANY
SN 0933-7954
EI 1433-9285
J9 SOC PSYCH PSYCH EPID
JI Soc. Psychiatry Psychiatr. Epidemiol.
PD MAY
PY 2006
VL 41
IS 5
BP 341
EP 346
DI 10.1007/s00127-006-0036-4
PG 6
WC Psychiatry
SC Psychiatry
GA 039VL
UT WOS:000237335500003
PM 16467950
DA 2020-02-16
ER

PT J
AU Furniss, T
   Beyer, T
   Guggenmos, J
AF Furniss, T
   Beyer, T
   Guggenmos, J
TI Prevalence of behavioural and emotional problems among six-years-old
   preschool children
SO SOCIAL PSYCHIATRY AND PSYCHIATRIC EPIDEMIOLOGY
LA English
DT Article
DE epidemiology; preschool children; child psychiatry; internalizing
   symptoms
ID MENTAL-HEALTH; PSYCHIATRIC-DISORDERS; CHILDHOOD; PSYCHOPATHOLOGY;
   DIAGNOSES; ADOLESCENCE; SERVICE
AB Objective To study the prevalence of behavioural and emotional problems and the scope of symptoms in preschool children. The results serve as baseline in a 4-year follow-up study.
   Method The sample consisted of 1887 preschool children who started primary level education within 6 months upon data collection. The sample represented the complete 1-year intake of all first year primary school children in a northern German town of 254,000 residents. The data were collected with standardized parent questionnaires.
   Results The 6-month prevalence of behavioural and emotional symptoms was 12.4%. The overall score for internalizing symptoms (INT) was significantly higher than the score for externalizing symptoms (EXT). The disturbed children had the highest mean scores on the syndrome scale "Anxious or Depressed".
   Conclusions The level of psychopathology in preschool children was already as high as levels seen elsewhere in school children. The predominant role of INT was unexpected, particularly for boys. The attention of child mental health services need to focus on preschool children as on school children and on INT as much as on EXT, especially in boys.
C1 Univ Hosp Munster, Dept Child & Adolescent Psychiat, D-48149 Munster, Germany.
   Publ Hlth Serv, Dep Child & Adolescent Hlth, Munster, Germany.
RP Furniss, T (reprint author), Univ Hosp Munster, Dept Child & Adolescent Psychiat, Schmeddingstr 50, D-48149 Munster, Germany.
EM furniss@uni-muenster.de
NR 26
TC 41
Z9 43
U1 0
U2 7
PU DR DIETRICH STEINKOPFF VERLAG
PI DARMSTADT
PA PO BOX 10 04 62, D-64204 DARMSTADT, GERMANY
SN 0933-7954
J9 SOC PSYCH PSYCH EPID
JI Soc. Psychiatry Psychiatr. Epidemiol.
PD MAY
PY 2006
VL 41
IS 5
BP 394
EP 399
DI 10.1007/s00127-006-0045-3
PG 6
WC Psychiatry
SC Psychiatry
GA 039VL
UT WOS:000237335500010
PM 16565920
DA 2020-02-16
ER

PT J
AU Vervloed, MPJ
   Hoevenaars-van den Boom, MAA
   Knoors, H
   van Ravenswaaij, CMA
   Admiraal, RJC
AF Vervloed, MPJ
   Hoevenaars-van den Boom, MAA
   Knoors, H
   van Ravenswaaij, CMA
   Admiraal, RJC
TI CHARGE syndrome: Relations between behavioral characteristics and
   medical conditions
SO AMERICAN JOURNAL OF MEDICAL GENETICS PART A
LA English
DT Article
DE CHARGE syndrome; heart defects; cerebral defects; temperament; child
   behavior checklist; deafblindness
ID CONGENITAL HEART-DISEASE; CHOANAL ATRESIA; MULTIPLE ANOMALIES;
   EMOTIONAL-PROBLEMS; COVERT FEARS; ASSOCIATION; CHILDREN; ABNORMALITIES;
   MALFORMATIONS; ADJUSTMENT
AB The behaviors and medical problems in 27 persons with CHARGE syndrome were studied, because it was hypothesized that their behavior might be partly dependent on the heterogeneous medical status. With the exception of more tics, cardiac surgery was associated with positive behaviors: less withdrawn behavior, better mood, and a more easy temperament. Tube feeding was also related to positive behavior, since participants with a history Of tube Feeding showed less intense behavior. Cerebral deficits were associated with three problem behaviors: more intense and withdrawn behavior and a worse mood. Deafblindness was associated with developmental delays in expressive and overall communication level, and recurrent middle ear infections correlated with delays in written language. Of all medical conditions, only the presence or absence of heart defects and cardiac surgery could differentiate between the participants with regard to the number of behavioral problems. participants with heart surgery especially, had less behavior problems. The number of operations and hospitalizations,vas not associated with behavior, but the total length of the hospitalizations was. Long hospital stays were associated with less problem behavior, especially internalizing behaviors. Cerebral and heart problems did not result in longer hospital stays, whereas esophageal reflux did. Age effects were reflected in older participants, who showed more internalizing problems. Heart surgery and hospitalization may be protective factors, but the protection might not be the actual surgery or hospital stay, as there may be other variables that are the actual cause, such as reduced vitality or altered parent child interactions after heart surgery. The study could not confirm a significant association between medical conditions and autism found in previous studies. (c) 2006 Wiley-Liss, Inc.
C1 Radboud Univ Nijmegen, Dept Special Educ, NL-6500 HE Nijmegen, Netherlands.
   Radboud Univ Nijmegen, Med Ctr, Dept Otorhinolaryngol, Nijmegen, Netherlands.
   Radboud Univ Nijmegen, Med Ctr, Dept Med Genet, Nijmegen, Netherlands.
   Viataal, Inst Deaf, St Michielsgestel, Netherlands.
RP Vervloed, MPJ (reprint author), Radboud Univ Nijmegen, Dept Special Educ, Montessorilaan 3,POB 9104, NL-6500 HE Nijmegen, Netherlands.
EM m.vervloed@pwo.wiley.com
RI Admiraal, R.J.C./L-4171-2015; Vervloed, Mathijs/D-6094-2012; Knoors,
   Harry/D-6170-2012
OI Vervloed, Mathijs/0000-0002-0123-3557; Knoors, Harry/0000-0002-1709-052X
NR 71
TC 11
Z9 11
U1 0
U2 8
PU WILEY-LISS
PI HOBOKEN
PA DIV JOHN WILEY & SONS INC, 111 RIVER ST, HOBOKEN, NJ 07030 USA
SN 1552-4825
J9 AM J MED GENET A
JI Am. J. Med. Genet. A
PD APR 15
PY 2006
VL 140A
IS 8
BP 851
EP 862
DI 10.1002/ajmg.a.31193
PG 12
WC Genetics & Heredity
SC Genetics & Heredity
GA 029OC
UT WOS:000236571700007
PM 16532469
DA 2020-02-16
ER

PT J
AU Impett, EA
   Schooler, D
   Tolman, DL
AF Impett, Emily A.
   Schooler, Deborah
   Tolman, Deborah L.
TI To be seen and not heard: Femininity ideology and adolescent girls'
   sexual health
SO ARCHIVES OF SEXUAL BEHAVIOR
LA English
DT Article
DE adolescent girls; femininity ideology; sexual health; sexual risk
   taking; sexual self-efficacy
ID RISK BEHAVIOR; FIT INDEXES; BODY-IMAGE; CONDOM USE; FOLLOW-UP; GENDER;
   SCALE; CONSCIOUSNESS; ATTITUDES; INTIMACY
AB This study used a feminist developmental framework to test the hypothesis that internalizing conventional ideas about femininity in two domains-inauthenticity in relationships and body objectification-is associated with diminished sexual health among adolescent girls. In this study, sexual health was conceptualized as feelings of sexual self-efficacy (i.e., a girl's conviction that she can act upon her own sexual needs in a relationship) and protection behavior (i.e., from both STIs and unwanted pregnancy). A total of 116 girls (aged 16-19) completed measures of femininity ideology, sexual self-efficacy, sexual experiences, and protection behavior. Results revealed that inauthenticity in relationships and body objectification were associated with poorer sexual self-efficacy and sexual self-efficacy, in turn, predicted less sexual experience and less use of protection. Further, the two components of femininity ideology were associated with different forms of protection. The importance of a feminist developmental framework for identifying and understanding salient dimensions of sexual health for female adolescents is discussed.
C1 San Francisco State Univ, Ctr Res Gender & Sexual, San Francisco, CA 94110 USA.
RP Impett, EA (reprint author), San Francisco State Univ, Ctr Res Gender & Sexual, 2017 Mission St,Suite 300, San Francisco, CA 94110 USA.
EM eimpett@sfsu.edu
FU NICHD NIH HHSUnited States Department of Health & Human ServicesNational
   Institutes of Health (NIH) - USANIH Eunice Kennedy Shriver National
   Institute of Child Health & Human Development (NICHD) [R29 HD33281-02]
NR 67
TC 127
Z9 128
U1 2
U2 16
PU SPRINGER/PLENUM PUBLISHERS
PI NEW YORK
PA 233 SPRING ST, NEW YORK, NY 10013 USA
SN 0004-0002
EI 1573-2800
J9 ARCH SEX BEHAV
JI Arch. Sex. Behav.
PD APR
PY 2006
VL 35
IS 2
BP 131
EP 144
DI 10.1007/s10508-005-9016-0
PG 14
WC Psychology, Clinical; Social Sciences, Interdisciplinary
SC Psychology; Social Sciences - Other Topics
GA 049OZ
UT WOS:000238027200004
PM 16752117
DA 2020-02-16
ER

PT J
AU Moss, E
   Smolla, N
   Guerra, I
   Tania, M
   Chayer, D
   Berthiaume, C
AF Moss, Ellen
   Smolla, Nicole
   Guerra, Isabelle
   Tania, Mazzarello
   Chayer, Daniel
   Berthiaume, Claude
TI Attachment and self-reported externalizing and internalizing behaviour
   problems during educational period
SO CANADIAN JOURNAL OF BEHAVIOURAL SCIENCE-REVUE CANADIENNE DES SCIENCES DU
   COMPORTEMENT
LA French
DT Article
ID CHILD-MOTHER ATTACHMENT; EARLY SCHOOL-AGE; INFANT ATTACHMENT;
   MENTAL-HEALTH; RISK-FACTORS; PSYCHIATRIC INTERVIEW; AGGRESSIVE-BEHAVIOR;
   DOMINIC-R; 2ND YEAR; PRESCHOOL
AB The association between attachment and self-reported externalizing and internalizing behavior problems was examined for a diverse SES French-Canadian sample of 108 children. Attachment classifications were assigned on the basis of reunion behavior with mother when the children were approximately 6 years old. Child problem behavior was assessed two and a half years later using the Dominic test. Results indicated that boys with disorganized attachment and children with ambivalent attachment reported a higher level of externalizing problems then did secure children. Moreover, disorganized children also reported a higher level of internalizing problems than secure children. Child assessments using the Dominic in conjunction with a measure of separation-reunion behavior at age 5 to 7 can play an important role in the identification of school-aged children at risk for aggressive or anxious-depressive adaptive problems.
C1 Univ Quebec, Dept Psychol, Montreal, PQ H3C 3P8, Canada.
RP Moss, E (reprint author), Univ Quebec, Dept Psychol, CP 8888,Succ Ctr Ville, Montreal, PQ H3C 3P8, Canada.
NR 99
TC 5
Z9 5
U1 0
U2 7
PU CANADIAN PSYCHOLOGICAL  ASSOC
PI OTTAWA
PA 141 LAURIER AVE WEST, STE 702, OTTAWA, ONTARIO K1P 5J3, CANADA
SN 0008-400X
J9 CAN J BEHAV SCI
JI Can. J. Behav. Sci.-Rev. Can. Sci. Comport.
PD APR
PY 2006
VL 38
IS 2
BP 142
EP 157
DI 10.1037/cjbs2006004
PG 16
WC Psychology, Multidisciplinary
SC Psychology
GA 157FH
UT WOS:000245703500004
DA 2020-02-16
ER

PT J
AU Majnemer, A
   Limperopoulos, C
   Shevell, M
   Rohlicek, C
   Rosenblatt, B
   Tchervenkov, C
AF Majnemer, A
   Limperopoulos, C
   Shevell, M
   Rohlicek, C
   Rosenblatt, B
   Tchervenkov, C
TI Health and well-being of children with congenital cardiac malformations,
   and their families, following open-heart surgery
SO CARDIOLOGY IN THE YOUNG
LA English
DT Article
DE congenital heart defects; quality of life; parental stress
ID QUALITY-OF-LIFE; YOUNG-CHILDREN; DEFECTS; DISEASE; REHABILITATION;
   DISABILITIES; PREDICTORS; INFANTS; ADULTS
AB Infants who survive open-heart surgery are at risk for developmental disability, which may impact on the well-being not only of the child, but also the family. The objective of our prospective study, therefore, was to determine the long-term health-related quality of life of children with congenital cardiac malformations following open-heart surgery, and to describe the persisting level of stress in their families. To this end, 49 parents completed the Child Health Questionnaire, the Parenting Stress Index, and the Child Behaviour Checklist as part of a developmental follow-up protocol when their child was 5 years of age. Mean scores on the Child Health Questionnaire were in the normal range, with physical well-being equal to 53.5, psychosocial wellbeing 50.9, with only 6.4 percent and 8.5 percent of subjects, respectively, falling within the suboptimal range of less than 40. The distribution of scores on the Parenting Stress Index, however, were more variable, with over one-quarter of parents indicating a high level of stress, with almost one-fifth having low levels of stress, and just over half scoring in the normal range, with the group mean being 52.6 plus or minus 32.3. An abnormal neurologic examination before surgery was associated with lower physical health (beta equal to -5.5, p equal to 0.02, r(2) equal to 0.18), whereas lower arterial saturations of oxygen, less than 85 percent preoperatively, was associated with lower psychosocial health (beta equal to -6.6, p equal to 0.01, and r(2) equal to 0.14). The internalizing and externalizing beliaviours of the child were significantly correlated with psychosocial well being, with r ranging from -0.32 to -0.52, and p less than 0.05. Parental stress also correlated with psychosocial health (r equal to -0.48 and p equal to 0.0009). Overall, the perception by the parents of the health-related quality of life of their child is favourable 5 years following open-heart surgery during infancy. Many parents, nonetheless, continue to feel either stressed or defensive about their child, particularly if their child exhibits behavioural difficulties. Our findings suggest that strategies need to be considered to enhance family wellbeing in the planning and delivery of health services to this population at high risk.
C1 McGill Univ, Montreal Childrens Hosp, Dept Neurol & Neurosurg, Sch Phys & Occupat Therapy, Montreal, PQ H3H 1P3, Canada.
   McGill Univ, Montreal Childrens Hosp, Dept Pediat, Sch Phys & Occupat Therapy, Montreal, PQ H3H 1P3, Canada.
   McGill Univ, Montreal Childrens Hosp, Dept Cardiovasc & Thorac Surg, Sch Phys & Occupat Therapy, Montreal, PQ H3H 1P3, Canada.
RP Majnemer, A (reprint author), McGill Univ, Montreal Childrens Hosp, Div Pediat Neurol, 2300 Tupper St,Room A-509, Montreal, PQ H3H 1P3, Canada.
EM Annette.majnemer@mcgill.ca
NR 30
TC 65
Z9 68
U1 0
U2 7
PU CAMBRIDGE UNIV PRESS
PI CAMBRIDGE
PA EDINBURGH BLDG, SHAFTESBURY RD, CB2 2RU CAMBRIDGE, ENGLAND
SN 1047-9511
J9 CARDIOL YOUNG
JI Cardiol. Young
PD APR
PY 2006
VL 16
IS 2
BP 157
EP 164
DI 10.1017/S1047951106000096
PG 8
WC Cardiac & Cardiovascular Systems; Pediatrics
SC Cardiovascular System & Cardiology; Pediatrics
GA 047ND
UT WOS:000237885100011
PM 16553978
DA 2020-02-16
ER

PT J
AU Sukhodolsky, DG
   Ruchkin, V
AF Sukhodolsky, DG
   Ruchkin, V
TI Evidence-based psychosocial treatments in the juvenile justice system
SO CHILD AND ADOLESCENT PSYCHIATRIC CLINICS OF NORTH AMERICA
LA English
DT Review
ID COGNITIVE-BEHAVIORAL THERAPY; RANDOMIZED CONTROLLED-TRIAL; COMORBID
   MAJOR DEPRESSION; MANUAL-BASED TREATMENTS; ANTISOCIAL-BEHAVIOR;
   MULTISYSTEMIC THERAPY; LONG-TERM; DEVELOPMENTAL PERSPECTIVE; TREATMENT
   FIDELITY; CONDUCT DISORDER
AB During the past three decades, considerable progress has been made in the development, implementation, and evaluation of psychosocial treatments focused on alleviation of risk factors of delinquency, reduction of juvenile crime, and prevention of recidivism. This article reviews selected youth-, family-, and community-based psychosocial treatments for delinquent behavior that are likely to be used in the juvenile justice system and evidence-based psychosocial treatments for internalizing disorders that have a potential for being successfully implemented in the juvenile justice system. The authors discuss the practical issues in dissemination and implementation of evidence-based psychosocial treatments in the juvenile justice system.
C1 Yale Univ, Ctr Child Study, Sch Med, New Haven, CT 06520 USA.
   Karolinska Inst, Ctr Violence Prevent, Stockholm, Sweden.
   Ctr Forens Psychiat, Skonviks Psychiat Clin, Sater, Sweden.
RP Sukhodolsky, DG (reprint author), Yale Univ, Ctr Child Study, Sch Med, 230 S Frontage Rd, New Haven, CT 06520 USA.
EM Denis.Sukhodolsky@yale.edu
RI Sukhodolsky, Denis/Z-3532-2019
OI Sukhodolsky, Denis/0000-0002-5401-792X; Ruchkin,
   Vladislav/0000-0002-2510-6798
NR 121
TC 10
Z9 10
U1 1
U2 31
PU W B SAUNDERS CO-ELSEVIER INC
PI PHILADELPHIA
PA 1600 JOHN F KENNEDY BOULEVARD, STE 1800, PHILADELPHIA, PA 19103-2899 USA
SN 1056-4993
J9 CHILD ADOL PSYCH CL
JI Child Adolesc. Psychiatr. N. Am.
PD APR
PY 2006
VL 15
IS 2
BP 501
EP +
DI 10.1016/j.chc.2005.11.005
PG 17
WC Psychiatry
SC Psychiatry
GA 028YE
UT WOS:000236523900014
PM 16527668
DA 2020-02-16
ER

PT J
AU Manders, WA
   Scholte, RHJ
   Janssens, JMAM
   De Bruyn, EEJ
AF Manders, WA
   Scholte, RHJ
   Janssens, JMAM
   De Bruyn, EEJ
TI Adolescent personality, problem behaviour and the quality of the
   parent-adolescent relationship
SO EUROPEAN JOURNAL OF PERSONALITY
LA English
DT Article
DE mediation; moderation; parent-adolescent relationship; personality;
   problem behaviour
ID RELATIONSHIP TRANSACTION; EXTERNALIZING BEHAVIOR; CHILD-PERSONALITY;
   PERCEIVED SUPPORT; SUBSTANCE USE; DEPRESSION; DELINQUENCY; TEMPERAMENT;
   DIMENSIONS; PREDICTORS
AB The relationship between adolescent personality and problem behaviour has been well established. However relatively little attention has been given to the role of the social environment in the association between adolescent personality and problem behaviour We tested the mediating and moderating role of the quality of the parent-adolescent relationship in the associations between adolescents' personality traits and problem behaviour The sample consisted of 140 adolescents (11 to 18 years of age) and both their parents. Results supported a mediating role of the father/mother-adolescent relationship in the associations between Agreeableness, Emotional Stability, and Conscientiousness and externalizing problem behaviour The father/mother-adolescent relationships did not mediate the associations between personality traits and internalizing problem behaviour We also found support for a moderating role of the father/mother-adolescent relationships in the association between Emotional Stability and both externalizing and internalizing problem behaviours. Other moderated effects were specific for parent, personality trait and type of problem behaviour Copyright (c) 2006 John Wiley & Sons, Ltd.
C1 Radboud Univ Nijmegen, Behav Sci Inst, NL-6500 HE Nijmegen, Netherlands.
RP Manders, WA (reprint author), Radboud Univ Nijmegen, Behav Sci Inst, POB 9104, NL-6500 HE Nijmegen, Netherlands.
EM w.manders@pwo.ru.nl
RI scholte, ron/G-2030-2012
NR 46
TC 22
Z9 23
U1 0
U2 22
PU JOHN WILEY & SONS LTD
PI CHICHESTER
PA THE ATRIUM, SOUTHERN GATE, CHICHESTER PO19 8SQ, W SUSSEX, ENGLAND
SN 0890-2070
J9 EUR J PERSONALITY
JI Eur. J. Personal.
PD APR
PY 2006
VL 20
IS 3
BP 237
EP 254
DI 10.1002/per.574
PG 18
WC Psychology, Social
SC Psychology
GA 042BD
UT WOS:000237501200004
DA 2020-02-16
ER

PT J
AU Eanes, AY
   Fletcher, AC
AF Eanes, AY
   Fletcher, AC
TI Factors associated with perceived parenting competence among special
   needs adoptive mothers
SO FAMILIES IN SOCIETY-THE JOURNAL OF CONTEMPORARY SOCIAL SERVICES
LA English
DT Article
ID DISRUPTIVE BEHAVIOR; CHILDREN; ADOLESCENTS; FAMILIES; STRESS;
   ADJUSTMENT; ADHD
AB The study reported here considered the nature of associations among children's behavior problems, parenting stress, and mothers' feelings of competence. Seventy-two adoptive mothers reported on their adopted children's behavior problems, their own parenting stress, and feelings of competence. Parenting stress was found to mediate the association between children's attention problems and mothers' feelings of competence. When children exhibited higher levels of attention problems, their mothers felt more stress. In turn, when mothers experienced more parenting stress, they felt less competent as parents. Parenting stress moderated the association between children's internalizing behavior and mothers' feelings of competence. A negative relationship between children's internalizing behavior and mothers' feelings of competence was stronger when mothers reported more parenting stress than when they reported less parenting stress.
C1 N Carolina State Univ, Dept Family & Consumer Sci, Orangeburg, SC 29117 USA.
   Univ N Carolina, Dept Human Dev & Family Studies, Greensboro, NC 27412 USA.
RP Eanes, AY (reprint author), N Carolina State Univ, Dept Family & Consumer Sci, 300 Coll Ave NE, Orangeburg, SC 29117 USA.
EM aeanes@scsu.edu
NR 30
TC 5
Z9 5
U1 0
U2 3
PU ALLIANCE CHILDREN & FAMILIES
PI MILWAUKEE
PA 11700 WEST LAKE PARK DRIVE, MILWAUKEE, WI 53224 USA
SN 1044-3894
EI 1945-1350
J9 FAM SOC
JI Fam. Soc.
PD APR-JUN
PY 2006
VL 87
IS 2
BP 249
EP 258
DI 10.1606/1044-3894.3518
PG 10
WC Family Studies; Social Work
SC Family Studies; Social Work
GA 039VM
UT WOS:000237335600011
DA 2020-02-16
ER

PT J
AU Crick, NR
   Ostrov, JM
   Werner, NE
AF Crick, NR
   Ostrov, JM
   Werner, NE
TI A longitudinal study of relational aggression, physical aggression, and
   children's social-psychological adjustment
SO JOURNAL OF ABNORMAL CHILD PSYCHOLOGY
LA English
DT Article; Proceedings Paper
CT Biennial Meeting of the Society-for-Research-in-Child-Development
CY APR 15-18, 1999
CL ALBUQUERQUE, NM
SP Soc Res Child Dev
DE physical aggression; relational aggression; social adjustment
ID INTENT ATTRIBUTIONS; GENDER-DIFFERENCES; MENTAL-HEALTH; CHILDHOOD;
   GIRLS; ADOLESCENTS; PSYCHOPATHOLOGY; DEPRESSION; DISORDERS; DISTRESS
AB Although great strides have recently been made in our understanding of relational aggression and its consequences, one significant limitation has been the lack of prospective studies. The present research addressed this issue by identifying and assessing groups of relationally aggressive, physically aggressive, relationally plus physically aggressive (co-morbid), and nonaggressive children during their third grade year in elementary school and then reassessing them a year later, during fourth-grade (N = 224, 113 girls). Two aspects of social-psychological adjustment were assessed during both assessment periods including internalizing difficulties (i.e., withdrawal, depression/anxiety, and somatic complaints) and externalizing problems (i.e., aggressive behavior, delinquency). It was revealed that the strongest predictor of future social-psychological adjustment problems and increases in these problems from third to fourth was the combination of relational and physical aggression. Relational aggression also contributed unique information, relative to physical aggression, in the prediction of future maladjustment. Implications of these findings for future research and prevention efforts, particularly for aggressive girls, are discussed.
C1 Univ Minnesota, Inst Child Dev, Minneapolis, MN 55455 USA.
   SUNY Buffalo, Buffalo, NY 14260 USA.
   Washington State Univ, Pullman, WA 99164 USA.
   Univ Minnesota, St Paul, MN USA.
RP Crick, NR (reprint author), Univ Minnesota, Inst Child Dev, 51 E River Rd, Minneapolis, MN 55455 USA.
EM crick001@umn.edu
NR 40
TC 214
Z9 219
U1 1
U2 37
PU SPRINGER/PLENUM PUBLISHERS
PI NEW YORK
PA 233 SPRING ST, NEW YORK, NY 10013 USA
SN 0091-0627
J9 J ABNORM CHILD PSYCH
JI J. Abnorm. Child Psychol.
PD APR
PY 2006
VL 34
IS 2
BP 131
EP 142
DI 10.1007/s10802-005-9009-4
PG 12
WC Psychology, Clinical; Psychology, Developmental
SC Psychology
GA 049NC
UT WOS:000238022300001
PM 16741683
DA 2020-02-16
ER

PT J
AU Wolchik, SA
   Tein, JY
   Sandler, IN
   Ayers, TS
AF Wolchik, SA
   Tein, JY
   Sandler, IN
   Ayers, TS
TI Stressors, quality of the child-caregiver relationship, and children's
   mental health problems after parental death: The mediating role of
   self-system beliefs
SO JOURNAL OF ABNORMAL CHILD PSYCHOLOGY
LA English
DT Article
DE mental health problems of parentally bereaved children; negative life
   events; self-system beliefs; fear of abandonment; self-esteem; coping
   efficacy
ID FAMILY BEREAVEMENT PROGRAM; LIFE EVENTS; PSYCHOLOGICAL SYMPTOMATOLOGY;
   PERCEIVED COMPETENCE; ADJUSTMENT PROBLEMS; MANIFEST ANXIETY; DIVORCE;
   ADOLESCENTS; MODERATORS; MOTHER
AB Investigated whether three self-system beliefs, fear of abandonment, coping efficacy, and self-esteem, mediated the relations of stressors and caregiver-child relationship quality with concurrent and prospective internalizing and externalizing problems in a sample of children who had experienced parental death in the previous 2.5 years. The cross-sectional sample consisted of 340 children ages 7-16 and their surviving parent/current caregiver; the longitudinal analyses employed a subset of this sample that consisted of 100 children and their parents/caregivers who were assessed at three time points. A multirater, multimethod measure of caregiver-child relationship quality and a multirater measure of children's mental health problems were used. The cross-sectional model supported a mediational relation for fear of abandonment, coping efficacy, and self-esteem. The three-wave longitudinal model showed that fear of abandonment at Time 2 mediated the relation between stressors at Time 1 and internalizing and externalizing problems at Time 3. Implications of these findings for understanding the development of mental health problems in parentally bereaved children and designing interventions for this at-risk group are discussed.
C1 Arizona State Univ, Prevent Res Ctr, Tempe, AZ 85287 USA.
RP Wolchik, SA (reprint author), Arizona State Univ, Prevent Res Ctr, POB 876005, Tempe, AZ 85287 USA.
EM sharlene.wolchik@asu.edu
FU NIMH NIH HHSUnited States Department of Health & Human ServicesNational
   Institutes of Health (NIH) - USANIH National Institute of Mental Health
   (NIMH) [1R01 MH 49155-05, 2R01 MH 49155-06]; PHS HHSUnited States Public
   Health Service [P30 M439246-15]
NR 82
TC 48
Z9 48
U1 1
U2 24
PU SPRINGER/PLENUM PUBLISHERS
PI NEW YORK
PA 233 SPRING ST, NEW YORK, NY 10013 USA
SN 0091-0627
J9 J ABNORM CHILD PSYCH
JI J. Abnorm. Child Psychol.
PD APR
PY 2006
VL 34
IS 2
BP 221
EP 238
DI 10.1007/s10802-005-9016-5
PG 18
WC Psychology, Clinical; Psychology, Developmental
SC Psychology
GA 049NC
UT WOS:000238022300007
PM 16502140
DA 2020-02-16
ER

PT J
AU Evans, S
   Shipton, EA
   Keenan, T
AF Evans, S
   Shipton, EA
   Keenan, T
TI The relationship between maternal chronic pain and child adjustment: The
   role of parenting as a mediator
SO JOURNAL OF PAIN
LA English
DT Article
DE chronic pain; mothers; child adjustment; parenting strategies
ID LOW-BACK-PAIN; PSYCHOSOCIAL ADJUSTMENT; CHRONIC ILLNESS;
   ENVIRONMENTAL-INFLUENCES; ADOLESCENT DYADS; SEX-DIFFERENCES;
   HIV-INFECTION; RISK-FACTORS; MOTHERS; DEPRESSION
AB The role of parenting in the relationship between maternal chronic pain and negative child outcomes, including internalizing, externalizing, and social and health problems, was investigated. Parenting strategies used by mothers with chronic pain were compared to parenting strategies used by a control group of mothers without pain. Thirty-nine mothers experiencing chronic pain, their 55 children, 35 pain-free mothers, and their 48 children participated in the study. The results showed that for mothers with chronic pain, dysfunctional parenting strategies and the quality of the mother-child relationship were related to negative child outcomes. Mothers with chronic pain were more likely to engage in lax parenting and report reduced relationship quality with children than were control mothers. For the chronic pain group, over-reactive parenting was found to mediate the relationship between maternal physical functioning and child adjustment. Dysfunctional parenting strategies may constitute part of the risk that maternal chronic pain poses for children. The similarities between the impact of maternal chronic pain on child adjustment and that of other maternal stressors, such as depression, are discussed.
   Perspective: In mothers with chronic pain, poor maternal physical functioning was associated with increased maternal over-reactive behavior that was in turn related to poor child adjustment. Maternal over-reactive behavior did not, however, differ in chronic pain and control mothers. (C) 2006 by the American Pain Society.
C1 Univ Otago, Christchurch Sch Med, Dept Anaesthesia, Christchurch, New Zealand.
   Brunel Univ, Dept Hlth & Social Care, Isleworth, England.
   Niagara Coll, Dept Interdisciplinary Studies, Welland, ON, Canada.
RP Shipton, EA (reprint author), Univ Otago, Christchurch Sch Med, Dept Anaesthesia, POB 4345, Christchurch, New Zealand.
EM shiptonea@xtra.co.nz
OI Evans, Subhadra/0000-0002-1898-0030
NR 70
TC 33
Z9 33
U1 0
U2 9
PU CHURCHILL LIVINGSTONE
PI EDINBURGH
PA JOURNAL PRODUCTION DEPT, ROBERT STEVENSON HOUSE, 1-3 BAXTERS PLACE,
   LEITH WALK, EDINBURGH EH1 3AF, MIDLOTHIAN, SCOTLAND
SN 1526-5900
J9 J PAIN
JI J. Pain
PD APR
PY 2006
VL 7
IS 4
BP 236
EP 243
DI 10.1016/j.jpain.2005.10.010
PG 8
WC Clinical Neurology; Neurosciences
SC Neurosciences & Neurology
GA 038IS
UT WOS:000237213600002
PM 16618467
DA 2020-02-16
ER

PT J
AU Lynch, AM
   Kashikar-Zuck, S
   Goldschneider, KR
   Jones, BA
AF Lynch, AM
   Kashikar-Zuck, S
   Goldschneider, KR
   Jones, BA
TI Psychosocial risks for disability in children with chronic back pain
SO JOURNAL OF PAIN
LA English
DT Article
DE pediatric back pain; functional disability; catastrophizing; family pain
   history
ID PRIMARY FIBROMYALGIA SYNDROME; CHRONIC MUSCULOSKELETAL PAIN; RECURRENT
   ABDOMINAL-PAIN; FEAR-AVOIDANCE BELIEFS; QUALITY-OF-LIFE; FUNCTIONAL
   DISABILITY; PEDIATRIC PAIN; COPING STRATEGIES; PRELIMINARY VALIDATION;
   EMOTIONAL DISTRESS
AB Psychosocial factors related to disability in adults with chronic back pain have been well studied, but little is known about factors associated with functional impairment in pediatric patients with chronic back pain. The purpose of this study was to examine whether 2 potential risk factors-use of catastrophizing as a coping technique and presence of a familial pain history-were associated with disability in pediatric back pain patients. Participants were 65 patients (ages 8-18) with chronic back pain seen at a multidisciplinary pain clinic. Patients completed measures of pain (visual analog scales), disability (Functional Disability Inventory), and catastrophizing (Internalizing/Catastrophizing subscale of the Pain Coping Questionnaire). Parents provided demographic information and familial pain history. Patients reported that chronic back pain caused disruptions in their daily functioning and they missed, on average, 2.5 days of school every month. Catastrophizing and familial chronic pain history both were significantly associated with greater disability, with use of catastrophizing being the stronger predictor of disability. This study presents important findings on potential psychosocial risk factors of functional disability in children and adolescents with chronic back pain. Future research might clarify mechanisms by which such coping styles are developed and explore how familial communication about pain might influence a child's coping ability.
   Perspective: Pediatric patients seeking treatment for chronic back pain often present with substantial functional impairment that is not well explained by disease variables or pain intensity. Two important psychosocial variables (catastrophizing and familial pain history) may provide a context for a better understanding of pain-related disability in children. (C) 2006 by the American Pain Society.
C1 Cincinnati Childrens Hosp, Med Ctr, Div Behav Med & Clin Psychol, Cincinnati, OH 45229 USA.
   Cincinnati Childrens Hosp, Med Ctr, Dept Anesthesia, Cincinnati, OH 45229 USA.
   Univ Cincinnati, Coll Med, Dept Pediat, Cincinnati, OH USA.
   Greenville Hosp Syst Childrens Hosp, Div Dev & Behav Pediat, Greenville, SC USA.
RP Lynch, AM (reprint author), Cincinnati Childrens Hosp, Med Ctr, Div Behav Med & Clin Psychol, 3333 Burnet Ave,MLC-3015, Cincinnati, OH 45229 USA.
EM anne.lynch@cchmc.org
NR 61
TC 79
Z9 82
U1 0
U2 7
PU CHURCHILL LIVINGSTONE
PI EDINBURGH
PA JOURNAL PRODUCTION DEPT, ROBERT STEVENSON HOUSE, 1-3 BAXTERS PLACE,
   LEITH WALK, EDINBURGH EH1 3AF, MIDLOTHIAN, SCOTLAND
SN 1526-5900
J9 J PAIN
JI J. Pain
PD APR
PY 2006
VL 7
IS 4
BP 244
EP 251
DI 10.1016/j.jpain.2005.11.001
PG 8
WC Clinical Neurology; Neurosciences
SC Neurosciences & Neurology
GA 038IS
UT WOS:000237213600003
PM 16618468
DA 2020-02-16
ER

PT J
AU Mulvaney, SA
   Goodwin, JL
   Morgan, WJ
   Rosen, GR
   Quan, SF
   Kaemingk, KL
AF Mulvaney, SA
   Goodwin, JL
   Morgan, WJ
   Rosen, GR
   Quan, SF
   Kaemingk, KL
TI Behavior problems associated with sleep disordered breathing in
   school-aged children - the Tucson Children's Assessment of Sleep Apnea
   study
SO JOURNAL OF PEDIATRIC PSYCHOLOGY
LA English
DT Article
DE behavior; children; Child Behavior Checklist; Conners' Parent Rating
   Scales-Revised; prevalence; Respiratory Disturbance Index; sleep
   disordered breathing
ID DEFICIT HYPERACTIVITY DISORDER; HISPANIC CHILDREN; UNATTENDED
   POLYSOMNOGRAPHY; SYMPTOMS; TUCASA; INATTENTION; PERFORMANCE;
   DISTURBANCE; HOME
AB Objective The purpose of the current study was to examine prevalence of and relations between a commonly used measure of nighttime breathing problems, the Respiratory Disturbance Index (RDI), and a range of problem behaviors in community children. Methods Participants were 403 unreferred children aged 6-12 years. Recruitment was completed through public elementary schools. Overnight unattended in-home polysomnography was used to assess sleep and breathing. The RDI was used as the indicator of respiratory events during sleep. The Child Behavior Checklist and the Conners' Parent Rating Scales-Revised were used to assess behavior. Results Prevalence rates for Attention, Cognitive Problems, Aggression, Oppositional behavior, and Social Problems were greatest for subjects with high RDIs. Prevalence for Internalizing behaviors was not greater for those subjects with high RDIs. Hyperactivity was not strongly related to higher RDIs. Conclusions Behavioral problems may exist in the presence of nocturnal breathing events in unreferred children. Specific patterns of behavioral morbidity have still not been established. Some behaviors, such as hyperactivity, may show differing sensitivity and specificity in relation to the RDI.
C1 Vanderbilt Univ, Ctr Evaluat & Program Improvement, Nashville, TN 37203 USA.
   Univ Arizona, Arizona Resp Ctr, Tucson, AZ 85721 USA.
   Univ Arizona, Dept Med, Tucson, AZ 85721 USA.
   Univ Arizona, Dept Pediat, Tucson, AZ 85721 USA.
   Univ Minnesota, Dept Pediat, Minneapolis, MN 55455 USA.
   Univ Arizona, Steele Mem Childrens Res Ctr, Tucson, AZ 85721 USA.
RP Mulvaney, SA (reprint author), Vanderbilt Univ, Ctr Evaluat & Program Improvement, Peabody 151,230 Appleton Pl, Nashville, TN 37203 USA.
EM shelagh.mulvaney@vanderbilt.edu
RI Quan, Stuart/J-5026-2019
OI Quan, Stuart/0000-0002-9474-7679
FU NHLBI NIH HHSUnited States Department of Health & Human ServicesNational
   Institutes of Health (NIH) - USANIH National Heart Lung & Blood
   Institute (NHLBI) [R01 HL062373, HL62373]
NR 37
TC 53
Z9 55
U1 0
U2 3
PU OXFORD UNIV PRESS INC
PI CARY
PA JOURNALS DEPT, 2001 EVANS RD, CARY, NC 27513 USA
SN 0146-8693
J9 J PEDIATR PSYCHOL
JI J. Pediatr. Psychol.
PD APR
PY 2006
VL 31
IS 3
BP 322
EP 330
DI 10.1093/jpepsy/jsj035
PG 9
WC Psychology, Developmental
SC Psychology
GA 020PS
UT WOS:000235922700010
PM 15888642
OA Bronze
DA 2020-02-16
ER

PT J
AU Pachter, LM
   Auinger, P
   Palmer, R
   Weitzman, M
AF Pachter, LM
   Auinger, P
   Palmer, R
   Weitzman, M
TI Do parenting and the home environment, maternal depression,
   neighborhood, and chronic poverty affect child behavioral problems
   differently in different racial-ethnic groups?
SO PEDIATRICS
LA English
DT Article
DE child behavior and development; behavioral problems; minority groups;
   parenting; maternal depression; neighborhood effects; poverty;
   racial/ethnic groups; disparities
ID MENTAL-HEALTH; UNITED-STATES; INVENTORY; OUTCOMES; MOTHERS; MODEL; AGE
AB OBJECTIVE. To determine whether the processes through which parenting practices, maternal depression, neighborhood, and chronic poverty affect child behavioral problems are similar or different in minority and nonminority children in the United States.
   METHODS. Data from 884 white, 538 black, and 404 Latino families with children who were 6 to 9 years of age in the National Longitudinal Survey of Youth were analyzed. The outcome, child behavioral problems, was measured using the Behavior Problems Index externalizing and internalizing subscales. The effects of chronic poverty, neighborhood, maternal depression, and parenting on the outcome were analyzed using multigroup structural equation modeling.
   RESULTS. Chronic poverty affected child behavioral problems indirectly through the other variables, and parenting practices had direct effects in each racial/ethnic group. The effects of maternal depression were partially mediated through parenting in the white and Latino samples but were direct and unmediated through parenting practices in the black sample. Neighborhood effects were present in the white and black samples but were not significant for the Latino sample.
   CONCLUSIONS. Chronic poverty, neighborhood, maternal depression, and parenting practices have effects on child behavioral problems in white, black, and Latino children, but the processes and mechanisms through which they exert their effects differ among the groups. The differences may be related to social stratification mechanisms as well as sociocultural differences in family and childrearing practices.
C1 St Francis Hosp & Med Ctr, Dept Pediat, Hartford, CT 06105 USA.
   Univ Connecticut, Sch Med, Dept Pediat, Storrs, CT 06268 USA.
   Acad Amer Pediat Ctr Child Hlth Res, Rochester, NY USA.
   Univ Rochester, Sch Med, Rochester, NY USA.
   Univ Texas, Dept Family Med, San Antonio, TX 78285 USA.
RP Pachter, LM (reprint author), St Francis Hosp & Med Ctr, Dept Pediat, 114 Woodland St, Hartford, CT 06105 USA.
EM Lpachter@stfranciscare.org
OI Pachter, Lee/0000-0002-5766-0953
FU NICHD NIH HHSUnited States Department of Health & Human ServicesNational
   Institutes of Health (NIH) - USANIH Eunice Kennedy Shriver National
   Institute of Child Health & Human Development (NICHD) [K23
   HD040348-01A2, K23 HD040348-02, 1 K23 HD40348-01A2, K23 HD040348-03, K23
   HD040348-04, K23 HD040348]; PHS HHSUnited States Public Health Service
   [MM-0517-03/03]
NR 52
TC 105
Z9 108
U1 2
U2 28
PU AMER ACAD PEDIATRICS
PI ELK GROVE VILLAGE
PA 141 NORTH-WEST POINT BLVD,, ELK GROVE VILLAGE, IL 60007-1098 USA
SN 0031-4005
J9 PEDIATRICS
JI Pediatrics
PD APR
PY 2006
VL 117
IS 4
BP 1329
EP 1338
DI 10.1542/peds.2005-1784
PG 10
WC Pediatrics
SC Pediatrics
GA 029EA
UT WOS:000236540500067
PM 16585331
OA Green Accepted
DA 2020-02-16
ER

PT J
AU Oswald, DP
   Mazefsky, CA
AF Oswald, DP
   Mazefsky, CA
TI Empirically supported psychotherapy interventions for internalizing
   disorders
SO PSYCHOLOGY IN THE SCHOOLS
LA English
DT Article
ID COGNITIVE-BEHAVIORAL TREATMENT; OBSESSIVE-COMPULSIVE DISORDER; CHILDHOOD
   ANXIETY DISORDERS; RANDOMIZED CLINICAL-TRIAL; DEPRESSED ADOLESCENTS;
   INTERPERSONAL PSYCHOTHERAPY; SOCIAL PHOBIA; PARENTAL INVOLVEMENT;
   FAMILY-THERAPY; SELF-CONTROL
AB The present article provides an overview of the best-developed interventions for child and adolescent internalizing disorders characterized by anxiety and depression. The review emphasizes interventions that fall into established efficacy categories, but also addresses briefly several other promising treatment procedures. Research on the treatment of child and adolescent depression has not yielded interventions with clearly established efficacy, although there are a number of treatment approaches that may be characterized as possibly efficacious. The treatment of child and adolescent anxiety disorders, on the other hand, includes a number of interventions with good empirical support. While the field is clearly advancing, there remain important deficits and limitations with regard to the evidence base for interventions addressing child internalizing disorders. (c) 2006 Wiley Periodicals, Inc.
C1 Virginia Commonwealth Univ, Med Coll Virginia, Virginia Treatment Ctr Children, Richmond, VA 23298 USA.
RP Oswald, DP (reprint author), Virginia Commonwealth Univ, Med Coll Virginia, Virginia Treatment Ctr Children, POB 980489, Richmond, VA 23298 USA.
EM doswald@hsc.vcu.edu
NR 61
TC 8
Z9 8
U1 0
U2 7
PU WILEY
PI HOBOKEN
PA 111 RIVER ST, HOBOKEN 07030-5774, NJ USA
SN 0033-3085
EI 1520-6807
J9 PSYCHOL SCHOOLS
JI Psychol. Schools
PD APR
PY 2006
VL 43
IS 4
BP 439
EP 449
DI 10.1002/pits.20158
PG 11
WC Psychology, Educational
SC Psychology
GA 031IP
UT WOS:000236698300004
DA 2020-02-16
ER

PT J
AU Aalsma, MC
   Lapsley, DK
   Flannery, DJ
AF Aalsma, MC
   Lapsley, DK
   Flannery, DJ
TI Personal fables, narcissism, and adolescent adjustment
SO PSYCHOLOGY IN THE SCHOOLS
LA English
DT Article
ID RISK BEHAVIOR; DEPRESSION; PSYCHOPATHOLOGY; EGOCENTRISM; VALIDITY;
   ADULTS; HEALTH; INVULNERABILITY; HOPELESSNESS; RELIABILITY
AB The relationship among three personal fables (omnipotence, invulnerability, personal uniqueness), narcissism, and mental health variables was assessed in a large, cross-sectional sample of adolescents drawn from Grades 6 (n = 94), 8 (n = 223), 10 (n = 142), and 12 (n = 102). Participants responded to the New Personal Fable Scale, the Narcissistic Personality Inventory, the Children's Depression Inventory, three indices of suicidal ideation, an inventory of delinquent risk behaviors, the Global Self-Worth scales from the Self-Perception Profiles for Children and for Adolescents, and two subscales from the Self-Image Questionnaire for Young Adolescents. The results showed that omnipotence and narcissism strongly counterindicated internalizing symptomatology, and were robust predictors of positive mental health and adjustment. Invulnerability was strongly associated with risk behaviors. Personal uniqueness was strongly associated with depression and suicidal ideation, a relationship that increased with age. Hence, personal fable ideation is a multidimensional construct with differential implications for adolescent mental health. Adolescent fables of invulnerability and personal uniqueness are risk factors for externalizing and internalizing symptoms, respectively, while "narcissistic omnipotence" is associated with competence. Implications for theory, practice, and future research are discussed. (c) 2006 Wiley Periodicals, Inc.
C1 Ball State Univ, Teachers Coll, Dept Educ Psychol, Muncie, IN 47306 USA.
   Indiana Univ, Sch Med, Bloomington, IN 47405 USA.
   Kent State Univ, Cleveland, OH USA.
   Univ Hosp Cleveland, Cleveland, OH 44106 USA.
RP Lapsley, DK (reprint author), Ball State Univ, Teachers Coll, Dept Educ Psychol, Muncie, IN 47306 USA.
EM dklapsley@bsu.edu
NR 38
TC 36
Z9 38
U1 1
U2 11
PU WILEY
PI HOBOKEN
PA 111 RIVER ST, HOBOKEN 07030-5774, NJ USA
SN 0033-3085
EI 1520-6807
J9 PSYCHOL SCHOOLS
JI Psychol. Schools
PD APR
PY 2006
VL 43
IS 4
BP 481
EP 491
DI 10.1002/pits.20162
PG 11
WC Psychology, Educational
SC Psychology
GA 031IP
UT WOS:000236698300008
OA Green Published
DA 2020-02-16
ER

PT J
AU Niemela, SM
   Sourander, A
   Poikolainen, K
   Elonheimo, H
   Helenius, H
   Sillanmaki, L
   Multimaki, P
   Parkkola, K
AF Niemela, SM
   Sourander, A
   Poikolainen, K
   Elonheimo, H
   Helenius, H
   Sillanmaki, L
   Multimaki, P
   Parkkola, K
TI Adaptive functioning, psychopathology and service use among 18-year-old
   boys with drunkenness-related alcohol use
SO ALCOHOL AND ALCOHOLISM
LA English
DT Article
ID ADOLESCENT SUBSTANCE USE; FINNISH ADOLESCENTS; EARLY ADULTHOOD;
   PUBLIC-HEALTH; MENTAL-HEALTH; USE DISORDERS; FOLLOW-UP; DRINKING;
   PREDICTORS; BEHAVIOR
AB Aims: To study the associations between drunkenness frequency and adaptive functioning, psychopathology and service use among 18-year-old Finnish boys in a nation-wide population-based study. Methods: Information about drunkenness frequency within the previous six months was collected from the Finnish boys born in 1981 (n = 2306) at the boys' obligatory military call-up in 1999. Self-report questionnaires were used to study demographic factors, adaptive functioning, risk behaviour, life events, and mental health service use. Psychopathology and adaptive functioning was assessed with the Young Adult Self-Report (YASR) questionnaire. Results: Of the boys, 85% reported drunkenness within the previous 6 months. Most of the subjects were occasionally drunk: 39% reported drunkenness less than a month, and 35% less than once a week, while 10% reported being frequently drunk once a week or more often. Occasional drunkenness was associated with better adaptive functioning and psychosocial well-being in general. Refraining from drunkenness was associated with suicidal ideation and internalizing problems in the YASR scale. Frequent drunkenness associated with daily smoking, illicit drug use, and externalizing problems in the YASR scale, especially delinquent behaviour. In the multivariate analysis, number of friends, having a regular relationship and cigarette smoking had a linear association with frequency of drunkenness, while drunkenness-related alcohol use was less common among those with poor friendship quality. Among the participants, entering substance use treatment was rare (0.2%). Frequent drunkenness was found to be common among mental health service users. Conclusions: Among late- adolescent boys, occasional drunkenness is a normative alcohol use pattern and associates with social competence and good psychosocial functioning. Late-adolescent boys refraining from drunkenness in addition to those with frequent drunkenness may be in a need of mental health assessment. As entering substance use treatment is infrequent, establishing integrated services with multi-professional co-operation for late-adolescent males with frequent drunkenness is emphasized.
C1 Addict Clin Turku City Psychiat Serv, Turku 20700, Finland.
   Turku Univ, Dept Child Psychiat, FIN-20520 Turku, Finland.
   Turku Univ, Dept Criminol, FIN-20520 Turku, Finland.
   Turku Univ, Dept Biostat, FIN-20520 Turku, Finland.
   Columbia Univ, Visiting Dept Child & Adolescent Psychiat, New York, NY 10027 USA.
   Finnish Fdn Alcohol Studies, Helsinki 00531, Finland.
RP Niemela, SM (reprint author), Addict Clin Turku City Psychiat Serv, Kunnallissairaalantie 20, Turku 20700, Finland.
EM solja.niemela@utu.fi
RI Niemela, Solja/G-7084-2017
OI Sourander, Andre/0000-0003-0361-7244
NR 37
TC 12
Z9 12
U1 0
U2 7
PU OXFORD UNIV PRESS
PI OXFORD
PA GREAT CLARENDON ST, OXFORD OX2 6DP, ENGLAND
SN 0735-0414
EI 1464-3502
J9 ALCOHOL ALCOHOLISM
JI Alcohol Alcohol.
PD MAR-APR
PY 2006
VL 41
IS 2
BP 143
EP 150
DI 10.1093/alcalc/agh261
PG 8
WC Substance Abuse
SC Substance Abuse
GA 016EU
UT WOS:000235604300006
PM 16396922
OA Bronze, Green Published
DA 2020-02-16
ER

PT J
AU Forbes, EE
   Fox, NA
   Cohn, JF
   Galles, SF
   Kovacs, M
AF Forbes, EE
   Fox, NA
   Cohn, JF
   Galles, SF
   Kovacs, M
TI Children's affect regulation during a disappointment:
   Psychophysiological responses and relation to parent history of
   depression
SO BIOLOGICAL PSYCHOLOGY
LA English
DT Article; Proceedings Paper
CT 43rd Annual Meeting of the Society-for-Psychophysiological-Research
CY OCT 29-NOV 02, 2003
CL CHICAGO, IL
SP Soc Psychophysiol Res
DE affect regulation; depression; frontal EEG asymmetry; RSA; heart period
ID HEART PERIOD VARIABILITY; AUTONOMIC NERVOUS-SYSTEM; FRONTAL BRAIN
   ASYMMETRY; VAGAL TONE; EMOTION REGULATION; AFFECTIVE VALENCE; BEHAVIOR
   PROBLEMS; SOCIAL-BEHAVIOR; SELF-REGULATION; EEG ASYMMETRY
AB Psychophysiological responses during affect regulation were examined in 57 children ages 3-9 years, 41 of whom had a parent history of childhood-onset depression (COD). During a structured laboratory task, children were given first a disappointing toy and then a desired toy. Frontal electroencephalogram (EEG) asymmetry, respiratory sinus arrhythmia (RSA), heart period, and heart period variability were measured during resting and task conditions. Affective and self-regulatory behaviors were coded from videotape. In 3-5-year olds, greater relative right frontal activity was associated with withdrawal behavior. High heart period was associated with approach behavior. Compared with children of psychiatrically healthy parents, children of parents with COD exhibited poor heart period recovery after disappointment. For children of parents with COD, greater relative left frontal activity was related to concurrent internalizing and externalizing problems, and low resting RSA was related to internalizing problems. Physiological responses associated with affect regulation may help identify children at risk for depression. (c) 2005 Elsevier B.V. All rights reserved.
C1 Univ Pittsburgh, Western Psychiat Inst & Clin, Dept Psychiat, Pittsburgh, PA 15213 USA.
   Univ Pittsburgh, Dept Psychol, Pittsburgh, PA 15260 USA.
   Univ Maryland, Dept Human Dev, Inst Child Study, College Pk, MD 20742 USA.
RP Forbes, EE (reprint author), Univ Pittsburgh, Western Psychiat Inst & Clin, Dept Psychiat, E-719,3811 OHara St, Pittsburgh, PA 15213 USA.
EM forbese@upmc.edu
RI Forbes, Erika/J-2445-2015
OI Forbes, Erika/0000-0003-0659-7744
FU NIMH NIH HHSUnited States Department of Health & Human ServicesNational
   Institutes of Health (NIH) - USANIH National Institute of Mental Health
   (NIMH) [P01 MH56193]
NR 75
TC 57
Z9 58
U1 0
U2 16
PU ELSEVIER SCIENCE BV
PI AMSTERDAM
PA PO BOX 211, 1000 AE AMSTERDAM, NETHERLANDS
SN 0301-0511
EI 1873-6246
J9 BIOL PSYCHOL
JI Biol. Psychol.
PD MAR
PY 2006
VL 71
IS 3
BP 264
EP 277
DI 10.1016/j.biopsycho.2005.05.004
PG 14
WC Psychology, Biological; Behavioral Sciences; Psychology; Psychology,
   Experimental
SC Psychology; Behavioral Sciences
GA 018JO
UT WOS:000235760700007
PM 16115722
DA 2020-02-16
ER

PT J
AU Liber, JM
   List, D
   Van Loey, NEE
   Kef, S
AF Liber, JM
   List, D
   Van Loey, NEE
   Kef, S
TI Internalizing problem behavior and family environment of children with
   burns: A Dutch pilot study
SO BURNS
LA English
DT Article
DE burn injury; child; internalizing problem behavior; family environment;
   conceptual model
ID ADOLESCENTS; ADJUSTMENT; INJURIES; PSYCHOTHERAPY; SURVIVORS; SEQUELAE;
   ANXIETY; TRAUMA
AB The psychosocial development of children with burns is at risk. Children with health care issues tend to develop internalizing problems. Several areas of protective or risk factors were composed into a conceptual model on how internalizing problems might develop or might be prevented after getting burned. The purpose of this study was to explore the relation between post burn internalizing problems on the one hand and child characteristics, burn characteristics and the family environment on the other hand. Data have been collected from 28 mothers and 27 fathers of children with burns (N = 29) in six burn centers in the Netherlands and Belgium. The age of the participating children ranged from 2 to 14, TBSA ranged from 1 to 42%. Parents reported problem behavior on the child behavior checklist (CBCL). Three scales of the family environment scale (FES) have been used to explore family conflict, family cohesion and family control. Relations between a clinical level of internalizing problems, reported in 25% of the sample and the family environment were found. (c) 2005 Elsevier Ltd and ISBI. All rights reserved.
C1 Leiden Univ, Med Ctr, Dept Child & Adolescent Psychiat, NL-2342 AK Leiden, Netherlands.
   Mental Hlth Ctr, Hoorn, Netherlands.
   Assoc Dutch Burns Ctr, Beverwijk, Netherlands.
   Vrije Univ Amsterdam, Dept Psychol & Educ, NL-1081 HV Amsterdam, Netherlands.
RP Liber, JM (reprint author), Leiden Univ, Med Ctr, Dept Child & Adolescent Psychiat, Endegeesterstraatweg 27, NL-2342 AK Leiden, Netherlands.
EM J.M.Liber@Curium.nl
RI Van Loey, Nancy/Y-3936-2019
NR 36
TC 22
Z9 22
U1 0
U2 1
PU ELSEVIER SCI LTD
PI OXFORD
PA THE BOULEVARD, LANGFORD LANE, KIDLINGTON, OXFORD OX5 1GB, OXON, ENGLAND
SN 0305-4179
J9 BURNS
JI Burns
PD MAR
PY 2006
VL 32
IS 2
BP 165
EP 171
DI 10.1016/j.burns.2005.10.008
PG 7
WC Critical Care Medicine; Dermatology; Surgery
SC General & Internal Medicine; Dermatology; Surgery
GA 016PK
UT WOS:000235632000007
PM 16448767
DA 2020-02-16
ER

PT J
AU Sternberg, KJ
   Lamb, ME
   Guterman, E
   Abbott, CB
AF Sternberg, KJ
   Lamb, ME
   Guterman, E
   Abbott, CB
TI Effects of early and later family violence on children's behavior
   problems and depression: A longitudinal, multi-informant perspective
SO CHILD ABUSE & NEGLECT
LA English
DT Article
DE family violence; child abuse; internalizing behavior problems;
   externalizing behavior problems; maladjustment
ID DOMESTIC VIOLENCE; PSYCHOMETRIC PROPERTIES; REFERRED CHILDREN;
   EARLY-CHILDHOOD; PHYSICAL ABUSE; WITNESSES; PSYCHOPATHOLOGY;
   METAANALYSIS; AGGRESSION; ATTACHMENT
AB Objectives: To examine the effects of different forms of family violence at two developmental stages by assessing a sample of 110 Israeli children, drawn from the case files of Israeli family service agencies, studied longitudinally in both middle childhood and adolescence.
   Methods: Information about the children's adjustment was obtained from parents, teachers, and the children themselves when the children averaged 10.6 and 15.9 years of age using the Child Behavior Checklist (CBCL), Teacher Report Form (TRF), Youth Self-Report (YSR), and Children's Depression Inventory (CDI). Information about the history of family violence was obtained from the mothers, fathers, children, and social workers.
   Results: The results paint a mixed picture of the effects of family violence on children and adolescents. The relationship between concurrent behavior problems and abuse group varied by informant and study phase, although they were strongest when children were the informants. Predictions regarding the relationship between early abuse and later adjustment were only partially confirmed. Different informants did not agree about which groups of children were most adversely affected, there was little stability over time in the pattern of reported effects, and children were more likely than other informants to report levels of maladjustment that varied depending on recent or concurrent exposure to family violence. Many families changed their abuse status over time, and children who were new victims at follow-up had the most internalizing problems. Girls were found to be at more risk for internalizing and externalizing behavior problems than boys.
   Conclusions: Multiple informants are necessary to evaluate and assess the effects of family violence on children's behavior. Younger children may be more susceptible to the effects of family violence than older children, but problems manifest by some children may not carry over to adolescence. Changes in family and parenting practices, as well as in children's capacity to appraise and cope with family violence may help mitigate the adverse effects of family violence. (c) 2006 Elsevier Ltd. All rights reserved.
C1 Univ Cambridge, Fac Social & Polit Sci, Dept Social & Dev Psychol, Cambridge CB2 3RQ, England.
   NICHHD, Dept Hlth & Human Serv, NIH, Bethesda, MD 20892 USA.
RP Lamb, ME (reprint author), Univ Cambridge, Fac Social & Polit Sci, Dept Social & Dev Psychol, Free Sch Lane, Cambridge CB2 3RQ, England.
NR 59
TC 94
Z9 101
U1 7
U2 56
PU PERGAMON-ELSEVIER SCIENCE LTD
PI OXFORD
PA THE BOULEVARD, LANGFORD LANE, KIDLINGTON, OXFORD OX5 1GB, ENGLAND
SN 0145-2134
J9 CHILD ABUSE NEGLECT
JI Child Abuse Negl.
PD MAR
PY 2006
VL 30
IS 3
BP 283
EP 306
DI 10.1016/j.chiabu.2005.10.008
PG 24
WC Family Studies; Psychology, Social; Social Work
SC Family Studies; Psychology; Social Work
GA 028AB
UT WOS:000236456600006
PM 16524627
DA 2020-02-16
ER

PT J
AU Moren-Cross, JL
   Wright, DR
   LaGory, M
   Lanzi, RG
AF Moren-Cross, Jennifer L.
   Wright, Darlene R.
   LaGory, Mark
   Lanzi, Robin Gaines
TI Perceived neighborhood characteristics and problem behavior among
   disadvantaged children
SO CHILD PSYCHIATRY & HUMAN DEVELOPMENT
LA English
DT Article
DE problem behavior; neighborhood; poverty; children
ID COLLECTIVE EFFICACY; ECONOMIC HARDSHIP; MENTAL-HEALTH; ADJUSTMENT;
   CHILDHOOD; DISORDER; POVERTY; ADOLESCENTS; AGE; CONTEXT
AB Using survey data from former Head Start children in the third grade from 15 sites across the nation (n = 576), this study examines the relationship between maternal subjective neighborhood attributions and their children's behavioral problems. Maternal perceptions of neighborhood characteristics were measured across five domains, including collective efficacy, barriers to services, negative neighbor affects, probability of child status attainment success, and overall neighborhood rating. Children's problem behaviors, measured with the Social Skills Rating System, includes externalizing and internalizing outcomes. Our results suggest that the worse the maternal assessments on each neighborhood construct, the greater the extent of children's problem behavior, holding constant child demographic factors and parental socioeconomic status. In addition, we find that family income effects on children's problem behavior are partially mediated by these perceived neighborhood domains. Taken together, these results suggest that neighborhood deprivation is related to problematic behavioral outcomes in children.
C1 Duke Univ, Dept Sociol, Durham, NC 27706 USA.
   Univ Alabama, Birmingham, AL USA.
   Georgetown Univ, Washington, DC 20057 USA.
RP Moren-Cross, JL (reprint author), Duke Univ, Dept Sociol, Durham, NC 27706 USA.
EM jmcross@soc.duke.edu
FU NIA NIH HHSUnited States Department of Health & Human ServicesNational
   Institutes of Health (NIH) - USANIH National Institute on Aging (NIA)
   [T32 AG00139]
NR 42
TC 13
Z9 13
U1 0
U2 6
PU SPRINGER
PI NEW YORK
PA 233 SPRING ST, NEW YORK, NY 10013 USA
SN 0009-398X
EI 1573-3327
J9 CHILD PSYCHIAT HUM D
JI Child Psychiat. Hum. Dev.
PD SPR
PY 2006
VL 36
IS 3
BP 273
EP 294
DI 10.1007/s10578-005-0003-4
PG 22
WC Psychology, Developmental; Pediatrics; Psychiatry
SC Psychology; Pediatrics; Psychiatry
GA 069PB
UT WOS:000239459600003
PM 16362241
DA 2020-02-16
ER

PT J
AU Hemphill, SA
   Littlefield, L
AF Hemphill, Sheryl A.
   Littlefield, Lyn
TI Child and family predictors of therapy outcome for children with
   Behavioral and emotional problems
SO CHILD PSYCHIATRY & HUMAN DEVELOPMENT
LA English
DT Article
DE behavioral problems; children; emotional problems; multicomponent
   intervention; predictors of treatment outcome
ID ANTISOCIAL CHILDREN; PARENT; TEMPERAMENT; ADJUSTMENT; SCALE
AB This study investigated the characteristics of 106 children primarily referred for externalizing behavior problems and their families, and assessed the prediction of treatment outcome following a standardized short-term, cognitive behavioral group program. Exploring Together comprised a children's group (anger management, problem-solving and social skills training), a parents' group (parenting skills training, dealing with parents' personal, relationship and family-of-origin issues), and a combined children's and parents' group (to target parent-cbild interactions). The main predictors of reductions in externalizing and internalizing behaviors at home following treatment were children's pre-existing levels of these behavioral and emotional problems (children with higher levels improved most), and positive parent-child interaction. Higher pre-existing levels of behavioral and emotional problems and low levels of attention problems predicted greater improvement in post-treatment school behaviors. Implications of the findings for improving interventions for childhood behavioral and emotional problems are discussed.
C1 Univ Melbourne, Royal Childrens Hosp, Dept Paediat, Ctr Adolescent Hlth,Murdoch Childrens Res Inst, Parkville, Vic 3052, Australia.
   La Trobe Univ, Bundoora, Vic, Australia.
RP Hemphill, SA (reprint author), Univ Melbourne, Royal Childrens Hosp, Dept Paediat, Ctr Adolescent Hlth,Murdoch Childrens Res Inst, 2 Gatehouse St, Parkville, Vic 3052, Australia.
EM sheryl.hemphill@mcri.edu.au
NR 34
TC 17
Z9 18
U1 2
U2 8
PU SPRINGER
PI NEW YORK
PA 233 SPRING STREET, NEW YORK, NY 10013 USA
SN 0009-398X
J9 CHILD PSYCHIAT HUM D
JI Child Psychiat. Hum. Dev.
PD SPR
PY 2006
VL 36
IS 3
BP 329
EP 349
DI 10.1007/s10578-005-0006-1
PG 21
WC Psychology, Developmental; Pediatrics; Psychiatry
SC Psychology; Pediatrics; Psychiatry
GA 069PB
UT WOS:000239459600006
PM 16362239
DA 2020-02-16
ER

PT J
AU Zehnder, D
   Prchal, A
   Vollrath, M
   Landolt, MA
AF Zehnder, Daniel
   Prchal, Alice
   Vollrath, Margarete
   Landolt, Markus A.
TI Prospective study of the effectiveness of coping in pediatric patients
SO CHILD PSYCHIATRY & HUMAN DEVELOPMENT
LA English
DT Article
DE coping; chronic disease; injury; adjustment; post-traumatic stress
   disorder; behavior
ID POSTTRAUMATIC STRESS REACTIONS; ROAD TRAFFIC ACCIDENTS; CHILDREN;
   ADJUSTMENT; STRATEGIES; SYMPTOMS; CHILDHOOD; CANCER
AB Findings about the influence of coping on psychological adjustment in children with different medical conditions are inconsistent and often based on cross-sectional data. This prospective study evaluated the effect of various coping strategies on children's post-traumatic stress symptoms and behavioral problems 1 month and 1 year after an accidental injury or the diagnosis of a chronic disease in 161 pediatric patients 6-15years of age. Only minor positive effects of coping on psychosocial adjustment were found: Religious coping reduced post-traumatic stress symptoms. Active coping strategies had negative effects on internalizing and externalizing behavioral problems. Support seeking strategies, distraction, and avoidance had no impact on long-term psychosocial adjustment.
C1 Univ Zurich, Childrens Hosp, Dept Psychosomat & Psychiat, CH-8032 Zurich, Switzerland.
   Norwegian Inst Publ Hlth, Div Mental Hlth, Oslo, Norway.
RP Landolt, MA (reprint author), Univ Zurich, Childrens Hosp, Dept Psychosomat & Psychiat, Steinwiesstr 75, CH-8032 Zurich, Switzerland.
EM markus.landolt@kispi.unizh.ch
OI Landolt, Markus/0000-0003-0760-5558; Vollrath,
   Margarete/0000-0001-6514-1144
NR 28
TC 20
Z9 20
U1 2
U2 7
PU SPRINGER
PI NEW YORK
PA 233 SPRING STREET, NEW YORK, NY 10013 USA
SN 0009-398X
J9 CHILD PSYCHIAT HUM D
JI Child Psychiat. Hum. Dev.
PD SPR
PY 2006
VL 36
IS 3
BP 351
EP 368
DI 10.1007/s10578-005-0007-0
PG 18
WC Psychology, Developmental; Pediatrics; Psychiatry
SC Psychology; Pediatrics; Psychiatry
GA 069PB
UT WOS:000239459600007
PM 16362238
OA Green Published, Green Accepted
DA 2020-02-16
ER

PT J
AU Edwards, EP
   Das Eiden, R
   Leonard, KE
AF Edwards, EP
   Das Eiden, R
   Leonard, KE
TI Behavior problems in 18-to 36-month-old children of alcoholic fathers:
   Secure mother-infant attachment as a protective factor
SO DEVELOPMENT AND PSYCHOPATHOLOGY
LA English
DT Article
ID SUBSTANCE USE; DEVELOPMENTAL-CHANGE; ADOLESCENT CHILDREN; DISRUPTIVE
   BEHAVIOR; CONDUCT PROBLEMS; SCHOOL-AGE; TRAJECTORIES; RISK; SONS; SELF
AB This study examined the relationship between paternal alcoholism and toddler behavior problems from 18 to 36 months of age, as well as the potential moderating effects of 12-month infant-mother attachment security on this relationship. Children with alcoholic fathers had higher levels of internalizing and externalizing behavior than children of nonalcoholic fathers. Simple effects testing of an interaction effect of child age, group, and attachment security with mothers on externalizing behavior suggested that at 24 and 36 months of age mother-infant attachment security moderated the relationship between alcohol group status and externalizing behavior. Namely, within the alcohol group, those children with secure relationships with their mothers had significantly lower externalizing than insecure children of alcoholics. A similar pattern was noted for internalizing behavior at 36 months of age. Implications for intervention are discussed.
C1 Res Inst Addict, Buffalo, NY USA.
   SUNY Buffalo, Buffalo, NY 14260 USA.
RP Edwards, EP (reprint author), 1021 Main St, Buffalo, NY 14203 USA.
EM eedwards@ria.buffalo.edu
OI Leonard, Kenneth E./0000-0001-6658-1264; Eiden, Rina/0000-0002-5303-3661
FU Intramural NIH HHSUnited States Department of Health & Human
   ServicesNational Institutes of Health (NIH) - USA [Z01 DA000231]; NIAAA
   NIH HHSUnited States Department of Health & Human ServicesNational
   Institutes of Health (NIH) - USANIH National Institute on Alcohol Abuse
   & Alcoholism (NIAAA) [R01 AA010042-15, R01 AA010042, 1R01
   AA-10042-01A1]; NIDA NIH HHSUnited States Department of Health & Human
   ServicesNational Institutes of Health (NIH) - USANIH National Institute
   on Drug Abuse (NIDA) [1K21DA00231-01A1]
NR 68
TC 37
Z9 38
U1 3
U2 14
PU CAMBRIDGE UNIV PRESS
PI NEW YORK
PA 32 AVENUE OF THE AMERICAS, NEW YORK, NY 10013-2473 USA
SN 0954-5794
EI 1469-2198
J9 DEV PSYCHOPATHOL
JI Dev. Psychopathol.
PD SPR
PY 2006
VL 18
IS 2
BP 395
EP 407
DI 10.1017/S0954579406060214
PG 13
WC Psychology, Developmental
SC Psychology
GA 033IJ
UT WOS:000236840200005
PM 16830441
OA Green Accepted
DA 2020-02-16
ER

PT J
AU Moss, E
   Smolla, N
   Cyr, C
   Dubois-Comtois, K
   Mazzarello, T
   Berthiaume, C
AF Moss, E
   Smolla, N
   Cyr, C
   Dubois-Comtois, K
   Mazzarello, T
   Berthiaume, C
TI Attachment and behavior problems in middle childhood as reported by
   adult and child informants
SO DEVELOPMENT AND PSYCHOPATHOLOGY
LA English
DT Review
ID INFANT-MOTHER ATTACHMENT; PEDIATRIC PRIMARY-CARE; EARLY SCHOOL-AGE;
   EXTERNALIZING PROBLEMS; PSYCHIATRIC-DISORDERS; DEPRESSIVE
   SYMPTOMATOLOGY; LONGITUDINAL ANALYSIS; PEER RELATIONSHIPS; RISK-FACTORS;
   PRESCHOOL
AB The predictive relation between attachment and mother, teacher, and self-reported psychopathology was examined for a diverse socioeconomic status French Canadian sample of 96 children. Attachment classifications were assigned on the basis of reunion behavior with mother when the children were approximately 6 years old, and child problem behavior was assessed 2 years later using the Child Behavior Checklist (mother report), the Social Behavior Questionaire (teacher report), and the Dominic Questionnaire (child self-report). Results indicated that both insecure/ambivalent and insecure/controlling children children were rated higher than secure children on a composite measure of externalizing problems. Concerning internalizing problems, only the controlling group was significantly higher on both a composite adult (teacher and mother) and self-report measure of internalizing problems. Analyses of clinical cutoff scores showed that only the controlling group had a significantly greater likelihood of overall problem behavior than other children.
C1 Univ Quebec, Dept Psychol, Montreal, PQ H3C 3P8, Canada.
RP Moss, E (reprint author), Univ Quebec, Dept Psychol, CP 8888,Succ Centreville, Montreal, PQ H3C 3P8, Canada.
EM moss.ellen@uqam.ca
NR 101
TC 75
Z9 75
U1 0
U2 20
PU CAMBRIDGE UNIV PRESS
PI NEW YORK
PA 32 AVENUE OF THE AMERICAS, NEW YORK, NY 10013-2473 USA
SN 0954-5794
EI 1469-2198
J9 DEV PSYCHOPATHOL
JI Dev. Psychopathol.
PD SPR
PY 2006
VL 18
IS 2
BP 425
EP 444
DI 10.1017/S0954579406060238
PG 20
WC Psychology, Developmental
SC Psychology
GA 033IJ
UT WOS:000236840200007
PM 16600062
DA 2020-02-16
ER

PT J
AU Smith, CL
   Eisenberg, N
   Spinrad, TL
   Chassin, L
   Morris, AS
   Kupfer, A
   Liew, J
   Cumberland, A
   Valiente, C
   Kwok, OM
AF Smith, CL
   Eisenberg, N
   Spinrad, TL
   Chassin, L
   Morris, AS
   Kupfer, A
   Liew, J
   Cumberland, A
   Valiente, C
   Kwok, OM
TI Children's coping strategies and coping efficacy: Relations to parent
   socialization, child adjustment, and familial alcoholism
SO DEVELOPMENT AND PSYCHOPATHOLOGY
LA English
DT Article
ID DRUG-USE; SOCIAL COMPETENCE; ADOLESCENT CHILDREN; TODDLER ADJUSTMENT;
   NEGATIVE EMOTIONS; BEHAVIOR PROBLEMS; MENTAL-HEALTH; SUBSTANCE USE;
   PERSONALITY; STRESS
AB The relations of children's coping strategies and coping efficacy to parent socialization and child adjustment were examined in a sample of school-age children that included families in which some of the grandparents and/or parents had an alcoholism diagnosis. Parents and older children reported Oil the children's coping strategies; parents reported on their parenting behavior; and teachers reported on children's externalizing and internalizing problems. Measures of parent socialization were associated with parents' and children's reports of active coping strategies and parents' reports of both support-seeking coping and coping efficacy. Some of these relations were moderated by familial alcohol status. Children higher in parent-reported active/support-seeking coping and coping efficacy were rated lower in teacher-reported externalizing and internalizing adjustment problems. The findings were consistent with the view that active/support-seeking coping and coping efficacy mediated the association of parent socialization to children's psychological adjustment and that this relation was sometimes moderated by parental alcohol status.
C1 Arizona State Univ, Tempe, AZ 85287 USA.
RP Smith, CL (reprint author), Virginia Polytech Inst & State Univ, Dept Human Dev, 366 Wallace Hall 0416, Blacksburg, VA 24061 USA.
EM smithcl@vt.edu
OI Smith, Cynthia L./0000-0002-3555-8771; Liew, Jeffrey/0000-0002-0784-8448
FU NIDA NIH HHSUnited States Department of Health & Human ServicesNational
   Institutes of Health (NIH) - USANIH National Institute on Drug Abuse
   (NIDA) [DA05227]
NR 75
TC 23
Z9 23
U1 0
U2 20
PU CAMBRIDGE UNIV PRESS
PI NEW YORK
PA 32 AVENUE OF THE AMERICAS, NEW YORK, NY 10013-2473 USA
SN 0954-5794
EI 1469-2198
J9 DEV PSYCHOPATHOL
JI Dev. Psychopathol.
PD SPR
PY 2006
VL 18
IS 2
BP 445
EP 469
DI 10.1017/S095457940606024X
PG 25
WC Psychology, Developmental
SC Psychology
GA 033IJ
UT WOS:000236840200008
PM 16600063
DA 2020-02-16
ER

PT J
AU Bosquet, M
   Egeland, B
AF Bosquet, M
   Egeland, B
TI The development and maintenance of anxiety symptoms from infancy through
   adolescence in a longitudinal sample
SO DEVELOPMENT AND PSYCHOPATHOLOGY
LA English
DT Review
ID CONTENT-SPECIFICITY HYPOTHESIS; CHILD-REPORTED DEPRESSION;
   SCHOOL-AGE-CHILDREN; 3-YEAR FOLLOW-UP; BEHAVIORAL-INHIBITION; PANIC
   DISORDER; ANXIOUS SYMPTOMS; INTERNALIZING PROBLEMS; 1ST-GRADE CHILDREN;
   PEER RELATIONSHIPS
AB This study examined the etiology and course of anxiety symptoms from infancy through adolescence in a longitudinal high-risk community sample. One hundred fifty-five subjects were assessed using a variety of observational, projective, and objective measures. Results of path analyses revealed the following: (a) anxiety symptoms showed moderate stability during childhood and adolescence: (b) heightened neonatal biobehavioral reactivity and poor regulation predicted emotion regulation difficulties in preschool, which predicted anxiety symptoms in childhood: (c) developmental incompetence in childhood predicted anxiety symptoms in preadolescence, and anxiety symptoms in preadolescence predicted incompetence in adolescence; (d) insecure attachment relationships in infancy predicted negative peer relationship representations in preadolescence, and these representations predicted anxiety symptoms in adolescence; (e) compared to males, females showed similar rates of anxiety symptoms in childhood but greater and more stable rates in adolescence; however, males and females showed similar patterns of association between risk factors and anxiety symptoms across childhood and adolescence: and (f) the model tested was specific in predicting anxiety symptoms and not psychopathology in general. The results support a developmental model of the etiology and maintenance of anxiety symptoms in childhood and highlight factors to consider in efforts to prevent and treat childhood anxiety.
C1 Univ Minnesota, Inst Child Dev, Minneapolis, MN 55455 USA.
   Boston Univ, Sch Med, Boston Med Ctr, Boston, MA 02118 USA.
RP Egeland, B (reprint author), Univ Minnesota, Inst Child Dev, 51 E River Rd, Minneapolis, MN 55455 USA.
EM egela001@umn.edu
OI Bosquet Enlow, Michelle/0000-0003-2598-3894
FU NIMH NIH HHSUnited States Department of Health & Human ServicesNational
   Institutes of Health (NIH) - USANIH National Institute of Mental Health
   (NIMH) [MH-40864, MH-40864-18]
NR 145
TC 144
Z9 145
U1 3
U2 74
PU CAMBRIDGE UNIV PRESS
PI NEW YORK
PA 32 AVENUE OF THE AMERICAS, NEW YORK, NY 10013-2473 USA
SN 0954-5794
J9 DEV PSYCHOPATHOL
JI Dev. Psychopathol.
PD SPR
PY 2006
VL 18
IS 2
BP 517
EP 550
DI 10.1017/S0954579406060275
PG 34
WC Psychology, Developmental
SC Psychology
GA 033IJ
UT WOS:000236840200011
PM 16600066
DA 2020-02-16
ER

PT J
AU Siebenbruner, J
   Englund, MM
   Egeland, B
   Hudson, K
AF Siebenbruner, J
   Englund, MM
   Egeland, B
   Hudson, K
TI Developmental antecedents of late adolescence substance use patterns
SO DEVELOPMENT AND PSYCHOPATHOLOGY
LA English
DT Article
ID EXTERNALIZING BEHAVIOR PROBLEMS; DRUG-USE; YOUNG ADULTHOOD; ALCOHOL-USE;
   RISK-FACTORS; PEER GROUP; PSYCHOSOCIAL OUTCOMES; PROTECTIVE FACTORS;
   MIDDLE CHILDHOOD; SOCIAL SUPPORT
AB This longitudinal study examined antecedents of substance use behavior among 176 (53% male) adolescents. Adolescents were classified as (a) abstainers (n = 19), (b) experimenters (n = 65), (c) at-risk youth (n = 63), and (d) abusers (n = 29) based on their reported substance use behavior at age 17.5. Parental behavior, peer competence, and problem behavior, measured from early childhood through age 16, were examined as predictors of substance use patterns. Multinomial logistic regression models revealed that early maternal hostility, externalizing behavior problems in first grade and at age 16, internalizing behavior in first grade and at age 16, and parental monitoring at age 16 significantly differentiated substance use groups. The study provides evidence that experiences occurring early in development, in addition to those that occur later in development, can play a pivotal role in setting the stage for late adolescent substance use behavior.
C1 Univ Minnesota, Inst Child Dev, Minneapolis, MN 55455 USA.
RP Englund, MM (reprint author), Univ Minnesota, Inst Child Dev, 51 E River Rd, Minneapolis, MN 55455 USA.
EM englu008@umn.edu
OI Englund, Michelle/0000-0002-3800-3157
FU NIMH NIH HHSUnited States Department of Health & Human ServicesNational
   Institutes of Health (NIH) - USANIH National Institute of Mental Health
   (NIMH) [R01MH40864-18]
NR 84
TC 41
Z9 41
U1 0
U2 7
PU CAMBRIDGE UNIV PRESS
PI NEW YORK
PA 32 AVENUE OF THE AMERICAS, NEW YORK, NY 10013-2473 USA
SN 0954-5794
EI 1469-2198
J9 DEV PSYCHOPATHOL
JI Dev. Psychopathol.
PD SPR
PY 2006
VL 18
IS 2
BP 551
EP 571
DI 10.1017/S0954579406060287
PG 21
WC Psychology, Developmental
SC Psychology
GA 033IJ
UT WOS:000236840200012
PM 16600067
DA 2020-02-16
ER

PT J
AU Burack, JA
   Flanagan, T
   Peled, T
   Sutton, HM
   Zygmuntowicz, C
   Manly, JT
AF Burack, JA
   Flanagan, T
   Peled, T
   Sutton, HM
   Zygmuntowicz, C
   Manly, JT
TI Social perspective-taking skills in maltreated children and adolescents
SO DEVELOPMENTAL PSYCHOLOGY
LA English
DT Article
DE perspective taking; maltreatment; development; school-aged children and
   adolescents
ID INTERPERSONAL NEGOTIATION STRATEGIES; SELF; COMPETENCE; RISK;
   REPRESENTATIONS; PERCEPTIONS; CHILDHOOD; BEHAVIOR; PRESCHOOLERS;
   EGOCENTRISM
AB The primary goal of this study was to assess the ability of maltreated school-age children and adolescents to understand the thoughts, feelings, and points of view of others. Level of egocentrism and social perspective-taking coordination were assessed in a group of 49 maltreated and 49 demographically matched nonmaltreated children. Twenty-six elementary and 23 high school students in each group were individually interviewed and their responses to hypothetical interpersonal situations coded for egocentricity and level of perspective-taking ability. The findings revealed that maltreated children and adolescents were more egocentric and delayed in their social perspective-taking development than their nonmaltreated peers and that they reported lower levels of global self-worth. However, differences within the group of maltreated children and adolescents emerged with regard to negotiating novel relationships, as those with fewer internalizing or externalizing symptoms exhibited better skills in this area than their peers who displayed more symptoms.
C1 McGill Univ, Dept Educ Psychol, Montreal, PQ H3A 1Y2, Canada.
   Hop Riviere Des Prairies, Montreal, PQ, Canada.
   Mt Hope Family Ctr, Rochester, NY USA.
RP Burack, JA (reprint author), McGill Univ, Dept Educ Psychol, 3700 McTavish St, Montreal, PQ H3A 1Y2, Canada.
EM jake.burack@mcgill.ca
OI Manly, Jody/0000-0001-9233-0266
NR 81
TC 36
Z9 38
U1 0
U2 12
PU AMER PSYCHOLOGICAL ASSOC
PI WASHINGTON
PA 750 FIRST ST NE, WASHINGTON, DC 20002-4242 USA
SN 0012-1649
EI 1939-0599
J9 DEV PSYCHOL
JI Dev. Psychol.
PD MAR
PY 2006
VL 42
IS 2
BP 207
EP 217
DI 10.1037/0012-1649.42.2.207
PG 11
WC Psychology, Developmental
SC Psychology
GA 029DF
UT WOS:000236537800001
PM 16569161
DA 2020-02-16
ER

PT J
AU Dearing, E
   McCartney, K
   Taylor, BA
AF Dearing, E
   McCartney, K
   Taylor, BA
TI Within-child associations between family income and externalizing and
   internalizing problems
SO DEVELOPMENTAL PSYCHOLOGY
LA English
DT Article
DE externalizing problems; internalizing problems; poverty; family
   structure; maternal employment
ID AFRICAN-AMERICAN; DEPRESSIVE SYMPTOMS; WELFARE-REFORM; MENTAL-HEALTH;
   POVERTY; BEHAVIOR; WORK; RISK; WELL; TRAJECTORIES
AB Within-child associations between family income and child externalizing and internalizing problems were examined using longitudinal data from the NICHD Study of Early Child Care and Youth Development (2004a, 2004b; N = 1, 132). Variations in income effects were estimated as a function of whether families were poor, whether mothers were partnered, and the number of hours mothers and their partners were employed. On average, children had fewer externalizing problems during times when their families' incomes were relatively high than during times when their families' incomes were relatively low; the estimated benefits of increased income were greatest for children who were chronically poor. For both externalizing and internalizing problems, income was most strongly associated with problems when chronically poor children's mothers were partnered and employed.
C1 Univ Wyoming, Dept Psychol, Laramie, WY 82071 USA.
   Harvard Univ, Grad Sch Educ, Cambridge, MA 02138 USA.
   Baylor Univ, Dept Econ, Waco, TX 76798 USA.
RP Dearing, E (reprint author), Univ Wyoming, Dept Psychol, Laramie, WY 82071 USA.
EM deariner@uwyo.edu
FU NICHD NIH HHSUnited States Department of Health & Human ServicesNational
   Institutes of Health (NIH) - USANIH Eunice Kennedy Shriver National
   Institute of Child Health & Human Development (NICHD) [HD 25451]
NR 80
TC 117
Z9 119
U1 1
U2 18
PU AMER PSYCHOLOGICAL ASSOC
PI WASHINGTON
PA 750 FIRST ST NE, WASHINGTON, DC 20002-4242 USA
SN 0012-1649
EI 1939-0599
J9 DEV PSYCHOL
JI Dev. Psychol.
PD MAR
PY 2006
VL 42
IS 2
BP 237
EP 252
DI 10.1037/0012-1649.42.2.237
PG 16
WC Psychology, Developmental
SC Psychology
GA 029DF
UT WOS:000236537800003
PM 16569163
DA 2020-02-16
ER

PT J
AU Sternberg, KJ
   Baradaran, LP
   Abbott, CB
   Lamb, ME
   Guterman, E
AF Sternberg, KJ
   Baradaran, LP
   Abbott, CB
   Lamb, ME
   Guterman, E
TI Type of violence, age, and gender differences in the effects of family
   violence on children's behavior problems: A mega-analysis
SO DEVELOPMENTAL REVIEW
LA English
DT Article
DE child abuse; spouse abuse; family violence; child adjustment; behavior
   problems
ID DOMESTIC VIOLENCE; DEVELOPMENTAL PSYCHOPATHOLOGY; MARITAL CONFLICT;
   YOUNG-CHILDREN; EXPOSURE; ADJUSTMENT; METAANALYSIS; ABUSE; MALTREATMENT;
   AGGRESSION
AB A mega-analytic study was designed to exploit the power of a large data set combining raw data from multiple studies (n = 1870) to examine the effects of type of family violence, age, and gender on children's behavior problems assessed using the Child Behavior Checklist (CBCL). Our findings confirmed that children who experienced multiple forms of family violence were at greater risk than children who experienced only one form of abuse, and witnesses of inter-parental violence were at similar risk as victims of violence. Age moderated the effects of family violence on externalizing behavior problems, but not on internalizing behavior problems. No main or interaction effects involving children's gender were evident. These results underscore the need to take children's age, type of violence, and type of outcome into account when examining the effects of family violence on children's behavior problems. Published by Elsevier Inc.
C1 Univ Cambridge, Fac Social & Polit Sci, Dept Social & Dev Psychol, Cambridge CB2 3RQ, England.
   NICHHD, Sect Social Emotional Dev, Bethesda, MD 20892 USA.
RP Lamb, ME (reprint author), Univ Cambridge, Fac Social & Polit Sci, Dept Social & Dev Psychol, Free Sch Lane, Cambridge CB2 3RQ, England.
EM mel37@cam.ac.uk
NR 73
TC 160
Z9 161
U1 4
U2 39
PU ACADEMIC PRESS INC ELSEVIER SCIENCE
PI SAN DIEGO
PA 525 B ST, STE 1900, SAN DIEGO, CA 92101-4495 USA
SN 0273-2297
EI 1090-2406
J9 DEV REV
JI Dev. Rev.
PD MAR
PY 2006
VL 26
IS 1
BP 89
EP 112
DI 10.1016/j.dr.2005.12.001
PG 24
WC Psychology, Developmental
SC Psychology
GA 027UD
UT WOS:000236440200005
DA 2020-02-16
ER

PT J
AU Hammarberg, A
   Hagekull, B
AF Hammarberg, Annie
   Hagekull, Berit
TI Changes in externalizing and internalizing behaviours over a
   school-year: Differences between 6-year-old boys and girls
SO INFANT AND CHILD DEVELOPMENT
LA English
DT Article
DE externalizing behaviours; internalizing behaviours; change; teacher
   ratings; sex differences
ID FOLLOW-UP; PRESCHOOL; TEACHERS; CHILDREN; FAMILY; DIMENSIONS;
   ADJUSTMENT; CLASSROOM; PARENTS; PLAY
AB The purpose of this study was to investigate changes in externalizing and internalizing problem behaviours in 6-year-olds with a focus on sex differences. Teachers rated problem behaviours at the beginning and at the end of the school year, 8 months apart, in 370 children (197 boys and 173 girls) attending 22 school preparatory classrooms. Although the majority of the children were quite stable, considerable negative and positive changes for both boys and girls in problem behaviours were found. The results showed that girls were more likely to change their externalizing behaviours in a positive direction than boys, whereas a tendency to the opposite pattern was found for internalizing behaviours. Boys were also found to be more prone to a negative change in problem behaviours of both types than girls were. Copyright (c) 2006 John Wiley & Sons, Ltd.
C1 Uppsala Univ, Dept Psychol, SE-75142 Uppsala, Sweden.
RP Hagekull, B (reprint author), Uppsala Univ, Dept Psychol, Box 1225, SE-75142 Uppsala, Sweden.
EM berit.hagekull@psyk.uu.se
NR 37
TC 5
Z9 5
U1 0
U2 9
PU WILEY
PI HOBOKEN
PA 111 RIVER ST, HOBOKEN 07030-5774, NJ USA
SN 1522-7219
J9 INFANT CHILD DEV
JI Infant Child Dev.
PD MAR-APR
PY 2006
VL 15
IS 2
BP 123
EP 137
DI 10.1002/icd.444
PG 15
WC Psychology, Developmental
SC Psychology
GA 041SH
UT WOS:000237475500002
DA 2020-02-16
ER

PT J
AU Ormel, J
   Oldehinkel, AJ
   Noordhof, A
AF Ormel, J
   Oldehinkel, AJ
   Noordhof, A
TI Do preadolescent biological characteristics modify the impact of life
   events on internalizing and externalizing problems in adolescence?
SO JOURNAL OF AFFECTIVE DISORDERS
LA English
DT Meeting Abstract
C1 Univ Groningen, Univ Med Ctr Groningen, NL-9700 AB Groningen, Netherlands.
RI ormel, johan/AAC-5584-2019; Ormel, Johan/C-6094-2013
OI ormel, johan/0000-0002-5463-037X; 
NR 0
TC 0
Z9 0
U1 0
U2 1
PU ELSEVIER SCIENCE BV
PI AMSTERDAM
PA PO BOX 211, 1000 AE AMSTERDAM, NETHERLANDS
SN 0165-0327
J9 J AFFECT DISORDERS
JI J. Affect. Disord.
PD MAR
PY 2006
VL 91
SU 1
BP S17
EP S17
PG 1
WC Clinical Neurology; Psychiatry
SC Neurosciences & Neurology; Psychiatry
GA 025VR
UT WOS:000236295600029
DA 2020-02-16
ER

PT J
AU Dobbs, J
   Doctoroff, GL
   Fisher, PH
   Arnold, DH
AF Dobbs, J
   Doctoroff, GL
   Fisher, PH
   Arnold, DH
TI The association between preschool children's socio-emotional functioning
   and their mathematical skills
SO JOURNAL OF APPLIED DEVELOPMENTAL PSYCHOLOGY
LA English
DT Article
DE mathematics; socio-emotional; behavior problems; initiative;
   intervention; preschool
ID EXTERNALIZING BEHAVIOR PROBLEMS; DEPRESSIVE SYMPTOMS; HEAD-START;
   ACHIEVEMENT; SCHOOL; TEMPERAMENT; PERFORMANCE; PREDICTORS; MECHANISMS;
   ADJUSTMENT
AB One hundred eight preschool children and their teachers participated in a cross-sectional study of the socio-emotional correlates of mathematics skills. Children's strengths and difficulties were considered as possible correlates of skills. Initiative, self-control, and attachment were all related to better math skills. Overall behavior problems, internalizing symptoms, withdrawal, social problems, and attention problems were related to poorer skills. There were no sex differences in these relationships. Participation in an early math intervention was associated with fewer behavior problems, compared to children who did not receive the intervention. Additionally, participation in the intervention moderated the relationships between socio-emotional strengths and math skills, such that initiative, self-control, and attachment were less strongly correlated with math skills in children who received the intervention. (c) 2006 Elsevier Inc. All rights reserved.
C1 Univ Massachusetts, Dept Psychol, Amherst, MA 01003 USA.
RP Arnold, DH (reprint author), Univ Massachusetts, Dept Psychol, Tobin Hall,Box 37710, Amherst, MA 01003 USA.
EM darnold@psych.umass.edu
NR 40
TC 66
Z9 66
U1 0
U2 26
PU ELSEVIER SCIENCE INC
PI NEW YORK
PA 360 PARK AVE SOUTH, NEW YORK, NY 10010-1710 USA
SN 0193-3973
EI 1873-7900
J9 J APPL DEV PSYCHOL
JI J. Appl. Dev. Psychol.
PD MAR-APR
PY 2006
VL 27
IS 2
BP 97
EP 108
DI 10.1016/j.appdev.2005.12.008
PG 12
WC Psychology, Developmental
SC Psychology
GA 024TR
UT WOS:000236219600001
DA 2020-02-16
ER

PT J
AU Bayer, JK
   Sanson, AV
   Hemphill, SA
AF Bayer, JK
   Sanson, AV
   Hemphill, SA
TI Children's moods, fears, and worries: Development of an early childhood
   parent questionnaire
SO JOURNAL OF EMOTIONAL AND BEHAVIORAL DISORDERS
LA English
DT Article
ID SOCIAL-EMOTIONAL PROBLEMS; BEHAVIOR PROBLEMS; YOUNG-CHILDREN; ANXIETY;
   COMPETENCE; ATTACHMENT; DISORDERS; STABILITY
AB Internalizing disorders are a public health issue affecting up to 20% of school-age children,yet few receive assistance. Internalizing difficulties can emerge in the preschool years, with stability from this time onward. To inform prevention programs, knowledge is needed about early internalizing indicators in community samples. This study describes initial development of the Children's Moods, Fears, and Worries Questionnaire,a parent report measure for toddler and preschool internalizing difficulties. Potential internalizing indicators were identified via literature review and pilot testing. These indicators were empirically examined with 112 parents of 2-year-old children drawn from the community and followed longitudinally to age 4. Parents rated their child on symptoms of anxiety, depression, inhibition, peer withdrawal, and separation insecurity. The new questionnaire included items that grouped statistically at 2 and 4 years. It demonstrated internal consistency, test-retest stability, and initial construct validity. While further research is needed to assess predictive validity and to establish clinical cut-points and community norms, the questionnaire appears to be a useful instrument for assessment of young children's internalizing difficulties.
C1 Univ Melbourne, Melbourne, Vic, Australia.
EM jbayer@unimelb.edu.au
OI Sanson, Ann/0000-0003-4910-3310
NR 42
TC 21
Z9 21
U1 0
U2 8
PU PRO-ED INC
PI AUSTIN
PA 8700 SHOAL CREEK BLVD, AUSTIN, TX 78757-6897 USA
SN 1063-4266
J9 J EMOT BEHAV DISORD
JI J. Emot. Behav. Disord.
PD SPR
PY 2006
VL 14
IS 1
BP 41
EP 49
DI 10.1177/10634266060140010401
PG 9
WC Education, Special; Psychology, Educational; Psychology,
   Multidisciplinary
SC Education & Educational Research; Psychology
GA 040VX
UT WOS:000237410100004
DA 2020-02-16
ER

PT J
AU El-Sheikh, M
   Whitson, SA
AF El-Sheikh, M
   Whitson, SA
TI Longitudinal relations between marital conflict and child adjustment:
   Vagal regulation as a protective factor
SO JOURNAL OF FAMILY PSYCHOLOGY
LA English
DT Article
DE marital conflict; vagal regulation; child adjustment
ID RESPIRATORY SINUS ARRHYTHMIA; INTERPARENTAL CONFLICT;
   BEHAVIORAL-REGULATION; EMOTIONAL SECURITY; MANIFEST ANXIETY; TONE;
   REACTIVITY; STABILITY; PSYCHOPATHOLOGY; ADOLESCENTS
AB Although associations between marital conflict and children's adjustment problems are established, less is known about child individual differences that can have an impact on these relations. The authors examined longitudinal relations between marital conflict and children's adjustment using a community sample of elementary school-age children and young adolescents and assessed the role of children's vagal regulation in moderating the conflict-child problems link. Elevated marital conflict was predictive of negative child outcomes, and greater vagal suppression to a simulated argument was protective against internalizing problems associated with marital conflict. Findings are supportive of the value of a biopsychosocial perspective and illustrate that child vagal regulation can contribute to the aggregation or amelioration of risk for maladjustment in the context of exposure to marital conflict.
C1 Auburn Univ, Dept Psychol, Auburn, AL 36849 USA.
RP El-Sheikh, M (reprint author), Auburn Univ, Dept Psychol, 203 Spidle Hall, Auburn, AL 36849 USA.
EM elshemm@auburn.edu
FU NIAAA NIH HHSUnited States Department of Health & Human ServicesNational
   Institutes of Health (NIH) - USANIH National Institute on Alcohol Abuse
   & Alcoholism (NIAAA) [R29 AA10591]
NR 45
TC 106
Z9 106
U1 0
U2 19
PU AMER PSYCHOLOGICAL ASSOC
PI WASHINGTON
PA 750 FIRST ST NE, WASHINGTON, DC 20002-4242 USA
SN 0893-3200
EI 1939-1293
J9 J FAM PSYCHOL
JI J. Fam. Psychol.
PD MAR
PY 2006
VL 20
IS 1
BP 30
EP 39
DI 10.1037/0893-3200.20.1.30
PG 10
WC Psychology, Clinical; Family Studies
SC Psychology; Family Studies
GA 032BN
UT WOS:000236749000004
PM 16569087
DA 2020-02-16
ER

PT J
AU McDonald, R
   Grych, JH
AF McDonald, R
   Grych, JH
TI Young children's appraisals of interparental conflict: Measurement and
   links with adjustment problems
SO JOURNAL OF FAMILY PSYCHOLOGY
LA English
DT Article
DE interparental conflict; children's appraisals; CPIC-Y;
   cognitive-contextual model
ID COGNITIVE-CONTEXTUAL FRAMEWORK; MARITAL CONFLICT; MEDIATION;
   PERCEPTIONS; DEPRESSION; SCALE
AB The present study investigated 2 questions pertinent to understanding developmental aspects of children's conflict appraisals: (a) Do 7- to 9-year-old children make reliable distinctions between their perceptions of conflict and their appraisals of threat and self-blame? (b) Do threat and blame appraisals mediate the association between exposure to interparental conflict and adjustment problems in this age group? Factor analysis of a new version of the Children's Perception of Interparental Conflict Scale (CPIC-Y) designed for younger children showed that 179 7- to 9-year-old children distinguished properties of conflict from their appraisals of it. Moreover, as predicted by the cognitive-contextual framework, threat and self-blame appraisals mediated the link between conflict and internalizing problems but not externalizing problems. This study provides compelling evidence that appraisals of interparental conflict can be reliably measured at relatively young ages and suggests that perceptions of threat and self-blame function similarly in 7- to 9-year-olds as they do in older children.
C1 So Methodist Univ, Dept Psychol, Dallas, TX 75275 USA.
   Marquette Univ, Dept Psychol, Milwaukee, WI 53233 USA.
RP McDonald, R (reprint author), So Methodist Univ, Dept Psychol, POB 750442, Dallas, TX 75275 USA.
EM rmcdonal@smu.edu
RI McDonald, Renee/G-3120-2011
NR 28
TC 60
Z9 66
U1 0
U2 13
PU AMER PSYCHOLOGICAL ASSOC/EDUCATIONAL PUBLISHING FOUNDATION
PI WASHINGTON
PA 750 FIRST ST NE, WASHINGTON, DC 20002-4242 USA
SN 0893-3200
J9 J FAM PSYCHOL
JI J. Fam. Psychol.
PD MAR
PY 2006
VL 20
IS 1
BP 88
EP 99
DI 10.1037/0893-3200.20.1.88
PG 12
WC Psychology, Clinical; Family Studies
SC Psychology; Family Studies
GA 032BN
UT WOS:000236749000010
PM 16569093
DA 2020-02-16
ER

PT J
AU McDonald, R
   Jouriles, EN
   Skopp, NA
AF McDonald, R
   Jouriles, EN
   Skopp, NA
TI Reducing conduct problems among children brought to women's shelters:
   Intervention effects 24 months following termination of services
SO JOURNAL OF FAMILY PSYCHOLOGY
LA English
DT Article
DE conduct problems; child interventions; interparent violence; partner
   violence; treatment outcome
ID BATTERED WOMEN; ABUSIVE PARTNERS; BEHAVIOR PROBLEMS; VIOLENCE; CONFLICT;
   ADVOCACY; ADJUSTMENT; PATTERNS; PROGRAM; SCALES
AB This study evaluated the long-term effects of Project SUPPORT, an intervention designed to reduce conduct problems among children in domestically violent families. Participating mothers had sought shelter because of domestic violence and had at least one child (4-9 years old) exhibiting clinical levels of conduct problems. Results indicated that at 2 years post-treatment, 15% of children in families in the Project SUPPORT condition exhibited clinical levels of conduct problems compared with 53% of those in the existing services condition. In addition, mothers of children in the Project SUPPORT condition reported their children to be happier, to have better social relationships, and to have lower levels of internalizing problems, relative to children in the comparison condition. Mothers in the Project SUPPORT condition were less likely to use aggressive child management strategies and were less likely to have returned to their partners during the follow-up period.
C1 So Methodist Univ, Dept Psychol, Dallas, TX 75275 USA.
   Univ Houston, Dept Psychol, Houston, TX USA.
RP McDonald, R (reprint author), So Methodist Univ, Dept Psychol, POB 750442, Dallas, TX 75275 USA.
EM rmcdonal@smu.edu
RI McDonald, Renee/G-3120-2011
FU NIMH NIH HHSUnited States Department of Health & Human ServicesNational
   Institutes of Health (NIH) - USANIH National Institute of Mental Health
   (NIMH) [R01-MH62064]
NR 38
TC 45
Z9 45
U1 1
U2 6
PU AMER PSYCHOLOGICAL ASSOC/EDUCATIONAL PUBLISHING FOUNDATION
PI WASHINGTON
PA 750 FIRST ST NE, WASHINGTON, DC 20002-4242 USA
SN 0893-3200
J9 J FAM PSYCHOL
JI J. Fam. Psychol.
PD MAR
PY 2006
VL 20
IS 1
BP 127
EP 136
DI 10.1037/0893-3200.20.1.127
PG 10
WC Psychology, Clinical; Family Studies
SC Psychology; Family Studies
GA 032BN
UT WOS:000236749000014
PM 16569097
DA 2020-02-16
ER

PT J
AU Ronnlund, M
   Karlsson, E
AF Ronnlund, M
   Karlsson, E
TI The relation between dimensions of attachment and internalizing or
   externalizing problems during adolescence
SO JOURNAL OF GENETIC PSYCHOLOGY
LA English
DT Article
DE adolescents; ASQ; attachment; externalizing problems; internalizing
   problems; YSR
ID YOUTH SELF-REPORT; ADULT ATTACHMENT; GENDER-DIFFERENCES; ANXIETY
   DISORDERS; RATING SCALE; DEPRESSION; STYLE; SYMPTOMS; CHILDREN;
   VULNERABILITY
AB The authors examined the relation between dimensions of attachment and internalizing and externalizing problems in 15- to 16-year-old adolescents (n = 62) who completed the Attachment Style Questionnaire (ASQ; J. Feeney, P. Noller, & M. Hanrahan, 1994) and the Youth Self-Report (YSR; T. M. Achenbach, 1991). In total, the ASQ dimensions accounted for 48% of the variance in scores on the broad YSR internalizing problem scale. Three ASQ dimensions (confidence, discomfort with closeness, preoccupation with relationships) accounted for unique variance. Girls exhibited higher problem scores than did boys even when the authors considered ASQ scores. The authors observed comparable results for the anxious/depressed subscales. The confidence, discomfort, and preoccupation dimensions predicted scores on the withdrawn subscale. The authors observed weak relations or no relations between results on the ASQ and the externalizing problems scale. In conclusion, dimensions of attachment are powerful predictors of internalizing problems in adolescents. The authors discussed the potential cause and effect relationship between attachment variables and self-reported problems.
C1 Umea Univ, Dept Psychol, S-90187 Umea, Sweden.
RP Ronnlund, M (reprint author), Umea Univ, Dept Psychol, S-90187 Umea, Sweden.
EM michael.ronnlund@psy.umu.se
OI Ronnlund, Michael/0000-0001-5726-4101
NR 57
TC 28
Z9 28
U1 0
U2 10
PU HELDREF PUBLICATIONS
PI WASHINGTON
PA 1319 EIGHTEENTH ST NW, WASHINGTON, DC 20036-1802 USA
SN 0022-1325
J9 J GENET PSYCHOL
JI J. Genet. Psychol.
PD MAR
PY 2006
VL 167
IS 1
BP 47
EP 63
DI 10.3200/GNTP.167.1.47-63
PG 17
WC Psychology, Developmental; Psychology; Psychology, Multidisciplinary
SC Psychology
GA 030GA
UT WOS:000236621200004
PM 16629403
DA 2020-02-16
ER

PT J
AU McDermott, B
   Forbes, D
   Harris, C
   McCormack, J
   Gibbon, P
AF McDermott, B
   Forbes, D
   Harris, C
   McCormack, J
   Gibbon, P
TI Non-eating disorders psychopathology in children and adolescents with
   eating disorders: Implications for malnutrition and symptom severity
SO JOURNAL OF PSYCHOSOMATIC RESEARCH
LA English
DT Article
DE anorexia nervosa; comorbidity; children; adolescents
ID ANOREXIA-NERVOSA; DEPRESSION; BULIMIA; COMMUNITY
AB Objectives: To compare the general psychopathology in an eating disorders (ED) and a child mental health Outpatient sample and investigate the implications of comorbidity on psychological and physical measures of ED severity. Methods: One hundred thirty-six children and adolescents with a DSM-IV ED diagnosis were compared with age- and gender-matched controls. Measures included the Eating Disorders Examination and the Child Behavior Checklist. Results: The ED group had lower general and externalizing psychopathology scores and no difference in internalizing (anxiety-depression) symptoms. Of the anorexia nervosa group, 49% experienced comorbid psychopathology. This group had significantly higher ED psychopathology, longer duration of illness, and more gastrointestinal symptoms, but no difference in malnutrition status. Eating disorders not otherwise specified (EDNos) group measures were less influenced by comorbidity status. Conclusions: Anxiety-depressive symptoms are very common in children and adolescents with EDs. Comorbidity status influences illness severity, especially in the anorexia nervosa group. The management implications of these findings are discussed. (c) 2006 Elsevier Inc. All rights reserved.
C1 Univ Western Australia, Sch Paediat & Child Hlth, Princess Margaret Hosp Children, Perth, WA, Australia.
RP McDermott, B (reprint author), Univ Queensland, Brisbane 7010, Australia.
EM brett_mcdermott@mater.org.au
NR 27
TC 15
Z9 16
U1 0
U2 6
PU PERGAMON-ELSEVIER SCIENCE LTD
PI OXFORD
PA THE BOULEVARD, LANGFORD LANE, KIDLINGTON, OXFORD OX5 1GB, ENGLAND
SN 0022-3999
J9 J PSYCHOSOM RES
JI J. Psychosomat. Res.
PD MAR
PY 2006
VL 60
IS 3
BP 257
EP 261
DI 10.1016/j.jpsychores.2005.08.004
PG 5
WC Psychiatry
SC Psychiatry
GA 025KK
UT WOS:000236264500006
PM 16516657
DA 2020-02-16
ER

PT J
AU Schuckit, MA
   Smith, TL
AF Schuckit, MA
   Smith, TL
TI An evaluation of the level of response to alcohol, externalizing
   symptoms, and depressive symptoms as predictors of alcoholism
SO JOURNAL OF STUDIES ON ALCOHOL
LA English
DT Article
ID SUBSTANCE USE DISORDERS; NEGATIVE AFFECT; FIT INDEXES; ENVIRONMENTAL
   CONTRIBUTIONS; EXPECTANCY QUESTIONNAIRE; FAMILY HISTORY; RISK-FACTORS;
   ADOLESCENT; GENES; DRINKING
AB Objective: The development of alcohol-use disorders (AUDs) reflects a complex relationship between genetic influences and environmental/cultural forces. Some genes operate through intermediate phenotypes, including a low level of response (LR) to alcohol, externalizing symptoms (EXT), and internalizing characteristics such as depressive syndromes (DEP). This article evaluates the impact of these three intermediate phenotypes and additional domains in a structural equation model (SEM). Method: Data were available from baseline at approximately age 20 for LR, as well as from additional domains at the 10- and 15-year follow-up periods for 393 men from the San Diego Prospective Study. Correlational analyses and an AMOS-based SEM were used to evaluate the development of alcohol problems, including AUDs, with the hypothetical model based on results from prior studies evaluating each key intermediate phenotype separately. Results: The SEM explained 51% of the variance of the 15-year outcome, and had good fit characteristics. The family history of AUDs (FHalc) was linked, directly or indirectly, to all three key domains. The combination of LR and EXT mediated the relationship between FHalc and 15-year alcohol outcomes, with a trend (p = .07) for LR to mediate between FHalc and the 10-year outcome. DEP by itself, did not mediate FHalc to alcoholism. The LR predicted the 15-year outcome both through alcohol problems at 10 years and via drinking to cope (COPE), with each of these domains functioning as mediators. The relationship of EXT to outcome was mediated by alcohol expectations (EXPECT) and by COPE. DEP added to the model in the context of an FH of independent depressions, stress, and lower social supports, subsequently affecting COPE. Conclusions: The results indicate that the development of AUDs reflects several genetically influenced endophenotypes in the context of mutiple additional domains. Both EXPECT and COPE represented important pathways through which the phenotypes influenced the AUD risk.
C1 Univ Calif San Diego, Dept Psychiat 116A, San Diego, CA 92161 USA.
   VA San Diego Healthcare Syst, San Diego, CA 92161 USA.
RP Schuckit, MA (reprint author), Univ Calif San Diego, Dept Psychiat 116A, San Diego, CA 92161 USA.
EM mschuckit@ucsd.edu
FU PHS HHSUnited States Public Health Service [05526]
NR 77
TC 51
Z9 52
U1 0
U2 10
PU ALCOHOL RES DOCUMENTATION INC CENT ALCOHOL STUD RUTGERS UNIV
PI PISCATAWAY
PA C/O DEIRDRE ENGLISH, 607 ALLISON RD, PISCATAWAY, NJ 08854-8001 USA
SN 0096-882X
J9 J STUD ALCOHOL
JI J. Stud. Alcohol
PD MAR
PY 2006
VL 67
IS 2
BP 215
EP 227
DI 10.15288/jsa.2006.67.215
PG 13
WC Substance Abuse; Psychology
SC Substance Abuse; Psychology
GA 012DR
UT WOS:000235318900004
PM 16562403
DA 2020-02-16
ER

PT J
AU Sorensen, MJ
   Dalsgaard, S
   Thomsen, PH
AF Sorensen, MJ
   Dalsgaard, S
   Thomsen, PH
TI Internalizing disorders in child psychiatric patients across time:
   Diagnoses and causes for referral
SO NORDIC JOURNAL OF PSYCHIATRY
LA English
DT Article
DE child psychiatry; classification; depressive disorder;
   obsessive-compulsive disorder; referral and consultation
ID MENTAL-HEALTH-SERVICES; ADOLESCENTS; DEPRESSION; SEEKING; CARE
AB With regard to internalizing disorders we wanted to describe: 1) a possible change in diagnoses over time; 2) a possible corresponding change in causes for referral; 3) correspondence of hospital diagnosis with causes for referral. For 70 randomly selected records/ year (n = 560),referral papers were examined and compared with register-data on all 8-13-year-old children examined in the study period (1995-2002). The hospital-based frequency increased for depressive disorders and obsessive - compulsive disorder (OCD) and decreased for anxiety disorders. A corresponding increase occurred for depressive and OCD symptoms as cause for referral. Agreement between referral causes and subsequent clinical diagnoses was modest. In most cases (68%) referred for internalizing symptoms, a clinical diagnosis within the internalizing spectrum was given. The increase in the diagnoses of depressive disorder and OCD seems partly due to an increase in patients referred for these disorders. Referrers identify internalizing disorders reliably but child psychiatric examination leads to more precise diagnoses.
C1 Psychiat Hosp Children & Adolescents, DK-8240 Risskov, Denmark.
RP Sorensen, MJ (reprint author), Psychiat Hosp Children & Adolescents, Harald Selmersvej 66, DK-8240 Risskov, Denmark.
EM mjs@buh.aaa.dk
RI Dalsgaard, Soren/I-4595-2013; Dalsgaard, Soren/AAA-4475-2020
OI Dalsgaard, Soren/0000-0003-4659-0969; Dalsgaard,
   Soren/0000-0003-4659-0969
NR 17
TC 3
Z9 3
U1 0
U2 3
PU TAYLOR & FRANCIS AS
PI OSLO
PA PO BOX 12 POSTHUSET, NO-0051 OSLO, NORWAY
SN 0803-9488
J9 NORD J PSYCHIAT
JI Nord. J. Psychiatr.
PD MAR
PY 2006
VL 60
IS 2
BP 126
EP 131
DI 10.1080/08039480600583878
PG 6
WC Psychiatry
SC Psychiatry
GA 050MN
UT WOS:000238092200008
PM 16635931
DA 2020-02-16
ER

PT J
AU McCart, MR
   Davies, WH
   Phelps, LF
   Heuermann, W
   Melzer-Lange, MD
AF McCart, MR
   Davies, WH
   Phelps, LF
   Heuermann, W
   Melzer-Lange, MD
TI Psychosocial needs of African American youth presenting to a pediatric
   emergency department with assault-related injuries
SO PEDIATRIC EMERGENCY CARE
LA English
DT Article
DE community violence; youth; trauma; assessment
ID COMMUNITY VIOLENCE; EXPOSURE; BEHAVIOR; IMPACT
AB Objective: The purpose of this study was to identify the psychosocial needs confronting African American youth assaulted in their community.
   Methods: A convenience sample of 36 African American youth (mean age, 14.8 years; range, 10-18 years) who presented to a pediatric emergency department with violent interpersonal injuries was interviewed to identify the psychosocial issues they were facing. Participants also completed self-report measures of violence exposure and trauma symptoms, and their parents completed a screening measure of the youths' emotional and behavioral functioning.
   Results: During the interview, the youth reported 178 different concerns that were content-analyzed and placed into 10 thematic categories labeled anger/aggressive behavior (78% of respondents), general internalizing symptoms (61%), peer difficulties (53%), parent/family conflict (50%), posttraumatic stress symptoms (47%), academic concerns (42%), physical health concerns (39%), safety concerns (39%), and public service concerns (17%). Elevated rates of historical violence exposure and trauma symptoms were observed on the self-report measures, and one third of the youths' parents reported levels of emotional and behavioral problems that would warrant further clinical attention.
   Conclusions: African American assault victims are experiencing a broad range of psychosocial needs. To bolster youth recovery and reduce the risk of future injury, researchers and practitioners need to identify effective methods of assessing these needs in the emergency department so that youth victims of interpersonal violence can be referred for appropriate follow-up services.
C1 Univ Wisconsin, Dept Psychol, Milwaukee, WI 53201 USA.
   Med Coll Wisconsin, Milwaukee, WI 53226 USA.
   Childrens Hosp Wisconsin, Milwaukee, WI 53201 USA.
RP McCart, MR (reprint author), Univ Wisconsin, Dept Psychol, POB 413, Milwaukee, WI 53201 USA.
EM mmccart@uwm.edu
NR 32
TC 8
Z9 8
U1 0
U2 5
PU LIPPINCOTT WILLIAMS & WILKINS
PI PHILADELPHIA
PA TWO COMMERCE SQ, 2001 MARKET ST, PHILADELPHIA, PA 19103 USA
SN 0749-5161
EI 1535-1815
J9 PEDIATR EMERG CARE
JI Pediatr. Emerg. Care
PD MAR
PY 2006
VL 22
IS 3
BP 154
EP 159
DI 10.1097/01.pec.0000202453.42108.f1
PG 6
WC Emergency Medicine; Pediatrics
SC Emergency Medicine; Pediatrics
GA 031OW
UT WOS:000236714900003
PM 16628096
DA 2020-02-16
ER

PT J
AU Gritti, A
   Sicca, F
   Di Sarno, AM
   Di Cosmo, N
   Vajro, S
   Vajro, P
AF Gritti, A
   Sicca, F
   Di Sarno, AM
   Di Cosmo, N
   Vajro, S
   Vajro, P
TI Emotional and behavioral problems after pediatric liver transplantation:
   A quantitative assessment
SO PEDIATRIC TRANSPLANTATION
LA English
DT Article
DE liver transplantation; child behavior checklist; liaison psychiatry;
   psychological problems
ID QUALITY-OF-LIFE; CHILDREN; ADAPTATION; EXPERIENCE; SURVIVAL; KIDNEY;
   GROWTH
AB Several uncertainties regarding psychological problems in children who underwent liver transplantation and the need to differentiate these disturbances from those related to the underlying previous chronic liver disease itself exist. This background triggered the present pilot study to investigate, using quantitative assessment methods, the incidence and the type of emotional and behavioral disturbances after liver transplantation. Sixteen liver transplant recipients (aged 5.7-14.4 yr) and 12 age-matched controls with stable chronic liver disease were assessed through the parent report form of Child Behavior Checklist/ 4-18. The mean time elapsed since transplantation was 8.1 yr. No patient or family had received psychological support during chronic liver disease or at any phase of the transplantation process. Transplanted children scored within borderline range for Internalizing and Total Behavioral Problems and within pathological range for Competences, except for the Activity Scale. Transplanted children showed more Total Behavioral (p = 0.005) and Externalizing Problems (p = 0.0005) than controls. Both groups scored within the pathological range for Total Competences with no significant differences between the two groups. Our findings suggest that in the absence of support programs a psychological risk does exist for a long period of time, after transplantation. Regarding Total Behavioral Problems and Externalizing Problems, this risk is higher than in children with chronic liver disease.
C1 Univ Naples 2, Dept Psychiat Child Neuropsychiat Audiophonol & D, Naples, Italy.
   Univ Naples Federico II, Dept Pediat, Naples, Italy.
RP Gritti, A (reprint author), Cattedra Neuropsichiatria Infantile SUN, Via S Pansini 5, I-80131 Naples, Italy.
EM antonella.gritti@unina2.it
RI Sicca, Federico/J-7768-2016; Vajro, Pietro/H-5179-2019
OI Sicca, Federico/0000-0002-4917-5253; VAJRO, PIetro/0000-0002-9418-5880
NR 23
TC 20
Z9 22
U1 0
U2 0
PU BLACKWELL PUBLISHING
PI OXFORD
PA 9600 GARSINGTON RD, OXFORD OX4 2DQ, OXON, ENGLAND
SN 1397-3142
J9 PEDIATR TRANSPLANT
JI Pediatr. Transplant.
PD MAR
PY 2006
VL 10
IS 2
BP 205
EP 209
DI 10.1111/j.1399-3046.2005.00426.x
PG 5
WC Pediatrics; Transplantation
SC Pediatrics; Transplantation
GA 022AG
UT WOS:000236026400016
PM 16573608
DA 2020-02-16
ER

PT J
AU Riggs, NR
   Greenberg, MT
   Kusche, CA
   Pentz, MA
AF Riggs, NR
   Greenberg, MT
   Kusche, CA
   Pentz, MA
TI The mediational role of neurocognition in the behavioral outcomes of a
   social-emotional prevention program in elementary school students:
   Effects of the PATHS curriculum
SO PREVENTION SCIENCE
LA English
DT Article
DE neuro-cognition; social-emotional development; mediation
ID SUBSTANCE USE DISORDER; EXECUTIVE FUNCTION; CONDUCT DISORDER; COGNITIVE
   PERFORMANCE; YOUNG ADULTHOOD; CHILDREN; ADOLESCENTS; PSYCHOPATHOLOGY;
   DELINQUENCY; CHILDHOOD
AB Neuropsychology is one field that holds promise in the construction of comprehensive, developmental models for the promotion of social competence and prevention of problem behavior. Neuropsychological models of behavior suggest that children's neurological functioning affects the regulation of strong emotions, as well as performance in social, cognitive, and behavioral spheres. The current study examines the underlying neurocognitive conceptual theory of action of one social-emotional development program. Hypothesized was that inhibitory control and verbal fluency would mediate the relationship between program condition and teacher-reported externalizing and internalizing behavior problems. Participants were 318 regular education students enrolled in the second or third grade. A series of regression analyses provided empirical support for ( a) the effectiveness of the PATHS Curriculum in promoting inhibitory control and verbal fluency and (b) a partial mediating role for inhibitory control in the relation between prevention condition and behavioral outcomes. Implications are that programs designed to promote social and emotional development should consider comprehensive models that attend to neurocognitive functioning and development. Lack of consideration of neurocognitive pathways to the promotion of social competence may ignore important mechanisms through which prevention affects youth outcomes. Furthermore, the findings suggest that developers of social-emotional preventions should design curricula to explicitly promote the developmental integration of executive functioning, verbal processing, and emotional awareness. Doing so may enhance prevention outcomes particularly if those preventions are implemented during a time of peak neurocognitive development.
C1 Univ So Calif, Inst Prevent Res, Alhambra, CA 90813 USA.
   Penn State Univ, Prevent Res Ctr, University Pk, PA 16802 USA.
   Univ Washington, Dept Psychol, Washington, DC USA.
RP Greenberg, MT (reprint author), Univ So Calif, Inst Prevent Res, 1000 S Fremont Ave,Unit 8, Alhambra, CA 90813 USA.
EM nriggs@usc.edu
OI Riggs, Nathaniel/0000-0002-1105-6718
NR 70
TC 233
Z9 236
U1 5
U2 61
PU SPRINGER/PLENUM PUBLISHERS
PI NEW YORK
PA 233 SPRING ST, NEW YORK, NY 10013 USA
SN 1389-4986
J9 PREV SCI
JI Prev. Sci.
PD MAR
PY 2006
VL 7
IS 1
BP 91
EP 102
DI 10.1007/s11121-005-0022-1
PG 12
WC Public, Environmental & Occupational Health
SC Public, Environmental & Occupational Health
GA 038VB
UT WOS:000237256500007
PM 16572300
DA 2020-02-16
ER

PT J
AU Tolman, DL
   Impett, EA
   Tracy, AJ
   Michael, A
AF Tolman, DL
   Impett, EA
   Tracy, AJ
   Michael, A
TI Looking good, sounding good: Femininity ideology and adolescent girls'
   mental health
SO PSYCHOLOGY OF WOMEN QUARTERLY
LA English
DT Article
ID SELF-ESTEEM; OBJECTIFICATION THEORY; GENDER-DIFFERENCES;
   SOCIOECONOMIC-STATUS; FIT INDEXES; DEPRESSION; SCALE; RACE; BEHAVIOR;
   MODELS
AB This study used a feminist psychodynamic developmental framework to test the hypothesis that internalizing conventional femininity ideologies in two domains-inauthenticity in relationships and body objectification-is associated with early adolescent girls' mental health. One hundred forty-eight eighth-grade girls completed measures of femininity ideolopy, self-esteem, depression, and demographic characteristics. In the first part of this study, we refined the Adolescent Femininity Ideology Scale originally developed by Tolman and Porche (2000). In the second part, we used structural equation modeling to test models linking femininity ideology to mental health. Results revealed that body objectification, and to a lesser extent, inauthenticity in relationships, accounted for half of the variance in depression and over two-thirds of the variance in self-esteem in a critical period of development for adolescent girls. The importance of a feminist psychodynamic developmental framework for identifying and understanding salient dimensions of female adolescence is discussed.
C1 San Francisco State Univ, Ctr Res Gender & Sexual, San Francisco, CA 94110 USA.
   Wellesley Coll, Ctr Res Women, Wellesley, MA 02181 USA.
RP Tolman, DL (reprint author), San Francisco State Univ, Ctr Res Gender & Sexual, 2017 Miss St,Suite 300, San Francisco, CA 94110 USA.
EM dtolman@sfsu.edu
NR 72
TC 70
Z9 70
U1 0
U2 14
PU SAGE PUBLICATIONS LTD
PI LONDON
PA 1 OLIVERS YARD, 55 CITY ROAD, LONDON EC1Y 1SP, ENGLAND
SN 0361-6843
EI 1471-6402
J9 PSYCHOL WOMEN QUART
JI Psychol. Women Q.
PD MAR
PY 2006
VL 30
IS 1
BP 85
EP 95
DI 10.1111/j.1471-6402.2006.00265.x
PG 11
WC Psychology, Multidisciplinary; Women's Studies
SC Psychology; Women's Studies
GA 016HB
UT WOS:000235610200009
DA 2020-02-16
ER

PT J
AU Bauermeister, JJ
   So, CYC
   Jensen, PS
   Krispin, O
   El Din, AS
AF Bauermeister, JJ
   So, CYC
   Jensen, PS
   Krispin, O
   El Din, AS
CA Integrated Services Program Task
TI Development of adaptable and flexible treatment manuals for
   externalizing and internalizing disorders in children and adolescents
SO REVISTA BRASILEIRA DE PSIQUIATRIA
LA English
DT Article
DE evidence-based medicine; behavior therapy; therapy; affective symptoms;
   disruptive behavior disorders
ID CHILDHOOD PSYCHOPATHOLOGY; PSYCHIATRIC-DISORDERS; EVIDENCE BASE;
   PREVALENCE; BEHAVIORS; TRIAL; ADHD
AB In this paper we describe the process used to develop treatment manuals for internalizing and externalizing disorders in children and adolescents. These manuals were developed to offer health care providers and others working in child mental health a flexible intervention that could be adapted to different countries and localities based on: 1) the amount of health care and school resources that are available; 2) the nature and severity of the types of problems children have; and 3) the preferences and cultural factors that are important within these communities. We also discuss the experiences and cultural issues faced by sites in Egypt, Lebanon, Israel, and Brazil who volunteered to implement the manualized treatment programs. The feedback received from these sites indicates that the manuals can be implemented to help children with internalizing and externalizing problems.
C1 Univ Puerto Rico, Behav Sci Res Inst, San Juan, PR 00936 USA.
   Kwai Chung Hosp, Hong Kong, Hong Kong, Peoples R China.
   Columbia Univ, Ctr Advancement Childrens Mental Hlth, New York, NY USA.
   Schneider Childrens Med Ctr, Feinberg Dept Psychiat, Petah Tiqwa, Israel.
   Univ Alexandria, Alexandria, Egypt.
RP Bauermeister, JJ (reprint author), Calle Caobas 177, San Juan, PR 00927 USA.
EM jjbauer@prtc.net
OI Jensen, Peter/0000-0003-2387-0650
NR 26
TC 13
Z9 14
U1 0
U2 3
PU ASSOC BRASILEIRA PSIQUIATRIA
PI SAO PAULO
PA SUBSCRIPTION DEPARTMENT, RUA PEDRO DE TOLEDO, 967 - CASA 01, SAO PAULO,
   SP 04039-032  A, BRAZIL
SN 1516-4446
EI 1809-452X
J9 REV BRAS PSIQUIATR
JI Rev. Bras. Psiquiatr.
PD MAR
PY 2006
VL 28
IS 1
BP 67
EP 71
DI 10.1590/S1516-44462006000100013
PG 5
WC Psychiatry
SC Psychiatry
GA 021WM
UT WOS:000236016600013
PM 16612493
OA DOAJ Gold
DA 2020-02-16
ER

PT J
AU Sourander, A
   Pihlakoski, L
   Aromaa, M
   Rautava, P
   Helenius, H
   Sillanpaa, M
AF Sourander, A
   Pihlakoski, L
   Aromaa, M
   Rautava, P
   Helenius, H
   Sillanpaa, M
TI Early predictors of parent- and self-reported perceived global
   psychological difficulties among adolescents
SO SOCIAL PSYCHIATRY AND PSYCHIATRIC EPIDEMIOLOGY
LA English
DT Article
DE child psychiatric problems; epidemiology; follow-up
ID HEALTH-SERVICE USE; PSYCHIATRIC-DISORDERS; BIRTH COHORT; FOLLOW-UP;
   FAMILY TYPE; CHILD; COMMUNITY; BEHAVIOR; IMPAIRMENT; COMPETENCE
AB Aims To study predictors at age 3 and at age 12 for parent and self-reported perceived global psychological difficulties at age 15. Method A representative birth cohort was prospectively followed from early childhood to age 15. Ratings of children's behavioral and emotional problems were collected at age 3 (Child Behavior Check List 2/3) and at age 12 (Child Behavior Check List 4-16, Youth Self Report). Mothers and fathers separately completed a questionnaire on their own well-being, health and mental distress when the child was 12. At the same time-point, family functioning was measured with the Family Assessment device. Outcome variables included both parent and self-reports of children's perceived psychological difficulties at age 15. Results At age 15, of the 707 children with both parent and self-reports on perceived difficulties available, 10% had more perceived difficulties than peers of the same age in parent or self-reports. There was a significant increase in perceived difficulties from age 12 to age 15 in self-reports but not in parent reports. The parent-child agreement on difficulties at both time-points was very low (proportion of agreement 0.12-0.17). At age 3, externalizing problems, especially aggressiviness, predicted parent reports of child's difficulties at 15 years of age in univariate analysis. At age 12, parent-reported child's externalizing symptoms and perceived difficulties, poor social competence in self-reports, and mothers' reports of her own poor well-being, independently predicted parents' reporting of their child's perceived difficulties at age 15. Self-reports of internalizing problems and mother's own reports of her depressiviness when the child was 12 independently predicted the 15-year old's self-reported difficulties. Furthermore, in univariate analysis, poor family functioning at age 12 predicted perceived difficulties in parent and self-reports. Conclusions Both parent and self-reports of a child's difficulties are the outcome of an accumulation of the child's psychopathology, parental distress, and family dysfunction. The results emphasize the importance of early detection of children at risk of negative developmental pathways. In clinical practice and in prevention interventions, it is important to take into account the child's individual psychopathology, parental distress, and family dysfunction.
C1 Turku Univ Hosp, Dept Child Psychiat, FIN-20520 Turku, Finland.
   Turku Univ, Dept Publ Hlth, FIN-20520 Turku, Finland.
   Turku Univ, Dept Child Neurol, FIN-20520 Turku, Finland.
   Turku Univ, Dept Biostat, FIN-20520 Turku, Finland.
RP Sourander, A (reprint author), Turku Univ Hosp, Dept Child Psychiat, FIN-20520 Turku, Finland.
EM andre.sourander@utu.fi
RI Sillanpaa, Matti L/G-4708-2015
OI Sillanpaa, Matti L/0000-0003-4190-3698; Sillanpaa,
   Matti/0000-0002-1521-3602; Sourander, Andre/0000-0003-0361-7244
NR 39
TC 21
Z9 25
U1 0
U2 5
PU DR DIETRICH STEINKOPFF VERLAG
PI DARMSTADT
PA PO BOX 10 04 62, D-64204 DARMSTADT, GERMANY
SN 0933-7954
J9 SOC PSYCH PSYCH EPID
JI Soc. Psychiatry Psychiatr. Epidemiol.
PD MAR
PY 2006
VL 41
IS 3
BP 173
EP 182
DI 10.1007/s00127-005-0013-3
PG 10
WC Psychiatry
SC Psychiatry
GA 026VS
UT WOS:000236371500001
PM 16467953
DA 2020-02-16
ER

PT J
AU Verte, S
   Hebbrecht, L
   Roeyers, H
AF Verte, S
   Hebbrecht, L
   Roeyers, H
TI Psychological adjustment of siblings of children who are deaf or hard of
   hearing
SO VOLTA REVIEW
LA English
DT Article
ID DIFFERENTIAL TREATMENT; MENTAL-RETARDATION; SOCIAL SKILLS;
   LEARNING-DISABILITIES; MATSON EVALUATION; AGGRESSIVE-CHILDREN;
   BEHAVIORAL-PROBLEMS; EARLY ADOLESCENCE; MIDDLE CHILDHOOD; YOUNGSTERS
   MESSY
AB This study investigated both the quality of sibling relationships and the psychological adjustment siblings experienced across two groups: siblings of children who are deaf or hard of hearing compared to siblings of children with no disability. Twenty-four siblings of children with hearing loss and 24 siblings of children without a disability participated in the study and were evaluated based on behavioral problems and social competence. We used standardized written questionnaires to measure the psychological adjustment of the siblings. The results showed no significant differences in the quality of the sibling relationship. Parents of children who are deaf or hard of hearing reported fewer internalizing behavior problems (e.g., feelings of anxiety/depression or withdrawn behavior) in the siblings in comparison to parents whose children did not have a disability. There were no significant differences between both groups regarding their social competence. In both groups, positive sibling relationships were related to fewer emotional and behavioral problems and increased social competence, whereas negative sibling relationships had a negative influence on the development of behavioral problems and social competence. Finally, in accordance with the siblings of children without hearing loss, the perception of the siblings' social competence of parents of children who are deaf or hard of hearing broadly matched the perception siblings had of themselves. Overall, siblings of children who are deaf or hard of hearing are not more susceptible to adaptation problems than siblings of children without a disability. Implications for practice and further research are discussed.
C1 Univ Ghent, Dev Disorders Res Grp, B-9000 Ghent, Belgium.
RP Verte, S (reprint author), Univ Ghent, Dev Disorders Res Grp, B-9000 Ghent, Belgium.
EM sylvie.verte@UGent.be
RI Roeyers, Herbert/A-5557-2018
OI Roeyers, Herbert/0000-0002-4895-583X
NR 62
TC 7
Z9 7
U1 1
U2 7
PU ALEXANDER GRAHAM BELL ASSOC FOR THE DEAF
PI WASHINGTON
PA 3417 VOLTA PLACE NW, WASHINGTON, DC 20007 USA
SN 0042-8639
J9 VOLTA REV
JI Volta Rev.
PD SPR
PY 2006
VL 106
IS 1
BP 89
EP 110
PG 22
WC Education, Special; Rehabilitation
SC Education & Educational Research; Rehabilitation
GA 045KL
UT WOS:000237740900005
DA 2020-02-16
ER

PT J
AU Lucia, VC
   Breslau, N
AF Lucia, VC
   Breslau, N
TI Family cohesion and children's behavior problems: A longitudinal
   investigation
SO PSYCHIATRY RESEARCH
LA English
DT Article
DE family environment; low birth weight; multiple informants
ID LOW-BIRTH-WEIGHT; AGE 6 YEARS; PSYCHIATRIC SEQUELAE; DEPRESSED MOTHERS;
   SCHOOL-CHILDREN; AGREEMENT; BIAS; DELINQUENCY; INFORMANTS; CHECKLIST
AB We examine the association of family cohesion and conflict with childhood behavior problems. A stratified random sample of 823 children was evaluated at ages 6 and 11 years. Mothers rated the family environment at age 6 using the Family Environment Scale. Mothers and teachers rated children's behavior problems at ages 6 and 11, using the Child Behavior Checklist and the Teacher Report Form, respectively. Multiple regression analysis, applying generalized estimating equations, was used. Although results varied between mothers' and teachers' data, they converged in identifying family cohesion as a factor in children's mental health. Family cohesion, as rated by mothers, had a beneficial effect on children's internalizing and attention problems, as rated by both mothers and teachers, that was stable over time. The study highlights an important relationship between family cohesion and children's internalizing and attention problems. (c) 2005 Elsevier Ireland Ltd. All rights reserved.
C1 Michigan State Univ, Dept Epidemiol, Coll Human Med, E Lansing, MI 48824 USA.
RP Lucia, VC (reprint author), Michigan State Univ, Dept Epidemiol, Coll Human Med, B601 W Fee Hall, E Lansing, MI 48824 USA.
EM lucia@epi.msu.edu
RI Breslau, Naomi/I-3196-2012; Lohmann, Gui/E-8037-2010
FU NIMH NIH HHSUnited States Department of Health & Human ServicesNational
   Institutes of Health (NIH) - USANIH National Institute of Mental Health
   (NIMH) [MH44586]
NR 40
TC 57
Z9 66
U1 0
U2 12
PU ELSEVIER IRELAND LTD
PI CLARE
PA ELSEVIER HOUSE, BROOKVALE PLAZA, EAST PARK SHANNON, CO, CLARE, 00000,
   IRELAND
SN 0165-1781
J9 PSYCHIAT RES
JI Psychiatry Res.
PD FEB 28
PY 2006
VL 141
IS 2
BP 141
EP 149
DI 10.1016/j.psychres.2005.06.009
PG 9
WC Psychiatry
SC Psychiatry
GA 033BB
UT WOS:000236820000003
PM 16423411
DA 2020-02-16
ER

PT J
AU Mazzone, L
   Vitiello, B
   Incorpora, G
   Mazzone, D
AF Mazzone, L
   Vitiello, B
   Incorpora, G
   Mazzone, D
TI Behavioural and temperamental characteristics of children and
   adolescents suffering from primary headache
SO CEPHALALGIA
LA English
DT Article
DE adolescents; children; headache; mental health; migraine; temperament
ID PSYCHIATRIC COMORBIDITY; PERSONALITY-TRAITS; CHILDHOOD MIGRAINE; MAJOR
   DEPRESSION; PSYCHOPATHOLOGY; ANXIETY; ASSOCIATION; PREVALENCE;
   DISORDERS; STRESS
AB To examine indices of behavioural and emotional problems and temperamental traits in clinically referred children and adolescents suffering from tension headache or migraine. Headache in childhood and adolescence (< 18 years) has been associated with the presence of behavioural and emotional difficulties, but limited data are available on the relationship between these problems and different types of headache. Clinically referred children and adolescents (N = 114), 6-16 years of age, suffering from primary headache according to the diagnostic criteria of the International Headache Society, 47 with tension-type headache (TH) and 67 with migraine (M), and 36 normal controls without headache (NC) were assessed using the Parent Child Behaviour Checklist (CBCL), Children's Depression Inventory (CDI), Multidimensional Anxiety Scale for Children (MASC), Conner's Parent Rating Scale (CPRS), and Emotionality-Activity-Sociability-Shyness Scale (EAS). Psychological and personality self-rating assessments were obtained also on the children's parents and siblings. Although most headache patients had scores within the normative non-pathological range, both TH and M patients had higher CBCL total, internalizing, and externalizing scores than NC (P < 0.001), and TH patients had higher scores than M patients. TH and M had higher CDI and MASC scores than NC (P < 0.05), with no difference between the headache groups. TH patients had higher Emotionality and Shyness scores, and lower Sociability scores than M patients. Clinically referred children and adolescents with TH and M had higher scores of behavioural and emotional symptoms, both of internalizing and externalizing type, than normal peers. The TH group had greater psychological and temperamental difficulties than the M group.
C1 Catania Univ, Dept Paediat, Div Child Neurol & Psychiat, Catania, Italy.
   NIMH, Div Serv & Intervent Res, Bethesda, MD 20892 USA.
RP Mazzone, L (reprint author), Azienda Policlin Univ, Dept Paediat, Via S Sofia 78, I-95100 Catania, Italy.
EM mazzone@mbox.unict.it
NR 38
TC 64
Z9 67
U1 0
U2 2
PU SAGE PUBLICATIONS LTD
PI LONDON
PA 1 OLIVERS YARD, 55 CITY ROAD, LONDON EC1Y 1SP, ENGLAND
SN 0333-1024
EI 1468-2982
J9 CEPHALALGIA
JI Cephalalgia
PD FEB
PY 2006
VL 26
IS 2
BP 194
EP 201
DI 10.1111/j.1468-2982.2005.01015.x
PG 8
WC Clinical Neurology; Neurosciences
SC Neurosciences & Neurology
GA 003FL
UT WOS:000234667000015
PM 16426275
DA 2020-02-16
ER

PT J
AU Zielinski, DS
   Bradshaw, CP
AF Zielinski, DS
   Bradshaw, CP
TI Ecological influences on the sequelae of child maltreatment: A review of
   the literature
SO CHILD MALTREATMENT
LA English
DT Review
DE child maltreatment; development; human ecology; context; resilience
ID SEXUAL-ABUSE; DEVELOPMENTAL TRAUMATOLOGY; AMERICAN NEIGHBORHOODS;
   PSYCHIATRIC-DISORDER; NEGLECTED CHILDREN; COMMUNITY VIOLENCE; PROTECTIVE
   FACTORS; AFRICAN-AMERICAN; RISK-FACTORS; FAMILY
AB Numerous studies indicate that child maltreatment increases the risk for the development of internalizing and externalizing behavior problems. Great variations in outcome, however, have been noted among victims of maltreatment. From an ecological perspective, this review examines how the effects of maltreatment may be influenced by the contexts in which children develop, including their families, peer groups, schools, and communities. The literature reviewed suggests that contextual factors not only influence the incidence of maltreatment but also may moderate its developmental effects, thereby accounting for some of the heterogeneity in the outcomes associated with abuse and neglect. Closer examination of the influence contextual factors exert on the psychosocial sequelae of maltreatment will better inform the interventions, treatments, and public policies directed toward the maltreated population. Methodological considerations for conducting research in this area are also discussed.
C1 Duke Univ, Ctr Child & Family Policy, Durham, NC 27708 USA.
   Johns Hopkins Bloomberg Sch Publ Hlth, Baltimore, MD USA.
RP Zielinski, DS (reprint author), Duke Univ, Ctr Child & Family Policy, POB 90545, Durham, NC 27708 USA.
EM dsz2@duke.edu
NR 119
TC 91
Z9 92
U1 1
U2 28
PU SAGE PUBLICATIONS INC
PI THOUSAND OAKS
PA 2455 TELLER RD, THOUSAND OAKS, CA 91320 USA
SN 1077-5595
J9 CHILD MALTREATMENT
JI Child Maltreatment
PD FEB
PY 2006
VL 11
IS 1
BP 49
EP 62
DI 10.1177/1077559505283591
PG 14
WC Family Studies; Social Work
SC Family Studies; Social Work
GA 003YK
UT WOS:000234719000005
PM 16382091
DA 2020-02-16
ER

PT J
AU Poythress, NG
   Dembo, R
   Wareham, J
   Greenbaum, PE
AF Poythress, NG
   Dembo, R
   Wareham, J
   Greenbaum, PE
TI Construct validity of the youth psychopathic traits inventory (YPI) and
   the antisocial process screening device (APSD) with justice-involved
   adolescents
SO CRIMINAL JUSTICE AND BEHAVIOR
LA English
DT Article
DE psychopathy; delinquency; adolescent substance abuse
ID SELF-REPORT MEASURE; CONDUCT PROBLEMS; PREDICTIVE-VALIDITY;
   PERSONALITY-TRAITS; MEDIATING ROLE; BEHAVIOR; SOMATIZATION; RELIABILITY;
   ATTITUDES; CHECKLIST
AB Two measures of psychopathic features in youths, the self-report version of the Antisocial Process Screening Device (APSD) and the Youth Psychopathic traits Inventory (YPI) were administered to 165 youths in a juvenile diversion program. For both measures, internal consistency was poor for the scales that assess the affective domain of psychopathic features; otherwise, internal consistency was excellent for the YPI and generally superior to that of the APSD. However, the published three-factor models for both measures did not replicate when examined using confirmatory factor analysis. Both measures obtained the expected correlations with measures of a variety of criminal justice (e.g., age of delinquency onset, past year delinquent behavior) and psychological constructs (e.g., internalizing and externalizing behavior), providing evidence of construct validity for both measures. The YPI appears to be the better measure for exploring the construct of psychopathy in adolescents. Recommendations are made concerning revisions to the APSD.
C1 Univ S Florida, Tampa, FL 33620 USA.
RP Poythress, NG (reprint author), Univ S Florida, Tampa, FL 33620 USA.
EM poythress@fmhi.usf.edu
RI Wareham, Jennifer/K-1590-2019
OI Wareham, Jennifer/0000-0002-3797-6731
NR 63
TC 144
Z9 145
U1 1
U2 25
PU SAGE PUBLICATIONS INC
PI THOUSAND OAKS
PA 2455 TELLER RD, THOUSAND OAKS, CA 91320 USA
SN 0093-8548
EI 1552-3594
J9 CRIM JUSTICE BEHAV
JI Crim. Justice Behav.
PD FEB
PY 2006
VL 33
IS 1
BP 26
EP 55
DI 10.1177/0093854805282518
PG 30
WC Psychology, Clinical; Criminology & Penology
SC Psychology; Criminology & Penology
GA 013EM
UT WOS:000235392600002
DA 2020-02-16
ER

PT J
AU Milan, S
   Pinderhughes, EE
AF Milan, S
   Pinderhughes, EE
CA Conduct Problems Prevent Res Grp
TI Family instability and child maladjustment trajectories during
   elementary school
SO JOURNAL OF ABNORMAL CHILD PSYCHOLOGY
LA English
DT Article
DE family instability; life events; externalizing; internalizing;
   trajectory
ID DIAGNOSTIC INTERVIEW SCHEDULE; DISADVANTAGED FAMILIES; DEPRESSIVE
   SYMPTOMS; BEHAVIOR PROBLEMS; LIFE EVENTS; STRESS; ADJUSTMENT; RISK;
   PSYCHOPATHOLOGY; ADOLESCENT
AB This study examines the relation between family instability and child maladjustment over a 6-year period in 369 children from four communities. Measures were collected annually from kindergarten through fifth grade. In associative growth curve models, family instability trajectories predicted children's externalizing and internalizing behavior trajectories during this time period. High levels of family instability also incrementally predicted the likelihood of meeting criteria for a DSM IV diagnosis during elementary school, above and beyond prediction from earlier measures of maladjustment. However, the timing of family instability had a different effect on externalizing versus internalizing disorders. In general, stronger relations were found between family instability and externalizing behaviors relative to internalizing behaviors, although children with comorbid disorders experienced the highest levels of family instability.
C1 Univ Connecticut, Dept Psychol, Storrs, CT 06269 USA.
   Tufts Univ, Eliot Pearson Dept Child Dev, Boston, MA USA.
RP Milan, S (reprint author), Univ Connecticut, Dept Psychol, 406 Babbidge Rd,Unit 1020, Storrs, CT 06269 USA.
EM Stephanie.milan@uconn.edu
OI McMahon, Robert/0000-0002-4034-5818
FU NIDA NIH HHSUnited States Department of Health & Human ServicesNational
   Institutes of Health (NIH) - USANIH National Institute on Drug Abuse
   (NIDA) [R01 DA016903, K05 DA015226-01, K05 DA015226, R01 DA016903-01];
   NIMH NIH HHSUnited States Department of Health & Human ServicesNational
   Institutes of Health (NIH) - USANIH National Institute of Mental Health
   (NIMH) [R18 MH 50953, R18 MH050952, R01 MH048043, R18 MH048043, R18 MH
   50951, R18 MH 50952, R18 MH 48043, R18 MH050953, K05 MH 0079, R18
   MH050951, R01 MH048043-14]
NR 35
TC 17
Z9 17
U1 0
U2 7
PU SPRINGER/PLENUM PUBLISHERS
PI NEW YORK
PA 233 SPRING ST, NEW YORK, NY 10013 USA
SN 0091-0627
J9 J ABNORM CHILD PSYCH
JI J. Abnorm. Child Psychol.
PD FEB
PY 2006
VL 34
IS 1
BP 43
EP 56
DI 10.1007/s10802-005-9007-6
PG 14
WC Psychology, Clinical; Psychology, Developmental
SC Psychology
GA 046EZ
UT WOS:000237795500004
PM 16557358
OA Green Accepted
DA 2020-02-16
ER

PT J
AU Bailey, BN
   Hannigan, JH
   Delaney-Black, V
   Covington, C
   Sokol, RJ
AF Bailey, Beth Nordstrom
   Hannigan, John H.
   Delaney-Black, Virginia
   Covington, Chandice
   Sokol, Robert J.
TI The role of maternal acceptance in the relation between community
   violence exposure and child functioning
SO JOURNAL OF ABNORMAL CHILD PSYCHOLOGY
LA English
DT Article
DE community violence exposure; maternal acceptance; child resilience; post
   traumatic stress; behavior problems
ID AFRICAN-AMERICAN YOUTH; INNER-CITY ADOLESCENTS; EMOTIONAL DISTRESS;
   SOCIAL SUPPORT; HIGH-RISK; IMPACT; DEPRESSION; BEHAVIOR; FAMILY;
   ADJUSTMENT
AB Children in the United States are exposed to considerable community violence that has been linked to child functioning. However, not all those exposed, experience negative outcomes. Recent research has focused on factors that "buffer" or protect children from negative consequences of violence exposure. The purpose of this investigation was to examine the potential buffering or moderating role of maternal acceptance in the relationship between community violence exposure and internalizing and externalizing problems. Subjects were 268 urban African American first graders. Community violence exposure was significantly related to symptoms of post-traumatic stress, but did not correlate with either internalizing or externalizing problems for all children, after control for demographics, maternal mental health, and general life stress. However, children's perceptions of maternal acceptance moderated the relationship between violence exposure and internalizing and externalizing problems which included being withdrawn, anxious-depressed, and demonstrating delinquent behavior. Children with the lowest levels of self-reported maternal acceptance were most impacted by community violence. In this sample of urban first graders, low levels of maternal acceptance placed children at greater risk for adverse outcomes associated with community violence exposure compared to moderate and high levels of maternal acceptance.
C1 E Tennessee State Univ, Quillen Coll Med, Dept Family Med, Johnson City, TN 37614 USA.
   Wayne State Univ, Dept Obstet & Gynecol, Detroit, MI USA.
   Wayne State Univ, Dept Psychol, Detroit, MI 48202 USA.
   Wayne State Univ, Carman & Ann Adams Dept Pediat, Detroit, MI USA.
   Univ Calif Los Angeles, Coll Nursing, Los Angeles, CA USA.
RP Bailey, BN (reprint author), E Tennessee State Univ, Quillen Coll Med, Dept Family Med, POB 70621, Johnson City, TN 37614 USA.
EM nordstro@mail.etsu.edu
FU NIDA NIH HHSUnited States Department of Health & Human ServicesNational
   Institutes of Health (NIH) - USANIH National Institute on Drug Abuse
   (NIDA) [R01 DA08524]
NR 59
TC 22
Z9 22
U1 0
U2 5
PU SPRINGER/PLENUM PUBLISHERS
PI NEW YORK
PA 233 SPRING ST, NEW YORK, NY 10013 USA
SN 0091-0627
EI 1573-2835
J9 J ABNORM CHILD PSYCH
JI J. Abnorm. Child Psychol.
PD FEB
PY 2006
VL 34
IS 1
BP 57
EP 70
DI 10.1007/s10802-005-9002-y
PG 14
WC Psychology, Clinical; Psychology, Developmental
SC Psychology
GA 046EZ
UT WOS:000237795500005
PM 16468089
DA 2020-02-16
ER

PT J
AU Caron, A
   Weiss, B
   Harris, V
   Catron, T
AF Caron, A
   Weiss, B
   Harris, V
   Catron, T
TI Parenting behavior dimensions and child psychopathology: Specificity,
   task dependency, and interactive relations
SO JOURNAL OF CLINICAL CHILD AND ADOLESCENT PSYCHOLOGY
LA English
DT Article
ID EXTERNALIZING BEHAVIORS; PSYCHOLOGICAL CONTROL; EARLY ADOLESCENCE;
   CONDUCT DISORDER; DEPRESSION; MODEL; ASSOCIATIONS; METAANALYSIS;
   COMORBIDITY; CONSTRUCT
AB This study examined the specificity of relations between parent or caregiver behaviors and childhood internalizing and externalizing problems in a sample of 70 fourth-grade children (64% boys, M age = 9.7 years). Specificity was assessed via (a) unique effects, (b) differential effects, and (c) interactive effects. When measured as unique and differential effects, specificity was not found for warmth or psychological control but was found for caregiver's use of behavior control. Higher levels of behavior control were uniquely related to lower levels of externalizing problems and higher levels of internalizing problems; differential effects analyses indicated that higher levels of behavior control were related to decreases in the within-child difference in relative levels of level of internalizing versus externalizing problems. Interactive relations among the 3 parenting behavior dimensions also were identified. Although caregivers emphasized different parenting behavior dimensions across 2 separate caregiver-child interaction tasks, relations between parenting behavior dimensions and child psychopathology did not vary as a function of task. These findings indicate the importance of assessing and simultaneously analyzing multiple parenting behavior dimensions and multiple child psychopathology domains.
C1 Vanderbilt Univ, Nashville, TN 37240 USA.
RP Caron, A (reprint author), New York State Psychiat Inst & Hosp, Adv Ctr Intervent & Serv Res, Div Clin & Genet Epidemiol, Unit 24,1051 Riverside Dr, New York, NY 10032 USA.
EM carona@childpsych.columbia.edu
FU NIMH NIH HHSUnited States Department of Health & Human ServicesNational
   Institutes of Health (NIH) - USANIH National Institute of Mental Health
   (NIMH) [R01-MH54237, R01 MH058275, R01-MH58275]
NR 51
TC 74
Z9 76
U1 0
U2 32
PU LAWRENCE ERLBAUM ASSOC INC
PI MAHWAH
PA 10 INDUSTRIAL AVE, MAHWAH, NJ 07430-2262 USA
SN 1537-4416
J9 J CLIN CHILD ADOLESC
JI J. Clin. Child Adolesc. Psychol.
PD FEB
PY 2006
VL 35
IS 1
BP 34
EP 45
DI 10.1207/s15374424jccp3501_4
PG 12
WC Psychology, Clinical; Psychology, Developmental
SC Psychology
GA 003OO
UT WOS:000234691700004
PM 16390301
OA Green Accepted
DA 2020-02-16
ER

PT J
AU Silk, JS
   Shaw, DS
   Forbes, EE
   Lane, TL
   Kovacs, M
AF Silk, JS
   Shaw, DS
   Forbes, EE
   Lane, TL
   Kovacs, M
TI Maternal depression and child internalizing: The moderating role of
   child emotion regulation
SO JOURNAL OF CLINICAL CHILD AND ADOLESCENT PSYCHOLOGY
LA English
DT Article
ID REGULATION STRATEGIES; POSITIVE EMOTIONS; ANGER REGULATION; PARENTS;
   MODEL; ADOLESCENTS; BEHAVIOR; SOCIALIZATION; TEMPERAMENT; ATTACHMENT
AB This study tests a model of children's emotion regulation (ER) as a moderator of the link between maternal depression and child internalizing problems. Participants were 78 children (ages 4 to 7), including 45 children of mothers with a history of childhood-onset depression (COD) and 33 children of mothers who had never been depressed. ER was assessed observationally during a laboratory mood induction. ER behaviors were empirically reduced into 3 categories: (a) negative focus on delay, (b) positive reward anticipation, and (c) behavioral distraction. Linear mixed models indicated that positive reward anticipation moderated the effects of maternal COD on children's internalizing problems, particularly if mothers had current depressive symptoms. Findings suggest that generating positive affect in the face of a potential frustration may be a protective ER strategy for children at risk for depression.
C1 Univ Pittsburgh, Sch Med, Dept Psychiat, Pittsburgh, PA 15213 USA.
   Univ Pittsburgh, Dept Psychol, Pittsburgh, PA 15213 USA.
RP Silk, JS (reprint author), Univ Pittsburgh, Sch Med, Dept Psychiat, 3811 OHara St, Pittsburgh, PA 15213 USA.
EM silkj@upmc.edu
RI Forbes, Erika/J-2445-2015
OI Forbes, Erika/0000-0003-0659-7744; Silk, Jennifer/0000-0002-8638-4337
FU NIMH NIH HHSUnited States Department of Health & Human ServicesNational
   Institutes of Health (NIH) - USANIH National Institute of Mental Health
   (NIMH) [MH56193]
NR 60
TC 82
Z9 85
U1 1
U2 26
PU LAWRENCE ERLBAUM ASSOC INC-TAYLOR & FRANCIS
PI PHILADELPHIA
PA 325 CHESTNUT STREET, STE 800, PHILADELPHIA, PA 19106 USA
SN 1537-4416
J9 J CLIN CHILD ADOLESC
JI J. Clin. Child Adolesc. Psychol.
PD FEB
PY 2006
VL 35
IS 1
BP 116
EP 126
DI 10.1207/s15374424jccp3501_10
PG 11
WC Psychology, Clinical; Psychology, Developmental
SC Psychology
GA 003OO
UT WOS:000234691700010
PM 16390307
DA 2020-02-16
ER

PT J
AU Hogue, A
   Dauber, S
   Stambaugh, LF
   Cecero, JJ
   Liddle, HA
AF Hogue, A
   Dauber, S
   Stambaugh, LF
   Cecero, JJ
   Liddle, HA
TI Early therapeutic alliance and treatment outcome in individual and
   family therapy for adolescent behavior problems
SO JOURNAL OF CONSULTING AND CLINICAL PSYCHOLOGY
LA English
DT Article
DE therapeutic alliance; adolescents; family therapy; cognitive-behavioral
   therapy; process-outcome research
ID COLLABORATIVE-COCAINE-TREATMENT; RANDOMIZED CLINICAL-TRIAL;
   SUBSTANCE-ABUSE; NATIONAL-INSTITUTE; WORKING ALLIANCE; DRUG-ABUSE;
   DEPRESSION; CHILD; PSYCHOTHERAPIES; INTERVENTIONS
AB The impact of early therapeutic alliance was examined in 100 clients receiving either individual cognitive-behavioral therapy (CBT) or family therapy for adolescent substance abuse. Observational ratings of adolescent alliance in CBT and adolescent and parent alliance in family therapy were used to predict treatment retention (in CBT only) and outcome (drug use, externalizing, and internalizing symptoms in both conditions) at post and 6-month follow-up. There were no alliance effects in CBT. In family therapy, stronger parent alliance predicted declines in drug use and externalizing. Adolescents with weak early alliances that subsequently improved by midtreatment showed significantly greater reductions in externalizing than adolescents whose alliances declined. Results underscore the need for ongoing developmental calibration of intervention theory and practice for adolescent clinical populations.
C1 Columbia Univ, Natl Addict Ctr & Subst Abuse, New York, NY 10017 USA.
   Fordham Univ, Dept Psychol, Bronx, NY 10458 USA.
   Univ Miami, Miller Sch Med, Ctr Treatment Res Adolescent Drug Abuse, Dept Epidemiol & Publ Hlth, Coral Gables, FL 33124 USA.
RP Hogue, A (reprint author), Columbia Univ, Natl Addict Ctr & Subst Abuse, 633 3rd Ave,19th Floor, New York, NY 10017 USA.
EM ahogue@casacolumbia.org
FU NIDA NIH HHSUnited States Department of Health & Human ServicesNational
   Institutes of Health (NIH) - USANIH National Institute on Drug Abuse
   (NIDA) [R01 DA014571-01, P50 DA07697, R01 DA014571, K02 DA026538, R01
   DA14571]
NR 50
TC 82
Z9 84
U1 0
U2 15
PU AMER PSYCHOLOGICAL ASSOC/EDUCATIONAL PUBLISHING FOUNDATION
PI WASHINGTON
PA 750 FIRST ST NE, WASHINGTON, DC 20002-4242 USA
SN 0022-006X
J9 J CONSULT CLIN PSYCH
JI J. Consult. Clin. Psychol.
PD FEB
PY 2006
VL 74
IS 1
BP 121
EP 129
DI 10.1037/0022-006X.74.1.121
PG 9
WC Psychology, Clinical
SC Psychology
GA 028MD
UT WOS:000236490700012
PM 16551149
OA Green Accepted, Green Published
DA 2020-02-16
ER

PT J
AU King, CA
   Kramer, A
   Preuss, L
   Kerr, DCR
   Weisse, L
   Venkataraman, S
AF King, CA
   Kramer, A
   Preuss, L
   Kerr, DCR
   Weisse, L
   Venkataraman, S
TI Youth-nominated support team for suicidal adolescents (Version 1): A
   randomized controlled trial
SO JOURNAL OF CONSULTING AND CLINICAL PSYCHOLOGY
LA English
DT Article; Proceedings Paper
CT Annual Conference of the American-Association-for-Suicidology
CY APR 13, 2002
CL Bethesda, MD
SP Amer Assoc Suicidol
DE suicidal ideation; adolescence; social support; intervention
ID SOCIAL SUPPORT; RISK; PREDICTORS; CHILDREN; THERAPY; HARM
AB In this study, the authors investigated the efficacy of the Youth-Nominated Support Team-Version I (YST-1), a psychoeducational social network intervention, with 289 suicidal, psychiatrically hospitalized adolescents (197 girls, 92 boys). Adolescents were randomly assigned to treatment-as-usual plus YST-1 or treatment-as-usual only. Assessments were completed pre- and postintervention (6 months). There were no main effects for YST-1 on suicide ideation or attempts, internalizing symptoms, or related functional impairment. Relative to other girls, however, those who received YST-1 reported greater decreases in self-reported suicidal ideation (actually treated analytic strategy) and significantly greater decreases in mood-related functional impairment reported by their parents (intent to treat and actually treated analytic strategies). This is the first randomized controlled clinical trial to investigate the efficacy of a social network intervention with suicidal youths.
C1 Univ Michigan, Dept Psychiat, Ann Arbor, MI 48109 USA.
   Havenwyck Hosp, Auburn Hills, MI USA.
   Univ Michigan, Dept Psychol, Ann Arbor, MI 48109 USA.
RP King, CA (reprint author), Univ Michigan, Dept Psychiat, 1500 E Med Ctr Dr, Ann Arbor, MI 48109 USA.
EM kingca@umich.edu
RI Kerr, David C. R./F-5697-2013
OI Kerr, David C. R./0000-0002-5635-1032
NR 33
TC 78
Z9 78
U1 1
U2 26
PU AMER PSYCHOLOGICAL ASSOC
PI WASHINGTON
PA 750 FIRST ST NE, WASHINGTON, DC 20002-4242 USA
SN 0022-006X
EI 1939-2117
J9 J CONSULT CLIN PSYCH
JI J. Consult. Clin. Psychol.
PD FEB
PY 2006
VL 74
IS 1
BP 199
EP 206
DI 10.1037/0022-006X.74.1.199
PG 8
WC Psychology, Clinical
SC Psychology
GA 028MD
UT WOS:000236490700021
PM 16551158
DA 2020-02-16
ER

PT J
AU Hart, MS
   Kelley, ML
AF Hart, MS
   Kelley, ML
TI Fathers' and mothers' work and family issues as related to internalizing
   and externalizing behavior of children attending day care
SO JOURNAL OF FAMILY ISSUES
LA English
DT Article
DE parenting stress; work-family conflict
ID PARENTING STRESS; DUAL-EARNER; INVOLVEMENT; EXPERIENCES; CONFLICT;
   EMPLOYMENT; MODEL; MEN; PARTICIPATION; VARIABLES
AB Relationships between work and family variables and children's internalizing and externalizing behavior are examined in 132 dual-earner couples of preschool-age children. Mothers' and fathers' parenting stress and mothers' work-family conflict predict children's internalizing behavior; mothers' work-family conflict, mothers' and fathers' parenting stress, the number of hours fathers' worked, and mothers' beliefs about father involvement predict externalizing symptoms in children. Results are discussed in terms of the importance of mothers' and fathers' work and family issues for children's behavior.
C1 Old Dominion Univ, Dept Psychol, Norfolk, VA 23529 USA.
   Ohio State Univ, Columbus, OH 43210 USA.
RP Kelley, ML (reprint author), Old Dominion Univ, Dept Psychol, MGB Rm 250, Norfolk, VA 23529 USA.
EM Mkelley@odu.edu
NR 57
TC 32
Z9 33
U1 0
U2 17
PU SAGE PUBLICATIONS INC
PI THOUSAND OAKS
PA 2455 TELLER RD, THOUSAND OAKS, CA 91320 USA
SN 0192-513X
EI 1552-5481
J9 J FAM ISSUES
JI J. Fam. Issues
PD FEB
PY 2006
VL 27
IS 2
BP 252
EP 270
DI 10.1177/0192513X05280992
PG 19
WC Family Studies
SC Family Studies
GA 015BW
UT WOS:000235527900006
DA 2020-02-16
ER

PT J
AU Buehler, C
AF Buehler, C
TI Parents and peers in relation to early adolescent problem behavior
SO JOURNAL OF MARRIAGE AND FAMILY
LA English
DT Article
DE adolescence; parenting; peer relations; problem behavior; well-being
ID FAMILY PROCESS MODEL; ANTISOCIAL-BEHAVIOR; GROUP AFFILIATION; QUALITY;
   ADJUSTMENT; STRESS; CHILD; DELINQUENCY; REPLICATION; CONFLICT
AB Concurrent and prospective associations between parent-youth dyadic hostility and adolescent externalizing and internalizing problem behavior were examined in a sample of 416 families. Parenting control, parents' well-being, and youths' affiliation with deviant peers were included as integral covariates. Information from multiple sources was analyzed using structural equation modeling. Concurrently, youth externalizing problems were associated with dyadic hostility, deviant peers, inadequate parenting control, and fathers' well-being (inversely). Internalizing problems were associated with inadequate parenting control and lower levels of fathers' well-being. Prospectively, some of these relations continued over 2 years, with a few new associations emerging. A process model is proposed in which parent-youth dyadic hostility during early adolescence influences parenting, peer relations, and parents' well-being over time.
C1 Univ N Carolina, Greensboro, NC 27402 USA.
RP Buehler, C (reprint author), Univ N Carolina, Greensboro, NC 27402 USA.
EM cbuehler@uncg.edu
NR 52
TC 57
Z9 61
U1 0
U2 18
PU WILEY-BLACKWELL
PI MALDEN
PA COMMERCE PLACE, 350 MAIN ST, MALDEN 02148, MA USA
SN 0022-2445
J9 J MARRIAGE FAM
JI J. Marriage Fam.
PD FEB
PY 2006
VL 68
IS 1
BP 109
EP 124
DI 10.1111/j.1741-3737.2006.00237.x
PG 16
WC Family Studies; Sociology
SC Family Studies; Sociology
GA 018IY
UT WOS:000235758900009
DA 2020-02-16
ER

PT J
AU Amato, PR
   Afifi, TD
AF Amato, PR
   Afifi, TD
TI Feeling caught between parents: Adult children's relations with parents
   and subjective well-being
SO JOURNAL OF MARRIAGE AND FAMILY
LA English
DT Article
DE marital conflict; parental divorce; parent-child relationships;
   subjective well-being
ID DIVORCE; CONFLICT
AB Research on divorce has found that adolescents' feelings of being caught between parents are linked to internalizing problems and weak parent-child relationships. The present study estimates the effects of marital discord, as well as divorce, on young adult offspring's feelings of being caught in the middle (N = 632). Children with parents in high-conflict marriages were more likely than other children to feel caught between parents. These feelings were associated with lower subjective well-being and poorer quality parent-child relationships. Offspring with divorced parents were no more likely than offspring with continuously married parents in low-conflict relationships to report feeling caught. Feelings of being caught appeared to fade in the decade following parental divorce. These results suggest that, unlike children of divorce, children with parents in conflicted marriages (who do not divorce) may be unable to escape from their parents' marital problems - even into adulthood.
C1 Penn State Univ, Dept Sociol, University Pk, PA 16802 USA.
   Penn State Univ, Dept Commun Arts & Sci, University Pk, PA 16802 USA.
RP Amato, PR (reprint author), Penn State Univ, Dept Sociol, 201 Oswald Tower, University Pk, PA 16802 USA.
EM pxa6@psu.edu
NR 44
TC 138
Z9 148
U1 5
U2 73
PU WILEY
PI HOBOKEN
PA 111 RIVER ST, HOBOKEN 07030-5774, NJ USA
SN 0022-2445
EI 1741-3737
J9 J MARRIAGE FAM
JI J. Marriage Fam.
PD FEB
PY 2006
VL 68
IS 1
BP 222
EP 235
DI 10.1111/j.1741-3737.2006.00243.x
PG 14
WC Family Studies; Sociology
SC Family Studies; Sociology
GA 018IY
UT WOS:000235758900016
DA 2020-02-16
ER

PT J
AU Ruchkin, V
   Sukhodolsky, DG
   Vermeiren, R
   Koposov, RA
   Schwab-Stone, M
AF Ruchkin, V
   Sukhodolsky, DG
   Vermeiren, R
   Koposov, RA
   Schwab-Stone, M
TI Depressive symptoms and associated psychopathology in urban adolescents
   - A cross-cultural study of three countries
SO JOURNAL OF NERVOUS AND MENTAL DISEASE
LA English
DT Article
DE depression; psychopathology; cross-cultural; adolescents
ID NO SAFE HAVEN; ANTISOCIAL-BEHAVIOR; VIOLENCE EXPOSURE; MAJOR DEPRESSION;
   COMMUNITY SAMPLE; CHILDREN; COMORBIDITY; DISORDER; RISK; MOOD
AB The study aimed to compare cross-cultural trends of comorbid internalizing and externalizing psychopathology, prosocial beliefs, and perceptions of risk in adolescents with and without clinical levels of self-reported depressive symptoms. The Social and Health Assessment, a self-report survey, was conducted in a representative sample of 3309 adolescents 14 to 17 years old from urban communities in the United States (N = 1343), Belgium (N = 946), and Russia (N = 1009). In all three countries, girls reported higher levels of depressive symptoms than boys. The findings also demonstrate that in both genders, depressive symptoms were associated with increased levels of internalizing and externalizing problems, as well as lower levels of prosocial beliefs and low perceptions of harm from risk-taking behavior. Depressed boys had relatively higher levels of externalizing problems than depressed girls. Greater levels of internalizing problems observed in depressed youth, as compared with their nondepressed counterparts, were not gender-specific. Current findings suggest that the relationships between depression and comorbid psychopathology are not culture-specific and have similar patterns in different populations.
C1 Yale Univ, Sch Med, Yale Child Study Ctr, New Haven, CT 06520 USA.
   Karolinska Inst, Ctr Violence Prevent, Stockholm, Sweden.
   Skonviks Psychiat Clin, Ctr Forens Psychiat, Sater, Sweden.
   Free Univ Amsterdam, Amsterdam, Netherlands.
   No State Med Univ, Akhangelsk, Russia.
RP Ruchkin, V (reprint author), Yale Univ, Sch Med, Yale Child Study Ctr, 230 S Frontage Rd, New Haven, CT 06520 USA.
RI Sukhodolsky, Denis/Z-3532-2019
OI Sukhodolsky, Denis/0000-0002-5401-792X; Vermeiren,
   Robert/0000-0002-8673-2207; Ruchkin, Vladislav/0000-0002-2510-6798
NR 46
TC 25
Z9 25
U1 0
U2 8
PU LIPPINCOTT WILLIAMS & WILKINS
PI PHILADELPHIA
PA 530 WALNUT ST, PHILADELPHIA, PA 19106-3621 USA
SN 0022-3018
J9 J NERV MENT DIS
JI J. Nerv. Ment. Dis.
PD FEB
PY 2006
VL 194
IS 2
BP 106
EP 113
DI 10.1097/01.nmd.0000198142.26754.18
PG 8
WC Clinical Neurology; Psychiatry
SC Neurosciences & Neurology; Psychiatry
GA 014OE
UT WOS:000235488700006
PM 16477188
DA 2020-02-16
ER

PT J
AU Waniel, A
   Priel, B
   Besser, A
AF Waniel, A
   Priel, B
   Besser, A
TI Mother and self-representations: Investigating associations with
   symptomatic behavior and academic competence in middle childhood
SO JOURNAL OF PERSONALITY
LA English
DT Article
ID OBJECT RELATIONS; FIT INDEXES; ATTACHMENT REPRESENTATIONS; RELATEDNESS;
   AUTONOMY; ADOLESCENTS; PERCEPTIONS; CHILDREN; PREDICTORS; ADJUSTMENT
AB This article reports two studies examining the content and structural aspects of maternal and self-representations in middle childhood in two prospective studies of 9 to 11-year-old children, their stability over time and interrelations, and their contribution to symptomatology and academic functioning. In Study 1 (N=169), content and structural dimensions of participants' open-ended narratives of self and mother were assessed, and their factor structure was replicated across two consecutive measurement waves carried out a year apart. In Study 2 (N=137), using an independent sample, the authors investigated the associations of self- and maternal representations with teachers' subsequent reports of children's internalizing and externalizing symptomatology and academic competence. It was assumed that dimensions of self-representations played a mediating role in the prediction of children's symptomatology and competence by their maternal representations. Results corroborated the existence of interdependent but distinct representations of self and mother in middle childhood, as well as the stability over time of the structural and thematic aspects within each representation. The content of the self- and maternal representations was found to associate with observed symptomatic behavior, while their structure associated with children's academic competence. In addition, results indicated that self-representation content mediates the association of maternal representation content with subsequent symptomatic behavior. Findings are discussed in the light of the differentiation and interdependence of self- and maternal representations in middle childhood.
C1 Ben Gurion Univ Negev, Dept Behav Sci, IL-84105 Beer Sheva, Israel.
RP Priel, B (reprint author), Ben Gurion Univ Negev, Dept Behav Sci, IL-84105 Beer Sheva, Israel.
EM bpriel@bgumail.bgu.ac.il
RI Besser, Avi/K-4731-2019
OI Besser, Avi/0000-0002-0294-3315
NR 87
TC 7
Z9 7
U1 0
U2 5
PU WILEY
PI HOBOKEN
PA 111 RIVER ST, HOBOKEN 07030-5774, NJ USA
SN 0022-3506
EI 1467-6494
J9 J PERS
JI J. Pers.
PD FEB
PY 2006
VL 74
IS 1
BP 223
EP 265
DI 10.1111/j.1467-6494.2005.00374.x
PG 43
WC Psychology, Social
SC Psychology
GA 001IK
UT WOS:000234526600009
PM 16451231
DA 2020-02-16
ER

PT J
AU Bogels, SM
   Siqueland, L
AF Bogels, SM
   Siqueland, L
TI Family cognitive behavioral therapy for children and adolescents with
   clinical anxiety disorders
SO JOURNAL OF THE AMERICAN ACADEMY OF CHILD AND ADOLESCENT PSYCHIATRY
LA English
DT Article
DE family treatment; anxiety disorders in youths; overprotection
ID CHILDHOOD ANXIETY; SOCIAL PHOBIA; SELF-REPORT; PARENTAL INVOLVEMENT;
   PSYCHOPATHOLOGY; MOTHERS; FATHERS; QUESTIONNAIRE; SYMPTOMS; YOUTH
AB Objective: A family cognitive-behavioral therapy for children and adolescents ages 8 to 18 years with clinical anxiety disorders was developed and evaluated. Method: Seventeen families were measured before and after waitlist, after treatment, and at 3-month and 1-year follow-up. Results: No children changed their diagnostic status during waitlist, whereas of the treated children, 41% were free of their primary anxiety disorder posttest, 57% at 3-month follow-up, and 71% at 1-year follow-up. Effect sizes of improvement were large for children's fears, dysfunctional beliefs, and interpretations of ambiguous situations and medium for children's internalizing and externalizing symptoms. Interestingly, fathers but not mothers reported less anxiety themselves after treatment. Large improvements were observed on parents' dysfunctional beliefs about their child's anxiety and their role as a parent. Finally, some improvements occurred in family and rearing variables. Conclusions: Family cognitive-behavioral therapy seems effective for clinically anxious children and their families.
C1 Univ Maastricht, Dept Med Expt & Abnormal Psychol, NL-6200 MD Maastricht, Netherlands.
   Univ Penn, Childrens Ctr OCD & Anxiety, Philadelphia, PA 19104 USA.
RP Bogels, SM (reprint author), Univ Maastricht, Dept Med Clin & Expt Psychol, POB 616, NL-6200 MD Maastricht, Netherlands.
EM bogels@dep.unimaas.nl
NR 41
TC 57
Z9 58
U1 0
U2 19
PU LIPPINCOTT WILLIAMS & WILKINS
PI PHILADELPHIA
PA 530 WALNUT ST, PHILADELPHIA, PA 19106-3261 USA
SN 0890-8567
J9 J AM ACAD CHILD PSY
JI J. Am. Acad. Child Adolesc. Psychiatr.
PD FEB
PY 2006
VL 45
IS 2
BP 134
EP 141
DI 10.1097/01.chi.0000190467.01072.ee
PG 8
WC Psychology, Developmental; Pediatrics; Psychiatry
SC Psychology; Pediatrics; Psychiatry
GA 005FM
UT WOS:000234808000002
PM 16429083
DA 2020-02-16
ER

PT J
AU Clarke, AT
AF Clarke, AT
TI Coping with interpersonal stress and psychosocial health among children
   and adolescents: A meta-analysis
SO JOURNAL OF YOUTH AND ADOLESCENCE
LA English
DT Article
DE meta-analysis; coping; control; interpersonal stress; psychosocial
   health
ID SCHOOL-AGE-CHILDREN; YOUNG ADOLESCENTS; MARITAL CONFLICT; COMMON
   PROBLEMS; SEXUAL ABUSE; ADJUSTMENT; STRATEGIES; CHILDHOOD; RESPONSES;
   IMPACT
AB This meta-analysis examines the relationship between active coping and psychosocial health among youth. Results from 40 studies of coping with interpersonal stress were synthesized using a random-effects model. Four areas of psychosocial functioning were examined: externalizing and internalizing behavior problems, social competence, and academic performance. The magnitude of the relationship between active coping and psychosocial functioning was small, with correlations ranging from 0.02 for internalizing behavior to 0.12 for academic performance. Mean effects were moderated by stressor controllability: youth who used active coping in response to controllable stressors had fewer externalizing problems and higher social competence, as compared to those who used active coping in response to uncontrollable stressors. Implications for primary prevention programs and directions for future research on child and adolescent coping are discussed.
C1 Childrens Hosp Philadelphia, Dept Psychol, Philadelphia, PA 19104 USA.
RP Clarke, AT (reprint author), Childrens Hosp Philadelphia, Dept Psychol, 34th & Civ Ctr Blvd,3535,Market Suite 1459, Philadelphia, PA 19104 USA.
EM clarkea@email.chop.edu
NR 77
TC 135
Z9 136
U1 7
U2 42
PU SPRINGER/PLENUM PUBLISHERS
PI NEW YORK
PA 233 SPRING ST, NEW YORK, NY 10013 USA
SN 0047-2891
J9 J YOUTH ADOLESCENCE
JI J. Youth Adolesc.
PD FEB
PY 2006
VL 35
IS 1
BP 11
EP 24
DI 10.1007/s10964-005-9001-x
PG 14
WC Psychology, Developmental
SC Psychology
GA 028TZ
UT WOS:000236513000002
DA 2020-02-16
ER

PT J
AU Wight, RG
   Botticello, AL
   Aneshensel, CS
AF Wight, RG
   Botticello, AL
   Aneshensel, CS
TI Socioeconomic context, social support, and adolescent mental health: A
   multilevel investigation
SO JOURNAL OF YOUTH AND ADOLESCENCE
LA English
DT Article
DE internalizing; externalizing; social support; contextual
ID DEPRESSIVE SYMPTOMS; GENDER-DIFFERENCES; DELINQUENCY; STRESS;
   NEIGHBORHOODS; CHALLENGE; VIOLENCE; RISK; EPIDEMIOLOGY; TRAJECTORIES
AB This study examined whether the impact of contextual-level socioeconomic disadvantage on adolescent mental health is contingent upon individual-level perceptions of social support. Data are from the National Longitudinal Study of Adolescent Health (Add Health), a panel survey of a nationally representative United States sample (analytic N = 18,417) of students in 7th through 12th grade. Effects of social support and social context on both internalizing problems (depressive symptoms) and externalizing problems (minor delinquency and violent behavior) are analyzed. Contextual-level socioeconomic disadvantage is positively associated with depressive symptoms, negatively associated with minor delinquency, and not directly associated with violent behavior. High perceived support from family, friends, and other adults offsets poor mental health, but is most protective in areas of low socioeconomic disadvantage. The mental health benefits of perceived social support are dampened in socioeconomically disadvantaged areas, compared to advantaged areas. Results suggest that interventions targeting only individual- or family-level processes within disadvantaged contexts may be inadequate at stemming psychological distress among adolescents.
C1 Univ Calif Los Angeles, Sch Publ Hlth, Dept Community Hlth Sci, Los Angeles, CA 90095 USA.
RP Wight, RG (reprint author), Univ Calif Los Angeles, Sch Publ Hlth, Dept Community Hlth Sci, Los Angeles, CA 90095 USA.
EM rwight@ucla.edu
NR 64
TC 76
Z9 78
U1 3
U2 37
PU SPRINGER/PLENUM PUBLISHERS
PI NEW YORK
PA 233 SPRING ST, NEW YORK, NY 10013 USA
SN 0047-2891
J9 J YOUTH ADOLESCENCE
JI J. Youth Adolesc.
PD FEB
PY 2006
VL 35
IS 1
BP 115
EP 126
DI 10.1007/s10964-005-9009-2
PG 12
WC Psychology, Developmental
SC Psychology
GA 028TZ
UT WOS:000236513000010
DA 2020-02-16
ER

PT J
AU Miguez, MJP
   Garcia, CS
AF Miguez, MJP
   Garcia, CS
TI Pretend play: an application of on intervention program in autism
SO PSICOTHEMA
LA Spanish
DT Article
ID VERBAL-ABILITY; CHILDS THEORY; MIND; KNOWLEDGE; LANGUAGE; BELIEF;
   UNDERSTAND; SKILLS; STATE
AB Methodologically and theoretically based on metarrepresentational deficit hypothesis, we design an intervention to teach the mental state of pretense to an autistic boy. The production and comprehension of symbolic play by means of the use of two specific strategies founded on pictorial analogy of the mental representation and process, was the focus of the learning. The efficiency and efectiveness of the program is reflected in the results that indicated the subject's competence to generate and comprehend the pretense as well as to generalize the acquired knowledge into other areas of mentalistic functioning. We discuss the possibility to develop a metarrepresentational knowledge based on the internalizing of the strategies of conceptual support.
C1 Univ Santiago de Compostela, Fac Psicol, Santiago De Compostela 15706, Spain.
RP Miguez, MJP (reprint author), Univ Santiago de Compostela, Fac Psicol, Santiago De Compostela 15706, Spain.
EM pc3739@usc.es
NR 59
TC 0
Z9 0
U1 0
U2 5
PU COLEGIO OFICIAL DE PSICOLOGOS DE ASTURIAS
PI OVIEDO
PA ILDEFONSO S. DEL RIO, 4-1 B, 33001 OVIEDO, SPAIN
SN 0214-9915
EI 1886-144X
J9 PSICOTHEMA
JI Psicothema
PD FEB
PY 2006
VL 18
IS 1
BP 9
EP 17
PG 9
WC Psychology, Multidisciplinary
SC Psychology
GA 005TO
UT WOS:000234846900002
OA DOAJ Gold
DA 2020-02-16
ER

PT J
AU Sala, R
   Granero, R
   Ezpeleta, L
AF Sala, R
   Granero, R
   Ezpeleta, L
TI Dimensional analysis of a categorical diagnostic interview: the DICA-IV
SO PSICOTHEMA
LA Spanish
DT Article
ID CHILD PSYCHOPATHOLOGY; CONSTRUCT-VALIDITY; DSM-IV; CLASSIFICATION;
   ADOLESCENTS; RELIABILITY; DISORDERS
AB The aim Of this Study is to obtain dimensions from a categorical diagnostic interview. 512 children aged 8 to 17 attending public centers for children's mental health and presenting some form of psychological disorder were interviewed with the << Diagnostic Interview for Children and Adolescents >>(DICA-IV). Analysis of the principal components indicate that a two-dimensional model (externalizing-internalizing) satisfactorily explain the data collected from the children and their parents. The data from the adolescents are better represented by a three-dimensional model (attention problems-internalizing-antisocial behavior). The factor scales show good internal consistency and significantly relate to other criteria of psychopathology and incapacity (concurrent validity). These results show that it is possible to use DICA-IV to obtain categorical and dimensional indicators simultaneously. The latter are particularly sensitive for measuring changes over the course of disorders.
C1 Univ Autonoma Barcelona, Fac Psicol, Bellaterra 08193, Spain.
RP Sala, R (reprint author), Univ Autonoma Barcelona, Fac Psicol, Bellaterra 08193, Spain.
EM rsala@ya.com
RI Granero, Roser/S-3529-2019; Granero, Roser/F-9492-2016
OI Granero, Roser/0000-0001-6308-3198; Granero, Roser/0000-0001-6308-3198
NR 32
TC 6
Z9 6
U1 0
U2 6
PU COLEGIO OFICIAL DE PSICOLOGOS DE ASTURIAS
PI OVIEDO
PA ILDEFONSO S. DEL RIO, 4-1 B, 33001 OVIEDO, SPAIN
SN 0214-9915
J9 PSICOTHEMA
JI Psicothema
PD FEB
PY 2006
VL 18
IS 1
BP 123
EP 129
PG 7
WC Psychology, Multidisciplinary
SC Psychology
GA 005TO
UT WOS:000234846900019
PM 17296020
OA DOAJ Gold
DA 2020-02-16
ER

PT J
AU McDougall, MR
   Hay, DA
   Bennett, KS
AF McDougall, MR
   Hay, DA
   Bennett, KS
TI Having a co-twin with attention-deficit hyperactivity disorder
SO TWIN RESEARCH AND HUMAN GENETICS
LA English
DT Article
ID MOTHER-CHILD INTERACTIONS; DEFICIT/HYPERACTIVITY DISORDER;
   PRESCHOOL-CHILDREN; PARENTING STRESS; ADHD; BEHAVIOR; FAMILY; SCHOOL;
   COMORBIDITY; BOYS
AB Attention-deficit hyperactivity disorder (ADHD) is a common childhood disorder which occurs more often in twins than singletons. This article focuses on the psychosocial consequences of having a co-twin with ADHD. Specifically, the level of anxiety (generalized and separation) in non-ADHD children who have a co-twin with ADHD is examined using data from the Australian Twin ADHD Project (ATAP). Parental report data on 501 dizygotic (DZ) twin pairs aged 6 to 15 and their siblings were used to examine (i) anxiety symptoms in twin pairs discordant for ADHD, 00 how the effects of an ADHD twin on their co-twin and siblings are related to the type of ADHD, and (iii) whether the effects are greater for the nonaffected twin than nontwin siblings. Results show that anxiety was high in co-twins of children with the combined subtype of ADHD, with increased symptoms of both generalized and separation anxiety. Inattentive ADHD had smaller effects, which were confined to generalized anxiety and were specific to the co-twin rather than other siblings. These results have clinical implications in managing the entire multiple birth family where one twin has ADHD, and also has implications for genetic analysis in modeling the relationship of ADHD to internalizing disorders.
C1 Curtin Univ Technol, Sch Psychol, Perth, WA 6845, Australia.
RP McDougall, MR (reprint author), Curtin Univ Technol, Sch Psychol, GPO Box U1987, Perth, WA 6845, Australia.
EM m.mcdougall@curtin.edu.au
RI Bennett, Kellie/I-3133-2013
OI Bennett, Kellie/0000-0001-7091-5060
NR 51
TC 5
Z9 5
U1 0
U2 16
PU AUSTRALIAN ACAD PRESS
PI BOWEN HILLS
PA 32 JEAYS ST, BOWEN HILLS, QLD 4006, AUSTRALIA
SN 1832-4274
J9 TWIN RES HUM GENET
JI Twin Res. Hum. Genet.
PD FEB
PY 2006
VL 9
IS 1
BP 148
EP 154
DI 10.1375/twin.9.1.148
PG 7
WC Genetics & Heredity; Obstetrics & Gynecology
SC Genetics & Heredity; Obstetrics & Gynecology
GA 035MY
UT WOS:000237006600020
PM 16611480
OA Bronze
DA 2020-02-16
ER

PT J
AU Linares, LO
AF Linares, LO
TI An understudied form of intra-family violence: Sibling-to-sibling
   aggression among foster children
SO AGGRESSION AND VIOLENT BEHAVIOR
LA English
DT Article
DE sibling aggression; violence; foster children
ID BROTHER-SISTER INCEST; MIDDLE CHILDHOOD; PSYCHIATRIC-DISORDERS;
   RELATIONSHIP QUALITY; ADOLESCENT SIBLINGS; FATHER-DAUGHTER; HEALTH-CARE;
   BEHAVIOR; ADJUSTMENT; CONFLICT
AB Foster children are at high risk for perpetrating and for being victims of sibling aggression and violence. This article proposes an integrative, multidimensional model for studying risk and protective factors of sibling violence. In the model, exposure to sibling violence (perpetration and victimization), child mental disorder, and placement characteristics are risk factors for impaired psychological functioning (internalizing and externalizing symptoms) and for disruptions in school competence (scholastic and social competence with classmates). Sibling positivity, quality of the foster care giving, and foster rejecting care giving are proposed as moderating processes in the linkage between exposure to sibling violence and impaired psychological functioning. Preliminary data are presented in support of the proposed model. (c) 2005 Elsevier Ltd. All rights reserved.
C1 NYU, Ctr Child Study, New York, NY 10016 USA.
RP Linares, LO (reprint author), NYU, Ctr Child Study, 215 Lexington Ave, New York, NY 10016 USA.
EM Oriana.linares@med.nyu.edu
NR 69
TC 30
Z9 30
U1 3
U2 16
PU PERGAMON-ELSEVIER SCIENCE LTD
PI OXFORD
PA THE BOULEVARD, LANGFORD LANE, KIDLINGTON, OXFORD OX5 1GB, ENGLAND
SN 1359-1789
J9 AGGRESS VIOLENT BEH
JI Aggress. Violent Behav.
PD JAN-FEB
PY 2006
VL 11
IS 1
BP 95
EP 109
DI 10.1016/j.avb.2005.07.001
PG 15
WC Criminology & Penology; Psychology, Multidisciplinary
SC Criminology & Penology; Psychology
GA 001ZT
UT WOS:000234581900007
DA 2020-02-16
ER

PT J
AU Williams, S
   MacMillan, H
   Jamieson, E
AF Williams, S
   MacMillan, H
   Jamieson, E
TI The potential benefits of remaining in school on the long-term mental
   health functioning of physically and sexually abused children: Beyond
   the academic domain
SO AMERICAN JOURNAL OF ORTHOPSYCHIATRY
LA English
DT Article
DE physical/sexual abuse; school; protective; achievement
ID RESILIENCE; PSYCHOPATHOLOGY; ADULT; MALTREATMENT; PREVALENCE; EDUCATION;
   LIFETIME; RISK; CARE
AB Community-based population survey data were used to explore whether remaining in school, independent of achievement status, was associated with lower rates of psychopathology in adulthood among participants self-reporting exposure to child physical and/or sexual abuse. Remaining in school, independent of one's achievement status, was significantly associated with a lower probability of experiencing externalizing but not internalizing disorders. Theoretical and educational implications of these results are discussed.
C1 McMaster Univ, Dept Psychiat & Behav Neurosci, Offord Ctr Child Studies, Hamilton, ON, Canada.
RP Williams, S (reprint author), Chedoke McMaster Hosp, Offord Ctr Child Studies, Patterson Bldg 4th Floor,1200 Main St W, Hamilton, ON L8N 3Z5, Canada.
EM swillia@mcmaster.ca
NR 38
TC 9
Z9 9
U1 0
U2 2
PU AMER PSYCHOLOGICAL ASSOC
PI WASHINGTON
PA 750 FIRST ST NE, WASHINGTON, DC 20002-4242 USA
SN 0002-9432
EI 1939-0025
J9 AM J ORTHOPSYCHIAT
JI Am. J. Orthopsychiatr.
PD JAN
PY 2006
VL 76
IS 1
BP 18
EP 22
DI 10.1037/0002-9432.76.1.18
PG 5
WC Psychiatry; Social Work
SC Psychiatry; Social Work
GA 029OA
UT WOS:000236571400004
PM 16569122
DA 2020-02-16
ER

PT J
AU Staller, JA
AF Staller, JA
TI Diagnostic profiles in outpatient child psychiatry
SO AMERICAN JOURNAL OF ORTHOPSYCHIATRY
LA English
DT Article
DE psychiatric disorder; child; comorbidity
ID PREVALENCE; ADOLESCENTS; DISORDERS
AB Outpatient child psychiatrists appear to be treating a broadening array of complex, highly comorbid. and difficult-to-treat youths. In this study, designed to evaluate the current demographic and diagnostic profile of outpatient child psychiatric patients 1,292 outpatient records from 8 treatment settings were reviewed. Patient age, race, gender, and diagnoses were recorded and analyzed. Externalizing disorders (ADHD and/or behavior disorders) were diagnosed most frequently, followed by internalizing (depressive and anxiety) disorders. Comorbidity was evident in nearly half of all patients, regardless of age. Substance abuse was infrequently reported as a comorbid condition. Externalizing and internalizing pathology frequently co-occurred. Findings reinforce the need for clinician vigilance and thorough assessment of outpatient children and adolescents.
C1 SUNY Syracuse, Upstate Med Ctr, Div Child & Adolescent Psychiat, Syracuse, NY 13210 USA.
RP Staller, JA (reprint author), SUNY Syracuse, Upstate Med Ctr, Div Child & Adolescent Psychiat, 750 E Adams St, Syracuse, NY 13210 USA.
EM stallerj@upstate.edu
NR 7
TC 24
Z9 25
U1 0
U2 1
PU AMER PSYCHOLOGICAL ASSOC/EDUCATIONAL PUBLISHING FOUNDATION
PI WASHINGTON
PA 750 FIRST ST NE, WASHINGTON, DC 20002-4242 USA
SN 0002-9432
J9 AM J ORTHOPSYCHIAT
JI Am. J. Orthopsychiatr.
PD JAN
PY 2006
VL 76
IS 1
BP 98
EP 102
DI 10.1037/0002-9432.76.1.98
PG 5
WC Psychiatry; Social Work
SC Psychiatry; Social Work
GA 029OA
UT WOS:000236571400014
PM 16569132
DA 2020-02-16
ER

PT J
AU Kendler, KS
   Gardner, CO
   Prescott, CA
AF Kendler, KS
   Gardner, CO
   Prescott, CA
TI Toward a comprehensive developmental model for major depression in men
SO AMERICAN JOURNAL OF PSYCHIATRY
LA English
DT Article
ID STRESSFUL LIFE EVENTS; DEPENDENCE; ILLNESS; TWINS; FIT; SEX
AB Objective: The multiple risk factors for major depression are interrelated through poorly understood developmental pathways. In 2002, the authors presented a developmental model for major depression in women. Based on similar methods, they here present an analogous model for men.
   Method: Using data from 2,935 adult male twins, interviewed twice over a 2-4-year period, the authors constructed, by means of structural equation modeling, an integrated etiologic model for major depression that predicts depressive episodes over 1 year from 18 risk factors conceptualized as five developmental "tiers" reflecting childhood, early adolescence, late adolescence, adulthood, and the last year.
   Results: The best-fitting model, including six correlations and 76 paths, provided a good fit to the data, explaining 49% of the variance in the liability to depressive episodes. The overall results, similar to those seen in women, suggest that the development of major depression results from the action and interaction of three broad pathways of internalizing symptoms, externalizing symptoms, and adversity. Childhood parental loss and low self-esteem were more potent variables in the model in men than in women. Genetic risks for major depression had a broader spectrum of action in men than in women. The pathway to major depression through externalizing symptoms was not more prominent in men than in women.
   Conclusions: Major depression in men, as in women, is an etiologically complex disorder influenced by risk factors from multiple domains that act in developmental time. The similarities in etiologic pathways to major depression for men and women outweigh the modest differences.
C1 Virginia Commonwealth Univ, Med Coll Virginia, Dept Psychiat, Richmond, VA 23298 USA.
   Virginia Commonwealth Univ, Med Coll Virginia, Dept Human Genet, Richmond, VA 23298 USA.
   Virginia Inst Psychiat & Behav Genet, Richmond, VA USA.
RP Kendler, KS (reprint author), Virginia Commonwealth Univ, Med Coll Virginia, Dept Psychiat, POB 980126, Richmond, VA 23298 USA.
EM kendler@hsc.vcu.edu
RI Kendler, Kenneth/AAF-2876-2019
FU NIAAA NIH HHSUnited States Department of Health & Human ServicesNational
   Institutes of Health (NIH) - USANIH National Institute on Alcohol Abuse
   & Alcoholism (NIAAA) [AA-09095, MH/AA/DA-49492, AA-00236]; NIDA NIH
   HHSUnited States Department of Health & Human ServicesNational
   Institutes of Health (NIH) - USANIH National Institute on Drug Abuse
   (NIDA) [DA-11287]; NIMH NIH HHSUnited States Department of Health &
   Human ServicesNational Institutes of Health (NIH) - USANIH National
   Institute of Mental Health (NIMH) [MH-40828]
NR 23
TC 545
Z9 559
U1 1
U2 31
PU AMER PSYCHIATRIC PUBLISHING, INC
PI WASHINGTON
PA 800 MAINE AVE SW, SUITE 900, WASHINGTON, DC 20024 USA
SN 0002-953X
EI 1535-7228
J9 AM J PSYCHIAT
JI Am. J. Psychiat.
PD JAN
PY 2006
VL 163
IS 1
BP 115
EP 124
DI 10.1176/appi.ajp.163.1.115
PG 10
WC Psychiatry
SC Psychiatry
GA 999CU
UT WOS:000234367100022
PM 16390898
DA 2020-02-16
ER

PT J
AU Dennis, ML
   Chan, YF
   Funk, RR
AF Dennis, Michael L.
   Chan, Ya-Fen
   Funk, Rodney R.
TI Development and validation of the GAIN short screener (GSS) for
   internalizing, externalizing and substance use disorders and
   crime/violence problems among adolescents and adults
SO AMERICAN JOURNAL ON ADDICTIONS
LA English
DT Article
ID COMMON MENTAL-DISORDERS; COMORBIDITY SURVEY REPLICATION; PSYCHIATRIC
   COMORBIDITY; METHADONE TREATMENT; DRUG-ABUSE; FOLLOW-UP; PREVALENCE;
   PSYCHOPATHY; ALCOHOL; SEVERITY
AB The Global Appraisal of Individual Needs (GAIN)(1) is a 1-2 hour standardized biopsychosocial that integrates clinical and research assessment for people presenting to substance abuse treatment. The GAIN - Short Screener (GSS) is 3-5 minute screener to quickly identify those who would have a disorder based on the full 60-120 minute GAIN and triage the problem and kind of intervention they are likely to need along four dimensions (internalizing disorders, externalizing disorders, substance disorders, and crime/ violence). Data were collected from 6,177 adolescents and 1,805 adults as part of 77 studies in three dozen locations around the United States that used the GAIN. For both adolescents and adults the 20-item total disorder screener (TDScr) and its four 5-item sub-screeners (internalizing disorders, externalizing disorders, substance disorders, and crime/violence) has good internal consistency (alpha of .96 on total screener), is highly correlated (r = .84 to .94) with the 123-item longer scales in the full GAIN. The GSS also does well in terms of its receiver operator characteristics (90% or more under the curve in all analyses) and has clinical decision-making cut points with excellent sensitivity (90% or more) for identifying people with a disorder and excellent specificity (92% or more) for correctly ruling out people who did not have a disorder. The GSS has good potential as an efficient screener for identifying people with co-occurring disorders across multiple systems and routing them to the right services and more detailed assessments.
C1 Chestnut Hlth Syst, Bloomington, IL 61701 USA.
RP Dennis, ML (reprint author), Chestnut Hlth Syst, 720 W Chestnut, Bloomington, IL 61701 USA.
EM mdennis@chestnut.org
FU NIAAA NIH HHSUnited States Department of Health & Human ServicesNational
   Institutes of Health (NIH) - USANIH National Institute on Alcohol Abuse
   & Alcoholism (NIAAA) [R01 AA010368]; NIDA NIH HHSUnited States
   Department of Health & Human ServicesNational Institutes of Health (NIH)
   - USANIH National Institute on Drug Abuse (NIDA) [R01 DA018183, R37
   DA011323, R37 DA11323]; PHS HHSUnited States Public Health Service
   [TY14252]; CSAT SAMHSA HHS [TI14261, TI14376, TI15413, TI013354,
   TI11874, TI14267, TI013313, TI03345, TI14272, TI14355, TI11433, TI14315,
   TI15433, TI11320, TI11324, TI11424, TI013323, TI14103, TI012208,
   TI013309, TI15670, TI14254, TI15447, TI013305, TI15483, TI14189,
   TI15475, TI130022, TI11871, TI15486, TI11423, TI15562, TI15461, TI15674,
   TI013340, TI11422, TI00567, TI11432, TI14283, TI013356, TI15671,
   TI11323, TI15682, TI12541, TI14196, TI15686, TI15479, TI15545, TI14188,
   TI15467, TI14090, TI15678, TI15511, TI11321, TI11888, TI14271, TI15514,
   TI15672, TI15478, TI15481, TI11894, TI14311, TI11317, TI013344, TI11892,
   TI14214]
NR 73
TC 211
Z9 211
U1 1
U2 11
PU ROUTLEDGE JOURNALS, TAYLOR & FRANCIS LTD
PI ABINGDON
PA 4 PARK SQUARE, MILTON PARK, ABINGDON OX14 4RN, OXFORDSHIRE, ENGLAND
SN 1055-0496
J9 AM J ADDICTION
JI Am. J. Addict.
PY 2006
VL 15
SU 1
BP 80
EP 91
DI 10.1080/10550490601006055
PG 12
WC Substance Abuse
SC Substance Abuse
GA 123XU
UT WOS:000243331200010
PM 17182423
OA Green Accepted
DA 2020-02-16
ER

PT J
AU Hastings, RP
   Daley, D
   Burns, C
   Beck, A
AF Hastings, RP
   Daley, D
   Burns, C
   Beck, A
TI Maternal distress and expressed emotion: Cross-sectional and
   longitudinal relationships with behavior problems of children with
   intellectual disabilities
SO AMERICAN JOURNAL ON MENTAL RETARDATION
LA English
DT Article
ID 5-MINUTE SPEECH SAMPLE; MENTAL-HEALTH STATUS;
   DEVELOPMENTAL-DISABILITIES; YOUNG-CHILDREN; PARENTING STRESS;
   DOWNS-SYNDROME; DIFFICULTIES QUESTIONNAIRE; POSITIVE PERCEPTIONS;
   HANDICAPPED CHILDREN; PSYCHOLOGICAL IMPACT
AB Mothers of children with intellectual disability were assessed at two time points, 2 years apart (n = 75 at Time 1, n = 56 at Time 2). Data were gathered on maternal distress, mental health, expressed emotion, and the child's internalizing and externalizing behavior problems. Consistent with previous research with families of children who have intellectual disability, maternal distress and children's behavior problems entered into a bidirectional relationship over time. This relationship was found to be specific to externalizing problems. Exploratory analyses also suggest that maternal distress and depression had a bidirectional longitudinal relationship. In terms of maternal expressed emotion, criticism and not emotional over-involvement was cross-sectionally but not longitudinally related to children's externalizing behavior problems and to maternal distress.
C1 Univ Wales, Sch Psychol, Bangor LL57 2AS, Gwynedd, Wales.
RP Hastings, RP (reprint author), Univ Wales, Sch Psychol, Bangor LL57 2AS, Gwynedd, Wales.
EM r.hastings@bangor.ac.uk
RI Daley, David/G-3799-2011; Hastings, Richard P/D-9657-2013
OI Hastings, Richard P/0000-0002-0495-8270
NR 74
TC 155
Z9 156
U1 2
U2 33
PU AMER ASSOC MENTAL RETARDATION
PI WASHINGTON
PA 444 N CAPITOL ST, NW, STE 846, WASHINGTON, DC 20001-1512 USA
SN 0895-8017
J9 AM J MENT RETARD
JI Am. J. Ment. Retard.
PD JAN
PY 2006
VL 111
IS 1
BP 48
EP 61
DI 10.1352/0895-8017(2006)111[48:MDAEEC]2.0.CO;2
PG 14
WC Education, Special; Rehabilitation
SC Education & Educational Research; Rehabilitation
GA 008NS
UT WOS:000235048200005
PM 16332156
DA 2020-02-16
ER

PT J
AU Cummings, EM
   Schermerhorn, AC
   Davies, PT
   Goeke-Morey, MC
   Cummings, JS
AF Cummings, EM
   Schermerhorn, AC
   Davies, PT
   Goeke-Morey, MC
   Cummings, JS
TI Interparental discord and child adjustment: Prospective investigations
   of emotional security as an explanatory mechanism
SO CHILD DEVELOPMENT
LA English
DT Article
ID EVERYDAY MARITAL CONFLICT; FAMILY CONFLICT; MEDIATORS; BEHAVIOR;
   TACTICS; ATTACHMENT; RESPONSES; MODELS; ADOLESCENCE; PERSPECTIVE
AB Advancing the process-oriented study of links between interparental discord and child adjustment, 2 multimethod prospective tests of emotional security as an explanatory mechanism are reported. On the basis of community samples, with waves spaced 2 years apart, Study 1 (113 boys and 113 girls, ages 9-18) identified emotional security as a mediator in a 2-wave test, whereas Study 2 (105 boys and 127 girls, ages 5-7) indicated emotional security as an intervening mechanism in a 3-wave test. Relations between discord and emotional security increased as children moved into adolescence in Study 1. Emotional security was identified as an explanatory mechanism for both internalizing and externalizing problems in children.
C1 Univ Notre Dame, Dept Psychol, Notre Dame, IN 46556 USA.
   Univ Rochester, Rochester, NY 14627 USA.
RP Cummings, EM (reprint author), Univ Notre Dame, Dept Psychol, 118 Haggar Hall, Notre Dame, IN 46556 USA.
EM Cummings.10@nd.edu
RI Schermerhorn, Alice/AAA-3843-2020; Davies, Patrick/W-2776-2018
OI Davies, Patrick/0000-0003-2725-9736
FU NICHD NIH HHSUnited States Department of Health & Human ServicesNational
   Institutes of Health (NIH) - USANIH Eunice Kennedy Shriver National
   Institute of Child Health & Human Development (NICHD) [HD 036261]; NIMH
   NIH HHSUnited States Department of Health & Human ServicesNational
   Institutes of Health (NIH) - USANIH National Institute of Mental Health
   (NIMH) [MH 57318]
NR 83
TC 170
Z9 177
U1 0
U2 20
PU WILEY
PI HOBOKEN
PA 111 RIVER ST, HOBOKEN 07030-5774, NJ USA
SN 0009-3920
EI 1467-8624
J9 CHILD DEV
JI Child Dev.
PD JAN-FEB
PY 2006
VL 77
IS 1
BP 132
EP 152
DI 10.1111/j.1467-8624.2006.00861.x
PG 21
WC Psychology, Educational; Psychology, Developmental
SC Psychology
GA 010EN
UT WOS:000235169800010
PM 16460530
DA 2020-02-16
ER

PT J
AU Cannon, MF
   Weems, CE
AF Cannon, Melinda F.
   Weems, Carl E.
TI Do anxiety and depression cluster into distinct groups?: A test of
   tripartite model predictions in a community sample of youth
SO DEPRESSION AND ANXIETY
LA English
DT Article
DE anxiety; depression; tripartite model; youth
ID CHILDHOOD ANXIETY; CLINICAL-SAMPLE; CHILDREN; SYMPTOMS; ADOLESCENTS;
   DISORDERS; DIMENSIONS; EMOTION; SCALE; BOYS
AB Because of their high comorbidity and strong associations, the distinctiveness of anxiety and depression in youth continues to be debated. In this study we used cluster analysis in a community sample (n = 225) of youth to test tripartite model predictions regarding the grouping of individuals based on their levels of anxiety and depression symptoms. Findings were consistent with tripartite model predictions that four groups would emerge (primarily elevated on anxiety symptoms only, elevated on depression symptoms only, elevated on both anxiety and depression symptoms, and a low symptom group). Analyses using specific tripartite model variables and parent report of internalizing symptoms provided additional support for the groupings and tripartite model predictions. Across age groupings, the clustering of anxiety and depression symptoms was consistent with some hypothesized developmental differences in the expression of internalizing symptoms in youth. Findings add support for the tripartite model in youth, and support the idea that anxiety and depression do represent unique syndromes in youth.
C1 Univ New Orleans, Dept Psychol, New Orleans, LA 70148 USA.
RP Weems, CE (reprint author), Univ New Orleans, Dept Psychol, New Orleans, LA 70148 USA.
EM cweems@uno.edu
OI Weems, Carl/0000-0001-9214-3401
FU NIMH NIH HHSUnited States Department of Health & Human ServicesNational
   Institutes of Health (NIH) - USANIH National Institute of Mental Health
   (NIMH) [MH 067572]
NR 32
TC 41
Z9 41
U1 0
U2 8
PU WILEY-LISS
PI HOBOKEN
PA DIV JOHN WILEY & SONS INC, 111 RIVER ST, HOBOKEN, NJ 07030 USA
SN 1091-4269
J9 DEPRESS ANXIETY
JI Depress. Anxiety
PY 2006
VL 23
IS 8
BP 453
EP 460
DI 10.1002/da.20215
PG 8
WC Psychology, Clinical; Psychiatry; Psychology
SC Psychology; Psychiatry
GA 113XH
UT WOS:000242630800001
PM 16845650
DA 2020-02-16
ER

PT J
AU Meuret, AE
   Ehrenreich, JT
   Pincus, DB
   Ritz, T
AF Meuret, Alicia E.
   Ehrenreich, Jill T.
   Pincus, Donna B.
   Ritz, Thomas
TI Prevalence and correlates of asthma in children with internalizing
   psychopathology
SO DEPRESSION AND ANXIETY
LA English
DT Article
DE internalizing; asthma; children; prevalence
ID ANXIETY DISORDERS; BEHAVIOR PROBLEMS; CHILDHOOD ASTHMA; PEDIATRIC
   ASTHMA; PANIC DISORDER; DEPRESSION; ADOLESCENTS; EMOTION; ILLNESS; SCALE
AB Our objective was to determine the prevalence rate of parent-reported asthma in children with internalizing disorders seeking psychological treatment, and to study the level of internalizing and externalizing problems in these patients compared to patients without asthma. Participants were 367 children (ages 5-18 years) with internalizing disorders seeking psychological treatment. Children's psychiatric diagnosis was established with the Anxiety Disorders Interview Schedule for DSM-IV-Child and Parent versions. Parents reported on their child's asthma diagnosis, medical history, and medication usage. Child psychopathology was assessed with the Child Behavior Checklist and by child self-report with the Multidimensional Anxiety Scale for Children and the Children's Depression Inventory. We assessed internalizing psychopathology of the mothers with the Depression Anxiety and Stress Scale. An additional diagnosis of parent-reported asthma was establisbed for 15% of the children diagnosed with an Axis I internalizing disorder, a prevalence rate markedly higher. than reported for current parent-reported childhood asthma in the U.S. population. Patients with asthma showed higher levels of internalizing problems than their nonasthmatic counterparts. Internalizing psychopathology was not higher for mothers of patients with asthma. Asthma is a significant problem within the population of patients with childhood internalizing disorders. It can be accompanied by a greater severity of internalizing problems and may require specific precautions in the treatment protocol. Though parent report of asthma diagnosis is commonly used in surveys of childhood asthma, our findings have to be viewed in the light of its limitations.
C1 So Methodist Univ, Dept Psychol, Dallas, TX 75205 USA.
   Boston Univ, Ctr Anxiety & Related Disorders, Boston, MA 02215 USA.
RP Meuret, AE (reprint author), So Methodist Univ, Dept Psychol, Hyer Hall 310C,6424 Hilltop Lane, Dallas, TX 75205 USA.
EM ameuret@smu.edu
NR 36
TC 22
Z9 22
U1 0
U2 10
PU WILEY-LISS
PI HOBOKEN
PA DIV JOHN WILEY & SONS INC, 111 RIVER ST, HOBOKEN, NJ 07030 USA
SN 1091-4269
J9 DEPRESS ANXIETY
JI Depress. Anxiety
PY 2006
VL 23
IS 8
BP 502
EP 508
DI 10.1002/da.20205
PG 7
WC Psychology, Clinical; Psychiatry; Psychology
SC Psychology; Psychiatry
GA 113XH
UT WOS:000242630800010
PM 16841339
DA 2020-02-16
ER

PT J
AU Belsky, J
   Booth-LaForce, CL
   Bradley, R
   Brownell, CA
   Campbell, SB
   Clarke-Stewart, KA
   Cox, M
   Friedman, SL
   Hirsh-Pasek, K
   Kelly, JF
   McCartney, K
   O'Brien, M
   Phillips, D
   Weinraub, M
AF Belsky, J
   Booth-LaForce, CL
   Bradley, R
   Brownell, CA
   Campbell, SB
   Clarke-Stewart, KA
   Cox, M
   Friedman, SL
   Hirsh-Pasek, K
   Kelly, JF
   McCartney, K
   O'Brien, M
   Phillips, D
   Weinraub, M
CA NICHD Early Child Care Res Net
TI Infant-mother attachment classification: Risk and protection in relation
   to changing maternal caregiving quality
SO DEVELOPMENTAL PSYCHOLOGY
LA English
DT Article
DE early attachment security; risks and protection; behavior problems in
   preschoolers; maternal sensitivity; continuity from infancy to preschool
ID DISRUPTIVE BEHAVIOR PROBLEMS; EARLY CHILD-CARE; DISORGANIZED ATTACHMENT;
   PRESCHOOL ATTACHMENT; EXTERNALIZING PROBLEMS; INDIVIDUAL ADAPTATION;
   MIDDLE CHILDHOOD; SECURITY; PREDICTORS; PSYCHOPATHOLOGY
AB The relations between early infant-mother attachment and children's social competence and behavior problems during the preschool and early school-age period were examined in more than 1,000 children under conditions of decreasing, stable, and increasing maternal parenting quality. Infants' Strange Situation attachment classifications predicted mothers' reports of children's social competence and teachers' reports of externalizing and internalizing behaviors from preschool age through 1st grade. These relations appeared to be mediated by parenting quality; main effects of attachment classification disappeared when effects of parenting quality were controlled. Interactions were also observed. For example, when parenting quality improved over time, teachers rated children with insecure infant-mother attachments lower on externalizing behaviors; when parenting quality decreased, teachers rated insecure children higher on externalizing behaviors. In contrast, children classified as securely attached in infancy did not appear to be affected by declining or improving parenting quality.
C1 NICHD, Early Child Care Res Network, Rockville, MD 20852 USA.
RP Belsky, J (reprint author), NICHD, Early Child Care Res Network, 6100 Execut Blvd, Rockville, MD 20852 USA.
OI Belsky, Jay/0000-0003-2191-2503
NR 77
TC 295
Z9 297
U1 2
U2 58
PU AMER PSYCHOLOGICAL ASSOC/EDUCATIONAL PUBLISHING FOUNDATION
PI WASHINGTON
PA 750 FIRST ST NE, WASHINGTON, DC 20002-4242 USA
SN 0012-1649
J9 DEV PSYCHOL
JI Dev. Psychol.
PD JAN
PY 2006
VL 42
IS 1
BP 38
EP 58
DI 10.1037/0012-1649.42.1.38
PG 21
WC Psychology, Developmental
SC Psychology
GA 005SM
UT WOS:000234844100004
PM 16420117
DA 2020-02-16
ER

PT J
AU Accornero, VH
   Anthony, JC
   Morrow, CE
   Xue, LH
   Bandstra, ES
AF Accornero, VH
   Anthony, JC
   Morrow, CE
   Xue, LH
   Bandstra, ES
TI Prenatal cocaine exposure: An examination of childhood externalizing and
   internalizing behavior problems at age 7 years
SO EPIDEMIOLOGIA E PSICHIATRIA SOCIALE
LA English
DT Article
DE cocaine; prenatal exposure; child behavior
ID IN-UTERO; MATERNAL SMOKING; LANGUAGE-DEVELOPMENT; PRESCHOOL-CHILDREN;
   RISK-FACTORS; PREGNANCY; OUTCOMES; DRUGS; ATTENTION; HISTORY
AB Aim - This study examines the relationship between prenatal cocaine exposure and parent-reported child behavior problems at age 7 years. Methods - Data are from 407 African-American children (210 cocaine-exposed, 197 non-cocaine-exposed) enrolled prospectively at birth in a longitudinal study on the neurodevelopmental consequences of in utero exposure to cocaine. Prenatal cocaine exposure was assessed at delivery through maternal self-report and bioassays (maternal and infant urine and infant meconium). The Achenbach Child Behavior Checklist (CBCL), a measure of childhood externalizing and internalizing behavior problems, was completed by the child's current primary caregiver during an assessment visit scheduled when the child was seven years old. Results - Structural equation and GLM/GEE models disclosed no association linking prenatal cocaine exposure status or level of cocaine exposure to child behavior (CBCL Externalizing and Internalizing scores or the eight CBCL subscale scores). Conclusions - This evidence, based on standardized ratings by the current primary caregiver, fails to support hypothesized cocaine-associated behavioral problems in school-aged children with in utero cocaine exposure. A next step in this line of research is to secure standardized ratings from other informants (e.g., teachers, youth self-report).
C1 Univ Miami, Sch Med, Perinatal Chem Addict Res & Educ CARE Program, Dept Pediat,Div Neonatol, Miami, FL 33101 USA.
   Univ Miami, Sch Med, Perinatal Chem Addict Res & Educ CARE Program, Dept Pediat,Div Psychol, Miami, FL 33101 USA.
   Michigan State Univ, Dept Epidemiol, E Lansing, MI 48824 USA.
   Johns Hopkins Univ, Bloomberg Sch Publ Hlth, Baltimore, MD 21218 USA.
RP Accornero, VH (reprint author), Univ Miami, Sch Med, Perinatal Chem Addict Res & Educ CARE Program, Dept Pediat,Div Neonatol, POB 016960,M-808, Miami, FL 33101 USA.
EM vaccornero@med.miami.edu
FU NCRR NIH HHSUnited States Department of Health & Human ServicesNational
   Institutes of Health (NIH) - USANIH National Center for Research
   Resources (NCRR) [M01 RR016587]; NIDA NIH HHSUnited States Department of
   Health & Human ServicesNational Institutes of Health (NIH) - USANIH
   National Institute on Drug Abuse (NIDA) [R01 DA 06556, R01 DA006556, K01
   DA016720, T32 DA007292, K05 DA015799, K01 DA016720-05, R01 DA006556-15,
   T32 DA007292-16]
NR 49
TC 27
Z9 27
U1 0
U2 12
PU PENSIERO SCIENTIFICO EDITOR
PI ROME
PA VIA BRADANO 3/C, 00199 ROME, ITALY
SN 1121-189X
J9 EPIDEMIOL PSICHIAT S
JI Epidemiol. Psichiatr. Soc.
PD JAN-MAR
PY 2006
VL 15
IS 1
BP 20
EP 29
DI 10.1017/S1121189X00002001
PG 10
WC Psychiatry
SC Psychiatry
GA 029XC
UT WOS:000236596700005
PM 16584100
DA 2020-02-16
ER

PT J
AU Van Leeuwen, K
   Meerschaert, T
   Bosmans, G
   De Medts, L
   Braet, C
AF Van Leeuwen, Karla
   Meerschaert, Thierry
   Bosmans, Guy
   De Medts, Leen
   Braet, Caroline
TI The Strengths and Difficulties Questionnaire in a community sample of
   young children in Flanders
SO EUROPEAN JOURNAL OF PSYCHOLOGICAL ASSESSMENT
LA English
DT Article
DE Strengths and Difficulties Questionnaire; children aged 4-8; behavioral
   and emotional problems; factorial structure; validity
ID BEHAVIOR-CHECKLIST; PSYCHOMETRIC PROPERTIES; PSYCHIATRIC-DISORDERS; SDQ;
   VERSION; RELIABILITY; ADOLESCENTS; SCREEN; NUMBER; HEALTH
AB This study investigates some psychometric properties of the Dutch version of the Strengths and Difficulties Questionnaire (SDQ), a brief measure for screening behavioral and emotional problems in children and adolescents. In two independent Flemish community samples of young children, parents (Sample 1: N = 532; Sample 2: N = 1086) and teachers (Sample 1: N = 512; Sample 2: N = 1049) of children aged 4-8 completed all items of the SDQ. Exploratory factor analysis and confirmatory factor analysis provided evidence for both a three- and a five-factor solution. Internal consistency and interrater reliability of the different SDQ scales were found to be satisfactory, except for the Conduct problems and the Peer problems scales. A good construct validity with the subscales of the well-established Child Behavior Checklist was found. A 2 (gender) x 2 (age groups:. 4-5 and 6-7 years) ANOVA indicated that more hyperactivity/inattention problems and more internalizing behavior was reported for the oldest age group. More behavior problems were reported for boys than for girls, whereas girls were attributed more prosocial behavior.
C1 Univ Ghent, Dept Dev Personal & Social Psychol, B-9000 Ghent, Belgium.
RP Van Leeuwen, K (reprint author), Univ Ghent, Dept Dev Personal & Social Psychol, Henri Dunantlaan 2, B-9000 Ghent, Belgium.
EM karla.vanleeuwen@UGent.be
RI Bosmans, Guy/L-8822-2015
OI Bosmans, Guy/0000-0001-9057-6027
NR 31
TC 68
Z9 68
U1 0
U2 19
PU HOGREFE & HUBER PUBLISHERS
PI GOTTINGEN
PA ROHNSWEG 25, D-37085 GOTTINGEN, GERMANY
SN 1015-5759
J9 EUR J PSYCHOL ASSESS
JI Eur. J. Psychol. Assess.
PY 2006
VL 22
IS 3
BP 189
EP 197
DI 10.1027/1015-5759.22.3.189
PG 9
WC Psychology, Applied
SC Psychology
GA 073YQ
UT WOS:000239779100006
DA 2020-02-16
ER

PT J
AU Pastavkaite, G
   Petrauskiene, A
AF Pastavkaite, G.
   Petrauskiene, A.
TI Internalizing and externalizing psychological health problems of younger
   school age children and their links with family factors
SO EUROPEAN JOURNAL OF PUBLIC HEALTH
LA English
DT Meeting Abstract
C1 Kaunas Univ Med, Inst Biomed Res, Lab Social Pediatr, Kaunas, Lithuania.
EM ausrapet@vector.kmu.It
NR 0
TC 0
Z9 0
U1 0
U2 1
PU OXFORD UNIV PRESS
PI OXFORD
PA GREAT CLARENDON ST, OXFORD OX2 6DP, ENGLAND
SN 1101-1262
EI 1464-360X
J9 EUR J PUBLIC HEALTH
JI Eur. J. Public Health
PY 2006
VL 16
SU 1
BP 142
EP 142
PG 1
WC Public, Environmental & Occupational Health
SC Public, Environmental & Occupational Health
GA 119JN
UT WOS:000243008700410
DA 2020-02-16
ER

PT J
AU Brocki, KC
   Bohlin, G
AF Brocki, KC
   Bohlin, G
TI Developmental change in the relation between executive functions and
   symptoms of ADHD and co-occurring behaviour problems
SO INFANT AND CHILD DEVELOPMENT
LA English
DT Article
DE development; executive functions; ADHD-symptoms
ID DEFICIT HYPERACTIVITY DISORDER; ATTENTION-DEFICIT/HYPERACTIVITY
   DISORDER; RESPONSE-INHIBITION; WORKING-MEMORY; FRONTAL-LOBE; DELAY
   AVERSION; SUSTAINED ATTENTION; DISRUPTIVE BEHAVIOR; PRESCHOOL-CHILDREN;
   NORMATIVE DATA
AB In a sample of 92 children aged 6-13 years this study investigates the normal developmental change in the relation between executive functioning (EF) and the core behavioural symptoms associated with attention deficit hyperactivity disorder (ADHD) (hyperactivity/impulsivity and inattention) as well as symptoms often co-occurring with childhood hyperactivity (conduct- and internalizing problems). EF was assessed by using multiple tests grouped through prior factor analysis, resulting in cognitive measures relating to disinhibition, speed/arousal, verbal working memory, non-verbal working memory, and fluency. The results showed that although disinhibition was positively related to hyperactivity/impulsivity and inattention mainly for the youngest age group, there were no significant age effects for these relations. Instead, age effects were found for the relations between speed/arousal and inattention as well as for the relations between verbal working memory/fluency and inattention. In the oldest age group poor performance on these cognitive measures was associated with high ratings of inattention. For the total sample a relation was obtained between disinhibition and hyperactivity/impulsivity as well as between both working memory measures and internalizing problems. In conclusion, the results from this study suggest that poor inhibition is most clearly associated with ADHD symptoms for younger children, whereas poor functioning with regard to later developing and more complex executive functions such as working memory and fluency is associated with ADHD symptoms for older children. Copyright (c) 2006 John Wiley & Sons, Ltd.
C1 Uppsala Univ, Dept Psychol, SE-75142 Uppsala, Sweden.
RP Brocki, KC (reprint author), Uppsala Univ, Dept Psychol, POB 1225, SE-75142 Uppsala, Sweden.
EM karin.brocki@psyk.uu.se
NR 87
TC 52
Z9 55
U1 2
U2 25
PU WILEY-BLACKWELL
PI MALDEN
PA COMMERCE PLACE, 350 MAIN ST, MALDEN 02148, MA USA
SN 1522-7227
J9 INFANT CHILD DEV
JI Infant Child Dev.
PD JAN-FEB
PY 2006
VL 15
IS 1
BP 19
EP 40
DI 10.1002/icd.413
PG 22
WC Psychology, Developmental
SC Psychology
GA 020VL
UT WOS:000235940900002
DA 2020-02-16
ER

PT J
AU Storch, EA
   Murphy, TK
   Bagner, DM
   Johns, NB
   Baumeister, AL
   Goodman, WK
   Geffken, GR
AF Storch, EA
   Murphy, TK
   Bagner, DM
   Johns, NB
   Baumeister, AL
   Goodman, WK
   Geffken, GR
TI Reliability and validity of the Child Behavior Checklist
   Obsessive-Compulsive Scale
SO JOURNAL OF ANXIETY DISORDERS
LA English
DT Article
DE obsessive-compulsive disorder; children; validity; Obsessive-Compulsive
   Scale-revised; Child Behavior Checklist
ID PARALLEL ANALYSIS; DISORDER; ADOLESCENTS; NUMBER; PREVALENCE;
   COMPONENTS; VERSION; TODS
AB This study examined the psychometric properties of the Obsessive-Compulsive Scale (OCS) of the Child Behavior Checklist (CBCL). Participants included 48 youth with obsessive-compulsive disorder (OCD), 41 with a non-OCD internalizing disorder, and 101 with an externalizing disorder. Confirmatory factor analysis of the 8-item OCS did not result in an adequate fit. Exploratory factor analysis identified a 1-factor model consisting of 6 items. Adequate internal consistency for the revised OCS (OCS-R) was obtained, and convergent validity was supported by moderate relationships with other OCD indices. The OCS-R had stronger associations with measures of OCD symptoms than with measures of depression and externalizing behaviors. Youth with OCD had significantly higher OCS-R scores than those with internalizing and externalizing disorders. Suggestions for cutoff scores are provided using results from ROC analyses. Overall, these findings suggest that the OCS-R is a reliable and valid instrument for the assessment of pediatric OCD. (c) 2005 Elsevier Inc. All rights reserved.
C1 Univ Florida, Dept Pediat, Gainesville, FL 32610 USA.
   Univ Florida, Dept Psychiat, Gainesville, FL 32610 USA.
   Univ Florida, Dept Clin & Hlth Psychol, Gainesville, FL 32610 USA.
RP Storch, EA (reprint author), Univ Florida, Dept Pediat, Gainesville, FL 32610 USA.
EM estorch@psychiatry.ufl.edu
RI Storch, Eric/I-4935-2012; Murphy, Tanya K/J-7079-2013
NR 33
TC 25
Z9 25
U1 0
U2 4
PU PERGAMON-ELSEVIER SCIENCE LTD
PI OXFORD
PA THE BOULEVARD, LANGFORD LANE, KIDLINGTON, OXFORD OX5 1GB, ENGLAND
SN 0887-6185
J9 J ANXIETY DISORD
JI J. Anxiety Disord.
PY 2006
VL 20
IS 4
BP 473
EP 485
DI 10.1016/j.janxdis.2005.06.002
PG 13
WC Psychology, Clinical; Psychiatry
SC Psychology; Psychiatry
GA 046TS
UT WOS:000237834600006
PM 16046257
DA 2020-02-16
ER

PT J
AU Marmorstein, NR
AF Marmorstein, Naomi R.
TI Generalized versus performance-focused social phobia: Patterns of
   comorbidity among youth
SO JOURNAL OF ANXIETY DISORDERS
LA English
DT Article
DE social phobia; comorbidity; subtype; anxiety; internalizing;
   externalizing
ID CHILDHOOD ANXIETY DISORDERS; PERSONALITY-DISORDER; CO-MORBIDITY;
   ADOLESCENTS; DEPRESSION; CHILDREN; PSYCHOPATHOLOGY; EPIDEMIOLOGY;
   IMPAIRMENT; PREDICTORS
AB The goal of this study was to examine patterns of comorbidity associated with generalized and performance-focused social phobia (SOP) among a community-based sample of youth while also examining whether gender and age influenced the associations found. Participants from the Methods for the Epidemiology of Child and Adolescent Mental Disorders (MECA) Study, aged 9-17 (N = 1295), were used. Diagnoses were based on structured clinical interviews with youth and their caregivers. Results indicated that both subtypes of SOP were associated with a range of other anxiety disorders. Contrary to the expectations, performance-focused SOP was somewhat more strongly associated with depressive disorders than was generalized SOP; this difference was driven primarily by higher rates of dysthymia (DYS) among those with performance-focused SOP than generalized SOP Although attention-deficit hyperactivity disorder (ADHD) was associated with generalized SOP, more severe externalizing behavior (oppositional defiant disorder (ODD) and conduct disorder (CD)) was only associated with performance-focused SOP. Limited gender and age differences in these relationships were found. (c) 2005 Elsevier Ltd. All rights reserved.
C1 Rutgers State Univ, Dept Psychol, Camden, NJ 08102 USA.
RP Marmorstein, NR (reprint author), Rutgers State Univ, Dept Psychol, 311 N 5th St, Camden, NJ 08102 USA.
EM marmorst@camden.rutgers.edu
OI Marmorstein, Naomi/0000-0003-4394-3474
FU NIMH NIH HHSUnited States Department of Health & Human ServicesNational
   Institutes of Health (NIH) - USANIH National Institute of Mental Health
   (NIMH) [U01 MH46732, U01 MH46725, U01 MH46718, U01 MH46717]
NR 29
TC 12
Z9 12
U1 0
U2 2
PU PERGAMON-ELSEVIER SCIENCE LTD
PI OXFORD
PA THE BOULEVARD, LANGFORD LANE, KIDLINGTON, OXFORD OX5 1GB, ENGLAND
SN 0887-6185
J9 J ANXIETY DISORD
JI J. Anxiety Disord.
PY 2006
VL 20
IS 6
BP 778
EP 793
DI 10.1016/j.janxdis.2005.08.004
PG 16
WC Psychology, Clinical; Psychiatry
SC Psychology; Psychiatry
GA 072YX
UT WOS:000239710300005
PM 16202561
DA 2020-02-16
ER

PT J
AU Storch, EA
   Murph, TK
   Adkins, JW
   Lewin, AB
   Geffken, GR
   Johns, NB
   Jann, KE
   Goodman, WK
AF Storch, Eric A.
   Murph, Tanya K.
   Adkins, Jennifer W.
   Lewin, Adam B.
   Geffken, Gary R.
   Johns, Natalie B.
   Jann, Kathryn E.
   Goodman, Wayne K.
TI The children's Yale-Brown obsessive-compulsive scale: Psychometric
   properties of child- and parent-report formats
SO JOURNAL OF ANXIETY DISORDERS
LA English
DT Article
DE obsessive-compulsive disorder; children's Yale-Brown
   obsessive-compulsive scale; children; reliability; validity
ID PARALLEL ANALYSIS; SELF-REPORT; DISORDER; RELIABILITY; VALIDITY; NUMBER;
   ADOLESCENTS; COMPONENTS; INVENTORY; INTERVIEW
AB The children's Yale-Brown obsessive-compulsive scale (CY-BOCS) is a commonly used, psychometrically sound clinician-rated instrument of pediatric obsessive-compulsive disorder (OCD) severity. Given the relatively direct rating format and potential benefits of alternative versions that could be easily administered to patients and parents, we developed and examined the psychometric properties of child- and parent-report formats of the CY-BOCS severity items. A total of 53 children and adolescents (8-17 years old) with OCD and their parents was administered the CY-BOCS, children's Yale-Brown obsessive-compulsive scale-child report (CY-BOCS-CR), children's Yale-Brown obsessive-compulsive scale-parent report (CY-BOCS-PR), and other measures of obsessive-compulsive symptoms, internalizing, and externalizing symptoms. In general, reliability and convergent and divergent validity of the CY-BOCS-CR/PR were satisfactory. Psychometric. properties for the CY-BOCS-CR in those children and adolescents with externalizing behavior problems were lower relative to those without externalizing problems. Exploratory factor analyses identified a two-factor structure in both measures comprised of disturbance and severity factors. This study provides preliminary support for the use of child- and parent-report versions of the CY-BOCS. (c) 2006 Elsevier Ltd. All rights reserved.
C1 Univ Florida, Dept Psychiat, Gainesville, FL 32610 USA.
   Univ Florida, Dept Pediat, Gainesville, FL 32611 USA.
   Univ Florida, Dept Clin & Hlth Psychol, Gainesville, FL 32611 USA.
RP Storch, EA (reprint author), Univ Florida, Dept Psychiat, Gainesville, FL 32610 USA.
EM estorch@psychiatry.ufl.edu
RI Lewin, Adam/A-9832-2013; Storch, Eric/I-4935-2012; Murphy, Tanya
   K/J-7079-2013
FU NIMH NIH HHSUnited States Department of Health & Human ServicesNational
   Institutes of Health (NIH) - USANIH National Institute of Mental Health
   (NIMH) [R01 MH45802, K23 MH01739]
NR 36
TC 80
Z9 80
U1 0
U2 14
PU PERGAMON-ELSEVIER SCIENCE LTD
PI OXFORD
PA THE BOULEVARD, LANGFORD LANE, KIDLINGTON, OXFORD OX5 1GB, ENGLAND
SN 0887-6185
J9 J ANXIETY DISORD
JI J. Anxiety Disord.
PY 2006
VL 20
IS 8
BP 1055
EP 1070
DI 10.1016/j.janxdis.2006.01.006
PG 16
WC Psychology, Clinical; Psychiatry
SC Psychology; Psychiatry
GA 112YY
UT WOS:000242565300005
PM 16503111
DA 2020-02-16
ER

PT J
AU Tan, TX
   Marfo, K
AF Tan, TX
   Marfo, K
TI Parental ratings of behavioral adjustment in two samples of adopted
   Chinese girls: Age-related versus socio-emotional correlates and
   predictors
SO JOURNAL OF APPLIED DEVELOPMENTAL PSYCHOLOGY
LA English
DT Article
DE adoption; Chinese girls; behavioral adjustment; age at adoption;
   pre-adoption neglect; post-adoption rejection behaviors; child behavior
   checklist
ID EARLY SEVERE DEPRIVATION; INTERNATIONAL ADOPTEES; NONADOPTED CHILDREN;
   ROMANIAN ORPHANAGES; EMOTIONAL-PROBLEMS; EARLY-CHILDHOOD; FOLLOW-UP;
   ATTACHMENT; ADOLESCENTS; PREVALENCE
AB Parental ratings of 695 adopted Chinese girls' internalizing, externalizing, and total problem behaviors were analyzed in 4 stages to: (1) Compare adjustment profiles of Chinese adoptee samples with relevant US normative data; (2) analyze age differences in behavioral adjustment differences of Chinese adoptees; (3) examine interrelationships among the 3 behavior problem scores and child's age at adoption, current age, pre-adoption neglect, and post-adoption initial rejection behaviors; and (4) explore the degree to which the 4 child-level independent variables worked individually or collectively to predict behavioral adjustment outcomes. Chinese adoptees had better adjustment scores than normative samples from the U.S. Preschool-age adoptees had better adjustment scores than school-age adoptees. No relationships were observed between the age-related variables and behavioral adjustment measures. However, pre-adoption neglect and post-adoption initial rejection behaviors were predictors of behavioral adjustment scores. The implications of these findings for future research, clinical practice and parenting education were discussed. (c) 2005 Elsevier Inc. All rights reserved.
C1 Univ S Florida, Coll Educ, Dept Psychol & Social Fdn, Tampa, FL 33620 USA.
   Univ S Florida, Coll Educ, Ctr Res Childrens Dev & Learning, Tampa, FL 33620 USA.
RP Tan, TX (reprint author), Univ S Florida, Coll Educ, Dept Psychol & Social Fdn, EDU162,4202 Fowler Ave, Tampa, FL 33620 USA.
EM Tan@coedu.usf.edu
OI Tan, Tony/0000-0001-9496-3470
NR 49
TC 55
Z9 56
U1 0
U2 9
PU ELSEVIER SCIENCE INC
PI NEW YORK
PA 360 PARK AVE SOUTH, NEW YORK, NY 10010-1710 USA
SN 0193-3973
J9 J APPL DEV PSYCHOL
JI J. Appl. Dev. Psychol.
PD JAN-FEB
PY 2006
VL 27
IS 1
BP 14
EP 30
DI 10.1016/j.appdev.2005.12.004
PG 17
WC Psychology, Developmental
SC Psychology
GA 027JA
UT WOS:000236410400002
DA 2020-02-16
ER

PT J
AU Diamond, G
   Panichelli-Mindel, SM
   Shera, D
   Dennis, M
   Tims, F
   Ungemack, J
AF Diamond, G
   Panichelli-Mindel, SM
   Shera, D
   Dennis, M
   Tims, F
   Ungemack, J
TI Psychiatric syndromes in adolescents with marijuana abuse and dependency
   in outpatient treatment
SO JOURNAL OF CHILD & ADOLESCENT SUBSTANCE ABUSE
LA English
DT Article
DE adolescents; marijuana; mental health; prevalence
ID SUBSTANCE USE DISORDERS; YOUTH TREATMENT CYT; ETHNIC-DIFFERENCES;
   MULTIPLE INFORMANTS; COMORBIDITY; CHILD; PSYCHOPATHOLOGY; PREVALENCE;
   PARENT; INTERVIEW
AB Objective: The purpose of the current study to assist in understanding the prevalence and clinical correlates of psychiatric distress in adolescents seeking outpatient services for marijuana abuse or dependency.
   Methods: In a multi-site randomized clinical trial, 600 adolescents and their parents were assessed at intake using the Global Appraisals of Individual Needs. DSM-IV criteria were used to diagnose marijuana use disorders, and a symptom check list was used to measure symptoms on five syndromes: conduct disorder, ADHD, depression, anxiety, and disorders of traumatic distress.
   Results: Patients endorsed acute levels of conduct disorder (74%), ADHD (77%), depression (37.7%), anxiety (28.8%), and traumatic distress (13.8%), and 72% endorsed acute levels on two or more syndromes. Adolescents with a diagnosis of dependency and females evidenced the greatest severity of mental health distress, and minimal differences were found between racial groups. Patients with acute levels of both internalizing and externalizing syndromes reported problems with substance use, criminal activities, trauma experience, and family environments.
   Conclusion: Co-occurring psychiatric distress is the norm for adolescents seeking outpatient services for marijuana disorders. Better integration of substance use and mental health services would likely improve the quality of care for these troubled youth.
C1 Childrens Hosp Philadelphia, Philadelphia, PA 19104 USA.
   Univ Penn, Philadelphia, PA 19104 USA.
   Univ S Florida, Tampa, FL USA.
   Univ Connecticut, Storrs, CT USA.
RP Diamond, G (reprint author), Childrens Hosp Philadelphia, Philadelphia, PA 19104 USA.
EM gdiamond@psych.upenn.edu
NR 40
TC 42
Z9 42
U1 0
U2 8
PU HAWORTH PRESS INC
PI BINGHAMTON
PA 10 ALICE ST, BINGHAMTON, NY 13904-1580 USA
SN 1067-828X
J9 J CHILD ADOLES SUBST
JI J. Child Adolesc. Subst. Abus.
PY 2006
VL 15
IS 4
BP 37
EP 54
DI 10.1300/J029v15n04_02
PG 18
WC Substance Abuse
SC Substance Abuse
GA 049FC
UT WOS:000238000300002
DA 2020-02-16
ER

PT J
AU Forbes, EE
   Shaw, DS
   Fox, NA
   Cohn, JF
   Silk, JS
   Kovacs, M
AF Forbes, EE
   Shaw, DS
   Fox, NA
   Cohn, JF
   Silk, JS
   Kovacs, M
TI Maternal depression, child frontal asymmetry, and child affective
   behavior as factors in child behavior problems
SO JOURNAL OF CHILD PSYCHOLOGY AND PSYCHIATRY
LA English
DT Article
DE maternal depression; behavior problems; affect regulation;
   psychophysiology; parent-child interaction
ID BRAIN ACTIVITY; EMOTION REGULATION; INFANT INTERACTION; SOCIAL
   COMPETENCE; MOOD DISORDERS; EEG ASYMMETRY; ADOLESCENTS; ACTIVATION;
   PARENTS; HISTORY
AB Background: Despite findings that parent depression increases children's risk for internalizing and externalizing problems, little is known about other factors that combine with parent depression to contribute to behavior problems. Methods: As part of a longitudinal, interdisciplinary study on childhood-onset depression (COD), we examined the association of mother history of COD, child frontal electroencephalogram asymmetry, and affective behavior with children's concurrent behavior problems. Results: Children in the COD group had higher anxious/depressed and aggressive problems than did children in the control group, but this was qualified by a COD-by-asymmetry interaction effect. For COD but not control children, left frontal asymmetry was associated with both anxious/depressed and aggressive child problems. Children with left frontal asymmetry and low affect regulation behavior had higher anxious/depressed problems than did those with high affect regulation behavior. Boys with left frontal asymmetry had higher aggressive problems than did those with right frontal asymmetry. Conclusions: In children of mothers with COD, physiological and behavioral indices of affect regulation may constitute risks for behavior problems.
C1 Univ Pittsburgh, Dept Psychiat, Pittsburgh, PA 15213 USA.
   Univ Maryland, College Pk, MD 20742 USA.
RP Forbes, EE (reprint author), Univ Pittsburgh, Dept Psychiat, WPIC E-719,3811 OHara St, Pittsburgh, PA 15213 USA.
EM forbese@msx.upmc.edu
RI Forbes, Erika/J-2445-2015
OI Forbes, Erika/0000-0003-0659-7744; Silk, Jennifer/0000-0002-8638-4337
FU NIMH NIH HHSUnited States Department of Health & Human ServicesNational
   Institutes of Health (NIH) - USANIH National Institute of Mental Health
   (NIMH) [MH56193, MH18269]
NR 57
TC 43
Z9 45
U1 1
U2 11
PU BLACKWELL PUBLISHING
PI OXFORD
PA 9600 GARSINGTON RD, OXFORD OX4 2DQ, OXON, ENGLAND
SN 0021-9630
J9 J CHILD PSYCHOL PSYC
JI J. Child Psychol. Psychiatry
PD JAN
PY 2006
VL 47
IS 1
BP 79
EP 87
DI 10.1111/j.1469-7610.2005.01442.x
PG 9
WC Psychology, Developmental; Psychiatry; Psychology
SC Psychology; Psychiatry
GA 995TP
UT WOS:000234127200010
PM 16405644
DA 2020-02-16
ER

PT J
AU Wade, SL
   Michaud, L
   Brown, TM
AF Wade, SL
   Michaud, L
   Brown, TM
TI Putting the pieces together - Preliminary efficacy of a family
   problem-solving intervention for children with traumatic brain injury
SO JOURNAL OF HEAD TRAUMA REHABILITATION
LA English
DT Article
DE brain injury; child adjustment; communication skills; family adaptation;
   problem solving
ID ADOLESCENTS; PREDICTORS; SKILLS
AB Objective: To describe a family-centered problem-solving intervention (FPS) for pediatric traumatic brain injury (TBI), and to assess the efficacy of the intervention in a randomized clinical trial. Participants: Families of 32 school-aged children with moderate to severe TBI randomly assigned to FPS or usual care (UC) group. Main Outcome Measures: Child Behavior Checklist, Brief Symptom Inventory, Conflict Behavior Questionnaire. Intervention: Seven-session problemsolving/skill-building intervention delivered over a 6-month period for the participating families. Results: Parents in the FPS group reported significantly greater improvements in their children in internalizing symptoms, anxiety/depression, and withdrawal than did parents in the UC comparison group. Conclusions: FPS holds promise for reducing child behavior problems, the most common and persistent sequelate of TBI.
C1 Childrens Hosp, Med Ctr, Div Pediat Phys Med & Rehabil, Dept Pediat, Cincinnati, OH 45229 USA.
   Univ Cincinnati, Coll Med, Cincinnati, OH USA.
RP Wade, SL (reprint author), Childrens Hosp, Med Ctr, Div Pediat Phys Med & Rehabil, Dept Pediat, 333 Burnet Ave, Cincinnati, OH 45229 USA.
EM shari.wade@cchmc.org
NR 25
TC 85
Z9 85
U1 0
U2 13
PU LIPPINCOTT WILLIAMS & WILKINS
PI PHILADELPHIA
PA 530 WALNUT ST, PHILADELPHIA, PA 19106-3261 USA
SN 0885-9701
J9 J HEAD TRAUMA REHAB
JI J. Head Trauma Rehabil.
PD JAN-FEB
PY 2006
VL 21
IS 1
BP 57
EP 67
DI 10.1097/00001199-200601000-00006
PG 11
WC Clinical Neurology; Rehabilitation
SC Neurosciences & Neurology; Rehabilitation
GA 004WW
UT WOS:000234784300006
PM 16456392
DA 2020-02-16
ER

PT J
AU Buehler, C
   Benson, MJ
   Gerard, JM
AF Buehler, C
   Benson, MJ
   Gerard, JM
TI Interparental hostility and early adolescent problem behavior: The
   mediating role of specific aspects of parenting
SO JOURNAL OF RESEARCH ON ADOLESCENCE
LA English
DT Article
ID YOUTH PROBLEM BEHAVIORS; MARITAL CONFLICT; CHILD ADJUSTMENT;
   ANTISOCIAL-BEHAVIOR; PATHWAYS; MOTHERS; FATHERS; STYLES; MODEL;
   PERCEPTIONS
AB This study examines how parenting helps explain the contemporaneous association between interparental hostility and adolescent problem behavior. A theoretical model of spillover was tested specifying five aspects of mothers' and fathers' parenting that might be associated with parents' hostile interactions with one another: harshness, inconsistency, psychological intrusiveness, and lower levels of acceptance and monitoring knowledge. The sample consisted of 416 early adolescents and their married parents. The association between interparental hostility and adolescent externalizing problems was mediated uniquely by fathers' and mothers' harshness, lower levels of fathers' monitoring knowledge, and mothers' psychological intrusiveness. The association between interparental hostility and adolescent internalizing was mediated uniquely by mothers' harshness, psychological intrusiveness, and lower levels of acceptance. These patterns were similar for sons and daughters.
C1 UNCG, Greensboro, NC 27402 USA.
   Virginia Tech, Blacksburg, VA 24061 USA.
   Bowling Green State Univ, Bowling Green, OH 43403 USA.
RP Buehler, C (reprint author), UNCG, Stone Bldg, Greensboro, NC 27402 USA.
EM cbuehler@uncg.edu
NR 78
TC 65
Z9 69
U1 0
U2 14
PU WILEY-BLACKWELL
PI MALDEN
PA COMMERCE PLACE, 350 MAIN ST, MALDEN 02148, MA USA
SN 1050-8392
J9 J RES ADOLESCENCE
JI J. Res. Adolesc.
PY 2006
VL 16
IS 2
BP 265
EP 291
DI 10.1111/j.1532-7795.2006.00132.x
PG 27
WC Family Studies; Psychology, Developmental
SC Family Studies; Psychology
GA 034PK
UT WOS:000236942900006
DA 2020-02-16
ER

PT J
AU Chen, XJ
   Thrane, L
   Whitbeck, LB
   Johnson, K
AF Chen, Xiaojin
   Thrane, Lisa
   Whitbeck, Les B.
   Johnson, Kurt
TI Mental disorders, comorbidity, and postrunaway arrests among homeless
   and runaway adolescents
SO JOURNAL OF RESEARCH ON ADOLESCENCE
LA English
DT Article
ID PSYCHIATRIC-DISORDERS; SOCIAL-CONSEQUENCES; SUBSTANCE-ABUSE; VIOLENCE;
   CRIME; VICTIMIZATION; PEOPLE; YOUTH; DELINQUENCY; PROBABILITY
AB This study examined the associations between lifetime mental disorder, comorbidity, and self-reported postrunaway arrests among 428 (187 males, 241 females) homeless and runaway youth. The analysis examined the pattern of arrests across five lifetime mental disorders (alcohol abuse, drug abuse, conduct disorder, major depressive episode, and posttraumatic stress disorder). The adolescents, ranging from 16 to 19 years old, were interviewed directly on the streets and in shelters in four Midwestern states using computer-assisted personal interviewing. Extensive self-reports of early life history, behaviors since running away from home, and diagnostic interviewing (UM-CIDI and DISC-R) were used to estimate possible disorders. There was a high level of postrunaway arrests reported by the youth; more than half were arrested at least once after the initial runaway, with the average of 4.4 times. Consistent with the hypotheses, there were differential associations between individual mental disorders and involvement with the criminal justice system. Only externalizing disorders such as substance abuse and conduct disorder were related to arrest. Street youth with multiple externalizing and internalizing disorders were more likely to be arrested than nondisordered youths.
C1 Tulane Univ, Dept Sociol, New Orleans, LA 70118 USA.
   Wichita State Univ, Wichita, KS USA.
   Univ Nebraska, Lincoln, NE USA.
RP Chen, XJ (reprint author), Tulane Univ, Dept Sociol, 220 Newcomb Hall, New Orleans, LA 70118 USA.
EM xchen1@tulane.edu
RI Castellanos, H. Daniel/B-8170-2008
NR 63
TC 41
Z9 41
U1 0
U2 7
PU BLACKWELL PUBLISHING
PI OXFORD
PA 9600 GARSINGTON RD, OXFORD OX4 2DQ, OXON, ENGLAND
SN 1050-8392
J9 J RES ADOLESCENCE
JI J. Res. Adolesc.
PY 2006
VL 16
IS 3
BP 379
EP 402
DI 10.1111/j.1532-7795.2006.00499.x
PG 24
WC Family Studies; Psychology, Developmental
SC Family Studies; Psychology
GA 067WX
UT WOS:000239334400002
OA Green Published
DA 2020-02-16
ER

PT J
AU Konuk, N
   Erdogan, A
   Atik, L
   Ugur, MB
   Simsekyilmaz, O
AF Konuk, Numan
   Erdogan, Ayten
   Atik, Levent
   Ugur, Mehmet Birol
   Simsekyilmaz, Oezge
TI Evaluation of behavioral and emotional problems in deaf children by
   using the child behavior checklist
SO NEUROLOGY PSYCHIATRY AND BRAIN RESEARCH
LA English
DT Article
DE child; deaf; anxiety; depression; behavioral problems
ID HEARING-IMPAIRED CHILDREN; MENTAL-HEALTH PROBLEMS; TURKISH IMMIGRANT;
   PSYCHIATRIC-DISORDER; SCHOOL SETTINGS; DUTCH CHILDREN; ADOLESCENTS;
   ADJUSTMENT; PREVALENCE; NETHERLANDS
AB Objective: There are big discrepancies among the reported prevalence rates of emotional/behavioral problems for deaf children. We aimed to evaluate the prevalence rate of emotional and behavioral problems and to assess the effect of subject characteristics on these problems in a group of deaf Turkish children and adolescents.
   Method: Seventy-two students from a regional residential school for the deaf children and adolescents, aged 6 to 18 years, were recruited as the study group. The control group consisted of 45 age-matched healthy children and adolescents. A questionnaire on sociodemographic features and the Child Behavior Checklist (CBCL) were administered to the parents of the children and adolescents.
   Results: The deaf students group showed significantly more internalizing problems than controls. The largest difference was found for the Anxious/Depressed and Somatic Complaints scale. Deaf adolescents aged between 12 and 18 years had significantly higher anxious/depressed and somatic complaints subscores of CBCL than deaf children aged between 6 and 11 years. Furthermore girls had significantly higher subscores of Anxious/Depressed and Somatic Complaints than the boys in the deaf group. The correlation analysis revealed that degree of hearing loss, academic achievement, and teacher-rated communication level were not related to any emotional or behavioral problems.
   Conclusion: Deaf children and adolescents have more internalizing problems than normal hearing controls. The results underline the need of screening the deaf children and adolescents more often concerning their mental health.
C1 Zonguldak Karaelmas Univ, Fac Med, Dept Psychiat, Zonguldak, Turkey.
   Mem Hosp, Dept Child & Adolescent Psychiat, Istanbul, Turkey.
   Zonguldak Karaelmas Univ, Fac Med, Dept Otorhinolaryngol, Zonguldak, Turkey.
RP Konuk, N (reprint author), Zonguldak Karaelmas Univ, Fac Med, Dept Psychiat, Zonguldak, Turkey.
EM nkonuk@med.karaelmas.edu.tr
RI Konuk, Numan/A-5093-2016
OI Konuk, Numan/0000-0002-6815-9750
NR 43
TC 8
Z9 8
U1 0
U2 21
PU UNIVERSITATSVERLAG ULM GMBH
PI ULM
PA BAHNHOFSTRASSE 20, D-89073 ULM, GERMANY
SN 0941-9500
J9 NEUROL PSYCHIAT BR
JI Neurol. Psychiatr. Brain Res.
PY 2006
VL 13
IS 2
BP 59
EP 64
PG 6
WC Neurosciences; Psychiatry
SC Neurosciences & Neurology; Psychiatry
GA 212DZ
UT WOS:000249575100001
DA 2020-02-16
ER

PT J
AU Hazen, AL
   Connelly, CD
   Kelleher, KJ
   Barth, RP
   Landsverk, JA
AF Hazen, AL
   Connelly, CD
   Kelleher, KJ
   Barth, RP
   Landsverk, JA
TI Female caregivers' experiences with intimate partner violence and
   behavior problems in children investigated as victims of maltreatment
SO PEDIATRICS
LA English
DT Article
DE intimate partner violence; child behavior problems; child maltreatment;
   child protective services
ID INTERNATIONAL DIAGNOSTIC INTERVIEW; ADULT DOMESTIC VIOLENCE; BATTERED
   WOMEN; FAMILY VIOLENCE; VERBAL AGGRESSION; CONDUCT PROBLEMS;
   MENTAL-HEALTH; PARENTS; ABUSE; RISK
AB OBJECTIVE. We examined the relationship between women's experiences with intimate partner violence and their reports of child behavior problems.
   METHODS. Data were from the National Survey of Child and Adolescent Well-Being, a national probability study of children who were the subjects of child abuse and neglect investigations. The sample consisted of 2020 female caregivers of children between the ages of 4 and 14 years who were interviewed about demographic characteristics, child behavior problems, female caregiver mental health, parenting behaviors, experiences with intimate partner violence, and community characteristics. Information on child abuse and neglect was obtained in interviews with child protective services workers. Multiple-regression analyses were used to investigate the association between caregiver victimization and child behavior problems while controlling for the effects of child, family, and environmental characteristics. The potential moderating effects of caregiver depression and parenting practices on the relation between intimate partner violence and child behavior problems were examined also.
   RESULTS. Severe intimate partner violence was associated with both externalizing and internalizing behavior problems when other risk factors were controlled. Use of corporal punishment and psychological aggression were significant moderators, but maternal depression did not moderate the relation between intimate partner violence and behavior problems.
   CONCLUSIONS. This study adds to the evidence that maternal caregivers' experiences with intimate partner violence are related to child functioning. The findings suggest that systematic efforts are needed to ensure that mental health needs are identified and addressed appropriately in children exposed to this violence.
C1 Childrens Hosp & Hlth Ctr, Child & Adolescent Serv Res Ctr, San Diego, CA 92123 USA.
   San Diego State Univ, Dept Psychol, San Diego, CA 92182 USA.
   San Diego State Univ, Sch Social Work, San Diego, CA 92182 USA.
   Univ San Diego, Hahn Sch Nursing & Hlth Sci, San Diego, CA 92110 USA.
   Columbus Childrens Res Inst, Off Clin Sci, Columbus, OH USA.
   Univ N Carolina, Sch Social Work, Chapel Hill, NC USA.
RP Hazen, AL (reprint author), Childrens Hosp & Hlth Ctr, Child & Adolescent Serv Res Ctr, 3020 Childrens Way,MC 5033, San Diego, CA 92123 USA.
EM ahazen@casrc.org
RI Barth, Richard P/A-9782-2008; Kelleher, Kelly/E-3361-2011
FU NIDA NIH HHSUnited States Department of Health & Human ServicesNational
   Institutes of Health (NIH) - USANIH National Institute on Drug Abuse
   (NIDA) [K01 DA015145, K01-DA15145]; NIMH NIH HHSUnited States Department
   of Health & Human ServicesNational Institutes of Health (NIH) - USANIH
   National Institute of Mental Health (NIMH) [MH59672]
NR 70
TC 62
Z9 63
U1 0
U2 19
PU AMER ACAD PEDIATRICS
PI ELK GROVE VILLAGE
PA 141 NORTH-WEST POINT BLVD,, ELK GROVE VILLAGE, IL 60007-1098 USA
SN 0031-4005
J9 PEDIATRICS
JI Pediatrics
PD JAN
PY 2006
VL 117
IS 1
BP 99
EP 109
DI 10.1542/peds.2004-2542
PG 11
WC Pediatrics
SC Pediatrics
GA 999QV
UT WOS:000234406100014
PM 16396866
DA 2020-02-16
ER

PT J
AU Trautmann-Villalba, P
   Laucht, M
   Schmidt, MH
AF Trautmann-Villalba, P
   Laucht, M
   Schmidt, MH
TI Father negativity in the interaction with toddlers as predictor of
   internalizing problems in girls and boys at school age
SO PRAXIS DER KINDERPSYCHOLOGIE UND KINDERPSYCHIATRIE
LA English
DT Article
DE father-child-interaction; internalizing behavior; toddlerhood; school
   age; TRF
ID EXTERNALIZING PROBLEMS; ADOLESCENT ANXIETY; MENTAL-DISORDERS; CHILDHOOD;
   CHILDREN; EPIDEMIOLOGY; SOMATIZATION; DEPRESSION; PREVALENCE; MANNHEIM
AB The aim of this study is to examine the association between observed fathers' negativity in the interaction with their toddlers and internalizing problems of girls and boys at school age. In a prospective study of children at risk (Mannheim Study of Risk Children), 88 father-child dyads at the child's age of 2 years were videotaped and rated with a macro- and microanalytic coding system. Behavior problems were assessed at the age of 8 years using the Teacher Report Form of Achenbach's rating scales. Results revealed that fathers were more emotionally negative with their sons than with their daughters. No further differences in the fathers' interactive behavior according to child gender were found. However, fathers whose daughters had more internalizing problems (as seen by the teachers) at age 8 years were more restrictive and showed more inadequate control and negative interactive styles. In contrast, no predictive value of father negativity was observed in boys.
C1 Klin Psychiat & Psychotherapie Kindes & Jugendalt, Zent Inst Seel Gesundheit, D-68072 Mannheim, Germany.
RP Laucht, M (reprint author), Klin Psychiat & Psychotherapie Kindes & Jugendalt, Zent Inst Seel Gesundheit, Postfach 12 21 20, D-68072 Mannheim, Germany.
EM laucht@zi-mannheim.de
NR 23
TC 3
Z9 3
U1 0
U2 4
PU VANDENHOECK & RUPRECHT GMBH & CO KG
PI GOTTINGEN
PA VIENNA UNIV PRESS, ROBERT BOSCH BREITE 6, D-37079 GOTTINGEN, GERMANY
SN 0032-7034
EI 2196-8225
J9 PRAX KINDERPSYCHOL K
JI Prax. Kinderpsychol. Kinderpsychiatr.
PY 2006
VL 55
IS 3
BP 169
EP 180
PG 12
WC Psychology, Developmental; Psychiatry
SC Psychology; Psychiatry
GA 028KT
UT WOS:000236487000001
PM 16550886
DA 2020-02-16
ER

PT J
AU Breslau, J
   Aguilar-Gaxiola, S
   Kendler, KS
   Su, M
   Williams, D
   Kessler, RC
AF Breslau, J
   Aguilar-Gaxiola, S
   Kendler, KS
   Su, M
   Williams, D
   Kessler, RC
TI Specifying race-ethnic differences in risk for psychiatric disorder in a
   USA national sample
[truncated: 872,545 more chars]
