# Supplementary material for: Mapping Phenomena Relevant to Adolescent Emotion Regulation: A Text-Mining Systematic Review
Source: Adolesc Res Rev. 2021 May 21;7(1):127–39. doi: 10.1007/s40894-021-00160-7 (PMC8138847; doi:10.1007/s40894-021-00160-7)
Supplement: Supplementary file 1 — Supplementary file1 (ZIP 54379 kb) [file 40894_2021_160_MOESM1_ESM.zip › veni_sysrev-master/recs/savedrecs18.txt]

FN Clarivate Analytics Web of Science
VR 1.0
PT J
AU Oldehinkel, AJ
   Hartman, CA
   De Winter, AF
   Veenstra, R
   Ormel, J
AF Oldehinkel, AJ
   Hartman, CA
   De Winter, AF
   Veenstra, R
   Ormel, J
TI Temperament profiles associated with internalizing and externalizing
   problems in preadolescence
SO DEVELOPMENT AND PSYCHOPATHOLOGY
LA English
DT Article
ID RESPONSE-INHIBITION; GENDER-DIFFERENCES; CONDUCT DISORDER; BIRTH COHORT;
   SELF-REPORTS; PERSONALITY; BEHAVIOR; PREVALENCE; CHILDREN;
   PSYCHOPATHOLOGY
AB This study investigates how temperament factors are linked to internalizing and externalizing problems in a Dutch population sample of preadolescents (N = 2230). Internalizing and externalizing problems were assessed by the Child Behavior Checklist and the Youth Self-Report and temperament was evaluated by the parent-version of the Revised Early Adolescent Temperament Questionnaire. Temperament profiles were examined in children with (a) neither internalizing nor externalizing problems, (b) only internalizing problems, (c) only externalizing problems, and (d) both internalizing and externalizing problems. The results suggest clearly diverging temperament profiles for these groups of children, with High-Intensity Pleasure and Shyness (representing the broad dimension of Surgency) steering the conditional probability of internalizing and externalizing problems (direction markers), Frustration mainly being related to maladaptation in general (severity marker), and Fear and Effortful Control being associated with both the severity and the direction of internalizing and externalizing problems, respectively. Girls and boys differed in the distribution across the problem groups, but the associations between temperament and psychopathology were comparable for both genders.
C1 Univ Groningen, Dept Psychiat, NL-9700 RB Groningen, Netherlands.
   Erasmus Med Ctr, Rotterdam, Netherlands.
RP Oldehinkel, AJ (reprint author), Univ Groningen, Dept Psychiat, POB 30-001, NL-9700 RB Groningen, Netherlands.
EM a.j.oldehinkel@med.rug.nl
RI ormel, johan/AAC-5584-2019; Ormel, Johan/C-6094-2013; Veenstra,
   Rene/G-6696-2011
OI ormel, johan/0000-0002-5463-037X; Veenstra, Rene/0000-0001-6686-6307
NR 72
TC 198
Z9 199
U1 0
U2 47
PU CAMBRIDGE UNIV PRESS
PI NEW YORK
PA 40 WEST 20TH ST, NEW YORK, NY 10011-4211 USA
SN 0954-5794
J9 DEV PSYCHOPATHOL
JI Dev. Psychopathol.
PD SPR
PY 2004
VL 16
IS 2
BP 421
EP 440
DI 10.1017/S0954579404044591
PG 20
WC Psychology, Developmental
SC Psychology
GA 849XM
UT WOS:000223574900011
PM 15487604
OA Green Published
DA 2020-02-16
ER

PT J
AU Votta, E
   Manion, I
AF Votta, E
   Manion, I
TI Suicide, high-risk behaviors, and coping style in homeless adolescent
   males' adjustment
SO JOURNAL OF ADOLESCENT HEALTH
LA English
DT Article
DE adjustment; coping style; gender differences; homeless male youth;
   risk-taking behaviors; suicide; Canada
ID BECK DEPRESSION INVENTORY; STREET YOUTH; RUNAWAY YOUTHS; LOS-ANGELES;
   LIFE EVENTS; INFECTION; HEALTH
AB Purpose: To evaluate the association among suicide behaviors, high-risk behaviors, coping style, and psychological adjustment (i.e., depressive symptomatology, internalizing and externalizing behavior problems) in homeless and non-homeless adolescent males (aged 16 to 19 years).
   Methods: Data were obtained from 100 homeless youth accessing an emergency shelter (Ottawa, ON). The comparison group was comprised of 70 youth accessing local community drop-in centers that lived with their parent(s)/guardian(s) and had never stayed in a shelter. Data were analyzed using Chi-square, Student's t-tests, and regression statistics.
   Results: Relative to non-homeless youth, homeless youth were more likely to report drug, alcohol, and tobacco use, legal problems, academic difficulties, and mental health problems. Homeless youth presented with a higher prevalence of suicidal ideation, past suicide attempts, depressive symptomatology, and internalizing and externalizing behavior problems. Disengagement coping was a predictor of suicidal ideation, past attempts, depressive symptoms and both internalizing and externalizing behavior problems in homeless youth.
   Conclusions: Relative to non-homeless youth, findings indicate that homeless youth reported greater use of a disengaging coping style and are at greater risk for high-risk behaviors, past suicide attempts, and clinically elevated levels of depressive symptoms and behavior problems. (C) Society for Adolescent Medicine, 2004.
C1 Childrens Hosp Eastern Ontario, Dept Plan It Safe, Ottawa, ON K1H 8L1, Canada.
   Childrens Hosp Eastern Ontario, Dept Mental Hlth Res, Ottawa, ON K1H 8L1, Canada.
RP Votta, E (reprint author), Childrens Hosp Eastern Ontario, Dept Plan It Safe, 401 Smyth Rd, Ottawa, ON K1H 8L1, Canada.
EM lvotta@cheo.on.ca
NR 33
TC 55
Z9 58
U1 1
U2 9
PU ELSEVIER SCIENCE INC
PI NEW YORK
PA 360 PARK AVE SOUTH, NEW YORK, NY 10010-1710 USA
SN 1054-139X
J9 J ADOLESCENT HEALTH
JI J. Adolesc. Health
PD MAR
PY 2004
VL 34
IS 3
BP 237
EP 243
DI 10.1016/j.jadohealth.2003.06.002
PG 7
WC Psychology, Developmental; Public, Environmental & Occupational Health;
   Pediatrics
SC Psychology; Public, Environmental & Occupational Health; Pediatrics
GA 776MB
UT WOS:000189118800014
PM 14967348
DA 2020-02-16
ER

PT J
AU Voydanoff, P
AF Voydanoff, P
TI Work, community, and parenting resources and demands as predictors of
   adolescent problems and grades
SO JOURNAL OF ADOLESCENT RESEARCH
LA English
DT Article
DE adolescent problems; community participation; grades; paid work hours;
   parental behavior; resources and demands
ID MATERNAL EMPLOYMENT; PROTECTIVE FACTORS; ECONOMIC HARDSHIP;
   AFRICAN-AMERICAN; PROBLEM BEHAVIOR; FAMILY-STRUCTURE; ACHIEVEMENT;
   ADJUSTMENT; INVOLVEMENT; MODEL
AB This article uses a resources and demands approach to examine the extent to which work, community, and parenting resources and demands are related to adolescents' internalizing and externalizing problems and grades in school. The analysis is based on data from 489 married two-earner couples and adolescents aged 10 to 17 interviewed for the 19921994 National Survey of Families and Households. The results indicate that time in activities is not related strongly to adolescent problems and grades. Negative work spillover, peer-based school problems, and harsh parenting behaviors show the strongest and most consistent relationships with adolescent problems and grades. Friends' planning college and nurturing parenting behaviors are positively related to grades. Thus, the findings support the resources and demands approach to varying degrees for the resources and demands included in the study.
C1 Univ Dayton, Ctr Leadership Community, Dayton, OH 45469 USA.
RP Voydanoff, P (reprint author), Univ Dayton, Ctr Leadership Community, Dayton, OH 45469 USA.
EM Patricia.Voydanoff@notes.udayton.edu
NR 38
TC 17
Z9 17
U1 0
U2 4
PU SAGE PUBLICATIONS INC
PI THOUSAND OAKS
PA 2455 TELLER RD, THOUSAND OAKS, CA 91320 USA
SN 0743-5584
J9 J ADOLESCENT RES
JI J. Adolesc. Res.
PD MAR
PY 2004
VL 19
IS 2
BP 155
EP 173
DI 10.1177/0743558403258271
PG 19
WC Psychology, Developmental
SC Psychology
GA 771QC
UT WOS:000188796700001
DA 2020-02-16
ER

PT J
AU Ormel, J
   Oldehinkel, AJ
   de Winter, A
   Verhulst, F
AF Ormel, J
   Oldehinkel, AJ
   de Winter, A
   Verhulst, F
TI Family-based genetic loadings, temperament, and internalizing and
   externalizing disorders in 10-12-year-old children. A trails report
SO JOURNAL OF AFFECTIVE DISORDERS
LA English
DT Meeting Abstract
DE depression; anxiety; internalizing problems; externalizing problems;
   temperament; family history; genetic loadings
C1 Univ Groningen, Dept Psychiat, NL-9700 AB Groningen, Netherlands.
EM j.ormel@med.rug.nl
RI Ormel, Johan/C-6094-2013; ormel, johan/AAC-5584-2019
OI ormel, johan/0000-0002-5463-037X
NR 0
TC 0
Z9 0
U1 0
U2 4
PU ELSEVIER SCIENCE BV
PI AMSTERDAM
PA PO BOX 211, 1000 AE AMSTERDAM, NETHERLANDS
SN 0165-0327
J9 J AFFECT DISORDERS
JI J. Affect. Disord.
PD MAR
PY 2004
VL 78
SU 1
BP S65
EP S66
PG 2
WC Clinical Neurology; Psychiatry
SC Neurosciences & Neurology; Psychiatry
GA 808UN
UT WOS:000220594100089
DA 2020-02-16
ER

PT J
AU Langley, AK
   Bergman, RL
   McCracken, J
   Piacentini, JC
AF Langley, AK
   Bergman, RL
   McCracken, J
   Piacentini, JC
TI Impairment in childhood anxiety disorders: Preliminary examination of
   the child anxiety impact scale-parent version
SO JOURNAL OF CHILD AND ADOLESCENT PSYCHOPHARMACOLOGY
LA English
DT Article
ID DEPRESSIVE-DISORDERS; CONCURRENT VALIDITY; INTERVIEW SCHEDULE; SELECTIVE
   MUTISM; DSM-IV; SYMPTOMS; ADOLESCENTS; RELIABILITY; SAMPLE
AB Although anxiety disorders are prevalent among children and adolescents, with a chronic and often disabling course, there is a paucity of research examining the specific ways in which anxiety interferes with various domains of functioning in childhood. The purpose of the current investigation was to examine the initial reliability and construct validity of the Child Anxiety Impact Scale-Parent version (CAIS-P). The CAIS-P is a parent-report measure consisting of School, Social, and Home/Family subscales. In a clinical sample (N = 92), the internal reliability and the convergent and divergent validity were evaluated. Internal consistency was good for the total score as well as each subscale (Cronbach's alpha ranged from 0.73-0.87). The CAIS-P total score demonstrated good construct validity, showing predicted significant correlations with the Child Behavior Checklist Internalizing Scale and the Child Depression Inventory but not the Externalizing Scale of the Child Behavior Checklist. The Social subscale of the CAIS-P was also significantly correlated with measures of social anxiety. The results provide initial support that the CAIS-P is a reliable and valid measure for the assessment of the impact of anxiety on child and adolescent functioning.
C1 Univ Calif Los Angeles, Sch Med, Div Child & Adolescent Psychiat, Los Angeles, CA USA.
RP Langley, AK (reprint author), 300 UCLA Med Plaza,Room 1265, Los Angeles, CA 90095 USA.
EM alangley@mednet.ucla.edu
RI Piacentini, John/C-4645-2011
FU NIMH NIH HHSUnited States Department of Health & Human ServicesNational
   Institutes of Health (NIH) - USANIH National Institute of Mental Health
   (NIMH) [F32-MH64976-01]
NR 28
TC 138
Z9 138
U1 0
U2 11
PU MARY ANN LIEBERT INC PUBL
PI LARCHMONT
PA 2 MADISON AVENUE, LARCHMONT, NY 10538 USA
SN 1044-5463
J9 J CHILD ADOL PSYCHOP
JI J. Child Adolesc. Psychopharmacol.
PD SPR
PY 2004
VL 14
IS 1
BP 105
EP 114
DI 10.1089/104454604773840544
PG 10
WC Pediatrics; Pharmacology & Pharmacy; Psychiatry
SC Pediatrics; Pharmacology & Pharmacy; Psychiatry
GA 815SK
UT WOS:000221061800013
PM 15142397
DA 2020-02-16
ER

PT J
AU Vermeiren, R
   Jones, SM
   Ruchkin, V
   Deboutte, D
   Schwab-Stone, M
AF Vermeiren, R
   Jones, SM
   Ruchkin, V
   Deboutte, D
   Schwab-Stone, M
TI Juvenile arrest: a cross-cultural comparison
SO JOURNAL OF CHILD PSYCHOLOGY AND PSYCHIATRY
LA English
DT Article
DE Juvenile arrest; delinquency; cross-national; psychopathology; peers;
   depression; substance abuse
ID NO SAFE HAVEN; ANTISOCIAL-BEHAVIOR; VIOLENCE EXPOSURE; ADOLESCENCE;
   DEPRESSION; OFFENDERS; CHILDHOOD; ONSET
AB Background: Cross-national studies describing the psychopathological characteristics of arrested adolescents are virtually non-existent. Such studies are important because they have implications for national policy on arrest, case-management, and future research. Method: To address this issue, self-report surveys administered to representative groups of 12- to 16-year-old adolescents in New Haven, USA (N = 1138) and Antwerp, Belgium (N = 627) were compared. A number of internalizing and deviant behavior variables were compared between controls (C), non-arrested antisocial (NA), and arrested antisocial (AR) participants. Results: Similar cross-national arrest rates and levels of antisocial behavior were found. NA and AR youths in both countries reported more internalizing problems, except for anxiety, and more deviant characteristics. Contrary to expectations, the level of depression was not higher in AR compared to NA youth when differences in antisocial behavior between NA and AR were controlled. Also unexpected, arrest showed an independent association with a number of deviant behavior variables. Conclusions: Further research should investigate the underlying mechanisms of these associations, as this insight would be useful for developing future intervention and prevention programs, as well as for developing future national policies regarding juvenile antisocial behavior.
C1 Univ Antwerp, Middelheimhosp, Dept Child & Adolescent Psychiat, B-2020 Antwerp, Belgium.
   Yale Univ, Sch Med, Ctr Child Study, New Haven, CT 06520 USA.
   Yale Univ, Dept Psychol, New Haven, CT 06520 USA.
   Free Univ Amsterdam, Med Ctr, Sect Child Psychiat, Amsterdam, Netherlands.
RP Vermeiren, R (reprint author), Univ Antwerp, Middelheimhosp, Dept Child & Adolescent Psychiat, Lindenreff 1, B-2020 Antwerp, Belgium.
EM rvermeiren@europemail.com
OI Ruchkin, Vladislav/0000-0002-2510-6798; Vermeiren,
   Robert/0000-0002-8673-2207
NR 24
TC 6
Z9 6
U1 0
U2 6
PU BLACKWELL PUBL LTD
PI OXFORD
PA 108 COWLEY RD, OXFORD OX4 1JF, OXON, ENGLAND
SN 0021-9630
J9 J CHILD PSYCHOL PSYC
JI J. Child Psychol. Psychiatry
PD MAR
PY 2004
VL 45
IS 3
BP 567
EP 576
DI 10.1111/j.1469-7610.2004.00246.x
PG 10
WC Psychology, Developmental; Psychiatry; Psychology
SC Psychology; Psychiatry
GA 825WD
UT WOS:000221788500014
PM 15055375
DA 2020-02-16
ER

PT J
AU McCarty, CA
   McMahon, RJ
AF McCarty, CA
   McMahon, RJ
TI Mediators of the relation between maternal depressive symptoms and child
   internalizing and disruptive behavior disorders (vol 17, pg 551, 2003)
SO JOURNAL OF FAMILY PSYCHOLOGY
LA English
DT Correction
NR 1
TC 3
Z9 3
U1 0
U2 2
PU AMER PSYCHOLOGICAL ASSOC
PI WASHINGTON
PA 750 FIRST ST NE, WASHINGTON, DC 20002-4242 USA
SN 0893-3200
J9 J FAM PSYCHOL
JI J. Fam. Psychol.
PD MAR
PY 2004
VL 18
IS 1
BP 2
EP 2
DI 10.1037/0893-3200.18.1.2
PG 1
WC Psychology, Clinical; Family Studies
SC Psychology; Family Studies
GA 800PA
UT WOS:000220039000001
DA 2020-02-16
ER

PT J
AU Davies, PT
   Lindsay, LL
AF Davies, PT
   Lindsay, LL
TI Interparental conflict and adolescent adjustment: Why does gender
   moderate early adolescent vulnerability?
SO JOURNAL OF FAMILY PSYCHOLOGY
LA English
DT Article
ID MATERNAL DEPRESSIVE SYMPTOMS; MARITAL CONFLICT; CHILDRENS ADJUSTMENT;
   PARENTAL CONFLICT; FAMILY; RESPONSES; DIVORCE; ADULTS; PSYCHOPATHOLOGY;
   PERSPECTIVE
AB The role of child gender in the relationship between interparental conflict and adolescent psychological symptoms was examined in a sample of 924 children 10 to 15 years old and 172 of their mothers. Interparental conflict was a significantly stronger predictor of adolescent internalizing symptoms for girls than boys across type of informant (i.e., mother or child). In examining why the risk posed by interparental conflict differed by gender, further analyses indicated that girls' tendencies to experience elevated levels of communion partly accounted for their greater vulnerability to interparental conflict.
C1 Univ Rochester, Dept Clin & Social Sci Psychol, Rochester, NY 14627 USA.
RP Davies, PT (reprint author), Univ Rochester, Dept Clin & Social Sci Psychol, 601 Elmwood Ave, Rochester, NY 14627 USA.
EM davies@psych.rochester.edu
RI Davies, Patrick/W-2776-2018
OI Davies, Patrick/0000-0003-2725-9736
NR 60
TC 124
Z9 132
U1 6
U2 24
PU AMER PSYCHOLOGICAL ASSOC
PI WASHINGTON
PA 750 FIRST ST NE, WASHINGTON, DC 20002-4242 USA
SN 0893-3200
J9 J FAM PSYCHOL
JI J. Fam. Psychol.
PD MAR
PY 2004
VL 18
IS 1
BP 160
EP 170
DI 10.1037/0893-3200.18.1.160
PG 11
WC Psychology, Clinical; Family Studies
SC Psychology; Family Studies
GA 800PA
UT WOS:000220039000014
PM 14992618
DA 2020-02-16
ER

PT J
AU Wilkins, AJ
   O'Callaghan, MJ
   Najman, JM
   Bor, W
   Williams, GM
   Shuttlewood, G
AF Wilkins, AJ
   O'Callaghan, MJ
   Najman, JM
   Bor, W
   Williams, GM
   Shuttlewood, G
TI Early childhood factors influencing health-related quality of life in
   adolescents at 13 years
SO JOURNAL OF PAEDIATRICS AND CHILD HEALTH
LA English
DT Article
DE childhood; qualify of life; social determinants
ID MATERNAL DEPRESSIVE SYMPTOMS; NATIONAL SAMPLE; 6-YEAR PREDICTORS;
   FUNCTIONAL STATUS; BEHAVIOR PROBLEMS; POPULATION SURVEY; CHILDREN;
   ATTACHMENT; PSYCHOPATHOLOGY; QUESTIONNAIRE
AB Objective: To understand the relationship of health-related quality of life (HR-QOL) to early life experience.
   Methodology: Eight thousand five hundred and fifty-six women enrolled in a prospective study at their first antenatal clinic visit. At 13 years, of 5345 women remaining, a consecutive sample of 901 mother/child pairs provided data on adolescent HR-QOL using the Child Health Questionnaire-Parent Report form (CHQ-PF50) and the Dartmouth COOP Functional Assessment Charts for Adolescents. The CHQ-PF50 yielded physical (PHS) and psychosocial (PSS) summary scores. We examined the relationship between health-related QOL and early childhood predictive variables.
   Results: PHS was related to gestation, maternal health symptoms in pregnancy, maternal anxiety at 6 months, child health and hours of childcare at 5 years (P<0.05). PSS was related to maternal age at index visit, maternal attitude to pregnancy, maternal satisfaction with care giving and maternal depression at 6 months, and child health and behaviour problems at 5 years (internalizing and social/attentional/thought (SAT) domains) (P<0.05). Findings from adolescent self-reports were similar.
   Conclusions: This study has identified a number of early childhood determinants of adolescent HR-QOL. These findings add to evidence of the effects of early adversity on the developmental pathways of children and support the need for effective early intervention.
C1 Univ Queensland, Dept Paediat & Child Hlth, St Lucia, Qld, Australia.
   Univ Queensland, Dept Sociol, St Lucia, Qld, Australia.
   Univ Queensland, Dept Trop Hlth, St Lucia, Qld, Australia.
   Dist Hlth Serv, Herston, Qld, Australia.
   Royal Childrens Hosp, Child & Youth Mental Hlth Serv, Melbourne, Vic, Australia.
RP Wilkins, AJ (reprint author), Armadale Community Hlth & Dev Ctr, POB 460, Armadale, WA 6992, Australia.
EM Amanda.Wilkins@health.w.a.gov.au
RI Najman, Jackob M./B-1527-2008; Williams, Gail/S-8833-2019; Bor,
   William/J-2215-2015
OI Najman, Jackob M./0000-0001-7079-2080; Williams,
   Gail/0000-0002-4822-5263; Bor, William/0000-0003-2134-7487
NR 40
TC 30
Z9 30
U1 0
U2 9
PU BLACKWELL PUBLISHING ASIA
PI CARLTON
PA 54 UNIVERSITY ST, P O BOX 378, CARLTON, VICTORIA 3053, AUSTRALIA
SN 1034-4810
J9 J PAEDIATR CHILD H
JI J. Paediatr. Child Health
PD MAR
PY 2004
VL 40
IS 3
BP 102
EP 109
DI 10.1111/j.1440-1754.2004.00309.x
PG 8
WC Pediatrics
SC Pediatrics
GA 777VK
UT WOS:000189200800005
PM 15009573
DA 2020-02-16
ER

PT J
AU Rowe, R
   Maughan, B
   Goodman, R
AF Rowe, R
   Maughan, B
   Goodman, R
TI Childhood psychiatric disorder and unintentional injury: Findings from a
   national cohort study
SO JOURNAL OF PEDIATRIC PSYCHOLOGY
LA English
DT Article
DE accident; psychopathology; children; adolescents
ID OPPOSITIONAL DEFIANT DISORDER; CHILDREN; BEHAVIOR; AGE; PSYCHOPATHOLOGY;
   COMORBIDITY; DEPRESSION; IMPAIRMENT; GIRLS; YOUTH
AB Objective We set out to examine the relationship between unintentional injury and common child psychiatric disorders, including both internalizing and externalizing diagnoses. Methods The 1999 British Child and Adolescent Mental Health Survey provided a nationally representative sample of over 10,000 children aged 5-15 years. Measures included assessment of diagnoses of psychiatric disorder from the Diagnostic and Statistical Manual of Mental Disorders, fourth edition, unintentional injury, and a range of potentially related psychosocial factors. Results Children with psychiatric disorders had higher rates of unintentional injury. After accounting for psychosocial risk factors and comorbid psychopathology, oppositional defiant disorder (ODD) was independently associated with burns and poisoning. Attention deficit hyperactivity disorder (ADHD) was related to fractures, and depression and anxiety also showed independent links to some injury types. Conclusions ODD and ADHD, rather than conduct disorder, appear to be the externalizing disorders associated with unintentional injury. We discuss possible models of the relationships between internalizing disorders and unintentional injury.
C1 Kings Coll London, Inst Psychiat, MRC, Social Genet & Dev Psychiat Res Ctr, London SE5 8AF, England.
   Kings Coll London, Inst Psychiat, Dept Child & Adolescent Psychiat, London WC2R 2LS, England.
RP Rowe, R (reprint author), Kings Coll London, Inst Psychiat, MRC, Social Genet & Dev Psychiat Res Ctr, Box P046,De Crespigny Pk,Denmark Hill, London SE5 8AF, England.
EM r.rowe@iop.kcl.ac.uk
RI Rowe, Richard/B-8477-2008
OI Rowe, Richard/0000-0001-5556-3650; Goodman, Robert/0000-0001-5596-1667
NR 36
TC 134
Z9 136
U1 1
U2 15
PU OXFORD UNIV PRESS INC
PI CARY
PA JOURNALS DEPT, 2001 EVANS RD, CARY, NC 27513 USA
SN 0146-8693
J9 J PEDIATR PSYCHOL
JI J. Pediatr. Psychol.
PD MAR
PY 2004
VL 29
IS 2
BP 119
EP 130
DI 10.1093/jpepsy/jsh015
PG 12
WC Psychology, Developmental
SC Psychology
GA 814UR
UT WOS:000221000100005
PM 15096533
OA Bronze
DA 2020-02-16
ER

PT J
AU Rowe, CL
   Liddle, HA
   Greenbaum, PE
   Henderson, CE
AF Rowe, CL
   Liddle, HA
   Greenbaum, PE
   Henderson, CE
TI Impact of psychiatric comorbidity on treatment of adolescent drug
   abusers
SO JOURNAL OF SUBSTANCE ABUSE TREATMENT
LA English
DT Article
DE adolescents; comorbidity; drug abuse; treatment outcome; families
ID MULTIDIMENSIONAL FAMILY-THERAPY; SUBSTANCE USE DISORDERS; DEFICIT
   HYPERACTIVITY DISORDER; CONDUCT DISORDER; ANTISOCIAL PERSONALITY;
   ABUSING ADOLESCENTS; CLINICAL POPULATION; JUVENILE-OFFENDERS;
   FUTURE-DIRECTIONS; MENTAL-DISORDERS
AB Comorbidity of substance abuse disorders (SUD) and psychiatric disorders is one of the most important areas of investigation in contemporary drug abuse treatment research. This study examined the impact of psychiatric comorbidity on the treatment of 182 adolescent drug abusers in a randomized clinical trial comparing family and individual cognitive-behavioral therapy. Three distinct groups of adolescent substance abusers were compared: (1) Exclusive Substance Abusers (SUD only); (2) Externalizers (SUD + externalizing disorder); and (3) Mixed Substance Abusers (SUD + externalizing and internalizing disorder). The purpose of this study was to determine whether adolescents in these comorbid groups differed in clinical presentation and treatment response. More severe comorbidity was associated with greater family dysfunction and being female and younger at intake. An examination of substance use trajectories over time indicated that the Mixed group initially responded to treatment but returned to intake levels of substance use by 1 year post-discharge. (C) 2004 Elsevier Inc. All rights reserved.
C1 Univ Miami, Sch Med, Dept Epidemiol & Publ Hlth, Ctr Treatment Res Adolescent Drug Abuse, Miami, FL 33136 USA.
   Univ S Florida, Louis de la Parte Florida Mental Hlth Inst, Dept Child & Family Studies, Tampa, FL 33612 USA.
RP Rowe, CL (reprint author), Univ Miami, Sch Med, Dept Epidemiol & Publ Hlth, POB 019132, Miami, FL 33101 USA.
EM crowe@med.miami.edu
RI Henderson, Craig/K-3675-2019
FU NIDA NIH HHSUnited States Department of Health & Human ServicesNational
   Institutes of Health (NIH) - USANIH National Institute on Drug Abuse
   (NIDA) [P50 DA07697, R03 DA13657]
NR 93
TC 103
Z9 104
U1 0
U2 9
PU PERGAMON-ELSEVIER SCIENCE LTD
PI OXFORD
PA THE BOULEVARD, LANGFORD LANE, KIDLINGTON, OXFORD OX5 1GB, ENGLAND
SN 0740-5472
J9 J SUBST ABUSE TREAT
JI J. Subst. Abus. Treat.
PD MAR
PY 2004
VL 26
IS 2
BP 129
EP 140
DI 10.1016/S0740-5472(03)00166-1
PG 12
WC Psychology, Clinical; Substance Abuse
SC Psychology; Substance Abuse
GA 812JK
UT WOS:000220835600010
PM 15050090
DA 2020-02-16
ER

PT J
AU Jusiene, R
   Kucinskas, V
AF Jusiene, R
   Kucinskas, V
TI Familial variables as predictors of psychological maladjustment in
   Lithuanian children with phenylketonuria
SO MEDICAL SCIENCE MONITOR
LA English
DT Article
DE phenylketonuria; psychological adjustment; children; chronic illness
ID EARLY-TREATED PHENYLKETONURIA; PSYCHOPATHOLOGY; ADOLESCENTS
AB Background: Children with phenylketonuria of early onset under continuous treatment are considered at higher risk for psychological maladjustment than children without other chronic diseases. The aim of the present study was to evaluate the psychological adjustment of Lithuanian children with treated phenylketonuria and analyse it in the context of the psychological adjustment of their parents.
   Material/Methods: The parents of 37 early-treated children (age 4-14 years old) with phenylketonuria and of 37 matched controls were asked to fill out the Child Behavior Checklist and questionnaire on stress coping strategies. Parents of children with phenylketonuria answered a questionnaire on reactions to the child's disease and its impact on the family.
   Results: Lithuanian children with treated phenylketonuria have significantly more emotional and behavioral problems than healthy controls. They are more withdrawn, anxious/depressed, have more social and attention problems. The higher rates of internalizing and total problems are related to parental maladjustment (feelings of guilt and anger) together with maladaptive (emotional) everyday stress coping strategies. These last two factors promote overindulging that child, which is also a predictor of psychological maladjustment in children with phenylketonuria.
   Conclusions: The already existing organic vulnerability may account for the greater susceptibility of children with phenylketonuria to psychological risk factors, as for example parental inability to cope adequately with everyday stress related to the demands of disease and its treatment.
C1 Vilnius State Univ, Fac Med, Dept Human & Med Genet, LT-2021 Vilnius, Lithuania.
   Law Univ Lithuania, Dept Psychol, Vilnius, Lithuania.
RP Kucinskas, V (reprint author), Vilnius State Univ, Fac Med, Dept Human & Med Genet, Santariskiu 2, LT-2021 Vilnius, Lithuania.
EM vaidutis.kucinskas@santa.lt
NR 28
TC 9
Z9 10
U1 0
U2 3
PU INT SCIENTIFIC LITERATURE, INC
PI MELVILLE
PA 150 BROADHOLLOW RD, STE 114, MELVILLE, NY 11747 USA
SN 1643-3750
J9 MED SCI MONITOR
JI Med. Sci. Monitor
PD MAR
PY 2004
VL 10
IS 3
BP CR102
EP CR107
PG 6
WC Medicine, Research & Experimental
SC Research & Experimental Medicine
GA 867HC
UT WOS:000224832100009
PM 14976456
DA 2020-02-16
ER

PT J
AU McCabe, PC
   Meller, PJ
AF McCabe, PC
   Meller, PJ
TI The relationship between language and social competence: How language
   impairment affects social growth
SO PSYCHOLOGY IN THE SCHOOLS
LA English
DT Article
ID LOW-INCOME; CHILDREN; SKILLS; PRESCHOOLERS; PREDICTORS; BEHAVIORS
AB Given the research that suggests the social use of language is the latest developing aspect of language, it was hypothesized that children with speech/language impairment (SLI) are particularly susceptible to social interaction difficulties, resulting in diminished social competence. This hypothesis was explored with SLI and non-language-impaired (NLI) 4- and 5-year-old children by gathering measures of social problem solving ability (as rated by teachers, parents, and peers), emotion knowledge, and language development. Results provided partial support for the hypothesis above. Speech/language-impaired children were rated significantly lower on parent ratings of self-control and higher in internalizing behaviors, and lower on teacher ratings of assertiveness, than the NLI controls. There were no differences noted on peer sociometric ratings or mutual friendships. However. SLI children scored lower on a stereotypical test of emotional knowledge, while scoring similarly to NLI controls on a non stereotypical test. A test of language development (TELD-2) differentiated the SLI and NLI groups, both expressively and receptively. In addition, the TELD-2 indicated a significant difference in semantic processing errors, but not syntax errors, between the two groups. The differential effects of speech/language impairment on the development of social competence were explored. (C) 2004 Wiley Periodicals, Inc.
C1 Rochester Inst Technol, Sch Psychol Program, Rochester, NY 14623 USA.
   Hofstra Univ, Hempstead, NY 11550 USA.
RP McCabe, PC (reprint author), Rochester Inst Technol, Sch Psychol Program, Eastman Bldg, Rochester, NY 14623 USA.
EM pcmgsp@rit.edu
OI McCabe, Paul/0000-0002-8895-2406
NR 26
TC 70
Z9 70
U1 0
U2 48
PU WILEY
PI HOBOKEN
PA 111 RIVER ST, HOBOKEN 07030-5774, NJ USA
SN 0033-3085
EI 1520-6807
J9 PSYCHOL SCHOOLS
JI Psychol. Schools
PD MAR
PY 2004
VL 41
IS 3
BP 313
EP 321
DI 10.1002/pits.10161
PG 9
WC Psychology, Educational
SC Psychology
GA 776GG
UT WOS:000189107800004
DA 2020-02-16
ER

PT J
AU Ortega, AN
   McQuaid, EL
   Canino, G
   Goodwin, RD
   Fritz, GK
AF Ortega, AN
   McQuaid, EL
   Canino, G
   Goodwin, RD
   Fritz, GK
TI Comorbidity of asthma and anxiety and depression in Puerto Rican
   children
SO PSYCHOSOMATICS
LA English
DT Article; Proceedings Paper
CT Conference on Critical Research Issues in Latino Mental Health
CY NOV09, 2002
CL Princeton, NJ
ID DIAGNOSTIC INTERVIEW SCHEDULE; ATAQUES-DE-NERVIOS; CHILDHOOD ASTHMA;
   CHRONIC ILLNESS; PANIC-ATTACKS; PREVALENCE; DISORDERS; DISEASE;
   ASSOCIATION; ADAPTATION
AB Studies have reported that childhood asthma is associated with internalizing disorders, but most of these studies have used global measures of depressive and anxiety symptoms. The Diagnostic Interview Schedule for Children was administered to a group of 1,891 youth ages 4 to 17 and their caregivers in Puerto Rico to determine DSM-IV symptoms and diagnoses. Asthma diagnosis and having had an asthma attack were assessed by parental report. A diagnosis of asthma was associated with having any depressive disorder and one symptom of separation anxiety. An asthma attack was associated with any depressive disorder and any anxiety disorder and, more specifically, with separation anxiety disorder major depressive disorder and symptoms of depression, separation anxiety, and generalized anxiety. Possible explanations for the findings are discussed.
C1 Ohio State Univ, Sch Publ Hlth, Div Hlth Behav & Hlth Promot, Columbus, OH 43210 USA.
   Brown Univ, Sch Med, Rhode Isl Hosp, Dept Psychiat & Human Behav, Providence, RI 02912 USA.
   Univ Puerto Rico, Behav Sci Res Inst, San Juan, PR 00936 USA.
   Columbia Univ, Mailman Sch Publ Hlth, Dept Epidemiol, New York, NY USA.
RP Ortega, AN (reprint author), Ohio State Univ, Sch Publ Hlth, Div Hlth Behav & Hlth Promot, B-209 Starling Loving Hall,320 W 10th Ave, Columbus, OH 43210 USA.
EM aortega@sph.osu.edu
RI Ortega, Alexander/AAF-4175-2019
OI Ortega, Alexander/0000-0001-6861-6993
FU NIMH NIH HHSUnited States Department of Health & Human ServicesNational
   Institutes of Health (NIH) - USANIH National Institute of Mental Health
   (NIMH) [MH-59876, MH-54827]
NR 46
TC 64
Z9 65
U1 0
U2 10
PU ELSEVIER SCIENCE INC
PI NEW YORK
PA STE 800, 230 PARK AVE, NEW YORK, NY 10169 USA
SN 0033-3182
J9 PSYCHOSOMATICS
JI Psychosomatics
PD MAR-APR
PY 2004
VL 45
IS 2
BP 93
EP 99
DI 10.1176/appi.psy.45.2.93
PG 7
WC Psychiatry; Psychology
SC Psychiatry; Psychology
GA 801DQ
UT WOS:000220077000001
PM 15016921
DA 2020-02-16
ER

PT J
AU Muratori, F
   Salvadori, F
   Picchi, L
   Milone, A
AF Muratori, F
   Salvadori, F
   Picchi, L
   Milone, A
TI Internalizing antecedents of conduct disorder
SO CANADIAN JOURNAL OF PSYCHIATRY-REVUE CANADIENNE DE PSYCHIATRIE
LA English
DT Letter
ID CHILDHOOD
RI Bargagna, Stefania/AAB-7603-2019; Muratori, Filippo/K-3187-2018; milone,
   annarita/T-8312-2017
OI Bargagna, Stefania/0000-0001-6430-9494; Muratori,
   Filippo/0000-0001-9598-0096; milone, annarita/0000-0003-3170-1187
NR 4
TC 4
Z9 4
U1 0
U2 0
PU CANADIAN PSYCHIATRIC ASSOC
PI OTTAWA
PA 141 LAURIER AVENUE WEST, STE 701, OTTAWA, ONTARIO K1P 5J3, CANADA
SN 0706-7437
J9 CAN J PSYCHIAT
JI Can. J. Psychiat.-Rev. Can. Psychiat.
PD FEB
PY 2004
VL 49
IS 2
BP 152
EP 153
DI 10.1177/070674370404900215
PG 2
WC Psychiatry
SC Psychiatry
GA 003UI
UT WOS:000234706700016
PM 15065753
OA Bronze
DA 2020-02-16
ER

PT J
AU Letourneau, EJ
   Schoenwald, SK
   Sheidow, AJ
AF Letourneau, EJ
   Schoenwald, SK
   Sheidow, AJ
TI Children and adolescents with sexual behavior problems
SO CHILD MALTREATMENT
LA English
DT Article
DE multisystemic therapy (MST); children; adolescents; sexual behavior
   problems
ID SERIOUS JUVENILE-OFFENDERS; MULTISYSTEMIC THERAPY; TREATMENT FIDELITY;
   ABUSED GIRLS; FAMILY; DISSEMINATION; VIOLENT
AB Youth with substantial sexual behavior problems (n = 166) were compared with youth from the same sample with few sexual behavior problems (n = 413) and with no sexual behavior problems (n = 943). It was hypothesized that youth with significant sexual behavior problems would be characterized by higher rates of sexual and physical abuse and higher rates of internalizing problems relative to youth without sexual behavior problems and that all youth would evidence a Positive treatment response to multisystemic therapy. Relative to youth with no sexual behavior problems, youth with significant sexual behavior problems were more likely to have been sexually or physically abused and had higher rates of internalizing and externalizing behavior problems. These youth were also more likely to include girls, were younger, and had more social problems than youth with no sexual behavior problems. Youth in all groups responded with clinically relevant and statistically significant reductions in problem behaviors at posttreatment.
C1 Med Univ S Carolina, Charleston, SC 29425 USA.
RP Letourneau, EJ (reprint author), Med Univ S Carolina, Charleston, SC 29425 USA.
FU PHS HHSUnited States Public Health Service [59138]
NR 51
TC 31
Z9 31
U1 0
U2 8
PU SAGE PUBLICATIONS INC
PI THOUSAND OAKS
PA 2455 TELLER RD, THOUSAND OAKS, CA 91320 USA
SN 1077-5595
EI 1552-6119
J9 CHILD MALTREATMENT
JI Child Maltreatment
PD FEB
PY 2004
VL 9
IS 1
BP 49
EP 61
DI 10.1177/1077559503260308
PG 13
WC Family Studies; Social Work
SC Family Studies; Social Work
GA 856FA
UT WOS:000224029900004
PM 14870997
DA 2020-02-16
ER

PT J
AU Javo, C
   Ronning, JA
   Heyerdahl, S
   Rudmin, FW
AF Javo, C
   Ronning, JA
   Heyerdahl, S
   Rudmin, FW
TI Parenting correlates of child behavior problems in a multiethnic
   community sample of preschool children in northern Norway
SO EUROPEAN CHILD & ADOLESCENT PSYCHIATRY
LA English
DT Article
DE CBCL; cross-cultural; parenting; preschool; Sami
ID PSYCHIATRIC-DISORDER; AFRICAN-AMERICAN; FAMILY; ADJUSTMENT; MOTHERS;
   BOYS; ASSOCIATIONS; DISCIPLINE; AGGRESSION; SETTINGS
AB A multiethnic community sample of 191 families with four-year-old children in northern Norway was used to explore whether parenting factors were associated with child behavior problems, and whether these associations differed for boys and girls or for the two main ethnic groups in this region: the indigenous Sami and the majority Norwegians. The Child Behavior Checklist (CBCL) and a semi-structured interview on child-rearing were used as instruments. As would be expected from a developmental perspective, elevated scores of child behavior problems were associated with lower levels of parental cuddling and with higher levels of physical punishment. Family demographics such as low maternal age and single parenthood were also associated with more behavioral problems. Girls seemed to be more strongly influenced by child-rearing factors than boys. Subgroup analyses suggested that for harsh treatment, patterns of correlations differed between Sami and Norwegian groups, especially for boys. A positive correlation between physical punishment and externalizing problems emerged for Norwegian boys, but not for Sami boys. Teasing/ridiculing was positively correlated with internalizing problems for Norwegian boys, but inversely correlated for Sami boys. These findings emphasize the importance of taking the child's cultural context and gender into account when assessing parenting influences on behavioral problems in children.
C1 Child Guidance Clin BIP Karasjok, N-9730 Karasjok, Norway.
   Univ Tromso, Dept Child & Adolescent Psychiat, Tromso, Norway.
   Reg Ctr Child & Adolescent Psychiat, N-0801 Oslo, Norway.
   Univ Tromso, Inst Psychol, N-9016 Tromso, Norway.
RP Javo, C (reprint author), Child Guidance Clin BIP Karasjok, POB 4, N-9730 Karasjok, Norway.
EM javo@arcticnet.no
NR 53
TC 27
Z9 30
U1 0
U2 10
PU DR DIETRICH STEINKOPFF VERLAG
PI DARMSTADT
PA PO BOX 10 04 62, D-64204 DARMSTADT, GERMANY
SN 1018-8827
J9 EUR CHILD ADOLES PSY
JI Eur. Child Adolesc. Psych.
PD FEB
PY 2004
VL 13
IS 1
BP 8
EP 18
DI 10.1007/s00787-004-0349-3
PG 11
WC Psychology, Developmental; Pediatrics; Psychiatry
SC Psychology; Pediatrics; Psychiatry
GA 801ZG
UT WOS:000220133200002
PM 14991427
DA 2020-02-16
ER

PT J
AU Zonnevylle-Bender, MJS
   van Goozen, SHM
   Cohen-Kettenis, PT
   van Elburg, A
   van Engeland, H
AF Zonnevylle-Bender, MJS
   van Goozen, SHM
   Cohen-Kettenis, PT
   van Elburg, A
   van Engeland, H
TI Emotional functioning in adolescent anorexia nervosa patients - A
   controlled study
SO EUROPEAN CHILD & ADOLESCENT PSYCHIATRY
LA English
DT Article
DE anorexia nervosa; emotional functioning; alexithymia; depressive
   disorder; anxiety disorder
ID TORONTO-ALEXITHYMIA-SCALE; EATING DISORDER EXAMINATION; PANIC DISORDER;
   FACIAL EXPRESSIONS; SEX-DIFFERENCES; SOCIAL PHOBIA; FOLLOW-UP;
   RECOGNITION; DEPRESSION; VALIDITY
AB Objective In this study, emotional functioning of adolescent anorexia nervosa patients was compared with two control groups; another internalizing psychiatric outpatient group and a healthy control group. Methods Forty-eight anorexia nervosa patients (AN), 21 other psychiatric outpatients with depressive and/or anxiety disorders (PSYCH) and 48 healthy controls (HC) completed a battery of tasks and questionnaires designed to measure different aspects of emotional functioning. Cognitive (parallel) tasks were administered to control for differences of a cognitive nature. Results The AN and the PSYCH groups had clear deficits in emotional functioning compared to the HC group. Considering the data from the alexithymia questionnaire, it was the AN group who scored significantly worse on emotional functioning when compared to the HC group. Considering the data from the emotional tasks, both psychiatric groups performed worse than the HC group in their processing of visual emotional information and the PSYCH group had more difficulty in memorizing responses to auditory emotional stimuli than the AN and HC group. Furthermore, the PSYCH group processed auditory emotional information more slowly than the HC group. No differences between the three groups were found on the non-emotional, cognitive tasks. Conclusion Both the AN and PSYCH patients show deficits in their processing of emotional information and details are discussed.
C1 Univ Med Ctr Utrecht, Dept Child & Adolescent Psychiat, NL-3508 GA Utrecht, Netherlands.
   Rudolf Magnus Inst Neurosci, NL-3508 TA Utrecht, Netherlands.
   Univ Cambridge, Dept Psychiat, Cambridge, England.
RP Zonnevylle-Bender, MJS (reprint author), Univ Med Ctr Utrecht, Dept Child & Adolescent Psychiat, A01-468,POB 85500, NL-3508 GA Utrecht, Netherlands.
RI van Goozen, Stephanie/A-1632-2010
NR 49
TC 50
Z9 52
U1 1
U2 14
PU DR DIETRICH STEINKOPFF VERLAG
PI DARMSTADT
PA PO BOX 10 04 62, D-64204 DARMSTADT, GERMANY
SN 1018-8827
J9 EUR CHILD ADOLES PSY
JI Eur. Child Adolesc. Psych.
PD FEB
PY 2004
VL 13
IS 1
BP 28
EP 34
DI 10.1007/s00787-004-0351-9
PG 7
WC Psychology, Developmental; Pediatrics; Psychiatry
SC Psychology; Pediatrics; Psychiatry
GA 801ZG
UT WOS:000220133200004
PM 14991429
DA 2020-02-16
ER

PT J
AU Stefurak, T
   Calhoun, GB
   Glaser, BA
AF Stefurak, T
   Calhoun, GB
   Glaser, BA
TI Personality typologies of male juvenile offenders using a cluster
   analysis of the Millon Adolescent Clinical Inventory introduction
SO INTERNATIONAL JOURNAL OF OFFENDER THERAPY AND COMPARATIVE CRIMINOLOGY
LA English
DT Article
DE juvenile offenders; personality assessment; cluster analysis; Millon
   Adolescent Clinical Inventory
ID PSYCHIATRIC-INPATIENTS; SUBSTANCE-ABUSE; DELINQUENTS; DISORDERS;
   BEHAVIOR
AB The Millon Adolescent Clinical Inventory (MACI) is a unique adolescent instrument that attempts to delineate between personality and acute symptoms. This study sought to explore typologies based on the Personality Pattern scales of the MACI in a sample of detained male juvenile offenders (N = 103). A Ward's method cluster analysis yielded a four-cluster solution, and each cluster was provided a clinically relevant label: (a) disruptive, antisocials; (b) agreeable, antisocials; (c) anxious, prosocials; and (d) reactive, depressives. The largest group consisted of the reactive depressives (n = 41). This suggests the importance of considering the role of internalizing problems as a conduit to delinquency in addition to antisocial-personality. No interaction between cluster membership and offense history or race was found.
C1 Univ Georgia, Dept Counseling & Human Dev Serv, Athens, GA 30602 USA.
RP Stefurak, T (reprint author), Univ Georgia, Dept Counseling & Human Dev Serv, Athens, GA 30602 USA.
NR 24
TC 16
Z9 18
U1 0
U2 12
PU SAGE PUBLICATIONS INC
PI THOUSAND OAKS
PA 2455 TELLER RD, THOUSAND OAKS, CA 91320 USA
SN 0306-624X
EI 1552-6933
J9 INT J OFFENDER THER
JI Int. J. Offender Ther. Comp. Criminol.
PD FEB
PY 2004
VL 48
IS 1
BP 96
EP 110
DI 10.1177/0306624X03258478
PG 15
WC Criminology & Penology; Psychology, Applied
SC Criminology & Penology; Psychology
GA 763NU
UT WOS:000188093000009
PM 14969120
DA 2020-02-16
ER

PT J
AU Power, TJ
   Costigan, TE
   Eiraldi, RB
   Leff, SS
AF Power, TJ
   Costigan, TE
   Eiraldi, RB
   Leff, SS
TI Variations in anxiety and depression as a function of ADHD subtypes
   defined by DSM-IV: Do subtype differences exist or not?
SO JOURNAL OF ABNORMAL CHILD PSYCHOLOGY
LA English
DT Article
DE attention-deficits; hyperactivity; subtypes; anxiety; depression
ID DEFICIT HYPERACTIVITY DISORDER; ATTENTION-DEFICIT/HYPERACTIVITY
   DISORDER; SLUGGISH COGNITIVE TEMPO; BEHAVIORAL-CHARACTERISTICS; PARENT
   REPORTS; CHILDREN; SAMPLE; COMORBIDITY; POPULATION; DIMENSIONS
AB Concerns have been raised about the ability of diagnostic criteria for attention-deficit/hyperactivity disorder (ADHD) to distinguish subtypes that are clearly distinct from each other with regard to clinical correlates. One area of concern is that research regarding differences in anxiety and depression as a function of ADHD subtype has produced discrepant findings. This study was designed to systematically evaluate whether the ADHD subtypes differ with regard to level of internalizing symptoms. From a large pool of children referred to an ADHD center based in a pediatric hospital, children were differentiated into three groups: ADHD, Combined Type (ADHD/COM); ADHD, Inattentive Type (ADHD/I); and a non-ADHD, comparison group (COMP). Parent- and child-report measures using both dimensional and categorical methods were used to assess internalizing symptoms. The results indicated that children with ADHD/COM and ADHD/I had similar levels of anxiety and depression. Subtype differences related to parent-reported depression were accounted for by group differences in level of externalizing problems. The results were discussed with regard to their implications for refining the criteria used to differentiate children with ADHD into subtypes.
C1 Univ Penn, Childrens Hosp Philadelphia, Sch Med, Dept Psychol, Philadelphia, PA 19104 USA.
   Amer Inst Res, Washington, DC USA.
RP Power, TJ (reprint author), Univ Penn, Childrens Hosp Philadelphia, Sch Med, Dept Psychol, CSH-116,3405 Civic Ctr Blvd, Philadelphia, PA 19104 USA.
NR 46
TC 48
Z9 50
U1 0
U2 8
PU KLUWER ACADEMIC/PLENUM PUBL
PI NEW YORK
PA 233 SPRING ST, NEW YORK, NY 10013 USA
SN 0091-0627
J9 J ABNORM CHILD PSYCH
JI J. Abnorm. Child Psychol.
PD FEB
PY 2004
VL 32
IS 1
BP 27
EP 37
DI 10.1023/B:JACP.0000007578.30863.93
PG 11
WC Psychology, Clinical; Psychology, Developmental
SC Psychology
GA 752LE
UT WOS:000187161300003
PM 14998109
DA 2020-02-16
ER

PT J
AU Arnold, LE
   Chuang, S
   Davies, M
   Abikoff, HB
   Conners, CK
   Elliott, GR
   Greenhill, LL
   Hechtman, L
   Hinshaw, SP
   Hoza, B
   Jensen, PS
   Kraemer, HC
   Langworthy-Lam, KS
   March, JS
   Newcorn, JH
   Pelham, WE
   Severe, JB
   Swanson, JM
   Vitiello, B
   Wells, KC
   Wigal, T
AF Arnold, LE
   Chuang, S
   Davies, M
   Abikoff, HB
   Conners, CK
   Elliott, GR
   Greenhill, LL
   Hechtman, L
   Hinshaw, SP
   Hoza, B
   Jensen, PS
   Kraemer, HC
   Langworthy-Lam, KS
   March, JS
   Newcorn, JH
   Pelham, WE
   Severe, JB
   Swanson, JM
   Vitiello, B
   Wells, KC
   Wigal, T
TI Nine months of multicomponent behavioral treatment for ADHD and
   effectiveness of MTA fading procedures
SO JOURNAL OF ABNORMAL CHILD PSYCHOLOGY
LA English
DT Article
DE ADHD; treatment; fading; generalization; maintenance
ID ATTENTION-DEFICIT/HYPERACTIVITY DISORDER; DEFICIT HYPERACTIVITY
   DISORDER; MULTIMODAL-TREATMENT; TREATMENT STRATEGIES; TREATMENT
   RESPONSE; TREATMENT OUTCOMES; CHILDREN; MODERATORS; RELEVANCE; DESIGN
AB We examined 9-month data from the 14-month NIMH Multimodal Treatment Study of Children with ADHD (the MTA) as a further check on the relative effect of medication (MedMgt) and behavioral treatment (Beh) for attention-deficit/hyperactivity disorder (ADHD) while Beh was still being delivered at greater intensity than at 14-month endpoint, and conversely as a check on the efficacy of the MTA behavioral generalization/maintenance procedures. Intention-to-treat analysis at 9 months showed essentially the same results as at 14 months, after Beh had been completely faded; MedMgt and the combination (Comb) of medication and Beh were significantly superior to Beh and community care (CC) for ADHD and oppositional-defiant (ODD) symptoms, with mixed results for social skills and internalizing symptoms. All treatment-group differences examined as changes in slopes from 9 to 14 months were nonsignificant (we found general improvement for all groups). Slopes from baseline to 9 months correlated highly (r > .74, p < .0001) with slopes from baseline to 14 months for all groups. The time function from baseline to 14 months showed a significant linear, but not quadratic, trend for the main outcome measure (a composite of parent- and teacher-rated ADHD and ODD symptoms) for all groups. Findings suggest that in contrast to the hypothesized deterioration in the relative benefit of Beh between 9 and 14 months (after completion of fading), the MTA Beh generalization and maintenance procedures implemented through 9 months apparently yielded continuing improvement through 14 months, with preservation of the relative position of Beh compared to other treatment strategies.
C1 Ohio State Univ, Columbus, OH 43210 USA.
   Columbia Univ, New York State Psychiat Inst, New York, NY USA.
   NYU Med Ctr, New York, NY 10016 USA.
   Duke Univ, Med Ctr, Durham, NC USA.
   Univ Calif San Francisco, San Francisco, CA 94143 USA.
   Montreal Childrens Hosp, Montreal, PQ H3H 1P3, Canada.
   Univ Calif Berkeley, Berkeley, CA 94720 USA.
   Purdue Univ, Lafayette, IN USA.
   Stanford Univ, Stanford, CA 94305 USA.
   Mt Sinai Med Ctr, New York, NY 10029 USA.
   SUNY Buffalo, Buffalo, NY 14260 USA.
   NIMH, Rockville, MD 20857 USA.
   Univ Calif Irvine, Irvine, CA USA.
RP Arnold, LE (reprint author), 479 S Galena Rd, Sunbury, OH 43074 USA.
OI Jensen, Peter/0000-0003-2387-0650; Newcorn, Jeffrey/0000-0001-8993-9337
FU NIMH NIH HHSUnited States Department of Health & Human ServicesNational
   Institutes of Health (NIH) - USANIH National Institute of Mental Health
   (NIMH) [UO1 MH50440, UO1 MH50453, UO1 MH50467, UO1 MH50454, UO1 MH50447,
   UO1 MH50461]
NR 25
TC 24
Z9 24
U1 0
U2 9
PU KLUWER ACADEMIC/PLENUM PUBL
PI NEW YORK
PA 233 SPRING ST, NEW YORK, NY 10013 USA
SN 0091-0627
J9 J ABNORM CHILD PSYCH
JI J. Abnorm. Child Psychol.
PD FEB
PY 2004
VL 32
IS 1
BP 39
EP 51
DI 10.1023/B:JACP.0000007579.61289.31
PG 13
WC Psychology, Clinical; Psychology, Developmental
SC Psychology
GA 752LE
UT WOS:000187161300004
PM 14998110
DA 2020-02-16
ER

PT J
AU Mrug, S
   Hoza, B
   Bukowski, WM
AF Mrug, S
   Hoza, B
   Bukowski, WM
TI Choosing or being chosen by aggressive-disruptive peers: Do they
   contribute to children's externalizing and internalizing problems?
SO JOURNAL OF ABNORMAL CHILD PSYCHOLOGY
LA English
DT Article
DE aggression; peer influence; externalizing problems; internalizing
   problems
ID ATTENTION-DEFICIT/HYPERACTIVITY DISORDER; MALE-ADOLESCENT FRIENDSHIPS;
   SOCIOMETRIC STATUS; BEHAVIORAL-ADJUSTMENT; RELATIONAL AGGRESSION;
   DEVIANT PEERS; SELF-ESTEEM; CHILDHOOD; REJECTION; BOYS
AB The goal of this study was to investigate the extent to which aggressive-disruptive peers contribute to the development of externalizing and internalizing problems in children, while controlling for children's own behavior. We examined 2 sets of peers: (1) those that the child nominated as friends, and (2) those that nominated the child as a friend. The participants were 236 boys and girls attending 3rd to 5th grade at the beginning of the study, who were followed over a period of 2 years. Results showed that choosing more aggressive peers on the nomination procedure was associated with more externalizing problems and self-reported depressive symptomatology over time. On the other hand, being liked by more aggressive children generally was not associated with elevated externalizing or internalizing problems.
C1 Purdue Univ, Dept Psychol Sci, W Lafayette, IN 47907 USA.
   Concordia Univ, Dept Psychol, Montreal, PQ H3G 1M8, Canada.
RP Mrug, S (reprint author), Purdue Univ, Dept Psychol Sci, 703 3rd St, W Lafayette, IN 47907 USA.
NR 46
TC 56
Z9 57
U1 0
U2 12
PU KLUWER ACADEMIC/PLENUM PUBL
PI NEW YORK
PA 233 SPRING ST, NEW YORK, NY 10013 USA
SN 0091-0627
J9 J ABNORM CHILD PSYCH
JI J. Abnorm. Child Psychol.
PD FEB
PY 2004
VL 32
IS 1
BP 53
EP 65
DI 10.1023/B:JACP.0000007580.77154.69
PG 13
WC Psychology, Clinical; Psychology, Developmental
SC Psychology
GA 752LE
UT WOS:000187161300005
PM 14998111
DA 2020-02-16
ER

PT J
AU Sandstrom, MJ
AF Sandstrom, MJ
TI Pitfalls of the peer world: How children cope with common rejection
   experiences
SO JOURNAL OF ABNORMAL CHILD PSYCHOLOGY
LA English
DT Article
DE peer rejection; sociometrics; coping
ID DEPRESSION INVENTORY; EMOTION REGULATION; COPING STRATEGIES; EARLY
   ADOLESCENCE; CHILDHOOD; STRESS; PERSPECTIVE; ADJUSTMENT; RESPONSES;
   CONCEPTUALIZATION
AB This study examines the reliability and validity of a newly developed self-report measure designed to assess children's coping strategies in response to everyday rejection experiences. The Survey for Coping with Rejection Experiences ( SCORE) was administered to 225 children and factor analysis of responses resulted in the conceptually meaningful subscales of active, aggressive, denial, and ruminative coping. A subset of 95 children also completed a battery of self- (depression, social anxiety), parent- (internalizing and externalizing problems), and peer- (social preference, aggression, withdrawal) ratings of socioemotional adjustment. Children's coping strategies were meaningfully associated with adjustment measures, although these associations differed for boys and girls in several instances. Importantly, both aggressive and ruminative coping strategies were positively associated with internalizing problems even after controlling for the effect of children's actual sociometric status. In addition, denial coping emerged as a significant moderator of the relation between status and adjustment.
C1 Williams Coll, Bronfman Sci Ctr, Dept Psychol, Williamstown, MA 01267 USA.
RP Sandstrom, MJ (reprint author), Williams Coll, Bronfman Sci Ctr, Dept Psychol, Williamstown, MA 01267 USA.
NR 48
TC 45
Z9 45
U1 0
U2 12
PU KLUWER ACADEMIC/PLENUM PUBL
PI NEW YORK
PA 233 SPRING ST, NEW YORK, NY 10013 USA
SN 0091-0627
J9 J ABNORM CHILD PSYCH
JI J. Abnorm. Child Psychol.
PD FEB
PY 2004
VL 32
IS 1
BP 67
EP 81
DI 10.1023/B:JACP.0000007581.95080.8b
PG 15
WC Psychology, Clinical; Psychology, Developmental
SC Psychology
GA 752LE
UT WOS:000187161300006
PM 14998112
DA 2020-02-16
ER

PT J
AU Dekovic, M
   Buist, KL
   Reitz, E
AF Dekovic, M
   Buist, KL
   Reitz, E
TI Stability and changes in problem behavior during adolescence: Latent
   growth analysis
SO JOURNAL OF YOUTH AND ADOLESCENCE
LA English
DT Article
DE problem behavior; growth trajectories; parents and peers
ID ANTISOCIAL-BEHAVIOR; DEPRESSED MOOD; RISK-FACTORS; GENDER-DIFFERENCES;
   PEER ATTACHMENT; CHILD-BEHAVIOR; FAMILY; CONTEXT; SCHOOL;
   PSYCHOPATHOLOGY
AB The aim of this study was to examine growth trajectories of externalizing and internalizing problems during adolescence. In addition, we also examined factors that might account for individual differences in the level of problem behavior and in the rate of change: Adolescent gender and the quality of the relationships with parents and peers. The sample consisted of 212 adolescents (mean age 13.4 years at the initial assessment) who were assessed at 3 measurement waves with approximately 1-year intervals. The results showed substantial absolute and relative stability in both types of problem behavior, but also significant individual differences in both initial levels of problem behavior and in the rate of change across the 3 measurement occasions. Adolescent gender and the quality of the parent-adolescent relationship predicted the initial level of both externalizing and internalizing problems. The protective effect of the positive quality of the relationship with peers was found for internalizing but not for externalizing problems. No differences appeared between boys and girls in the effect of the quality of interpersonal relations on the level and on the rate of change in problem behavior, suggesting that the etiology of problem behavior might be similar for boys and girls in spite of gender differences in the prevalence of problem behaviors.
C1 Univ Amsterdam, Dept Educ Sci, NL-1091 GM Amsterdam, Netherlands.
RP Dekovic, M (reprint author), Univ Amsterdam, Dept Educ Sci, Wibautstr 4, NL-1091 GM Amsterdam, Netherlands.
EM dekovic@educ.uva.nl
RI Reitz, Ellen/AAG-4273-2019
NR 72
TC 77
Z9 78
U1 1
U2 24
PU SPRINGER/PLENUM PUBLISHERS
PI NEW YORK
PA 233 SPRING ST, NEW YORK, NY 10013 USA
SN 0047-2891
EI 1573-6601
J9 J YOUTH ADOLESCENCE
JI J. Youth Adolesc.
PD FEB
PY 2004
VL 33
IS 1
BP 1
EP 12
DI 10.1023/A:1027305312204
PG 12
WC Psychology, Developmental
SC Psychology
GA 740BC
UT WOS:000186380100001
DA 2020-02-16
ER

PT J
AU Rohde, P
   Kahler, CW
   Lewinsohn, PM
   Brown, RA
AF Rohde, P
   Kahler, CW
   Lewinsohn, PM
   Brown, RA
TI Psychiatric disorders, familial factors, and cigarette smoking: II.
   Associations with progression to daily smoking
SO NICOTINE & TOBACCO RESEARCH
LA English
DT Article
ID SUBSTANCE USE DISORDERS; MAJOR DEPRESSION; NICOTINE DEPENDENCE; TOBACCO
   USE; ADOLESCENT SMOKING; ALCOHOL-DEPENDENCE; ANXIETY DISORDERS;
   NATURAL-HISTORY; PEER INFLUENCES; MENTAL-HEALTH
AB This study examined (a) associations of progression to daily cigarette smoking with lifetime psychopathology, regular smoking by family members, and psychopathology in family members, (b) the degree to which disorders precede or follow progression to daily smoking, and (c) whether daily smokers differ as a function of nicotine dependence. Among 941 participants interviewed at three time points, 722 (77%) had experimented with cigarette smoking, 391 of whom (54%) progressed to daily smoking. Lifetime psychiatric diagnoses were obtained at each assessment. Biological parents and full siblings were interviewed for lifetime psychopathology and regular smoking. Progression to daily smoking was associated with lower parental education, major depression, alcohol and drug use disorders, attention-deficit/hyperactivity disorder (ADHD) or disruptive behavior disorders, antisocial personality disorder symptoms, regular smoking by father (but not mother or sibling), and one measure of psychopathology in family members (externalizing disorders, which consisted of ADHD, conduct disorder, oppositional defiant disorder, and antisocial personality disorder). When composite measures of internalizing disorders, externalizing disorders, familial smoking, and familial psychopathology were examined in a single model, only the externalizing disorders composite remained associated with both daily smoking and nicotine dependence. Only ADHD consistently preceded the onset of daily smoking. Nicotine dependence was associated with drug use disorders and alcohol use disorders. In conclusion, externalizing disorders had the strongest associations, both with progression to daily smoking among adolescents who initiate smoking and with nicotine dependence among the daily smokers. Limitations of the present study and future research directions are noted.
C1 Oregon Res Inst, Eugene, OR 97403 USA.
   Brown Univ, Ctr Alcohol & Addict Studies, Providence, RI 02912 USA.
   Brown Univ, Butler Hosp, Sch Med, Providence, RI 02912 USA.
RP Rohde, P (reprint author), Oregon Res Inst, 1715 Franklin Blvd, Eugene, OR 97403 USA.
EM paulr@ori.org
FU NIDA NIH HHSUnited States Department of Health & Human ServicesNational
   Institutes of Health (NIH) - USANIH National Institute on Drug Abuse
   (NIDA) [DA-11299]; NIMH NIH HHSUnited States Department of Health &
   Human ServicesNational Institutes of Health (NIH) - USANIH National
   Institute of Mental Health (NIMH) [MH-52858, MH-50522, MH-40501]
NR 93
TC 89
Z9 93
U1 0
U2 18
PU OXFORD UNIV PRESS
PI OXFORD
PA GREAT CLARENDON ST, OXFORD OX2 6DP, ENGLAND
SN 1462-2203
EI 1469-994X
J9 NICOTINE TOB RES
JI Nicotine Tob. Res.
PD FEB
PY 2004
VL 6
IS 1
BP 119
EP 132
DI 10.1080/14622200310001656948
PG 14
WC Substance Abuse; Public, Environmental & Occupational Health
SC Substance Abuse; Public, Environmental & Occupational Health
GA 805JW
UT WOS:000220363600015
PM 14982696
DA 2020-02-16
ER

PT J
AU Canivez, GL
AF Canivez, GL
TI Replication of the adjustment scales for children and adolescents core
   syndrome factor structure
SO PSYCHOLOGY IN THE SCHOOLS
LA English
DT Article; Proceedings Paper
CT 111th Annual Convention of the American-Psychological-Association
CY AUG 07-10, 2003
CL Toronto, CANADA
SP Amer Psychol Assoc
ID KINDERGARTEN BEHAVIOR SCALES; CONSTRUCT-VALIDITY; CONVERGENT; PRESCHOOL;
   NUMBER
AB Independent examination and replication of the core syndrome factor structure of the Adjustment Scales for Children and Adolescents (ASCA; McDermott, Marston, & Stott, 1993) is reported. A sample of 1,020 children were randomly selected from their classroom and rated on the ASCA by their teacher. The six ASCA core syndromes produced a two-factor solution through principle axis analysis using multiple criteria for the number of factors to extract and retain. Varimax, direct oblimin, and promax rotations produced identical results and nearly identical factor structure coefficients. It was concluded that the ASCA indeed measures two independent dimensions of psychopathology (Overactivity and Underactivity) that are similar to the conduct problems/externalizing and withdrawal/internalizing dimensions commonly found in the child psychopathology assessment literature (Cicchetti Toth, 1991; Quay, 1986). (C) 2004 Wiley Periodicals, Inc.
C1 Eastern Illinois Univ, Charleston, IL 61920 USA.
RP Canivez, GL (reprint author), Dept Psychol, 600 Lincoln Ave, Charleston, IL 61920 USA.
EM cfglc@eiu.edu
NR 37
TC 10
Z9 10
U1 0
U2 1
PU WILEY
PI HOBOKEN
PA 111 RIVER ST, HOBOKEN 07030-5774, NJ USA
SN 0033-3085
EI 1520-6807
J9 PSYCHOL SCHOOLS
JI Psychol. Schools
PD FEB
PY 2004
VL 41
IS 2
BP 191
EP 199
DI 10.1002/pits.10121
PG 9
WC Psychology, Educational
SC Psychology
GA 765GE
UT WOS:000188258100002
DA 2020-02-16
ER

PT J
AU Janssen, MMM
   Verhulst, FC
   Benghi-Arslan, L
   Erol, N
   Salter, CJ
   Crijnen, AAM
AF Janssen, MMM
   Verhulst, FC
   Benghi-Arslan, L
   Erol, N
   Salter, CJ
   Crijnen, AAM
TI Comparison of self-reported emotional and behavioral problems in Turkish
   immigrant, Dutch and Turkish adolescents
SO SOCIAL PSYCHIATRY AND PSYCHIATRIC EPIDEMIOLOGY
LA English
DT Article
DE cross-cultural comparison; migration; adolescents; youth self-report;
   child behavior checklist
ID PSYCHIATRIC-DISORDER; CHILDREN; COMPETENCES; PREVALENCE; TEACHER
AB Objective The aim of this study was to compare self-reported emotional and behavioral problems for Turkish immigrant, native Dutch and native Turkish adolescents. Method A total of 379 Turkish immigrant adolescents living in the Netherlands, and 1,039 Dutch adolescents from the general population completed the Dutch translation of the Youth Self-Report (YSR); 2,151 Turkish adolescents from the general population completed the Turkish translation of the YSR; parents of Turkish immigrant adolescents filled in the Turkish translation of the Child Behavior Checklist (CBCL/4-18). Results Turkish immigrant adolescents scored themselves significantly higher than Dutch adolescents on five of the 11 YSR syndromes, most markedly on the Anxious/Depressed, Withdrawn and Internalizing scales. Dutch adolescents scored themselves higher than immigrant adolescents on the Somatic Complaints and Delinquent Behavior scales. Turkish immigrant adolescents scored themselves higher than Turkish adolescents on five of the 11 scales, most markedly on the Delinquent Behavior scale. Total problems scores for Turkish immigrant adolescents were higher than for Dutch and Turkish adolescents. Turkish immigrant adolescents scored themselves higher than their parents assessed them on seven of the 11 scales. Conclusion Turkish immigrant adolescents reported more problems in comparison to their Dutch and native Turkish peers. Different patterns of parent-child interaction, family values and delay of Dutch language skills are considered to be responsible for these differences in scores.
C1 Ankara Univ, Sch Med, Dept Child Psychiat, Ankara, Turkey.
RP Crijnen, AAM (reprint author), Sophia Childrens Univ Hosp, Erasmus Med Ctr, Dept Child & Adolescent Psychiat, POB 2060, NL-3000 CB Rotterdam, Netherlands.
EM a.crijnen@erasmusmc.nl
NR 26
TC 49
Z9 50
U1 0
U2 11
PU SPRINGER HEIDELBERG
PI HEIDELBERG
PA TIERGARTENSTRASSE 17, D-69121 HEIDELBERG, GERMANY
SN 0933-7954
EI 1433-9285
J9 SOC PSYCH PSYCH EPID
JI Soc. Psychiatry Psychiatr. Epidemiol.
PD FEB
PY 2004
VL 39
IS 2
BP 133
EP 140
DI 10.1007/s00127-004-0712-1
PG 8
WC Psychiatry
SC Psychiatry
GA 775RJ
UT WOS:000189072200007
PM 15052395
DA 2020-02-16
ER

PT J
AU Wagner, A
   Jennen-Steinmetz, C
   Gopel, C
   Schmidt, MH
AF Wagner, A
   Jennen-Steinmetz, C
   Gopel, C
   Schmidt, MH
TI Treatment of conduct disordered children and adolescents in a clinical
   setting: How effective are they?
SO ZEITSCHRIFT FUR KINDER-UND JUGENDPSYCHIATRIE UND PSYCHOTHERAPIE
LA German
DT Article
DE conduct disorder; children; treatment; outcome; predictor
ID LIFE-COURSE-PERSISTENT; OPPOSITIONAL DEFIANT; ANTISOCIAL-BEHAVIOR
AB Treatment of conduct disordered children and adolescents in a clinical setting. How effective are they?
   Objective: Anti-social behavior in childhood and adolescence represents a frequent behavior disorder in this age group and its prognosis is predominantly unfavourable. The purpose of this study was to analyze the out-come and predictors of outpatients and inpatients with conduct disorders and internalizing disorders.
   Methods: We compared a 10 year follow-up history of in- and outpatients with conduct disorders and internalizing disorders. The sample of patients with conduct disorders was divided into three groups (<<1>>: F90.1; <<E>>: F91.2, F92; <<D>>: F91.1, F91.3). The outcome was defined as an improvement of psychosocial functioning (SGKJ). Statistical analysis consisted of Fisher exact test and logistical regression.
   Results: Our findings showed the best results in patients with the ICD 10 diagnosis F90.1. Inpatient treatment was superior to outpatient treatment. Cooperation of parents and children, severeness of disease, psychosocial risk factors and pharmacotherapy were found to be the most important predictors.
   Conclusions: Effectiveness of an outpatient treatment of children and adolescents with conduct disorders can be increased by training of parents, home treatment or pharmacotherapy.
C1 Zent Inst Seel Gesundheit, Klin Psychiat & Psychotherapie & Kindes & Jugenda, Biostat Abt, D-68072 Mannheim, Germany.
RP Wagner, A (reprint author), Zent Inst Seel Gesundheit, Klin Psychiat & Psychotherapie & Kindes & Jugenda, Biostat Abt, Postfach 12 21 20, D-68072 Mannheim, Germany.
EM wagner@zi-mannheim.de
NR 24
TC 6
Z9 6
U1 0
U2 0
PU VERLAG HANS HUBER
PI BERN 9
PA LANGGASS-STRASSE 76, CH-3000 BERN 9, SWITZERLAND
SN 1422-4917
J9 Z KINDER JUG-PSYCH
JI Z. Kinder-und Jugendpsy. Psychother.
PD FEB
PY 2004
VL 32
IS 1
BP 5
EP 16
DI 10.1024/1422-4917.32.1.5
PG 12
WC Psychiatry
SC Psychiatry
GA 772NU
UT WOS:000188848800002
PM 14992043
DA 2020-02-16
ER

PT J
AU Baldry, AC
AF Baldry, AC
TI The impact of direct and indirect bullying on the mental and physical
   health of Italian youngsters
SO AGGRESSIVE BEHAVIOR
LA English
DT Article
DE direct and indirect bullying; internalizing symptoms; adolescents;
   mother and father relationship
ID PERCEIVED SOCIAL SUPPORT; PEER VICTIMIZATION; SCHOOL-CHILDREN; INDIRECT
   AGGRESSION; EMOTIONAL-PROBLEMS; SUICIDAL IDEATION; RISK-FACTORS; GIRLS;
   BOYS; INVOLVEMENT
AB The aim of the present study was to determine the extent to which direct and indirect bullying and victimization at school affects the mental and physical health of 661 Italian boys and girls, aged 11 to 15 years old. The impact of bullying and victimization is assessed by taking into account the relative buffering effect of a positive relationship with one or both parents. Internalizing symptoms such as withdrawn behaviors, somatic complaints, and anxiety and depression, measured with the self-administered Youth Form of the Achenbach's Child Behavioral Checklist, are indicators of maladjustment. Multiple regression analyses revealed that being a girl is a strong significant risk factor for all internalizing symptoms. Being a victim of indirect bullying is the strongest predictor of withdrawn behaviors, somatic complaints, and anxiety/depression, independent of direct victimization, which significantly predicts somatic complaints, anxiety, and depression, but not withdrawn behaviors. Bullying others directly by hitting, threatening, or calling names is not a significant predictor the poor mental and somatic health of youngsters, whereas indirect bullying (spreading rumors or not talking to someone on purpose) does significantly predict anxiety and depression, as well as withdrawn behaviors. The negative impact of victimization and bullying is buffered by youngsters' positive relationship with one or both parents. Recommendations are provided with regard to possible intervention strategies underlying the importance of distinguishing between different forms of bullying and victimization and providing social support in each different case. (C) 2004 Wiley-Liss, Inc.
C1 Free Univ Amsterdam, Dept Clin Psychol, Fac Psychol & Pedag, NL-1081 BT Amsterdam, Netherlands.
RP Baldry, AC (reprint author), Free Univ Amsterdam, Dept Clin Psychol, Fac Psychol & Pedag, Boechorstr 1, NL-1081 BT Amsterdam, Netherlands.
EM ac.baldry@psy.vu.nl
OI Baldry, Anna Costanza/0000-0003-3520-0048
NR 34
TC 100
Z9 101
U1 1
U2 39
PU WILEY-LISS
PI HOBOKEN
PA DIV JOHN WILEY & SONS INC, 111 RIVER ST, HOBOKEN, NJ 07030 USA
SN 0096-140X
J9 AGGRESSIVE BEHAV
JI Aggressive Behav.
PY 2004
VL 30
IS 5
BP 343
EP 355
DI 10.1002/ab.20043
PG 13
WC Behavioral Sciences; Psychology, Multidisciplinary
SC Behavioral Sciences; Psychology
GA 860OY
UT WOS:000224354100001
DA 2020-02-16
ER

PT J
AU [Anonymous]
AF [Anonymous]
TI Psychosocial processes and mechanisms of risk and protection
SO ALCOHOL RESEARCH & HEALTH
LA English
DT Review
DE underage drinking; adolescent; cause of AODU (alcohol and other drug
   use); risk factors.; protective factors; AOD expectancies; predictive
   factor; AOD use behavior; personality theory of AODU; psychosocial
   environment; personality trait; negative emotionality; positive
   emotionality
ID DRINKING-RELATED DIFFERENCES; EXPECTANCY MEMORY NETWORK; ADOLESCENT
   ALCOHOL-USE; DRUG-USE; SUBSTANCE USE; PERSONALITY-TRAITS; YOUNG
   ADULTHOOD; USE DISORDERS; DEVELOPMENTAL PERSPECTIVE;
   PSYCHIATRIC-DISORDERS
AB Psychosocial research on adolescent drinking includes studies of personality and the impact of particular personality traits on drinking risk, expectancies (that is, the effects someone expects after drinking alcohol), and cognitive development. Although studies involving adolescents have not identified specific sets of personality traits that uniquely predict alcohol use, some traits have been shown to be associated with heavy alcohol use and alcohol use disorders. These traits include disinhibition or poor self-regulation, impulsiveness and aggression, novelty-seeking, and negative affectivity. Externalizing behaviors in childhood and early adolescence have been found to predict alcohol use disorders in early adulthood, as have certain internalizing behaviors. This article examines the theories and psychosocial processes thought to underlie underage drinking.
NR 123
TC 1
Z9 1
U1 0
U2 0
PU NATL INST ALCOHOL ABUSE  ALCOHOLISM
PI ROCKVILLE
PA 6000 EXECUTIVE BLVD, ROCKVILLE, MD 20892-7003 USA
SN 1535-7414
EI 1930-0573
J9 ALCOHOL RES HEALTH
JI Alcohol Res. Health
PY 2004
VL 28
IS 3
BP 143
EP 154
PG 12
WC Substance Abuse
SC Substance Abuse
GA 988NC
UT WOS:000233606900005
PM 19093688
DA 2020-02-16
ER

PT J
AU Roth, JH
   Dadds, MR
   McAloon, J
   Guastella, A
   Weems, CF
AF Roth, JH
   Dadds, MR
   McAloon, J
   Guastella, A
   Weems, CF
TI Prevalence and prediction of disorders in early childhood: A community
   study
SO BEHAVIOUR CHANGE
LA English
DT Article
ID DSM-III DISORDERS; BEHAVIORAL-INHIBITION; DIFFICULTIES QUESTIONNAIRE;
   INTERNALIZING BEHAVIORS; LARGE SAMPLE; CHILDREN; PRESCHOOL; SHYNESS;
   CONTINUITIES; EMOTIONALITY
AB This article examines the prevalence and prediction of internalising and externalising disorders from temperament and parenting in children aged 4 to 6 years (N = 491). Children were assessed via parent and teacher reports over 14 months and clinical interviews with parents were included at follow-up, along with parent and teacher reports of behavioural and emotional difficulties. Prevalence rates for internalising disorders (8.7%) were higher than for externalising disorders (5.8%), and internalising rates were similar to that found for older children in the same city. Accuracy of prediction of disorders, as well as overall behavioural and emotional difficulties, was low to moderate, and externalising problems were better predicted than internalising problems. The results highlight that while psychological disorders can be predicted from measures of temperament in infancy, the accuracy is too low to recommend these children receive selective prevention and treatment programs.
C1 Univ New S Wales, Sch Psychol, Sydney, NSW 2052, Australia.
   Griffith Univ, Nathan, Qld 4111, Australia.
   Univ New Orleans, New Orleans, LA 70148 USA.
RP Dadds, MR (reprint author), Univ New S Wales, Sch Psychol, Sydney, NSW 2052, Australia.
EM m.dadds@unsw.edu.au
RI Dadds, Mark/F-8017-2011
OI Weems, Carl/0000-0001-9214-3401; McAloon, John/0000-0001-8896-2578;
   Dadds, Mark/0000-0002-2900-1715
NR 41
TC 1
Z9 1
U1 1
U2 6
PU CAMBRIDGE UNIV PRESS
PI NEW YORK
PA 32 AVENUE OF THE AMERICAS, NEW YORK, NY 10013-2473 USA
SN 0813-4839
EI 2049-7768
J9 BEHAV CHANGE
JI Behav. Change
PY 2004
VL 21
IS 4
BP 215
EP 228
DI 10.1375/bech.21.4.215.66102
PG 14
WC Psychology, Clinical
SC Psychology
GA 918BT
UT WOS:000228514000002
DA 2020-02-16
ER

PT J
AU Eisenberg, N
   Spinrad, TL
   Fabes, RA
   Reiser, M
   Cumberland, A
   Shepard, SA
   Valiente, C
   Losoya, SH
   Guthrie, IK
   Thompson, M
AF Eisenberg, N
   Spinrad, TL
   Fabes, RA
   Reiser, M
   Cumberland, A
   Shepard, SA
   Valiente, C
   Losoya, SH
   Guthrie, IK
   Thompson, M
TI The relations of effortful control and impulsivity to children's
   resiliency and adjustment
SO CHILD DEVELOPMENT
LA English
DT Article
ID EXTERNALIZING BEHAVIOR PROBLEMS; NEGATIVE EMOTIONALITY; EGO-RESILIENCY;
   TEMPERAMENT; CHILDHOOD; ORGANIZATION; PERSONALITY; PREDICTION;
   STABILITY; MEDIATION
AB The unique relations of effortful control and impulsivity to resiliency and adjustment were examined when children were 4.5 to 8 years old, and 2 years later. Parents and teachers reported on all constructs and children's attentional persistence was observed. In concurrent structural equation models, effortful control and impulsivity uniquely and directly predicted resiliency and externalizing problems and indirectly predicted internalizing problems (through resiliency). Teacher-reported anger moderated the relations of effortful control and impulsivity to externalizing problems. In the longitudinal model, all relations held at T2 except for the path from impulsivity to externalizing problems. Evidence of bidirectional effects also was obtained. The results indicate that effortful control and impulsivity are distinct constructs with some unique prediction of resiliency and adjustment.
C1 Arizona State Univ, Dept Psychol, Tempe, AZ 85287 USA.
   Arizona State Univ, Dept Family & Human Dev, Tempe, AZ 85287 USA.
   Arizona State Univ, Dept Econ, Tempe, AZ 85287 USA.
   Arizona State Univ, Dept Family & Human Dev, Tempe, AZ 85287 USA.
   Arizona State Univ, Div Educ Psychol, Tempe, AZ 85287 USA.
RP Eisenberg, N (reprint author), Arizona State Univ, Dept Psychol, Tempe, AZ 85287 USA.
EM nancy.eisenberg@asu.edu
FU NIMH NIH HHSUnited States Department of Health & Human ServicesNational
   Institutes of Health (NIH) - USANIH National Institute of Mental Health
   (NIMH) [R01 MH060838]
NR 56
TC 269
Z9 272
U1 0
U2 41
PU WILEY
PI HOBOKEN
PA 111 RIVER ST, HOBOKEN 07030-5774, NJ USA
SN 0009-3920
EI 1467-8624
J9 CHILD DEV
JI Child Dev.
PD JAN-FEB
PY 2004
VL 75
IS 1
BP 25
EP 46
DI 10.1111/j.1467-8624.2004.00652.x
PG 22
WC Psychology, Educational; Psychology, Developmental
SC Psychology
GA 776YF
UT WOS:000189146400002
PM 15015673
OA Green Accepted
DA 2020-02-16
ER

PT J
AU Ginsburg, GS
   Grover, RL
   Ialongo, N
AF Ginsburg, GS
   Grover, RL
   Ialongo, N
TI Parenting behaviors among anxious and non-anxious mothers: Relation with
   concurrent and long-term child outcomes
SO CHILD & FAMILY BEHAVIOR THERAPY
LA English
DT Article
DE child anxiety; parenting; African American parenting; behaviors among
   anxious and non-anxious mothers
ID ANXIETY DISORDERS; AGGRESSIVE-BEHAVIOR; PERCEIVED CONTROL; REARING
   PRACTICES; AFRICAN-AMERICAN; ENVIRONMENT; RELIABILITY; RISK;
   PSYCHOPATHOLOGY
AB The present study addressed two specific questions: (1) Are there differences in parenting behaviors between anxious and non-anxious mothers'? and (2) Are parenting behaviors within these two groups associated with adverse outcomes in children (i.e., internalizing and externalizing symptoms)? The above questions were examined concurrently (when children were in first grade) and at a six-year follow-up among a predominately African American community-based high-risk sample. Twenty-five anxious and matched non-anxious (N = 50) mothers were videotaped with their children (mean age 5.8 years) engaging in a challenging task. Blind raters coded parent behaviors. Parents and children completed measures of anxiety and/or externalizing symptoms at both time points. Contrary to expectations, results indicated no group differences in parenting behaviors in the first grade and no relation between parenting behaviors and concurrent levels of anxiety or externalizing symptoms. At the six-year follow-up, however, higher levels of criticism and lower levels of granting of autonomy were significantly related to higher anxiety (but not externalizing) symptoms in children of anxious parents. Findings are discussed in the context of existing developmental models of childhood anxiety and suggest that the interaction of parental anxiety and parenting behavior may increase children's risk for anxiety disorders.
C1 Johns Hopkins Univ, Sch Med, Dept Psychiat & Behav Sci, Div Child & Adolescent Psychiat, Baltimore, MD 21287 USA.
RP Ginsburg, GS (reprint author), Johns Hopkins Univ, Sch Med, Dept Psychiat & Behav Sci, Div Child & Adolescent Psychiat, 600 N Wolfe St CMSC 312, Baltimore, MD 21287 USA.
EM gginsbu@jhmi.edu
NR 38
TC 48
Z9 48
U1 1
U2 20
PU ROUTLEDGE JOURNALS, TAYLOR & FRANCIS LTD
PI ABINGDON
PA 2-4 PARK SQUARE, MILTON PARK, ABINGDON OX14 4RN, OXON, ENGLAND
SN 0731-7107
EI 1545-228X
J9 CHILD FAM BEHAV THER
JI Child Fam. Behav. Ther.
PY 2004
VL 26
IS 4
BP 23
EP 41
DI 10.1300/J019v26n04_02
PG 19
WC Psychology, Clinical; Family Studies
SC Psychology; Family Studies
GA 898YO
UT WOS:000227112300002
DA 2020-02-16
ER

PT J
AU Manassis, K
   Avery, D
   Butalia, S
   Mendlowitz, S
AF Manassis, K
   Avery, D
   Butalia, S
   Mendlowitz, S
TI Cognitive-behavioral therapy with childhood anxiety disorders:
   Functioning in adolescence
SO DEPRESSION AND ANXIETY
LA English
DT Article
DE child anxiety disorders; cognitive behavioral therapy; long-term
   outcomes
ID RANDOMIZED CLINICAL-TRIAL; FOLLOW-UP; CHILDREN
AB We examined anxiety symptoms, anxiety-related impairment, and further treatment in adolescents who received cognitive behavioral therapy (CBT) for childhood anxiety disorders 6-7 years previously. Forty-three adolescents and their parents (14 boys, 29 girls; mean age 16.7 years) participated in structured telephone interviews. Participants (68% of initial sample of 63) did not differ in age, diagnostic profile, socioeconomic status, or initial severity from nonparticipants but more girls than boys participated. Indices based on child- and parent-reported symptoms and impairment were calculated, and within-sample comparisons by age, gender, diagnosis, and initial severity were done using t tests. Predictors of symptoms and impairment were also examined. On average, adolescents reported modest levels of anxiety-related impairment. Further treatment for anxiety had occurred in 30% (13 of 43) of patients. Stepwise regressions found female gender and diagnosis other than generalized anxiety disorder predictive of increased symptoms by parent report, and initial severity predicted adolescent-reported impairment. Adolescents showed limited internalizing symptomatology and impairment but almost one third had required further treatment. Studies comparing treated and untreated samples are needed to clarify whether CBT alters the natural history of childhood anxiety disorders and to replicate our findings regarding predictors of symptomatology and impairment. (C) 2004 Wiley-Liss, Inc.
C1 Hosp Sick Children, Dept Psychiat, Toronto, ON M5G 1X8, Canada.
   Univ Toronto, Dept Psychiat, Toronto, ON, Canada.
RP Manassis, K (reprint author), Hosp Sick Children, Dept Psychiat, 555 Univ Ave, Toronto, ON M5G 1X8, Canada.
EM katharina.manassis@sickkids.ca
NR 31
TC 30
Z9 31
U1 0
U2 8
PU WILEY-LISS
PI HOBOKEN
PA DIV JOHN WILEY & SONS INC, 111 RIVER ST, HOBOKEN, NJ 07030 USA
SN 1091-4269
J9 DEPRESS ANXIETY
JI Depress. Anxiety
PY 2004
VL 19
IS 4
BP 209
EP 216
DI 10.1002/da.10133
PG 8
WC Psychology, Clinical; Psychiatry; Psychology
SC Psychology; Psychiatry
GA 841VL
UT WOS:000222959600002
PM 15274169
DA 2020-02-16
ER

PT J
AU Spinrad, TL
   Eisenberg, N
   Harris, E
   Hanish, L
   Fabes, RA
   Kupanoff, K
   Ringwald, S
   Holmes, J
AF Spinrad, TL
   Eisenberg, N
   Harris, E
   Hanish, L
   Fabes, RA
   Kupanoff, K
   Ringwald, S
   Holmes, J
TI The relation of children's everyday nonsocial peer play behavior to
   their emotionality, regulation, and social functioning
SO DEVELOPMENTAL PSYCHOLOGY
LA English
DT Article
ID YOUNG-CHILDREN; PRESCHOOLERS; CHILDHOOD; TEMPERAMENT; WITHDRAWN; MODEL;
   STRATEGIES; EXPRESSION; COMPETENCE; ADJUSTMENT
AB The relations of children's nonsocial behavior to their emotionality, regulation, and social functioning were examined in a short-term longitudinal study. Parent's (primarily mothers) and teachers rated children's effortful regulation, emotionality, asocial behaviors, problem behaviors, and social acceptance, and children's nonsocial play behaviors were observed for two semesters. Peers also rated likability. Children's observed reticent activities were related to adults' ratings of high regulation, low externalizing problems, and high asocial behavior, as well as to low anger and low positive emotion. On the other hand, solitary play was associated with low positive emotion and low regulation over time and with high asocial behavior and high peer exclusion. Peer rejection mediated the relation of internalizing emotions (anxiety, low positive emotion) and regulation,to solitary play later in the school year, and asocial play mediated the relation of internalizing emotions to both solitary and reticent play behavior.
C1 Arizona State Univ, Dept Family & Human Dev, Tempe, AZ 85287 USA.
   Arizona State Univ, Dept Psychol, Tempe, AZ 85287 USA.
   Arizona State Univ, Dept Educ Psychol, Tempe, AZ 85287 USA.
RP Spinrad, TL (reprint author), Arizona State Univ, Dept Family & Human Dev, POB 872502, Tempe, AZ 85287 USA.
FU NIMH NIH HHSUnited States Department of Health & Human ServicesNational
   Institutes of Health (NIH) - USANIH National Institute of Mental Health
   (NIMH) [1 R01 MH60838]; PHS HHSUnited States Public Health Service [KO5
   M801321]
NR 67
TC 83
Z9 83
U1 0
U2 21
PU AMER PSYCHOLOGICAL ASSOC
PI WASHINGTON
PA 750 FIRST ST NE, WASHINGTON, DC 20002-4242 USA
SN 0012-1649
J9 DEV PSYCHOL
JI Dev. Psychol.
PD JAN
PY 2004
VL 40
IS 1
BP 67
EP 80
DI 10.1037/0012-1649.40.1.67
PG 14
WC Psychology, Developmental
SC Psychology
GA 756EY
UT WOS:000187453900006
PM 14700465
DA 2020-02-16
ER

PT J
AU De Schipper, JC
   Tavecchio, LWC
   Van IJzendoorn, MH
   Van Zeijl, J
AF De Schipper, JC
   Tavecchio, LWC
   Van IJzendoorn, MH
   Van Zeijl, J
TI Goodness-of-fit in center day care: relations of temperament, stability,
   and quality of care with the child's adjustment
SO EARLY CHILDHOOD RESEARCH QUARTERLY
LA English
DT Article
DE center day care; temperament; child's adjustment; stability in care
ID BEHAVIOR PROBLEMS; PRESCHOOL-CHILDREN; ATTACHMENT; CAREGIVERS;
   PREDICTORS; PREVALENCE; DISORDERS
AB In this study, the concept of 'goodness-of-fit' between the child's temperament and the environment, introduced by Thomas and Chess [Temperament and Development, Brunner/Mazel, New York, 1977], is applied within the setting of center day care. Mothers and primary professional caregivers of 186 children, aged 6-30 months, participated in this study. The child's problem behaviors were assessed with the CBCL Teacher Report Form [Achenbach, T.M., Guide for the Caregiver-Teacher Report Form for Ages 2-5, Department of Psychiatry, University of Vermont, Burlington, VT, 1997]. The child's socio-emotional well-being in day care was measured with the Leiden Inventory for the Child's Well-Being in Day Care. The Infant Characteristics Questionnaire measured the child's temperament. Children with an easier temperament showed less internalizing and total problem behavior and more well-being. The results suggest that for children with a more difficult temperament, several parallel care arrangements interfere with the process of adapting to the day care setting. Also, our results indicate that in the group of children with greater availability of trusted caregivers, a more easy-going temperament was associated with more well-being. The association between temperament and well-being was not found in the group of children with less access to trusted caregivers. (C) 2004 Elsevier Inc. All rights reserved.
C1 Leiden Univ, Ctr Family & Child Studies, NL-2300 RB Leiden, Netherlands.
RP Tavecchio, LWC (reprint author), Leiden Univ, Ctr Family & Child Studies, POB 9555, NL-2300 RB Leiden, Netherlands.
EM tavecchio@fsw.leidenuniv.nl
RI Schuengel, Carlo/A-7767-2008; van IJzendoorn, Marinus/P-4907-2019; van
   IJzendoorn, Marinus/I-1379-2012
OI Schuengel, Carlo/0000-0001-5501-3341; van IJzendoorn,
   Marinus/0000-0003-1144-454X; de Schipper, J.Clasien/0000-0002-3557-5301
NR 41
TC 50
Z9 50
U1 1
U2 22
PU ELSEVIER SCIENCE INC
PI NEW YORK
PA 360 PARK AVE SOUTH, NEW YORK, NY 10010-1710 USA
SN 0885-2006
EI 1873-7706
J9 EARLY CHILD RES Q
JI Early Childhood Res. Q.
PY 2004
VL 19
IS 2
BP 257
EP 272
DI 10.1016/j.ecresq.2004.04.004
PG 16
WC Education & Educational Research; Psychology, Developmental
SC Education & Educational Research; Psychology
GA 841WM
UT WOS:000222962600004
OA Green Published
DA 2020-02-16
ER

PT J
AU Marchand, JF
   Schedler, S
   Wagstaff, DA
AF Marchand, JF
   Schedler, S
   Wagstaff, DA
TI The role of parents' attachment orientations, depressive symptoms, and
   conflict behaviors in children's externalizing and internalizing
   behavior problems
SO EARLY CHILDHOOD RESEARCH QUARTERLY
LA English
DT Article
DE behavior problems; attachment orientations; depressive symptoms;
   conflict behaviors
ID ADOLESCENT ROMANTIC RELATIONSHIPS; MARITAL CONFLICT; RESOLUTION
   STRATEGIES; MATERNAL DEPRESSION; ADULT ATTACHMENT; WORKING MODELS;
   FATHERS; MOTHERS; ADJUSTMENT; COUPLES
AB The present study examined links among parents' attachment orientations, depressive symptoms, and conflict behaviors (attacking and compromising) and children's extemalizing and internalizing behavior problems in a sample of 64 nonclinical, Caucasian families. Correlational analyses showed that all three parent attributes were significantly related to children's behavior problems. When a regression-based approach recommended by Baron and Kenny [The moderator-mediator distinction in social psychological research: conceptual, strategic, and statistical contributions, J. Personal. Social Psychol. 51 (1986) 1173-1182] was applied to the data, some indirect pathways between parents' attachment orientations and children's behavior problems were found. Results indicated that mothers' depressive symptoms mediated the relation between mothers' attachment anxiety and children's internalizing behaviors, whereas fathers' depressive symptoms partially mediated the relation between fathers' attachment anxiety and children's internalizing behaviors. Findings provide support for the idea that attachment theory [J. Bowlby, The making and breaking of affectional bonds, Br. J. Psychiatry 130 (1977) 201-210] is useful for understanding the role of parents' intimate relationships and depressive symptoms in their children's behavioral adjustment and highlight the importance of addressing mothers' and fathers' attributes separately. (C) 2004 Elsevier Inc. All rights reserved.
C1 Penn State Univ, Dept Human Dev & Family Studies, Mont Alto, PA 17237 USA.
RP Marchand, JF (reprint author), Penn State Univ, Dept Human Dev & Family Studies, Mont Alto Campus,1 Campus Dr, Mont Alto, PA 17237 USA.
EM jxm570@psu.edu
NR 36
TC 13
Z9 13
U1 0
U2 21
PU ELSEVIER SCIENCE INC
PI NEW YORK
PA 360 PARK AVE SOUTH, NEW YORK, NY 10010-1710 USA
SN 0885-2006
EI 1873-7706
J9 EARLY CHILD RES Q
JI Early Childhood Res. Q.
PY 2004
VL 19
IS 3
BP 449
EP 462
DI 10.1016/j.ecresq.2004.07.003
PG 14
WC Education & Educational Research; Psychology, Developmental
SC Education & Educational Research; Psychology
GA 868WA
UT WOS:000224942600005
DA 2020-02-16
ER

PT J
AU Dunn, DW
   Austin, JK
   Johnson, CS
   Perkins, SM
AF Dunn, DW
   Austin, JK
   Johnson, CS
   Perkins, SM
TI Do attention problems and internalizing problems predict seizure
   recurrence in children?
SO EPILEPSIA
LA English
DT Meeting Abstract
CT Annual Meeting of the American-Epilepsy-Society
CY DEC 03-07, 2004
CL New Orlands, LA
SP Amer Epilepsy Soc
C1 Indiana Univ, Sch Med, Indianapolis, IN 46204 USA.
NR 0
TC 0
Z9 0
U1 0
U2 0
PU BLACKWELL PUBLISHING INC
PI MALDEN
PA 350 MAIN ST, MALDEN, MA 02148 USA
SN 0013-9580
J9 EPILEPSIA
JI Epilepsia
PY 2004
VL 45
SU 7
BP 351
EP 351
PG 1
WC Clinical Neurology
SC Neurosciences & Neurology
GA 861MG
UT WOS:000224420101034
DA 2020-02-16
ER

PT J
AU van Aken, MAG
   Dubas, JS
AF van Aken, Marcel A. G.
   Dubas, Judith Semon
TI Personality type, social relationships, and problem behaviour in
   adolescence
SO EUROPEAN JOURNAL OF DEVELOPMENTAL PSYCHOLOGY
LA English
DT Article
AB In a number of recent studies on personality in childhood and adolescence, comparable personality types have been distinguished. The three types that are repeatedly found can be labelled as: resilient, overcontrolled, and undercontrolled. Using data from a short-term longitudinal study of 569 adolescents, we investigated the transactions between type membership and perceived family and peer support and coercion in predicting problem behaviour, and the concomitants of stability and change in type membership. Resilients report the most perceived support from family members and from friends and the lowest parental coercion. Overcontrollers and undercontrollers report similarly low levels of support and undercontrollers report the highest amount of parental coercion. The types also differ in their psychosocial functioning, with overcontrollers and undercontrollers showing more internalizing and social problems and undercontrollers additionally showing more externalizing problems. Interactions between type and support in predicting the level of problem behaviour were found; support seemed more relevant for overcontrollers, and coercion more for resilients and undercontrollers. Type membership was moderately stable over a period of three years, a stability that in several instances seems to be related to perceived relational support and to problem behaviour.
C1 [van Aken, Marcel A. G.] Univ Utrecht, Dept Dev Psychol, NL-3508 TC Utrecht, Netherlands.
RP van Aken, MAG (reprint author), Univ Utrecht, Dept Dev Psychol, POB 80 140, NL-3508 TC Utrecht, Netherlands.
EM m.a.g.vanaken@fss.uu.nl
RI Dubas, Judith/O-6993-2015
NR 22
TC 22
Z9 22
U1 0
U2 0
PU PSYCHOLOGY PRESS
PI HOVE
PA 27 CHURCH RD, HOVE BN3 2FA, EAST SUSSEX, ENGLAND
SN 1740-5629
J9 EUR J DEV PSYCHOL
JI Eur. J. Dev. Psychol.
PY 2004
VL 1
IS 4
BP 331
EP 348
DI 10.1080/17405620444000166
PG 18
WC Psychology, Developmental
SC Psychology
GA V86XK
UT WOS:000205874400005
DA 2020-02-16
ER

PT J
AU Frigerio, A
   Cattaneo, C
   Cataldo, M
   Schiatti, A
   Molteni, M
   Battaglia, M
AF Frigerio, A
   Cattaneo, C
   Cataldo, M
   Schiatti, A
   Molteni, M
   Battaglia, M
TI Behavioral and emotional problems among Italian children and adolescents
   aged 4 to 18 years as reported by parents and teachers
SO EUROPEAN JOURNAL OF PSYCHOLOGICAL ASSESSMENT
LA English
DT Article
DE standardization; CBCL; TRF; Italy
ID AMERICAN CHILDREN; CHINESE CHILDREN; CHECKLIST; COMPETENCES; SAMPLE;
   CULTURES; GREEK; OLD
AB The aims of this study were the Italian standardization of the Child Behavior Checklist (CBCL/4-18) and the Teacher's Report Form (TRF), the analysis of the internal consistency of the two instruments, and the evaluation of the agreement between parents' and teachers' ratings. A group of 1423 parents and 1464 teachers of children and adolescents aged 4 to 18 years, from three different provinces of Northern Italy, were randomly recruited. Boys scored higher than girls on the Externalizing scales on both CBCL and TRF, while there were no significant differences between the two sexes on the Internalizing scales. In general, internalizing problems increased with age, whereas externalizing behaviors decreased, mainly through a reduction of aggressive problems in older subjects. For most scales, low socioeconomic status was associated with high problem scores. Most scales of the CBCL and the TRF showed a satisfactory internal consistency, with higher alpha coefficients for overt behaviors. A low - to - moderate parents' and teachers' agreement was found, with the higher correlation found for the Attention Problems scale. Overall, the figures of this first standardization are in line with the results of most studies carried out in Western and Eastern countries, evidencing a good applicability of Achenbach's instruments in Italy.
C1 Sci Inst Eugenio Medea, Child Psychiat Unit, I-2342 Bosisio Parini, Lecco, Italy.
   Sci Inst H San Raffaele, Dept Neuropsychiat Sci, I-20132 Milan, Italy.
   Univ Vita Salute San Raffaele, Dept Psychol, Dev Psychopathol Unit, Milan, Italy.
RP Frigerio, A (reprint author), Sci Inst Eugenio Medea, Child Psychiat Unit, Via Luigi Monza 20, I-2342 Bosisio Parini, Lecco, Italy.
EM frigerio@bp.lnf.it
RI Molteni, Massimo/K-8856-2016; Frigerio, Alessandra/N-9027-2019;
   Frigerio, Alessandra/K-9538-2016
OI Molteni, Massimo/0000-0001-6268-5883; Frigerio,
   Alessandra/0000-0002-9275-9924; Frigerio, Alessandra/0000-0002-9275-9924
NR 35
TC 78
Z9 79
U1 0
U2 13
PU HOGREFE & HUBER PUBLISHERS
PI GOTTINGEN
PA ROHNSWEG 25, D-37085 GOTTINGEN, GERMANY
SN 1015-5759
J9 EUR J PSYCHOL ASSESS
JI Eur. J. Psychol. Assess.
PY 2004
VL 20
IS 2
BP 124
EP 133
DI 10.1027/1015-5759.20.2.124
PG 10
WC Psychology, Applied
SC Psychology
GA 813RL
UT WOS:000220924100005
DA 2020-02-16
ER

PT J
AU Obot, IS
   Anthony, JC
AF Obot, IS
   Anthony, JC
TI Mental health problems in adolescent children of alcohol dependent
   parents: Epidemiologic research with a nationally representative sample
SO JOURNAL OF CHILD & ADOLESCENT SUBSTANCE ABUSE
LA English
DT Article
DE children of alcoholics; adolescents; epidemiology; mental health;
   behavioral problems
ID ACADEMIC-ACHIEVEMENT; ADULT CHILDREN; DRUG-USE; FAMILY; ABUSE;
   PSYCHOPATHOLOGY; TRANSMISSION; CONSUMPTION; SYMPTOMS; MOTHERS
AB In this study, with an epidemiologic sample of national scope, we seek confirmatory evidence about specific mental health problems of adolescent children living with actively alcohol dependent parents (AD+ children) as compared to control children whose parents are not alcohol dependent (AD- children). Treatment sample research leads us to expect the most prominent AD+/AD- differences with respect to externalizing symptoms. Data for this study were from the 1995 and 1996 National Household Survey on Drug Abuse (NHSDA), with the sample and field research staff 'blinded' to the study's hypothesis. Within the NHSDA national sample, a total of 1,720 parent-child pairs living in the same household were assessed. Youths were asked to complete an adapted version of Achenbach's Youth Self-Report. Independently, the parent was asked about his or her alcohol problems using an adapted version of the Diagnostic Interview Schedule. Analysis of variance (ANOVA) showed the AD+ children (n = 79) to have higher delinquency (p < .001) and aggressive behavior scores (p < .05) as compared to AD- children (n = 1,650). Multivariate analysis of covariance (MAN COVA), with five sociodemographic characteristics as covariates, confirmed the presence of independent delinquency excesses (but not independent aggressive behavior excesses) among children living with a parent with alcohol problems (F = 9.23, df = 1, 1659, p < .01). The evidence of this study favors the hypothesis that adolescent children living with an alcohol dependent parent have more delinquency problems than other adolescents. We did not find similar patterns of association for the internalizing symptoms, nor for aggression, once delinquency was held constant. (C) 2004 by The Haworth Press, Inc. All rights reserved.
C1 Johns Hopkins Univ, Dept Mental Hlth, Sch Hyg & Publ Hlth, Baltimore, MD 21205 USA.
RP Anthony, JC (reprint author), Johns Hopkins Univ, Dept Mental Hlth, Sch Hyg & Publ Hlth, 624 N Broadway, Baltimore, MD 21205 USA.
EM janthony@jhu.edu
RI Anthony, Jim/H-3637-2011
OI Anthony, Jim/0000-0001-7176-0929
NR 37
TC 12
Z9 12
U1 0
U2 6
PU ROUTLEDGE JOURNALS, TAYLOR & FRANCIS LTD
PI ABINGDON
PA 2-4 PARK SQUARE, MILTON PARK, ABINGDON OX14 4RN, OXON, ENGLAND
SN 1067-828X
EI 1547-0652
J9 J CHILD ADOLES SUBST
JI J. Child Adolesc. Subst. Abus.
PY 2004
VL 13
IS 4
BP 83
EP 96
DI 10.1300/J029v13n04_06
PG 14
WC Substance Abuse
SC Substance Abuse
GA 878RK
UT WOS:000225664100006
DA 2020-02-16
ER

PT J
AU Dutra, L
   Campbell, L
   Westen, D
AF Dutra, L
   Campbell, L
   Westen, D
TI Quantifying clinical judgment in the assessment of adolescent
   psychopathology: Reliability, validity, and factor structure of the
   child behavior checklist for clinician report
SO JOURNAL OF CLINICAL PSYCHOLOGY
LA English
DT Article
DE clinician-report; CBCL; clinical prediction
ID ASSESSING AXIS II; PERSONALITY-DISORDERS
AB The aim of this study was to assess the reliability and validity of the Child Behavior Checklist (CBCL) as completed by doctoral-level clinicians in the treatment of adolescents. We asked 294 randomly selected, experienced psychiatrists and psychologists to describe a patient aged 14 to 18 in treatment for personality pathology. Clinicians completed the CBCL (parent-report version) and measures of adaptive functioning, personality pathology, and family and developmental history, which served as criterion variables to test the validity of the CBCL as completed by clinicians. Most CBCL scales demonstrated acceptable reliability. Validity estimates were impressive, and the data revealed clinically meaningful associations between specific CBCL scale scores and developmental and family history variables. Confirmatory factor analysis showed that the factorial structure of the clinician-report CBCL resembled that of the parent-report CBCL, with the exception of a substantially lower correlation between higher order internalizing and externalizing factors. The data suggest that clinical judgment can be both reliable and valid when quantified using psychometrically sound instruments. (C) 2003 Wiley Periodicals, Inc.
C1 Boston Univ, Dept Psychol, Ctr Anxiety & Related Disorders, Boston, MA 02215 USA.
   Emory Univ, Atlanta, GA 30322 USA.
RP Dutra, L (reprint author), Boston Univ, Dept Psychol, Ctr Anxiety & Related Disorders, 648 Beacon St,4th Floor, Boston, MA 02215 USA.
EM ldutra@bu.edu; dwesten@emory.edu
FU NIMH NIH HHSUnited States Department of Health & Human ServicesNational
   Institutes of Health (NIH) - USANIH National Institute of Mental Health
   (NIMH) [MH59685, MH60892]
NR 41
TC 88
Z9 88
U1 1
U2 9
PU WILEY
PI HOBOKEN
PA 111 RIVER ST, HOBOKEN 07030-5774, NJ USA
SN 0021-9762
EI 1097-4679
J9 J CLIN PSYCHOL
JI J. Clin. Psychol.
PD JAN
PY 2004
VL 60
IS 1
BP 65
EP 85
DI 10.1002/jclp.10234
PG 21
WC Psychology, Clinical
SC Psychology
GA 755UD
UT WOS:000187429100006
PM 14692010
DA 2020-02-16
ER

PT J
AU Bal, S
   de Bourdeaudhuij, I
   Crombez, G
   Van Oost, P
AF Bal, S
   de Bourdeaudhuij, I
   Crombez, G
   Van Oost, P
TI Differences in trauma symptoms and family functioning in intra- and
   extrafamilial sexually abused adolescents
SO JOURNAL OF INTERPERSONAL VIOLENCE
LA English
DT Article
DE intrafamilial; extrafamilial; sexual abuse; adolescents
ID CHILDHOOD; ENVIRONMENT; CHILDREN; IMPACT; PSYCHOPATHOLOGY;
   VICTIMIZATION; DISSOCIATION; SURVIVORS
AB This study investigated to what extent abuse-related symptoms and family functioning are related to intra- or extrafamilial sexual abuse. One hundred adolescents (12 to 18 years old) were recruited shortly after disclosure of the abuse. Information from the participants was obtained through self-report questionnaires and a semistructured interview. Fifty-three percent of the adolescents reported clinically significant symptoms. Data did not support the idea that intrafamilial sexually abused adolescents report more symptoms than extrafamilial sexually abused adolescents. Type of abuse did not account for the differences and variety of reported symptoms or for differences in family functioning. Family functioning-in particular lack of cohesion was an independent contributor to internalizing trauma-related problems.
C1 State Univ Ghent, B-9000 Ghent, Belgium.
RP Bal, S (reprint author), State Univ Ghent, B-9000 Ghent, Belgium.
RI Crombez, Geert/O-2268-2013; De+Bourdeaudhuij, Ilse/AAC-5528-2019
OI Crombez, Geert/0000-0002-4744-8561; De+Bourdeaudhuij,
   Ilse/0000-0001-9969-7597
NR 38
TC 29
Z9 29
U1 0
U2 6
PU SAGE PUBLICATIONS INC
PI THOUSAND OAKS
PA 2455 TELLER RD, THOUSAND OAKS, CA 91320 USA
SN 0886-2605
J9 J INTERPERS VIOLENCE
JI J. Interpers. Violence
PD JAN
PY 2004
VL 19
IS 1
BP 108
EP 123
DI 10.1177/0886260503259053
PG 16
WC Criminology & Penology; Family Studies; Psychology, Applied
SC Criminology & Penology; Family Studies; Psychology
GA 751XF
UT WOS:000187114800007
PM 14680532
DA 2020-02-16
ER

PT J
AU Sandstrom, MJ
   Schanberg, LE
AF Sandstrom, MJ
   Schanberg, LE
TI Brief report: Peer rejection, social behavior, and psychological
   adjustment in children with juvenile rheumatic disease
SO JOURNAL OF PEDIATRIC PSYCHOLOGY
LA English
DT Article
ID CHRONIC ARTHRITIS; ADOLESCENTS; SUPPORT; MOOD
AB Objective To examine the associations among disease status, social competence, and depressive symptoms in children with juvenile rheumatic disease (JRD) and to test the hypothesis that individual differences in children's social competence account for a significant proportion of variance in depressive symptoms after controlling for disease status variables. Method Thirty-six children with JRD completed standardized instruments to assess pain, health status, and depressive symptoms. The rheumatologist completed a disease severity measure, and teachers provided ratings of peer rejection and social behavior. Results Pain, peer rejection, and problematic social behavior were all positively associated with depressive symptoms. Social variables remained significantly associated with depressive symptoms after controlling for level of pain. In addition, peer rejection moderated the association between pain and depressive symptoms, such that children with high levels of pain and high levels of peer rejection reported the highest frequency of depressive symptoms. Conclusions Health care providers should assess the social functioning of children with JRD in order to identify socially vulnerable children who may be at increased risk for internalizing problems.
C1 Williams Coll, Bronfman Sci Ctr, Dept Psychol, Williamstown, MA 01267 USA.
   Duke Univ, Med Ctr, Durham, NC 27706 USA.
RP Sandstrom, MJ (reprint author), Williams Coll, Bronfman Sci Ctr, Dept Psychol, Williamstown, MA 01267 USA.
EM marlene.sandstrom@williams.edu
NR 23
TC 47
Z9 48
U1 0
U2 2
PU OXFORD UNIV PRESS INC
PI CARY
PA JOURNALS DEPT, 2001 EVANS RD, CARY, NC 27513 USA
SN 0146-8693
J9 J PEDIATR PSYCHOL
JI J. Pediatr. Psychol.
PD JAN-FEB
PY 2004
VL 29
IS 1
BP 29
EP 34
DI 10.1093/jpepsy/jsh004
PG 6
WC Psychology, Developmental
SC Psychology
GA 771RE
UT WOS:000188799200003
PM 14747363
OA Bronze
DA 2020-02-16
ER

PT J
AU Dmitrieva, J
   Chen, CS
   Greenberger, E
   Gil-Rivas, V
AF Dmitrieva, J
   Chen, CS
   Greenberger, E
   Gil-Rivas, V
TI Family relationships and adolescent psychosocial outcomes: Converging
   findings from Eastern and Western cultures
SO JOURNAL OF RESEARCH ON ADOLESCENCE
LA English
DT Article
ID PROBLEM BEHAVIOR; PROTECTIVE FACTORS; DEPRESSED MOOD; EXTERNALIZING
   BEHAVIOR; ECONOMIC HARDSHIP; YOUNG ADOLESCENTS; SCHOOL ADJUSTMENT;
   SUBSTANCE USE; LIFE EVENTS; AMERICAN
AB This study investigated the role of parent-adolescent relationships in mediating the association between family-related negative life events and adolescent depressive symptoms and problem behaviors among 1,696 eleventh graders from the United States (n = 201), China (n = 502), Korea (n = 497), and Czech Republic (n = 496). Results indicated that perceived parental involvement and parent-adolescent conflict mediated the link between family-related life events and adolescent depressed mood. The path from family-related life events to adolescent problem behaviors was mediated by perceived parental involvement, parent-adolescent conflict, and perceived parental sanctions of adolescent misconduct. With the exception of minor cross-cultural differences in the magnitude of associations among variables, this study revealed considerable similarity in the association of family factors with adolescent internalizing and externalizing symptomatology. The findings contribute to the growing literature on culture-general developmental processes.
C1 Univ Calif Irvine, Sch Social Ecol, Dept Psychol & Social Behav, Irvine, CA 92697 USA.
RP Dmitrieva, J (reprint author), Univ Calif Irvine, Sch Social Ecol, Dept Psychol & Social Behav, Irvine, CA 92697 USA.
EM jdmitrie@uci.edu
RI Dmitrieva, Julia/B-9801-2014
OI Dmitrieva, Julia/0000-0002-5255-0472; Chen,
   Chuansheng/0000-0002-8224-1005
NR 67
TC 62
Z9 62
U1 1
U2 17
PU WILEY
PI HOBOKEN
PA 111 RIVER ST, HOBOKEN 07030-5774, NJ USA
SN 1050-8392
EI 1532-7795
J9 J RES ADOLESCENCE
JI J. Res. Adolesc.
PY 2004
VL 14
IS 4
BP 425
EP 447
DI 10.1111/j.1532-7795.2004.00081.x
PG 23
WC Family Studies; Psychology, Developmental
SC Family Studies; Psychology
GA 871LG
UT WOS:000225134600002
OA Green Published
DA 2020-02-16
ER

PT J
AU Vreugdenhil, C
   Doreleijers, TAH
   Vermeiren, R
   Wouters, LFJM
   Van den Brink, W
AF Vreugdenhil, C
   Doreleijers, TAH
   Vermeiren, R
   Wouters, LFJM
   Van den Brink, W
TI Psychiatric disorders in a representative sample of incarcerated boys in
   the Netherlands
SO JOURNAL OF THE AMERICAN ACADEMY OF CHILD AND ADOLESCENT PSYCHIATRY
LA English
DT Article
DE juvenile delinquency; psychiatric disorders; treatment
ID DIAGNOSTIC INTERVIEW SCHEDULE; DISC-IV; PREVALENCE; ADOLESCENTS;
   VALIDITY; PSYCHOPATHOLOGY; RELIABILITY
AB Objective: To determine the prevalence of psychiatric disorders among incarcerated male adolescents and to investigate the influence of psychopathology on allocation to either plain detention or detention with compulsory treatment. Method: A cross-sectional study of a representative sample (N = 204) of incarcerated boys aged 12 to 18, using the Diagnostic Interview Schedule for Children (DISC). Data were collected from December 1998 to December 1999. Results: Of the eligible subjects, 79% agreed to participate. Ninety percent reported at least one psychiatric disorder: disruptive behavior disorder 75% (95% confidence interval [Cl]: 68-81%), substance use disorder 55% (95% Cl: 48-63%), psychotic symptoms 34% (95% Cl: 27-41%), ADHD 8% (95% Cl: 5-13%), anxiety disorder 9% (95% Cl: 6-15%), and affective disorder 6% (95% Cl: 3-10%). After controlling for a broad range of sociodemographic characteristics and former treatment parameters, the presence of a psychiatric disorder was not associated with allocation to compulsory treatment. Conclusions: Compared with North American studies, relatively low rates of anxiety and affective disorders were found, probably due to the better availability of mental health services to disadvantaged youths with internalizing problems in the Netherlands. It should be examined whether standardized psychiatric assessments can improve the efficiency of allocation to detention programs with or without psychiatric treatment options.
C1 Youth Detent Ctr Hartelborgt, Spijkenisse, Netherlands.
   Free Univ Amsterdam, NL-1081 HV Amsterdam, Netherlands.
   Univ Amsterdam, Dept Psychiat, NL-1012 WX Amsterdam, Netherlands.
   Univ Amsterdam, Acad Med Ctr, NL-1012 WX Amsterdam, Netherlands.
RP Vreugdenhil, C (reprint author), RIJ Hartelborgt, Borgtweg 1, NL-3202 LJ Spijkenisse, Netherlands.
EM postbus@vreugd.demon.nl
OI Vermeiren, Robert/0000-0002-8673-2207
NR 35
TC 86
Z9 90
U1 0
U2 34
PU ELSEVIER SCIENCE INC
PI NEW YORK
PA STE 800, 230 PARK AVE, NEW YORK, NY 10169 USA
SN 0890-8567
EI 1527-5418
J9 J AM ACAD CHILD PSY
JI J. Am. Acad. Child Adolesc. Psychiatr.
PD JAN
PY 2004
VL 43
IS 1
BP 97
EP 104
DI 10.1097/00004583-200401000-00019
PG 8
WC Psychology, Developmental; Pediatrics; Psychiatry
SC Psychology; Pediatrics; Psychiatry
GA 759EB
UT WOS:000187724400018
PM 14691365
DA 2020-02-16
ER

PT J
AU Gulati, JK
   Dutta, J
AF Gulati, JK
   Dutta, J
TI Mental health profile of rural adolescents living in persistent economic
   hardship
SO MAN IN INDIA
LA English
DT Article
ID SOCIAL SUPPORT; CHILDREN; POVERTY
AB The study concentrated on rural, adolescents experiencing persistent economic adversity. It was based on a data set of 245 rural adolescents (12 to 16 years) and their mothers, drawn from persistently poor but intact families of Ludhiana district. Teachers were also contacted for knowing about child's adjustment at school. Results indicated that despite economic adversity and the presence of other risk conditions, majority of the adolescents were found to be performing within normal status of mental health without any manifest conduct disorders. More vulnerability was found towards manifestation of externalizing syndrome as compared to internalizing syndrome. Male adolescents were more vulnerable towards behaviour problems than females. The dominant problem in males was delinquency, followed by aggressive behaviour and social problems. The governing problem in girls was found to be anxiety and depression followed by social problems and aggression.
C1 Punjab Agr Univ, Coll Home Sci, Dept Human Dev, Ludhiana, Punjab, India.
RP Gulati, JK (reprint author), Punjab Agr Univ, Coll Home Sci, Dept Human Dev, Ludhiana, Punjab, India.
NR 11
TC 0
Z9 0
U1 0
U2 3
PU MAN INDIA PUB
PI PATNA
PA 18 CHURCH ROAD, PATNA RANCHI-834 0, INDIA
SN 0025-1569
J9 MAN INDIA
JI Man India
PD JAN-JUN
PY 2004
VL 84
IS 1-2
BP 113
EP 121
PG 9
WC Anthropology
SC Anthropology
GA 862RI
UT WOS:000224508200013
DA 2020-02-16
ER

PT J
AU Muratori, F
   Viglione, V
   Maestro, S
   Picchi, L
AF Muratori, F
   Viglione, V
   Maestro, S
   Picchi, L
TI Internalizing and externalizing conditions in adolescent anorexia
SO PSYCHOPATHOLOGY
LA English
DT Article
DE adolescence; eating disorders; psychopathology; Child Behavior
   CheckList; youth self report
ID SCHOOL-AGE-CHILDREN; EATING-DISORDERS; BULIMIA-NERVOSA; PSYCHIATRIC
   COMORBIDITY; SCHIZOPHRENIA; SYMPTOMS; DIAGNOSES; SCHEDULE
AB Objective: To identify the prevalence of internalizing and externalizing conditions in referred anorexic adolescents. Method: Child Behavior CheckList (CBCL) and Youth Self Report (YSR) were used to assess psychopathology: ( a) in the global sample ( 43 adolescents); (b) in different subtypes of anorexia; ( c) considering the timing of admission after the onset of the disease. Results: A high percentage of patients were found in the internalizing clinical range both at CBCL and YSR. Higher mean values were found in full syndromes both at CBCL and YSR, and in the binge-eating subtype only at the YSR. Subjects arrived within the first year of illness showed a less severe psychopathology. Conclusions: Adolescents with anorexia have high rates of internalizing psychopathology. The less severe psychopathology in adolescents arrived within the first year of illness shed light on discontinuity between anorexia and internalizing condition. On the basis of the psychopathological severity, three types of adolescent anorexia are proposed which could be of interest for therapeutic decisions. Copyright (C) 2004 S. Karger AG, Basel.
C1 Univ Pisa, Sci Inst Stella Maris, Div Child Neuropsychiat, Pisa, Italy.
RP Muratori, F (reprint author), IRCCS Stella Maris, Via Giacinti 2, IT-56018 Calambrone Pisa, Italy.
EM f.muratori@inpe.unipi.it
RI Bargagna, Stefania/AAB-7603-2019; Muratori, Filippo/K-3187-2018
OI Bargagna, Stefania/0000-0001-6430-9494; Muratori,
   Filippo/0000-0001-9598-0096; Maestro, Sandra/0000-0003-3929-1573
NR 27
TC 9
Z9 10
U1 0
U2 6
PU KARGER
PI BASEL
PA ALLSCHWILERSTRASSE 10, CH-4009 BASEL, SWITZERLAND
SN 0254-4962
J9 PSYCHOPATHOLOGY
JI Psychopathology
PY 2004
VL 37
IS 2
BP 92
EP 97
DI 10.1159/000078089
PG 6
WC Psychiatry
SC Psychiatry
GA 855NR
UT WOS:000223981000009
PM 15103191
DA 2020-02-16
ER

PT J
AU Hastings, PD
AF Hastings, PD
TI Internalizing and externalizing problems predict affect-specific
   cardiovascular reactivity in children
SO PSYCHOPHYSIOLOGY
LA English
DT Meeting Abstract
CT 44th Annual Meeting of the Society-for-Psychophysiological-Research
CY OCT 20-24, 2004
CL Santa Fe, NM
SP Soc Pychophysiol Res
DE emotion; psychopathology; cardiovascular
C1 Concordia Univ, Montreal, PQ, Canada.
NR 0
TC 0
Z9 0
U1 0
U2 0
PU BLACKWELL PUBLISHING LTD
PI OXFORD
PA 9600 GARSINGTON RD, OXFORD OX4 2DG, OXON, ENGLAND
SN 0048-5772
J9 PSYCHOPHYSIOLOGY
JI Psychophysiology
PY 2004
VL 41
SU 1
BP S89
EP S89
PG 1
WC Psychology, Biological; Neurosciences; Physiology; Psychology;
   Psychology, Experimental
SC Psychology; Neurosciences & Neurology; Physiology
GA 849RL
UT WOS:000223558200342
DA 2020-02-16
ER

PT J
AU Sanson, A
   Hemphill, SA
   Smart, D
AF Sanson, A
   Hemphill, SA
   Smart, D
TI Connections between temperament and social development: A review
SO SOCIAL DEVELOPMENT
LA English
DT Review
DE temperament; behaviour problems; social competence; socio-cultural
   context
ID ELEMENTARY-SCHOOL CHILDRENS; ADOLESCENT SUBSTANCE USE; EARLY-CHILDHOOD;
   INDIVIDUAL-DIFFERENCES; BEHAVIOR PROBLEMS; YOUNG-CHILDREN; EXTERNALIZING
   BEHAVIOR; DEPRESSIVE TENDENCIES; DIFFICULT TEMPERAMENT; INHIBITED
   TEMPERAMENT
AB This paper critically reviews the literature on the links between temperament and social development in children and adolescents. Social development is broadly defined to include externalizing and internalizing behaviour problems, prosocial behaviour and social competence. It concludes that there are clear links between specific dimensions of temperament and particular aspects of social development. Examples include the association of negative reactivity with externalizing behaviour problems, inhibition with internalizing behaviour problems, and attention regulation with school functioning. Theoretical and methodological issues to be confronted in future research are identified, including the need to investigate further the interactions between temperament and social context. Analysis of patterns of change in temperament, in relation to physiological changes and to such factors as parenting and socio-cultural expectations of children, promise to refine our understanding of how temperament works in context. Some practical implications which can be drawn from the research are also discussed.
C1 Australian Inst Family Studies, Melbourne, Vic 3000, Australia.
   Univ Melbourne, Parkville, Vic 3052, Australia.
RP Sanson, A (reprint author), Australian Inst Family Studies, 300 Queen St, Melbourne, Vic 3000, Australia.
EM ann.sanson@aifs.gov.au
OI Sanson, Ann/0000-0003-4910-3310
NR 119
TC 234
Z9 239
U1 3
U2 82
PU BLACKWELL PUBL LTD
PI OXFORD
PA 108 COWLEY RD, OXFORD OX4 1JF, OXON, ENGLAND
SN 0961-205X
J9 SOC DEV
JI Soc. Dev.
PY 2004
VL 13
IS 1
BP 142
EP 170
DI 10.1046/j.1467-9507.2004.00261.x
PG 29
WC Psychology, Developmental
SC Psychology
GA 765VX
UT WOS:000188306000008
DA 2020-02-16
ER

PT J
AU Kochenderfer-Ladd, B
AF Kochenderfer-Ladd, B
TI Peer victimization: The role of emotions in adaptive and maladaptive
   coping
SO SOCIAL DEVELOPMENT
LA English
DT Article
DE peer victimization; emotionality; coping strategies; internalizing
   problems
ID BOYS PLAY GROUPS; SCHOOL-CHILDREN; STRATEGIES; AGGRESSION; VICTIMS;
   MALADJUSTMENT; CONSEQUENCES; ADJUSTMENT; LONELINESS; BEHAVIORS
AB Mediator models were examined in which children's emotional reactions to peer aggression were hypothesized to mediate their selection of coping strategies and subsequent peer victimization and internalizing problems. Self-report data were collected from 145 ethnically diverse kindergarten through fifth grade children (66 females and 79 males) who attended a predominantly low- to middle-class school. Hypothetical scenarios were used to assess children's anticipated responses to peer aggression. Victims reported more intense negative emotions (e.g., fear and anger) than did nonvictims. Fear emerged as a predictor of advice seeking which, in turn, predicted conflict resolution and fewer internalizing problems. Conflict resolution was associated with reductions in victimization. Anger and embarrassment predicted revenge seeking which, in turn, was associated with increases in victimization. Additional pathways predicting changes in peer victimization across a single academic year as a function of children's emotional and coping responses to peer abuse are discussed.
C1 Arizona State Univ, Coll Educ, Div Psychol Educ, Tempe, AZ 85287 USA.
RP Kochenderfer-Ladd, B (reprint author), Arizona State Univ, Coll Educ, Div Psychol Educ, Tempe, AZ 85287 USA.
EM Becky.Ladd@asu.edu
NR 51
TC 173
Z9 177
U1 1
U2 16
PU WILEY
PI HOBOKEN
PA 111 RIVER ST, HOBOKEN 07030-5774, NJ USA
SN 0961-205X
EI 1467-9507
J9 SOC DEV
JI Soc. Dev.
PY 2004
VL 13
IS 3
BP 329
EP 349
DI 10.1111/j.1467-9507.2004.00271.x
PG 21
WC Psychology, Developmental
SC Psychology
GA 839ZA
UT WOS:000222822700002
DA 2020-02-16
ER

PT J
AU de Schipper, JC
   Van IJzendoorn, MH
   Tavecchio, LWC
AF de Schipper, JC
   Van IJzendoorn, MH
   Tavecchio, LWC
TI Stability in center day care: Relations with children's well-being and
   problem behavior in day care
SO SOCIAL DEVELOPMENT
LA English
DT Article
DE center day care; stability of care; problem behavior; children's
   well-being
ID NATIONAL LONGITUDINAL SURVEY; MATERNAL EMPLOYMENT; PRESCHOOL-CHILDREN;
   ADJUSTMENT; CAREGIVERS; ATTACHMENT; NICHD; PREVALENCE; ATTUNEMENT;
   DISORDERS
AB Mothers and primary professional caregivers of 186 children, aged 6-30 months, participated in this study in which a new measure for daily stability in center day care was developed, describing staffing, grouping, and program features. Relative contributions of infants' daily experiences of care stability, quality of care, and mother's daily stress to the child's adjustment to day care were analyzed with hierarchical regressions. The child's adjustment was assessed with the Child Behavior Checklist (Achenbach, 1997) and with the Leiden Inventory for the Child's Well-being in Day Care. Children enrolled in fewer care arrangements showed less internalizing behavior and more well-being in the day care setting. Children had higher well-being scores when trusted caregivers were more available. Mother's family management stress was related to more internalizing problem behavior. Interactions between mother's daily stress and stability in care were found to affect the child's adjustment to day care.
C1 Leiden Univ, Ctr Family & Child Studies, NL-2300 RB Leiden, Netherlands.
RP Tavecchio, LWC (reprint author), Leiden Univ, Ctr Family & Child Studies, POB 9555, NL-2300 RB Leiden, Netherlands.
EM tavecchio@fsw.leidenuniv.nl
RI Schuengel, Carlo/A-7767-2008; van IJzendoorn, Marinus/P-4907-2019; van
   IJzendoorn, Marinus/I-1379-2012
OI Schuengel, Carlo/0000-0001-5501-3341; van IJzendoorn,
   Marinus/0000-0003-1144-454X; de Schipper, J.Clasien/0000-0002-3557-5301
NR 46
TC 37
Z9 39
U1 1
U2 16
PU WILEY
PI HOBOKEN
PA 111 RIVER ST, HOBOKEN 07030-5774, NJ USA
SN 0961-205X
EI 1467-9507
J9 SOC DEV
JI Soc. Dev.
PY 2004
VL 13
IS 4
BP 531
EP 550
DI 10.1111/j.1467-9507.2004.00282.x
PG 20
WC Psychology, Developmental
SC Psychology
GA 861EB
UT WOS:000224397800003
DA 2020-02-16
ER

PT S
AU Boyce, WT
AF Boyce, WT
BE Devine, J
   Gilligan, J
   Miczek, KA
   Shaikh, R
   Pfaff, D
TI Social stratification, health, and violence in the very young
SO YOUTH VIOLENCE: SCIENTIFIC APPROACHES TO PREVENTION
SE Annals of the New York Academy of Sciences
LA English
DT Article; Proceedings Paper
CT Conference on Scientific Approaches to Youth Violence Prevention
CY APR 24-26, 2004
CL New York, NY
SP New York Acad Sci, Mushett Family Fdn
DE social dominance; stress; developmental psychopathology
ID SELF-RATED HEALTH; TRANSPORTER GENE VARIATION; SOCIOECONOMIC-STATUS;
   CARDIOVASCULAR REACTIVITY; RESPIRATORY-INFECTIONS; LABORATORY STRESSORS;
   AUTONOMIC REACTIVITY; PRESCHOOL-CHILDREN; MIDDLE CHILDHOOD; RHESUS
   MACAQUES
AB Inequalities in human social groups contribute in important ways to the initiation and perpetuation of violence. Because both social inequalities and interpersonal aggression emerge in early life, it is important to study their developmental origins in the collective and individual behavior of young children. As young as 2 years of age, children assemble stable, linearly transitive dominance hierarchies when brought together in novel social groups. Just as the consequences of socioeconomic status may be due in part to experiences of social ordering per se, subjective childhood experiences of occupying a lesser or greater position on a scale of social influence may similarly affect health, safety, and behavior in early development. Children's experiences with social ordering may represent a first, formative encounter with the hierarchical social relations that affect health and susceptibility to violence over the human lifespan. We have studied the health correlates of group stressors, dominance positions, and biobehavioral reactivity within cohorts of preschool children and semi free-ranging rhesus macaques. Social position is ascertained using naturalistic observations of critical dyadic events, and stress-reactivity is measured using assessments of behavioral and biological responses to standardized challenges. Outcome measures, including indicators of mental and physical health and interpersonal injuries, have been assessed-in the case of children-with parent- and teacher-report questionnaires, child self-report protocols, and frequent, objective physical examinations of the child and-in the case of rhesus monkeys-with daily observations of violence-related injuries. Results to date have suggested the following provisional conclusions: (1) Children and monkeys form stable, linearly transitive social hierarchies in which identifiable subgroups of individuals occupy dominant and subordinate social positions. (2) Individuals occupying subordinate positions within the social group show exaggerated adrenocortical and/or autonomic reactivity to challenge and disproportionate rates of chronic medical conditions or violent injuries. (3) Stress-reactivity, naturally occurring stressors, and social position are interactively predictive of rates of morbidity. Monkeys who displayed high biobehavioral reactivity sustained disproportionate numbers of violent injuries during a confinement stressor. Children who were high in the dominance hierarchy and low in reactivity showed significantly higher rates of externalizing mental health symptoms, while those who were in subordinate social positions and high in reactivity showed higher prevalences of internalizing symptoms. In conclusion, the prevention of youth violence and other forms of early disorder-will require a deeper, developmental understanding of the "headwaters" of aggression and victimization in early childhood and a stronger accounting of how early social inequalities set trajectories toward healthy or disordered behavior.
C1 Univ Calif Berkeley, Sch Publ Hlth, Inst Human Dev, Berkeley, CA 94720 USA.
RP Boyce, WT (reprint author), Univ Calif Berkeley, Sch Publ Hlth, Inst Human Dev, 570 Univ Hall, Berkeley, CA 94720 USA.
EM boyce@socrates.berkeley.edu
FU Intramural NIH HHSUnited States Department of Health & Human
   ServicesNational Institutes of Health (NIH) - USA; NIMH NIH HHSUnited
   States Department of Health & Human ServicesNational Institutes of
   Health (NIH) - USANIH National Institute of Mental Health (NIMH)
   [R01-MH44340, R01-MH062320]
NR 54
TC 33
Z9 36
U1 0
U2 23
PU NEW YORK ACAD SCIENCES
PI NEW YORK
PA 2 EAST 63RD ST, NEW YORK, NY 10021 USA
SN 0077-8923
BN 1-57331-525-7
J9 ANN NY ACAD SCI
JI Ann.NY Acad.Sci.
PY 2004
VL 1036
BP 47
EP 68
DI 10.1196/annals.1330.003
PG 22
WC Behavioral Sciences; Criminology & Penology; Psychology, Developmental;
   Multidisciplinary Sciences; Psychology; Social Sciences,
   Interdisciplinary
SC Behavioral Sciences; Criminology & Penology; Psychology; Science &
   Technology - Other Topics; Social Sciences - Other Topics
GA BCM35
UT WOS:000229993700004
PM 15817730
DA 2020-02-16
ER

PT J
AU Koglin, U
   Petermann, F
AF Koglin, U
   Petermann, F
TI The concept of inhibition in psychopathology
SO ZEITSCHRIFT FUR KLINISCHE PSYCHOLOGIE PSYCHIATRIE UND PSYCHOTHERAPIE
LA German
DT Review
DE inhibition; internalizing and externalizing disorders
ID DEFICIT HYPERACTIVITY DISORDER; ATTENTION-DEFICIT/HYPERACTIVITY
   DISORDER; ACUTE STRESS DISORDER; BEHAVIORAL-INHIBITION; HEART-RATE; AGE
   3; INDIVIDUAL-DIFFERENCES; LONGITUDINAL EVIDENCE; MAURITIAN CHILDREN;
   ANXIETY DISORDERS
AB The concept of inhibition is central in the explanation of an array of psychopathological disorders like attention deficit hyperactivity disorder, aggressive behavior and anxiety. But despite the importance and the widespread use of the inhibition concept, there is no widely accepted definition. Due to the multitude empirical results, there is a necessity for a differentiated problem solving and classification. With regard to the classification by Nigg (2000), this article gives an overview over different kinds of inhibition and their meaning for internalizing and externalizing disorders. Therefore we present two heuristic models, which integrate different kinds of inhibition, and describe the dysfunctional inhibitory process in individuals with externalizing and internalizing disorders.
C1 Univ Bremen, Zentrum Klin Psychol & Rehabil, D-28359 Bremen, Germany.
RP Koglin, U (reprint author), Univ Bremen, Zentrum Klin Psychol & Rehabil, Grazer Str 6, D-28359 Bremen, Germany.
NR 96
TC 23
Z9 23
U1 0
U2 14
PU VERLAG FERDINAND SCHONINGH
PI PADERBORN
PA POSTFACH 2540, W-4790 PADERBORN, GERMANY
SN 1431-8172
J9 Z KLIN PSYCH PSYCHIA
JI Z. Klin. Psychol. Psychiatr. Psychother.
PY 2004
VL 52
IS 2
BP 91
EP 117
PG 27
WC Psychology, Clinical
SC Psychology
GA 819QH
UT WOS:000221329200002
DA 2020-02-16
ER

PT J
AU Roza, SJ
   Hofstra, MB
   van der Ende, J
   Verhulst, FC
AF Roza, SJ
   Hofstra, MB
   van der Ende, J
   Verhulst, FC
TI Stable prediction of mood and anxiety disorders based on behavioral and
   emotional problems in childhood: A 14-year follow-up during childhood,
   adolescence, and young adulthood
SO AMERICAN JOURNAL OF PSYCHIATRY
LA English
DT Article
ID PSYCHIATRIC-DISORDERS; DEPRESSION; PREVALENCE; LIFETIME; MODELS
AB Objective: The goal of this study was to predict the onset of mood and anxiety disorders from parent-reported emotional and behavioral problems in childhood across a 14-year period from childhood into young adulthood.
   Method: In 1983, parent reports of behavioral and emotional problems were obtained with the Child Behavior Checklist for children and adolescents 4-16 years of age from the Dutch general population. At follow-up 14 years later, lifetime mood and anxiety diagnoses were obtained by a standardized DSM-IV interview for 1,580 subjects. Cox proportional hazards models were used to predict the incidence of mood and anxiety disorders from childhood problems and demographic covariates.
   Results: Mood disorders were significantly predicted by high scores on the anxious/depressed scale and on the internalizing composite (withdrawn, somatic complaints, and anxious/depressed). Anxiety disorders were significantly predicted by the social problems scale and the externalizing composite (delinquent behavior and aggressive behavior). Anxiety disorders predominantly started in childhood and early adolescence, whereas the incidence of mood disorders increased sharply in adolescence and young adulthood.
   Conclusions: These results suggest different developmental pathways for mood and anxiety disorders. The predictions based on problem behavior remained stable during the 14-year period across adolescence and young adulthood. The results therefore underline the importance of early intervention and prevention of behavioral and emotional problems in childhood.
C1 Erasmus Med Ctr, Sophia Childrens Hosp, Dept Child & Adolescent, NL-3015 GJ Rotterdam, Netherlands.
RP Verhulst, FC (reprint author), Erasmus Med Ctr, Sophia Childrens Hosp, Dept Child & Adolescent, Dr Molewaterplein 60, NL-3015 GJ Rotterdam, Netherlands.
NR 25
TC 264
Z9 269
U1 1
U2 35
PU AMER PSYCHIATRIC PRESS, INC
PI ARLINGTON
PA 1000 WILSON BOULEVARD, STE 1825, ARLINGTON, VA 22209-3901 USA
SN 0002-953X
J9 AM J PSYCHIAT
JI Am. J. Psychiat.
PD DEC
PY 2003
VL 160
IS 12
BP 2116
EP 2121
DI 10.1176/appi.ajp.160.12.2116
PG 6
WC Psychiatry
SC Psychiatry
GA 748VN
UT WOS:000186881900009
PM 14638580
DA 2020-02-16
ER

PT J
AU Reinherz, HZ
   Paradis, AD
   Giaconia, RM
   Stashwick, CK
   Fitzmaurice, G
AF Reinherz, HZ
   Paradis, AD
   Giaconia, RM
   Stashwick, CK
   Fitzmaurice, G
TI Childhood and adolescent predictors of major depression in the
   transition to adulthood
SO AMERICAN JOURNAL OF PSYCHIATRY
LA English
DT Article
ID GROUP COGNITIVE INTERVENTION; NATIONAL-COMORBIDITY-SURVEY;
   PSYCHIATRIC-DISORDERS; LONGITUDINAL COMMUNITY; PREVENTING DEPRESSION;
   RANDOMIZED TRIAL; NATURAL COURSE; YOUNG-ADULTS; PREVALENCE; SAMPLE
AB Objective: The identification of predictors of major depression in the transition to adulthood has direct application to prevention and intervention efforts designed to forestall depression in this high-risk period. The current study identified childhood and adolescent familial and behavioral-emotional factors predicting depression during this critical developmental stage.
   Method: The 354 participants were part of a single-age cohort from a predominately Caucasian working-class community whose psychosocial development has been traced prospectively since age 5. In these analyses, data collected during childhood and adolescence were related to diagnoses of major depression at ages 18-26.
   Results: During the transition to adulthood, 82 participants (23.2%) experienced major depression. Bivariate indicators of later depression included a family history of depression or substance use disorders, family composition, and childhood family environments perceived as violent and lacking cohesiveness. Also significant were self-and mother-reported internalizing behaviors, as well as self-rated anxiety and depressive symptoms. Multivariable analyses showed family violence, family composition, internalizing problems during adolescence, and low family cohesion to be the most salient factors.
   Conclusions: These results highlight familial and behavioral-emotional predictors of depression that can serve as foci for identifying youth in need of intervention.
C1 Simmons Coll, Sch Social Work, Boston, MA 02115 USA.
   Harvard Univ, Sch Publ Hlth, Boston, MA 02115 USA.
RP Reinherz, HZ (reprint author), Simmons Coll, Sch Social Work, 300 The Fenway, Boston, MA 02115 USA.
FU NIMH NIH HHSUnited States Department of Health & Human ServicesNational
   Institutes of Health (NIH) - USANIH National Institute of Mental Health
   (NIMH) [MH-41569]
NR 45
TC 151
Z9 159
U1 1
U2 31
PU AMER PSYCHIATRIC PRESS, INC
PI ARLINGTON
PA 1000 WILSON BOULEVARD, STE 1825, ARLINGTON, VA 22209-3901 USA
SN 0002-953X
J9 AM J PSYCHIAT
JI Am. J. Psychiat.
PD DEC
PY 2003
VL 160
IS 12
BP 2141
EP 2147
DI 10.1176/appi.ajp.160.12.2141
PG 7
WC Psychiatry
SC Psychiatry
GA 748VN
UT WOS:000186881900013
PM 14638584
DA 2020-02-16
ER

PT J
AU Bor, W
   Brennan, PA
   Williams, GM
   Najman, JM
   O'Callaghan, M
AF Bor, W
   Brennan, PA
   Williams, GM
   Najman, JM
   O'Callaghan, M
TI A mother's attitude towards her infant and child behaviour five years
   later
SO AUSTRALIAN AND NEW ZEALAND JOURNAL OF PSYCHIATRY
LA English
DT Article
DE child behaviour; early experience; postnatal maternal attitude
ID POSTNATAL DEPRESSION; ATTACHMENT; ADJUSTMENT; DIAGNOSIS; SYMPTOMS
AB Objective: The relationship between maternal attitude to the infant at 6 months of age and behavioural outcomes at 5 years is explored, controlling for numerous demographic, child and psychosocial family factors.
   Method: Data was used from the Mater-University Study of Pregnancy, an Australian longitudinal study of over 7000 mothers and children followed from pregnancy to when the children were 5 years. Measures ranging from the key variables of maternal attitude and child behaviour as well as numerous confounders were dichotomised. Logistic regression analyses were performed to examine the relationship between maternal negative attitude toward the infant and clinically significant levels of child behaviour problems and other infant risks, early social risks, and concurrent social risks.
   Results: The results suggest that maternal negative attitude towards the infant at 6 months is an independent predictor of child behaviour problems at 5 years. This association remained significant for boys' externalizing behaviours and girls' internalizing behaviours.
   Conclusions: The findings lend support to the concept of a sensitive period in early infancy; the need for a broad perspective in the assessment of the mother-infant relationship and the need for early intervention with dysfunctional mother-infant dyads.
C1 Mater Misericordiae Hosp, Mater Child & Youth Mental Hlth Serv, Brisbane, Qld 4101, Australia.
   Emory Univ, Dept Psychol, Atlanta, GA 30322 USA.
   Univ Queensland, Australian Ctr Int & Trop Hlth & Nutr, Brisbane, Qld, Australia.
   Univ Queensland, QADREC, Brisbane, Qld, Australia.
RP Bor, W (reprint author), Mater Misericordiae Hosp, Mater Child & Youth Mental Hlth Serv, Raymond Terrace, Brisbane, Qld 4101, Australia.
RI Najman, Jackob M./B-1527-2008; Bor, William/J-2215-2015; Williams,
   Gail/S-8833-2019
OI Najman, Jackob M./0000-0001-7079-2080; Bor, William/0000-0003-2134-7487;
   Williams, Gail/0000-0002-4822-5263
NR 38
TC 15
Z9 15
U1 0
U2 3
PU BLACKWELL PUBLISHING ASIA
PI CARLTON
PA 54 UNIVERSITY ST, P O BOX 378, CARLTON, VICTORIA 3053, AUSTRALIA
SN 0004-8674
J9 AUST NZ J PSYCHIAT
JI Aust. N. Z. J. Psych.
PD DEC
PY 2003
VL 37
IS 6
BP 748
EP 755
DI 10.1080/j.1440-1614.2003.01272.x
PG 8
WC Psychiatry
SC Psychiatry
GA 747JB
UT WOS:000186800500018
PM 14636392
DA 2020-02-16
ER

PT J
AU Riggs, NR
   Blair, CB
   Greenberg, MT
AF Riggs, NR
   Blair, CB
   Greenberg, MT
TI Concurrent and 2-year longitudinal relations between executive function
   and the behavior of 1st and 2nd grade children
SO CHILD NEUROPSYCHOLOGY
LA English
DT Article
ID PERFORMANCE; PSYCHOLOGY; DISORDER
AB Concurrent and 2-year longitudinal relations were investigated between two indicators of children's (n=60; mean age=7 years 11 months) executive function, inhibitory control and sequencing ability, and behavior problem symptomatology. Dependent measures were parent and teacher reported internalizing and externalizing behavior. Hierarchical multiple regression analyses demonstrated few significant concurrent associations between either inhibitory control or sequencing ability, and behavior problem symptoms. In contrast, baseline inhibitory control predicted decreased teacher reported externalizing, and parent reported externalizing and internalizing behavior problems over a 2-year period. Baseline sequencing ability also predicted decreased teacher reported externalizing and parent reported internalizing behavior over this same time period. Results suggest that some aspects of executive function in early elementary grade-school children may be more strongly associated with change in behavior over time than concurrent behavior. Implications of these findings for the prevention of behavior problems are discussed.
C1 Penn State Univ, Prevent Res Ctr, University Pk, PA 16802 USA.
RP Riggs, NR (reprint author), Penn State Univ, Prevent Res Ctr, 106 S Henderson Bldg, University Pk, PA 16802 USA.
EM nrr111@psu.edu
OI Riggs, Nathaniel/0000-0002-1105-6718; Blair, Clancy/0000-0003-2738-238X
NR 24
TC 138
Z9 141
U1 2
U2 19
PU SWETS ZEITLINGER PUBLISHERS
PI LISSE
PA P O BOX 825, 2160 SZ LISSE, NETHERLANDS
SN 0929-7049
J9 CHILD NEUROPSYCHOL
JI Child Neuropsychol.
PD DEC
PY 2003
VL 9
IS 4
BP 267
EP 276
DI 10.1076/chin.9.4.267.23513
PG 10
WC Clinical Neurology
SC Neurosciences & Neurology
GA 767LP
UT WOS:000188453000003
PM 14972705
DA 2020-02-16
ER

PT J
AU Miller, MW
AF Miller, MW
TI Personality and the etiology and expression of PTSD: A three-factor
   model perspective
SO CLINICAL PSYCHOLOGY-SCIENCE AND PRACTICE
LA English
DT Review
DE personality; PTSD; negative emotionality; positive emotionality;
   constraint
ID POSTTRAUMATIC-STRESS-DISORDER; MALE VIETNAM VETERANS; CONCURRENT
   PSYCHIATRIC-ILLNESS; COMMON MENTAL-DISORDERS; DSM-III-R; RISK-FACTORS;
   ANTISOCIAL PERSONALITY; TRAUMATIC EVENTS; ANXIETY DISORDERS; CHILDHOOD
   TRAUMA
AB This review provides an overview of research on the influence of personality on the development course, and behavioral expression of posttraumatic stress disorder (FTSD). The existing literature is discussed in relation to three broad-band personality traits that have been emphasized in personality and psychopathology research: negative emotionality (NEM), positive emotionality (PEM), and constraint/inhibition (CON). The primary conclusion derived from this review is that high NEM is the primary personality risk factor for the development of PTSD whereas low CON and low PEM serve as moderating factors that influence the form and expression of the disorder through their interaction with NEM. From this standpoint, a premorbid personality characterized by high NEM combined with low PEM is thought to predispose the trauma-exposed individual towards an internalizing form of posttraumatic response characterized by marked social avoidance, anxiety, and depression. On the other hand, high NEM combined with low CON is hypothesized to predict an externalizing form of posttraumatic reaction characterized by marked impulsivity, aggression, and a propensity towards antisociality and substance abuse.
C1 VA Boston Healthcare Syst, Natl Ctr PTSD 116B2, Boston, MA 02130 USA.
   Boston Univ, Sch Med, Div Psychiat, Boston, MA 02118 USA.
RP Miller, MW (reprint author), VA Boston Healthcare Syst, Natl Ctr PTSD 116B2, 150 S Huntington Ave, Boston, MA 02130 USA.
EM mark.miller5@med.va.gov
RI Miller, Mark Webber/G-7322-2011
OI Miller, Mark Webber/0000-0001-6393-8563
NR 177
TC 92
Z9 94
U1 0
U2 35
PU WILEY
PI HOBOKEN
PA 111 RIVER ST, HOBOKEN 07030-5774, NJ USA
SN 0969-5893
EI 1468-2850
J9 CLIN PSYCHOL-SCI PR
JI Clin. Psychol.-Sci. Pract.
PD WIN
PY 2003
VL 10
IS 4
BP 373
EP 393
DI 10.1093/clipsy/bpg040
PG 21
WC Psychology, Clinical
SC Psychology
GA 751HE
UT WOS:000187059200001
DA 2020-02-16
ER

PT J
AU Yates, TM
   Dodds, MF
   Sroufe, LA
   Egeland, B
AF Yates, TM
   Dodds, MF
   Sroufe, LA
   Egeland, B
TI Exposure to partner violence and child behavior problems: A prospective
   study controlling for child physical abuse and neglect, child cognitive
   ability, socioeconomic status, and life stress
SO DEVELOPMENT AND PSYCHOPATHOLOGY
LA English
DT Review
ID FAMILY VIOLENCE; MARITAL CONFLICT; DEVELOPMENTAL PSYCHOPATHOLOGY;
   DOMESTIC VIOLENCE; BATTERED WOMEN; INTERPARENTAL CONFLICT; CONTEXTUAL
   FRAMEWORK; PARENTAL CONFLICT; MENTAL-HEALTH; ADJUSTMENT
AB Previous research suggests an association between partner violence and child behavior problems. However, methodological shortcomings have precluded the formation of directional conclusions. These limitations include failure to control for the effects of child physical abuse and general life stress, employment of nonrepresentative samples from battered women's shelters, and reliance on a single contemporaneous reporter, usually the mother, for information on both independent and dependent measures. This study used prospective, longitudinal data (N = 155) and multiple informants to examine the relation between maternal reports of partner violence in the home and teacher- and youth-report ratings of concurrent and prospective child behavior problems. Hierarchical multiple regression analyses were used to control for the effects of child physical abuse, child physical neglect, socioeconomic status, child cognitive ability, and life stress. The contribution of partner violence to child behavior problems was confirmed for boys' (n = 81) externalizing problems and girls' (n = 74) internalizing problems. Child developmental status at the time of exposure further influenced these relations. For boys, behavior problems in middle childhood were most strongly related to contemporaneous partner violence, whereas behavior problems among both boys and girls at age 16 were most strongly related to partner violence exposure during the preschool years.
C1 Univ Minnesota, Inst Child Dev, Minneapolis, MN 55455 USA.
RP Egeland, B (reprint author), Univ Minnesota, Inst Child Dev, 51 E River Rd, Minneapolis, MN 55455 USA.
OI Yates, Tuppett/0000-0002-0907-8520
FU NIMH NIH HHSUnited States Department of Health & Human ServicesNational
   Institutes of Health (NIH) - USANIH National Institute of Mental Health
   (NIMH) [MH-48064]
NR 98
TC 108
Z9 109
U1 3
U2 23
PU CAMBRIDGE UNIV PRESS
PI NEW YORK
PA 40 WEST 20TH ST, NEW YORK, NY 10011-4221 USA
SN 0954-5794
J9 DEV PSYCHOPATHOL
JI Dev. Psychopathol.
PD WIN
PY 2003
VL 15
IS 1
BP 199
EP 218
DI 10.1017/S0954579403000117
PG 20
WC Psychology, Developmental
SC Psychology
GA 692TD
UT WOS:000183675600011
PM 12848442
DA 2020-02-16
ER

PT J
AU Kearney, CA
   Sims, KE
   Pursell, CR
   Tillotson, CA
AF Kearney, CA
   Sims, KE
   Pursell, CR
   Tillotson, CA
TI Separation anxiety disorder in young children: A longitudinal and family
   analysis
SO JOURNAL OF CLINICAL CHILD AND ADOLESCENT PSYCHOLOGY
LA English
DT Article
ID RELIABILITY; DIAGNOSES; INTERVIEW
AB We conducted a longitudinal study of young children with clinical, subclinical, or nonclinical levels of separation anxiety to evaluate the diagnostic stability and concomitant parent and family variables of separation anxiety disorder (SAD). Youngsters were assessed at age 3 years (n = 60) and 3.5 years later (n = 44). Data were collected front children, parents, teachers, and clinicians. Results revealed that most diagnoses of SAD were not stable during this developmental period, as many children drifted toward subclinical or nonclinical status. In addition, children with clinical SAD, compared to those with subclinical SAD or no symptoms of SAD, had a disproportionately higher number of comorbid diagnoses and experienced significantly greater somatic concerns, anxiety, and general internalizing behavior In addition, their parents experienced greater depression, obsessive-compulsive behavior phobic anxiety, and general distress. The results preliminarily support prior findings that most children experience a dissipation of SAD symptoms in young childhood but that some children continue to experience stable, significant distress. The results are consistent with prior research on older children that SAD remits for many but not all youth and suggest that parent and family variables may have much to do with cases of poor remission in this population.
C1 Univ Nevada, Dept Psychol, Las Vegas, NV 89154 USA.
RP Kearney, CA (reprint author), Univ Nevada, Dept Psychol, 4505 Maryland Pkwy, Las Vegas, NV 89154 USA.
NR 20
TC 32
Z9 32
U1 2
U2 13
PU LAWRENCE ERLBAUM ASSOC INC
PI MAHWAH
PA 10 INDUSTRIAL AVE, MAHWAH, NJ 07430-2262 USA
SN 1537-4416
J9 J CLIN CHILD ADOLESC
JI J. Clin. Child Adolesc. Psychol.
PD DEC
PY 2003
VL 32
IS 4
BP 593
EP 598
DI 10.1207/S15374424JCCP3204_12
PG 6
WC Psychology, Clinical; Psychology, Developmental
SC Psychology
GA 734WC
UT WOS:000186080100012
PM 14710468
DA 2020-02-16
ER

PT J
AU McCarty, CA
   McMahon, RJ
AF McCarty, CA
   McMahon, RJ
TI Mediators of the relation between maternal depressive symptoms and child
   internalizing and disruptive behavior disorders
SO JOURNAL OF FAMILY PSYCHOLOGY
LA English
DT Article; Proceedings Paper
CT 109th Annual Convention of the American-Psychological-Association
CY AUG 24-28, 2001
CL SAN FRANCISCO, CALIFORNIA
SP Amer Psychol Assoc
ID PARENTAL DEPRESSION; LIFE EVENTS; PSYCHOSOCIAL ADJUSTMENT; ADULT
   DEPRESSION; MOTHERS; ADOLESCENTS; STRESS; PSYCHOPATHOLOGY; FAMILY;
   COMPETENCE
AB Drawing on a normative sample of 224 youth and their biological mothers, this study tested 4 family variables as potential mediators of the relationship between maternal depressive symptoms in early childhood and child psychological outcomes in preadolescence. The mediators examined included mother-child communication, the quality of the mother-child relationship, maternal social support, and stressful life events in the family. The most parsimonious structural equation model suggested that having a more problematic mother-child relationship mediated disruptive behavior-disordered outcomes for youths, whereas less maternal social support mediated the development of internalizing disorders. Gender and race were tested as moderators, but significant model differences did not emerge between boys and girls or between African American and Caucasian youths.
C1 Univ Washington, Inst Child Hlth, Seattle, WA 98195 USA.
   Univ Washington, Dept Pediat, Seattle, WA 98195 USA.
   Univ Washington, Dept Psychol, Seattle, WA 98195 USA.
RP McCarty, CA (reprint author), Seattle Fast Track, 146 N Canal St,Suite 111, Seattle, WA 98103 USA.
OI McMahon, Robert/0000-0002-4034-5818
FU NIDA NIH HHSUnited States Department of Health & Human ServicesNational
   Institutes of Health (NIH) - USANIH National Institute on Drug Abuse
   (NIDA) [K05 DA015226-01, K05 DA015226]; NIMH NIH HHSUnited States
   Department of Health & Human ServicesNational Institutes of Health (NIH)
   - USANIH National Institute of Mental Health (NIMH) [K05MH00797, R18
   MH050951, R01 MH048043, R18 MH048043, K05MH01027, R18 MH050952, R18
   MH50951, R01 MH048043-14, R18 MH050953, R18 MH49043, R18 MH50953, R18
   MH50952]
NR 84
TC 66
Z9 69
U1 0
U2 18
PU AMER PSYCHOLOGICAL ASSOC
PI WASHINGTON
PA 750 FIRST ST NE, WASHINGTON, DC 20002-4242 USA
SN 0893-3200
J9 J FAM PSYCHOL
JI J. Fam. Psychol.
PD DEC
PY 2003
VL 17
IS 4
BP 545
EP 556
DI 10.1037/0893-3200.17.4.545
PG 12
WC Psychology, Clinical; Family Studies
SC Psychology; Family Studies
GA 753GM
UT WOS:000187223700009
PM 14640804
OA Green Accepted
DA 2020-02-16
ER

PT J
AU Kemper, TS
   Gerhardstein, R
   Repper, KK
   Kistner, JA
AF Kemper, TS
   Gerhardstein, R
   Repper, KK
   Kistner, JA
TI Mother-child agreement on reports of internalizing symptoms among
   children referred for evaluation of ADHD
SO JOURNAL OF PSYCHOPATHOLOGY AND BEHAVIORAL ASSESSMENT
LA English
DT Article
DE ADHD; informant agreement; internalizing symptoms
ID STRUCTURED PSYCHIATRIC INTERVIEW; MATERNAL DEPRESSIVE SYMPTOMS;
   DISRUPTIVE BEHAVIOR; PARENT; ANXIETY; RATINGS; DISORDERS; RELIABILITY;
   DIAGNOSIS; TEACHER
AB The effects of maternal (bias), child (age, severity of behavior problems), and measurement characteristics (similarity of parent and child measures; types of internalizing symptoms) on mother-child agreement on reports of children's internalizing symptoms were examined for 65 children referred for evaluation of ADHD. Agreement was low and did not improve when parents and children completed parallel measures. Mothers and children were more likely to agree on severity of internalizing symptoms rated as behavioral than those rated as ideational. The majority of discordant reports were of the type that mothers, but not children, reported clinically elevated symptoms. This type of discordance appeared to be a function of maternal negative bias rather than underreporting of symptoms by children.
C1 Florida State Univ, Dept Psychol, Tallahassee, FL 32306 USA.
RP Kistner, JA (reprint author), Florida State Univ, Dept Psychol, Tallahassee, FL 32306 USA.
NR 54
TC 18
Z9 18
U1 0
U2 3
PU KLUWER ACADEMIC/PLENUM PUBL
PI NEW YORK
PA 233 SPRING ST, NEW YORK, NY 10013 USA
SN 0882-2689
J9 J PSYCHOPATHOL BEHAV
JI J. Psychopathol. Behav. Assess.
PD DEC
PY 2003
VL 25
IS 4
BP 239
EP 250
DI 10.1023/A:1025847012201
PG 12
WC Psychology, Clinical
SC Psychology
GA 725HX
UT WOS:000185539100003
DA 2020-02-16
ER

PT J
AU Brennan, PA
   Le Brocque, R
   Hammen, C
AF Brennan, PA
   Le Brocque, R
   Hammen, C
TI Maternal depression, parent-child relationships, and resilient outcomes
   in adolescence
SO JOURNAL OF THE AMERICAN ACADEMY OF CHILD AND ADOLESCENT PSYCHIATRY
LA English
DT Article
DE maternal depression; resilient; parenting
ID RISK; PSYCHOPATHOLOGY; COMPETENCE; ADVERSITY
AB Objective: To examine the relationship between maternal depression, parent-child relations, and resilient outcomes in the context of risk in a cross-sectional study of 816 15-year-olds in Australia. Method: Resilient outcomes were defined as the following: no current Axis I diagnosis, no history of depressive disorder diagnoses, no current internalizing problems, and no indication of current social functioning difficulties. Parent-child relationship qualities were measured using the Five-Minute Speech Sample, the Children's Report of Parent Behavior Inventory, and a child report questionnaire concerning perceived maternal warmth and hostility. The role of the father's psychiatric status in resilient outcomes was also assessed. Results: Results revealed that low levels of parental psychological control, high levels of maternal warmth, and low levels of maternal overinvolvement all interacted with maternal depression to predict resilient outcomes in youth. Conclusions: Targeting maternal and paternal parenting qualities may be a useful method of increasing the likelihood of resilient outcomes in children of depressed mothers.
C1 Emory Univ, Dept Psychol, Atlanta, GA 30322 USA.
   Univ Queensland, St Lucia, Qld 4067, Australia.
   Univ Calif Los Angeles, Los Angeles, CA 90024 USA.
RP Brennan, PA (reprint author), Emory Univ, Dept Psychol, Atlanta, GA 30322 USA.
EM pbren01@emory.edu
RI Le Brocque, Robyne/F-4848-2010
OI Le Brocque, Robyne/0000-0002-4574-1254
FU NIMH NIH HHSUnited States Department of Health & Human ServicesNational
   Institutes of Health (NIH) - USANIH National Institute of Mental Health
   (NIMH) [R01MH52239]
NR 23
TC 119
Z9 120
U1 0
U2 54
PU ELSEVIER SCIENCE INC
PI NEW YORK
PA STE 800, 230 PARK AVE, NEW YORK, NY 10169 USA
SN 0890-8567
EI 1527-5418
J9 J AM ACAD CHILD PSY
JI J. Am. Acad. Child Adolesc. Psychiatr.
PD DEC
PY 2003
VL 42
IS 12
BP 1469
EP 1477
DI 10.1097/00004583-200312000-00014
PG 9
WC Psychology, Developmental; Pediatrics; Psychiatry
SC Psychology; Pediatrics; Psychiatry
GA 746CP
UT WOS:000186729200014
PM 14627882
DA 2020-02-16
ER

PT J
AU Boltshauser, E
   Ludwig, S
   Dietrich, F
   Landolt, MA
AF Boltshauser, E
   Ludwig, S
   Dietrich, F
   Landolt, MA
TI Sagittal craniosynostosis Cognitive development, behaviour, and quality
   of life in unoperated children
SO NEUROPEDIATRICS
LA English
DT Article
DE Sagittal craniosynostosis; scaphocephaly; behaviour; cognition;
   development; quality of life; natural history
ID PSYCHOLOGICAL ADJUSTMENT; MENTAL-DEVELOPMENT; SYNOSTOSIS; DISORDERS
AB 30 patients (23 m/7 f) with untreated, isolated sagittal craniosynostosis (ISC) were re-evaluated at an average age of 9.25 years (2.5 - 25.5). Assessed were neurological status, head shape, school performance, behaviour (with Child Behavior Checklist CBCL), quality of life (TACQOL questionnaire), and a detailed neuropsychological testing (30 patients, 17 siblings as controls). Almost all patients/parents were pleased with the current situation. The aesthetic appearance seemed less obvious compared to photos in infancy. Psychological adjustment as measured by the CBCL was well within normal range. There was a slight tendency for increased internalizing symptoms. TACQOL revealed a lower score for positive emotions. Total score and subscores of test batteries assessing general intellectual performance were in the average range. 6 patients had below average scores in subtests for learning and memory. 12 children had below average scores in one or more subtests for attention. These "deficits" were obviously not of functional importance as all children attended regular school classes (1 exception, an immigrant child of low socio-economic status). These reassuring results regarding school performances, behaviour, and quality of life as well as aesthetic outcome may be helpful when discussing the indication for surgical correction of ISC.
C1 Univ Zurich, Childrens Hosp, Dept Paediat Neurol, CH-8032 Zurich, Switzerland.
   Univ Zurich, Childrens Hosp, Dept Psychosomat & Psychiat, CH-8032 Zurich, Switzerland.
RP Boltshauser, E (reprint author), Univ Zurich, Childrens Hosp, Dept Paediat Neurol, Steinwiesstr 75, CH-8032 Zurich, Switzerland.
EM eugen.boltshauser@kispi.unizh.ch
OI Landolt, Markus/0000-0003-0760-5558
NR 37
TC 41
Z9 41
U1 0
U2 5
PU GEORG THIEME VERLAG KG
PI STUTTGART
PA RUDIGERSTR 14, D-70469 STUTTGART, GERMANY
SN 0174-304X
J9 NEUROPEDIATRICS
JI Neuropediatrics
PD DEC
PY 2003
VL 34
IS 6
BP 293
EP 300
PG 8
WC Clinical Neurology; Pediatrics
SC Neurosciences & Neurology; Pediatrics
GA 763KM
UT WOS:000188084300003
PM 14681754
DA 2020-02-16
ER

PT J
AU Koomen, HMY
   Hoeksma, JB
AF Koomen, HMY
   Hoeksma, JB
TI Regulation of emotional security by children after entry to special and
   regular kindergarten classes
SO PSYCHOLOGICAL REPORTS
LA English
DT Article
ID SCHOOL ADJUSTMENT; PRESCHOOL; BEHAVIOR; INHIBITION; ANGER
AB In this paper early adaptation after children's entry to kindergarten is conceptualized as a process of achieving emotional security. It was hypothesized that children adapt to school by means of security seeking from the teacher and behavioral inhibition. 30 normal children from regular classes and 36 children with a variety of problems, e.g., behavioral, emotional, and family problems, from special classes were rated by their teachers on the Inhibition Scale and Security Seeking Scale on 5 occasions during the first 3 mo. at school. By the end of this period teachers judged the intensity of behavior problems on the Internalizing Problem Scale and the Externalizing Problem Scale. Analysis showed that initial high scores on the Security Seeking Scale and Inhibition Scale decreased sharply during the first weeks, and that children from special classes scored consistently higher on the Security Seeking Scale and more variable on the Inhibition Scale than children from regular classes. Girls had higher scores than boys on both scales. Recent stress in the family as rated by the teacher was positively related to both scores on the Inhibition and Security Seeking Scales after entry. Finally, scores on the Security Seeking and Inhibition Scales over the first three months predicted scores on the Internalizing Problem Scale by the end of this period, especially for children in special classes. We conclude that understanding adaptation after school entry as a process of obtaining emotional security is productive, providing a means to link entry behavior to precursors and consequences.
C1 Univ Amsterdam, Dept Educ, NL-1090 GE Amsterdam, Netherlands.
   Free Univ Brussels, B-1050 Brussels, Belgium.
RP Koomen, HMY (reprint author), Univ Amsterdam, Dept Educ, POB 94208, NL-1090 GE Amsterdam, Netherlands.
EM H.M.Y.Koomen@uva.nl
NR 30
TC 13
Z9 13
U1 0
U2 7
PU SAGE PUBLICATIONS INC
PI THOUSAND OAKS
PA 2455 TELLER RD, THOUSAND OAKS, CA 91320 USA
SN 0033-2941
EI 1558-691X
J9 PSYCHOL REP
JI Psychol. Rep.
PD DEC
PY 2003
VL 93
IS 3
BP 1319
EP 1334
DI 10.2466/pr0.2003.93.3f.1319
PN 2
PG 16
WC Psychology, Multidisciplinary
SC Psychology
GA 765FZ
UT WOS:000188257600047
PM 14765606
DA 2020-02-16
ER

PT J
AU Kristensen, SM
   Smith, PK
AF Kristensen, SM
   Smith, PK
TI The use of coping strategies by Danish children classed as bullies,
   victims, bully/victims, and not involved, in response to different
   (hypothetical) types of bullying
SO SCANDINAVIAN JOURNAL OF PSYCHOLOGY
LA English
DT Article
DE bully; victim; coping strategy
ID SCHOOL-AGE-CHILDREN; ENGLISH SCHOOLS; VICTIMIZATION; ASSOCIATION;
   BEHAVIOR; ISSUES
AB The coping strategies employed in response to different types of bullying, by 305 Danish children (142 boys, 163 girls) in school years four to nine (aged 10-15 years), were investigated. Children were classed into four bully-victim status types. A revised version of the Olweus Bully/Victim Questionnaire was used for the classification of children, and a Self-Report Coping Measure for the investigation of coping strategies. The coping strategy of Externalizing was used significantly more by children classed as bully/victims compared with victims and not involved children; Seeking Social Support and Internalizing were preferred significantly more by girls, whereas Externalizing was preferred significantly more by boys; Distancing, Seeking Social Support, and Internalizing were favored significantly more by children in years four to six compared with children in years seven to nine. Looking at coping strategies in response to different types of bullying, Seeking Social Support was used significantly more in response to attack on property relative to verbal bullying, social exclusion, and indirect bullying, and Distancing was used significantly less in response to attack on property compared with any of the other types of bullying. The results are discussed in relation to implications for educational practice.
C1 Univ London Goldsmiths Coll, Dept Psychol, London SE14 6NW, England.
RP Smith, PK (reprint author), Univ London Goldsmiths Coll, Dept Psychol, London SE14 6NW, England.
RI Smith, Peter/B-3106-2016
OI Smith, Peter/0000-0002-5010-5359
NR 29
TC 76
Z9 81
U1 1
U2 16
PU BLACKWELL PUBL LTD
PI OXFORD
PA 108 COWLEY RD, OXFORD OX4 1JF, OXON, ENGLAND
SN 0036-5564
J9 SCAND J PSYCHOL
JI Scand. J. Psychol.
PD DEC
PY 2003
VL 44
IS 5
BP 479
EP 488
DI 10.1046/j.1467-9450.2003.00369.x
PG 10
WC Psychology, Multidisciplinary
SC Psychology
GA 751FX
UT WOS:000187043100010
PM 15030114
DA 2020-02-16
ER

PT J
AU Lawrence, JA
   Valsiner, J
AF Lawrence, JA
   Valsiner, J
TI Making personal sense - An account of basic internalization and
   externalization processes
SO THEORY & PSYCHOLOGY
LA English
DT Article
ID SELF
AB This paper presents an account of basic internalization/externalization processes as the vehicle by which socio-cultural meanings are turned into personal sense systems. Such systems guide persons' actions in respect to their environments. Social and personal worlds constantly mutually constrain each other in ways that lead to transformations in both. Internalization and reciprocal externalization occur as the person takes in and transforms social messages and other signs in self-talk (dialogues with oneself and imagined others). The theoretical account is accompanied by the specifications of empirical criteria for observing personal dialogues, and an empirical example is provided and analyzed in terms of the unfolding of the personal sense system in a task environment. The data of dialogues between police officers and a computer program about adolescent shoplifting reveal how these respondents transformed the computer input through their internalizing/externalizing operations, by interpolating specialized knowledge and personal beliefs, taking up prior expressions, and going beyond the social material that was given in the task. This account of internalization/externalization extends sociogenetic approaches to explain how the human mind functions as both a social and a personal organized system.
C1 Univ Melbourne, Parkville, Vic 3052, Australia.
   Clark Univ, Worcester, MA 01610 USA.
RP Lawrence, JA (reprint author), Univ Melbourne, Parkville, Vic 3052, Australia.
EM jvalsiner@clarku.edu
NR 33
TC 62
Z9 63
U1 0
U2 2
PU SAGE PUBLICATIONS LTD
PI LONDON
PA 1 OLIVERS YARD, 55 CITY ROAD, LONDON EC1Y 1SP, ENGLAND
SN 0959-3543
EI 1461-7447
J9 THEOR PSYCHOL
JI Theory Psychol.
PD DEC
PY 2003
VL 13
IS 6
BP 723
EP 752
DI 10.1177/0959354303136001
PG 30
WC Psychology, Multidisciplinary
SC Psychology
GA 766MH
UT WOS:000188379800001
DA 2020-02-16
ER

PT J
AU Siewert, EA
   Stallings, MC
   Hewitt, JK
AF Siewert, EA
   Stallings, MC
   Hewitt, JK
TI Genetic and environmental analysis of behavioral risk factors for
   adolescent drug use in a community twin sample
SO TWIN RESEARCH
LA English
DT Article
ID CHILD; DISINHIBITION; DISORDERS; ANXIETY
AB We investigated the etiology of six problem behaviors that might facilitate an understanding of behavioral pathways to substance use and abuse in adolescents. These behavioral measures, classified as Conduct Problems, Hyperactivity, School Problems, Low Self-esteem, Neuroticism, and Social Withdrawal were the result of a previously reported (Siewert et al., 2003) modification of the Drug Use Screening Inventory (DUSI; Tartar, 1990; Tarter & Hegedus, 1991). We developed these measures as interpretable components of risk for substance use and abuse in a community based sample of 633 twin pairs, who were under the legal drinking age of 21 (mean age = 15.0 years). Using multivariate analyses, model comparisons indicated that these six behavioral measures could be thought of as two heritable, and genetically distinct, dimensions of problem behavior. Two closely competing models resulted from our analyses. The best fitting model hypothesized a general genetic factor loading on all 6 behavioral measures with a second genetic factor loading on only the three internalizing behavioral measures with loadings of 0.25-0.59 and 0.26-0.44, respectively. A second model, which fit the data almost as well, hypothesized one genetic factor loading only on the externalizing behavioral measures, and a second genetic factor loading only on the internalizing behavioral measures, with a correlation between the two latent factors of 0.75. Because our analyses show that there are two genetically distinct factors influencing these six problem behaviors, we anticipate that there may be different patterns of relationship of these factors to risk for substance use, abuse, and dependence.
C1 Univ Colorado, Inst Behav Genet, Boulder, CO 80309 USA.
RP Hewitt, JK (reprint author), Univ Colorado, Inst Behav Genet, 447 UCB, Boulder, CO 80309 USA.
EM John.Hewitt@colorado.edu
NR 22
TC 6
Z9 6
U1 0
U2 3
PU AUSTRALIAN ACAD PRESS
PI BOWEN HILLS
PA 32 JEAYS ST, BOWEN HILLS, QLD 4006, AUSTRALIA
SN 1369-0523
J9 TWIN RES
JI Twin Res.
PD DEC
PY 2003
VL 6
IS 6
BP 490
EP 496
DI 10.1375/136905203322686482
PG 7
WC Genetics & Heredity; Obstetrics & Gynecology; Reproductive Biology
SC Genetics & Heredity; Obstetrics & Gynecology; Reproductive Biology
GA 762DG
UT WOS:000187955100005
PM 14965459
DA 2020-02-16
ER

PT J
AU Schuckit, MA
   Smith, TL
   Barnow, S
   Preuss, U
   Luczak, S
   Radziminski, S
AF Schuckit, MA
   Smith, TL
   Barnow, S
   Preuss, U
   Luczak, S
   Radziminski, S
TI Correlates of externalizing symptoms in children from families of
   alcoholics and controls
SO ALCOHOL AND ALCOHOLISM
LA English
DT Article
ID SUBSTANCE USE DISORDERS; ADOLESCENT ALCOHOL; CONDUCT DISORDER;
   MENTAL-DISORDERS; MIDDLE CHILDHOOD; FOLLOW-UP; DRUG-USE; RISK;
   DEPENDENCE; ABUSE
AB Aims: This paper describes a new stage in the ongoing evaluation of the original families of sons of alcoholics and controls where we now focus on the relationships among relevant domains of functioning in their young sons and daughters. Methods: The data were gathered from the 15-year follow-up of the families of the original probands (the fathers of these offspring) who had been selected from among students and non-academic staff at a university at approximately age 20. At the 15-year evaluation of these families. a structured interview and the Child Behavioral Checklist (CBCL) questionnaire were administered to a parent, usually the mother. of 145 offspring age seven through 17. The eight domains evaluated here included the extended family histories of alcohol use disorders, parental alcoholism, independent mood or anxiety disorders in the grandparents and parents, the history of potential brain insults early in life, the absence of a biological parent in the home, and scores for internalizing symptoms, with externalizing symptoms as the dependent variable. Results: Correlations among the domains were all in the predicted direction, a structural equation model revealed empirical results with an R-2 of 0.26, and there were high goodness of fit characteristics for hypothesized and empirical models. The results were similar for boys and girls and older versus younger offspring. Conclusions: An understanding of the relationships among characteristics in the offspring of the original probands offers the opportunity of establishing levels of functioning in relevant domains before the onset of alcohol-related problems or related disorders. The data presented here represent a baseline upon which future follow-ups will evaluate substance-related problems and disorders as this population matures.
C1 Univ Calif San Diego, Dept Psychiat, San Diego, CA 92161 USA.
   Vet Affairs San Diego Healthcare Syst, San Diego, CA USA.
RP Schuckit, MA (reprint author), Univ Calif San Diego, Dept Psychiat 116A, 3350 La Jolla Village Dr, San Diego, CA 92161 USA.
EM mschuclcit@ucsd.edu
FU NIAAA NIH HHSUnited States Department of Health & Human ServicesNational
   Institutes of Health (NIH) - USANIH National Institute on Alcohol Abuse
   & Alcoholism (NIAAA) [R01 AA05526]
NR 81
TC 13
Z9 13
U1 0
U2 6
PU OXFORD UNIV PRESS
PI OXFORD
PA GREAT CLARENDON ST, OXFORD OX2 6DP, ENGLAND
SN 0735-0414
EI 1464-3502
J9 ALCOHOL ALCOHOLISM
JI Alcohol Alcohol.
PD NOV-DEC
PY 2003
VL 38
IS 6
BP 559
EP 567
DI 10.1093/alcalc/agg116
PG 9
WC Substance Abuse
SC Substance Abuse
GA 754FR
UT WOS:000187292500005
PM 14633643
OA Bronze
DA 2020-02-16
ER

PT J
AU Kernic, MA
   Wolf, ME
   Holt, VL
   McKnight, B
   Huebner, CE
   Rivara, FP
AF Kernic, MA
   Wolf, ME
   Holt, VL
   McKnight, B
   Huebner, CE
   Rivara, FP
TI Behavioral problems among children whose mothers are abused by an
   intimate partner
SO CHILD ABUSE & NEGLECT
LA English
DT Article
DE intimate partner violence; child witness; domestic violence; child
   behavior; child abuse; child maltreatment
ID FAMILY VIOLENCE; DOMESTIC VIOLENCE; BATTERED WOMEN; INTERPARENTAL
   VIOLENCE; MARITAL DISCORD; ADJUSTMENT; WITNESSES; VICTIMS;
   PSYCHOPATHOLOGY; CONFLICT
AB Objectives: To determine the association between children's exposure to maternal intimate partner violence (IPV) and behavior problems as measured by the parent report version of the Child Behavior Checklist (CBCL).
   Methods: The study population was comprised of 167 2- to 17-year-old children of Seattle women with police-reported or court-reported intimate partner abuse. The CBCL normative population served as the comparison group. Risk of behavior problems was calculated among the exposed children, in the presence and absence of a history of reported child maltreatment, relative to the normative population. Multiple logistic regression served as the primary method of analysis.
   Results: Children exposed to maternal IPV were more likely to have borderline to clinical level scores on externalizing (i.e., aggressive, delinquent) behavior (RR = 1.6,95% CI: 1.2,2.1) and total behavioral problems (RR = 1.4, 95% CI: 1.1,1.9) compared to the CBCL normative sample after adjusting for age and sex. Children who were exposed to maternal IPV and were victims of child maltreatment were more likely to receive borderline to clinical level scores on internalizing (i.e., anxious, depressed) behaviors (RR = 2.6,95% CI: 1.5,3.6), externalizing (i.e., aggressive, delinquent) behaviors (RR = 3.0,95% CI: 1.9,4.0) and total behavioral problems (RR = 2.1, 95% CI: 1.2,3.2) compared to the CBCL normative sample after adjusting for age and sex.
   Conclusions: Exposure to maternal IPV is significantly associated with child behavioral problems both in the presence and absence of co-occurring child maltreatment. Appropriate attention to the mental health of children living in households with IPV is needed. (C) 2003 Elsevier Ltd. All rights reserved.
C1 Univ Washington, Sch Publ Hlth & Community Med, Dept Epidemiol, Seattle, WA 98195 USA.
   Univ Washington, Sch Publ Hlth & Community Med, Dept Biostat, Seattle, WA 98195 USA.
   Univ Washington, Sch Publ Hlth & Community Med, Dept Hlth Serv, Seattle, WA 98195 USA.
   Univ Washington, Sch Med, Dept Pediat, Seattle, WA 98195 USA.
RP Kernic, MA (reprint author), Harborview Injury Prevent & Res Ctr, Box 359960,325 9th Ave, Seattle, WA 98104 USA.
NR 51
TC 105
Z9 106
U1 7
U2 33
PU PERGAMON-ELSEVIER SCIENCE LTD
PI OXFORD
PA THE BOULEVARD, LANGFORD LANE, KIDLINGTON, OXFORD OX5 1GB, ENGLAND
SN 0145-2134
J9 CHILD ABUSE NEGLECT
JI Child Abuse Negl.
PD NOV
PY 2003
VL 27
IS 11
BP 1231
EP 1246
DI 10.1016/j.chiabu.2002.12.001
PG 16
WC Family Studies; Psychology, Social; Social Work
SC Family Studies; Psychology; Social Work
GA 750MR
UT WOS:000187000800002
PM 14637299
DA 2020-02-16
ER

PT J
AU Allhusen, V
   Belsky, J
   Booth, CL
   Bradley, R
   Brownell, CA
   Burchinal, M
   Campbell, SB
   Clarke-Stewart, KA
   Cox, M
   Friedman, SL
   Hirsh-Pasek, K
   Houts, R
   Kelly, JF
   Knoke, B
   Marshall, N
   McCartney, K
   O'Brien, M
   Owen, MT
   Payne, C
   Phillips, D
   Pianta, R
   Robeson, W
   Spieker, S
   Vandell, DL
   Weinraub, M
AF Allhusen, V
   Belsky, J
   Booth, CL
   Bradley, R
   Brownell, CA
   Burchinal, M
   Campbell, SB
   Clarke-Stewart, KA
   Cox, M
   Friedman, SL
   Hirsh-Pasek, K
   Houts, R
   Kelly, JF
   Knoke, B
   Marshall, N
   McCartney, K
   O'Brien, M
   Owen, MT
   Payne, C
   Phillips, D
   Pianta, R
   Robeson, W
   Spieker, S
   Vandell, DL
   Weinraub, M
CA Natl Ist Child Hlth Human Dev Earl
TI Social functioning in first grade: Associations with earlier home and
   child care predictors and with current classroom experiences
SO CHILD DEVELOPMENT
LA English
DT Article
ID MATERNAL EMPLOYMENT; BEHAVIOR PROBLEMS; SCHOOL; TEACHER; OUTCOMES;
   QUALITY; ENVIRONMENT; FAMILY
AB Family and child care factors from birth to 54 months, achievement and social outcomes at entry to school, and qualities of first-grade classrooms were used to predict first-grade social functioning for 864 children from the NICHD Study of Early Child Care. Child gender, mothers' partner status, maternal education and depressive symptoms, sensitivity of mothering, and amount of time spent in nonmaternal child care were significant predictors. Home and child care variables predicted social functioning through associations with prior social functioning rather than directly. More teacher-led structured activities in first-grade classrooms predicted mother's reports of more internalizing behavior. Classrooms rated as more emotionally supportive predicted lower levels of mother-reported internalizing behavior and concurrently observed indicators of competence.
C1 NICHD, Early Child Care Res Network, OEP, Rockville, MD 20852 USA.
RP Allhusen, V (reprint author), NICHD, Early Child Care Res Network, OEP, 6100 Execut Blvd,4A01, Rockville, MD 20852 USA.
RI Houts, Renate/AAC-5304-2019; Marshall, Nancy/C-3428-2012
NR 85
TC 101
Z9 101
U1 0
U2 28
PU WILEY
PI HOBOKEN
PA 111 RIVER ST, HOBOKEN 07030-5774, NJ USA
SN 0009-3920
EI 1467-8624
J9 CHILD DEV
JI Child Dev.
PD NOV-DEC
PY 2003
VL 74
IS 6
BP 1639
EP 1662
PG 24
WC Psychology, Educational; Psychology, Developmental
SC Psychology
GA 746PV
UT WOS:000186755500005
PM 14669887
DA 2020-02-16
ER

PT J
AU Schudlich, TDDR
   Cummings, EM
AF Schudlich, TDDR
   Cummings, EM
TI Parental dysphoria and children's internalizing symptoms: Marital
   conflict styles as mediators of risk
SO CHILD DEVELOPMENT
LA English
DT Article
ID MATERNAL DEPRESSIVE SYMPTOMS; PROBLEM-SOLVING INTERACTIONS; I THINK;
   INTERPARENTAL CONFLICT; RESPONSES; MOTHERS; GENDER; ADJUSTMENT;
   BEHAVIOR; TACTICS
AB Parents' marital conflict styles were investigated as mediators in the associations between parental dysphoria and children's internalizing symptoms. A community sample of 267 children, ages 8 to 16, participated with their parents. Behavioral observations were made of parents' interactions during marital conflict resolution tasks. Questionnaires assessed parents' dysphoria and children's internalizing problems. Structural equation modeling indicated that marital discord, in particular, depressive conflict styles, mediated the relationship between parental dysphoria and children's internalizing problems. Furthermore, whereas for dysphoric mothers, depressive conflict styles partially mediated the links with children's internalizing, for fathers, depressive conflict styles fully mediated the links. Destructive and constructive marital conflict were associated with parental dysphoria (positively and negatively, respectively) but did not mediate the relations with children's internalizing.
C1 Univ Notre Dame, Dept Psychol, Notre Dame, IN 46556 USA.
RP Cummings, EM (reprint author), Univ Notre Dame, Dept Psychol, Notre Dame, IN 46556 USA.
EM Cummings.10@nd.edu
FU NICHD NIH HHSUnited States Department of Health & Human ServicesNational
   Institutes of Health (NIH) - USANIH Eunice Kennedy Shriver National
   Institute of Child Health & Human Development (NICHD) [HD36261]
NR 83
TC 39
Z9 39
U1 2
U2 6
PU WILEY
PI HOBOKEN
PA 111 RIVER ST, HOBOKEN 07030-5774, NJ USA
SN 0009-3920
EI 1467-8624
J9 CHILD DEV
JI Child Dev.
PD NOV-DEC
PY 2003
VL 74
IS 6
BP 1663
EP 1681
DI 10.1046/j.1467-8624.2003.00630.x
PG 19
WC Psychology, Educational; Psychology, Developmental
SC Psychology
GA 746PV
UT WOS:000186755500006
PM 14669888
DA 2020-02-16
ER

PT J
AU Neal, JA
   Edelmann, RJ
AF Neal, JA
   Edelmann, RJ
TI The etiology of social phobia: Toward a developmental profile
SO CLINICAL PSYCHOLOGY REVIEW
LA English
DT Review
DE social phobia; social anxiety disorder; childrearing practices; peer
   relations; behavioral inhibition; affiliation motivation
ID CHILDRENS PEER RELATIONSHIPS; PRIVATE SELF-CONSCIOUSNESS;
   BEHAVIORAL-INHIBITION; ANXIETY DISORDERS; TRANSACTIONAL-ANALYSIS;
   INTERNALIZING PROBLEMS; AGGRESSIVE-CHILDREN; CONCURRENT VALIDITY; EARLY
   ADOLESCENCE; EARLY-CHILDHOOD
AB Social phobia is an extremely disruptive and distressing anxiety disorder that can impact on many areas of an individual's life. Yet, despite the fact that lifetime prevalence rates are relatively high, its etiology is still poorly understood. The aim of this review is to draw together findings from the broad base of nonclinical literature associated with behavioral inhibition (BI), shyness, social anxiety, and passive-anxious withdrawal and to compare these findings with those from the limited number of clinical studies with social phobics. Such comparison is not unproblematic due to conceptual differences between terms used and methodological divergence; these issues are discussed in some detail. The consonance of findings, however, suggests a viable profile for the developmental course of social phobia. This profile incorporates temperament variables, behavioral motivational, parenting styles, peer relationships, and internalization problems. Finally, specific suggestions for future research are offered. (C) 2003 Published by Elsevier Ltd.
C1 Univ Surrey, Whitelands Coll, Sch Psychol & Counselling, London SW15 3SN, England.
   Univ Keele, Keele ST5 5BG, Staffs, England.
RP Neal, JA (reprint author), Univ Surrey, Whitelands Coll, Sch Psychol & Counselling, West Hill, London SW15 3SN, England.
NR 129
TC 61
Z9 63
U1 1
U2 38
PU PERGAMON-ELSEVIER SCIENCE LTD
PI OXFORD
PA THE BOULEVARD, LANGFORD LANE, KIDLINGTON, OXFORD OX5 1GB, ENGLAND
SN 0272-7358
J9 CLIN PSYCHOL REV
JI Clin. Psychol. Rev.
PD NOV
PY 2003
VL 23
IS 6
BP 761
EP 786
DI 10.1016/S0272-7358(03)00076-X
PG 26
WC Psychology, Clinical
SC Psychology
GA 737DH
UT WOS:000186213700001
PM 14529697
DA 2020-02-16
ER

PT J
AU Shane, PA
   Jasiukaitis, P
   Green, RS
AF Shane, PA
   Jasiukaitis, P
   Green, RS
TI Treatment outcomes among adolescents with substance abuse problems: the
   relationship between comorbidities and post-treatment substance
   involvement
SO EVALUATION AND PROGRAM PLANNING
LA English
DT Article
DE treatment outcomes; comorbidities; adolescent treatment; substance
   abuse; longitudinal assessment; modeling change trajectories
ID PSYCHIATRIC COMORBIDITY; CONDUCT DISORDER; DRUG-ABUSE; MENTAL-DISORDERS;
   DEPRESSION; ALCOHOL; PREVALENCE; PSYCHOPATHOLOGY; DELINQUENTS;
   PROGRESSION
AB This study examines comorbid mental disorders in relation to post-treatment outcomes (12 months post-intake) among adolescents (N = 419) who entered three residential drug treatment programs. When contrasted with youths who had no comorbid mental disorders or youths with a single comorbid condition, those with combined internalizing and externalizing disorders (mixed comorbidity) had higher levels of substance-related problems and poly-drug use at entry to treatment, and poorer outcomes, e.g. relapse, particularly evident for drugs other than alcohol or marijuana. A significantly higher proportion of those with mixed comorbidity were admitted to short term residential treatment, as compared to long term residential care. However, the effects of comorbidity were independent of both planned and actual length of stay, suggesting that comorbidities can negatively impact treatment outcome in multiple ways, apart from length of stay. Since co-occurring problems appear to profoundly limit treatment effectiveness, treatment strategies that address comorbidity are needed to improve outcomes. (C) 2003 Elsevier Ltd. All rights reserved.
C1 Inst Publ Hlth, Oakland, CA 94607 USA.
   Greenscene Results Grp, Cupertino, CA USA.
RP Shane, PA (reprint author), Inst Publ Hlth, 555 12th St,10th Floor, Oakland, CA 94607 USA.
NR 53
TC 66
Z9 66
U1 1
U2 10
PU PERGAMON-ELSEVIER SCIENCE LTD
PI OXFORD
PA THE BOULEVARD, LANGFORD LANE, KIDLINGTON, OXFORD OX5 1GB, ENGLAND
SN 0149-7189
J9 EVAL PROGRAM PLANN
JI Eval. Program Plan.
PD NOV
PY 2003
VL 26
IS 4
BP 393
EP 402
DI 10.1016/S0149-7189(03)00055-7
PG 10
WC Social Sciences, Interdisciplinary
SC Social Sciences - Other Topics
GA 723XA
UT WOS:000185455800004
DA 2020-02-16
ER

PT J
AU Fletcher, AC
   Nickerson, P
   Wright, KL
AF Fletcher, AC
   Nickerson, P
   Wright, KL
TI Structured leisure activities in middle childhood: Links to well-being
SO JOURNAL OF COMMUNITY PSYCHOLOGY
LA English
DT Article
ID ADOLESCENTS; CONTEXT; FAMILY; INVOLVEMENT; BEHAVIOR; OUTCOMES; ECOLOGY;
   SCHOOL; TIME
AB Associations between children's (N = 147) participation in structured leisure activities and their adjustment were examined. Caregivers provided lists of extracurricular activities (clubs, sports, and church activities) in which children participated. Children and caregivers participated in interviews and completed questionnaires designed to measure children's adjustment in four domains (academic competence, psychosocial development, externalizing behavior, and internalizing behavior). Classroom teachers completed additional measures of children's academic and social competence. Greater participation in club activities was linked with higher academic grades and more positive teacher ratings of academic competence. Greater participation in sports was associated with higher levels of psychosocial maturity and more positive teacher ratings of social competence. There were no associations between involvement in church activities and any indicators of adjustment. Activity involvement was unassociated with externalizing or internalizing behavior. Findings are discussed in terms of both selection into different types of extracurricular activities and the skills emphasized in the pursuit of such activities. (C) 2003 Wiley Periodicals, Inc.
C1 Univ N Carolina, Dept Human Dev & Family Studies, Greensboro, NC 27402 USA.
RP Fletcher, AC (reprint author), Univ N Carolina, Dept Human Dev & Family Studies, POB 26170, Greensboro, NC 27402 USA.
NR 30
TC 94
Z9 94
U1 0
U2 30
PU JOHN WILEY & SONS INC
PI HOBOKEN
PA 111 RIVER ST, HOBOKEN, NJ 07030 USA
SN 0090-4392
J9 J COMMUNITY PSYCHOL
JI J. Community Psychol.
PD NOV
PY 2003
VL 31
IS 6
BP 641
EP 659
DI 10.1002/jcop.10075
PG 19
WC Public, Environmental & Occupational Health; Psychology,
   Multidisciplinary; Social Work
SC Public, Environmental & Occupational Health; Psychology; Social Work
GA 731UV
UT WOS:000185905600007
DA 2020-02-16
ER

PT J
AU Rogers, KN
   Buchanan, CM
   Winchell, ME
AF Rogers, KN
   Buchanan, CM
   Winchell, ME
TI Psychological control during early adolescence: Links to adjustment in
   differing parent/adolescent dyads
SO JOURNAL OF EARLY ADOLESCENCE
LA English
DT Article
DE psychological control; early adolescence; adolescent adjustment;
   parent-child dyads; behavioral control
ID CHILDRENS REPORTS; FAMILY-RELATIONS; GENDER DIFFERENCES; MENTAL-HEALTH;
   BEHAVIOR; SELF; DEPRESSION; AGGRESSION; SCHOOL; SOCIALIZATION
AB The present study examined the association between adolescent perceptions of parental psychological control and adolescent internalizing and externalizing symptoms across four dyadic relationships (mother/daughter mother/son, father/daughter, and father/ son) cross-sectionally and longitudinally. Participants were 306 sixth- and seventh- grade students, 287 mothers, and 115 fathers, interviewed at two time points one year apart. Cross-sectionally, father psychological control predicted higher adolescent-reported internalizing both for boys and for girls only when mothers also were perceived as high in psychological control. Similarly, but only among girls, father psychological control predicted higher externalizing only when mothers also were perceived as high in psychological control. Longitudinal analyses indicated that adolescents with higher internalizing symptoms atone time are especially likely to perceive parents as using psychological control one year later, earlier psychological control did not predict later internalizing. For externalizing, longitudinal analyses indicated that higher psychological control at one time predicts higher externalizing one year later.
C1 Wake Forest Univ, Dept Psychol, Winston Salem, NC 27106 USA.
RP Buchanan, CM (reprint author), Wake Forest Univ, Dept Psychol, Winston Salem, NC 27106 USA.
NR 61
TC 87
Z9 87
U1 1
U2 31
PU SAGE PUBLICATIONS INC
PI THOUSAND OAKS
PA 2455 TELLER RD, THOUSAND OAKS, CA 91320 USA
SN 0272-4316
J9 J EARLY ADOLESCENCE
JI J. Early Adolesc.
PD NOV
PY 2003
VL 23
IS 4
BP 349
EP 383
DI 10.1177/0272431603258344
PG 35
WC Family Studies; Psychology, Developmental
SC Family Studies; Psychology
GA 733KE
UT WOS:000185998800001
DA 2020-02-16
ER

PT J
AU Conwell, LS
   O'Callaghan, MJ
   Andersen, MJ
   Bor, W
   Najman, JM
   Williams, GM
AF Conwell, LS
   O'Callaghan, MJ
   Andersen, MJ
   Bor, W
   Najman, JM
   Williams, GM
TI Early adolescent smoking and a web of personal and social disadvantage
SO JOURNAL OF PAEDIATRICS AND CHILD HEALTH
LA English
DT Article
DE adolescence; risk factors; smoking
ID CIGARETTE-SMOKING; DRUG-USE; BEHAVIOR; TOBACCO; INITIATION; PREVALENCE;
   ADJUSTMENT; STUDENTS; SYMPTOMS; QUALITY
AB Objective: To examine concurrent physical, educational, behavioural, social and family factors associated with cigarette smoking in adolescents at 14 years.
   Methodology: This study reports cross-sectional data on 14-year-old adolescents and their mothers, drawn from a prospective cohort study commencing at the time of the first antenatal visit. At 14 years, 5247 adolescents completed questionnaires on current cigarette smoking. Adolescents and mothers completed health, psychological, school and social questionnaires relating to the youth. A total of 3864 adolescents were assessed physically, and undertook the Wide Range Achievement Test (WRAT) and Ravens Progressive Matrices Test.
   Results: Cigarette smoking at 14 years was associated with externalizing and internalizing behaviour problems, school suspension, contact with children's services and alcohol/illicit drug use. Apart from internalizing behaviour problems, these problems were more prevalent in boys. Poor school performance on maternal/adolescent reports was associated with increased smoking quantity for both genders, though WRAT scores were only decreased in male smokers. The Ravens Progressive Matrices Test scores were lower for boys with greater smoking quantity. The trend was less marked in girls. Body mass index and exercise frequency were not associated with cigarette smoking at 14 years, though girls who smoked had a higher reported prevalence of asthma. Parental smoking, marital conflict, maternal depression, lower income, and mothers aged in their teens and with a lower level of education at the time of this pregnancy were also positively associated with adolescent tobacco use.
   Conclusion: Findings of this study indicate that cigarette smoking, at this critical time of smoking initiation, is associated with a broad spectrum of personal and social disadvantage that needs to be considered in intervention strategies.
C1 Univ Queensland, Mater Childrens Hosp, Dept Paediat & Child Hlth, Brisbane, Qld 4101, Australia.
   Univ Queensland, Mater Childrens Hosp, Child Dev & Rehabil Serv, Brisbane, Qld 4101, Australia.
   Univ Queensland, Mater Childrens Hosp, S Brisbane Child & Youth Mental Hlth Serv, Brisbane, Qld 4101, Australia.
   Univ Queensland, Dept Obstet & Gynaecol, Brisbane, Qld, Australia.
   Univ Queensland, Dept Anthropol & Sociol, Brisbane, Qld, Australia.
   Univ Queensland, Dept Trop Hlth, Brisbane, Qld, Australia.
RP Conwell, LS (reprint author), Royal Childrens Hosp, Dept Paediat & Child Hlth, Herston, Qld 4029, Australia.
RI Williams, Gail/S-8833-2019; Conwell, Louise S/O-7258-2014; Najman,
   Jackob M./B-1527-2008; Bor, William/J-2215-2015
OI Williams, Gail/0000-0002-4822-5263; Najman, Jackob
   M./0000-0001-7079-2080; Bor, William/0000-0003-2134-7487; Conwell,
   Louise/0000-0001-5358-7624
NR 31
TC 42
Z9 42
U1 0
U2 15
PU BLACKWELL PUBLISHING ASIA
PI CARLTON
PA 54 UNIVERSITY ST, P O BOX 378, CARLTON, VICTORIA 3053, AUSTRALIA
SN 1034-4810
J9 J PAEDIATR CHILD H
JI J. Paediatr. Child Health
PD NOV
PY 2003
VL 39
IS 8
BP 580
EP 585
DI 10.1046/j.1440-1754.2003.00240.x
PG 6
WC Pediatrics
SC Pediatrics
GA 734VG
UT WOS:000186078200003
PM 14629522
DA 2020-02-16
ER

PT J
AU Randazzo, KV
   Landsverk, J
   Ganger, W
AF Randazzo, KV
   Landsverk, J
   Ganger, W
TI Three informants' reports of child behavior: Parents, teachers, and
   foster parents
SO JOURNAL OF THE AMERICAN ACADEMY OF CHILD AND ADOLESCENT PSYCHIATRY
LA English
DT Article
DE Child Behavior Checklist; informants; depression
ID DEPRESSED MOTHERS; PSYCHIATRIC-SYMPTOMS; MATERNAL DEPRESSION;
   EMOTIONAL-PROBLEMS; AGREEMENT; RATINGS; PSYCHOPATHOLOGY; INTERVIEW;
   CONCORDANCE; DISTORTION
AB Objective: To evaluate whether disagreements in reporting child behavior problems between biological parents and foster parents and teachers are related to depressive symptoms in the biological parent. Method: Child Behavior Checklists and Teacher's Report Forms were completed by parents, foster parents, and teachers on 95 foster children between ages 5 and 16 during 1990-1991. Depressive symptoms in biological parents were assessed using the Center for Epidemiologic Studies Depression Scale. Structural equation modeling was used to estimate the relation between parental depressive symptoms and the discrepancies between their reports and those of two other informants. Results: In both the internalizing and externalizing behavior models, a significant relation was found between parents' depressive symptoms and their discrepancies in reporting, but not with child behavior. This relation was stronger for internalizing than externalizing models. Conclusions: Using foster parents (and teachers) as informants offered a unique opportunity to view the reports of biological parents in comparison to two independent reports. Foster parents have a similar observational situation as biological parents but bring a less emotionally invested perspective to behavior observation, even when they are relatives. It is likely that depressive symptoms in parents distort their reports of their children's behavior. Clinicians would be wise to supplement parental with other informant reports.
C1 Fielding Grad Inst, San Diego, CA USA.
   Univ Calif San Diego, Dept Psychiat, Child & Adolescent Serv Res Grp, San Diego, CA 92103 USA.
   San Diego State Univ, Dept Social Work, San Diego, CA 92182 USA.
   San Diego State Univ, Dept Sociol, San Diego, CA 92182 USA.
RP Randazzo, KV (reprint author), 1375 Surfwood Lane, San Diego, CA 92154 USA.
FU PHS HHSUnited States Public Health Service [R01 46078-01]
NR 29
TC 24
Z9 24
U1 0
U2 3
PU LIPPINCOTT WILLIAMS & WILKINS
PI PHILADELPHIA
PA 530 WALNUT ST, PHILADELPHIA, PA 19106-3621 USA
SN 0890-8567
J9 J AM ACAD CHILD PSY
JI J. Am. Acad. Child Adolesc. Psychiatr.
PD NOV
PY 2003
VL 42
IS 11
BP 1343
EP 1350
DI 10.1097/01.chi.0000085753.71002.da
PG 8
WC Psychology, Developmental; Pediatrics; Psychiatry
SC Psychology; Pediatrics; Psychiatry
GA 734TC
UT WOS:000186073100013
PM 14566172
DA 2020-02-16
ER

PT J
AU Bartels, M
   Hudziak, JJ
   Boomsma, DI
   Rietveld, MJH
   Van Beijsterveldt, TCEM
   Van den Oord, EJCG
AF Bartels, M
   Hudziak, JJ
   Boomsma, DI
   Rietveld, MJH
   Van Beijsterveldt, TCEM
   Van den Oord, EJCG
TI A study of parent ratings of internalizing and externalizing problem
   behavior in 12-year-old twins
SO JOURNAL OF THE AMERICAN ACADEMY OF CHILD AND ADOLESCENT PSYCHIATRY
LA English
DT Article
DE parental rating; rater bias; problem behavior; twins
ID CHILDHOOD; FAMILY; VIEWS
AB Objective: Studies on 3-, 7-, and 10-year-old twins' internalizing and externalizing problems have emphasized the importance of understanding sources of agreement and disagreement between maternal and paternal ratings. A psychometric model that assumes that each parent assesses rater-specific aspects of the child's behavior provided the best explanation for parental disagreement. This study investigates two models that have been used to explain the agreement and disagreement between mothers and fathers in the ratings of their children. Method: Child Behavior Checklists filled in by mothers and fathers were collected for a sample of 1,481 twelve-year-old twin pairs. Genetic and environmental influences on internalizing and externalizing problems were estimated using models that corrected for rater bias, rater-specific effects, and unreliability. Results: The psychometric model fitted the data significantly better than a rater bias model. Significant influences of genetic, shared, and nonshared environmental factors were found for internalizing and externalizing behavior. Parent-specific views, rater bias, and unreliability were significant. Conclusions: The best-fitting model implies that disagreement between parents is due to the fact that mothers and fathers provide information from their own perspective. This information should be seen as important and adding to the diagnostic formulation rather than as a point of disagreement. The finding that internalizing and externalizing problems are influenced by genetic and environmental factors fosters the understanding that it is the interaction of nature and nurture that puts children at risk for common behavioral disorders.
C1 Vrije Univ Amsterdam, Dept Biol Psychol, NL-1081 BT Amsterdam, Netherlands.
   Univ Vermont, Coll Med, Ctr Children Youth & Families, Dept Psychiat,Div Human Genet, Burlington, VT USA.
   Univ Vermont, Coll Med, Ctr Children Youth & Families, Dept Med,Div Human Genet, Burlington, VT USA.
   Virginia Commonwealth Univ, Med Coll Virginia, Inst Psychiat & Behav Genet, Richmond, VA 23298 USA.
RP Bartels, M (reprint author), Vrije Univ Amsterdam, Dept Biol Psychol, Room 1F66,Van Der Boechorststr 1, NL-1081 BT Amsterdam, Netherlands.
EM m.bartels@psy.vu.nl
RI Bartels, Meike/D-4492-2014
OI Bartels, Meike/0000-0002-9667-7555; Hudziak, James/0000-0001-9653-758X
NR 31
TC 49
Z9 50
U1 0
U2 3
PU ELSEVIER SCIENCE INC
PI NEW YORK
PA STE 800, 230 PARK AVE, NEW YORK, NY 10169 USA
SN 0890-8567
EI 1527-5418
J9 J AM ACAD CHILD PSY
JI J. Am. Acad. Child Adolesc. Psychiatr.
PD NOV
PY 2003
VL 42
IS 11
BP 1351
EP 1359
DI 10.1097/01.CHI.0000085755.71002.5d
PG 9
WC Psychology, Developmental; Pediatrics; Psychiatry
SC Psychology; Pediatrics; Psychiatry
GA 734TC
UT WOS:000186073100014
PM 14566173
DA 2020-02-16
ER

PT J
AU Briggs-Gowan, MJ
   Owens, PL
   Schwab-Stone, ME
   Leventhal, JM
   Leaf, PJ
   Horwitz, SM
AF Briggs-Gowan, MJ
   Owens, PL
   Schwab-Stone, ME
   Leventhal, JM
   Leaf, PJ
   Horwitz, SM
TI Persistence of psychiatric disorders in pediatric settings
SO JOURNAL OF THE AMERICAN ACADEMY OF CHILD AND ADOLESCENT PSYCHIATRY
LA English
DT Article
DE psychiatric disorder; child; subthreshold; impairment; persistence
ID DIAGNOSTIC INTERVIEW SCHEDULE; VERSION DISC-R; MENTAL-HEALTH; CHILDHOOD
   DISORDERS; PRESCHOOL YEARS; LIFE EVENTS; SERVICE USE; CHILDREN;
   RELIABILITY; ADOLESCENCE
AB Objective: To examine the longitudinal course of subthreshold and full-criteria child psychiatric disorders. Method: Nine hundred ninety-six children, aged 4 to 9 years, from a representative sample of pediatric primary care practices participated in a 1-year follow-up in 1989-1990. Parent interviews included the Diagnostic Interview Schedule for Children, measures of psychosocial problems, stress, social support, possible child abuse, and sociodemographics. Results: The initial prevalence of full and subthreshold disorders was 18.8% and 14.0%, respectively. Full and subthreshold disorders were associated with impairment. Approximately 37% of children with full disorders had persistent disorders. Persistence was more common among boys than girls, particularly when comorbidity was present. Children with initial subthreshold disorders only were five times more likely than those without disorder to develop a full disorder. Persistence of full disorders was associated with high initial symptoms. Among boys, persistence was linked to possible child abuse, whereas among girls it was associated with full externalizing disorders that were accompanied by subthreshold internalizing disorders. Conclusions: Intervention may be particularly crucial when a high number of symptoms and/or both internalizing and externalizing problems are present. Underscoring the importance of family-centered rather than child-centered interventions, boys whose parents reported possible child abuse were more likely to have persistent disorders.
C1 Yale Univ, Sch Med, Dept Epidemiol & Publ Hlth, New Haven, CT 06520 USA.
   Case Western Reserve Univ, Sch Med, Dept Psychiat, Cleveland, OH 44106 USA.
   Johns Hopkins Univ, Sch Hyg & Publ Hlth, Baltimore, MD 21218 USA.
   Yale Univ, Ctr Child Study, New Haven, CT 06520 USA.
   Yale Univ, Sch Med, Dept Pediat, New Haven, CT 06520 USA.
RP Briggs-Gowan, MJ (reprint author), Yale Univ, Sch Med, Dept Epidemiol & Publ Hlth, Box 208034, New Haven, CT 06520 USA.
OI Horwitz, Sarah/0000-0002-5262-1170
FU NIMH NIH HHSUnited States Department of Health & Human ServicesNational
   Institutes of Health (NIH) - USANIH National Institute of Mental Health
   (NIMH) [5T32 MH 15783, 5T32 MH 19545, R01 MH 41638]
NR 36
TC 48
Z9 49
U1 0
U2 6
PU LIPPINCOTT WILLIAMS & WILKINS
PI PHILADELPHIA
PA 530 WALNUT ST, PHILADELPHIA, PA 19106-3621 USA
SN 0890-8567
J9 J AM ACAD CHILD PSY
JI J. Am. Acad. Child Adolesc. Psychiatr.
PD NOV
PY 2003
VL 42
IS 11
BP 1360
EP 1369
DI 10.1097/01.CHI.0000084834.67701.8a
PG 10
WC Psychology, Developmental; Pediatrics; Psychiatry
SC Psychology; Pediatrics; Psychiatry
GA 734TC
UT WOS:000186073100015
PM 14566174
DA 2020-02-16
ER

PT J
AU Gsanger, KM
   Homack, SR
   Macey, KD
   Riccio, CA
AF Gsanger, KM
   Homack, SR
   Macey, KD
   Riccio, CA
TI The effects of internalizing symptoms on memory in youth
SO ARCHIVES OF CLINICAL NEUROPSYCHOLOGY
LA English
DT Meeting Abstract
NR 0
TC 0
Z9 0
U1 0
U2 0
PU PERGAMON-ELSEVIER SCIENCE LTD
PI OXFORD
PA THE BOULEVARD, LANGFORD LANE, KIDLINGTON, OXFORD OX5 1GB, ENGLAND
SN 0887-6177
J9 ARCH CLIN NEUROPSYCH
JI Arch. Clin. Neuropsychol.
PD OCT
PY 2003
VL 18
IS 7
BP 770
EP 770
PG 1
WC Psychology, Clinical; Psychology
SC Psychology
GA 720PN
UT WOS:000185269300178
DA 2020-02-16
ER

PT J
AU Poggi, G
   Liscio, M
   Adduci, A
   Galbiati, S
   Sommovigo, M
   Degrate, A
   Strazzer, S
   Castelli, E
AF Poggi, G
   Liscio, M
   Adduci, A
   Galbiati, S
   Sommovigo, M
   Degrate, A
   Strazzer, S
   Castelli, E
TI Neuropsychiatric sequelae in TBI: a comparison across different age
   groups
SO BRAIN INJURY
LA English
DT Article
ID TRAUMATIC BRAIN-INJURY; GLASGOW-OUTCOME-SCALE; FRONTAL-LOBE DAMAGE;
   CLOSED HEAD-INJURY; PRACTICAL SCALE; FOLLOW-UP; CHILDREN; DEPRESSION;
   CONSEQUENCES; DISORDERS
AB Objective: Traumatic brain injury (TBI) is the leading cause of death and permanent disability in developmental age. Neurobehavioural symptoms are not uncommon in these patients. The aim of this study was to identify the main neuropsychiatric sequelae of TBI at different ages and study the possible correlations with clinical features in the acute phase and outcome in order to better plan rehabilitative treatment and re-entry into society.
   Method: Ninety-six post-traumatic patients, ranging from 0 - 18 years, underwent a complete psychological evaluation protocol at 1 year from trauma. Patients were divided into three different age groups ( 0 - 6 years; 7 - 13 years; 14 - 18 years) and received a protocol made up of age-appropriate scales.
   Results: Different psychological problems were found across the three groups; more frequently younger patients show internalizing problems such as withdrawal and closure, while, with age, behaviour problems become more frequent, characterized by hyperactivity and aggressiveness. Factors that were most predictive of psychological, behaviour and adjustment problems include GOS scores, the degree of impairment on the neurological examination and male gender.
   Conclusions: Psychological and behavioural problems differ across the three age groups and determine a different outcome, rehabilitation plan and re-entry into society. These problems should, thus, be investigated and treated specifically according to age.
C1 IRCCS Eugenio Medea, I-23842 Bosisio Parini, LC, Italy.
RP Poggi, G (reprint author), IRCCS Eugenio Medea, Via Don Luigi Monza 20, I-23842 Bosisio Parini, LC, Italy.
RI Strazzer, Sandra/AAH-5712-2019; Poggi, Geraldina/K-4490-2016; Castelli,
   Enrico/J-1887-2012
OI Strazzer, Sandra/0000-0001-8414-6565; Poggi,
   Geraldina/0000-0003-0589-6347; 
NR 42
TC 36
Z9 36
U1 0
U2 7
PU TAYLOR & FRANCIS LTD
PI ABINGDON
PA 4 PARK SQUARE, MILTON PARK, ABINGDON OX14 4RN, OXON, ENGLAND
SN 0269-9052
J9 BRAIN INJURY
JI Brain Inj.
PD OCT
PY 2003
VL 17
IS 10
BP 835
EP 846
DI 10.1080/0269905031000088612
PG 12
WC Neurosciences; Rehabilitation
SC Neurosciences & Neurology; Rehabilitation
GA 719CR
UT WOS:000185186500002
PM 12963550
DA 2020-02-16
ER

PT J
AU Mills, RSL
AF Mills, RSL
TI Possible antecedents and developmental implications of shame in young
   girls
SO INFANT AND CHILD DEVELOPMENT
LA English
DT Article
DE shame; parenting style; authoritarian parenting; emotionality;
   psychosocial adjustment
ID CHILD-REARING PRACTICES; MATERNAL CONTROL; SOCIAL-BEHAVIOR; SELF-BLAME;
   TEMPERAMENT; GUILT; PRIDE; BELIEFS; HELPLESSNESS; PERCEPTIONS
AB The objectives of this study were to assess the effects of parenting style and child emotionality on the development of proneness to shame in young girls, and the mediating effect of shame on the development of adjustment problems. Eighty-eight girls were assessed twice, at 3 and 5 years of age, along with their mothers and fathers. Shame was assessed by observations (reactions to failure and criticism); parenting style and child emotions (fearfulness, sadness, anger) were measured using parent reports; and adjustment problems were assessed by parent and teacher reports. Girls were more likely to show shame at age 5 when both their mothers and fathers had been relatively authoritarian at age 3; their emotional dispositions did not have any direct longitudinal effects on shame. Authoritarian parenting predicted subsequent internalizing problems as assessed by teachers, but there was no evidence for a mediational effect of shame. Copyright (C) 2003 John Wiley Sons, Ltd.
C1 Univ Manitoba, Dept Family Studies, Winnipeg, MB R3T 2N2, Canada.
RP Mills, RSL (reprint author), Univ Manitoba, Dept Family Studies, Winnipeg, MB R3T 2N2, Canada.
EM rosemary-mills@umanitoba.ca
NR 67
TC 22
Z9 22
U1 0
U2 16
PU WILEY
PI HOBOKEN
PA 111 RIVER ST, HOBOKEN 07030-5774, NJ USA
SN 1522-7219
J9 INFANT CHILD DEV
JI Infant Child Dev.
PD OCT
PY 2003
VL 12
IS 4
BP 329
EP 349
DI 10.1002/icd.308
PG 21
WC Psychology, Developmental
SC Psychology
GA 734XN
UT WOS:000186083400002
DA 2020-02-16
ER

PT J
AU Carter, AS
   Briggs-Gowan, MJ
   Jones, SM
   Little, TD
AF Carter, AS
   Briggs-Gowan, MJ
   Jones, SM
   Little, TD
TI The Infant-Toddler Social and Emotional Assessment (ITSEA): Factor
   structure, reliability, and validity
SO JOURNAL OF ABNORMAL CHILD PSYCHOLOGY
LA English
DT Article
DE behavior problems; social-emotional competencies; infant; assessment;
   scale development
ID BEHAVIOR PROBLEMS; 3-YEAR-OLD CHILDREN; PRESCHOOL-CHILDREN; MATERNAL
   DEPRESSION; EARLY-CHILDHOOD; PSYCHOMETRIC PROPERTIES; ATTACHMENT
   SECURITY; MIDDLE CHILDHOOD; YOUNG-CHILDREN; MENTAL-HEALTH
AB In this paper the refinement and psychometric properties of the Infant-Toddler Social and Emotional Assessment (ITSEA) are described. Results from a sociodemographically diverse birth cohort sample of 1,235 parents of children between the ages of 12 and 36 months are presented. Confirmatory factor analyses supported the hypothesized Internalizing, Externalizing, Regulatory, and Competence domains as well as the 17 individual scales that comprise the ITSEA. Findings for 3 additional indices useful in identifying significant psychopathology are presented. Subgroup analyses revealed structural invariance and expected mean level differences across both child sex and 6-month age bands. Child sex differences emerged for some problem and most competence scales, with boys rated as higher on Activity/Impulsivity and girls rated higher on Anxiety and most Competence scales. All competence scores increased across age groups. Problem behaviors showed a more mixed developmental pattern. Test-retest and interrater reliability were acceptable. Associations between the ITSEA and independent evaluator ratings and parental ratings of child behavior problems, temperament, and parental distress support the validity of the instrument.
C1 Univ Massachusetts, Dept Psychol, Boston, MA 02125 USA.
   Yale Univ, New Haven, CT USA.
   Univ Kansas, Lawrence, KS 66045 USA.
RP Carter, AS (reprint author), Univ Massachusetts, Dept Psychol, 100 Morrissey Blvd, Boston, MA 02125 USA.
EM alice.carter@umb.edu
OI Carter, Alice/0000-0001-9861-1560
FU NIMH NIH HHSUnited States Department of Health & Human ServicesNational
   Institutes of Health (NIH) - USANIH National Institute of Mental Health
   (NIMH) [R01 MH55278]
NR 84
TC 292
Z9 294
U1 1
U2 54
PU SPRINGER/PLENUM PUBLISHERS
PI NEW YORK
PA 233 SPRING ST, NEW YORK, NY 10013 USA
SN 0091-0627
EI 1573-2835
J9 J ABNORM CHILD PSYCH
JI J. Abnorm. Child Psychol.
PD OCT
PY 2003
VL 31
IS 5
BP 495
EP 514
DI 10.1023/A:1025449031360
PG 20
WC Psychology, Clinical; Psychology, Developmental
SC Psychology
GA 715EQ
UT WOS:000184957900003
PM 14561058
DA 2020-02-16
ER

PT J
AU Pelkonen, M
   Marttunen, M
   Aro, H
AF Pelkonen, M
   Marttunen, M
   Aro, H
TI Risk for depression: a 6-year follow-up of Finnish adolescents
SO JOURNAL OF AFFECTIVE DISORDERS
LA English
DT Article
DE adolescence; depression; longitudinal study; risk factors
ID YOUNG ADULTHOOD; PSYCHOSOCIAL RISK; LONGITUDINAL COMMUNITY;
   PSYCHOSOMATIC SYMPTOMS; PARENTAL DIVORCE; MAJOR DEPRESSION; SOCIAL
   SUPPORT; SELF-ESTEEM; LIFE EVENTS; PSYCHOPATHOLOGY
AB Background: Few longitudinal studies have attempted to identify risk factors in mid-adolescence for subsequent depression in young adulthood. Mid-adolescence is a critical developmental phase for studying vulnerability to depression due to high incidence and prevalence of depression. Methods: In a longitudinal study, following an urban Finnish community cohort (761 males and 887 females) from age 16, mid-adolescent risk factors for depression at age 22 years were studied. Data were collected by a questionnaire at school at age 16, and by a postal questionnaire at age 22. Results: Of the females 116 (13%) and of the males 69 (9%) had depression (S-BDI) in young adulthood. In multivariate analyses baseline depressive symptoms, low self-esteem, dissatisfaction with academic achievement, problems with the law, poor atmosphere at home and having no close friends predicted subsequent depression. Risk factors for males included more 'externalizing' aspects, for females more 'internalizing' factors. Conclusions: Mid-adolescence is an important age to study risk for depression, and self-reported perceptions of psychosocial well-being have predictive value. Preventive efforts can be selectively targeted at adolescents who have been exposed to identifiable risk factors. (C) 2002 Elsevier B.V. All rights reserved.
C1 Natl Publ Hlth Inst, Dept Mental Hlth & Alcohol Res, FIN-03000 Helsinki, Finland.
   Peijas Hosp, Hosp Dist Helsinki & Uusimaa, Dept Adolescent Psychiat, Vantaa, Finland.
RP Pelkonen, M (reprint author), Natl Publ Hlth Inst, Dept Mental Hlth & Alcohol Res, Mannerheimintie 166, FIN-03000 Helsinki, Finland.
NR 48
TC 79
Z9 79
U1 0
U2 13
PU ELSEVIER SCIENCE BV
PI AMSTERDAM
PA PO BOX 211, 1000 AE AMSTERDAM, NETHERLANDS
SN 0165-0327
J9 J AFFECT DISORDERS
JI J. Affect. Disord.
PD OCT
PY 2003
VL 77
IS 1
BP 41
EP 51
DI 10.1016/S0165-0327(02)00098-8
PG 11
WC Clinical Neurology; Psychiatry
SC Neurosciences & Neurology; Psychiatry
GA 737FA
UT WOS:000186218700005
PM 14550934
OA Green Published
DA 2020-02-16
ER

PT J
AU Young, SE
   Smolen, A
   Stallings, MC
   Corley, RP
   Hewitt, JK
AF Young, SE
   Smolen, A
   Stallings, MC
   Corley, RP
   Hewitt, JK
TI Sibling-based association analyses of the serotonin transporter
   polymorphism and internalizing behavior problems in children
SO JOURNAL OF CHILD PSYCHOLOGY AND PSYCHIATRY
LA English
DT Article
DE serotonin; 5-HTT; Child Behavior Checklist; internalizing; depression;
   anxiety
ID HUMAN BLOOD-PLATELETS; FAMILY HISTORY METHOD; GENE POLYMORPHISMS; MAJOR
   DEPRESSION; MOOD-DISORDERS; FUNCTIONAL POLYMORPHISM; PERSONALITY-TRAITS;
   SUICIDAL-BEHAVIOR; ALLELIC VARIATION; PROMOTER
AB Background: Childhood internalizing problems are often precursors in the development of more serious psychiatric syndromes including anxiety and depressive disorders. Twin studies of the etiology of these disorders suggest that the genetic risk factors underlying anxiety and depression are highly correlated. However, the specific genetic mechanisms responsible for this risk have not yet been identified. Methods: We examined the association between childhood internalizing problems and a functional polymorphism in the serotonin transporter gene (5-HTTLPR) in 711 children participating in a longitudinal twin study of behavioral and emotional development. Internalizing problems were measured at ages 4, 7, 9, 10, 11 and 12 years using the Child Behavior Checklist (CBCL) parent report form. We applied a sibling-based methodology for estimating allelic association with quantitative traits, while controlling for population stratification. Results: No associations were found for CBCL Internalizing problems at any age, including the subscales for Somatic Complaints, Withdrawn and Anxiety/Depression. Conclusions: Thus, although our results did not support the hypothesis that the 5-HTTLPR contributes to a dimensional expression of internalizing behavior problems, this does not rule out the possibility that it is an interesting polymorphism to pursue in the search for genetic risk factors related to major depressive and/or anxiety disorders.
C1 Univ Colorado, Inst Behav Genet, Boulder, CO 80309 USA.
RP Young, SE (reprint author), Univ Colorado, Inst Behav Genet, Campus Box 447, Boulder, CO 80309 USA.
EM Susan.Young@Colorado.edu
FU NICHD NIH HHSUnited States Department of Health & Human ServicesNational
   Institutes of Health (NIH) - USANIH Eunice Kennedy Shriver National
   Institute of Child Health & Human Development (NICHD) [HD-18426]; NIDA
   NIH HHSUnited States Department of Health & Human ServicesNational
   Institutes of Health (NIH) - USANIH National Institute on Drug Abuse
   (NIDA) [DA-11015, DA-05131]; NIMH NIH HHSUnited States Department of
   Health & Human ServicesNational Institutes of Health (NIH) - USANIH
   National Institute of Mental Health (NIMH) [MH-43899, MH-01865]
NR 47
TC 16
Z9 16
U1 0
U2 1
PU WILEY
PI HOBOKEN
PA 111 RIVER ST, HOBOKEN 07030-5774, NJ USA
SN 0021-9630
EI 1469-7610
J9 J CHILD PSYCHOL PSYC
JI J. Child Psychol. Psychiatry
PD OCT
PY 2003
VL 44
IS 7
BP 961
EP 967
DI 10.1111/1469-7610.00180
PG 7
WC Psychology, Developmental; Psychiatry; Psychology
SC Psychology; Psychiatry
GA 725ZZ
UT WOS:000185573900004
PM 14531578
DA 2020-02-16
ER

PT J
AU Burcusa, SL
   Iacono, WG
   McGue, M
AF Burcusa, SL
   Iacono, WG
   McGue, M
TI Adolescent twins discordant for major depressive disorder: shared
   familial liability to externalizing and other internalizing disorders
SO JOURNAL OF CHILD PSYCHOLOGY AND PSYCHIATRY AND ALLIED DISCIPLINES
LA English
DT Article
ID COMMON MENTAL-DISORDERS; DSM-III-R; CONDUCT DISORDER; DIFFERENT
   ENVIRONMENTS; DIAGNOSTIC-INTERVIEW; NICOTINE DEPENDENCE; COMORBIDITY;
   ANXIETY; SYMPTOMS; RISK
AB Background: In adolescents, as in adults, there is often comorbidity between major depressive disorder (MDD) and many other disorders. In this study, the discordant twin method was used to investigate whether this comorbidity in adolescents may be due to a shared familial liability between MDD and other internalizing disorders, and between MDD and externalizing disorders. Methods: We examined prevalence rates of anxiety disorders, substance use disorders, and childhood externalizing disorders in 624 seventeen-year-old same-sex monozygotic and dizygotic twin pairs. Overall prevalence of MDD in this sample was 12.9%. Twenty-seven twin pairs were concordant for MDD, 107 were discordant for MDD, and 490 were concordant for no MDD. Results: Prevalence rates for disorders other than MDD were elevated in the depressed twins relative to the control twins from pairs concordant for no MDD. Prevalence rates were also elevated in the nondepressed co-twins of depressed twins. Twin concordance for disorders other than MDD was higher in twin pairs where at least one twin was depressed than in pairs where neither twin was depressed. Conclusions: These results support a shared familial liability between MDD and other internalizing disorders and between MDD and externalizing disorders in adolescents.
C1 Univ Minnesota, Dept Psychol, Minneapolis, MN 55455 USA.
RP Iacono, WG (reprint author), Univ Minnesota, Dept Psychol, 75 E River Rd, Minneapolis, MN 55455 USA.
FU NIAAA NIH HHSUnited States Department of Health & Human ServicesNational
   Institutes of Health (NIH) - USANIH National Institute on Alcohol Abuse
   & Alcoholism (NIAAA) [AA 09367]; NIDA NIH HHSUnited States Department of
   Health & Human ServicesNational Institutes of Health (NIH) - USANIH
   National Institute on Drug Abuse (NIDA) [DA 05147]
NR 38
TC 11
Z9 11
U1 0
U2 5
PU BLACKWELL PUBL LTD
PI OXFORD
PA 108 COWLEY RD, OXFORD OX4 1JF, OXON, ENGLAND
SN 0021-9630
J9 J CHILD PSYCHOL PSYC
JI J. Child Psychol. Psychiatry Allied Discip.
PD OCT
PY 2003
VL 44
IS 7
BP 997
EP 1005
DI 10.1111/1469-7610.00184
PG 9
WC Psychology, Developmental; Psychiatry; Psychology
SC Psychology; Psychiatry
GA 725ZZ
UT WOS:000185573900008
PM 14531582
DA 2020-02-16
ER

PT J
AU Endriga, MC
   Jordan, JR
   Speltz, ML
AF Endriga, MC
   Jordan, JR
   Speltz, ML
TI Emotion self-regulation in preschool-aged children with and without
   orofacial clefts
SO JOURNAL OF DEVELOPMENTAL AND BEHAVIORAL PEDIATRICS
LA English
DT Article
DE emotional development; craniofacial; cleft lip and palate; preschool
   children
ID CRANIOFACIAL ANOMALIES; BEHAVIOR PROBLEMS; INFANTS; MOTHERS;
   DISAPPOINTMENT; TEMPERAMENT; ACHIEVEMENT; STRATEGIES; PREDICTORS;
   ATTACHMENT
AB Emotion self-regulation is an important developmental task in the preschool period that is related to children's emotional and behavioral adjustment in early childhood. Emotion self-regulation and its relation to later adjustment has not been studied in children born with orofacial clefts, despite their risk for externalizing and internalizing behavior problems. Eighty-three 5-year-old children with cleft lip and palate, isolated cleft palate, or no cleft condition were videotaped during a laboratory disappointment situation. Results showed that children in the cleft group expressed less disappointment than children in the comparison group. Longitudinal analyses revealed that parenting stress measured when the children were 2 years of age predicted Expressed Disappointment at age 5 years, which, in turn, predicted severity of behavior problems at age 7 years. Although tentative, results indicate that control over mild negative affect may be a protective factor for children with clefts, buffering the effects of early stress on the development of later behavioral and emotional problems. Thus, interventions that reduce parenting stress and enhance children's emotion regulation strategies may decrease the risk for later psychological problems in this population.
C1 Calif State Univ Sacramento, Dept Psychol, Sacramento, CA 95819 USA.
   Univ Washington, Sch Med, Dept Psychiat & Behav Sci, Seattle, WA 98195 USA.
RP Endriga, MC (reprint author), Calif State Univ Sacramento, Dept Psychol, 6000 J St, Sacramento, CA 95819 USA.
FU NICHD NIH HHSUnited States Department of Health & Human ServicesNational
   Institutes of Health (NIH) - USANIH Eunice Kennedy Shriver National
   Institute of Child Health & Human Development (NICHD) [R01-HD25987-08]
NR 50
TC 18
Z9 19
U1 0
U2 12
PU LIPPINCOTT WILLIAMS & WILKINS
PI PHILADELPHIA
PA TWO COMMERCE SQ, 2001 MARKET ST, PHILADELPHIA, PA 19103 USA
SN 0196-206X
EI 1536-7312
J9 J DEV BEHAV PEDIATR
JI J. Dev. Behav. Pediatr.
PD OCT
PY 2003
VL 24
IS 5
BP 336
EP 344
DI 10.1097/00004703-200310000-00004
PG 9
WC Behavioral Sciences; Psychology, Developmental; Pediatrics
SC Behavioral Sciences; Psychology; Pediatrics
GA 734FT
UT WOS:000186044900004
PM 14578694
DA 2020-02-16
ER

PT J
AU Stover, CS
   Van Horn, P
   Turner, R
   Cooper, B
   Lieberman, AF
AF Stover, CS
   Van Horn, P
   Turner, R
   Cooper, B
   Lieberman, AF
TI The effects of father visitation on preschool-aged witnesses of domestic
   violence
SO JOURNAL OF INTERPERSONAL VIOLENCE
LA English
DT Article
DE father visitation; domestic violence; preschool children; parent-child
   relationships; family; seperation
ID YOUNG-CHILDREN; ADJUSTMENT; CONFLICT
AB Fifty preschool children with varying amounts of visitation with their previously violent fathers were studied to determine if the amount of father visitation was related to their behavioral functioning. The possible association of the severity of violence witnessed and the quality of the mother-child relationship on child behaviors was also assessed. There was a significant negative relationship between internalizing and externalizing behaviors, as measured by the Child Behavior Checklist, and frequency of father visitation. Children who saw their fathers less frequently evidenced higher internalizing and externalizing scores. More severe levels of violence perpetrated by the father significantly predicted increased externalizing behavior scores but not internalizing scores. Severity of violence was more predictive of externalizing behaviors than frequency of father visitation.
C1 Univ Calif San Francisco, Dept Psychiat, San Francisco, CA 94143 USA.
   Univ Calif San Francisco, Child Trauma Res Project, San Francisco, CA 94143 USA.
OI Stover, Carla/0000-0002-6767-5307
NR 36
TC 25
Z9 25
U1 0
U2 3
PU SAGE PUBLICATIONS INC
PI THOUSAND OAKS
PA 2455 TELLER RD, THOUSAND OAKS, CA 91320 USA
SN 0886-2605
J9 J INTERPERS VIOLENCE
JI J. Interpers. Violence
PD OCT
PY 2003
VL 18
IS 10
BP 1149
EP 1166
DI 10.1177/0886260503255553
PG 18
WC Criminology & Penology; Family Studies; Psychology, Applied
SC Criminology & Penology; Family Studies; Psychology
GA 721CY
UT WOS:000185300500003
PM 19771714
DA 2020-02-16
ER

PT J
AU Northey, WF
   Wells, KC
   Silverman, WK
   Bailey, CE
AF Northey, WF
   Wells, KC
   Silverman, WK
   Bailey, CE
TI Childhood behavioral and emotional disorders
SO JOURNAL OF MARITAL AND FAMILY THERAPY
LA English
DT Review
ID PARENT-TRAINING-PROGRAM; ATTENTION-DEFICIT/HYPERACTIVITY DISORDER;
   RANDOMIZED CLINICAL-TRIAL; DSM-III DISORDERS; DEFICIT HYPERACTIVITY
   DISORDER; OBSESSIVE-COMPULSIVE DISORDER; TREATING ANXIETY DISORDERS;
   MULTIPLE OUTCOME MEASURES; SCHOOL REFUSAL BEHAVIOR; SELF-CONTROL THERAPY
AB We reviewed the literature on family treatment for childhood behavioral and emotional disorders and found an increase in the number of studies since 1995; however there was significant variation by disorder and therapy model. There is substantially more research on externalizing disorders (i.e., conduct disorder attention deficit hyperactivity disorder oppositional defiant disorder) then internalizing disorders, depression and anxiety disorders. The data support the conclusion that family-based interventions produce results comparable to individually oriented interventions, and in some cases family-based interventions are superior to individual treatments. To date, cognitive behavioral family therapy and parent management have been the two models studied, almost exclusively. Implications for family therapy and future research are considered.
C1 Amer Assoc Marriage & Family Therapy, Alexandria, VA 22314 USA.
   Duke Univ, Med Ctr, Dept Psychiat & Behav Sci, Durham, NC 27706 USA.
   Florida Int Univ, Dept Psychol, Miami, FL 33199 USA.
   Psychol Counseling Serv Ltd, Scottsdale, AZ USA.
RP Northey, WF (reprint author), Amer Assoc Marriage & Family Therapy, 112 S Alfred St, Alexandria, VA 22314 USA.
NR 143
TC 18
Z9 19
U1 0
U2 7
PU AMER ASSOC MARRIAGE FAMILY THERAPY
PI ALEXANDRIA
PA 112 SOUTH ALFRED ST, ALEXANDRIA, VA 22314 USA
SN 0194-472X
J9 J MARITAL FAM THER
JI J. Marital Fam. Ther.
PD OCT
PY 2003
VL 29
IS 4
BP 523
EP 545
PG 23
WC Psychology, Clinical; Family Studies
SC Psychology; Family Studies
GA 733AQ
UT WOS:000185978100008
PM 14593693
DA 2020-02-16
ER

PT J
AU van der Valk, JC
   van den Oord, EJCG
   Verhulst, FC
   Boomsma, DI
AF van der Valk, JC
   van den Oord, EJCG
   Verhulst, FC
   Boomsma, DI
TI Genetic and environmental contributions to stability and change in
   children's internalizing and externalizing problems
SO JOURNAL OF THE AMERICAN ACADEMY OF CHILD AND ADOLESCENT PSYCHIATRY
LA English
DT Article
DE longitudinal study; heritability; problem behaviors; twins; Child
   Behavior Checklist
ID DEFICIT HYPERACTIVITY DISORDER; PROBLEM BEHAVIORS; LATENT CLASS;
   ADOLESCENT PSYCHOPATHOLOGY; PSYCHIATRIC-DISORDERS; DEPRESSIVE SYMPTOMS;
   EMOTIONAL-PROBLEMS; 3-YEAR-OLD TWINS; PARENT; MALADJUSTMENT
AB Objective: To estimate genetic, shared environmental, and nonshared environmental contributions to stability and change in internalizing and externalizing problems. Method: Maternal Child Behavior Checklist ratings were obtained for 3,873 twin pairs at age 3 and 1,924 twin pairs at age 7. For 1,575 twin pairs, ratings were available at both ages. Results: For Internalizing/Externalizing ratings, genetic, shared, and nonshared environmental factors explained about 59/51%,10/30%, and 31/19% of the variance at age 3, and 40/52%, 31/32%, and 29/16% of the variance at age 7. The phenotypic correlation of r = 0.38/0.54 between problems assessed at 3 and 7 years of age was explained for 66/55% by genetic factors, for 23/37% by shared environmental factors, and for 11/8% by nonshared environmental factors. The genetic, shared environmental, and nonshared environmental correlations between ages 3 and 7 were 0.51/0.57, 0.47/0.66, and 0.13/0.24, respectively. Conclusions: Genetic and shared environmental factors were most important for the stability of Internalizing and Externalizing Problems between ages 3 and 7. Nonshared environmental factors were mainly age-specific. For Internalizing Problems, shared environment may become more important from early to middle childhood.
C1 Free Univ Amsterdam, Dept Biol Psychol, NL-1081 BT Amsterdam, Netherlands.
   Erasmus Univ, Dept Child & Adolescent Psychiat, Rotterdam, Netherlands.
   Virginia Commonwealth Univ, Med Coll Virginia, Virginia Inst Psychiat & Behav Genet, Richmond, VA 23298 USA.
   Erasmus Univ, Dept Child & Adolescent Psychiat, Rotterdam, Netherlands.
   Vrije Univ Amsterdam, Dept Biol Psychol, Amsterdam, Netherlands.
   Erasmus Univ, Dept Child & Adolescent Psychiat, Rotterdam, Netherlands.
   Virginia Commonwealth Univ, Med Coll Virginia, Virginia Inst Psychiat & Behav Genet, Richmond, VA 23298 USA.
RP van der Valk, JC (reprint author), Free Univ Amsterdam, Dept Biol Psychol, Van der Boechorststr 1, NL-1081 BT Amsterdam, Netherlands.
EM Jolande@bhp.be
NR 41
TC 48
Z9 50
U1 0
U2 15
PU ELSEVIER SCIENCE INC
PI NEW YORK
PA 360 PARK AVE SOUTH, NEW YORK, NY 10010-1710 USA
SN 0890-8567
EI 1527-5418
J9 J AM ACAD CHILD PSY
JI J. Am. Acad. Child Adolesc. Psychiatr.
PD OCT
PY 2003
VL 42
IS 10
BP 1212
EP 1220
DI 10.1097/00004583-200310000-00012
PG 9
WC Psychology, Developmental; Pediatrics; Psychiatry
SC Psychology; Pediatrics; Psychiatry
GA 723YW
UT WOS:000185460000010
PM 14560171
DA 2020-02-16
ER

PT J
AU Bara-Jimenez, S
   Vicuna, P
   Pineda, DA
   Henao, GC
AF Bara-Jimenez, S
   Vicuna, P
   Pineda, DA
   Henao, GC
TI Neuropsychological and behavioral profiles of children with attention
   deficit/hyperactivity disorder from Cali, Colombia
SO REVISTA DE NEUROLOGIA
LA Spanish
DT Article
DE ADHD; attention deficit; conduct disorder; hyperactivity;
   neuropsychological assessment
ID DEFICIT HYPERACTIVITY DISORDER; 11 YEARS OLD; SELF-REGULATION; ADHD;
   PREVALENCE; VERSION; POPULATION; DIAGNOSIS; PARENTS; SCALE
AB Introduction. Several studies have found neuropsychological and behavioral disorders in children with attention deficit/hyperactivity disorder (ADHD), which have been explained as a executive dysfunction. Objective. To describe and compare children with ADHD and a control group. Patients and methods. 79 seven to eleven year-old children were selected and grouped according to ADHD DSM IV criteria and the T scores on a ADHD checklist. They were classified as predominantly inattentive (n = 19), combined (n = 24) and control (n = 36) groups. Age, gender, socio economic status and intellectual quotient (> 85) were statistically controlled Neuropsychological functions were assessed with a child neuropsychological battery, and the behavioral dimensions were evaluated with the BASCs questionnaires, Conners' parents (CPRS) and teachers (CTRS) rating scales, and with a questionnaire for oppositional defiant (ODD) and conduct (CD) disorders. Results. Statistically significant differences were found (p < 0.01) in neuropsychological variables of mental control, continuous auditory performance, Rey's complex figure evocation and the Stroop's test. There were significant differences in the most BASCs internalizing and externalizing dimensions, so for the parents as for the teachers and self report questionnaire, and in the dimensions of CPRS, CTRS, ODD and CD questionnaires. Conclusion. Children with ADHD showed difficulties in sustained and selective attention, visual memory, inhibitory control, and they had behavioral disorders similar to those informed by previous studies.
C1 Univ San Buenaventura, Grp Neuropsicol & Conducta, Medellin, Colombia.
   Univ Antioquia, Grp Neurociencias, Programa Sostenibilidad Invest 2001 2003, Medellin, Colombia.
RP Bara-Jimenez, S (reprint author), Calle 5,38-25,Ofic 419, Medellin, Colombia.
OI Pineda, David A/0000-0002-1080-4796
NR 42
TC 17
Z9 32
U1 0
U2 4
PU REVISTA DE NEUROLOGIA
PI BARCELONA
PA C/O CESAR VIGUERA, EDITOR, APDO 94121, 08080 BARCELONA, SPAIN
SN 0210-0010
J9 REV NEUROLOGIA
JI Rev. Neurologia
PD OCT 1
PY 2003
VL 37
IS 7
BP 608
EP 615
DI 10.33588/rn.3707.2003189
PG 8
WC Clinical Neurology
SC Neurosciences & Neurology
GA 736UR
UT WOS:000186192000002
PM 14582014
DA 2020-02-16
ER

PT J
AU Youngstrom, E
   Weist, MD
   Albus, KE
AF Youngstrom, E
   Weist, MD
   Albus, KE
TI Exploring violence exposure, stress, protective factors and behavioral
   problems among inner-city youth
SO AMERICAN JOURNAL OF COMMUNITY PSYCHOLOGY
LA English
DT Article
DE violence exposure; protective factors; externalizing problems;
   internalizing problems; adolescents
ID ELEMENTARY-SCHOOL-CHILDREN; ADOLESCENT SUBSTANCE USE; AFRICAN-AMERICAN
   YOUTH; PROBLEM-SOLVING SKILLS; MAJOR LIFE STRESS; COMMUNITY VIOLENCE;
   SOCIAL SUPPORT; FAMILY SUPPORT; SOCIOECONOMIC DISADVANTAGE; SELF-CONCEPT
AB This study examined relationships between violence exposure, other stressors, family support, and self-concept on self-reported behavioral problems among 320 urban adolescents ( aged 11 18) referred for mental health treatment. Overall, participants reported high levels of violence exposure, with a median of six past encounters with violence as a witness, victim, or through the experiences of associates. All forms of violence exposure ( witnessing, being a victim, knowing of victims) were correlated with internalizing and externalizing behavioral problems for males and females. Total violence exposure predicted behavioral problems among participants, even after controlling for the effects of other risk, demographic and protective factors. Family support and self-concept moderated the influence of life stress and cumulative risk on problem behavior outcomes, but these protective variables did not significantly moderate violence exposure.
C1 Case Western Reserve Univ, Dept Psychol, Cleveland, OH 44106 USA.
   Univ Maryland, Sch Med, Baltimore, MD 21201 USA.
   Univ Delaware, Newark, DE USA.
RP Youngstrom, E (reprint author), Case Western Reserve Univ, Dept Psychol, 10900 Euclid Ave, Cleveland, OH 44106 USA.
OI Youngstrom, Eric/0000-0003-2251-6860
FU PHS HHSUnited States Public Health Service [U93 MC 00174]
NR 59
TC 71
Z9 72
U1 0
U2 6
PU KLUWER ACADEMIC/PLENUM PUBL
PI NEW YORK
PA 233 SPRING ST, NEW YORK, NY 10013 USA
SN 0091-0562
J9 AM J COMMUN PSYCHOL
JI Am. J. Community Psychol.
PD SEP
PY 2003
VL 32
IS 1-2
BP 115
EP 129
DI 10.1023/A:1025607226122
PG 15
WC Public, Environmental & Occupational Health; Psychology,
   Multidisciplinary; Social Work
SC Public, Environmental & Occupational Health; Psychology; Social Work
GA 719PL
UT WOS:000185212100012
PM 14570441
DA 2020-02-16
ER

PT J
AU Hilts, D
   Moore, JM
AF Hilts, D
   Moore, JM
TI Normal range MMPI-A profiles among psychiatric inpatients
SO ASSESSMENT
LA English
DT Article
DE MMPI-A; normal range profile; defensiveness
ID LAW-ENFORCEMENT; FAKE-GOOD; ADOLESCENTS; SAMPLES; APPLICANTS; DECEPTION;
   VALIDITY; SCALES; BAD
AB The present study examined the base rates of normal range Minnesota Multiphasic Personality Inventory-Adolescent (MMPI-A) profiles in an inpatient sample and examined the differences between adolescents with apparently valid normal range profiles (all clinical scale T-scores < 60) and those with elevated profiles on prior interventions, reported internalizing, and externalizing symptoms, and MMPI-A validity scale scores and other indexes of underreporting. Normal range profiles cannot be adequately explained by a less pathological history prior to hospitalization or by defensiveness. Thirty percent of male and 25% of female adolescents produced valid MMPI-A profiles in which none of the clinical scales were elevated. Both male and female adolescents with normal range profiles were generally less likely to report internalizing symptoms than those with elevated profiles, but both groups report externalizing symptoms. Neither the standard MMPI-A validity scales nor additional validity scales discriminated between profile groups. Clinicians should not assume that normal range profiles indicate an absence of problems.
C1 Univ N Carolina, Chapel Hill, NC USA.
   Broughton State Hosp, Morganton, NC 28655 USA.
RP Hilts, D (reprint author), 5010 Randall Pkwy, Wilmington, NC 28403 USA.
NR 32
TC 4
Z9 5
U1 0
U2 3
PU SAGE PUBLICATIONS INC
PI THOUSAND OAKS
PA 2455 TELLER RD, THOUSAND OAKS, CA 91320 USA
SN 1073-1911
J9 ASSESSMENT
JI Assessment
PD SEP
PY 2003
VL 10
IS 3
BP 266
EP 272
DI 10.1177/1073191103255494
PG 7
WC Psychology, Clinical
SC Psychology
GA 716CT
UT WOS:000185011800007
PM 14503650
DA 2020-02-16
ER

PT J
AU Sohn, B
AF Sohn, B
TI Are young people in correctional institutions different from community
   students who have never been convicted? Differences in internalizing and
   externalizing behaviours
SO BRITISH JOURNAL OF SOCIAL WORK
LA English
DT Article
ID RESIDENTIAL-TREATMENT; DRUG-USE; PSYCHOPATHOLOGY; ADOLESCENCE;
   COMORBIDITY; DEPRESSION; OFFENDERS; CHILDHOOD; CONFLICT; CHILDREN
AB By comparing the prevalence of emotional and behaviour health problems among institutionalized juvenile offenders with that amongst a non-offending sample of adolescents, this study indicates common characteristics of the perceived emotional and behavioural problems, and describes risk factors pertinent to persistent juvenile offending. Familial backgrounds, behavioural and emotional measures were collected through self-report surveys. Results showed that young people in secure units claimed significant high levels of emotional and behavioural problems and that those problems were associated with their disadvantaged familial socio-economic backgrounds and perceived parenting factors. Various policy implications are recommended to tackle problems amongst these disadvantaged young people in correctional institutions in Korea. In particular, for those working with young people in correctional institutions in the UK, the findings highlight the importance of culturally relevant programmes.
C1 Univ Oxford, Dept Social Policy & Social Work, Oxford OX1 2ER, England.
RP Sohn, B (reprint author), Univ Oxford, Dept Social Policy & Social Work, Barnett House,32 Wellington Sq, Oxford OX1 2ER, England.
NR 36
TC 3
Z9 3
U1 0
U2 3
PU OXFORD UNIV PRESS
PI OXFORD
PA GREAT CLARENDON ST, OXFORD OX2 6DP, ENGLAND
SN 0045-3102
J9 BRIT J SOC WORK
JI Br. J. Soc. Work
PD SEP
PY 2003
VL 33
IS 6
BP 739
EP 752
DI 10.1093/bjsw/33.6.739
PG 14
WC Social Work
SC Social Work
GA 718MA
UT WOS:000185149000002
DA 2020-02-16
ER

PT J
AU Hay, DF
   Pawlby, S
AF Hay, DF
   Pawlby, S
TI Prosocial development in relation to children's and mothers'
   psychological problems
SO CHILD DEVELOPMENT
LA English
DT Article
ID SOCIAL COMPETENCE; DIFFICULTIES QUESTIONNAIRE; PRESCHOOL-CHILDREN;
   BEHAVIOR PROBLEMS; CHINESE CHILDREN; YOUNG-CHILDREN; WELL MOTHERS;
   CHILDHOOD; DEPRESSION; STRENGTHS
AB The study tested whether children's prosocial behavior was negatively or positively related to children's and mothers' psychological problems. Participants were 149 London families when mothers were pregnant and followed up in infancy and at ages 4 and 11. Children's cooperation at 4 and general prosocial tendencies at 11 were negatively associated with externalizing problems but unrelated to internalizing problems. A subgroup of children who were more prosocial than average expressed clinically significant worries about family members. Maternal depression decreased prosocial behavior in the eyes of adults, but children of depressed mothers saw themselves to be prosocial. Early cooperation protected children against later risk for externalizing problems, even when their early behavioral problems were taken into account.
C1 Cardiff Univ, Sch Psychol, Cardiff CF10 3YG, S Glam, Wales.
   Inst Psychiat, Sect Perinatal Psychiat, London, England.
RP Hay, DF (reprint author), Cardiff Univ, Sch Psychol, Cardiff CF10 3YG, S Glam, Wales.
RI Hay, Dale F/A-1779-2010
NR 70
TC 59
Z9 61
U1 1
U2 13
PU BLACKWELL PUBLISHERS
PI MALDEN
PA 350 MAIN STREET, STE 6, MALDEN, MA 02148 USA
SN 0009-3920
J9 CHILD DEV
JI Child Dev.
PD SEP-OCT
PY 2003
VL 74
IS 5
BP 1314
EP 1327
DI 10.1111/1467-8624.00609
PG 14
WC Psychology, Educational; Psychology, Developmental
SC Psychology
GA 725HF
UT WOS:000185537600006
PM 14552400
DA 2020-02-16
ER

PT J
AU Ladd, GW
   Troop-Gordon, W
AF Ladd, GW
   Troop-Gordon, W
TI The role of chronic peer difficulties in the development of children's
   psychological adjustment problems
SO CHILD DEVELOPMENT
LA English
DT Review
ID SOCIAL SELF-PERCEPTIONS; EARLY SCHOOL ADJUSTMENT; LIFE-COURSE PATTERNS;
   MIDDLE CHILDHOOD; EARLY ADOLESCENCE; AGGRESSIVE-BEHAVIOR; FRIENDSHIP
   QUALITY; YOUNG ADOLESCENTS; EXTERNALIZING PROBLEMS; CONTENT-SPECIFICITY
AB A longitudinal investigation was conducted to explicate how the confluence of early behavioral dispositions, relational histories, and cognitive representations of the self and others contributes to internalizing problems, externalizing problems, and loneliness. One-hundred and ninety three girls, and 206 boys were assessed annually from age 5 (kindergarten) to age 10 (Grade 4). Early aggressive behavior was related to Grade 4 maladjustment directly and indirectly through subsequent relational stressors. Significant associations emerged between chronic friendlessness and rejection and later adaptation not accounted for by concurrent relational difficulties. Self- and peer beliefs partially mediated the relation between peer difficulties and internalizing problems and loneliness. The results highlight the utility of child-by-environment models as a guide for the investigation of processes that antecede psychosocial maladjustment.
C1 Arizona State Univ, Dept Family & Human Dev, Tempe, AZ 85287 USA.
   Arizona State Univ, Dept Psychol, Tempe, AZ 85287 USA.
   N Dakota State Univ, Dept Psychol, Fargo, ND USA.
RP Ladd, GW (reprint author), Arizona State Univ, Dept Family & Human Dev, POB 852502, Tempe, AZ 85287 USA.
EM gary.ladd@asu.edu; Wendy.Troop@ndsu.nodak.edu
FU NICHD NIH HHSUnited States Department of Health & Human ServicesNational
   Institutes of Health (NIH) - USANIH Eunice Kennedy Shriver National
   Institute of Child Health & Human Development (NICHD) [R01HD-045906];
   NIMH NIH HHSUnited States Department of Health & Human ServicesNational
   Institutes of Health (NIH) - USANIH National Institute of Mental Health
   (NIMH) [1-R01MH-49223, 2-R01MH-49223]
NR 119
TC 296
Z9 300
U1 8
U2 68
PU WILEY
PI HOBOKEN
PA 111 RIVER ST, HOBOKEN 07030-5774, NJ USA
SN 0009-3920
EI 1467-8624
J9 CHILD DEV
JI Child Dev.
PD SEP-OCT
PY 2003
VL 74
IS 5
BP 1344
EP 1367
DI 10.1111/1467-8624.00611
PG 24
WC Psychology, Educational; Psychology, Developmental
SC Psychology
GA 725HF
UT WOS:000185537600008
PM 14552402
DA 2020-02-16
ER

PT J
AU Wilson, JJ
   Pine, DS
   Cargan, A
   Goldstein, RB
   Nunes, EV
   Weissman, MM
AF Wilson, JJ
   Pine, DS
   Cargan, A
   Goldstein, RB
   Nunes, EV
   Weissman, MM
TI Neurological soft signs and disruptive behavior among children of opiate
   dependent parents
SO CHILD PSYCHIATRY & HUMAN DEVELOPMENT
LA English
DT Article
DE children of substance dependent parents; neurological soft signs;
   behavior disorders
ID NEUROPSYCHIATRIC DISORDERS; MAJOR DEPRESSION; COCAINE EXPOSURE; BASAL
   GANGLIA; BOYS; FAMILY; INTELLIGENCE; IMPAIRMENT; ATTENTION; DEFICITS
AB The present study investigates the relationship between neurological soft signs and psychiatric symptoms among children of opiate dependent parents. A consecutive series of 102 children of opiate dependent parents received standardized psychiatric and neurological assessments. Symptoms of externalizing but not internalizing disorders associated with poor performance on the soft sign exam, controlling for age, intelligence, and socioeconomic status. Given the importance of externalizing disorders in the development of substance use disorders, studies of children at high risk for substance use disorder should also consider screening and assessment of children for soft neurological signs.
C1 Columbia Univ Coll Phys & Surg, Unit 66, New York, NY 10032 USA.
   NIMH, Bethesda, MD 20892 USA.
RP Wilson, JJ (reprint author), Columbia Univ Coll Phys & Surg, Unit 66, 1051 Riverside Dr, New York, NY 10032 USA.
RI Pine, Daniel/Z-1601-2019
OI Goldstein, Rise/0000-0002-9603-9473; Weissman, Myrna/0000-0003-3490-3075
FU NIDA NIH HHSUnited States Department of Health & Human ServicesNational
   Institutes of Health (NIH) - USANIH National Institute on Drug Abuse
   (NIDA) [K02 DA00288, DA14572, DA07210]; NIMH NIH HHSUnited States
   Department of Health & Human ServicesNational Institutes of Health (NIH)
   - USANIH National Institute of Mental Health (NIMH) [MH43878, MH01391]
NR 60
TC 4
Z9 4
U1 0
U2 4
PU KLUWER ACADEMIC-HUMAN SCIENCES PRESS
PI NEW YORK
PA 233 SPRING ST, NEW YORK, NY 10013-1578 USA
SN 0009-398X
J9 CHILD PSYCHIAT HUM D
JI Child Psychiat. Hum. Dev.
PD FAL
PY 2003
VL 34
IS 1
BP 19
EP 34
DI 10.1023/A:1025397824785
PG 16
WC Psychology, Developmental; Pediatrics; Psychiatry
SC Psychology; Pediatrics; Psychiatry
GA 722GV
UT WOS:000185367800002
PM 14518621
DA 2020-02-16
ER

PT J
AU Embregts, PJCM
AF Embregts, PJCM
TI Using self-management, video feedback, and graphic feedback to improve
   social behavior of youth with mild mental retardation
SO EDUCATION AND TRAINING IN DEVELOPMENTAL DISABILITIES
LA English
DT Article
AB The purpose of the present study was to investigate effects of a training package on appropriate and inappropriate behaviors of residents with mental retardation with internalizing or externalizing behavior problems and the responses of staff to these behavior problems. The training procedure included resident training with video feedback and self-management procedures and staff training with video and graphic feedback. A multiple baseline design across residents was used. Results show increased appropriate social behavior for residents with internalizing behavior problems and decreased inappropriate social behavior for residents with externalizing behavior problems. The provision of video and graphic feedback also successfully improved performance of direct-care staff members. Recommendations are made for further investigation of variables related to behavior change of staff and residents.
C1 Univ Nijmegen, Dept Special Educ, NL-6500 HE Nijmegen, Netherlands.
RP Embregts, PJCM (reprint author), Univ Nijmegen, Dept Special Educ, POB 9104, NL-6500 HE Nijmegen, Netherlands.
EM P.Embregts@ped.kun.nl
OI Embregts, Petri/0000-0003-3567-1528
NR 17
TC 19
Z9 19
U1 0
U2 0
PU COUNCIL EXCEPTIONAL CHILDREN
PI ARLINGTON
PA 1110 N GLEBE RD, ARLINGTON, VA 22201-5704 USA
SN 0013-1237
J9 EDUC TRAIN DEV DISAB
JI Educ. Train. Dev. Disabil.
PD SEP
PY 2003
VL 38
IS 3
BP 283
EP 295
PG 13
WC Education, Special; Rehabilitation
SC Education & Educational Research; Rehabilitation
GA 805IB
UT WOS:000220358900003
DA 2020-02-16
ER

PT J
AU Geanellos, R
AF Geanellos, Rene
TI Understanding the need for personal space boundary restoration in
   women-client survivors of intrafamilial childhood sexual abuse
SO INTERNATIONAL JOURNAL OF MENTAL HEALTH NURSING
LA English
DT Article
DE intrafamilial childhood sexual abuse; personal space boundaries
AB A large volume of literature exists on childhood sexual abuse (CSA) and nursing literature on this topic continues to develop. However, discussion of boundaries in relation to intrafamilial childhood sexual abuse (ICSA) and to its significance in terms of personal space boundary (PSB) violation, is lacking. This is important, as PSB violation creates difficulties for adult survivors of ICSA and for nurses who care for these people as clients. As all experiences of CSA cannot be addressed, discussion focuses on women who are clients of mental health services and who have experienced ICSA. Using Scott's work on boundaries and her diagrammatic conceptualization of PSBs, links are created between ICSA boundary violation, resultant PSB regulation difficulties and principles to guide nursing practice. Discussion centres on understanding the need for PSB restoration in women-client survivors of ICSA.
C1 Univ Western Sydney, Sch Nursing Family & Community Hlth, Penrith, NSW 1797, Australia.
RP Geanellos, R (reprint author), Univ Western Sydney, Sch Nursing Family & Community Hlth, Hawkesbury Campus,Bldg G10,Locked Bag 1797, Penrith, NSW 1797, Australia.
EM r.geanellos@uws.edu.au
NR 49
TC 8
Z9 8
U1 0
U2 4
PU WILEY-BLACKWELL
PI HOBOKEN
PA 111 RIVER ST, HOBOKEN 07030-5774, NJ USA
SN 1445-8330
J9 INT J MENT HEALTH NU
JI Int. J. Ment. Health Nurs.
PD SEP
PY 2003
VL 12
IS 3
BP 186
EP 193
DI 10.1046/j.1440-0979.2003.00288.x
PG 8
WC Nursing; Psychiatry
SC Nursing; Psychiatry
GA V25QC
UT WOS:000208491500004
PM 17393645
DA 2020-02-16
ER

PT J
AU Liu, XC
AF Liu, XC
TI Cigarette smoking, life stress, and behavioral problems in Chinese
   adolescents
SO JOURNAL OF ADOLESCENT HEALTH
LA English
DT Article
DE adolescents; behavioral problems; emotional problems; life stress;
   smoking; China
ID CHILDHOOD; EVENTS
AB This study investigated a sample of 1360 Chinese adolescents. About 31% of boys and 3.7% of girls reported ever smoking. Smokers experienced more life stress than nonsmokers. Smoking was associated with increased risk for internalizing and externalizing behavioral problems, but the association was markedly reduced after controlling for life stress (C) Society for Adolescent Medicine, 2003.
C1 Arizona State Univ, Prevent Res Program, Tempe, AZ 85287 USA.
   Arizona State Univ, Dept Family & Human Dev, Tempe, AZ 85287 USA.
   Shandong Univ, Sch Publ Hlth, Jinan 250100, Peoples R China.
RP Liu, XC (reprint author), Arizona State Univ, Prevent Res Program, POB 876005, Tempe, AZ 85287 USA.
NR 11
TC 26
Z9 28
U1 0
U2 9
PU ELSEVIER SCIENCE INC
PI NEW YORK
PA 360 PARK AVE SOUTH, NEW YORK, NY 10010-1710 USA
SN 1054-139X
J9 J ADOLESCENT HEALTH
JI J. Adolesc. Health
PD SEP
PY 2003
VL 33
IS 3
BP 189
EP 192
DI 10.1016/S1054-139X(03)00020-X
PG 4
WC Psychology, Developmental; Public, Environmental & Occupational Health;
   Pediatrics
SC Psychology; Public, Environmental & Occupational Health; Pediatrics
GA 714HX
UT WOS:000184908700011
PM 12944009
DA 2020-02-16
ER

PT J
AU Southam-Gerow, MA
   Weisz, JR
   Kendall, PC
AF Southam-Gerow, MA
   Weisz, JR
   Kendall, PC
TI Youth with anxiety disorders in research and service clinics: Examining
   client differences and similarities
SO JOURNAL OF CLINICAL CHILD AND ADOLESCENT PSYCHOLOGY
LA English
DT Article
ID EMPIRICALLY SUPPORTED TREATMENTS; ADOLESCENT MENTAL-HEALTH; TEST-RETEST
   RELIABILITY; PARENT-CHILD AGREEMENT; STRUCTURED INTERVIEW; EXTERNALIZING
   DISORDERS; EVIDENCE BASE; EFFECT SIZE; PSYCHOTHERAPY; ISSUES
AB Compared 2 groups of children with anxiety disorders: those treated in a university-based research clinic (RC) and those treated in community-based service clinics (SCs). A widely endorsed goal in intervention research is to disseminate evidence-based treatments from RCs to SCs. Attaining this goal requires an understanding of the similarities and differences between clients in these 2 settings. Youth from SCs showed more comorbid externalizing diagnoses and externalizing problems and were more likely to come from low-income and single-parent families. On measures of internalizing symptomatology and diagnoses, youth from RCs were very similar to SC youth. To facilitate development of treatments with real-world applicability, we describe a model involving the testing of treatments. in real-world settings. We also discuss limitations to this project.
C1 Virginia Commonwealth Univ, Dept Psychol, Richmond, VA 23284 USA.
   Univ Calif Los Angeles, Dept Psychol, Los Angeles, CA USA.
   Temple Univ, Dept Psychol, Philadelphia, PA 19122 USA.
RP Southam-Gerow, MA (reprint author), Virginia Commonwealth Univ, Dept Psychol, 808 W Franklin St,Box 842018, Richmond, VA 23284 USA.
FU NIMH NIH HHSUnited States Department of Health & Human ServicesNational
   Institutes of Health (NIH) - USANIH National Institute of Mental Health
   (NIMH) [K05 MH01161, MH60653, MH57347, MH49522, MH44042, MH 59087]
NR 67
TC 97
Z9 97
U1 0
U2 4
PU LAWRENCE ERLBAUM ASSOC INC
PI MAHWAH
PA 10 INDUSTRIAL AVE, MAHWAH, NJ 07430-2262 USA
SN 1537-4416
J9 J CLIN CHILD ADOLESC
JI J. Clin. Child Adolesc. Psychol.
PD SEP
PY 2003
VL 32
IS 3
BP 375
EP 385
DI 10.1207/S15374424JCCP3203_06
PG 11
WC Psychology, Clinical; Psychology, Developmental
SC Psychology
GA 705TA
UT WOS:000184409800006
PM 12881026
DA 2020-02-16
ER

PT J
AU Esposito, CL
   Clum, GA
AF Esposito, CL
   Clum, GA
TI The relative contribution of diagnostic and psychosocial factors in the
   prediction of adolescent suicidal ideation
SO JOURNAL OF CLINICAL CHILD AND ADOLESCENT PSYCHOLOGY
LA English
DT Article
ID SOCIAL SUPPORT; RISK-FACTORS; LIFE EVENTS; DEPRESSIVE-DISORDERS;
   MODIFIED SCALE; PSYCHOPATHOLOGY; CHILDREN; HOPELESSNESS; RELIABILITY;
   PREVALENCE
AB Examined the relative importance of diagnostic and psychosocial factors in the prediction of adolescent suicidal ideation. Seventy-three high school students exhibiting emotional disturbance in the school setting completed a diagnostic interview and self-report measures assessing social support, family environment, negative life events, and problem solving. Using hierarchical regression analyses, only the presence of a pure internalizing disorder predicted suicidal ideation in addition to psychosocial variables. Interactions were found between psychiatric disorders and psychosocial variables. These results underscore the importance of including both diagnostic and psychosocial variables in research examining risk factors for adolescent suicidal behavior Further, they suggest that adolescents presenting with psychiatric disorders, high levels of stress, and poor social support networks should be monitored for suicidality.
C1 Brown Univ, Dept Community Hlth, Providence, RI 02912 USA.
   Virginia Polytech Inst & State Univ, Dept Psychol, Blacksburg, VA 24061 USA.
RP Esposito, CL (reprint author), Brown Univ, Dept Community Hlth, Box G-BH, Providence, RI 02912 USA.
EM Christianne_Esposito@brown.edu
NR 72
TC 32
Z9 33
U1 0
U2 8
PU ROUTLEDGE JOURNALS, TAYLOR & FRANCIS LTD
PI ABINGDON
PA 2-4 PARK SQUARE, MILTON PARK, ABINGDON OX14 4RN, OXON, ENGLAND
SN 1537-4416
EI 1537-4424
J9 J CLIN CHILD ADOLESC
JI J. Clin. Child Adolesc. Psychol.
PD SEP
PY 2003
VL 32
IS 3
BP 386
EP 395
DI 10.1207/S15374424JCCP3203_07
PG 10
WC Psychology, Clinical; Psychology, Developmental
SC Psychology
GA 705TA
UT WOS:000184409800007
PM 12881027
DA 2020-02-16
ER

PT J
AU Nicolotti, L
   El-Sheikh, M
   Whitson, SA
AF Nicolotti, L
   El-Sheikh, M
   Whitson, SA
TI Children's coping with marital conflict and their adjustment and
   physical health: Vulnerability and protective functions
SO JOURNAL OF FAMILY PSYCHOLOGY
LA English
DT Article
ID CORNELL MEDICAL INDEX; SICKLE-CELL DISEASE; PSYCHOLOGICAL SYMPTOMS;
   MODERATING ROLE; STRATEGIES; DEPRESSION; ANGER; ADOLESCENTS; APPRAISAL;
   RESPONSES
AB Children's strategies for coping with parental marital conflict were examined as predictors, mediators, and moderators of the relations between marital conflict and 8- to 11-year-olds' internalizing, externalizing, and physical health problems. In the context of marital conflict, a big : her level of active coping and support coping combined was a protective factor against girls depression symptoms and self-esteem problems and both boys' and girls' health problems. Further, avoidance coping was a vulnerability factor for externalizing, internalizing, and physical health problems in boys, and distraction coping was protective against children's depression and health problems. These findings extend the literature by delineating coping strategies that either protected children against, or heightened their vulnerability to, adjustment and health problems associated with exposure to parental marital conflict.
C1 Auburn Univ, Dept Human Dev & Family Studies, Auburn, AL 36849 USA.
   Auburn Univ, Dept Psychol, Auburn, AL 36849 USA.
RP El-Sheikh, M (reprint author), Auburn Univ, Dept Human Dev & Family Studies, Auburn, AL 36849 USA.
NR 63
TC 32
Z9 34
U1 0
U2 17
PU AMER PSYCHOLOGICAL ASSOC
PI WASHINGTON
PA 750 FIRST ST NE, WASHINGTON, DC 20002-4242 USA
SN 0893-3200
J9 J FAM PSYCHOL
JI J. Fam. Psychol.
PD SEP
PY 2003
VL 17
IS 3
BP 315
EP 326
DI 10.1037/0893-3200.17.3.315
PG 12
WC Psychology, Clinical; Family Studies
SC Psychology; Family Studies
GA 719YN
UT WOS:000185232800004
PM 14562456
DA 2020-02-16
ER

PT J
AU Carter, BD
   Kronenberger, WG
   Baker, J
   Grimes, LM
   Crabtree, VM
   Smith, C
   McGraw, K
AF Carter, BD
   Kronenberger, WG
   Baker, J
   Grimes, LM
   Crabtree, VM
   Smith, C
   McGraw, K
TI Inpatient pediatric consultation-liaison: A case-controlled study
SO JOURNAL OF PEDIATRIC PSYCHOLOGY
LA English
DT Article
DE pediatric consultation-liaison; children; coping; hospitalization
ID PAST 10 YEARS; CHILD-PSYCHIATRY; BEHAVIOR SCALE; PSYCHOLOGY; SERVICES
AB Objective To conduct a prospective case-controlled study of pediatric inpatients referred for consultation in a tertiary care children's medical center. Method Referrals (n = 104) were matched with nonreferrals (n = 104) for age (4 to 18 years), gender, and illness type/severity and completed parent- and self-report (dependent on age) behavioral rating scales to assess for adjustment/functioning. Nurses completed in-hospital ratings of behavioral/adjustment difficulties. Goal attainment and satisfaction ratings were obtained from the referring physicians, parents/guardians, and the consultant. Results Referrals exhibited more behavior/adjustment/coping difficulties than nonreferrals by parent, nurse, and self report. Frequently employed interventions included coping-strategies intervention, cognitive and behavioral therapies, and case management. Referring physician and consultant ratings of goal attainment were high, as were physician ratings of satisfaction and parent/guardian ratings of overall helpfulness. Conclusions Pediatric inpatients referred by their physicians had significantly more internalizing and externalizing disturbances than their nonreferred hospitalized peers. Many of the behavioral and adjustment problems that lead to in-hospital consultation referral were evident in global behavior difficulties prior to hospitalization. Referring pediatricians, parents/guardians, and consultants rate the outcome as benefiting the patients via assisting in the overall management of their health concerns, coping, and adjustment.
C1 Univ Louisville, Div Child & Adolescent Psychiat, Sch Med, Louisville, KY 40202 USA.
   Indiana Univ, Sch Med, Bloomington, IN 47405 USA.
RP Carter, BD (reprint author), Univ Louisville, Div Child & Adolescent Psychiat, Sch Med, 200 E Chestnut St, Louisville, KY 40202 USA.
NR 20
TC 13
Z9 13
U1 0
U2 4
PU OXFORD UNIV PRESS INC
PI CARY
PA JOURNALS DEPT, 2001 EVANS RD, CARY, NC 27513 USA
SN 0146-8693
J9 J PEDIATR PSYCHOL
JI J. Pediatr. Psychol.
PD SEP
PY 2003
VL 28
IS 6
BP 423
EP 432
DI 10.1093/jpepsy/jsg032
PG 10
WC Psychology, Developmental
SC Psychology
GA 710KE
UT WOS:000184678700006
PM 12904454
OA Bronze
DA 2020-02-16
ER

PT J
AU Goodwin, RD
   Wamboldt, MZ
   Pine, DS
AF Goodwin, RD
   Wamboldt, MZ
   Pine, DS
TI Lung disease and internalizing disorders - Is childhood abuse a shared
   etiologic factor?
SO JOURNAL OF PSYCHOSOMATIC RESEARCH
LA English
DT Article
DE lung disease; respiratory illness; epidemiology; anxiety; childhood
   abuse
ID NATIONAL-COMORBIDITY-SURVEY; PHYSICAL ABUSE; ANXIETY DISORDERS; MAJOR
   DEPRESSION; PANIC DISORDER; T-CELLS; ASTHMA; CHILDREN; PREVALENCE;
   FIBROMYALGIA
AB Objective: To investigate the role of childhood abuse in the relationship between panic attack, depression and lung disease among adults in the population. Methods: Data were drawn from the National Comorbidity Survey (n=5877), a representative sample of adults age 15-54 in the United States. Multiple logistic regression analyses were used to determine the association between childhood abuse and lung disease, and to determine whether childhood abuse is an independent predictor of the co-occurrence of lung disease, panic attack and depression. Results: Childhood abuse was associated with significantly increased odds of panic attacks (OR=2.2 (1.5, 3.1)) and depression (OR=1.6 (1.1, 2.3)). Childhood abuse increased likelihood of lung disease (OR=1.5 (1.1, 2.2)). Childhood abuse independently predicted the co-occurrence of lung disease, panic attack and depression (OR=10.7 (2.2, 51.5)). Conclusion: These data are preliminary, but if replicated, suggest that childhood abuse may be associated with increased risk of lung disease during adulthood, and further may reflect a shared vulnerability for the co-occurrence of lung disease, panic attack and depression in the community. Future studies are needed to further explore the mechanism of this association. (C) 2003 Elsevier Inc. All rights reserved.
C1 Columbia Univ, New York, NY USA.
   Natl Jewish Med & Res Ctr, Denver, CO USA.
   NIMH, Bethesda, MD 20892 USA.
RP Goodwin, RD (reprint author), 1051 Riverside Dr,Unit 43, New York, NY 10032 USA.
RI Pine, Daniel/Z-1601-2019
NR 37
TC 21
Z9 21
U1 0
U2 3
PU PERGAMON-ELSEVIER SCIENCE LTD
PI OXFORD
PA THE BOULEVARD, LANGFORD LANE, KIDLINGTON, OXFORD OX5 1GB, ENGLAND
SN 0022-3999
J9 J PSYCHOSOM RES
JI J. Psychosomat. Res.
PD SEP
PY 2003
VL 55
IS 3
BP 215
EP 219
DI 10.1016/S0022-3999(02)00497-X
PG 5
WC Psychiatry
SC Psychiatry
GA 716NA
UT WOS:000185034100006
PM 12932794
DA 2020-02-16
ER

PT J
AU Goldbeck, L
   Schmid, K
AF Goldbeck, L
   Schmid, K
TI Effectiveness of autogenic relaxation training on children and
   adolescents with behavioral and emotional problems
SO JOURNAL OF THE AMERICAN ACADEMY OF CHILD AND ADOLESCENT PSYCHIATRY
LA English
DT Article
DE autogenic relaxation training; effectiveness; group intervention
ID CHILDHOOD MIGRAINE; PEDIATRIC HEADACHE; PSYCHOTHERAPY; DISORDERS
AB Objective: To investigate the effectiveness of autogenic relaxation training in a mildly disturbed outpatient population of children and adolescents with mostly internalizing symptoms, and/or some aggressive, impulsive, or attention deficit symptoms. Method: Fifty children and adolescents from southern Germany (mean age 10.2 years; range 6-15 years; mostly intact middle class family background) participated in a group intervention program. Fifteen patients were randomly assigned to a waiting-list control group. Behavior symptoms (Child Behavior Checklist), psychosomatic complaints (Giessen Complaint List), and level of stress were assessed before and after the intervention or after the waiting phase. Individual goal attainment was evaluated at the end of the intervention and in a 3-month follow-up. Results: The parent report on CBCL reflected reduced symptoms compared with control. The child report indicated reduced stress and psychosomatic complaints both in the intervention and control group, and no significant group X time interaction effects occurred on these scales. Effect sizes of 0.49 in the CBCL and 0.36 in the complaint list indicated clinically relevant effects of the intervention compared with the control group. At the end of the intervention, 56% of the children and 55% of the parents reported partial goal attainment, 38% of the children and 30% of the parents reported complete goal attainment; 71% of the parents confirmed partial goal attainment 3 months postintervention. Conclusions: Autogenic relaxation training is an effective broadband method for children and adolescents.
C1 Univ Ulm, Clin Child & Adolescent Psychiat Psychotherapy, D-89075 Ulm, Germany.
   Univ Erlangen Nurnberg, Erlangen, Germany.
RP Goldbeck, L (reprint author), Univ Ulm, Clin Child & Adolescent Psychiat Psychotherapy, Steinhoevelstr 5, D-89075 Ulm, Germany.
NR 44
TC 17
Z9 17
U1 0
U2 9
PU LIPPINCOTT WILLIAMS & WILKINS
PI PHILADELPHIA
PA 530 WALNUT ST, PHILADELPHIA, PA 19106-3621 USA
SN 0890-8567
J9 J AM ACAD CHILD PSY
JI J. Am. Acad. Child Adolesc. Psychiatr.
PD SEP
PY 2003
VL 42
IS 9
BP 1046
EP 1054
DI 10.1097/01.CHI.0000070244.24125.F
PG 9
WC Psychology, Developmental; Pediatrics; Psychiatry
SC Psychology; Pediatrics; Psychiatry
GA 714PD
UT WOS:000184921900008
PM 12960704
DA 2020-02-16
ER

PT J
AU Yeganeh, R
   Beidel, DC
   Turner, SM
   Pina, AA
   Silverman, WK
AF Yeganeh, R
   Beidel, DC
   Turner, SM
   Pina, AA
   Silverman, WK
TI Clinical distinctions between selective mutism and social phobia: An
   investigation of childhood psychopathology
SO JOURNAL OF THE AMERICAN ACADEMY OF CHILD AND ADOLESCENT PSYCHIATRY
LA English
DT Article
DE selective mutism; social phobia; social anxiety disorder
ID ANXIETY DISORDER; CHILDREN
AB Objective: To investigate the hypothesis that children with selective mutism are more socially anxious than children with social anxiety disorder but who are not selectively mute. Method: Twenty-three children with comorbid selective mutism and social phobia and 23 age-matched controls with social phobia alone and their parents participated in a comprehensive assessment of social anxiety and related aspects of psychopathology. Results: The results do not uniformly support previous suggestions that children with selective mutism refuse speech because they are "frozen with fear." Although clinician and observer ratings for children with selective mutism revealed higher ratings of social distress than for children with social phobia alone, self-report data do not support this conclusion. Furthermore, although there were no group differences on measures of trait anxiety, general fears, or scores on the Child Behavior Checklist broadband Internalizing or Externalizing scales, children with selective mutism scored higher than children with social phobia alone on the Child Behavior Checklist Delinquency subscale, suggesting the presence of a broader clinical syndrome. Conclusion: It remains unclear whether children with selective mutism have extreme levels of social anxiety. Potential areas that might shed further light on this interesting disorder are discussed.
C1 Univ Maryland, Dept Psychol, Maryland Ctr Anxiety Disorders, College Pk, MD 20742 USA.
   Florida Int Univ, Dept Psychol, Miami, FL 33199 USA.
RP Beidel, DC (reprint author), Univ Maryland, Dept Psychol, Maryland Ctr Anxiety Disorders, College Pk, MD 20742 USA.
RI Pina, Armando/L-8003-2019
FU NIMH NIH HHSUnited States Department of Health & Human ServicesNational
   Institutes of Health (NIH) - USANIH National Institute of Mental Health
   (NIMH) [R01 MH 53703, MH 60332]
NR 15
TC 53
Z9 53
U1 1
U2 18
PU LIPPINCOTT WILLIAMS & WILKINS
PI PHILADELPHIA
PA 530 WALNUT ST, PHILADELPHIA, PA 19106-3621 USA
SN 0890-8567
J9 J AM ACAD CHILD PSY
JI J. Am. Acad. Child Adolesc. Psychiatr.
PD SEP
PY 2003
VL 42
IS 9
BP 1069
EP 1075
DI 10.1097/01.CHI.0000070262.24125.23
PG 7
WC Psychology, Developmental; Pediatrics; Psychiatry
SC Psychology; Pediatrics; Psychiatry
GA 714PD
UT WOS:000184921900010
PM 12960706
DA 2020-02-16
ER

PT J
AU Fagan, AA
   Najman, JM
AF Fagan, AA
   Najman, JM
TI Association between early childhood aggression and internalizing
   behavior for sibling pairs
SO JOURNAL OF THE AMERICAN ACADEMY OF CHILD AND ADOLESCENT PSYCHIATRY
LA English
DT Article
DE sibling resemblance; aggression; internalizing behavior; Child Behavior
   Checklist
ID CONDUCT PROBLEMS; SUBSTANCE USE; DELINQUENCY; ADOLESCENCE; ADJUSTMENT;
   COMPETENCE; PREGNANCY; QUALITY; FAMILIES; ADOPTEES
AB Objective: This article investigates sibling similarity in early childhood problem behavior. Method: Analyses are based on an Australian longitudinal study of health and development that included sister, brother, and mixed-sex sibling pairs. Pregnant women were recruited into the study in 1981 to 1983 and provided information regarding family characteristics and child behavior from birth through the age of 5 years. The relationship between older and younger siblings' aggression and internalizing behavior at the age of 5 years is examined, based upon maternal reports on a shortened version of the Child Behavior Checklist for 414 sibling pairs (60% of the initial sibling sample). Results: The results demonstrate a moderately strong association between sibling's aggression and internalizing behavior, for mixed- and same-sex siblings, with correlation coefficients of 0.26 to 0.39. The association between older and younger sibling's behavior remains significant, controlling for family characteristics such as mother's age, mental health, marital status, affection toward children, and family size and income. Conclusions: The findings highlight the importance of including siblings in family-based intervention programs aimed at reducing child behavior problems.
C1 Univ Washington, Social Dev Res Grp, Community Youth Dev Study, Seattle, WA 98195 USA.
   Univ Queensland, Sch Social Sci, Brisbane, Qld, Australia.
   Univ Queensland, Sch Populat Hlth, Brisbane, Qld, Australia.
RP Fagan, AA (reprint author), Univ Washington, Social Dev Res Grp, Community Youth Dev Study, 9725 3rd Ave NE,Suite 401, Seattle, WA 98195 USA.
RI Najman, Jackob M./B-1527-2008
OI Najman, Jackob M./0000-0001-7079-2080
NR 44
TC 12
Z9 12
U1 0
U2 13
PU LIPPINCOTT WILLIAMS & WILKINS
PI PHILADELPHIA
PA 530 WALNUT ST, PHILADELPHIA, PA 19106-3621 USA
SN 0890-8567
J9 J AM ACAD CHILD PSY
JI J. Am. Acad. Child Adolesc. Psychiatr.
PD SEP
PY 2003
VL 42
IS 9
BP 1093
EP 1100
DI 10.1097/01.CHI.0000070240.24125.EA
PG 8
WC Psychology, Developmental; Pediatrics; Psychiatry
SC Psychology; Pediatrics; Psychiatry
GA 714PD
UT WOS:000184921900013
PM 12960709
DA 2020-02-16
ER

PT J
AU von Gontard, A
AF von Gontard, A
TI Psychological and psychiatric aspects of nocturnal enuresis
SO MONATSSCHRIFT KINDERHEILKUNDE
LA German
DT Article
DE nocturnal enuresis; mental disorders; CBCL; ADHD; self-esteem
ID DEFICIT HYPERACTIVITY DISORDER; BEHAVIORAL-PROBLEMS; CHILDHOOD ENURESIS;
   CONTROLLED-TRIAL; MENTAL-HEALTH; SELF-CONCEPT; CHILDREN; EPIDEMIOLOGY;
   PREVALENCE
AB Psychological factors play an important role in nocturnal enuresis. The comorbidity of enuresis and clinical mental disorders, as well as subclinical psychological symptoms is reviewed. In epidemiological, as well as clinical studies, 20-30% of all children with nocturnal enuresis have a manifest clinical disorder - two to three times higher than non-wetting children. Children with a secondary nocturnal enuresis carry the highest risk for a disorder, those with primary monosymptomatic nocturnal enuresis the lowest. Internalizing disorders are less common than externalizing ones. There is a specific association with ADHD. These disorders require specific treatment. In addition, subclinical emotional and behavioral symptoms are common. These will often recede upon attaining dryness and self-esteem can increase. A general screening for psychological symptoms and disturbances is recommended.
C1 Univ Saarland, Kinder & Jugendpsychiat Klin, D-66421 Homburg, Germany.
RP von Gontard, A (reprint author), Univ Saarland, Kinder & Jugendpsychiat Klin, D-66421 Homburg, Germany.
NR 33
TC 1
Z9 1
U1 0
U2 2
PU SPRINGER-VERLAG
PI NEW YORK
PA 175 FIFTH AVE, NEW YORK, NY 10010 USA
SN 0026-9298
J9 MONATSSCHR KINDERH
JI Mon.schr. Kinderheilkd.
PD SEP
PY 2003
VL 151
IS 9
BP 945
EP 951
DI 10.1007/s00112-003-0796-9
PG 7
WC Pediatrics
SC Pediatrics
GA 731DQ
UT WOS:000185869600005
DA 2020-02-16
ER

PT J
AU McFarlane, JM
   Groff, JY
   O'Brien, JA
   Watson, K
AF McFarlane, JM
   Groff, JY
   O'Brien, JA
   Watson, K
TI Behaviors of children who are exposed and not exposed to intimate
   partner violence: An analysis of 330 black, white, and Hispanic children
SO PEDIATRICS
LA English
DT Article
DE children; intimate partner violence
ID DOMESTIC VIOLENCE; ADJUSTMENT; STRESS
AB Objective. To compare the behaviors of black, white, and Hispanic children who were 18 months to 18 years of age and exposed to intimate partner violence with an age- and ethnically similar sample of children who were not exposed to violence and to compare both exposed and nonexposed children to normative samples.
   Methods. As part of a study on treatments for abused women in primary care public health clinics and Women, Infants and Children clinics in a large urban area, 258 abused mothers completed the Child Behavior Checklist (CBCL) on 1 of their randomly selected children between the ages of 18 months and 18 years. An ethnically similar sample of 72 nonabused mothers also completed the CBCL. The CBCL is a standardized instrument that provides a parental report of the extent of a child's behavioral problems and social competencies. The CBCL consists of a form for children 18 months to 5 years and a version for ages 6 to 18 years. The CBCL is orally administered to a parent, who rates the presence and frequency of certain behaviors on a 3-point scale ( 0 = not true, 1 = somewhat or sometimes true, and 2 = very true or often true). The time period is the last 6 months for the child 6 to 18 years of age and 2 months for the child 18 months to 5 years of age. Examples of behaviors for the child age 6 to 18 years include "gets in many fights," " truancy, skips school." Examples of behaviors for the child 18 months to 5 years of age include " cruel to animals," " physically attacks people," and " doesn't want to sleep alone." Both forms of the CBCL consist of 2 broadband factors of behavioral problems: internalizing and externalizing with mean scale scores for national normative samples as well as clinically referred and nonreferred samples of children. Internalizing behaviors include anxiety/depression, withdrawal, and somatic complaints. Externalizing behaviors include attention problems, aggressive behavior, and rule-breaking actions. Behavior scales yield a score of total behavioral problems. Scores are summed and then converted to normalized T scores. T scores greater than or equal to 60 are within the borderline/clinical referral range - higher scores represent more deviant behavior. Multivariate analyses of variance (MANOVAs) were used to determine whether children from abused mothers differed significantly in their internalizing behaviors, externalizing behaviors, and total behavior problems from children of nonabused mothers. One sample t tests were used to compare children from abused and nonabused mothers to the matched clinically referred and nonreferred normative sample. Four pair-wise comparisons were considered: 1) children from abused women to referred norm, 2) children from abused women to nonreferred norm, 3) children from nonabused women to referred norm, and 4) children from nonabused to nonreferred norm. The internal, external, and total behavior problem T scores were dichotomized into a referral status: nonreferred = T score < 60, referred = T score &GE; 60. Frequencies and percentages were used to describe the distribution of referral status among the children from the abused and nonabused women, and &chi;(2) tests of independence were used to determine whether the groups were significantly different.
   Results. No significant differences in demographic characteristics between children from the abused women and nonabused women were observed. The sample consisted of a large number of Hispanic children (68.9%) and slightly more girls (53.6%), and nearly half (45.2%) had annual household incomes <$ 10 000. Means, standard deviations, and results from the MANOVAs performed on internal, external, and total behavior problem scores between children from abused and nonabused women revealed no significant differences ( F[ 3,139] = 1.21) for children ages 18 months through 5 years. Results from the MANOVA performed for ages 6 through 18 years revealed a significant group difference ( F[ 3,183] = 3.13). Univariate tests revealed significant group differences for internalizing behavior ( F[ 1,185] = 6.81), externalizing behavior ( F[ 1,185] = 7.84), and total behavior problems ( F[ 1,185] = 9.45). Overall, children of abused mothers had significantly higher internalizing ( 58.5 +/- 12.1), externalizing ( 55.5 +/- 12.4), and total behavior problems (57.6 +/- 12.3) scores than the internalizing ( 52.9 +/- 13.7), externalizing ( 49.7 +/- 10.6), and total behavior problems ( 51.0 +/- 13.0) scores exhibited for children of nonabused mothers. Most comparisons of children from the abused women to the referred and nonreferred norms are significant. The mean internal, external, and total behavior problem scores from children of abused women were significantly higher than the nonreferred norms and significantly lower than the referred norms. In contrast, all comparisons for children from nonabused women were not significantly different from the nonreferred norms.
   Conclusions. Children, ages 6 to 18 years, of abused mothers exhibit significantly more internalizing, externalizing, and total behavior problems than children for the same age and sex of nonabused mothers. In addition, the mean internalizing behavior score for boys 6 to 11 years of age as well as girls and boys 12 to 18 years of age of abused mothers were not significantly different from the clinical referral norms. Internalizing behaviors of anxiety, withdrawal, and depression are consistent with suicidal risk. The association of a child's exposure to intimate partner violence and subsequent attempted and/or completed suicide demands research. Our data demonstrate that children of abused mothers have significantly more behavioral problems than the nonclinically referred norm children but also, for most children, display significantly fewer problems than the clinically referred children. These children of abused mothers are clearly suspended above normal and below deviant, with children ages 6 to 18 being at the greatest risk. If abused mothers can be identified and treated, then perhaps behavior problems of their children can be arrested and behavioral scores improved. The American Academy of Pediatrics Committee on Child Abuse and Neglect recommends routine screening of all women for abuse at the time of the well-child visit and implementation of a protocol that includes a safety plan for the entire family. Clinicians can use this research information to assess for intimate partner violence during child health visits and inform abused mothers of the potential effects on their children's behavior. Early detection and treatment for intimate partner violence against women has the potential to interrupt and prevent behavioral problems for their children.
C1 Texas Womans Univ, Coll Nursing, Houston, TX 77030 USA.
   Univ Texas Houston, Sch Med, Houston, TX USA.
RP McFarlane, JM (reprint author), Texas Womans Univ, Coll Nursing, 1130 John Freeman Blvd, Houston, TX 77030 USA.
FU AHRQ HHSUnited States Department of Health & Human ServicesAgency for
   Healthcare Research & Quality [R01HS11079]
NR 23
TC 113
Z9 116
U1 1
U2 27
PU AMER ACAD PEDIATRICS
PI ELK GROVE VILLAGE
PA 141 NORTH-WEST POINT BLVD,, ELK GROVE VILLAGE, IL 60007-1098 USA
SN 0031-4005
J9 PEDIATRICS
JI Pediatrics
PD SEP
PY 2003
VL 112
IS 3
BP E202
EP E207
DI 10.1542/peds.112.3.e202
PG 6
WC Pediatrics
SC Pediatrics
GA 716NL
UT WOS:000185035100006
PM 12949313
OA Bronze
DA 2020-02-16
ER

PT J
AU Kratochwill, TR
   Elliott, SN
   Loitz, PA
   Sladeczek, I
   Carlson, JS
AF Kratochwill, TR
   Elliott, SN
   Loitz, PA
   Sladeczek, I
   Carlson, JS
TI Conjoint consultation using self-administered manual and videotape
   parent-teacher training: Effects on children's behavioral difficulties
SO SCHOOL PSYCHOLOGY QUARTERLY
LA English
DT Article
ID PREVENTING CONDUCT PROBLEMS; ALTERNATIVE TREATMENTS; ADVICE PACKAGE;
   HEAD-START; ACCEPTABILITY; COMPETENCE; FAMILIES; THERAPY; HELP
AB This research involved comparing the effectiveness of two different approaches of conjoint consultation using a manual versus a videotape series as the main components of training parents and teachers to treat children's behavioral difficulties. Children exhibiting externalizing or internalizing behavioral problems who attended Head Start Programs were targeted for this intervention. During the first 2 years of the project, a manual-based program was conducted. The last 3 years of the project involved delivery of the parent-teacher training program through a series of videotapes and accompanying manuals. Children were randomly assigned to either an experimental or no treatment control group. The effectiveness of the intervention within the experimental group was assessed primarily through a pretest-posttest, experimental-control, group repeated-measures design. Direct behavioral observations did not indicate clinically relevant improvements in behavior; however, parents' and teachers' goal attainment reports characterized students as meeting their overall behavior goals. Parents and teachers also reported high rates of treatment acceptability and satisfaction with the manual and videotape treatment programs. Implications are discussed for future research on evidence-based treatments.
C1 Univ Wisconsin, Sch Psychol Program, Madison, WI 53706 USA.
   Mankato Publ Sch, Mankato, MN USA.
   McGill Univ, Montreal, PQ H3A 2T5, Canada.
   Michigan State Univ, E Lansing, MI 48824 USA.
RP Kratochwill, TR (reprint author), Univ Wisconsin, Sch Psychol Program, 1025 W Johnson St, Madison, WI 53706 USA.
RI Carlson, John/L-3129-2019
OI Carlson, John/0000-0003-3322-1777
NR 49
TC 18
Z9 18
U1 0
U2 2
PU GUILFORD PUBLICATIONS INC
PI NEW YORK
PA 72 SPRING STREET, NEW YORK, NY 10012 USA
SN 1045-3830
J9 SCHOOL PSYCHOL QUART
JI Sch. Psychol. Q.
PD FAL
PY 2003
VL 18
IS 3
BP 269
EP 302
DI 10.1521/scpq.18.3.269.22574
PG 34
WC Psychology, Educational
SC Psychology
GA 730ZG
UT WOS:000185859600003
DA 2020-02-16
ER

PT J
AU Moss, HB
   Lynch, KG
   Hardie, TL
AF Moss, HB
   Lynch, KG
   Hardie, TL
TI Affiliation with deviant peers among children of substance dependent
   fathers from pre-adolescence into adolescence: associations with problem
   behaviors
SO DRUG AND ALCOHOL DEPENDENCE
LA English
DT Article; Proceedings Paper
CT Annual Meeting of the College-for-Problems-in-Drug-Dependence
CY 2002
CL QUEBEC CITY, CANADA
SP Coll Problems Drug Dependence
DE adolescence; substance abuse; peer; delinquent; mixed model
ID USE DISORDERS; CONDUCT DISORDER; MISSING DATA; DRUG-USE; ABUSE; RISK;
   SONS; PSYCHOPATHOLOGY; INVOLVEMENT; PREVENTION
AB Objective: Affiliation with delinquent peers has been shown to be a major risk factor for the development of antisocial and substance abuse behaviors in adolescence. However, little data are available concerning the developmental trajectories of deviant peer affiliation. Method: In this study, we have prospectively examined the density of deviant peers among the social networks of children of drug dependent fathers at age 10, and at 2 and 5 year follow-ups, and compared them with those of controls. Measures of internalizing and externalizing psychopathology were employed as time varying covariates, while socioeconomic status (SES) was used as a time invariant covariate. A pattern mixture analysis of missing data was conducted. Results: Using mixed effects models, we found significant main effects of time, group, externalizing psychopathology, and to lesser extent, SES on the magnitude of affiliation with deviant peers. Greater deviant peer affiliation among the high-risk children was found at each time point. Externalizing psychopathology augmented the magnitude of deviant peer affiliation in both high-risk and comparison children. Conclusion: Offspring of drug dependent fathers have heightened affiliation with deviant peers from pre-adolescence through mid-adolescence. This social developmental process may be a component of the familial risk for substance abuse and antisocial behaviors. (C) 2003 Elsevier Science Ireland Ltd. All rights reserved.
C1 Univ Penn, Treatment Res Ctr, Philadelphia, PA 19104 USA.
   Univ Delaware, Dept Nursing, Newark, DE 19716 USA.
RP Moss, HB (reprint author), Ctr Studies Addict, 3535 Market St,4th Floor, Philadelphia, PA 19104 USA.
OI Hardie, Thomas/0000-0002-4547-7991
FU NIDA NIH HHSUnited States Department of Health & Human ServicesNational
   Institutes of Health (NIH) - USANIH National Institute on Drug Abuse
   (NIDA) [K0-5 DA-00308, P50-DA 05605]
NR 38
TC 18
Z9 18
U1 0
U2 3
PU ELSEVIER SCI IRELAND LTD
PI CLARE
PA CUSTOMER RELATIONS MANAGER, BAY 15, SHANNON INDUSTRIAL ESTATE CO, CLARE,
   IRELAND
SN 0376-8716
J9 DRUG ALCOHOL DEPEN
JI Drug Alcohol Depend.
PD AUG 20
PY 2003
VL 71
IS 2
BP 117
EP 125
DI 10.1016/S0376-8716(03)00073-5
PG 9
WC Substance Abuse; Psychiatry
SC Substance Abuse; Psychiatry
GA 719UW
UT WOS:000185224300002
PM 12927649
DA 2020-02-16
ER

PT J
AU Batstra, L
   Neeleman, J
   Hadders-Algra, M
AF Batstra, L
   Neeleman, J
   Hadders-Algra, M
TI The neurology of learning and behavioural problems in pre-adolescent
   children
SO ACTA PSYCHIATRICA SCANDINAVICA
LA English
DT Article
DE minor neurological dysfunction; learning problems; attention deficit
   hyperactivity disorder; externalizing behaviour; internalizing behaviour
ID DEFICIT HYPERACTIVITY DISORDER; ATTENTION-DEFICIT/HYPERACTIVITY
   DISORDER; SCHOOL-ACHIEVEMENT; GENERAL MOVEMENTS; SOFT SIGNS;
   DYSFUNCTION; MOTOR; AGE; ADOLESCENCE; CLUMSINESS
AB Objective: The aim of the study was to evaluate whether in pre-adolescent children specific types of minor neurological dysfunction (MND) are related to specific types of learning and behavioural problems, and whether it is the type or the severity of neurological dysfunction that matters most.
   Method: A total of 1186, 5.5-11-year-old, children were examined for the presence of clusters of signs of MND. Parents and teachers completed brief behaviour rating scales. In school-aged children (n = 580) cognitive achievement was assessed using standardized Dutch tests. Least-squares regression was used to examine neurobehavioural and neurocognitive links.
   Results: Children with more MND clusters performed worse scholastically and had more signs of attention deficit than others. Externalizing and internalizing behaviour were only linked to specific forms of MND.
   Conclusion: Evaluation of the neurological condition of the child with learning and behavioural problems offers insight into the aetiology and pathogenesis of these problems.
C1 Univ Groningen, Dept Social Psychiat, NL-9700 RB Groningen, Netherlands.
   Univ Groningen, Dept Neurol, NL-9700 RB Groningen, Netherlands.
RP Batstra, L (reprint author), Univ Groningen, Dept Social Psychiat, POB 30-001, NL-9700 RB Groningen, Netherlands.
NR 42
TC 30
Z9 32
U1 0
U2 1
PU BLACKWELL MUNKSGAARD
PI COPENHAGEN
PA 35 NORRE SOGADE, PO BOX 2148, DK-1016 COPENHAGEN, DENMARK
SN 0001-690X
J9 ACTA PSYCHIAT SCAND
JI Acta Psychiatr. Scand.
PD AUG
PY 2003
VL 108
IS 2
BP 92
EP 100
DI 10.1034/j.1600-0447.2003.00127.x
PG 9
WC Psychiatry
SC Psychiatry
GA 691FJ
UT WOS:000183594800003
PM 12823165
DA 2020-02-16
ER

PT J
AU Verhulst, FC
   Achenbach, TM
   van der Ende, J
   Erol, N
   Lambert, MC
   Leung, PWL
   Silva, MA
   Zilber, N
   Zubrick, SR
AF Verhulst, FC
   Achenbach, TM
   van der Ende, J
   Erol, N
   Lambert, MC
   Leung, PWL
   Silva, MA
   Zilber, N
   Zubrick, SR
TI Comparisons of problems reported by youths from seven countries
SO AMERICAN JOURNAL OF PSYCHIATRY
LA English
DT Article
ID EMOTIONAL-PROBLEMS; SELF-REPORTS; ADOLESCENTS; CHILDREN; CULTURES;
   TEACHER; PARENTS
AB Objective: This study compared ratings for self-reported behavioral and emotional problems in adolescents from seven countries.
   Method: Youth Self-Report scores were analyzed for 7,137 adolescents ages 1118 years from general population samples from Australia, China, Israel, Jamaica, the Netherlands, Turkey, and the United States.
   Results: Comparisons of problems scores yielded small to medium effect sizes for cross-cultural variations. Youths from China and Jamaica had the highest and youths from Israel and Turkey had the lowest mean total problems scores. With cross-cultural consistency, girls scored higher for internalizing and lower for externalizing than boys. Cross-cultural correlations were high among the mean item scores.
   Conclusions: Empirically based assessment provided a robust method for assessing and comparing adolescents' self-reported problems. Self-reports thus supplemented empirically based assessments of parent-reported problems and offered a cost-effective way of identifying problems for which adolescents from diverse cultural backgrounds may need help.
C1 Erasmus MC Sophia, Dept Child & Adolescent Psychiat, NL-3015 GJ Rotterdam, Netherlands.
   Univ Vermont, Dept Psychiat, Ctr Children Youth & Families, Burlington, VT 05405 USA.
   Ankara Univ, Dept Child & Adolescent Psychiat, TR-06100 Ankara, Turkey.
   Michigan State Univ, E Lansing, MI 48824 USA.
   Chinese Univ Hong Kong, Dept Psychol, Hong Kong, Hong Kong, Peoples R China.
   CNRS, Ctr Rech Francais Jerusalem, Jerusalem, Israel.
   Falk Inst Mental Hlth & Behav Studies, Jerusalem, Israel.
   Curtin Univ Technol, Ctr Dev Hlth, TVW Telethon Inst Child Hlth Res, Perth, Australia.
RP Verhulst, FC (reprint author), Erasmus MC Sophia, Dept Child & Adolescent Psychiat, Dr Molewaterpl 60, NL-3015 GJ Rotterdam, Netherlands.
RI Zubrick, Stephen R/H-1997-2013
OI Zubrick, Stephen/0000-0002-6369-1713
FU NIMH NIH HHSUnited States Department of Health & Human ServicesNational
   Institutes of Health (NIH) - USANIH National Institute of Mental Health
   (NIMH) [MH-40305]
NR 16
TC 99
Z9 105
U1 0
U2 10
PU AMER PSYCHIATRIC PRESS, INC
PI ARLINGTON
PA 1000 WILSON BOULEVARD, STE 1825, ARLINGTON, VA 22209-3901 USA
SN 0002-953X
J9 AM J PSYCHIAT
JI Am. J. Psychiat.
PD AUG
PY 2003
VL 160
IS 8
BP 1479
EP 1485
DI 10.1176/appi.ajp.160.8.1479
PG 7
WC Psychiatry
SC Psychiatry
GA 708AK
UT WOS:000184543700018
PM 12900311
DA 2020-02-16
ER

PT J
AU Nelson, JR
   Babyak, A
   Gonzalez, J
   Benner, GJ
AF Nelson, JR
   Babyak, A
   Gonzalez, J
   Benner, GJ
TI An investigation of the types of problem behaviors exhibited by K-12
   students with emotional or behavioral disorders in public school
   settings
SO BEHAVIORAL DISORDERS
LA English
DT Article
ID LEARNING-DISABILITIES; ANTISOCIAL-BEHAVIOR; CLASSROOM-BEHAVIOR;
   DISTURBANCE; CHILDREN; COMORBIDITY; ADOLESCENTS; PATTERNS; OUTCOMES
AB This cross-sectional study used random sampling procedures to (a) establish proportions of K-12 students meeting borderline and clinical cut scores on the Teacher Report Form (TRF) of the Child Behavior Checklist, (b) examine age and gender differences in distributions of students meeting borderline or clinical levels of problem behavior, and (c) determine proportions of students displaying comorbid problem behaviors. Overall, our findings indicate that (a) more students met borderline or clinical cut scores on the Total and Extemalizing broad band scales than on the Internalizing scale, (b) larger proportions of children met the cut scores on the TRF Total, Externalizing, and Internalizing broad bands and a majority of narrow band scales than adolescents, (c) larger proportions of girls than boys met cut scores on the three broad band and four narrow band scales (i.e., Aggressive Behavior, Withdrawn, Social Problems, Attention Problems), and (d) larger proportions of children exhibited clinical levels of comorbidity on the TRF broad and narrow bands than adolescents. The results, limitations, and implications are discussed.
C1 Univ Nebraska, Dept Special Educ & Commun Disorders, Lincoln, NE 68588 USA.
   Univ Washington, Dept Educ, Tacoma, WA USA.
RP Nelson, JR (reprint author), Univ Nebraska, Dept Special Educ & Commun Disorders, Lincoln, NE 68588 USA.
NR 41
TC 23
Z9 23
U1 0
U2 3
PU COUNCIL CHILDREN BEHAVIORAL DISORDERS
PI ARLINGTON
PA 1110 NORTH GLEBE RD, ARLINGTON, VA 22201-5704 USA
SN 0198-7429
J9 BEHAV DISORDERS
JI Behav. Disord.
PD AUG
PY 2003
VL 28
IS 4
BP 348
EP 359
PG 12
WC Psychology, Clinical; Education, Special; Psychology, Educational
SC Psychology; Education & Educational Research
GA 735CQ
UT WOS:000186095200002
DA 2020-02-16
ER

PT J
AU Haine, RA
   Ayers, TS
   Sandler, IN
   Wolchik, SA
   Weyer, JL
AF Haine, RA
   Ayers, TS
   Sandler, IN
   Wolchik, SA
   Weyer, JL
TI Locus of control and self-esteem as stress-moderators or
   stress-mediators in parentally bereaved children
SO DEATH STUDIES
LA English
DT Article
ID LIFE EVENTS; PERCEIVED COMPETENCE; ADJUSTMENT; CHILDHOOD; SYMPTOMS;
   DEATH; IDENTIFICATION; INTERVENTIONS; ADOLESCENCE; DEPRESSION
AB Parentally bereaved children's locus of control and self-esteem were examined as stress-moderators or stress -mediators of their internalizing and externalizing mental health problems. Seventy-six children ages 8 to 16 and their surviving parent were assessed 4 to 34 months after the death. Stress, locus of control, and self-esteem were measured by child report questionnaires. Internalizing and externalizing mental health problems were measured by child report on both questionnaires and a structured interview and by parent report questionnaires. The results revealed that self-esteem was a significant mediator of the relations between stress and both child and parent reports of internalizing problems but not externalizing problems. No significant mediation effects were found for locus of control. Neither locus of control nor self-esteem was a significant moderator of the relations between stress and children's internalizing and externalizing problems. Implications for understanding parentally bereaved children mental health problems and for developing preventive interventions are discussed.
C1 Arizona State Univ, Prevent Res Ctr, Tempe, AZ 85287 USA.
RP Haine, RA (reprint author), Arizona State Univ, Prevent Res Ctr, POB 876005, Tempe, AZ 85287 USA.
EM rhaine@asu.edu
FU NIMH NIH HHSUnited States Department of Health & Human ServicesNational
   Institutes of Health (NIH) - USANIH National Institute of Mental Health
   (NIMH) [1R01 MH49155-04, 2P30MH39246-12, 5T32 MH189387-09]
NR 68
TC 54
Z9 54
U1 0
U2 22
PU ROUTLEDGE JOURNALS, TAYLOR & FRANCIS LTD
PI ABINGDON
PA 2-4 PARK SQUARE, MILTON PARK, ABINGDON OX14 4RN, OXON, ENGLAND
SN 0748-1187
EI 1091-7683
J9 DEATH STUD
JI Death Stud.
PD AUG-SEP
PY 2003
VL 27
IS 7
BP 619
EP 640
DI 10.1080/07481180302894
PG 22
WC Psychology, Multidisciplinary; Social Issues; Social Sciences,
   Biomedical
SC Psychology; Social Issues; Biomedical Social Sciences
GA 719JV
UT WOS:000185200700003
PM 12962127
DA 2020-02-16
ER

PT J
AU Cameron, FJ
   Smidts, D
   Hesketh, K
   Wake, M
   Northam, EA
AF Cameron, FJ
   Smidts, D
   Hesketh, K
   Wake, M
   Northam, EA
TI Early detection of emotional and behavioural problems in children with
   diabetes: the validity of the Child Health Questionnaire as a screening
   instrument
SO DIABETIC MEDICINE
LA English
DT Article
DE CHQ; BASC; maladjustment; children; screening
ID IDDM; COMPLICATIONS; RELIABILITY; AUSTRALIA; PARENT
AB Aims To assess the validity of the Child Health Questionnaire (CHQ) as a screening tool for detecting 'at risk' emotional and behavioural maladjustment in children with diabetes, using the Behaviour Assessment System for Children (BASC) as a gold standard measure.
   Methods CHQ and BASC were administered to 103 parents of children with Type 1 diabetes, aged 7-12 years. Sub-scales of the two measures were compared using Pearson's bivariate correlations. CHQ sensitivity and specificity cut-points were optimized against the BASC borderline category using receiver operating characteristic curves.
   Results The BASC Externalizing Problems scale correlated strongly with CHQ Behaviour, Global Behaviour, Mental Health, Family Activities and Family Cohesion scales (r-values -0.68, -0.54, -0.51, -0.59, and -0.42, respectively). BASC Internalizing Problems scale correlated strongly with CHQ Behaviour, Mental Health and Family Cohesion scales (r-values -0.40, -0.43 and -0.45, respectively). Using receiver operating characteristic curve analysis, the CHQ Mental Health scale most effectively identified children classified as borderline on the BASC Internalizing Problems scale (sensitivity 87%, specificity 78%), while the CHQ Global Behaviour scale most effectively identified children classified as borderline on the BASC Externalizing Problems scale (sensitivity 73%, specificity 82%).
   Conclusions Significant correlations were seen between the CHQ Global Behaviour and Mental Health scales and the BASC Externalizing and Internalizing scales, respectively. Sequential use of the CHQ, as a screening tool, followed by an established mental health measure such as the BASC, may help identify children with diabetes 'at risk' for chronic maladjustment and poor health outcomes.
C1 Royal Childrens Hosp, Dept Endocrinol & Diabet, Melbourne, Vic, Australia.
   Royal Childrens Hosp, Dept Psychol, Melbourne, Vic, Australia.
   Royal Childrens Hosp, Ctr Community Child Hlth, Melbourne, Vic, Australia.
RP Cameron, FJ (reprint author), Royal Childrens Hosp, Dept Endocrinol & Diabet, Flemington Rd, Parkville, Vic 3052, Australia.
RI Cameron, Fergus/N-9535-2015; Hesketh, Kylie/B-7031-2013; Wake,
   Melissa/J-1396-2012
OI Hesketh, Kylie/0000-0002-2702-7110; Wake, Melissa/0000-0001-7501-9257
NR 20
TC 22
Z9 22
U1 0
U2 3
PU BLACKWELL PUBLISHING LTD
PI OXFORD
PA 9600 GARSINGTON RD, OXFORD OX4 2DG, OXON, ENGLAND
SN 0742-3071
J9 DIABETIC MED
JI Diabetic Med.
PD AUG
PY 2003
VL 20
IS 8
BP 646
EP 650
DI 10.1046/j.1464-5491.2003.00981.x
PG 5
WC Endocrinology & Metabolism
SC Endocrinology & Metabolism
GA 704AX
UT WOS:000184316500006
PM 12873292
OA Green Published
DA 2020-02-16
ER

PT J
AU Lau, AS
   Litrownik, AJ
   Newton, RR
   Landsverk, J
AF Lau, AS
   Litrownik, AJ
   Newton, RR
   Landsverk, J
TI Going home: The complex effects of reunification on internalizing
   problems among children in foster care
SO JOURNAL OF ABNORMAL CHILD PSYCHOLOGY
LA English
DT Article
DE children in foster care; internalizing behavior problems; adverse life
   events
ID FAMILY REUNIFICATION; SOCIAL-SUPPORT; YOUNG-CHILDREN; SERVICE USE;
   STRESS; LONELINESS; MALTREATMENT; LIFE; PRESERVATION; PLACEMENT
AB When children in foster care are reunified with their families of origin they encounter changes that may influence their well-being in both positive and negative ways. We examined the effects of reunification among 218 children in foster care to test an integrative model of the effects of reunification using structural equation modeling. We hypothesized that reunification would exert indirect effects on subsequent child adjustment via changes in adverse life events, perceived social isolation, and mental health service utilization. Results indicated no direct effect of reunification on subsequent internalizing problems, but reunification was related to increased adverse life events that, in turn, were related to elevated symptoms. Second, reunification was negatively associated with mental health service use. Finally, reunification was associated with decreased child perceptions of social isolation. In summary, reunification with biological parents is associated with multiple environmental changes, with most but not all effects indicating negative consequences.
C1 Univ Calif Los Angeles, Dept Psychol, Los Angeles, CA 90095 USA.
   Childrens Hosp & Hlth Ctr, Child & Adolescent Serv Res Ctr, San Diego, CA USA.
   San Diego State Univ, Dept Psychol, San Diego, CA 92182 USA.
   Calif State Univ Fullerton, Dept Sociol, Fullerton, CA 92634 USA.
   San Diego State Univ, Sch Social Work, San Diego, CA 92182 USA.
RP Lau, AS (reprint author), Univ Calif Los Angeles, Dept Psychol, 1285 Franz Hall,Box 951563, Los Angeles, CA 90095 USA.
FU NCI NIH HHSUnited States Department of Health & Human ServicesNational
   Institutes of Health (NIH) - USANIH National Cancer Institute (NCI)
   [90CA1566]
NR 57
TC 26
Z9 26
U1 1
U2 10
PU KLUWER ACADEMIC/PLENUM PUBL
PI NEW YORK
PA 233 SPRING ST, NEW YORK, NY 10013 USA
SN 0091-0627
J9 J ABNORM CHILD PSYCH
JI J. Abnorm. Child Psychol.
PD AUG
PY 2003
VL 31
IS 4
BP 345
EP 358
DI 10.1023/A:1023816000232
PG 14
WC Psychology, Clinical; Psychology, Developmental
SC Psychology
GA 681MZ
UT WOS:000183041100001
PM 12831225
DA 2020-02-16
ER

PT J
AU Sandstrom, MJ
   Cramer, P
AF Sandstrom, MJ
   Cramer, P
TI Defense mechanisms and psychological adjustment in childhood
SO JOURNAL OF NERVOUS AND MENTAL DISEASE
LA English
DT Article
ID COMPREHENSIVE ASSESSMENT; DEPRESSION INVENTORY; CHILDRENS USE;
   VALIDATION; STYLE; PERSONALITY; ADOLESCENTS; STRESS
AB The association between maturity of defense use and psychological functioning was assessed in a group of 95 elementary school children. Defense mechanisms were measured using a valid and reliable storytelling task, and psychological adjustment was assessed through a combination of parent and self-report questionnaires. Correlational analyses indicated that children who relied on the developmentally immature defense of denial reported higher levels of self-rated social anxiety and depression and received higher ratings of parent-reported internalizing and externalizing behavior problems. However, children who made use of the developmentally mature defense of identification exhibited higher scores on perceived competence in social, academic, conduct, athletic, and global domains. Significantly, there was no relationship between children's use of denial and their level of perceived competence or between children's use of identification and their degree of maladjustment.
C1 Williams Coll, Bronfman Sci Ctr, Dept Psychol, Williamstown, MA 01267 USA.
RP Sandstrom, MJ (reprint author), Williams Coll, Bronfman Sci Ctr, Dept Psychol, Williamstown, MA 01267 USA.
EM marlene.sandstrom@williams.edu
NR 51
TC 26
Z9 26
U1 0
U2 3
PU LIPPINCOTT WILLIAMS & WILKINS
PI PHILADELPHIA
PA TWO COMMERCE SQ, 2001 MARKET ST, PHILADELPHIA, PA 19103 USA
SN 0022-3018
EI 1539-736X
J9 J NERV MENT DIS
JI J. Nerv. Ment. Dis.
PD AUG
PY 2003
VL 191
IS 8
BP 487
EP 495
DI 10.1097/01.nmd.0000082214.19699.6f
PG 9
WC Clinical Neurology; Psychiatry
SC Neurosciences & Neurology; Psychiatry
GA 717LV
UT WOS:000185091600001
PM 12972850
DA 2020-02-16
ER

PT J
AU Stokes, JM
   Pogge, DL
   Powell-Lunder, J
   Ward, AW
   Bilginer, L
   DeLuca, VA
AF Stokes, JM
   Pogge, DL
   Powell-Lunder, J
   Ward, AW
   Bilginer, L
   DeLuca, VA
TI The Rorschach ego impairment index: Prediction of treatment outcome in a
   child psychiatric population
SO JOURNAL OF PERSONALITY ASSESSMENT
LA English
DT Article
ID PROGNOSTIC RATING-SCALE; THOUGHT-DISORDER; SCHIZOPHRENIA; ADOLESCENTS;
   PSYCHOTHERAPY; RELIABILITY; SCORES; CARE
AB In this study, we investigated the treatment utility of the revision of Perry and Viglione's (199 1) Rorschach Ego Impairment Index (EII-2) in a sample of 53 child psychiatric inpatients. Parent ratings of symptomatic functioning on the Devereux Scales of Mental Disorders (DSMD; Naglieri, LeBuffe, & Pfeiffer, 1994) were obtained at admission, 30 days postdischarge, and 120 days postdischarge. EII-2 scores correlated with initial symptom elevations on the Critical Pathology at admission. EII-2 scores did not predict short-term response to treatment. However, EII-2 scores demonstrated moderate correlations with long-term outcome and relapse. EII-2 was related to prediction of worsening of symptoms between 30-day and 120-day follow-up as measured by Reliable Change Index scores that were computed for the Externalizing, Internalizing, Critical Pathology, and Total DSMD scales.
C1 Pace Univ, Dept Psychol, New York, NY 10038 USA.
   Four Winds Hosp, Katonah, NY USA.
   Fairleigh Dickinson Univ, Dept Psychol, Rutherford, NJ USA.
RP Stokes, JM (reprint author), Pace Univ, Dept Psychol, 41 Pk Row, New York, NY 10038 USA.
NR 44
TC 22
Z9 23
U1 0
U2 1
PU LAWRENCE ERLBAUM ASSOC INC
PI MAHWAH
PA 10 INDUSTRIAL AVE, MAHWAH, NJ 07430-2262 USA
SN 0022-3891
J9 J PERS ASSESS
JI J. Pers. Assess.
PD AUG
PY 2003
VL 81
IS 1
BP 11
EP 19
DI 10.1207/S15327752JPA8101_02
PG 9
WC Psychology, Clinical; Psychology, Social
SC Psychology
GA 707QJ
UT WOS:000184521100002
PM 12842799
DA 2020-02-16
ER

PT J
AU Beardslee, WR
   Gladstone, TRG
   Wright, EJ
   Cooper, AB
AF Beardslee, WR
   Gladstone, TRG
   Wright, EJ
   Cooper, AB
TI A family-based approach to the prevention of depressive symptoms in
   children at risk: Evidence of parental and child change
SO PEDIATRICS
LA English
DT Article
DE primary prevention; intervention studies; depression; child of impaired
   parents
ID AFFECTIVELY ILL PARENTS; AFFECTIVE-DISORDER; FOLLOW-UP; INTERVENTION
   STRATEGIES; PSYCHIATRIC-DISORDERS; UNITED-STATES; PROGRAM; DIVORCE;
   ADOLESCENCE; PREVALENCE
AB Objective. Depression in parents is a prevalent and impairing illness that is encountered frequently in medical practice. Children of depressed parents are at risk for psychopathology and other difficulties. A series of recent national reports have recommended the development of prevention efforts targeting children of depressed parents. Yet, to date, few controlled prevention studies of depression in children and adolescents have been conducted. In this study, we report the evaluation of 2 preventive intervention strategies that target children living in homes with depressed parents. Both are public health approaches that were designed to be used by a wide range of practitioners from a variety of disciplines, including pediatricians, internists, school counselors, nurses, and mental health practitioners. We adopted a developmental perspective and intervened with families when children were entering the age of highest risk for depression onset (ie, adolescence). We chose a family-based approach to prevention and sought to reduce risk factors and enhance protective factors for early adolescents by increasing positive interactions between parents and children, and by increasing understanding of the illness for everyone in the family. Our prevention approaches were designed to provide information about mood disorders to parents, to equip parents with the skills they need to communicate information to their children, and to open a dialogue with their children about the effects of parental depression. We hypothesized that participation in these prevention programs would result in parental change in child-related behaviors and attitudes about depression and its impact on the family. In addition, we hypothesized that this parental change would produce change in children's self-understanding, and in children's depressive symptomatology.
   Methods. We conducted a large-scale efficacy trial of 2 manual-based preventive intervention programs that were designed to be used widely in public health settings. These interventions target the relatively healthy children (ages 8-15) of parents with mood disorder. Ninety-three families (88.5% of our initial sample), including 121 children, participated in this study through the fourth assessment point. These families were assigned randomly to either a lecture or a clinician-facilitated intervention. Both interventions were specified in manuals. The lecture condition consisted of 2 separate meetings delivered in a group format without children present. The clinician-facilitated condition consisted of 6 to 11 sessions, including separate meetings with parents and children, and a family meeting in which the parents led a discussion of the illness and of positive steps that can be taken to promote healthy functioning in the children. In addition, telephone contacts or refresher meetings were conducted at 6- to 9-month intervals. In both conditions, psychoeducational material about mood disorders, risk, and resilience was presented and efforts were made to decrease feelings of guilt and blame in children. Parents were helped to build resilience in their children through encouraging their friendships, their success outside of the home, and their understanding of parental illness and of themselves. In addition, in the clinician-facilitated condition, efforts were made to link the psychoeducational material presented to the family's own unique illness experience. To address directly how their lives had changed, all family members in both conditions were assessed for psychopathology and for overall functioning at intake, and for psychopathology, functioning, and response to intervention immediately postintervention, similar to1 year postintervention, and again similar to2.5 years postintervention.
   Results. We examined the outcomes of child understanding and internalizing symptomatology, and a number of predictor variables, using repeated measures analyses with generalized estimating equations. We found that parents in both conditions reported significant change in child-related behaviors and attitudes, and that the amount of change reported increased over time from time 3 to time 4 (chi(1)(2)=18.1). Moreover, relative to parents in the lecture program ( mean number of changes=6.3), parents in the clinician-facilitated program reported more change in child-related behaviors and attitudes (mean number of changes=9.8). Children in both conditions reported increased understanding of parental illness attributable to participation in our intervention programs. There was a positive association between the amount of change children reported in their understanding of parental illness and the number of changes couples reported in child-related behaviors/ attitudes (chi(1)(2)=37.3; ie, parents who had changed the most in response to intervention had children who also changed the most). Finally, internalizing scores for all children decreased with increased time since intervention (chi(1)(2)=7.3). In addition, females had higher internalizing scores than males (chi(1)(2)=5.3). There was no significant effect of group on children's change in internalizing symptomatology (chi(1)(2)=0.2).
   Conclusions. We enrolled families with relatively healthy children, administered carefully designed preventive interventions that are manual-based and relatively brief, and found that these programs do have long-standing positive effects in how families problem solve around parental illness. Our results show significant benefits from both interventions. Moreover, changes in parents' perceptions translated directly into changes in children's own understanding of parental illness. Parental behavior and attitude changes and their connection to child changes in understanding identify an important mediating variable: family change. By increasing children's understanding of parental mood disorder, our interventions were found to promote resilience-related qualities in these children at risk. This presentation represents the first and only longitudinal primary prevention study of relatively healthy children at risk for psychopathology attributable to parental mood disorder and demonstrates a significant reduction in risk factors and increase in protective factors in these families over a long time interval-2(1)/(2) years. Our results provide support for a family-based approach to preventive intervention.
C1 Judge Baker Childrens Ctr, Boston, MA 02115 USA.
   Childrens Hosp, Boston, MA 02115 USA.
RP Beardslee, WR (reprint author), Judge Baker Childrens Ctr, 3 Blackfan Circle, Boston, MA 02115 USA.
EM beardslee@a1.tch.harvard.edu
RI Cooper, Andrew/C-1655-2010
OI Cooper, Andrew/0000-0001-6027-8272
FU NIMH NIH HHSUnited States Department of Health & Human ServicesNational
   Institutes of Health (NIH) - USANIH National Institute of Mental Health
   (NIMH) [R01MH48696]
NR 72
TC 252
Z9 252
U1 3
U2 79
PU AMER ACAD PEDIATRICS
PI ELK GROVE VILLAGE
PA 141 NORTH-WEST POINT BLVD,, ELK GROVE VILLAGE, IL 60007-1098 USA
SN 0031-4005
EI 1098-4275
J9 PEDIATRICS
JI Pediatrics
PD AUG
PY 2003
VL 112
IS 2
BP E119
EP E131
DI 10.1542/peds.112.2.e119
PG 13
WC Pediatrics
SC Pediatrics
GA 707YX
UT WOS:000184538500006
PM 12897317
OA Bronze
DA 2020-02-16
ER

PT J
AU Banaschewski, I
   Siniatchkin, M
   Uebel, H
   Rothenberger, A
AF Banaschewski, I
   Siniatchkin, M
   Uebel, H
   Rothenberger, A
TI Obsessive-compulsive phenomena in children with Tic disorders or
   attention-deficit disorders
SO ZEITSCHRIFT FUR KINDER-UND JUGENDPSYCHIATRIE UND PSYCHOTHERAPIE
LA German
DT Review
DE Tic disorder; obsessive-compulsive disorder; hyperkinetic disorder;
   attention-deficit/hyperactivity disorder; impulsivity; comorbidity
ID HYPERACTIVITY DISORDER; TOURETTES-SYNDROME; INHIBITORY DEFICITS;
   BEHAVIOR; ADOLESCENTS; COMORBIDITY; SEVERITY; SYMPTOMS; VERSION; TASK
AB Tic disorders (TD), obsessive-compulsive disorders (OCD) and attention-deficit/hyperactivity disorder (ADHD) are often associated with deficits of impulse control and aggressive behavior. Tic disorders and OCD are closely related on epidemiological, psychopathological and neurobiological levels, whereas ADHD and OCD phenomena seem to be at opposite poles, Research evidence on the clinical significance of associated obsessive-compulsive behavior is reviewed and linked to our own new data.
   Thus the analyses of a worldwide database on Tourette's Syndrome (TS) (N = 4,833) showed that that the associated symptomatology of the OCD spectrum has to emphasized. In further investigations, premonitory sensorimotor phenomena reminiscent of OCD were more frequent in children with tic disorders as they grew older. Obsessive-compulsive behavior concomitant with TS was particularly associated with impulsive and aggressive behavior, as well as with depression and anxiety. The data suggest a reduced serotonergic transmission.
   Self-reports by children with ADHD, as opposed to those by their parents, mentioned a significantly higher quantitative degree of OC phenomena than those by children with TS. These findings suggest that OC symptoms in children with ADHD have so far been neglected in assessments by others.
   In summary, a complex psychopathological pattern of tic, OC behavior, impulsivity and internalizing symptomatology emerges that requires discriminating assessment and treatment.
C1 Univ Gottingen, Klin Kinder & Jugendpsychiat & Psychotherapie, D-3400 Gottingen, Germany.
RP Rothenberger, A (reprint author), Kinder & Jugendpsychiat Psychotherapie, Von Siebold Str 5, D-37075 Gottingen, Germany.
RI Uebel-von Sandersleben, Henrik/F-7770-2013
NR 56
TC 11
Z9 11
U1 0
U2 8
PU VERLAG HANS HUBER
PI BERN 9
PA LANGGASS-STRASSE 76, CH-3000 BERN 9, SWITZERLAND
SN 1422-4917
J9 Z KINDER JUG-PSYCH
JI Z. Kinder-und Jugendpsy. Psychother.
PD AUG
PY 2003
VL 31
IS 3
BP 203
EP 211
PG 9
WC Psychiatry
SC Psychiatry
GA 709VH
UT WOS:000184645300004
DA 2020-02-16
ER

PT J
AU van der Valk, JC
   van den Oord, EJCG
   Verhulst, FC
   Boomsma, DI
AF van der Valk, JC
   van den Oord, EJCG
   Verhulst, FC
   Boomsma, DI
TI Using shared and unique parental views to study the etiology of
   7-year-old twins' internalizing and externalizing problems
SO BEHAVIOR GENETICS
LA English
DT Article
DE behavior genetics; children, Child Behavior Checklist; problem behavior;
   multiple informants; twins
ID PROBLEM BEHAVIORS; DEPRESSIVE SYMPTOMS; EMOTIONAL-PROBLEMS; EARLY
   ADOLESCENCE; 3-YEAR-OLD TWINS; GENETIC-ANALYSIS; CHILD-BEHAVIOR; PEER
   RELATIONS; RATINGS; FAMILY
AB In a sample of 1,940 Dutch 7-year-old twin pairs we studied the etiology of individual differences in Internalizing and Externalizing behavioral problems. For the majority of twins in the sample, both maternal and paternal ratings of behavioral problems were obtained from the Child Behavior Checklist. This made it possible to take into account processes underlying agreement and disagreement between maternal and paternal ratings. For both problem behaviors, a Psychometric model fitted the data better than a Rater Bias model, implying that parents, in addition to the behaviors they similarly observed, also assessed unique aspects of their children's behaviors. Relatively large genetic influences were found for Externalizing problems, explaining over 50% of the variance in both boys and girls. For internalizing problems, the heritability was over 30% in both sexes. Shared environmental factors were nearly as important as genetic influences in explaining the variation in behavioral problems. For both Externalizing and Internalizing problems, around 30% of the variance was accounted for by the shared environmental factors.
C1 Vrije Univ Amsterdam, Dept Biol Psychol, NL-1081 BT Amsterdam, Netherlands.
   Erasmus Univ, Dept Child & Adolescent Psychiat, Rotterdam, Netherlands.
   Virginia Commonwealth Univ, Med Coll Virginia, Virginia Inst Psychiat & Behav Genet, Richmond, VA 23298 USA.
RP van der Valk, JC (reprint author), Vrije Univ Amsterdam, Dept Biol Psychol, Van Der Boechorststr 1, NL-1081 BT Amsterdam, Netherlands.
NR 35
TC 23
Z9 23
U1 0
U2 0
PU KLUWER ACADEMIC/PLENUM PUBL
PI NEW YORK
PA 233 SPRING ST, NEW YORK, NY 10013 USA
SN 0001-8244
J9 BEHAV GENET
JI Behav. Genet.
PD JUL
PY 2003
VL 33
IS 4
BP 409
EP 420
DI 10.1023/A:1025369525924
PG 12
WC Behavioral Sciences; Genetics & Heredity; Psychology, Multidisciplinary
SC Behavioral Sciences; Genetics & Heredity; Psychology
GA 713EC
UT WOS:000184842600004
PM 14574140
OA Green Published
DA 2020-02-16
ER

PT J
AU Grych, JH
   Harold, GT
   Miles, CJ
AF Grych, JH
   Harold, GT
   Miles, CJ
TI A prospective investigation of appraisals as mediators of the link
   between interparental conflict and child adjustment
SO CHILD DEVELOPMENT
LA English
DT Article
ID COGNITIVE-CONTEXTUAL FRAMEWORK; MARITAL CONFLICT; EMOTIONAL SECURITY;
   MODERATORS; DEPRESSION; RESPONSES; DISTRESS; MODEL/; WOMEN
AB This longitudinal study tested the role of children's appraisals of threat and self-blame as mediators of the association between interparental conflict and child adjustment in a sample of 298 Welsh children ages 11 to 12 years. Exposure to higher levels of interparental conflict at Time 1 predicted greater perceived threat and self-blame at Time 2, after accounting for the effects of Time I adjustment and appraisals on later appraisals. Perceived threat in turn was associated with increased internalizing problems at Time 2, and self-blame was associated with higher externalizing problems. The pattern of results was largely consistent for child and parent reports of conflict and for boys and girls, though some gender differences were found in associations between appraisals and adjustment.
C1 Marquette Univ, Dept Psychol, Milwaukee, WI 53201 USA.
   Cardiff Univ, Sch Psychol, Cardiff CF1 1XL, S Glam, Wales.
RP Grych, JH (reprint author), Marquette Univ, Dept Psychol, Milwaukee, WI 53201 USA.
EM John.Grych@marquette.edu; Harold@Cardiff.ac.uk
FU NIMH NIH HHSUnited States Department of Health & Human ServicesNational
   Institutes of Health (NIH) - USANIH National Institute of Mental Health
   (NIMH) [R01MH60294-01]
NR 51
TC 172
Z9 173
U1 0
U2 15
PU BLACKWELL PUBLISHERS
PI MALDEN
PA 350 MAIN STREET, STE 6, MALDEN, MA 02148 USA
SN 0009-3920
J9 CHILD DEV
JI Child Dev.
PD JUL-AUG
PY 2003
VL 74
IS 4
BP 1176
EP 1193
DI 10.1111/1467-8624.00600
PG 18
WC Psychology, Educational; Psychology, Developmental
SC Psychology
GA 706EB
UT WOS:000184438900020
PM 12938712
DA 2020-02-16
ER

PT J
AU Cesari, A
   Maestro, S
   Cavallaro, C
   Chilosi, A
   Pecini, C
   Pfanner, L
   Muratori, F
AF Cesari, A
   Maestro, S
   Cavallaro, C
   Chilosi, A
   Pecini, C
   Pfanner, L
   Muratori, F
TI Diagnostic boundaries between regulatory and multisystem developmental
   disorders: A clinical study
SO INFANT MENTAL HEALTH JOURNAL
LA English
DT Article
ID YOUNG-CHILDREN; FOLLOW-UP; INFANTS; AUTISM
AB The objective of the study was to define diagnostic boundaries between Regulatory Disorders (RD) and Multisystem Developmental Disorders (MSDD). Two groups of 15 subjects, between 20 and 36 months of age, diagnosed as RD or MSDD, according to DC: 0-3 (1994) criteria, were compared in relationship, linguistic, and behavioral profiles using specific instruments. The results showed that both RD and MSDD children were impaired on all linguistic measures with a higher significant impairment of MSDD for communicative gestures, spontaneous speech, and verbal comprehension. The Child Behavior Checklist (CBCL) showed significant differences for withdrawn, and somatic problems. Only the MSDD group reached the clinical cutoff score in total problems, internalizing and withdrawn behaviors. A discriminate analysis showed that the number of communicative gestures and the scores on withdrawn and somatic problems correctly predicted in 86% of cases. It was concluded that RD and MSDD children show quantitative and qualitative differences in many of the linguistic, behavioral, and relational dimensions that were explored. These dimensions may facilitate the differential diagnosis of these disorders.
C1 IRCCS Stella Maris, I-56018 Pisa, Italy.
RP Cesari, A (reprint author), IRCCS Stella Maris, Via Giacinti 2, I-56018 Pisa, Italy.
RI Muratori, Filippo/K-3187-2018; Bargagna, Stefania/AAB-7603-2019
OI Muratori, Filippo/0000-0001-9598-0096; Bargagna,
   Stefania/0000-0001-6430-9494; Pecini, Chiara/0000-0001-6554-8366;
   Pfanner, Lucia/0000-0002-2005-0537; Chilosi, Anna/0000-0002-0005-7512
NR 34
TC 7
Z9 7
U1 0
U2 6
PU MICHIGAN ASSN INFANT MENTAL HEALTH
PI E LANSING
PA MICHIGAN STATE UNIV DEPT PSYCHOLOGY, E LANSING, MI 48824-1117 USA
SN 0163-9641
J9 INF MENTAL HLTH J
JI Infant Ment. Health J.
PD JUL-AUG
PY 2003
VL 24
IS 4
BP 365
EP 377
DI 10.1002/imhj.10062
PG 13
WC Psychology, Developmental
SC Psychology
GA 703XQ
UT WOS:000184308100006
DA 2020-02-16
ER

PT J
AU Quas, JA
   Goodman, GS
   Jones, DPH
AF Quas, JA
   Goodman, GS
   Jones, DPH
TI Predictors of attributions of self-blame and internalizing behavior
   problems in sexually abused children
SO JOURNAL OF CHILD PSYCHOLOGY AND PSYCHIATRY AND ALLIED DISCIPLINES
LA English
DT Article
DE child sexual abuse; consequences; self-blame; internalizing symptoms
ID GENDER DIFFERENCES; NATIONAL SURVEY; RISK-FACTORS; VICTIMS; CHILDHOOD;
   GIRLS; ADJUSTMENT; AGE; RESPONSIBILITY; PRESCHOOLERS
AB Background: The purpose of the present study was to identify predictors of two potential sequelae of child sexual abuse, self-blame attributions and internalizing behavior problems. Methods: In the study, detailed information was collected on 218 victims of sexual abuse aged 4 to 17, involved in criminal cases, about their background, the abuse, and their mother's reaction following discovery of the abuse. Results: Increased attributions of self-blame were predicted by the child having a close relationship with the perpetrator, experiencing severe sexual abuse (e.g., long-lasting abuse that involved penetration), perceiving the abuse as disgusting, and coping with the abuse by pretending it was not happening. Similar factors did not emerge as predictors of internalizing behavior problems. Conclusions: Results suggest that different child and abuse characteristics predict the two sequelae often associated with childhood sexual abuse. Thus, although self-blame attributions and behavior problems are often considered similar consequences of sexual abuse, there appears a need to distinguish the two types of outcomes following sexual victimization in childhood.
C1 Univ Calif Irvine, Irvine, CA 92717 USA.
   Univ Calif Davis, Davis, CA 95616 USA.
   Univ Oxford, Pk Hosp Children, Oxford OX1 2JD, England.
RP Quas, JA (reprint author), Univ Calif Irvine, Irvine, CA 92717 USA.
NR 69
TC 66
Z9 67
U1 0
U2 8
PU BLACKWELL PUBL LTD
PI OXFORD
PA 108 COWLEY RD, OXFORD OX4 1JF, OXON, ENGLAND
SN 0021-9630
J9 J CHILD PSYCHOL PSYC
JI J. Child Psychol. Psychiatry Allied Discip.
PD JUL
PY 2003
VL 44
IS 5
BP 723
EP 736
DI 10.1111/1469-7610.00158
PG 14
WC Psychology, Developmental; Psychiatry; Psychology
SC Psychology; Psychiatry
GA 691RR
UT WOS:000183619700008
PM 12831116
DA 2020-02-16
ER

PT J
AU Selvaag, AM
   Flato, B
   Lien, G
   Sorskaar, D
   Vinje, O
   Forre, O
AF Selvaag, AM
   Flato, B
   Lien, G
   Sorskaar, D
   Vinje, O
   Forre, O
TI Measuring health status in early juvenile idiopathic arthritis:
   Determinants and responsiveness of the child health questionnaire
SO JOURNAL OF RHEUMATOLOGY
LA English
DT Article
DE juvenile rheumatoid arthritis; questionnaires; quality of life; health
   status
ID QUALITY-OF-LIFE; CROSS-CULTURAL ADAPTATION; RHEUMATOID-ARTHRITIS; STATUS
   INSTRUMENTS; NORWEGIAN VERSION; METHODOLOGY; DISABILITY; OUTCOMES;
   DISEASE; INDEX
AB Objective. To assess the determinants and responsiveness of the Norwegian version of the Child Health Questionnaire (CHQ) in patients with early juvenile idiopathic arthritis (JIA) and to compare health status in patients and controls.
   Methods. A total of 116 children (median age 8.4 yrs) with JIA and < 2.5 years of disease duration (median 11.0 mo) were examined by a pediatric rheumatologist and reassessed after a median of 10.0 months. Physical and psychosocial health were assessed by means of the CHQ, which provides summary scores for physical and psychosocial health, the Childhood Health Assessment Questionnaire (CHAQ), and the Child Behavior Checklist (CBCL, n = 32). Matched controls (n 1116), randomly selected from the general population, completed the CHQ at baseline.
   Results. The patients with JIA had poorer physical health and slightly impaired psychosocial health compared with the controls [41.2 +/- 13.6 vs 55.2 +/- 7.3 (p < 0.001) and 51.0 +/- 7.5 vs 54.1 +/- 5.7 (p = 0.002), respectively]. The most important determinants of the CHQ physical summary score were the child's pain, morning stiffness, the CHAQ disability index, erythrocyte sedimentation rate (ESR), overall well-being, and physician's global assessment of disease activity. The psychosocial summary score correlated with the CBCL level of internalizing, externalizing, and total behavior problems. The standardized response mean for the physical summary score was large (0.96) for those who improved,
   and moderate (-0.60) for those who became worse. Conclusion. The CHQ discriminated between patients with early JIA and controls. The most important determinants of the CHQ physical summary score were the child's pain, morning stiffness, CHAQ, ESR, overall well-being, and physician's global assessment of disease activity: The CHQ was sensitive to clinical changes in children with JIA.
C1 Rikshosp Univ Hosp, Dept Rheumatol, N-0027 Oslo, Norway.
RP Selvaag, AM (reprint author), Rikshosp Univ Hosp, Dept Rheumatol, N-0027 Oslo, Norway.
EM anne.marit.selvaag@rikshospitalet.no
NR 48
TC 33
Z9 35
U1 2
U2 3
PU J RHEUMATOL PUBL CO
PI TORONTO
PA 365 BLOOR ST E, STE 901, TORONTO, ONTARIO M4W 3L4, CANADA
SN 0315-162X
EI 1499-2752
J9 J RHEUMATOL
JI J. Rheumatol.
PD JUL
PY 2003
VL 30
IS 7
BP 1602
EP 1610
PG 9
WC Rheumatology
SC Rheumatology
GA 699MT
UT WOS:000184061100035
PM 12858465
DA 2020-02-16
ER

PT J
AU Votta, E
   Manion, IG
AF Votta, E
   Manion, IG
TI Factors in the psychological adjustment of homeless adolescent males:
   The role of coping style
SO JOURNAL OF THE AMERICAN ACADEMY OF CHILD AND ADOLESCENT PSYCHIATRY
LA English
DT Article
DE homeless youths; coping style; psychological adjustment
ID BECK DEPRESSION INVENTORY; SUICIDE ATTEMPTS; STREET YOUTH; LIFE EVENTS;
   EMERGENCY SHELTER; STRESSFUL EVENTS; RUNAWAY YOUTHS; MENTAL-HEALTH;
   SELF-ESTEEM; INVOLVEMENT
AB Objective: This cross-sectional study explored differences in and the association of self-reported coping style, negative life events, self-esteem, and perceived social support with the psychological adjustment (i.e., depressive symptoms, internalizing and externalizing behavior problems) of homeless and nonhomeless adolescent males. Method: Data were collected from 100 youths accessing an emergency shelter and two comparison groups of nonhomeless youths: 70 youths accessing local community drop-in centers and 54 high school youths who had never accessed a shelter or drop-in. Data were collected from January 2000 to January 2001 in Ottawa. Results: Homeless youths reported a higher prevalence of family dysfunction, school difficulties, suicide attempts, legal problems, and substance use than nonhomeless youths. Homeless youths differed from nonhomeless youths for each outcome measure, reporting a greater use of the disengagement coping style, higher negative life events index, less perceived parental support, and higher levels of depressive symptoms and internalizing and externalizing behavior problems. Hierarchical regression analyses indicated that disengagement coping and self-worth accounted for significant amounts of variance in depressive symptomatology, and both internalizing and externalizing behavior problems in homeless youths. Conclusions: Findings reflect the merit of considering coping style as a factor in the prevalence of psychological maladjustment among homeless youths.
C1 Childrens Hosp Eastern Ontario, Ottawa, ON K1H 8L1, Canada.
   Univ Ottawa, Sch Psychol, Ottawa, ON K1N 6N5, Canada.
   Univ Ottawa, Dept Psychiat, Ottawa, ON K1N 6N5, Canada.
RP Votta, E (reprint author), Childrens Hosp Eastern Ontario, 401 Smyth Rd, Ottawa, ON K1H 8L1, Canada.
NR 48
TC 38
Z9 38
U1 0
U2 10
PU LIPPINCOTT WILLIAMS & WILKINS
PI PHILADELPHIA
PA 530 WALNUT ST, PHILADELPHIA, PA 19106-3621 USA
SN 0890-8567
J9 J AM ACAD CHILD PSY
JI J. Am. Acad. Child Adolesc. Psychiatr.
PD JUL
PY 2003
VL 42
IS 7
BP 778
EP 785
DI 10.1097/01.CHI.0000046871.56865.D9
PG 8
WC Psychology, Developmental; Pediatrics; Psychiatry
SC Psychology; Pediatrics; Psychiatry
GA 694AP
UT WOS:000183750800008
PM 12819437
DA 2020-02-16
ER

PT J
AU Bussing, R
   Zima, BT
   Gary, FA
   Mason, DM
   Leon, CE
   Sinha, K
   Garvan, CW
AF Bussing, R
   Zima, BT
   Gary, FA
   Mason, DM
   Leon, CE
   Sinha, K
   Garvan, CW
TI Social networks, caregiver strain, and utilization of mental health
   services among elementary school students at high risk for ADHD
SO JOURNAL OF THE AMERICAN ACADEMY OF CHILD AND ADOLESCENT PSYCHIATRY
LA English
DT Article
DE social networks; attention-deficit/hyperactivity disorder; mental health
   services; caregiver strain
ID DIAGNOSTIC INTERVIEW SCHEDULE; CHILDRENS DEPRESSION; HELP-SEEKING;
   SUPPORT; RELIABILITY; STRESS; QUESTIONNAIRE; FAMILIES; DISORDER
AB Objective: This study explores whether parental support networks vary by sociodemographic factors among children at high risk for attention-deficit/hyperactivity disorder (ADHD) and whether network characteristics influence the receipt of mental health treatment for the child. Method: A school district-wide, two-phase screening study design was used to identify 266 children at high risk for ADHD. Parents completed standardized instruments assessing network structure and function, DSM-IV diagnoses of disruptive disorders, caregiver strain, and treatment receipt, and children self-reported internalizing symptoms. Relationships were examined with analysis of variance and multivariate prediction, adjusting for sociodemographic characteristics, psychopathology, and parental strain. Results: Network characteristics varied by race and socioeconomic status (SES), but not by child gender. African-American and disadvantaged parents reported smaller network sizes, but more frequent contact and higher levels of support than their white and high-SES counterparts. High levels of instrumental support lowered the odds of ADHD treatment during the 12 months before (OR = .7, p < .001) and after (OR = .7, p < .001) the network assessment interview. In contrast, parental strain increased the likelihood of ADHD treatment during both periods. Conclusions: Clinicians should anticipate high levels of caregiver strain and low levels of instrumental support among their patients' parents and address the potential high need for respite care in treatment plans.
C1 Univ Florida, Hlth Sci Ctr, Div Child & Adolescent Psychiat, Gainesville, FL 32610 USA.
   Univ Calif Los Angeles, Dept Psychiat & Biobehav Sci, Los Angeles, CA USA.
   Univ Florida, Coll Nursing, Gainesville, FL 32611 USA.
   Univ Florida, Dept Biostat, Gainesville, FL 32610 USA.
RP Bussing, R (reprint author), Univ Florida, Hlth Sci Ctr, Div Child & Adolescent Psychiat, Box 100157, Gainesville, FL 32610 USA.
EM rbussing@psychiatry.ufl.edu
RI Gary, Faye/AAC-6227-2019
OI Gary, Faye/0000-0003-4119-3286
FU NIMH NIH HHSUnited States Department of Health & Human ServicesNational
   Institutes of Health (NIH) - USANIH National Institute of Mental Health
   (NIMH) [R01 MH57399]
NR 49
TC 87
Z9 87
U1 2
U2 28
PU ELSEVIER SCIENCE INC
PI NEW YORK
PA STE 800, 230 PARK AVE, NEW YORK, NY 10169 USA
SN 0890-8567
EI 1527-5418
J9 J AM ACAD CHILD PSY
JI J. Am. Acad. Child Adolesc. Psychiatr.
PD JUL
PY 2003
VL 42
IS 7
BP 842
EP 850
DI 10.1097/01.CHI.0000046876.27264.BF
PG 9
WC Psychology, Developmental; Pediatrics; Psychiatry
SC Psychology; Pediatrics; Psychiatry
GA 694AP
UT WOS:000183750800015
PM 12819444
DA 2020-02-16
ER

PT J
AU Borowsky, IW
   Mozayeny, S
   Ireland, M
AF Borowsky, IW
   Mozayeny, S
   Ireland, M
TI Brief psychosocial screening at health supervision and acute care visits
SO PEDIATRICS
LA English
DT Article
DE psychosocial screening; primary care; pediatrics; mental health
ID PEDIATRIC SYMPTOM CHECKLIST; MENTAL-HEALTH; SERVICE USE; CHILDREN;
   DYSFUNCTION; ADOLESCENTS; PSYCHOPATHOLOGY; IDENTIFICATION; DEPRESSION;
   CHILDHOOD
AB Objective. To identify factors associated with positive scores on a brief psychosocial screening tool with subscales for internalizing, externalizing, and attention problems.
   Methods. Parents of 2028 children between the ages of 7 and 15 years seen in a sample of 8 primary care practices in the Minneapolis-St Paul metropolitan area completed a brief questionnaire that included the 17-item Pediatric Symptom Checklist (PSC), demographic information, and the reason for the child's visit to the clinic.
   Results. Overall, 22% of the youth had at least 1 positive PSC-17 subscale or a positive PSC-17 total score. Twelve percent scored positive on the internalizing subscale, 10% on the externalizing subscale, 7% on the attention subscale, and 11% had a positive PSC-17 total score. Although boys were more likely than girls to score positive on the attention and aggression subscales, boys and girls were equally likely to have a positive score on the depression subscale. Children not living with both biological parents and those with a household member receiving public assistance were significantly more likely to show psychosocial dysfunction. Controlling for demographic characteristics, patients presenting for an illness-related or injury visit were more likely to score positive on the screen than those presenting for a routine well-child visit (odds ratio: 1.46; 95% confidence interval: 1.07-1.98).
   Conclusions. Clinicians will miss opportunities to identify emotional and behavioral disorders among children and adolescents who may be at a higher risk if they limit psychosocial screening to health supervision visits. Further research is needed to identify effective strategies for using primary care for recognizing, diagnosing, and treating mental health disorders in children and adolescents.
C1 Univ Minnesota, Div Gen Pediat & Adolescent Hlth, Minneapolis, MN 55455 USA.
RP Borowsky, IW (reprint author), Univ Minnesota Gateway, Div Gen Pediat & Adolescent Hlth, 200 Oak St SE,Suite 160, Minneapolis, MN 55455 USA.
NR 47
TC 79
Z9 80
U1 0
U2 10
PU AMER ACAD PEDIATRICS
PI ELK GROVE VILLAGE
PA 141 NORTH-WEST POINT BLVD,, ELK GROVE VILLAGE, IL 60007-1098 USA
SN 0031-4005
J9 PEDIATRICS
JI Pediatrics
PD JUL
PY 2003
VL 112
IS 1
BP 129
EP 133
DI 10.1542/peds.112.1.129
PG 5
WC Pediatrics
SC Pediatrics
GA 696WR
UT WOS:000183911000035
PM 12837878
DA 2020-02-16
ER

PT J
AU Hemmelgarn, AL
   Glisson, C
   Sharp, SR
AF Hemmelgarn, AL
   Glisson, C
   Sharp, SR
TI The validity of the Shortform Assessment for Children (SAC)
SO RESEARCH ON SOCIAL WORK PRACTICE
LA English
DT Article
DE behavioral assessment; juvenile justice; child welfare; externalizing;
   internalizing
ID INTERNALIZING PROBLEMS; EXTERNALIZING PROBLEMS; BEHAVIOR CHECKLIST;
   DIAGNOSIS; PSYCHOPATHOLOGY; CLASSIFICATION; COORDINATION; DEPRESSION;
   CHILDHOOD; SERVICES
AB Objective: This study tests the validity of the Shortform Assessment for Children (SAC), a one-page, 48-item measure of a child's overall mental health. Designed as a rapid assessment instrument for child welfare and juvenile justice systems, the SAC measures the broadband constructs of internalizing and externalizing problems using either parents or teachers as respondents. Method: The convergent, divergent, and criterion validity of the SAC (completed by both parents and teachers) was assessed with data gathered on 188 children in two urban child welfare and juvenile justice systems. Results: The validity of the SAC was supported for both parent and teacher respondents. Conclusions: The SAC's brevity, validity, and utility (completed by a teacher or parent) provide an efficient and effective assessment tool for child welfare and juvenile justice systems.
C1 Childrens Mental Hlth Serv, Res Ctr, Knoxville, TN 37996 USA.
RP Hemmelgarn, AL (reprint author), Childrens Mental Hlth Serv, Res Ctr, 128 Henson Hall, Knoxville, TN 37996 USA.
EM ahemmelg@utk.edu
NR 48
TC 8
Z9 8
U1 0
U2 1
PU SAGE PUBLICATIONS INC
PI THOUSAND OAKS
PA 2455 TELLER RD, THOUSAND OAKS, CA 91320 USA
SN 1049-7315
EI 1552-7581
J9 RES SOCIAL WORK PRAC
JI Res. Soc. Work. Pract.
PD JUL
PY 2003
VL 13
IS 4
BP 510
EP 530
DI 10.1177/1049731503013004006
PG 21
WC Social Work
SC Social Work
GA 689EH
UT WOS:000183478300006
DA 2020-02-16
ER

PT J
AU Caughy, MO
   O'Campo, PJ
   Muntaner, C
AF Caughy, MO
   O'Campo, PJ
   Muntaner, C
TI When being alone might be better: neighborhood poverty, social capital,
   and child mental health
SO SOCIAL SCIENCE & MEDICINE
LA English
DT Article
DE social capital; neighborhoods; child mental health; USA
ID INCOME INEQUALITY; MATERNAL DEPRESSION; COMMUNITY; SENSE; PARTICIPATION;
   CONDUCT; MOTHERS
AB Public health researchers have provided a growing body of evidence on the salutary effects of social capital for individual well being. The importance of these findings for social epidemiology, however, may have precluded so far a full examination of the complex association between neighborhood social processes and the well being of individual residents, including the often acknowledged potential "downside" of social capital. In this study, we examine the association between attachment to community, an indicator of social capital, in a sample of African American parents, and the presence of behavior problems in their preschool children. Participants were recruited from a socioeconomically diverse set of neighborhoods. Attachment to community was assessed using a multi-item scale comprised of two subscales, general sense of community and how well one knew one's neighbors. Results indicated that the association between how well a parent knew her neighbors and the presence of child behavior problems differed depending on the degree of economic impoverishment of the neighborhood. In wealthy neighborhoods, children whose parent reported knowing few of the neighbors had higher levels of internalizing problems such as anxiety and depression compared to those who knew many of their neighbors. In contrast, in poor neighborhoods, children whose parent reported knowing few of the neighbors had lower levels of internalizing problems compared to those who knew many of their neighbors. These results are discussed in terms of furthering the study of the contextual nature of the social capital in explaining community inequalities in mental health among children. (C) 2003 Elsevier Science Ltd. All rights reserved.
C1 UTSW Dallas, MPH Program, Houston Sch Publ Hlth, Dallas, TX 75390 USA.
   Johns Hopkins Univ, Dept Populat & Family Hlth Sci, Baltimore, MD 21205 USA.
   Univ Maryland, Dept Behav & Community Hlth Nursing & Epidemiol &, Baltimore, MD 21201 USA.
RP Caughy, MO (reprint author), UTSW Dallas, MPH Program, Houston Sch Publ Hlth, 5323 Harry Hines Blvd,V8-112A, Dallas, TX 75390 USA.
EM margaret.caughy@utsouthwestern.edu
RI Muntaner, C/A-5043-2010
NR 53
TC 194
Z9 195
U1 4
U2 58
PU PERGAMON-ELSEVIER SCIENCE LTD
PI OXFORD
PA THE BOULEVARD, LANGFORD LANE, KIDLINGTON, OXFORD OX5 1GB, ENGLAND
SN 0277-9536
J9 SOC SCI MED
JI Soc. Sci. Med.
PD JUL
PY 2003
VL 57
IS 2
BP 227
EP 237
AR PII S0277-9536(02)00342-8
DI 10.1016/S0277-9536(02)00342-8
PG 11
WC Public, Environmental & Occupational Health; Social Sciences, Biomedical
SC Public, Environmental & Occupational Health; Biomedical Social Sciences
GA 686RC
UT WOS:000183333900004
PM 12765704
DA 2020-02-16
ER

PT J
AU Anderson, P
   Doyle, LW
AF Anderson, P
   Doyle, LW
CA Victorian Infant Collaborative Stu
TI Neurobehavioral outcomes of school-age children born extremely low birth
   weight or very preterm in the 1990s
SO JAMA-JOURNAL OF THE AMERICAN MEDICAL ASSOCIATION
LA English
DT Article
ID COGNITIVE-ABILITIES; EARLY ADOLESCENCE; PARENTING STRESS;
   GESTATIONAL-AGE; INFANTS; TERM; BRAIN; LESS; ATTAINMENT; DISORDERS
AB Context The outcome into school age of regional cohorts of children born in the 1990s with birth weights less than 1000 g (extremely low birth weight, ELBW) or earlier than 28 weeks' gestation (very preterm) is not known.
   Objective To determine the cognitive, educational, and behavioral outcome of ELBW or very preterm infants born in the 1990s compared with normal birth weight (NBW) controls.
   Design Regional cohort study.
   Setting Victoria, Australia. Participants The ELBW or very preterm cohort was composed of 298 consecutive survivors born during 1991-1992. The NBW cohort was composed of 262 randomly selected children with birth weights of more than 2499 g.
   Main Outcome Measures Cognitive ability, educational progress, and behavioral problems.
   Results The follow-up rates from birth to 8 years of age for survivors were 92.3% (275/298) for the ELBW or very preterm cohort and 85.1% (223/262) for the NBW cohort. The ELBW or very preterm children scored significantly below NBW controls on full-scale IQ (mean difference, -9.4; 95% confidence interval [CI], -12.1 to -6.7; P<.001) and indices of verbal comprehension (mean difference, -6.8; 95% Cl, -9.5 to -4.2; P<001), perceptual organization (mean difference, -9.9; 95% Cl, -12.7 to -7.2; P<001), freedom from distractibility (mean difference, -8.1; 95% Cl, -10.8 to -5.5; P<001), and processing speed (mean difference, -6.7; 95% Cl, -9.4 to -4.0; P<001). The ELBW or very preterm children performed significantly worse than the NBW cohort on tests of reading (mean difference, -6.7; 95% Cl, -9.5 to -3.9; P<001), spelling (mean difference, -5.6; 95% Cl, -8.0 to -3.3; P<.001), and arithmetic (mean difference, -8.8; 95% Cl, -11.3 to -6.2; P<.001). Attentional difficulties, internalizing behavior problems, and immature adaptive skills were more prevalent in the ELBW or very preterm cohort.
   Conclusion School-aged ELBW or very preterm children born in the 1990s continue to display cognitive, educational, and behavioral impairments.
C1 Royal Womens Hosp, Dept Obstet & Gynaecol, Carlton, Vic 3053, Australia.
   Murdoch Childrens Res Inst, Melbourne, Vic, Australia.
   Univ Melbourne, Melbourne, Vic, Australia.
RP Doyle, LW (reprint author), Royal Womens Hosp, Dept Obstet & Gynaecol, 132 Grattan St, Carlton, Vic 3053, Australia.
RI Fahimifar, Sepideh/M-5303-2019; Anderson, Peter John/O-5302-2019;
   Anderson, Peter J/B-6839-2015; Dilger, Ryan N./E-7031-2010
OI Anderson, Peter John/0000-0001-7430-868X; Anderson, Peter
   J/0000-0001-7430-868X; Dilger, Ryan N./0000-0003-2538-2845; Doyle,
   Lex/0000-0002-7667-7312
NR 46
TC 574
Z9 587
U1 1
U2 52
PU AMER MEDICAL ASSOC
PI CHICAGO
PA 515 N STATE ST, CHICAGO, IL 60610 USA
SN 0098-7484
J9 JAMA-J AM MED ASSOC
JI JAMA-J. Am. Med. Assoc.
PD JUN 25
PY 2003
VL 289
IS 24
BP 3264
EP 3272
DI 10.1001/jama.289.24.3264
PG 9
WC Medicine, General & Internal
SC General & Internal Medicine
GA 693EX
UT WOS:000183704600019
PM 12824207
OA Bronze
DA 2020-02-16
ER

PT J
AU Swadi, H
   Bobier, C
AF Swadi, H
   Bobier, C
TI Substance use disorder comorbidity among inpatient youths with
   psychiatric disorder
SO AUSTRALIAN AND NEW ZEALAND JOURNAL OF PSYCHIATRY
LA English
DT Article
DE adolescents; comorbidity; inpatients; New Zealand; substance use
   disorders
ID CANNABIS USE; ADOLESCENT INPATIENTS; MENTAL-HEALTH; GENDER DIFFERENCES;
   SENSATION SEEKING; YOUNG-PEOPLE; RISK FACTOR; DRUG-USE; ABUSE;
   SCHIZOPHRENIA
AB Objective: Substance abuse/dependence has been reported to show significant association with psychopathology, and is likely to influence the course and outcome of psychiatric illness. The aim of this study was to determine the rate of substance use disorders (other than alcohol) comorbidity among inpatient adolescents with severe Axis 1 psychiatric disorder.
   Method: A retrospective analysis of systematically collected data was carried out. The subjects were 16-18-year-old youths, admitted to an inpatient unit for severe psychiatric disorder. The data collection process utilized the DSM-IV criteria for diagnostic categorization of psychiatric disorder and substance use disorder. Demographic data, and data on suicide attempts were also collected.
   Results: Over a period of one year (March 2001-March 2002), 62 patients were admitted to the Christchurch Youth Inpatient Unit; 40 (64.5%) had a comorbid Substance Abuse Disorder (SAD) according to DSM-IV criteria and none had a Substance Dependence Disorder. The vast majority involved cannabis and stimulants. Sixty per cent of those with mood disorder, 63% of those with anxiety disorder and 80% of those with schizophrenia spectrum disorder had a comorbid SAD. Internalizing problems, especially mood disorders, pre-dominated among those with SAD reflecting the Unit's admission criteria. There were no differences in attempted suicide rates between those with SAD and those without SAD, but those with SAD were more likely to have unstable accommodation/living arrangements than those without SAD.
   Conclusions: Our findings confirm previous reports suggestive of high rates of SAD comorbidity among youth with severe psychiatric illness. There are clinical and process implications for these findings particularly identification of substance use disorders and their treatment as well as resource availability and staff training.
C1 Princess Margaret Hosp, Youth Inpatient Unit, Christchurch 2, New Zealand.
RP Swadi, H (reprint author), Princess Margaret Hosp, Youth Inpatient Unit, POB 800, Christchurch 2, New Zealand.
NR 30
TC 29
Z9 29
U1 0
U2 9
PU BLACKWELL PUBLISHING ASIA
PI CARLTON
PA 54 UNIVERSITY ST, P O BOX 378, CARLTON, VICTORIA 3053, AUSTRALIA
SN 0004-8674
J9 AUST NZ J PSYCHIAT
JI Aust. N. Z. J. Psych.
PD JUN
PY 2003
VL 37
IS 3
BP 294
EP 298
DI 10.1046/j.1440-1614.2003.01180.x
PG 5
WC Psychiatry
SC Psychiatry
GA 681TE
UT WOS:000183050800007
PM 12780467
DA 2020-02-16
ER

PT J
AU Carlson, GA
   Youngstrom, EA
AF Carlson, GA
   Youngstrom, EA
TI Clinical implications of pervasive manic symptoms in children
SO BIOLOGICAL PSYCHIATRY
LA English
DT Article; Proceedings Paper
CT Conference on Pediatric Bipolar Disorder
CY MAR, 2002
CL BOSTON, MASSACHUSETTS
DE bipolar disorder; mania; cross-informant ratings; children; adolescents;
   validity
ID RATING-SCALE; PARENT; DISORDER; DEPRESSION; DIAGNOSIS; INFORMANTS;
   AGREEMENT; MOTHERS; SAMPLE
AB Background: Prior investigations of cross-informant agreement among parents, teachers, and clinicians about externalizing and internalizing problems have not directly addressed agreement about manic Symptoms.
   Methods: We identified three groups from a large cohort of youths, aged 8-12 years, treated on an inpatient unit. All 108 participants met criteria for an externalizing disorder, based on a semi-structured diagnostic interview. Of these, 49 did not have manic symptoms endorsed by either the parent or a teacher; 34 had manic symptoms reported by the parent only, and 25 had pervasive manic symptoms (i.e., corroborated by both sources).
   Results: The "corroborated mania" group consistently showed the most disruptive behavior on the inpatient unit, the worst behavior problems on multiple scales, and the longest admission durations. The "parent-only" group scored in the midrange on all of these measures, with group differences typically representing small to medium effect sizes. The "externalizing only" group consistently scored lowest on all dependent measures, with the differences representing large to extremely large effects when compared with the corroborated mania group and medium effects as compared with the parent-only group.
   Conclusions: Youths for whom multiple informants report manic symptoms appear likely to have more severe symptom presentation and more complicated, refractory courses than do youths without manic symptoms. (C) 2003 Society of Biological Psychiatry.
C1 SUNY Stony Brook, Dept Psychiat, Stony Brook, NY 11794 USA.
   SUNY Stony Brook, Dept Pediat, Stony Brook, NY 11794 USA.
   Case Western Reserve Univ, Dept Psychol & Psychiat, Cleveland, OH 44106 USA.
RP Carlson, GA (reprint author), SUNY Stony Brook, Dept Psychiat, Putnam Hall S Campus, Stony Brook, NY 11794 USA.
OI Youngstrom, Eric/0000-0003-2251-6860
NR 31
TC 42
Z9 42
U1 0
U2 2
PU ELSEVIER SCIENCE INC
PI NEW YORK
PA 360 PARK AVE SOUTH, NEW YORK, NY 10010-1710 USA
SN 0006-3223
J9 BIOL PSYCHIAT
JI Biol. Psychiatry
PD JUN 1
PY 2003
VL 53
IS 11
BP 1050
EP 1058
DI 10.1016/S0006-3223(03)00068-4
PG 9
WC Neurosciences; Psychiatry
SC Neurosciences & Neurology; Psychiatry
GA 686UT
UT WOS:000183339900015
PM 12788250
DA 2020-02-16
ER

PT J
AU Zukauskiene, R
   Ignataviciene, K
   Daukantaite, D
AF Zukauskiene, R
   Ignataviciene, K
   Daukantaite, D
TI Subscales scores of the Lithuanian version of CBCL - Preliminary data on
   the emotional and behavioural problems in childhood and adolescence
SO EUROPEAN CHILD & ADOLESCENT PSYCHIATRY
LA English
DT Article
DE child; adolescent; CBCL; SES; family composition
ID CHILDREN; CHECKLIST; COMPETENCE; PARENTS; PSYCHOPATHOLOGY; OLD
AB This study set out to investigate some psychometric properties of the Lithuanian version of CBCL for providing the preliminary data on the emotional and behavioural problems in Lithuanian children taking factors such as gender, age, SES and family composition into account. The CBCL was completed by parents of 7- to 11- and 12- to 14-year-old school children (N = 1296) drawn from the urban and suburban population. Younger boys scored higher than girls on externalizing problems and total problems scores, and older girls scored higher on internalizing problems. Younger children scored higher than the older children on total problems and externalizing problems scores. The comparisons with the US sample indicated that the levels of problem behaviour in 7- to 14-year-old children are similar to those found in the US. Lithuanian children had higher total problem scores; however, the effect sizes for other scales, except the attention problems scale and the somatic complaints scale, were very small. Similar to other studies, we found significant SES effects on total problem scores. Problem scores were highest for the lowest SES children. In general, this study supports previous findings concerning CBCL: similarities in emotional and behavioural problems outweigh differences in cross-cultural studies based on CBCL.
C1 Law Univ Lithuania, Dept Psychol, LT-2057 Vilnius, Lithuania.
   Vilnius Pedagog Univ, Dept Psychol, Vilnius, Lithuania.
   Stockholm Univ, Dept Psychol, S-10691 Stockholm, Sweden.
RP Zukauskiene, R (reprint author), Law Univ Lithuania, Dept Psychol, Ate Str 20, LT-2057 Vilnius, Lithuania.
RI Zukauskiene, Rita/D-1214-2012; Zukauskiene, Rita/AAH-4444-2019
OI Zukauskiene, Rita/0000-0002-0884-7578; Zukauskiene,
   Rita/0000-0002-0884-7578; Daukantaite, Daiva/0000-0002-1994-041X
NR 25
TC 17
Z9 17
U1 0
U2 8
PU DR DIETRICH STEINKOPFF VERLAG
PI DARMSTADT
PA PO BOX 10 04 62, D-64204 DARMSTADT, GERMANY
SN 1018-8827
J9 EUR CHILD ADOLES PSY
JI Eur. Child Adolesc. Psych.
PD JUN
PY 2003
VL 12
IS 3
BP 136
EP 143
DI 10.1007/s00787-003-0321-7
PG 8
WC Psychology, Developmental; Pediatrics; Psychiatry
SC Psychology; Pediatrics; Psychiatry
GA 691AL
UT WOS:000183582600004
PM 12768461
DA 2020-02-16
ER

PT J
AU Reijneveld, SA
   Vogels, AGC
   Brugman, E
   Van Ede, J
   Verhulst, FC
   Verloove-Vanhorick, SP
AF Reijneveld, SA
   Vogels, AGC
   Brugman, E
   Van Ede, J
   Verhulst, FC
   Verloove-Vanhorick, SP
TI Early detection of psychosocial problems in adolescents - How useful is
   the Dutch short indicative questionnaire (KIVPA)?
SO EUROPEAN JOURNAL OF PUBLIC HEALTH
LA English
DT Article
DE adolescent behaviour; epidemiology; mass screening; mental health;
   questionnaire
ID CHILD PSYCHIATRIC-DISORDERS; DIFFICULTIES QUESTIONNAIRE; HEALTH-CARE;
   COMMUNITY; PREVENTION; STRENGTHS; PARENT; SAMPLE
AB Background: Psychosocial problems, such as behavioural, emotional, and educational problems, are highly prevalent among children and adolescents. Early treatment may reduce these problems, if accurately identified. Validated questionnaires may support identification. The aim of this study is to assess the psychometric qualities of such a questionnaire, the Short Indicative Questionnaire for Psychosocial problems among Adolescents (KIVPA,) and to determine whether it is suitable for and adds to the early detection of psychosocial problems among adolescents. Methods: Data came from a national sample of 1,440 Dutch adolescents, using the KIVPA, the Child Behavior Checklist (CBCL), and the Youth Self-Report (YSR). Of these, 1,248 provided data on all questionnaires (77.8%). The scale structure of the KIVPA was assessed; its sensitivity and specificity using CBCL, YSR and referral for psychosocial problems as criteria; and its contribution to detecting CBCL and YSR problems. Results: The KIVPA is mostly Uni-dimensional but the variance explained by its main factor is relatively low. The total KIVPA score discriminates between adolescents with and without problems on the three criteria. Using a clinical YSR total problem score as criterion, sensitivity and specificity are 0.82 and 0.85, respectively, at the proposed cut-off (area under-the ROC curve: 0.92; 95% confidence interval (CI) 0.90-0.95). The odds ratio of a clinical YSR score for an elevated KIVPA score is 29.1 (95% Cl: 14.4-59.1), although the KIVPA mainly covers internalizing problems. Conclusion: The KIVPA has added value in the early detection of internalizing psychosocial problems, but is not sufficiently efficient.
C1 TNO Prevent & Hlth, NL-2301 CE Leiden, Netherlands.
   Frisian Publ Hlth Serv, Leeuwarden, Netherlands.
   Erasmus Univ, Sophia Childrens Hosp, Rotterdam, Netherlands.
RP Reijneveld, SA (reprint author), TNO Prevent & Hlth, POB 2215, NL-2301 CE Leiden, Netherlands.
RI Babicova, Zuzana/L-9849-2015
NR 34
TC 23
Z9 23
U1 0
U2 4
PU OXFORD UNIV PRESS
PI OXFORD
PA GREAT CLARENDON ST, OXFORD OX2 6DP, ENGLAND
SN 1101-1262
J9 EUR J PUBLIC HEALTH
JI Eur. J. Public Health
PD JUN
PY 2003
VL 13
IS 2
BP 152
EP 159
DI 10.1093/eurpub/13.2.152
PG 8
WC Public, Environmental & Occupational Health
SC Public, Environmental & Occupational Health
GA 686WT
UT WOS:000183344500013
PM 12803414
OA Bronze
DA 2020-02-16
ER

PT J
AU Youngstrom, EA
   Findling, RL
   Calabrese, JR
AF Youngstrom, EA
   Findling, RL
   Calabrese, JR
TI Who are the comorbid adolescents? Agreement between psychiatric
   diagnosis, youth, parent, and teacher report
SO JOURNAL OF ABNORMAL CHILD PSYCHOLOGY
LA English
DT Article
DE comorbidity; externalizing problems; internalizing problems; children
   and adolescents; bipolar spectrum disorders
ID EMPIRICALLY BASED ASSESSMENT; GENERAL BEHAVIOR INVENTORY; COMMON
   MENTAL-DISORDERS; TEST-RETEST RELIABILITY; CHILDHOOD PSYCHOPATHOLOGY;
   MOTIVATIONAL THEORY; CRITERION VALIDITY; INTERVIEW SCHEDULE; CHILDREN;
   INFORMANTS
AB The investigators examined the rates of psychiatric comorbidity for externalizing and internalizing behavior problems, using semistructured diagnostic interview and parent, teacher, and youth report on the Achenbach checklists. The study also evaluated the effects of conjunctive, compensatory, and disjunctive data combination strategies. Using the same data and identical diagnostic thresholds, between 5 and 74% of 189 youths presenting to an outpatient clinic were identified as having comorbid internalizing and externalizing problems. Parent report and semistructured interview indicated the highest comorbidity rates. Despite good cross-source agreement (rs.29-.58), there was very little agreement about which specific youths presented with comorbid internalizing and externalizing problems (kappas.14-.40). Results also indicate that single DSM-IV disorders, such as bipolar disorder, can manifest "comorbid" patterns of behavior problems on checklists.
C1 Case Western Reserve Univ, Dept Psychol, Cleveland, OH 44106 USA.
   Univ Hosp Cleveland, Cleveland, OH 44106 USA.
RP Youngstrom, EA (reprint author), Case Western Reserve Univ, Dept Psychol, 10900 Euclid Ave, Cleveland, OH 44106 USA.
OI Youngstrom, Eric/0000-0003-2251-6860
NR 80
TC 108
Z9 110
U1 0
U2 30
PU KLUWER ACADEMIC/PLENUM PUBL
PI NEW YORK
PA 233 SPRING ST, NEW YORK, NY 10013 USA
SN 0091-0627
J9 J ABNORM CHILD PSYCH
JI J. Abnorm. Child Psychol.
PD JUN
PY 2003
VL 31
IS 3
BP 231
EP 245
DI 10.1023/A:1023244512119
PG 15
WC Psychology, Clinical; Psychology, Developmental
SC Psychology
GA 664LA
UT WOS:000182061500001
PM 12774858
DA 2020-02-16
ER

PT J
AU Beyers, JM
   Loeber, R
AF Beyers, JM
   Loeber, R
TI Untangling developmental relations between depressed mood and
   delinquency in male adolescents
SO JOURNAL OF ABNORMAL CHILD PSYCHOLOGY
LA English
DT Article
DE delinquency; depression; comorbidity; longitudinal
ID CONDUCT DISORDER; INTERNALIZING PROBLEMS; SUBSTANCE USE; BOYS;
   COMORBIDITY; CHILDHOOD; BEHAVIORS; COOCCURRENCE; CHILDREN; VIOLENCE
AB Relations between depressed mood and delinquency were investigated in a longitudinal sample of 506 urban adolescent males across ages 13.5-17.5, while adjusting for common risk factors. Adolescents provided yearly reports of their delinquent activities and depressed mood, as well as reports of peer delinquency at age 13.5 (i.e., baseline). Primary caregivers and teachers provided reports of risk factors for depressed mood and delinquency such as aggressive behavior problems and low academic achievement. Two-level hierarchical generalized linear models of concurrent relations indicated that depressed mood predicted concurrent variety of delinquent acts, and more variety of delinquent acts predicted concurrent depressed mood, even after controlling common risk factors. Longitudinal analyses indicated that after controlling for common risk factors, depressed mood had a more robust effect on delinquency variety trajectories than delinquency variety had on depressed mood trajectories. Time-averaged depressed mood significantly predicted a more positive rate of change in delinquency variety across time. Baseline delinquency variety predicted baseline depressed mood and time-averaged delinquency variety predicted a more positive rate of change in depressed mood; however, both effects were marginally significant. Implications of the results for theory and intervention are discussed.
C1 Univ Washington, Social Dev Res Grp, Seattle, WA 98195 USA.
   Univ Pittsburgh, Western Psychiat Inst & Clin, Pittsburgh, PA 15213 USA.
RP Beyers, JM (reprint author), Univ Washington, Social Dev Res Grp, 9725 3rd Ave NE,Suite 401, Seattle, WA 98195 USA.
NR 55
TC 130
Z9 133
U1 1
U2 19
PU KLUWER ACADEMIC/PLENUM PUBL
PI NEW YORK
PA 233 SPRING ST, NEW YORK, NY 10013 USA
SN 0091-0627
J9 J ABNORM CHILD PSYCH
JI J. Abnorm. Child Psychol.
PD JUN
PY 2003
VL 31
IS 3
BP 247
EP 266
DI 10.1023/A:1023225428957
PG 20
WC Psychology, Clinical; Psychology, Developmental
SC Psychology
GA 664LA
UT WOS:000182061500002
PM 12774859
DA 2020-02-16
ER

PT J
AU Keiley, MK
   Lofthouse, N
   Bates, JE
   Dodge, KA
   Pettit, GS
AF Keiley, MK
   Lofthouse, N
   Bates, JE
   Dodge, KA
   Pettit, GS
TI Differential risks of covarying and pure components in mother and
   teacher reports of externalizing and internalizing Behavior across ages
SO JOURNAL OF ABNORMAL CHILD PSYCHOLOGY
LA English
DT Article
DE comorbidity; covariation; externalizing-internalizing behaviors; risk
   factors
ID DOMAIN GROWTH ANALYSIS; DEVELOPMENTAL PSYCHOPATHOLOGY; DEPRESSIVE
   SYMPTOMS; CONDUCT DISORDER; COMORBIDITY; CHILDREN; CHILDHOOD;
   AGGRESSION; ADOLESCENTS; SPECIFICITY
AB In a sample of 585 children assessed in kindergarten through 8th grade, we fit a confirmatory factor model to both mother- and teacher-reported symptoms on the Achenbach checklists (CBCL, TRF) and determined that a covariation factor of externalizing and internalizing behaviors existed, in addition to the pure-form factors of externalizing and internalizing for each reporter. In 3 structural equation models, between 8 and 67% of the variance in these 6 latent factors was accounted for by a set of antecedent child, sociocultural, parenting, and peer risk variables. Each of the 6 latent factors, taken 2 at a time, was predicted by a unique set of risk variables; however, there were some patterns that held for both mother- and teacher-report symptom factors: Child temperamental unadaptability and female gender were predictors of higher internalizing symptoms; child temperamental resistance to control, parental harsh punishment, male gender, low SES, and peer rejection were related to higher externalizing symptoms whereas child temperamental unadaptability was related to lower externalizing symptoms; and peer rejection and family stress were also related to the covarying, externalizing-plus-internalizing component of both mother and teacher reports.
C1 Purdue Univ, Dept Child Dev & Family Studies, W Lafayette, IN 47907 USA.
   Ohio State Univ, Med Ctr, Columbus, OH 43210 USA.
   Indiana Univ, Dept Psychol, Bloomington, IN USA.
   Duke Univ, Durham, NC USA.
   Auburn Univ, Dept Human Dev & Family Studies, Auburn, AL 36849 USA.
RP Keiley, MK (reprint author), Purdue Univ, Dept Child Dev & Family Studies, 1269 Fowler House, W Lafayette, IN 47907 USA.
FU NIDA NIH HHSUnited States Department of Health & Human ServicesNational
   Institutes of Health (NIH) - USANIH National Institute on Drug Abuse
   (NIDA) [K05 DA015226-01, K05 DA015226]; NIMH NIH HHSUnited States
   Department of Health & Human ServicesNational Institutes of Health (NIH)
   - USANIH National Institute of Mental Health (NIMH) [R01 MH056961-02,
   R01 MH056961]; PHS HHSUnited States Public Health Service [42498, 30572,
   28018]
NR 61
TC 154
Z9 162
U1 0
U2 27
PU KLUWER ACADEMIC/PLENUM PUBL
PI NEW YORK
PA 233 SPRING ST, NEW YORK, NY 10013 USA
SN 0091-0627
J9 J ABNORM CHILD PSYCH
JI J. Abnorm. Child Psychol.
PD JUN
PY 2003
VL 31
IS 3
BP 267
EP 283
DI 10.1023/A:1023277413027
PG 17
WC Psychology, Clinical; Psychology, Developmental
SC Psychology
GA 664LA
UT WOS:000182061500003
PM 12774860
OA Green Accepted
DA 2020-02-16
ER

PT J
AU Lilienfeld, SO
AF Lilienfeld, SO
TI Comorbidity between and within childhood externalizing and internalizing
   disorders: Reflections and directions
SO JOURNAL OF ABNORMAL CHILD PSYCHOLOGY
LA English
DT Article
DE comorbidity; externalizing disorders; internalizing disorders;
   classification; diagnosis; psychopathology
ID DISINHIBITORY PSYCHOPATHOLOGY; CONDUCT DISORDER; TRIPARTITE MODEL;
   CO-MORBIDITY; ANXIETY; DEPRESSION; COMMON; ADOLESCENCE; CHILDREN
AB The term and concept of "comorbidity" has been mired in controversy, although there is little question that the existence of covariation among psychiatric diagnoses poses significant challenges to current models of psychiatric classification and diagnosis. The papers in this Special Section underscore a number of important issues relevant to the comorbidity between and within childhood externalizing and internalizing disorders, and illustrate both methodological and substantive reasons for such comorbidity. Weiss, Susser, and Catron's distinction among common, broad-band specific, and narrow-band specific features provides a helpful framework for understanding the comorbidity of childhood externalizing and internalizing disorders (B, Weiss, K. Susser, & T. Catron, 1998). Hierarchical models of psychopathology help to dissolve the distinction between "splitters" and "lumpers" and point to variables that may elucidate the etiology of externalizing and internalizing disorders.
C1 Emory Univ, Dept Psychol, Atlanta, GA 30322 USA.
RP Lilienfeld, SO (reprint author), Emory Univ, Dept Psychol, Room 206,532 N Kilgo Circle, Atlanta, GA 30322 USA.
NR 49
TC 147
Z9 149
U1 2
U2 32
PU KLUWER ACADEMIC/PLENUM PUBL
PI NEW YORK
PA 233 SPRING ST, NEW YORK, NY 10013 USA
SN 0091-0627
J9 J ABNORM CHILD PSYCH
JI J. Abnorm. Child Psychol.
PD JUN
PY 2003
VL 31
IS 3
BP 285
EP 291
DI 10.1023/A:1023229529866
PG 7
WC Psychology, Clinical; Psychology, Developmental
SC Psychology
GA 664LA
UT WOS:000182061500004
PM 12774861
DA 2020-02-16
ER

PT J
AU Nyborg, VM
   Curry, JF
AF Nyborg, VM
   Curry, JF
TI The impact of perceived racism: Psychological symptoms among African
   American boys
SO JOURNAL OF CLINICAL CHILD AND ADOLESCENT PSYCHOLOGY
LA English
DT Article
ID BLOOD-PRESSURE; DEPRESSIVE SYMPTOMS; MENTAL-HEALTH; DISCRIMINATION;
   ADOLESCENTS; CHILDREN; BLACK; ANGER; DISTINCTION; EXPRESSION
AB Examined the relations among perceived racism and externalizing symptoms, internalizing symptoms, hopelessness, and self-concept in African American boys (N = 84). The experience of racism is a complex phenomenon that has been found to have negative psychological outcomes in adult studies of African Americans. There has been a gap in the empirical literature regarding the possible associations between perceived racism and children's psychological well-being. This study is an attempt to address that gap. Results demonstrated that experiences of racism were related to self- and parent-reported externalizing symptoms. Personal experiences of racism were related to self-reported internalizing symptoms, lower self-concept, and higher levels of hopelessness. Potential mediators (e.g., trait anger, hostile attribution bias) were analyzed. Additional analyses indicated that trait anger mediated a number of the observed relations between perceived racism and behavioral symptoms. The results of the study suggest that perceived racism is associated with multiple negative correlates for African American boys.
C1 Duke Univ, Durham, NC 27706 USA.
RP Nyborg, VM (reprint author), Rhode Isl Hosp, Dept Child & Family Psychol, 593 Eddy St, Providence, RI 02903 USA.
NR 43
TC 101
Z9 103
U1 0
U2 15
PU LAWRENCE ERLBAUM ASSOC INC
PI MAHWAH
PA 10 INDUSTRIAL AVE, MAHWAH, NJ 07430-2262 USA
SN 1537-4416
J9 J CLIN CHILD ADOLESC
JI J. Clin. Child Adolesc. Psychol.
PD JUN
PY 2003
VL 32
IS 2
BP 258
EP 266
DI 10.1207/S15374424JCCP3202_11
PG 9
WC Psychology, Clinical; Psychology, Developmental
SC Psychology
GA 670TU
UT WOS:000182425900011
PM 12679284
DA 2020-02-16
ER

PT J
AU Donovan, SJ
   Nunes, EV
   Stewart, JW
   Ross, D
   Quitkin, FM
   Jensen, PS
   Klein, DF
AF Donovan, SJ
   Nunes, EV
   Stewart, JW
   Ross, D
   Quitkin, FM
   Jensen, PS
   Klein, DF
TI "Outer-directed irritability": A distinct mood syndrome in explosive
   youth with a disruptive behavior disorder?
SO JOURNAL OF CLINICAL PSYCHIATRY
LA English
DT Article
ID DIVALPROEX TREATMENT; CONDUCT DISORDER; CHILDREN; ADOLESCENTS;
   COMORBIDITY; AGGRESSION; DEPRESSION; TEMPER; FAMILY; SCALE
AB Objective: To examine whether "outer-directed irritability," a mood construct from the adult literature, characterizes a subgroup of disruptive behavior disordered children and adolescents previously shown to improve on divalproex, a mood stabilizer.
   Method. A sample (N = 20) of disruptive youth (aged 10-18 years) entering a divalproex treatment study of temper and irritable mood swings was compared to normal controls (N = 18) on measures of aggression/irritability directed against others (externalizing symptoms) and on aggression/irritability against self, anxiety, and depression (internalizing symptoms). All patients met DSM-IV criteria for a disruptive behavior disorder (oppositional defiant disorder of conduct disorder) in addition to research criteria.
   Results: "Outer-directed irritability" most clearly distinguished patients from controls (effect size 4.1) and did not correlate with other mood measures. Patients and controls showed no to minimal differences on internalizing symptoms.
   Conclusion: Disruptive behavior disordered children and adolescents characterized by outer-directed irritability exist, can be identified, and should be further investigated, especially since they are potentially treatable.
C1 Columbia Univ, New York State Psychiat Inst, Dept Therapeut, New York, NY 10032 USA.
RP Donovan, SJ (reprint author), Columbia Univ, New York State Psychiat Inst, Dept Therapeut, 1051 Riverside Dr,51, New York, NY 10032 USA.
OI Jensen, Peter/0000-0003-2387-0650
FU NIDA NIH HHSUnited States Department of Health & Human ServicesNational
   Institutes of Health (NIH) - USANIH National Institute on Drug Abuse
   (NIDA) [2-K02-DA00288, R01-DA12234-01A1, 1-K02-DA00451-01A1]
NR 19
TC 16
Z9 16
U1 0
U2 3
PU PHYSICIANS POSTGRADUATE PRESS
PI MEMPHIS
PA P O BOX 240008, MEMPHIS, TN 38124 USA
SN 0160-6689
J9 J CLIN PSYCHIAT
JI J. Clin. Psychiatry
PD JUN
PY 2003
VL 64
IS 6
BP 698
EP 701
DI 10.4088/JCP.v64n0612
PG 4
WC Psychology, Clinical; Psychiatry
SC Psychology; Psychiatry
GA 693YR
UT WOS:000183746400012
PM 12823085
DA 2020-02-16
ER

PT J
AU Wright, JC
   Zakriski, AL
AF Wright, JC
   Zakriski, AL
TI When syndromal similarity obscures functional dissimilarity: Distinctive
   evoked environments of externalizing and mixed syndrome boys
SO JOURNAL OF CONSULTING AND CLINICAL PSYCHOLOGY
LA English
DT Article
ID DEVELOPMENTAL PSYCHOPATHOLOGY; PERSONALITY-ASSESSMENT; SOCIAL-BEHAVIOR;
   CHILDREN; AGGRESSION; WITHDRAWN; DISORDERS; MISFIT; SCHOOL
AB This research examined how syndromal approaches to assessment can obscure differences between children in the quality of their social interactions. Mixed boys (high for externalizing and internalizing problems) showed heterogeneity in the responses they evoked from others: For one subgroup, aggression and withdrawal evoked aversive responses from others, and even prosocial behavior evoked hostile peer responses; for the other, aggression and withdrawal evoked positive peer responses. Externalizing boys also showed heterogeneity in the patterning of their evoked responses. Within-group heterogeneity was not explained by boys' syndrome scores but was linked to their reactions to specific antecedent events. The results illustrate how a contextualized analysis of behavior can reveal distinctive social interactional patterns that underlie similar overall rates of problem behaviors.
C1 Brown Univ, Dept Psychol, Providence, RI 02912 USA.
   Connecticut Coll, Dept Psychol, New London, CT 06320 USA.
RP Wright, JC (reprint author), Brown Univ, Dept Psychol, 89 Waterman St, Providence, RI 02912 USA.
NR 51
TC 6
Z9 6
U1 0
U2 1
PU AMER PSYCHOLOGICAL ASSOC
PI WASHINGTON
PA 750 FIRST ST NE, WASHINGTON, DC 20002-4242 USA
SN 0022-006X
J9 J CONSULT CLIN PSYCH
JI J. Consult. Clin. Psychol.
PD JUN
PY 2003
VL 71
IS 3
BP 516
EP 527
DI 10.1037/0022-006X.71.3.516
PG 12
WC Psychology, Clinical
SC Psychology
GA 681JB
UT WOS:000183032100011
PM 12795575
DA 2020-02-16
ER

PT J
AU Sandler, IN
   Ayers, TS
   Wolchik, SA
   Tein, JY
   Kwok, OM
   Haine, RA
   Twohey-Jacobs, J
   Suter, J
   Lin, K
   Padgett-Jones, S
   Weyer, JL
   Cole, E
   Kriege, G
   Griffin, WA
AF Sandler, IN
   Ayers, TS
   Wolchik, SA
   Tein, JY
   Kwok, OM
   Haine, RA
   Twohey-Jacobs, J
   Suter, J
   Lin, K
   Padgett-Jones, S
   Weyer, JL
   Cole, E
   Kriege, G
   Griffin, WA
TI The Family Bereavement Program: Efficacy evaluation of a theory-based
   prevention program for parentally bereaved children and adolescents
SO JOURNAL OF CONSULTING AND CLINICAL PSYCHOLOGY
LA English
DT Article
ID PSYCHOLOGICAL SYMPTOMATOLOGY; REGRESSION-ANALYSIS; INTERVENTION;
   DIVORCE; DEPRESSION; MODELS; PSYCHOTHERAPY; PERCEPTIONS; STABILITY;
   SYMPTOMS
AB This article presents an experimental evaluation of the Family Bereavement Program (FBP), a 2-component group intervention for parentally bereaved children ages 8-16. The program involved separate groups for caregivers, adolescents, and children, which were designed to change potentially modifiable risk and protective factors for bereaved children. The evaluation involved random assignment of 156 families (244 children and adolescents) to the FBP or a self-study condition. Families participated in assessments at pretest, posttest, and 11-month follow-up. Results indicated that the FBP led to improved parenting, coping, and caregiver mental health and to reductions in stressful events at posttest. At follow-up, the FBP led to reduced internalizing and externalizing problems, but only for girls and those who had higher problem scores at baseline.
C1 Arizona State Univ, Dept Psychol, Tempe, AZ 85287 USA.
   Arizona State Univ, Prevent Res Program, Tempe, AZ 85287 USA.
   Hansen Mortuary, Phoenix, AZ USA.
   E Valley Interfaith Counseling Ctr, Mesa, AZ USA.
   Arizona State Univ, Dept Family & Human Dev, Tempe, AZ 85287 USA.
RP Sandler, IN (reprint author), Arizona State Univ, Dept Psychol, POB 871104, Tempe, AZ 85287 USA.
FU NIMH NIH HHSUnited States Department of Health & Human ServicesNational
   Institutes of Health (NIH) - USANIH National Institute of Mental Health
   (NIMH) [R01 MH49155-05]; PHS HHSUnited States Public Health Service [P30
   M439246-15]
NR 77
TC 190
Z9 192
U1 2
U2 35
PU AMER PSYCHOLOGICAL ASSOC
PI WASHINGTON
PA 750 FIRST ST NE, WASHINGTON, DC 20002-4242 USA
SN 0022-006X
J9 J CONSULT CLIN PSYCH
JI J. Consult. Clin. Psychol.
PD JUN
PY 2003
VL 71
IS 3
BP 587
EP 600
DI 10.1037/0022-006X.71.3.587
PG 14
WC Psychology, Clinical
SC Psychology
GA 681JB
UT WOS:000183032100017
PM 12795581
DA 2020-02-16
ER

PT J
AU Roberts, C
   Kane, R
   Thomson, H
   Bishop, B
   Hart, B
AF Roberts, C
   Kane, R
   Thomson, H
   Bishop, B
   Hart, B
TI The prevention of depressive symptoms in rural school children: A
   randomized controlled trial
SO JOURNAL OF CONSULTING AND CLINICAL PSYCHOLOGY
LA English
DT Article
ID SCHOOLCHILDREN; ADOLESCENTS; CHILDHOOD; ANXIETY
AB A controlled trial was conducted to evaluate a prevention program aimed at reducing depressive and anxious symptoms in rural school children. Seventh-grade children with elevated depression were selected. Nine primary schools (n = 90) were randomly assigned to receive the program, and 9 control schools (n = 99) received their usual health education classes. Children completed questionnaires on depression, anxiety, explanatory style, and social skills. Parents completed the Child Behavior Checklist (T. M. Achenbach, 1991). No intervention effects were found for depression. Intervention group children reported less anxiety than the control group after the program and at 6-month follow-up and more optimistic explanations at postintervention. Intervention group parents reported fewer child internalizing and externalizing symptoms at postintervention only.
C1 Curtin Univ Technol, Sch Psychol, Perth, WA 6845, Australia.
   Western Australia Dept Hlth, Publ Hlth Div, Perth, WA, Australia.
RP Roberts, C (reprint author), Curtin Univ Technol, Sch Psychol, GPO Box U1987, Perth, WA 6845, Australia.
NR 15
TC 94
Z9 95
U1 1
U2 41
PU AMER PSYCHOLOGICAL ASSOC
PI WASHINGTON
PA 750 FIRST ST NE, WASHINGTON, DC 20002-4242 USA
SN 0022-006X
J9 J CONSULT CLIN PSYCH
JI J. Consult. Clin. Psychol.
PD JUN
PY 2003
VL 71
IS 3
BP 622
EP 628
DI 10.1037/0022-006X.71.3.622
PG 7
WC Psychology, Clinical
SC Psychology
GA 681JB
UT WOS:000183032100021
PM 12795585
DA 2020-02-16
ER

PT J
AU Jackson, Y
   Sifers, SK
   Warren, JS
   Velasquez, D
AF Jackson, Y
   Sifers, SK
   Warren, JS
   Velasquez, D
TI Family protective factors and behavioral outcome: The role of appraisal
   in family life events
SO JOURNAL OF EMOTIONAL AND BEHAVIORAL DISORDERS
LA English
DT Article
ID SCHOOL-AGE-CHILDREN; STRESS; DIVORCE; ADJUSTMENT; ADOLESCENCE;
   PREDICTORS; RESILIENCE; CHILDHOOD; CANCER
AB In this study we examined the relation among family life events, appraisal, and family protective factors in predicting behavioral outcome in 260 school-age children. Hierarchical analyses were conducted using appraisal-based calculations of family events and ratings on three potential family protective factors: family relations, personal growth, and systems maintenance. The results indicated several main effects for personal growth experiences, the negatively appraised, and the positively appraised family stress scores on adaptive behavior. In addition, two significant interactions were found among negatively endorsed family events and personal growth experiences, positive family relationships,and internalizing behavior. The forms of these interactions indicate that personal growth and family relationships appear to increase internalizing behavior as negatively endorsed family stress events increase. The contextual role of potential family protective factors and the influence of differential appraisal are discussed.
C1 Univ Kansas, Clin Child Psychol Program, Lawrence, KS 66045 USA.
   Washburn Univ, Clin Psychol Program, Topeka, KS USA.
RP Jackson, Y (reprint author), Univ Kansas, Clin Child Psychol Program, 4017 Dole Hall,1000 Sunnyside Ave, Lawrence, KS 66045 USA.
NR 39
TC 3
Z9 3
U1 0
U2 2
PU PRO-ED INC
PI AUSTIN
PA 8700 SHOAL CREEK BLVD, AUSTIN, TX 78757-6897 USA
SN 1063-4266
J9 J EMOT BEHAV DISORD
JI J. Emot. Behav. Disord.
PD SUM
PY 2003
VL 11
IS 2
BP 103
EP 111
DI 10.1177/106342660301100204
PG 9
WC Education, Special; Psychology, Educational; Psychology,
   Multidisciplinary
SC Education & Educational Research; Psychology
GA 681ZM
UT WOS:000183065500004
DA 2020-02-16
ER

PT J
AU Pruett, MK
   Williams, TY
   Insabella, G
   Little, TD
AF Pruett, MK
   Williams, TY
   Insabella, G
   Little, TD
TI Family and legal indicators of child adjustment to divorce among
   families with young children
SO JOURNAL OF FAMILY PSYCHOLOGY
LA English
DT Article
ID MARITAL CONFLICT; INTERPARENTAL CONFLICT; BEHAVIOR; MOTHERS;
   METAANALYSIS; CONSEQUENCES; PERCEPTIONS; INVOLVEMENT; TRANSITIONS;
   FRAMEWORK
AB This research used structural equation modeling to examine relations among family dynamics, attorney involvement, and the adjustment of young children (0-6 years) at the time of parental separation. The article presents baseline data (N = 102 nonresidential fathers and N = 110 primary caretaking mothers) from a larger longitudinal study. Results showed that the effects of parental conflict on child outcomes were mediated by paternal involvement, the parent-child relationship, and attorney involvement. A scale assessing parental gatekeeping yielded two significant factors: Spouse's Influence on Parenting and Positive View of Spouse. Paternal involvement was related to children's adaptive behavior, whereas negative changes in parent-child relationships predicted behavior problems. Mothers who experienced greater psychological symptomatology were less likely to utilize an attorney, which in turn predicted greater internalizing problems in their children.
C1 Yale Univ, Sch Med, Div Law & Psychiat, New Haven, CT 06508 USA.
   Riverbend Community Hlth, Concord, NH USA.
RP Pruett, MK (reprint author), Yale Univ, Sch Med, Div Law & Psychiat, 34 Pk St, New Haven, CT 06508 USA.
NR 71
TC 61
Z9 63
U1 0
U2 7
PU AMER PSYCHOLOGICAL ASSOC
PI WASHINGTON
PA 750 FIRST ST NE, WASHINGTON, DC 20002-4242 USA
SN 0893-3200
J9 J FAM PSYCHOL
JI J. Fam. Psychol.
PD JUN
PY 2003
VL 17
IS 2
BP 169
EP 180
DI 10.1037/0893-3200.17.2.169
PG 12
WC Psychology, Clinical; Family Studies
SC Psychology; Family Studies
GA 691GM
UT WOS:000183597700002
PM 12828014
DA 2020-02-16
ER

PT J
AU Marchand, JF
   Hock, E
AF Marchand, JF
   Hock, E
TI Mothers' and fathers' depressive symptoms and conflict-resolution
   strategies in the marriage and children's extemalizing and internalizing
   behaviors
SO JOURNAL OF GENETIC PSYCHOLOGY
LA English
DT Article
DE conflict-resolution strategies; depressive symptoms; externalizing and
   internalizing behaviors
ID MARITAL CONFLICT; MATERNAL DEPRESSION; PRESCHOOL-CHILDREN; ADJUSTMENT
AB The authors examined mothers' and fathers' avoidance and attacking conflict-resolution strategies in the marriage and their depressive symptoms as they related to children's externalizing and internalizing behaviors. A nonclinical community sample of 51 families and their children's 1st-grade teachers (N = 41) participated. Both mothers and teachers completed a behavior-problem checklist in order to evaluate the incidence of internalizing and externalizing behaviors in the children. Correlational statistics revealed significant associations between parents' avoidance and attacking strategies and their depressive symptoms. Also, parents' use of avoidance was related to more internalizing behaviors in the children. When hierarchical regression analyses were used to examine the contributions of the parents' attributes to children's externalizing and internalizing behaviors, mothers' avoidance and an interaction between mothers' and fathers' avoidance were identified as significant predictors of children's internalizing behaviors.
C1 Penn State Univ, Dept Human Dev & Family Studies, Mont Alto, PA 17237 USA.
   Ohio State Univ, Dept Human Dev & Family Sci, Columbus, OH 43210 USA.
RP Marchand, JF (reprint author), Penn State Univ, Dept Human Dev & Family Studies, Mont Alto Campus, Mont Alto, PA 17237 USA.
NR 29
TC 13
Z9 13
U1 0
U2 7
PU HELDREF PUBLICATIONS
PI WASHINGTON
PA 1319 EIGHTEENTH ST NW, WASHINGTON, DC 20036-1802 USA
SN 0022-1325
J9 J GENET PSYCHOL
JI J. Genet. Psychol.
PD JUN
PY 2003
VL 164
IS 2
BP 227
EP 239
DI 10.1080/00221320309597979
PG 13
WC Psychology, Developmental; Psychology; Psychology, Multidisciplinary
SC Psychology
GA 697PD
UT WOS:000183951500006
PM 12856817
DA 2020-02-16
ER

PT J
AU Talbott, E
   Fleming, J
AF Talbott, E
   Fleming, J
TI The role of social contexts and special education in the mental health
   problems of urban adolescents
SO JOURNAL OF SPECIAL EDUCATION
LA English
DT Article
ID DEPRESSIVE SYMPTOMS; CONDUCT DISORDER; DELINQUENCY; RISK; PREVENTION;
   BEHAVIOR; FAMILY; CHILDHOOD; VARIABLES; STUDENTS
AB We explored the perceptions that youth with and without self-reported mental health problems had of their social contexts (family, peer, and school) and the extent to which youth with mental health problems had received special education services in school. We examined data for 4,088 urban youth with self-reported externalizing, internalizing, comorbid, and no mental health problems in early adolescence. With regard to family context, students with comorbid problems reported significantly lower scores for parent attention to misbehavior than students without mental health problems, and students with internalizing problems reported significantly less positive parent-child relations than those with externalizing problems. With regard to peer context, students with externalizing and comorbid problems reported that significantly greater numbers of their friends were involved in risky behavior than did members of the other groups. With regard to school context, students with internalizing and comorbid problems reported feeling more anonymous and less well-liked by peers and teachers than students with externalizing problems. Significantly more internalizers and members of the comorbid group were in special education classes than expected. The majority of the students with self-reported mental health problems received services for learning disabilities.
C1 Univ Illinois, Coll Educ, Chicago, IL 60607 USA.
   Univ Missouri, St Louis, MO 63121 USA.
RP Talbott, E (reprint author), Univ Illinois, Coll Educ, 1040 W Harrison St,MC 147, Chicago, IL 60607 USA.
NR 55
TC 9
Z9 9
U1 1
U2 7
PU PRO-ED INC
PI AUSTIN
PA 8700 SHOAL CREEK BLVD, AUSTIN, TX 78757-6897 USA
SN 0022-4669
J9 J SPEC EDUC
JI J. Spec. Educ.
PD SUM
PY 2003
VL 37
IS 2
BP 111
EP 123
DI 10.1177/00224669030370020501
PG 13
WC Education, Special
SC Education & Educational Research
GA 703VM
UT WOS:000184302400004
DA 2020-02-16
ER

PT J
AU Zwaanswijk, M
   Van Der Ende, J
   Verhaak, PFM
   Bensing, JM
   Verhulst, FC
AF Zwaanswijk, M
   Van Der Ende, J
   Verhaak, PFM
   Bensing, JM
   Verhulst, FC
TI Factors associated with adolescent mental health service need and
   utilization
SO JOURNAL OF THE AMERICAN ACADEMY OF CHILD AND ADOLESCENT PSYCHIATRY
LA English
DT Article
DE epidemiology; mental health services; adolescents; Youth Self-Report
ID HELP-SEEKING BEHAVIOR; PSYCHIATRIC-DISORDERS; CHILDREN; DEPRESSION;
   PREVALENCE; AMERICAN; SAMPLE
AB To determine the association of parent, family, and adolescent variables with adolescent mental health service need and utilization. Method: Correlates of adolescent mental health service utilization, self-perceived need and unmet need were investigated in a general population sample of 1,120 Dutch adolescents aged 11 to 18 years (78% response rate). Results: 3.1 % of the sample had been referred for mental health services within the preceding year, and 3.8% reported unmet need. 7.7% of adolescents at risk for psychopathology, and 17.8% of those indicating a need for help, had been referred. Family stress and adolescent's self-reported problems were most strongly associated with service need and utilization. Internalizing problems, female gender, and low education level were associated with self-perceived unmet need. Adolescent ethnicity and competence in activities and school were associated with service use, but did not influence service need, while the opposite effect was found for adolescent age and parental psychopathology. Conclusion: In designing intervention programs aimed at increasing adolescent mental health service use, distinctions should be made between efforts focused at adolescents not recognizing their problems, and those with unmet need.
C1 NIVEL, Netherlands Inst Hlth Serv Res, NL-3500 BN Utrecht, Netherlands.
   Univ Utrecht, NL-3508 TC Utrecht, Netherlands.
   Erasmus MC Sophia Childrens Hosp, Rotterdam, Netherlands.
RP Zwaanswijk, M (reprint author), NIVEL, Netherlands Inst Hlth Serv Res, POB 1568, NL-3500 BN Utrecht, Netherlands.
EM MZwaanswyk@nivel.nl
NR 28
TC 121
Z9 123
U1 2
U2 19
PU ELSEVIER SCIENCE INC
PI NEW YORK
PA STE 800, 230 PARK AVE, NEW YORK, NY 10169 USA
SN 0890-8567
EI 1527-5418
J9 J AM ACAD CHILD PSY
JI J. Am. Acad. Child Adolesc. Psychiatr.
PD JUN
PY 2003
VL 42
IS 6
BP 692
EP 700
DI 10.1097/01.CHI.0000046862.56865.B7
PG 9
WC Psychology, Developmental; Pediatrics; Psychiatry
SC Psychology; Pediatrics; Psychiatry
GA 681DQ
UT WOS:000183022000015
PM 12921477
DA 2020-02-16
ER

PT J
AU Essex, MJ
   Klein, MH
   Cho, E
   Kraemer, HC
AF Essex, MJ
   Klein, MH
   Cho, E
   Kraemer, HC
TI Exposure to maternal depression and marital conflict: Gender differences
   in children's later mental health symptoms
SO JOURNAL OF THE AMERICAN ACADEMY OF CHILD AND ADOLESCENT PSYCHIATRY
LA English
DT Review
DE maternal depression; marital conflict; child mental health; gender
ID POSTNATAL DEPRESSION; ACADEMIC DIFFICULTIES; BEHAVIOR PROBLEMS; MIDDLE
   CHILDHOOD; ADJUSTMENT; ATTACHMENT; DISORDER; SCHOOL; RISK;
   PSYCHOPATHOLOGY
AB To investigate effects of the timing of initial exposure to maternal depression and marital conflict on kindergarten children's mental health symptoms. Method: For 406 families (of 570 originally recruited), mothers reported on major depression and marital conflict on multiple occasions in the child's infancy and toddler/preschool periods. Mothers and teachers completed the MacArthur Health and Behavior Questionnaire when children were in kindergarten. Results: Children evidenced co-occurring internalizing and externalizing symptoms, although the mix was more toward internalizing for girls and externalizing for boys. Symptoms were more severe among children exposed to either adversity, and these effects were additive. Boys exposed to maternal depression in infancy had a preponderance of internalizing behaviors, but if subsequently exposed to marital conflict, the mix toward externalizing behaviors increased to match levels of clinic-referred children. For girls, the preponderance of internalizing symptoms increased to match levels of clinic-referred children when initial exposure to marital conflict occurred in the toddler/preschool period. Conclusions: It is important to consider both adversities across developmental periods, to distinguish the symptom severity from directionality, and to consider child gender. Prevention and intervention efforts that consider these findings are warranted.
C1 Univ Wisconsin, Dept Psychiat, Madison, WI 53706 USA.
   Stanford Univ, Dept Psychiat, Stanford, CA 94305 USA.
RP Essex, MJ (reprint author), Wisconsin Psychiat Inst & Clin, 6001 Res Pk Blvd, Madison, WI 53719 USA.
EM mjessex@wisc.edu
FU NIMH NIH HHSUnited States Department of Health & Human ServicesNational
   Institutes of Health (NIH) - USANIH National Institute of Mental Health
   (NIMH) [P50-MH53524, MH44340]
NR 53
TC 94
Z9 94
U1 0
U2 28
PU ELSEVIER SCIENCE INC
PI NEW YORK
PA STE 800, 230 PARK AVE, NEW YORK, NY 10169 USA
SN 0890-8567
EI 1527-5418
J9 J AM ACAD CHILD PSY
JI J. Am. Acad. Child Adolesc. Psychiatr.
PD JUN
PY 2003
VL 42
IS 6
BP 728
EP 737
DI 10.1097/01.CHI.0000046849.56865.1D
PG 10
WC Psychology, Developmental; Pediatrics; Psychiatry
SC Psychology; Pediatrics; Psychiatry
GA 681DQ
UT WOS:000183022000019
PM 12921481
DA 2020-02-16
ER

PT J
AU Trautmann-Villalba, P
   Laucht, M
   Schmidt, MH
AF Trautmann-Villalba, P
   Laucht, M
   Schmidt, MH
TI Interaction between toddlers and their fathers. Different prognostic
   significance for psychological problems in boys and girls
SO MONATSSCHRIFT KINDERHEILKUNDE
LA German
DT Article
DE father-child interaction; toddlerhood; externalizing behaviors;
   internalizing behaviors
ID BEHAVIOR PROBLEMS; EXTERNALIZING BEHAVIOR; RISK CHILDREN; PLAY; AGE;
   CHILDHOOD; MOTHER; ADOLESCENCE; ATTACHMENT; INHIBITION
AB The significance of the father-child relationship for the development of childhood maladjustment has rarely been discussed in contrast to the early mother-child relationship. This study examines the associations between the father-toddler interaction and behavioral problems of children aged 2-8 years. In a prospective study of children at risk (Mannheim Study of Risk Children), 97 father-child dyads at the child's age of 2 years were videotaped and evaluated. Behavioral problems were assessed at the ages of 2,4 112, and 8 years using a parent interview and at 8 years additionally with Achenbach's Child Behavior Checklist. Fathers were found to be more restrictive towards their disturbed daughters than towards their sons. Between the ages of 2 and 8 years, children of less supportive fathers presented with more behavioral problems than children supportive fathers,While associations with later psychopathology in boys were inconsistent, a number of significant links emerged in girls.
C1 Klin Psychiat & Psychotherapie Kindes & Jugendalt, Zent Inst Seel Gesundheit, D-68072 Mannheim, Germany.
RP Laucht, M (reprint author), Klin Psychiat & Psychotherapie Kindes & Jugendalt, Zent Inst Seel Gesundheit, Postfach 122120, D-68072 Mannheim, Germany.
NR 27
TC 4
Z9 4
U1 0
U2 6
PU SPRINGER-VERLAG
PI NEW YORK
PA 175 FIFTH AVE, NEW YORK, NY 10010 USA
SN 0026-9298
J9 MONATSSCHR KINDERH
JI Mon.schr. Kinderheilkd.
PD JUN
PY 2003
VL 151
IS 6
BP 613
EP 620
DI 10.1007/s00112-003-0705-2
PG 8
WC Pediatrics
SC Pediatrics
GA 699HR
UT WOS:000184051400006
DA 2020-02-16
ER

PT J
AU Razzino, B
   Joseph, J
   Menvielle, E
AF Razzino, B
   Joseph, J
   Menvielle, E
TI Central American adolescent acculturation and parental distress:
   Relationship to ratings of adolescent behavior problems
SO PSYCHOLOGICAL REPORTS
LA English
DT Article
ID MENTAL-HEALTH STATUS; MEXICAN-AMERICANS; IMMIGRANT FAMILIES; LATINO
   ADOLESCENTS; DIRECTIONS; COMMUNITY; CHILDREN; MOTHERS; STRESS
AB This study examined the relationship of acculturation and Central American adolescents' behavioral problems as reported by their parents. Cross-sectional survey data regarding demography, acculturation, and psychosocial functioning was examined among 112 urban adolescent immigrants, aged 12 to 17 years. Analysis indicated that, when parents and adolescents differed in acculturation, parents most frequently rated their adolescent with internalizing symptoms at a clinically elevated level. Parents' education and distress predicted parents' reports of adolescents' psychosocial problems beyond demographic factors, respondents' characteristics, and parents' and adolescents' acculturation. Higher relative acculturation among adolescents, but not parents, was the most robust predictor of parental distress scores, indicating that parental distress mediates the relationship between high relative acculturation of the adolescents and their psychosocial problems as reported by parents. Implications for research and clinicians conducting mental health interventions with Central American populations are briefly discussed.
C1 Childrens Natl Med Ctr, Dept Psychol & Psychiat, Ctr Hlth Serv & Clin Res, Washington, DC 20010 USA.
RP Razzino, B (reprint author), Childrens Natl Med Ctr, Dept Psychiat, 111 Michigan Ave NW, Washington, DC 20010 USA.
FU NIMH NIH HHSUnited States Department of Health & Human ServicesNational
   Institutes of Health (NIH) - USANIH National Institute of Mental Health
   (NIMH) [MH00990]
NR 29
TC 3
Z9 3
U1 0
U2 1
PU PSYCHOLOGICAL REPORTS
PI MISSOULA
PA P O BOX 9229, MISSOULA, MT 59807 USA
SN 0033-2941
J9 PSYCHOL REP
JI Psychol. Rep.
PD JUN
PY 2003
VL 92
IS 3
BP 1255
EP 1267
DI 10.2466/PR0.92.3.1255-1267
PN 2
PG 13
WC Psychology, Multidisciplinary
SC Psychology
GA 703CE
UT WOS:000184261800032
PM 12931945
DA 2020-02-16
ER

PT J
AU Walrath, C
   Ybarra, M
   Holden, EW
   Liao, QH
   Santiago, R
   Leaf, P
AF Walrath, C
   Ybarra, M
   Holden, EW
   Liao, QH
   Santiago, R
   Leaf, P
TI Children with reported histories of sexual abuse: utilizing multiple
   perspectives to understand clinical and psychosocial profiles
SO CHILD ABUSE & NEGLECT
LA English
DT Article
DE sexual abuse; child; Comprehensive Community Mental Health Service;
   CBCL; CAFAS; YSR
ID MENTAL-HEALTH-SERVICES; FUNCTIONAL ASSESSMENT SCALE; BEHAVIOR PROBLEMS;
   FAMILIES PROGRAM; PSYCHOPATHOLOGY; DISTURBANCE; ADOLESCENTS; SAMPLE;
   IMPACT
AB Objective: The current study examines multiple empirically based perspectives (i.e., child, caregiver, and clinician) of behavior and functioning as they contribute to the clinical and psychosocial profile of children (aged 5 to 17.5 years) with reported histories of sexual abuse.
   Method: A large, multi-site data set of children referred into Comprehensive Community Mental Health Services both with and without reported histories of sexual abuse, was examined. Seven hundred and fifty-nine children with a reported history of sexual abuse were compared to 2722 without such a history on caregiver and child reported behavior, clinician rated functioning, diagnosis, demographic variables, and life challenges.
   Results: The multiple perspectives contributed unique and specific information to regression models: caregiver-reported behavior contributed information about externalizing behavior while child-reported behavior added information about internalizing behavior and clinician ratings about self-harmful behavior. Children with reported histories of sexual abuse were also more likely to be female, Caucasian, and have reported histories of life challenges (e.g., physical abuse, substance use, running away). Child sexual abuse was associated with higher rates of depression and anxiety diagnoses, and lower rates of substance abuse, conduct, and attention deficit disorder diagnoses.
   Conclusions: The findings indicate that the profile of children entering into Comprehensive Community Mental Health Services with reported histories of sexual abuse, as compared to those without such histories, is complex and best understood via multiple perspectives. Caregiver, child and clinician rated information, when taken together, provide a comprehensive clinical and psychosocial profile around which to plan and implement individualized service plans. (C) 2003 Elsevier Science Ltd. All rights reserved.
C1 ORC Macro, New York, NY 10038 USA.
   Johns Hopkins Bloomberg Sch Publ Hlth, Dept Mental Hyg, Baltimore, MD USA.
   ORC Macro, Atlanta, GA USA.
   Ctr Mental Hlth Serv, Substance Abuse & Mental Hlth Serv Adm, Rockville, MD USA.
RP Walrath, C (reprint author), ORC Macro, 116 John St,Suite 800, New York, NY 10038 USA.
NR 41
TC 27
Z9 27
U1 0
U2 2
PU PERGAMON-ELSEVIER SCIENCE LTD
PI OXFORD
PA THE BOULEVARD, LANGFORD LANE, KIDLINGTON, OXFORD OX5 1GB, ENGLAND
SN 0145-2134
J9 CHILD ABUSE NEGLECT
JI Child Abuse Negl.
PD MAY
PY 2003
VL 27
IS 5
BP 509
EP 524
DI 10.1016/S0145-2134(03)00035-8
PG 16
WC Family Studies; Psychology, Social; Social Work
SC Family Studies; Psychology; Social Work
GA 675HY
UT WOS:000182689100006
PM 12718960
DA 2020-02-16
ER

PT J
AU Berg-Nielsen, TS
   Vika, A
   Dahl, AA
AF Berg-Nielsen, TS
   Vika, A
   Dahl, AA
TI When adolescents disagree with their mothers: CBCL-YSR discrepancies
   related to maternal depression and adolescent self-esteem
SO CHILD CARE HEALTH AND DEVELOPMENT
LA English
DT Article
DE CBCL; child; adolescent; psychiatry; self-esteem; depression
ID PARENT-CHILD AGREEMENT; HOSPITAL ANXIETY; EMOTIONAL-PROBLEMS; BEHAVIOR
   PROBLEMS; RATINGS; SCALE; SYMPTOMS; VALIDITY; PERCEPTIONS; RELIABILITY
AB Objective To facilitate understanding of disagreement between mothers and adolescents when they report on adolescents' mental symptoms, discrepancy of reports were studied in relation to depressive symptoms of mothers and self-esteem of adolescents.
   Participants Sixty-eight mother-adolescent pairs participated. All the adolescents (11-17 years) were referred to child and adolescent psychiatric outpatient clinics in Norway for emotional or behavioural disorders.
   Methods The adolescents completed the questionnaire Youth Self Report (YSR), and mothers completed the corresponding Child Behaviour Checklist (CBCL). Maternal depression was measured with the Hospital Anxiety and Depression Scales and adolescent self-esteem was measured with Self-Perception Profile for Adolescents.
   Results Mothers' level of depression emerged as a significant variable (P < 0.001) predicting CBCL-YSR discrepancy on internalizing disorders, explaining 41% of the variance. With increased levels of depression mothers tended to report more internalizing problems compared to the adolescents. For mother-adolescent discrepancy on externalizing problems, adolescents' age was the most significant variable. With increasing age the adolescents were more in agreement with their mothers when reporting their externalizing problems. But also self-esteem problems concerning their looks made adolescents inclined to admit more externalizing problems, thus being more in agreement with their mothers.
   Conclusions Subjective, psychological variables such as mothers' level of depression and self-esteem of adolescents may be useful to consider when interpreting informant discrepancy concerning the mental problems of adolescents.
C1 Norwegian Univ Sci & Technol, Dept Psychol, NTNU, N-7491 Trondheim, Norway.
   Univ Oslo, Dept Psychiat, N-0320 Oslo, Norway.
RP Berg-Nielsen, TS (reprint author), Norwegian Univ Sci & Technol, Dept Psychol, NTNU, N-7491 Trondheim, Norway.
NR 40
TC 89
Z9 92
U1 1
U2 14
PU BLACKWELL PUBLISHING LTD
PI OXFORD
PA 9600 GARSINGTON RD, OXFORD OX4 2DG, OXON, ENGLAND
SN 0305-1862
J9 CHILD CARE HLTH DEV
JI Child Care Health Dev.
PD MAY
PY 2003
VL 29
IS 3
BP 207
EP 213
DI 10.1046/j.1365-2214.2003.00332.x
PG 7
WC Psychology, Developmental; Pediatrics
SC Psychology; Pediatrics
GA 674RZ
UT WOS:000182650900006
PM 12752611
DA 2020-02-16
ER

PT J
AU Buzi, RS
   Tortolero, SR
   Roberts, RE
   Ross, MW
   Markham, CM
   Fleschler, M
AF Buzi, RS
   Tortolero, SR
   Roberts, RE
   Ross, MW
   Markham, CM
   Fleschler, M
TI Gender differences in the consequences of a coercive sexual experience
   among adolescents attending alternative schools
SO JOURNAL OF SCHOOL HEALTH
LA English
DT Article
ID HEALTH RISK BEHAVIORS; DEPRESSIVE SYMPTOMS; ABUSE; STUDENTS; IMPACT; HIV
AB Of 490 middle and high school students attending alternative schools who participated in this study, 18.2% of females and 6.7% of males reported a past unwanted sexual experience. Relative to nonabused subjects,female and male adolescents who reported a forced sexual experience were more likely to exhibit externalizing problems such as sexual risk behaviors and internalizing problems such as depression and suicidal thoughts in the past two weeks. Females with a history of a coercive sexual experience also had increased odds of drug and alcohol use, and violence-related behaviors. The magnitude of these associations ranged from a twofold increase to a tenfold increase. Controlling for ethnicity, family income, and family support had less impact on the strength of associations between a forced sexual experience and sexual risk behaviors for females than for males. A forced sexual experience remained significantly associated with depression for females and suicidal thoughts for males. Alcohol use in the past 30 days was the only substance use-related problem that remained significant for females. Violence-related behaviors did not remain significant in the presence of control variables for females. Interventions focusing on adolescents with a history of a coercive sexual experience in general, and in alternative schools in particular, are suggested by these results. More research focusing on the differential impact of a coercive sexual experience on males and females is crucial.
C1 Baylor Coll Med, Teen Hlth Clin, Houston, TX 77030 USA.
   Univ Texas, Hlth Sci Ctr, Sch Publ Hlth, Ctr Hlth Promot & Prevent Res, Houston, TX 77030 USA.
RP Buzi, RS (reprint author), Baylor Coll Med, Teen Hlth Clin, 1 Baylor Plaza, Houston, TX 77030 USA.
OI Ross, Michael/0000-0002-5718-9989
NR 28
TC 17
Z9 17
U1 0
U2 8
PU AMER SCHOOL HEALTH ASSOC
PI KENT
PA PO BOX 708, KENT, OH 44240 USA
SN 0022-4391
J9 J SCHOOL HEALTH
JI J. Sch. Health
PD MAY
PY 2003
VL 73
IS 5
BP 191
EP 196
DI 10.1111/j.1746-1561.2003.tb03602.x
PG 6
WC Education & Educational Research; Education, Scientific Disciplines;
   Health Care Sciences & Services; Public, Environmental & Occupational
   Health
SC Education & Educational Research; Health Care Sciences & Services;
   Public, Environmental & Occupational Health
GA 682NB
UT WOS:000183097200005
PM 12793105
DA 2020-02-16
ER

PT J
AU Donenberg, GR
   Bryant, FB
   Emerson, E
   Wilson, HW
   Pasch, KE
AF Donenberg, GR
   Bryant, FB
   Emerson, E
   Wilson, HW
   Pasch, KE
TI Tracing the roots of early sexual debut among adolescents in psychiatric
   care
SO JOURNAL OF THE AMERICAN ACADEMY OF CHILD AND ADOLESCENT PSYCHIATRY
LA English
DT Review
DE adolescents; sexual debut; social-personal context; psychiatric care
ID HIGH-SCHOOL-STUDENTS; CLASSIFICATION TREE ANALYSIS; RISK BEHAVIOR;
   CONDOM USE; DEPRESSIVE-DISORDERS; CONTRACEPTIVE USE; HIV-INFECTION;
   SELF-EFFICACY; INNER-CITY; DRUG-USERS
AB Objective: To identify the most important social and personal characteristics related to early sexual debut among troubled teenagers. Method: One hundred ninety-eight youths aged 12-19 years were recruited from outpatient mental health clinics and completed self-reports and interviews about their age of sexual debut; family, peer, and partner relationships (e.g., parental hostile control, negative peer influence, need for intimacy); and personal characteristics (e.g., achievement motivation, externalizing problems). Broad-band (externalizing, internalizing) and narrow-band (depression/anxiety, delinquency) psychopathology was assessed with the Youth Self-Report and Child Behavior Checklist. Results: Optimal Data Analysis was used to generate a classification tree model to identify variables associated with whether or not youths initiated oral, vaginal, and/or anal sexual activity before or after age 14. Three social context variables (parental hostile control, negative and positive peer influence) and one personal characteristic (externalizing problems) correctly classified 87.4% of teenagers as initiating sexual activity at less than or equal to14 or >14 years of age. Conclusions: Parental behavior and peer influence were the most important variables associated with the timing of sexual debut. Results support a social-personal framework for understanding sexual risk-taking among adolescents in psychiatric care, and the data offer relatively strong evidence that specific factors could be used to identify troubled teens at risk for early sexual debut.
C1 Univ Illinois, Inst Juvenile Res, Chicago, IL 60612 USA.
   Loyola Univ, Dept Psychol, Chicago, IL 60626 USA.
   Univ N Carolina, Sch Publ Hlth, Chapel Hill, NC USA.
RP Donenberg, GR (reprint author), Univ Illinois, Inst Juvenile Res, 840 S Wood, Chicago, IL 60612 USA.
EM gdonenberg@psych.uic.edu
FU NIMH NIH HHSUnited States Department of Health & Human ServicesNational
   Institutes of Health (NIH) - USANIH National Institute of Mental Health
   (NIMH) [R01 MH058545, R01 MH 58545]
NR 122
TC 59
Z9 59
U1 0
U2 13
PU ELSEVIER SCIENCE INC
PI NEW YORK
PA 360 PARK AVE SOUTH, NEW YORK, NY 10010-1710 USA
SN 0890-8567
EI 1527-5418
J9 J AM ACAD CHILD PSY
JI J. Am. Acad. Child Adolesc. Psychiatr.
PD MAY
PY 2003
VL 42
IS 5
BP 594
EP 608
DI 10.1097/01.CHI.0000046833.09750.91
PG 15
[truncated: 852,882 more chars]
