# Supplementary material for: Mapping Phenomena Relevant to Adolescent Emotion Regulation: A Text-Mining Systematic Review
Source: Adolesc Res Rev. 2021 May 21;7(1):127–39. doi: 10.1007/s40894-021-00160-7 (PMC8138847; doi:10.1007/s40894-021-00160-7)
Supplement: Supplementary file 1 — Supplementary file1 (ZIP 54379 kb) [file 40894_2021_160_MOESM1_ESM.zip › veni_sysrev-master/recs/savedrecs19.txt]

FN Clarivate Analytics Web of Science
VR 1.0
PT J
AU Grigorenko, EL
AF Grigorenko, EL
TI Developmental dyslexia: An update on genes, brains, and environments
SO JOURNAL OF CHILD PSYCHOLOGY AND PSYCHIATRY
LA English
DT Review
DE brain mapping; complex phenotypes; developmental dyslexia; environment;
   generics; reading ability and disability
ID ATTENTION-DEFICIT DISORDER; CEREBRAL-BLOOD-FLOW; PHONOLOGICAL PROCESSING
   ABILITIES; MULTIPLE-REGRESSION ANALYSIS; QUANTITATIVE-TRAIT LOCUS;
   CHROMOSOME 6P INFLUENCES; EEG POWER SPECTRA; SHORT-TERM-MEMORY;
   READING-DISABILITY; LEARNING-DISABILITIES
AB The science of reading and developmental dyslexia has experienced spectacular advances during the last few years. Five aspects of this research are discussed in the article. (1) The holistic phenomenon of reading is complex. Many lower-level psychological processes (e.g., phonemic awareness, phonological decoding, ability to process stimuli rapidly and automatize this process, memory, ability to recognize words) contribute to a single act of reading. Conceptualizing the complex process of reading through its partly overlapping but partly independent components-which contribute to, but do not fully explain, the holistic process of reading-provides an excellent model for understanding complex hierarchies of higher mental functions. Those who master reading skills successfully and those who have difficulties doing so differ in a wide range of reading-related processes. The central deficit experienced by poor readers appears to be related to phonological processing (a complex hierarchy of functions related to processing phonemes), whereas characteristics of automatization processes seem to moderate the reading outcome for people whose phonological skills are weak. (2) There are new data addressing models of dyslexia in languages other than English. The most fascinating finding is that the model implicating phonological deficit as central to dyslexia, and the lack of ability to automatize as leading to troubled reading, appears to be universal, regardless of the specific language. However, there is an interaction effect between the characteristics of a particular language and the developmental model of dyslexia. In phonologically more difficult languages (e.g., English): the most pronounced weakness appears to occur in phonological processing, whereas in phonologically easier languages (e.g., German), the crucial role in the manifestation of dyslexia is played by the lack of the skills needed to achieve automatization. (3) There is abundant evidence that reading (i.e., any single act of reading as well as reading as a holistic process) is "cooked" by the brain. Although no unified brain map of reading has been developed, some specific areas of the brain have been implicated in different reading-related cognitive processes by different laboratories and on different samples. (4) Indisputable evidence has been accumulated suggesting the involvement of the genome in developmental dyslexia. As of now, specific regions of the genome have been identified as being intimately involved with a number of different reading-related processes. Today the field of developmental dyslexia is the only area of genetic studies of human abilities and disabilities in which linkages to the genome have been robustly replicated in independent laboratories. (5) Finally, evidence suggests that developmental dyslexia might be only one of the manifestations of a deep, underlying, anatomical syndrome. The comorbidity of developmental dyslexia with both internalizing and externalizing behavioral disturbances, as well as with other learning disabilities, underscores the need for wide-ranging cognitive and behavioral approaches in the remediation programs offered to dyslexic children.
C1 Yale Univ, Dept Psychol, New Haven, CT 06520 USA.
   Moscow MV Lomonosov State Univ, Moscow, Russia.
RP Grigorenko, EL (reprint author), Yale Univ, Dept Psychol, POB 208205, New Haven, CT 06520 USA.
EM elena.grigorenko@yale.edu
RI Grigorenko, Elena/V-2418-2019
FU NICHD NIH HHSUnited States Department of Health & Human ServicesNational
   Institutes of Health (NIH) - USANIH Eunice Kennedy Shriver National
   Institute of Child Health & Human Development (NICHD) [P01 HD21887]
NR 415
TC 184
Z9 187
U1 1
U2 72
PU WILEY
PI HOBOKEN
PA 111 RIVER ST, HOBOKEN 07030-5774, NJ USA
SN 0021-9630
EI 1469-7610
J9 J CHILD PSYCHOL PSYC
JI J. Child Psychol. Psychiatry
PD JAN
PY 2001
VL 42
IS 1
BP 91
EP 125
DI 10.1017/S0021963001006564
PG 35
WC Psychology, Developmental; Psychiatry; Psychology
SC Psychology; Psychiatry
GA 428LB
UT WOS:000168462200005
PM 11205626
DA 2020-02-16
ER

PT J
AU Rew, L
   Thomas, N
   Horner, SD
   Resnick, MD
   Beuhring, T
AF Rew, L
   Thomas, N
   Horner, SD
   Resnick, MD
   Beuhring, T
TI Correlates of recent suicide attempts in a triethnic group of
   adolescents
SO JOURNAL OF NURSING SCHOLARSHIP
LA English
DT Article
DE adolescent health; ethnicity; resilience
ID HIGH-SCHOOL-STUDENTS; RISK-FACTORS; PROTECTIVE FACTORS; SEXUAL-ACTIVITY;
   DRUG-USE; BEHAVIOR; IDEATION; HOPELESSNESS; YOUTH; ABUSE
AB Purpose: To describe recent self-reported suicide attempts in a triethnic group of adolescents, to analyze differences in the correlates of attempts by ethnicity and gender, and to explore theoretical correlates of recent suicide attempts using a resilience framework.
   Methods: Quantitative data were collected from 10,059 students in 7th, 9th, and 11th grades in Connecticut in 1996. Secondary analysis was done to compare respondents of African American, Hispanic Latino, and Caucasian ethnicities. Data were analyzed using bivariate and multivariate procedures. Logistic regression was used to identify the best set of explanatory variables for recent suicide attempts.
   Results: The Percentage of suicide attempts was significantly higher among Hispanic Latina girls (19.3%) than in any other ethnic-gender group. Significant relationships were found between recent suicide attempts and (a) family history of suicide attempt, (b) friend's history of suicide attempt, (c) history of sexual abuse, (d) history of physical abuse, and (e) environmental stress. The significant set of explanatory variables for recent suicide attempts for the three ethnic groups combined were stress, internalizing and externalizing behaviors, physical and sexual abuse, family and friend attempted suicide, social connectedness, and religious influence.
   Conclusions: Findings support use of a resilience model for suicide attempts among three ethnic groups. The finding of a significantly higher percentage of recent suicide attempts by Hispanic girls compared to girls in other ethnic-gender groups warrants further investigation along with development and testing of culturally sensitive Preventive interventions.
C1 Univ Texas, Sch Nursing, Austin, TX 78701 USA.
   Univ Minnesota, Div Gen Pediat & Adolescent Hlth, Minneapolis, MN 55455 USA.
RP Rew, L (reprint author), Univ Texas, Sch Nursing, 1700 Red River, Austin, TX 78701 USA.
FU NINR NIH HHSUnited States Department of Health & Human ServicesNational
   Institutes of Health (NIH) - USANIH National Institute of Nursing
   Research (NINR) [3 RO-1-NR04820-1S1, R0-1-NR04820]
NR 30
TC 42
Z9 42
U1 0
U2 3
PU SIGMA THETA TAU INT
PI INDIANAPOLIS
PA 550 W NORTH STREET, INDIANAPOLIS, IN 46202 USA
SN 1527-6546
J9 J NURS SCHOLARSHIP
JI J. Nurs. Scholarsh.
PY 2001
VL 33
IS 4
BP 361
EP 367
DI 10.1111/j.1547-5069.2001.00361.x
PG 7
WC Nursing
SC Nursing
GA 636FU
UT WOS:000180444600019
PM 11775307
DA 2020-02-16
ER

PT J
AU Crawford, TN
   Cohen, P
   Midlarsky, E
   Brook, JS
AF Crawford, TN
   Cohen, P
   Midlarsky, E
   Brook, JS
TI Internalizing symptoms in adolescents: Gender differences in
   vulnerability to parental distress and discord
SO JOURNAL OF RESEARCH ON ADOLESCENCE
LA English
DT Article
ID SEX-DIFFERENCES; NEGATIVE AFFECTIVITY; MARITAL CONFLICT; DEPRESSION;
   CHILDREN; PSYCHOPATHOLOGY; DISORDERS; BEHAVIOR; ANXIETY; STRESS
AB This longitudinal study investigated gender differences in the relation between (1) internalizing symptoms of depression and anxiety reported by adolescents, and (2) emotional distress and marital discord reported by their mothers. Structural equation modeling was used to track the relationship between these variables in a community sample of 116 males and 101 females and their parents across three data intervals roughly corresponding to early adolescence (M = 11,4), mid-adolescence (M = 13,7), and late adolescence/ early adulthood (M = 19,2). For early adolescents, there were no gender differences in the relation between internalizing symptoms and parental distress and discord. Gender differences did emerge, however, by midadolescence, at which time parental disturbances were significantly associated with internalizing symptoms in adolescent females but not adolescent males. The emergence of this risk factor during this developmental phase may help account for frequent findings that place adolescent females at higher risk for anxiety and depression than adolescent males.
C1 New York State Psychiat Inst & Hosp, New York, NY 10032 USA.
   Columbia Univ, New York, NY 10027 USA.
   CUNY, New York, NY 10021 USA.
RP Crawford, TN (reprint author), 100 Haven Ave,Suite 31F, New York, NY 10032 USA.
EM TNC2290342@aol.com
NR 54
TC 93
Z9 96
U1 3
U2 15
PU WILEY
PI HOBOKEN
PA 111 RIVER ST, HOBOKEN 07030-5774, NJ USA
SN 1050-8392
EI 1532-7795
J9 J RES ADOLESCENCE
JI J. Res. Adolesc.
PY 2001
VL 11
IS 1
BP 95
EP 118
DI 10.1111/1532-7795.00005
PG 24
WC Family Studies; Psychology, Developmental
SC Family Studies; Psychology
GA 421PB
UT WOS:000168071800005
DA 2020-02-16
ER

PT J
AU Pittman, LD
   Chase-Lansdale, PL
AF Pittman, LD
   Chase-Lansdale, PL
TI African American adolescent girls in impoverished communities: Parenting
   style and adolescent outcomes
SO JOURNAL OF RESEARCH ON ADOLESCENCE
LA English
DT Article
ID ACADEMIC-ACHIEVEMENT; ECOLOGICAL PERSPECTIVE; NEGLECTFUL FAMILIES;
   ETHNIC-DIFFERENCES; ECONOMIC-STRESS; DRUG-USE; ADJUSTMENT; CHILDREN;
   DEPRESSION; BEHAVIOR
AB The relationship between parenting style and adolescent functioning was examined in a sample of 302 African American adolescent girls and their mothers who lived in impoverished neighborhoods. Although previous research has found that authoritative parenting, as compared with authoritarian, permissive, and disengaged parenting, is associated with positive adolescent outcomes in both European American, middle-class and large multiethnic school-based samples, these parenting categories have not been fully explored in African American families living at or near poverty level. Data were collected from adolescent girls and their self-identified mothers or mother figures using in-home interviews and self-administered questionnaires. Parenting style was found to be significantly related to adolescent outcome in multiple domains including externalizing and internalizing behaviors, academic achievement, work orientation, sexual experience, and pregnancy history. Specifically, teens whose mothers were disengaged (low on both parental warmth and supervision/monitoring) were found to have the most negative outcomes.
C1 Northwestern Univ, Inst Policy Res, Evanston, IL 60208 USA.
RP Pittman, LD (reprint author), Northwestern Univ, Inst Policy Res, 2040 Sheridan Rd, Evanston, IL 60208 USA.
NR 70
TC 74
Z9 74
U1 0
U2 17
PU BLACKWELL PUBLISHERS
PI MALDEN
PA 350 MAIN STREET, STE 6, MALDEN, MA 02148 USA
SN 1050-8392
J9 J RES ADOLESCENCE
JI J. Res. Adolesc.
PY 2001
VL 11
IS 2
BP 199
EP 224
DI 10.1111/1532-7795.00010
PG 26
WC Family Studies; Psychology, Developmental
SC Family Studies; Psychology
GA 434WE
UT WOS:000168838200004
DA 2020-02-16
ER

PT J
AU Thomas, JM
   Guskin, KA
AF Thomas, JM
   Guskin, KA
TI Disruptive behavior in young children: What does it mean?
SO JOURNAL OF THE AMERICAN ACADEMY OF CHILD AND ADOLESCENT PSYCHIATRY
LA English
DT Article
DE infant/preschool; disruptive behavior disorders; diagnosis;
   externalizing/internalizing symptoms; parent-child relationships
ID LOW-INCOME FAMILIES; PSYCHIATRIC-DISORDERS; DIAGNOSTIC CLASSIFICATION;
   EXTERNALIZING BEHAVIOR; PRESCHOOL-CHILDREN; ADOLESCENTS; COMORBIDITY;
   PREDICTORS; ONSET; BOYS
AB Objective: To examine how the Diagnostic Classification of Mental Health and Developmental Disorders of Infancy and Early Childhood (DC 0-3) primary diagnoses, Parent-infant Relationship Global Assessment Scale, and Child Behavior Checklist/2-3 (CBCL/2-3) externalizing and internalizing symptoms augment the DSM-III-R/IV and guide treatment. Method: 82 children aged 18 to 47 months, who presented with disruptive behavior to an early childhood psychiatry clinic, were diagnosed using DSM-III-R/IV DC 0-3, and the CBCL/2-3. Results: Children with DSM-III-R/IV disruptive disorders or attention-deficit/hyperactivity disorder were diagnosed with DC 0-3 regulatory disorders, disorders of affect, and traumatic stress disorder. Clinically significant externalizing and internalizing symptoms co-presented in 45.1% of the children. Of children with disorders of affect, 41.2% had relationships categorized as disordered, contrasting with 21.1% of those with traumatic stress disorder and 10.3% of those with regulatory disorders. Increasingly disordered relationships were significantly correlated with externalizing and internalizing symptoms, and children with disordered relationships were 3.6 times more likely to have clinically significant levels of internalizing symptoms. Conclusion: In these children with disruptive behaviors, co-presentation of externalizing and internalizing symptoms is most common. Those with increased relational risk had more externalizing and internalizing symptoms and more disorders of affect.
C1 Childrens Natl Med Ctr, Dept Psychiat & Behav Sci, Washington, DC 20010 USA.
   George Washington Univ, Sch Med, Washington, DC 20052 USA.
   St Louis Univ, Sch Med, St Louis, MO 63103 USA.
RP Thomas, JM (reprint author), Childrens Natl Med Ctr, Dept Psychiat & Behav Sci, 111 Michigan Ave NW, Washington, DC 20010 USA.
NR 33
TC 64
Z9 64
U1 0
U2 12
PU LIPPINCOTT WILLIAMS & WILKINS
PI PHILADELPHIA
PA 530 WALNUT ST, PHILADELPHIA, PA 19106-3621 USA
SN 0890-8567
J9 J AM ACAD CHILD PSY
JI J. Am. Acad. Child Adolesc. Psychiatr.
PD JAN
PY 2001
VL 40
IS 1
BP 44
EP 51
DI 10.1097/00004583-200101000-00015
PG 8
WC Psychology, Developmental; Pediatrics; Psychiatry
SC Psychology; Pediatrics; Psychiatry
GA 388BE
UT WOS:000166156900014
PM 11195561
DA 2020-02-16
ER

PT J
AU Yasik, AE
   Saigh, PA
   Oberfield, RA
   Green, B
   Halamandaris, P
   McHugh, M
AF Yasik, AE
   Saigh, PA
   Oberfield, RA
   Green, B
   Halamandaris, P
   McHugh, M
TI The validity of the Children's PTSD Inventory
SO JOURNAL OF TRAUMATIC STRESS
LA English
DT Article
DE PTSD; diagnosis; structured interview; psychometrics
ID POSTTRAUMATIC-STRESS-DISORDER; MANIFEST ANXIETY; ADOLESCENTS; EVENTS;
   SCALE
AB The Children's PTSD Inventory (CPTSDI) was administered to 76 traumatized and 28 nontraumatized youths. CPTSDI diagnoses were compared to DICA-R and SCID PTSD diagnoses. Moderate to high sensitivity, specificity, positive and negative predictive power, and diagnostic efficiency were evidenced across criterion measures. Convergent validity was evidenced by significant correlations with the Revised Children's Manifest Anxiety Scale, Children's Depression Inventory, Child Behavior Checklist (CBCL) Internalizing scale, and the Junior Eysenck Personality Inventory (JEPI) Neuroticism scale. Discriminant validity vas observed through nonsignificant correlations with the CBCL Externalizing and the JEPI Extraversion scales.
C1 Pace Univ, Dept Psychol, New York, NY 10038 USA.
   CUNY, Grad Ctr, New York, NY USA.
   NYU, Sch Med, New York, NY USA.
   Georgetown Univ, Sch Med, Washington, DC USA.
RP Yasik, AE (reprint author), Pace Univ, Dept Psychol, 41 Pk Row, New York, NY 10038 USA.
NR 46
TC 24
Z9 24
U1 0
U2 3
PU KLUWER ACADEMIC/PLENUM PUBL
PI NEW YORK
PA 233 SPRING ST, NEW YORK, NY 10013 USA
SN 0894-9867
J9 J TRAUMA STRESS
JI J. Trauma Stress
PD JAN
PY 2001
VL 14
IS 1
BP 81
EP 94
DI 10.1023/A:1007887615685
PG 14
WC Psychology, Clinical; Psychiatry
SC Psychology; Psychiatry
GA 563XH
UT WOS:000176282900006
DA 2020-02-16
ER

PT J
AU Wasserman, GA
   Liu, XH
   Pine, DS
   Graziano, JH
AF Wasserman, GA
   Liu, XH
   Pine, DS
   Graziano, JH
TI Contribution of maternal smoking during pregnancy and lead exposure to
   early child behavior problems
SO NEUROTOXICOLOGY AND TERATOLOGY
LA English
DT Article
DE child behavior; cigarette smoking; lead; cross-cultural comparison
ID FETAL NICOTINE EXPOSURE; PORT-PIRIE COHORT; BLOOD-LEAD;
   HOME-ENVIRONMENT; BIRTH COHORT; AGE; RISK; LIFE; BOYS; DETERMINANTS
AB Maternal smoking during pregnancy elevates risk for later child behavior problems. Because prior studies considered only Western settings, where smoking cooccurs with social disadvantage, we examined this association in Yugoslavia, a different cultural setting. Mothers enrolled in pregnancy as the low-exposure group in a prospective study of lead exposure were interviewed about health, including smoking history. A total of 199 children were assessed on the Child Behavior Checklist (CBCL) at ages 4, 4 1/2, and 5 years. Average cumulative blood lead (BPb) was determined from serial samples taken biannually since delivery. Longitudinal analyses were derived from 191 children with available data on behavior and covariates. Smoking was unrelated to social adversity. Controlling for age, gender, birthweight, ethnicity, maternal education, and Home Observation for Measurement of the Environment (HOME) Acceptance, smoking was associated with worse scores on almost all subscales; BPb concentration was related to small increases in the Delinquency subscale. Daughters of smokers received significantly higher scores on Somatic Complaints compared to daughters of nonsmokers, consistent with other work relating biological factors and internalizing problems in young girls. Because the present smoking/child behavior associations persist after control for individual and social factors also related to behavior problems, possible biological mediators are considered. (C) 2001 Elsevier Science Inc. All rights reserved.
C1 New York State Psychiat Inst & Hosp, New York, NY 10032 USA.
   Columbia Univ Coll Phys & Surg, Dept Psychiat, New York, NY 10032 USA.
   NIMH, Intramural Res Program, Bethesda, MD 20892 USA.
   Columbia Univ, Mailman Sch Publ Hlth, New York, NY USA.
RP Wasserman, GA (reprint author), New York State Psychiat Inst & Hosp, Box 74,1051 Riverside Dr, New York, NY 10032 USA.
EM wassermg@child.cpmc.columbia.edu
RI Pine, Daniel/Z-1601-2019
FU NIEHS NIH HHSUnited States Department of Health & Human ServicesNational
   Institutes of Health (NIH) - USANIH National Institute of Environmental
   Health Sciences (NIEHS) [ES03460]
NR 46
TC 47
Z9 48
U1 0
U2 2
PU PERGAMON-ELSEVIER SCIENCE LTD
PI OXFORD
PA THE BOULEVARD, LANGFORD LANE, KIDLINGTON, OXFORD OX5 1GB, ENGLAND
SN 0892-0362
EI 1872-9738
J9 NEUROTOXICOL TERATOL
JI Neurotoxicol. Teratol.
PD JAN-FEB
PY 2001
VL 23
IS 1
BP 13
EP 21
DI 10.1016/S0892-0362(00)00116-1
PG 9
WC Neurosciences; Toxicology
SC Neurosciences & Neurology; Toxicology
GA 416ZY
UT WOS:000167811700002
PM 11274872
DA 2020-02-16
ER

PT J
AU Heiervang, E
   Stevenson, J
   Lund, A
   Hugdahl, K
AF Heiervang, E
   Stevenson, J
   Lund, A
   Hugdahl, K
TI Behaviour problems in children with dyslexia
SO NORDIC JOURNAL OF PSYCHIATRY
LA English
DT Article
DE behaviour problems; Child Behaviour Checklist; children; dyslexia;
   Teacher Self Report; Youth Self Report
ID ACADEMIC UNDERACHIEVEMENT; READING RETARDATION; ANTISOCIAL-BEHAVIOR;
   GENERAL-POPULATION; OTITIS-MEDIA; DISORDERS; RATINGS; SAMPLE; LIFE
AB The association between behaviour problems and dyslexia was assessed in a population sample of 10- to 12-year-old children. Twenty-five dyslexic children and a matched control group were recruited through a screening in primary schools in the city of Bergen, Norway. For the assessment of behaviour problems the Child Behavior Checklist (CBCL), Teacher Self Report (TRF), and Youth Self Report (YSR) were filled out by parents, teachers, and children, respectively. Information on health and developmental factors were obtained from parents on a separate questionnaire designed for the study. The dyslexic group had significantly more behaviour problems than the control group according to both the CBCL and the TRF. On the YSR there was no significant difference between the groups. Dyslexic children had higher CBCL and TRF scores on the Total Behaviour Problem scale, the Internalizing and Externalizing subdomains, and the Attention problem subscale. The groups differed in social background, prenatal risk factors, birth weight, preschool language problems, and IQ, but these variables showed no relationship to the level of behaviour problems in the present sample. We conclude that pre-adolescent dyslexic children show a wide range of behaviour problems that cannot be attributed to social or developmental background variables.
C1 Univ Bergen, Dept Psychiat, Bergen, Norway.
   Univ Bergen, Dept Psychosocial Sci, Bergen, Norway.
   Univ Southampton, Dept Psychol, Southampton SO9 5NH, Hants, England.
   Univ Bergen, Dept Biol & Med Psychol, Bergen, Norway.
RP Heiervang, E (reprint author), Univ Bergen, Haukeland Univ Hosp, Dept Psychiat, NO-5021 Bergen, Norway.
NR 40
TC 42
Z9 42
U1 1
U2 27
PU TAYLOR & FRANCIS LTD
PI ABINGDON
PA 2-4 PARK SQUARE, MILTON PARK, ABINGDON OR14 4RN, OXON, ENGLAND
SN 0803-9488
EI 1502-4725
J9 NORD J PSYCHIAT
JI Nord. J. Psychiatr.
PY 2001
VL 55
IS 4
BP 251
EP 256
PG 6
WC Psychiatry
SC Psychiatry
GA 470DB
UT WOS:000170854200005
PM 11839115
DA 2020-02-16
ER

PT J
AU Helstela, L
   Sourander, A
AF Helstela, L
   Sourander, A
TI Self-reported competence and emotional and behavioral problems in a
   sample of Finnish adolescents
SO NORDIC JOURNAL OF PSYCHIATRY
LA English
DT Article
DE adolescents; assessment; behavior problems; youth self-report
ID FOLLOW-UP; CHILDREN; CHECKLIST; CULTURES; PARENTS
AB The Youth Self-Report (YSR) was completed by 586 15- to 16-year-old Finnish adolescents. The internal consistency of the YSR problem scales ranged from 0.61 to 0.90. Girls reported significantly more internalizing, withdrawn, somatic, anxious-depressive thought and attention problems. The adolescent was defined as having maladjustment if he/she had used mental health services or had more severe problems than the peer group according to parent or self-report (11% of the sample). There were significant differences at the 0.001 level on all YSR scales between maladjustment and non-maladjustment groups. In logistic regression analysis anxious-depressive and delinquency scales had the strongest association with maladjustment. The results are compared with results from previous population-based studies using the YSR in Nordic countries.
C1 Turku Child Guidance Clin, FI-20100 Turku, Finland.
   Turku Univ Hosp, Dept Child Psychiat, FI-20520 Turku, Finland.
   Univ Tromso, Dept Child & Adolescent Psychiat, Tromso, Norway.
RP Helstela, L (reprint author), Turku Child Guidance Clin, Puutarhakatu 14A, FI-20100 Turku, Finland.
OI Sourander, Andre/0000-0003-0361-7244
NR 22
TC 23
Z9 24
U1 0
U2 3
PU TAYLOR & FRANCIS LTD
PI ABINGDON
PA 2-4 PARK SQUARE, MILTON PARK, ABINGDON OR14 4RN, OXON, ENGLAND
SN 0803-9488
EI 1502-4725
J9 NORD J PSYCHIAT
JI Nord. J. Psychiatr.
PY 2001
VL 55
IS 6
BP 381
EP 385
DI 10.1080/08039480152693264
PG 5
WC Psychiatry
SC Psychiatry
GA 507GT
UT WOS:000173019200002
PM 11839130
DA 2020-02-16
ER

PT J
AU Fristad, MA
   Cerel, J
   Goldman, M
   Weller, EB
   Weller, RA
AF Fristad, MA
   Cerel, J
   Goldman, M
   Weller, EB
   Weller, RA
TI The role of ritual in children's bereavement
SO OMEGA-JOURNAL OF DEATH AND DYING
LA English
DT Article
ID DEPRESSION; EVENTS
AB Three hundred and eighteen parent-bereaved children aged 5-17 recruited from the community and their surviving parents were interviewed at 1, 6, 13, and 25 months post-parental death about their participation in funeral related rituals and subsequent adjustment following the death. Nearly all the children attended their parent's visitation, funeral, and burial. Children from families who did not have such rituals fare less well over time. Children who reported internalizing or externalizing behavior at rituals were more likely to experience some increased problems in the first two years post-death. Children who were withdrawn or quiet during the rituals had fewer subsequent problems than children who acted out during these rituals. Visitation attendance was associated with better outcome one and two years later. The symbolism of rituals (e.g., playing a favorite song) often brings comfort to child survivors. Cremation does not appear to have any negative effect on children's outcome.
C1 Ohio State Univ, Div Child & Adolescent Psychiat, Columbus, OH 43210 USA.
   Wright State Univ, Dayton, OH 45435 USA.
   Univ Penn, Childrens Hosp Philadelphia, Philadelphia, PA 19104 USA.
RP Fristad, MA (reprint author), Ohio State Univ, Div Child & Adolescent Psychiat, 1670 Upham Dr,Suite 460G, Columbus, OH 43210 USA.
RI Fristad, Mary/E-3088-2011; Cerel, Julie/H-5925-2019
OI Cerel, Julie/0000-0002-4534-5526
NR 27
TC 7
Z9 7
U1 1
U2 12
PU BAYWOOD PUBL CO INC
PI AMITYVILLE
PA 26 AUSTIN AVE, AMITYVILLE, NY 11701 USA
SN 0030-2228
J9 OMEGA-J DEATH DYING
JI Omega-J. Death Dying
PY 2001
VL 42
IS 4
BP 321
EP 339
DI 10.2190/MC87-GQMC-VCDV-UL3U
PG 19
WC Psychology, Multidisciplinary; Social Sciences, Biomedical
SC Psychology; Biomedical Social Sciences
GA 483MZ
UT WOS:000171640000004
DA 2020-02-16
ER

PT J
AU Austin, JK
   Harezlak, J
   Dunn, DW
   Huster, GA
   Rose, DF
   Ambrosius, WT
AF Austin, JK
   Harezlak, J
   Dunn, DW
   Huster, GA
   Rose, DF
   Ambrosius, WT
TI Behavior problems in children before first recognized seizures
SO PEDIATRICS
LA English
DT Article
DE children; first seizures; epilepsy; behavior problems; siblings
ID TRANSITORY COGNITIVE IMPAIRMENT; EEG DISCHARGES; CHILDHOOD; EPILEPSY;
   PREVALENCE; ATTENTION; DISORDER
AB Objective. It is not known when behavior problems begin in children with epilepsy. The purposes of this study were to: 1) describe the rates of behavior problems in children before their first recognized seizure, 2) determine the differences in behavior problems between children with a first recognized seizure and their healthy siblings, and 3) identify the seizure variables early in the course of the condition that are associated with behavior problems before the first recognized seizure.
   Methods. The sample was 224 children (4-14 years old) with a first recognized seizure and their 135 healthy siblings. As part of a larger study, computer-assisted structured telephone interviews were conducted with mothers to measure child and sibling behavior problems. Behavior problems were measured using the Child Behavior Checklist. Frequencies, t tests, correlational analysis, and multiple regression were used to analyze data.
   Results. Higher than expected rates of behavior problems in the 6 months before the first recognized seizure were found in the total seizure sample, with 32.1% being in the clinical or at-risk range. Rates were highest in children who had previous events that were probably seizures, with 39.5% in the clinical or at-risk range. Children with seizures had significantly higher Total, Internalizing, Attention, Thought, and Somatic Complaints problem scores than their nearest-in-age healthy siblings. Within the seizure sample, variables significantly associated with behavior problems after adjusting for research site, child sex, child age, and socioeconomic status (as represented by primary caregiver's education) were interactions of previously unrecognized seizures with gender and epilepsy syndrome/type of seizures.
   Conclusions. Children with previously unrecognized seizures are already at increased risk for behavior problems at the time of their first recognized seizure. These findings are consistent with the hypothesis that in some children, epilepsy is a pervasive condition that includes both seizures and behavioral problems.
C1 Indiana Univ, Sch Nursing, Indianapolis, IN 46202 USA.
   Indiana Univ, Sch Med, Indianapolis, IN 46202 USA.
   Univ Tennessee, Sch Med, Knoxville, TN USA.
RP Austin, JK (reprint author), Indiana Univ, Sch Nursing, 1111 Middle Dr,NU403, Indianapolis, IN 46202 USA.
EM joausti@iupui.edu
RI Harezlak, Jaroslaw/P-8557-2014
OI Harezlak, Jaroslaw/0000-0002-3070-7686
FU NINDS NIH HHSUnited States Department of Health & Human ServicesNational
   Institutes of Health (NIH) - USANIH National Institute of Neurological
   Disorders & Stroke (NINDS) [R011 NS22416]
NR 26
TC 242
Z9 250
U1 2
U2 14
PU AMER ACAD PEDIATRICS
PI ELK GROVE VILLAGE
PA 141 NORTH-WEST POINT BLVD,, ELK GROVE VILLAGE, IL 60007-1098 USA
SN 0031-4005
EI 1098-4275
J9 PEDIATRICS
JI Pediatrics
PD JAN
PY 2001
VL 107
IS 1
BP 115
EP 122
DI 10.1542/peds.107.1.115
PG 8
WC Pediatrics
SC Pediatrics
GA 387YL
UT WOS:000166150600032
PM 11134444
DA 2020-02-16
ER

PT J
AU Bokhorst, K
   Goossens, FA
   de Ruyter, PA
AF Bokhorst, K
   Goossens, FA
   de Ruyter, PA
TI Early detection of social anxiety: Reliability and validity of a teacher
   questionnaire for the identification of social anxiety in young children
SO SOCIAL BEHAVIOR AND PERSONALITY
LA English
DT Article
ID PRESCHOOL-CHILDREN; MIDDLE CHILDHOOD; PARALLEL PLAY; WITHDRAWAL;
   AGGRESSION; BEHAVIOR; SCHOOL; VICTIMIZATION; CONCURRENT; STABILITY
AB Socially anxious children have been described in the literature as at risk of developing increasing emotional problems and of being deprived of valid teaming experiences with peers. In order to enable teachers to detect social anxiety in preschoolers the authors developed a scale. The TRSA-"junior" (Teacher Rating Scale of Social Anxiety-"junior") is a brief Likert-type questionnaire for the identification of social anxiety in 5-to 6-year-old children. Reliability (internal consistency plus test-retest correlation) collected in 2 samples was high. Convergent and divergent validity of this newly developed rating-scale were also studied. A high level of social anxiety correlated with a low level of social participation, as observed on the playground. The TRSA-'Junior" score correlated with "internalizing" as measured by the Behavior Questionnaire for Toddlers and Preschoolers (BQTP) and the Child Behavior Check List (CBCL), and with the subscales "anxious-depressed", "thought problems", "social problems" and "withdrawn behavior" of the CBCL. In the second study a high score on social anxiety appeared to be related to less positive sociometric judgments by peers. The authors conclude that the TRSA-"junior" may aid in the identification and prevention of social anxiety at an early age. In addition, the scale would appear to be a useful instrument in research, given its sound psychometric qualities.
C1 Free Univ Amsterdam, Fac Psychol & Educ, Dept Educ, NL-1081 BT Amsterdam, Netherlands.
RP Goossens, FA (reprint author), Free Univ Amsterdam, Fac Psychol & Educ, Dept Educ, Boechorststr 1, NL-1081 BT Amsterdam, Netherlands.
NR 32
TC 7
Z9 7
U1 0
U2 2
PU SOC PERSONALITY RES INC
PI PALMERSTON NORTH
PA P O BOX 1539, PALMERSTON NORTH 5330, NEW ZEALAND
SN 0301-2212
J9 SOC BEHAV PERSONAL
JI Soc. Behav. Pers.
PY 2001
VL 29
IS 8
BP 787
EP 798
DI 10.2224/sbp.2001.29.8.787
PG 12
WC Psychology, Social
SC Psychology
GA 494ZW
UT WOS:000172316600006
DA 2020-02-16
ER

PT J
AU Metzke, CW
   Steinhausen, HC
AF Metzke, CW
   Steinhausen, HC
TI Learning environments and mental state
SO ZEITSCHRIFT FUR ENTWICKLUNGSPSYCHOLOGIE UND PADAGOGISCHE PSYCHOLOGIE
LA German
DT Article
DE learning environments; mental state; gender differences
AB In a school-based sample of N = 661 adolescents aged 10 to 17 years, the following issues were studied in two 3-year follow-ups studies: (1) the correlation between individually and collectively perceived attributes of the learning environment (acknowledgment of the classmates, competitive behavior among the pupils, patronizing treatment by the teacher, pressure to perform, opportunities to participate) and internalizing and externalizing problems; (2) using a cluster analysis, typical manifestation patterns of the assessed attributes of the learning environments were determined; (3) the changes in the attributes of the learning environment were analyzed in relation to the type of school and the prediction of internalizing and externalizing problems by the individually and collectively perceived attributes of the learning environment. There was a stronger correlation between the individually perceived attributes of the learning environment than with the collectively perceived ones. Cluster analysis established two favorable and three unfavorable learning environments. Cross-sectionally, significantly higher scores for the scales of internalizing and externalizing disorders appeared in the unfavorable learning environments. The longitudinal analysis revealed that the attributes of the learning environment changed in interaction with the school types. Predictors for internalizing problems of the girls were individually per-ceived pressure to achieve and lack of opportunities to participate; externalizing problems were predicted by individually perceived competitive behavior and lacking opportunities to participate as well as collectively perceived patronizing treatment by the teacher. Predictors for externalizing problems of the boys were individually perceived lack of opportunities to participate and collectively perceived acknowledgment of the classmates.
C1 Univ Zurich, Zentrum Kinder & Jugendpsychiat, CH-8032 Zurich, Switzerland.
RP Metzke, CW (reprint author), Univ Zurich, Zentrum Kinder & Jugendpsychiat, CH-8032 Zurich, Switzerland.
NR 21
TC 3
Z9 3
U1 0
U2 0
PU HOGREFE & HUBER PUBLISHERS
PI GOTTINGEN
PA ROHNSWEG 25, D-37085 GOTTINGEN, GERMANY
SN 0049-8637
J9 Z ENTWICKL PADAGOGIS
JI Z. Entwicklung. Padag. Psychol.
PY 2001
VL 33
IS 1
BP 30
EP 41
PG 12
WC Psychology, Educational
SC Psychology
GA 412CW
UT WOS:000167537300004
DA 2020-02-16
ER

PT J
AU Goldsmith, HH
   Lemery, KS
AF Goldsmith, HH
   Lemery, KS
TI Linking temperamental fearfulness and anxiety symptoms: A
   behavior-genetic perspective
SO BIOLOGICAL PSYCHIATRY
LA English
DT Article; Proceedings Paper
CT Conference on Genetics and Brain Function - Implications for the
   Treatment of Anxiety
CY MAR 22-23, 2000
CL WASHINGTON, D.C.
DE anxiety; temperament; twins; genetics; fear; childhood
ID MULTIPLE-REGRESSION ANALYSIS; TWIN DATA; NEUROBIOLOGICAL BASIS; INFANT
   TEMPERAMENT; AFFECTIVE STYLE; EARLY-CHILDHOOD; PARENT REPORTS; CHILDREN;
   INHIBITION; AGE
AB Research on mood and anxiety disorders has historically proceeded without sufficient reference to the growing body of work on the nature of typical emotional development and temperament. Reviewing data from several studies, we consider experiential, biological, and generic factors as providing causal input to typical developmental variation in fearfulness and anxiety during infancy and early childhood. Longitudinal behavioral methods, psychophysiologic measures, and a behavior-genetic framework are used to approach these issues. Results from twin studies implicate moderately strong genetic influences on different facets of temperamental fearfulness, as well as childhood anxiety symptoms. Then, we consider the dis tinction between normal range temperament and overt anxiety symptoms from a quantitative generic perspective. Biological correlates (cortisol, asymmetric frontal EEG activation cardiac reactivity) of inhibited behavior are considered as I-elated endophenotypes for anxiety. In a nongenetic analysis, we report the prediction of internalizing problems during kindergarten from earlier temperament and earlier basal cortisol measures. Our review highlights connections between behavioral indicators and various putative endophenotypes and the fuzzy boundary between normal-range temperament and anxiety disorders.. (C) 2000 Society of Biological Psychiatry.
C1 Univ Wisconsin, Dept Psychol, Ctr Affect Sci, Madison, WI 53706 USA.
RP Goldsmith, HH (reprint author), Univ Wisconsin, Dept Psychol, Ctr Affect Sci, 1202 W Johnson St, Madison, WI 53706 USA.
FU NIMH NIH HHSUnited States Department of Health & Human ServicesNational
   Institutes of Health (NIH) - USANIH National Institute of Mental Health
   (NIMH) [R01-MH 50560, R01-MH44340, R01-MH59785]
NR 58
TC 110
Z9 112
U1 1
U2 22
PU ELSEVIER SCIENCE INC
PI NEW YORK
PA 655 AVENUE OF THE AMERICAS, NEW YORK, NY 10010 USA
SN 0006-3223
J9 BIOL PSYCHIAT
JI Biol. Psychiatry
PD DEC 15
PY 2000
VL 48
IS 12
BP 1199
EP 1209
DI 10.1016/S0006-3223(00)01003-9
PG 11
WC Neurosciences; Psychiatry
SC Neurosciences & Neurology; Psychiatry
GA 386FH
UT WOS:000166049800010
PM 11137060
DA 2020-02-16
ER

PT J
AU Larsson, JO
   Lichtenstein, P
   Fried, I
   El-Sayed, E
   Rydelius, PA
AF Larsson, JO
   Lichtenstein, P
   Fried, I
   El-Sayed, E
   Rydelius, PA
TI Parents' perception of mental development and behavioural problems in 8
   to 9-year-old children
SO ACTA PAEDIATRICA
LA English
DT Article
DE attention deficit hyperactivity disorder; behavioural problems;
   maturational rate
ID MATERNAL DEPRESSION; POPULATION; DISORDERS; MATURITY; TWIN; ADHD; SEX
AB A slow maturational rate may be an underlying antecedent of a psychiatric disorder. If this is correct, differences in behavioural problems could be related to the maturity level in children of the same chronological age. The aim of the study was to compare the parents' perceptions and assessments of their children's maturational status and behavioural problems. A population based on a nationwide sample from the Swedish twin-register of 8 to 9-y-old children (n = 1079) was used. The parents completed a questionnaire including their views on their child's maturity level, the Swedish version of the Child Behaviour Checklist (CBCL) and an Attention Deficit Hyperactivity Disorder (ADHD) checklist based on the DSM-III-R criteria. Multivariate analyses showed a statistically significant relationship between immaturity reported by the parents and several behavioural problems reported on the CBCL: somatic complaints, anxious and depressed, social problems, thought problems, attention problems, behaviour problems and aggressive behaviour. There was also a statistically significant relationship between the maturity factor and the CBCL grouping of syndromes (internalizing, externalizing, total behaviour problems score) as well as between the maturity factor and ADHD.
   Conclusion: We conclude that at least from the parents' point of view the behaviour problems in their children may be related to maturity.
C1 Karolinska Hosp, Astrid Lindgrens Childrens Hosp, Dept Child & Adolescent Psychiat, SE-17176 Stockholm, Sweden.
   Karolinska Inst, Dept Med Epidemiol, Stockholm, Sweden.
RP Larsson, JO (reprint author), Karolinska Hosp, Astrid Lindgrens Childrens Hosp, Dept Child & Adolescent Psychiat, SE-17176 Stockholm, Sweden.
OI lichtenstein, paul/0000-0003-3037-5287; Larsson,
   Jan-Olov/0000-0002-8198-9070
NR 28
TC 5
Z9 6
U1 0
U2 12
PU TAYLOR & FRANCIS AS
PI OSLO
PA CORT ADELERSGT 17, PO BOX 2562, SOLLI, 0202 OSLO, NORWAY
SN 0803-5253
J9 ACTA PAEDIATR
JI Acta Paediatr.
PD DEC
PY 2000
VL 89
IS 12
BP 1469
EP 1473
DI 10.1080/080352500456660
PG 5
WC Pediatrics
SC Pediatrics
GA 389VY
UT WOS:000166260400016
PM 11195238
DA 2020-02-16
ER

PT J
AU Crijnen, AAM
   Bengi-Arslan, L
   Verhulst, FC
AF Crijnen, AAM
   Bengi-Arslan, L
   Verhulst, FC
TI Teacher-reported problem behaviour in Turkish immigrant and Dutch
   children: a cross-cultural comparison
SO ACTA PSYCHIATRICA SCANDINAVICA
LA English
DT Article
DE cross-cultural comparison; immigration; child behaviour; adolescent
   behaviour; anxiety; Teacher's Report Form (TRF)
ID EMOTIONAL-PROBLEMS; AGES 6; AMERICAN; ADOLESCENTS; PARENTS
AB Objective: To compare problem behaviour in Turkish immigrant children living in the Netherlands versus problem behaviour in Dutch children from the general population as reported by teachers.
   Method: Teacher's Report Forms (TRF) were filled out by Dutch teachers, and for a subsample also by Turkish immigrant teachers, concerning 524 Turkish immigrant children selected randomly from the immigrant population in two large cities in the Netherlands. TRFs completed for Turkish immigrant children were compared with TRFs filled out for 1625 children selected randomly from the Dutch general population.
   Results: No significant differences were revealed between children from both cultures on the TRF total problems, internalizing, externalizing and specific syndrome scales. Turkish immigrant teachers, however, reported higher total problems, internalizing and anxious/depressed scores for immigrant children than did Dutch teachers for the same immigrant children.
   Conclusion: No significant differences were found in the levels of behavioural and emotional problems reported by Dutch teachers for Turkish immigrant versus Dutch children. However, Turkish immigrant teachers reported high levels of anxiety and depression in immigrant children which go largely undetected by their Dutch teachers.
C1 Erasmus Univ, Sophia Childrens Hosp, Dept Child & Adolescent Psychiat, NL-3000 CB Rotterdam, Netherlands.
RP Crijnen, AAM (reprint author), Erasmus Univ, Sophia Childrens Hosp, Dept Child & Adolescent Psychiat, POB 2060, NL-3000 CB Rotterdam, Netherlands.
NR 15
TC 42
Z9 42
U1 0
U2 14
PU MUNKSGAARD INT PUBL LTD
PI COPENHAGEN
PA 35 NORRE SOGADE, PO BOX 2148, DK-1016 COPENHAGEN, DENMARK
SN 0001-690X
J9 ACTA PSYCHIAT SCAND
JI Acta Psychiatr. Scand.
PD DEC
PY 2000
VL 102
IS 6
BP 439
EP 444
DI 10.1034/j.1600-0447.2000.102006439.x
PG 6
WC Psychiatry
SC Psychiatry
GA 378PN
UT WOS:000165592900007
PM 11142433
OA Green Published
DA 2020-02-16
ER

PT J
AU Slavkin, ML
   Fineman, K
AF Slavkin, ML
   Fineman, K
TI What every professional who works with adolescents needs to know about
   firesetters
SO ADOLESCENCE
LA English
DT Article
ID SET FIRES; JUVENILE FIRESETTERS; CHILDREN; INTERVENTION; RECIDIVISM;
   BEHAVIOR; FAMILY
AB The number of adolescent firesetters has been growing each year, along with the psychological and financial damage they create. It is therefore essential that mental health professionals who work with adolescents be aware of the characteristics of firesetters. This study describes the individual and environmental factors that relate to the etiology and levels of firesetting. Specifically, it discusses different types of firesetters and their aggressive tendencies, internalizing problems, family dynamics, and sociability. Further, it explores the treatment of adolescent firesetters.
C1 Neuropsychiat Med Grp, Huntington Beach, CA USA.
RP Slavkin, ML (reprint author), Univ So Indiana, Sch Educ & Human Serv, 8600 Univ Blvd, Evansville, IN 47712 USA.
NR 61
TC 11
Z9 11
U1 0
U2 2
PU LIBRA PUBLISHERS INC
PI SAN DIEGO
PA 3089C CLAIREMONT DR SUITE 383, SAN DIEGO, CA 92117 USA
SN 0001-8449
J9 ADOLESCENCE
JI Adolescence
PD WIN
PY 2000
VL 35
IS 140
BP 759
EP 773
PG 15
WC Psychology, Developmental
SC Psychology
GA 399ZT
UT WOS:000166844700012
PM 11214213
DA 2020-02-16
ER

PT J
AU Rousseau, C
   Drapeau, A
   Platt, R
AF Rousseau, C
   Drapeau, A
   Platt, R
TI Living conditions and emotional profiles of Cambodian, Central American,
   and Quebecois youth
SO CANADIAN JOURNAL OF PSYCHIATRY-REVUE CANADIENNE DE PSYCHIATRIE
LA English
DT Article
DE war; trauma; adolescent; refugees; social adjustment
ID KHMER ADOLESCENT PROJECT; ONTARIO CHILD HEALTH; SERVICE UTILIZATION;
   MENTAL-HEALTH; 2 GENERATIONS; REFUGEES; EPIDEMIOLOGY; DISORDER; TRAUMA;
   IMMIGRANT
AB Objective: To compare Cambodian and Central American adolescent refugees to Quecbec with their Quebec-born peers in regard to emotional and behaviours, problems, feelings of competence, and risk-behaviour profiles, and to examine relations between emotional variahles and living conditions in the 3 groups.
   Method: The sample consisted of 76 Cambodian, 82 Central American and 67 Quebecois youth living in the Montreal urea. The teenagers internalization and externalization symptoms were assessed using the Child Behaviour Checklist (CBCL) and the Youth Self-Report (YSR); the YSR also provided a measure of their feelings of competence. Risk behaviour was reported by the teenagers'. The socioeconomic status of the teenagers' households was taken into account in multiple regression analyses conducted for each group.
   Results: The level of emotional and behavioural problems by teenagers was lowest in Central Americans and highest in Quebecois: the the latter group also, reported more risk behaviours than did either, refugee group. The socioeconomic status of the Cambodian and Central American refugee households was lower than that of the Quebecois. Living conditions were not a major determinant of emotional distress in young Cambodians, but low annual income was associated with internalizing symptoms among Central American youth. The most powerful predictor of externalizing symptoms among the Quebecois youth was having a single-parent household..
   Conclusion: This study underscores the contrast between? the living conditions of young Cambodian and Central American refugees to Quebec and those of Quebec-born youth. These refugees precarious socioeconomic status is not accompanied by an increase in adolescents' emotional and behavioural problems.
C1 Montreal Childrens Hosp, Dept Psychiat, Montreal, PQ H3Z 1P2, Canada.
   McGill Univ, Dept Epidemiol & Biostat, Montreal, PQ, Canada.
   Montreal Childrens Hosp, Dept Psychiat, Montreal, PQ H3H 1P3, Canada.
   Montreal Childrens Hosp, Res Inst, Montreal, PQ H3H 1P3, Canada.
RP Rousseau, C (reprint author), Montreal Childrens Hosp, Dept Psychiat, 4018 Ste Catherine St W, Montreal, PQ H3Z 1P2, Canada.
OI Platt, Robert/0000-0002-5981-8443
NR 35
TC 22
Z9 22
U1 0
U2 12
PU CANADIAN PSYCHIATRIC ASSOC
PI OTTAWA
PA 260-441 MACLAREN ST, OTTAWA, ONTARIO K2H 2P3, CANADA
SN 0706-7437
J9 CAN J PSYCHIAT
JI Can. J. Psychiat.-Rev. Can. Psychiat.
PD DEC
PY 2000
VL 45
IS 10
BP 905
EP 911
DI 10.1177/070674370004501005
PG 7
WC Psychiatry
SC Psychiatry
GA 388ZG
UT WOS:000166212500005
PM 11190359
OA Bronze
DA 2020-02-16
ER

PT J
AU Duhig, AM
   Renk, K
   Epstein, MK
   Phares, V
AF Duhig, AM
   Renk, K
   Epstein, MK
   Phares, V
TI Interparental agreement on internalizing, externalizing, and total
   behavior problems: A meta-analysis
SO CLINICAL PSYCHOLOGY-SCIENCE AND PRACTICE
LA English
DT Article
DE children's emotional and behavioral problems; fathers; interparental
   agreement; metaanalytic review; mothers
ID CLINIC-REFERRED CHILDREN; ADOLESCENT PSYCHOPATHOLOGY; PARENTS
   PERCEPTIONS; FATHERS PERCEPTIONS; FAMILY PROCESSES; COMMUNITY SURVEY;
   DOWNS-SYNDROME; RATING-SCALES; SUBSTANCE USE; SCHOOL-AGE
AB Previous studies have addressed the degree of correspondence between interparental reports of children's behavior problems, but have not examined the discrepancies in these reports. A mete-analysis containing 60 studies and 126 independent effect sizes was conducted. Results suggest that maternal and paternal ratings exhibit moderate correspondence in ratings of internalizing behavior problems in children and large correspondence in ratings of externalizing and total behavior problems in children. In terms of discrepancy of reports, parents reported similar levels of all types of problems. Age, gender, and socioeconomic status were found to moderate correspondence between mothers' and fathers' ratings but did not moderate discrepancies in mothers' and fathers' ratings.
C1 Univ S Florida, Dept Psychol, Tampa, FL 33620 USA.
RP Phares, V (reprint author), Univ S Florida, Dept Psychol, 4202 E Fowler Ave,BEH 339, Tampa, FL 33620 USA.
NR 98
TC 228
Z9 231
U1 0
U2 21
PU OXFORD UNIV PRESS INC
PI CARY
PA JOURNALS DEPT, 2001 EVANS RD, CARY, NC 27513 USA
SN 0969-5893
J9 CLIN PSYCHOL-SCI PR
JI Clin. Psychol.-Sci. Pract.
PD WIN
PY 2000
VL 7
IS 4
BP 435
EP 453
DI 10.1093/clipsy/7.4.435
PG 19
WC Psychology, Clinical
SC Psychology
GA 374LP
UT WOS:000165346900016
DA 2020-02-16
ER

PT J
AU Huberty, TJ
   Austin, JK
   Harezlak, J
   Dunn, DW
   Ambrosius, WT
AF Huberty, Thomas J.
   Austin, Joan K.
   Harezlak, Jaroslaw
   Dunn, David W.
   Ambrosius, Walter T.
TI Informant Agreement in Behavior Ratings for Children with Epilepsy
SO EPILEPSY & BEHAVIOR
LA English
DT Article
DE children; epilepsy; mother; father; teacher; cross-informant; behavior
   ratings
AB The purpose of this study was to determine the degree of informant agreement for behavioral ratings of children with epilepsy. Informants completed Achenbach's 1991 scales: parents completed the Child Behavior Checklist (CBCL), teachers completed the Teacher's Report Form (TRF), and youth completed the Youth Self-Report Form of the CBCL (YSR). Analyses included degree of concordance of ratings as a function of informant, child gender, and condition severity (active vs inactive epilepsy). Results indicated that across all four types of raters (mothers, fathers, teachers, and adolescents) there was a similar pattern. Mothers' ratings tended to be the highest and youths' ratings tended to be the lowest across scales. In general, agreement among adult raters was greater than between youth and adults. Mothers and teachers reported more internalizing symptoms than did youth; mother, father, and teacher ratings on externalizing symptoms were not significantly different from each other. There were no significant effects of gender and condition severity on concordance among ratings although there were some interesting trends. (C) 2000 Academic Press
C1 [Austin, Joan K.] Indiana Univ, Sch Nursing, Indianapolis, IN 46202 USA.
   [Huberty, Thomas J.] Indiana Univ, Sch Educ, Indianapolis, IN 46202 USA.
   [Harezlak, Jaroslaw; Dunn, David W.; Ambrosius, Walter T.] Indiana Univ, Sch Med, Indianapolis, IN 46202 USA.
RP Austin, JK (reprint author), Indiana Univ, Sch Nursing, 1111 Middle Dr,NU403, Indianapolis, IN 46202 USA.
EM joausti@iupui.edu
RI Harezlak, Jaroslaw/P-8557-2014
OI Harezlak, Jaroslaw/0000-0002-3070-7686
FU National Institute of Neurological Disorders and StrokeUnited States
   Department of Health & Human ServicesNational Institutes of Health (NIH)
   - USANIH National Institute of Neurological Disorders & Stroke (NINDS)
   [PHS R01 NS22416]
FX This research was supported by grant PHS R01 NS22416 from the National
   Institute of Neurological Disorders and Stroke to J.K.A. We acknowledge
   assistance from B. Hale, B. Garg, O. Markhand, as well as the Epilepsy
   and Pediatric Neurology Clinics at Riley Hospital, Indiana University
   Medical Center and the Medical Research Committee of Methodist Hospital,
   Indianapolis, IN. We thank A. McNelis for help with data collection, P.
   Dexter for editorial comments, and J. Critchfield for editorial
   assistance.
NR 29
TC 47
Z9 47
U1 0
U2 1
PU ACADEMIC PRESS INC ELSEVIER SCIENCE
PI SAN DIEGO
PA 525 B ST, STE 1900, SAN DIEGO, CA 92101-4495 USA
SN 1525-5050
EI 1525-5069
J9 EPILEPSY BEHAV
JI Epilepsy Behav.
PD DEC
PY 2000
VL 1
IS 6
BP 427
EP 435
DI 10.1006/ebeh.2000.0119
PG 9
WC Behavioral Sciences; Clinical Neurology; Psychiatry
SC Behavioral Sciences; Neurosciences & Neurology; Psychiatry
GA V21JR
UT WOS:000208204400008
DA 2020-02-16
ER

PT J
AU March, JS
   Swanson, JM
   Arnold, LE
   Hoza, B
   Conners, CK
   Hinshaw, SP
   Hechtman, L
   Kraemer, HC
   Greenhill, LL
   Abikoff, HB
   Elliott, LG
   Jensen, PS
   Newcorn, JH
   Vitiello, B
   Severe, J
   Wells, KC
   Pelham, WE
AF March, JS
   Swanson, JM
   Arnold, LE
   Hoza, B
   Conners, CK
   Hinshaw, SP
   Hechtman, L
   Kraemer, HC
   Greenhill, LL
   Abikoff, HB
   Elliott, LG
   Jensen, PS
   Newcorn, JH
   Vitiello, B
   Severe, J
   Wells, KC
   Pelham, WE
TI Anxiety as a predictor and outcome variable in the Multimodal Treatment
   Study of Children with ADHD (MTA)
SO JOURNAL OF ABNORMAL CHILD PSYCHOLOGY
LA English
DT Article
DE ADHD; attention deficit; anxiety; comorbidity; treatment; outcomes;
   classification; diagnosis
ID ATTENTION-DEFICIT/HYPERACTIVITY DISORDER; DEFICIT HYPERACTIVITY
   DISORDER; REGRESSION-MODELS; COMORBID ANXIETY; RELIABILITY;
   METHYLPHENIDATE; DIMENSIONS; MEDICATION; INTERVIEW; BEHAVIOR
AB Initial moderator analyses in the Multimodal Treatment Study of Children with ADHD (MTA) suggested that child anxiety ascertained by parent report on the Diagnostic Interview Schedule for Children 2.3 (DISC Anxiety) differentially moderated the outcome of treatment. Left unanswered were questions regarding the nature of DISC Anxiety, the impact of comorbid conduct problems on the moderating effect of DISC Anxiety, and the clinical significance of DISC Anxiety as a moderator of treatment outcome. Thirty-three percent of MTA subjects met DSM-III-R criteria for an anxiety disorder excluding simple phobias. Of these, two-thirds also met DSM-III-R criteria for comorbid oppositional-defiant or conduct disorder whereas one-third did not, yielding an odds ratio of approximately two for DISC Anxiety, given conduct problems. In this context, exploratory analyses of baseline data suggest that DISC Anxiety may reflect parental attributions regarding child negative affectivity and associated behavior problems (unlike fearfulness), particularly in the area of social interactions, another core component of anxiety that is more typically associated with phobic symptoms. Analyses using hierarchical linear modeling (HLM) indicate that the moderating effect of DISC Anxiety continues to favor the inclusion of psychosocial treatment for anxious ADHD children irrespective of the presence or absence of comorbid conduct problems. This effect, which is clinically meaningful, is confined primarily to parent-reported outcomes involving disruptive behavior, internalizing symptoms, and inattention: and is generally stronger for combined than unimodal treatment. Contravening earlier studies, no adverse effect of anxiety on medication response for core ADHD or other outcomes in anxious or nonanxious ADHD children was demonstrated. When treating ADHD, it is important to search for comorbid anxiety and negative affectivity and to adjust treatment strategies accordingly.
C1 Duke Univ, Med Ctr, Dept Psychol, Durham, NC 27710 USA.
RP March, JS (reprint author), Duke Univ, Med Ctr, Dept Psychol, DUMC Box 3527, Durham, NC 27710 USA.
OI Jensen, Peter/0000-0003-2387-0650; Newcorn, Jeffrey/0000-0001-8993-9337
FU NIMH NIH HHSUnited States Department of Health & Human ServicesNational
   Institutes of Health (NIH) - USANIH National Institute of Mental Health
   (NIMH) [UO1 MH50440, UO1 MH50447, UO1 MH50461]
NR 45
TC 151
Z9 153
U1 3
U2 15
PU KLUWER ACADEMIC/PLENUM PUBL
PI NEW YORK
PA 233 SPRING ST, NEW YORK, NY 10013 USA
SN 0091-0627
J9 J ABNORM CHILD PSYCH
JI J. Abnorm. Child Psychol.
PD DEC
PY 2000
VL 28
IS 6
BP 527
EP 541
DI 10.1023/A:1005179014321
PG 15
WC Psychology, Clinical; Psychology, Developmental
SC Psychology
GA 373PZ
UT WOS:000165299000004
PM 11104315
DA 2020-02-16
ER

PT J
AU Hinshaw, SP
   Owens, EB
   Wells, KC
   Kraemer, HC
   Abikoff, HB
   Arnold, LE
   Conners, CK
   Elliott, G
   Greenhill, LL
   Hechtman, L
   Hoza, B
   Jensen, PS
   March, JS
   Newcorn, JH
   Pelham, WE
   Swanson, JM
   Vitiello, B
   Wigal, T
AF Hinshaw, SP
   Owens, EB
   Wells, KC
   Kraemer, HC
   Abikoff, HB
   Arnold, LE
   Conners, CK
   Elliott, G
   Greenhill, LL
   Hechtman, L
   Hoza, B
   Jensen, PS
   March, JS
   Newcorn, JH
   Pelham, WE
   Swanson, JM
   Vitiello, B
   Wigal, T
TI Family processes and treatment outcome in the MTA: Negative/ineffective
   parenting practices in relation to multimodal treatment
SO JOURNAL OF ABNORMAL CHILD PSYCHOLOGY
LA English
DT Article
DE attention-deficit hyperactivity disorder (ADHD); stimulant medication;
   behavior therapy; multimodal treatment; parental discipline;
   psychotherapy process research
ID DEFICIT HYPERACTIVITY DISORDER; COLLABORATIVE RESEARCH-PROGRAM;
   CHILDREN; DEPRESSION; ADJUSTMENT; BEHAVIOR; THERAPY
AB To elucidate processes underlying therapeutic change in a large-scale randomized clinical trial, we examined whether alterations in self-reported parenting practices were associated with the effects of behavioral, medication, or combination treatments on teacher-reported outcomes (disruptive behavior, social skills, internalizing symptoms) in children with attention-deficit hyperactivity disorder (ADHD). Participants were 579 children with Combined-type ADHD, aged 7-9.9 years, in the Multimodal Treatment Study of Children with ADHD (MTA). We uncovered 2 second-order factors of parenting practices, entitled Positive Involvement and Negative/ineffective Discipline. Although Positive Involvement was not associated with amelioration of the school-based outcome measures, reductions in Negative/Ineffective Discipline mediated improvement in children's social skills at school. For families showing the greatest reductions in Negative/ineffective Discipline, effects of combined medication plus behavioral treatment were pronounced in relation to regular community care. Furthermore, only in combination treatment (and not in behavioral treatment alone) was decreased Negative/Ineffective Discipline associated with reduction in children's disruptive behavior at school. Here, children in families receiving combination treatment who showed the greatest reductions in Negative/Ineffective Discipline had teacher-reported disruptive behavior that was essentially normalized. Overall, the success of combination treatment for important school-related outcomes appears related to reductions in negative and ineffective parenting practices at home; we discuss problems in interpreting the temporal sequencing of such process-outcome linkages and the means by which multimodal treatment may be mediated by psychosocial processes related to parenting.
C1 Univ Calif Berkeley, Dept Psychol, Berkeley, CA 94720 USA.
   Univ Calif Berkeley, Inst Human Dev, Berkeley, CA 94720 USA.
RP Hinshaw, SP (reprint author), Univ Calif Berkeley, Dept Psychol, Tolman Hall 1650, Berkeley, CA 94720 USA.
OI Jensen, Peter/0000-0003-2387-0650; Newcorn, Jeffrey/0000-0001-8993-9337
FU NIMH NIH HHSUnited States Department of Health & Human ServicesNational
   Institutes of Health (NIH) - USANIH National Institute of Mental Health
   (NIMH) [UO1 MH50447, UO1 MH50461, UO1 MH50440]
NR 41
TC 157
Z9 157
U1 0
U2 10
PU KLUWER ACADEMIC/PLENUM PUBL
PI NEW YORK
PA 233 SPRING ST, NEW YORK, NY 10013 USA
SN 0091-0627
J9 J ABNORM CHILD PSYCH
JI J. Abnorm. Child Psychol.
PD DEC
PY 2000
VL 28
IS 6
BP 555
EP 568
DI 10.1023/A:1005183115230
PG 14
WC Psychology, Clinical; Psychology, Developmental
SC Psychology
GA 373PZ
UT WOS:000165299000006
PM 11104317
DA 2020-02-16
ER

PT J
AU Curry, JF
   Ilardi, SS
AF Curry, JF
   Ilardi, SS
TI Validity of the Devereux Scales of Mental Disorders with adolescent
   psychiatric inpatients
SO JOURNAL OF CLINICAL CHILD PSYCHOLOGY
LA English
DT Article; Proceedings Paper
CT 104th Annual Convention of the American-Psychological-Association
CY AUG 09-13, 1996
CL TORONTO, CANADA
SP Amer Psychol Assoc
ID CHILD PSYCHOPATHOLOGY; DIAGNOSTIC INTERVIEW; DEPRESSION; RELIABILITY;
   COMORBIDITY; STUDENTS; ANXIETY
AB Tested the validity of the Devereux Scales of Mental Disorders (DSMD; Naglieri, LeBuffe, & Pfeiffer; 1994) in a sample of 108 adolescent psychiatric inpatients. DSMD scales were compared to parent-report, interiew-based, self-report and diagnostic measures. DSMD measures of conduct problems and delinquency were significantly associated with the predicted parent-report, interiew-based, and diagnostic measures of conduct disorder and substance abuse and not with any measures of anxiety or depression. DSMD measures of anxiety and depression were related to other parent-report ratings of internalizing symptoms but had more limited convergent and discriminant validity. The DSMD was compared so the Child Behavior Checklist (CBCL; Achenbach, 1991)for diagnostic classification accuracy. The two measures were comparable in classifying oppositional or conduct disorder The CBCL was superior for classification of major depression. The DSMD was superior for classification of substance abuse.
C1 Duke Univ, Med Ctr, Dept Psychiat & Behav Sci, Durham, NC 27710 USA.
   Univ Kansas, Dept Psychol, Lawrence, KS 66045 USA.
RP Curry, JF (reprint author), Duke Univ, Med Ctr, Dept Psychiat & Behav Sci, Box 3527, Durham, NC 27710 USA.
RI Winwood, Peter/A-6363-2008
NR 35
TC 6
Z9 7
U1 0
U2 0
PU LAWRENCE ERLBAUM ASSOC INC
PI MAHWAH
PA 10 INDUSTRIAL AVE, MAHWAH, NJ 07430-2262 USA
SN 0047-228X
J9 J CLIN CHILD PSYCHOL
JI J. Clin. Child Psychol.
PD DEC
PY 2000
VL 29
IS 4
BP 578
EP 588
DI 10.1207/S15374424JCCP2904_10
PG 11
WC Psychology, Clinical; Psychology, Developmental
SC Psychology
GA 373FQ
UT WOS:000165278000009
PM 11126635
DA 2020-02-16
ER

PT J
AU Connor-Smith, JK
   Compas, BE
   Wadsworth, ME
   Thomsen, AH
   Saltzman, H
AF Connor-Smith, JK
   Compas, BE
   Wadsworth, ME
   Thomsen, AH
   Saltzman, H
TI Responses to stress in adolescence: Measurement of coping and
   involuntary stress responses
SO JOURNAL OF CONSULTING AND CLINICAL PSYCHOLOGY
LA English
DT Article
ID CONFIRMATORY FACTOR-ANALYSIS; GOODNESS-OF-FIT; COGNITIVE APPRAISALS;
   STRATEGIES; VALIDATION; CHILDREN; INDEXES; EVENTS; CONCEPTUALIZATION
AB The development of a measure of coping and involuntary stress responses in adolescence is described. The Responses to Stress Questionnaire (RSQ) reflects a conceptual model that includes volitional coping efforts and involuntary responses to specific stressful events or specified domains of stress. The psychometric characteristics of the RSQ were examined across 4 domains of stress in 3 samples of adolescents and parent reports obtained in 2 samples. The factor structure of the RSQ was tested and replicated with an adequate degree of fit using confirmatory factor analysis across 3 stressors in 2 samples. Internal consistency and retest reliability for the 5 factors were adequate to excellent. Concurrent validity was established through correlations with another measure of coping, heart rate reactivity, and correlations of self- and parent-reports. Significant correlations with both adolescents' and parents' reports of internalizing and externalizing symptoms were consistent with hypotheses.
C1 Univ Vermont, Dept Psychol, Burlington, VT 05405 USA.
RP Compas, BE (reprint author), Univ Vermont, Dept Psychol, John Dewey Hall, Burlington, VT 05405 USA.
EM bruce.compas@uvm.edu
OI Wadsworth, Martha/0000-0002-5319-2937
NR 50
TC 551
Z9 558
U1 9
U2 139
PU AMER PSYCHOLOGICAL ASSOC
PI WASHINGTON
PA 750 FIRST ST NE, WASHINGTON, DC 20002-4242 USA
SN 0022-006X
EI 1939-2117
J9 J CONSULT CLIN PSYCH
JI J. Consult. Clin. Psychol.
PD DEC
PY 2000
VL 68
IS 6
BP 976
EP 992
DI 10.1037/0022-006X.68.6.976
PG 17
WC Psychology, Clinical
SC Psychology
GA 385PZ
UT WOS:000166014000004
PM 11142550
DA 2020-02-16
ER

PT J
AU Youngstrom, E
   Loeber, R
   Stouthamer-Loeber, M
AF Youngstrom, E
   Loeber, R
   Stouthamer-Loeber, M
TI Patterns and correlates of agreement between parent, teacher, and male
   adolescent ratings of externalizing and internalizing problems
SO JOURNAL OF CONSULTING AND CLINICAL PSYCHOLOGY
LA English
DT Article
ID DSM-III-R; MATERNAL DEPRESSION; CHILD-BEHAVIOR; EMOTIONAL-PROBLEMS;
   CONDUCT DISORDER; NATIONAL SAMPLE; SELF-REPORTS; MOTHERS;
   PSYCHOPATHOLOGY; INFORMANTS
AB The authors examined how well 394 triads of male youths, caregivers, and teachers agreed about youth problems reported on the Achenbach checklists. Dyadic agreement was measured through difference scores (subtracting the raw score of youth self-report from the caregiver's or teacher's score for shared items), q correlations between pairs of raters across items, and D-2 (generalized distance between item profiles) for both externalizing and internalizing items. Teachers reported fewer internalizing and externalizing problems than did caregivers or youths. Teacher-youth disagreement was higher for African American than European American males about externalizing criteria. Caregiver depression and stress (but not paternal antisocial behavior or maternal substance abuse) correlated with higher disagreement with other informants about all criteria. These factors appear to increase disagreement about the level of problems but not about specific symptom patterns.
C1 Case Western Reserve Univ, Dept Psychol, Cleveland, OH 44106 USA.
   Univ Pittsburgh, Med Ctr, Dept Psychiat, Pittsburgh, PA USA.
   Univ Pittsburgh, Med Ctr, Dept Psychol, Pittsburgh, PA USA.
   Univ Pittsburgh, Med Ctr, Dept Epidemiol, Pittsburgh, PA USA.
RP Youngstrom, E (reprint author), Case Western Reserve Univ, Dept Psychol, 11220 Bellflower Rd, Cleveland, OH 44106 USA.
OI Youngstrom, Eric/0000-0003-2251-6860
NR 78
TC 369
Z9 373
U1 1
U2 44
PU AMER PSYCHOLOGICAL ASSOC
PI WASHINGTON
PA 750 FIRST ST NE, WASHINGTON, DC 20002-4242 USA
SN 0022-006X
J9 J CONSULT CLIN PSYCH
JI J. Consult. Clin. Psychol.
PD DEC
PY 2000
VL 68
IS 6
BP 1038
EP 1050
DI 10.1037/0022-006X.68.6.1038
PG 13
WC Psychology, Clinical
SC Psychology
GA 385PZ
UT WOS:000166014000010
PM 11142538
DA 2020-02-16
ER

PT J
AU Cauce, AM
   Paradise, M
   Ginzler, JA
   Embry, L
   Morgan, CJ
   Lohr, Y
   Theofelis, J
AF Cauce, AM
   Paradise, M
   Ginzler, JA
   Embry, L
   Morgan, CJ
   Lohr, Y
   Theofelis, J
TI The characteristics and mental health of homeless adolescents: Age and
   gender differences
SO JOURNAL OF EMOTIONAL AND BEHAVIORAL DISORDERS
LA English
DT Article
ID RUNAWAY YOUTH
AB A large and heterogeneous sample of 364 homeless adolescents was interviewed about residential and family histories, as well as about their experiences while homeless. They were also administered a diagnostic interview and various self-report measures of emotional and behavioral functioning. Analyses were conducted to provide a better description of these youth, with a special focus on gender and age heterogeneity. Results of analyses suggested that homeless youth came from generally troubled backgrounds and had elevated rates of psychiatric disorders. For boys, their histories typically included physical abuse during childhood, physical assault on the street and elevated rates of externalizing disorders. For girls, histories were more often marked by sexual abuse during childhood, sexual victimization on the streets. and elevated rates of internalizing disorders, implications of these results for service delivery are discussed.
C1 Univ Washington, Dept Psychol, Seattle, WA 98195 USA.
   Univ Washington, Inst Alcohol & Drug Abuse, Seattle, WA 98195 USA.
   Univ Washington, Amer Ethn Studies Program, Seattle, WA 98195 USA.
   Univ Washington, Child Clin Psychol Program, Seattle, WA 98195 USA.
RP Ginzler, JA (reprint author), Univ Washington, Dept Psychol, Guthrie Hall,Rm 119, Seattle, WA 98195 USA.
NR 26
TC 163
Z9 161
U1 3
U2 18
PU PRO-ED INC
PI AUSTIN
PA 8700 SHOAL CREEK BLVD, AUSTIN, TX 78757-6897 USA
SN 1063-4266
J9 J EMOT BEHAV DISORD
JI J. Emot. Behav. Disord.
PD WIN
PY 2000
VL 8
IS 4
BP 230
EP 239
DI 10.1177/106342660000800403
PG 10
WC Education, Special; Psychology, Educational; Psychology,
   Multidisciplinary
SC Education & Educational Research; Psychology
GA 375ZL
UT WOS:000165433300003
DA 2020-02-16
ER

PT J
AU Dishion, TJ
AF Dishion, TJ
TI Cross-setting consistency in early adolescent psychopathology: Deviant
   friendships and problem behavior sequelae
SO JOURNAL OF PERSONALITY
LA English
DT Article
ID CONDUCT PROBLEMS; DEPRESSED MOOD; SOCIAL-STATUS; BOYS; FAMILY;
   INTERVENTION; ANTECEDENTS; CHILDHOOD; ECOLOGY; QUALITY
AB This study examines adult reports of externalizing and internalizing psychopathology at home and school in a sample of 224 high-risk adolescent boys and girls (average age 12 years). Four groups of young adolescents were defined, based on the consistency of the teacher and parent Child Behavior Checklist reports: normal, internalizing, externalizing only, and comorbid. Group comparisons revealed the comorbid and externalizing groups were more engaged in a deviant peer group and were observed in higher levels of deviancy training with their friends, compared to other young adolescent groups. In general, elevated levels of arrest, drug use, and sexual promiscuity were associated with cross-setting consistency in externalizing disorders. Comorbid youth, however, showed the highest levels of sexual promiscuity in middle adolescence, compared to all other groups. These findings are consistent with a developmental account of adolescent maladjustment and suggest that emotional disturbance in early adolescence might exacerbate youth vulnerability, especially to deviancy training within friendships.
C1 Univ Oregon, Child & Family Ctr, Dept Psychol, Eugene, OR 97401 USA.
   Oregon Social Learning Ctr, Eugene, OR 97401 USA.
RP Dishion, TJ (reprint author), Univ Oregon, Child & Family Ctr, Dept Psychol, 195 W 12th Ave, Eugene, OR 97401 USA.
EM tomd@darkwing.uoregon.edu
FU NIDA NIH HHSUnited States Department of Health & Human ServicesNational
   Institutes of Health (NIH) - USANIH National Institute on Drug Abuse
   (NIDA) [DA 07031]; NIMH NIH HHSUnited States Department of Health &
   Human ServicesNational Institutes of Health (NIH) - USANIH National
   Institute of Mental Health (NIMH) [MH 46690, MH 37940]
NR 40
TC 103
Z9 103
U1 0
U2 17
PU WILEY
PI HOBOKEN
PA 111 RIVER ST, HOBOKEN 07030-5774, NJ USA
SN 0022-3506
EI 1467-6494
J9 J PERS
JI J. Pers.
PD DEC
PY 2000
VL 68
IS 6
BP 1109
EP 1126
DI 10.1111/1467-6494.00128
PG 18
WC Psychology, Social
SC Psychology
GA 381BF
UT WOS:000165741900007
PM 11130734
DA 2020-02-16
ER

PT J
AU Priel, B
   Kantor, B
   Besser, A
AF Priel, B
   Kantor, B
   Besser, A
TI Two maternal representations - A study of Israeli adopted children
SO PSYCHOANALYTIC PSYCHOLOGY
LA English
DT Article
ID BEHAVIOR PROFILE; AGED 6-11; OBJECT; ADJUSTMENT; ATTACHMENT; PARENTS
AB Using an object relations perspective, the representations of birth and adopted mothers in a sample of 52 nonreferred adoptees were studied. To better understand the specific effects of adoption on the construction of 2 maternal representations, birth and adoptive maternal representation of adopted children was compared with that of nonadopted children. In addition, the effect of incongruous representations of birth and adoptive mothers on adoptees' externalizing and internalizing behavior; was explored. Compared with nonadopted children, adoptees' representations of the mothers appear as more concrete and less benign. Among adopted children, representations of the birth mothers were found to contain split negative aspects of the adoptive mothers. Moreover, the differences between birth and adoptive mother representations were found to associate with adoptees' externalizing behaviors.
C1 Ben Gurion Univ Negev, Dept Behav Sci, IL-84105 Beer Sheva, Israel.
   Bar Ilan Univ, Dept Social Work, Ramat Gan, Israel.
RP Priel, B (reprint author), Ben Gurion Univ Negev, Dept Behav Sci, IL-84105 Beer Sheva, Israel.
EM bpriel@bgumail.bgu.ac.il
OI Besser, Avi/0000-0002-0294-3315
NR 42
TC 12
Z9 12
U1 2
U2 5
PU EDUCATIONAL PUBLISHING FOUNDATION-AMERICAN PSYCHOLOGICAL ASSOC
PI WASHINGTON
PA 750 FIRST ST, NE, WASHINGTON, DC 20002-4242 USA
SN 0736-9735
EI 1939-1331
J9 PSYCHOANAL PSYCHOL
JI Psychoanal. Psychol.
PD WIN
PY 2000
VL 17
IS 1
BP 128
EP 145
DI 10.1037/0736-9735.17.1.128
PG 18
WC Psychology, Clinical; Psychology, Psychoanalysis
SC Psychology
GA 283WB
UT WOS:000085298100008
DA 2020-02-16
ER

PT J
AU Kaiser, AP
   Hancock, TB
   Cai, XS
   Foster, EM
   Hester, PP
AF Kaiser, AP
   Hancock, TB
   Cai, XS
   Foster, EM
   Hester, PP
TI Parent-reported behavioral problems and language delays in boys and
   girls enrolled in Head Start classrooms
SO BEHAVIORAL DISORDERS
LA English
DT Article
ID PRESCHOOL-CHILDREN; 3-YEAR-OLD CHILDREN; AFRICAN-AMERICAN; PREVALENCE;
   AGGRESSION; DISORDERS; CHILDHOOD; MOTHERS; HEALTH; SAMPLE
AB Early emergent patterns of behavioral problems, social skill deficits, and language delays were examined in 259 three-year-old children enrolled in Head Start classrooms. The Child Behavior Checklist for Children Ages 2 to 3 (CBCL/2-3) and the Social Skills Rating System (SSRS, Pre-School Version) were completed by the children's primary caregivers. Language skills were assessed using the Preschool Language Scale (PLS)-3 and the Peabody Picture Vocabulary Test (PPVT)-III. Findings indicated that this population is at elevated risk for behavioral and language problems. Approximately 25% of both boys and girls showed clinical/subclinical levels of internalizing problem behavior on the CBCL. More than 20% of boys scored in the clinical range for externalizing problems. Children with behavioral problems were more likely to have low language scores than were their peers without behavioral problems. Nearly half of the children scored in the category "lower than average" for social skills on the SSRS. Children with low social skills were more likely to have low language scores than were their peers with average social skills. The need to screen for early emergent behavioral problems, the potential contribution of poor language skills to children's problem behavior, and implications for early intervention are discussed.
C1 Vanderbilt Univ, Dept Special Educ, Nashville, TN 37203 USA.
   Penn State Univ, Dept Hlth Policy & Adm, University Pk, PA 16802 USA.
   Old Dominion Univ, Ctr Child Study, Norfolk, VA USA.
RP Kaiser, AP (reprint author), Vanderbilt Univ, Dept Special Educ, Box 328 Peabody, Nashville, TN 37203 USA.
NR 40
TC 82
Z9 83
U1 0
U2 3
PU COUNCIL CHILDREN BEHAVIORAL DISORDERS
PI RESTON
PA 1920 ASSOCIATION DR, RESTON, VA 20191-1589 USA
SN 0198-7429
J9 BEHAV DISORDERS
JI Behav. Disord.
PD NOV
PY 2000
VL 26
IS 1
BP 26
EP 41
PG 16
WC Psychology, Clinical; Education, Special; Psychology, Educational
SC Psychology; Education & Educational Research
GA 708ZF
UT WOS:000184599700004
DA 2020-02-16
ER

PT J
AU Grych, JH
   Fincham, FD
   Jouriles, EN
   McDonald, R
AF Grych, JH
   Fincham, FD
   Jouriles, EN
   McDonald, R
TI Interparental conflict and child adjustment: Testing the mediational
   role of appraisals in the cognitive-contextual framework
SO CHILD DEVELOPMENT
LA English
DT Article
ID MARITAL CONFLICT; EMOTIONAL SECURITY; PARENTAL CONFLICT; MODERATORS;
   MEDIATORS; PREDICTORS; AGGRESSION; DEPRESSION; FAMILIES; VIOLENCE
AB Children's appraisals of interparental conflict consistently have been associated with adjustment problems, but the processes that give rise to this association are not well understood. This paper proposes that appraisals of threat and self-blame mediate the association between children's reports of interparental conflict and internalizing problems, and tests this mediational hypothesis in two samples of children, one drawn from the community (317 ten- to fourteen-year-olds) and the other from battered women's shelters (145 ten- to twelve-year-olds). Results indicate that perceived threat mediates the association between interparental conflict and internalizing problems for boys and girls in both samples, and self-blame mediates this association for boys in both samples and girls in the shelter sample. Perceived threat and self-blame do not mediate links with externalizing problems, and there is no evidence of a moderating effect of appraisals on the association between conflict and child adjustment. Implications for understanding the mechanism by which exposure to interparental conflict could lead to child maladjustment are discussed.
C1 Marquette Univ, Dept Psychol, Milwaukee, WI 53201 USA.
   SUNY Buffalo, Buffalo, NY 14260 USA.
   Univ Houston, Houston, TX 77004 USA.
RP Grych, JH (reprint author), Marquette Univ, Dept Psychol, POB 1881, Milwaukee, WI 53201 USA.
RI Fincham, Frank/A-2357-2008; McDonald, Renee/G-3120-2011
OI Fincham, Frank/0000-0001-5081-2283; 
FU PHS HHSUnited States Public Health Service [53380]
NR 43
TC 200
Z9 207
U1 0
U2 21
PU BLACKWELL PUBLISHERS
PI MALDEN
PA 350 MAIN STREET, STE 6, MALDEN, MA 02148 USA
SN 0009-3920
J9 CHILD DEV
JI Child Dev.
PD NOV-DEC
PY 2000
VL 71
IS 6
BP 1648
EP 1661
DI 10.1111/1467-8624.00255
PG 14
WC Psychology, Educational; Psychology, Developmental
SC Psychology
GA 387AJ
UT WOS:000166097700015
PM 11194263
DA 2020-02-16
ER

PT J
AU Southam-Gerow, MA
   Kendall, PC
AF Southam-Gerow, MA
   Kendall, PC
TI Cognitive-behaviour therapy with youth: Advances, challenges, and future
   directions
SO CLINICAL PSYCHOLOGY & PSYCHOTHERAPY
LA English
DT Review
ID DEFICIT HYPERACTIVITY DISORDER; SELF-CONTROL THERAPY;
   OBSESSIVE-COMPULSIVE DISORDER; CHILDHOOD ANXIETY DISORDERS; RANDOMIZED
   CLINICAL-TRIAL; PROBLEM-SOLVING SKILLS; EMPIRICALLY SUPPORTED
   TREATMENTS; POSTTRAUMATIC-STRESS-DISORDER; SERIOUS JUVENILE-OFFENDERS;
   TERM FOLLOW-UP
AB Cognitive-behavioural therapy (CBT) is one of the most widely-researched therapies for children and adolescents. In this paper, the general tenets of CBT are described, followed by a review of the treatment outcome literature. Overall, there is strong empirical support for CBT with internalizing disorders such as anxiety and depressive disorders whereas more moderate empirical support exists for CBT with externalizing disorders such as attention-deficit hyperactivity disorder and conduct disorder. The relative efficacy of individual, family, and group forms of CBT is also examined. Finally, future directions for research on CBT are discussed, including (a) determining the focal person(s) of treatment; (b) the importance of field effectiveness trials; and (c) the integration of CBT with other approaches (e.g. function analytic techniques, acceptance-based approaches). Copyright (C) 2000 John Wiley & Sons, Ltd.
C1 Univ Calif Los Angeles, Dept Psychol, Los Angeles, CA 90095 USA.
   Temple Univ, Dept Psychol, Philadelphia, PA 19122 USA.
RP Southam-Gerow, MA (reprint author), Univ Calif Los Angeles, Dept Psychol, Franz Hall, Los Angeles, CA 90095 USA.
EM msg@psy-ch.ucla.edu
NR 189
TC 20
Z9 21
U1 0
U2 21
PU WILEY
PI HOBOKEN
PA 111 RIVER ST, HOBOKEN 07030-5774, NJ USA
SN 1063-3995
EI 1099-0879
J9 CLIN PSYCHOL PSYCHOT
JI Clin. Psychol. Psychother.
PD NOV
PY 2000
VL 7
IS 5
BP 343
EP 366
DI 10.1002/1099-0879(200011)7:5<343::AID-CPP244>3.0.CO;2-9
PG 24
WC Psychology, Clinical
SC Psychology
GA 385ZE
UT WOS:000166034400001
DA 2020-02-16
ER

PT J
AU Ronen, GM
   Richards, JE
   Cunningham, C
   Secord, M
   Rosenbloom, D
AF Ronen, GM
   Richards, JE
   Cunningham, C
   Secord, M
   Rosenbloom, D
TI Can sodium valproate improve learning in children with epileptiform
   bursts but without clinical seizures?
SO DEVELOPMENTAL MEDICINE AND CHILD NEUROLOGY
LA English
DT Article
ID TRANSITORY COGNITIVE IMPAIRMENT; EEG DISCHARGES; EPILEPSY;
   CARBAMAZEPINE; ACID; PHENYTOIN; TRIAL
AB This study aimed to determine whether sodium valproate (VPA) improves cognitive performance and behaviour in children with learning and behavioural problems associated with electrographic epileptiform discharges but without clinical seizures. A randomized, double-blind, single-crossover trial was carried out with VPA or placebo on eight participants with different learning and behaviour problems. Participants also underwent neuropsychological testing under video EEG and the parent and teacher Behaviour Check List (CBCL; Achenbach 1991a,b) during each treatment phase. Clinically none of the children improved on VPA. On formal testing children were more distractable, had increased delay in response time, and showed lower memory scores while on VPA. In addition, parents reported higher internalizing scores on the CBCL while children were on VPA. Our data do not support the use of VPA in similar patients.
C1 McMaster Univ, Dept Pediat, Hamilton, ON, Canada.
   McMaster Univ, Dept Psychiat & Behav Neurosci, Hamilton, ON, Canada.
   McMaster Univ, Dept Pharmaceut Serv, Hamilton, ON, Canada.
RP Ronen, GM (reprint author), Hamilton Hlth Sci Corp, Room 3N11H,1200 Main St W, Hamilton, ON L8N 3Z5, Canada.
EM roneng@fhs.mcmaster.ca
OI Ronen, Gabriel M/0000-0002-7467-0627
NR 32
TC 31
Z9 32
U1 0
U2 3
PU WILEY
PI HOBOKEN
PA 111 RIVER ST, HOBOKEN 07030-5774, NJ USA
SN 0012-1622
EI 1469-8749
J9 DEV MED CHILD NEUROL
JI Dev. Med. Child Neurol.
PD NOV
PY 2000
VL 42
IS 11
BP 751
EP 755
DI 10.1017/S0012162200001390
PG 5
WC Clinical Neurology; Pediatrics
SC Neurosciences & Neurology; Pediatrics
GA 376PL
UT WOS:000165465900007
PM 11104347
DA 2020-02-16
ER

PT J
AU Willcutt, EG
   Pennington, BF
AF Willcutt, EG
   Pennington, BF
TI Psychiatric comorbidity in children and adolescents with reading
   disability
SO JOURNAL OF CHILD PSYCHOLOGY AND PSYCHIATRY
LA English
DT Article
DE ADD/ADHD; comorbidity; externalizing disorder; gender; reading disorder
ID LEARNING-DISABILITIES; ACADEMIC UNDERACHIEVEMENT; DEPRESSIVE
   SYMPTOMATOLOGY; HYPERACTIVITY DISORDER; BEHAVIOR PROBLEMS; RELIABILITY;
   INVENTORY; DYSLEXIA; ETIOLOGY; VALIDITY
AB This study investigated the association between reading disability (RD) and internalizing and externalizing psychopathology in a large community sample of twins with (N = 209) and without RD (N = 192). The primary goals were to clarify the relation between RD and comorbid psychopathology, to test for gender differences in the behavioral correlates of RD, and to test if common familial influences contributed to the association between RD and other disorders. Results indicated that individuals with RD exhibited significantly higher rates of all internalizing and externalizing disorders than individuals without RD. However, logistic regression analyses indicated that RD was not significantly associated with symptoms of aggression, delinquency, oppositional defiant disorder, or conduct disorder after controlling for the significant relation between RD and ADHD. In contrast, relations between RD and symptoms of anxiety and depression remained significant even after controlling for comorbid ADHD, suggesting that internalizing difficulties may be specifically associated with RD. Analyses of gender differences indicated that the significant relation between RD and internalizing symptoms was largely restricted to girls, whereas the association between RD and externalizing psychopathology was stronger for buys. Finally, preliminary etiological analyses suggested that common familial factors predispose both probands with RD and their non-RD siblings to exhibit externalizing behaviors, whereas elevations of internalizing symptomatology are restricted to individuals with RD.
C1 Univ Colorado, Inst Behav Genet, Boulder, CO 80309 USA.
   Univ Denver, Denver, CO 80208 USA.
RP Willcutt, EG (reprint author), Univ Colorado, Inst Behav Genet, Campus Box 447, Boulder, CO 80309 USA.
EM willcutt@colorado.edu
FU NICHD NIH HHSUnited States Department of Health & Human ServicesNational
   Institutes of Health (NIH) - USANIH Eunice Kennedy Shriver National
   Institute of Child Health & Human Development (NICHD) [HD-11681,
   HD-27802]; NIMH NIH HHSUnited States Department of Health & Human
   ServicesNational Institutes of Health (NIH) - USANIH National Institute
   of Mental Health (NIMH) [F32 MH12100]
NR 57
TC 232
Z9 235
U1 2
U2 49
PU WILEY
PI HOBOKEN
PA 111 RIVER ST, HOBOKEN 07030-5774, NJ USA
SN 0021-9630
EI 1469-7610
J9 J CHILD PSYCHOL PSYC
JI J. Child Psychol. Psychiatry
PD NOV
PY 2000
VL 41
IS 8
BP 1039
EP 1048
DI 10.1017/S0021963099006368
PG 10
WC Psychology, Developmental; Psychiatry; Psychology
SC Psychology; Psychiatry
GA 374GU
UT WOS:000165338100009
PM 11099120
DA 2020-02-16
ER

PT J
AU Grant, KE
   O'Koon, JH
   Davis, TH
   Roache, NA
   Poindexter, LM
   Armstrong, ML
   Minden, JA
   McIntosh, JM
AF Grant, KE
   O'Koon, JH
   Davis, TH
   Roache, NA
   Poindexter, LM
   Armstrong, ML
   Minden, JA
   McIntosh, JM
TI Protective factors affecting low-income urban African American youth
   exposed to stress
SO JOURNAL OF EARLY ADOLESCENCE
LA English
DT Review
ID COMMUNITY VIOLENCE; GENDER DIFFERENCES; BEHAVIOR PROBLEMS; FAMILY
   PROCESSES; YOUNG-CHILDREN; SOCIAL SUPPORT; LIFE STRESS; ADOLESCENTS;
   RISK; RESILIENCE
AB Individual (coping strategies), family (parent/child relationships), and community-based (religious involvement) variables were examined as potential protective factors for 224 low-income urban sixth- through eighth-grade African American adolescents. Each of those variables was examined as a moderator and analyses were conducted to determine whether the association between stress and psychological symptoms was attenuated for youth endorsing positive coping strategies, strong parent/child relationships, and religious involvement. Results indicated that positive relationships with father figures buffered the effects of stress on externalizing symptoms for boys and for girls; religious involvement was protective for girls bur not for boys. The sole coping strategy to demonstrate a protective effect was avoidant coping, which attenuated the relation between stress and externalizing symptoms for boys. Supplemental analyses focusing on specific subsets of stressful experiences indicated that avoidant coping and social support-seeking coping accentuated the relation between daily hassles and internalizing symptoms for girls.
C1 De Paul Univ, Dept Psychol, Chicago, IL 60614 USA.
RP Grant, KE (reprint author), De Paul Univ, Dept Psychol, 2219 N Kenmore Ave, Chicago, IL 60614 USA.
NR 100
TC 104
Z9 105
U1 0
U2 23
PU SAGE PUBLICATIONS INC
PI THOUSAND OAKS
PA 2455 TELLER RD, THOUSAND OAKS, CA 91320 USA
SN 0272-4316
J9 J EARLY ADOLESCENCE
JI J. Early Adolesc.
PD NOV
PY 2000
VL 20
IS 4
BP 388
EP 417
DI 10.1177/0272431600020004002
PG 30
WC Family Studies; Psychology, Developmental
SC Family Studies; Psychology
GA 363WH
UT WOS:000089860300002
DA 2020-02-16
ER

PT J
AU Mesman, J
   Koot, HM
AF Mesman, J
   Koot, HM
TI Child-reported depression and anxiety in preadolescence: I. Associations
   with parent- and teacher-reported problems
SO JOURNAL OF THE AMERICAN ACADEMY OF CHILD AND ADOLESCENT PSYCHIATRY
LA English
DT Article
DE child report; parent report; teacher report; depression; anxiety
ID MENTAL-HEALTH; EXTERNALIZING BEHAVIOR; DUTCH CHILDREN; SYMPTOMS;
   DISORDERS; PSYCHOPATHOLOGY; HYPERACTIVITY; COMORBIDITY; ADOLESCENTS;
   PREVALENCE
AB Objective: To examine a wide range of parent- and teacher-reported behaviors in relation to child-reported depression and anxiety in preadolescence. Method: Subjects were participants in a longitudinal study of 420 preschool children from the general population that started in 1989. At second follow-up 8 years later (ages 10-11 years), usable parent information was obtained for 358 children. For this study, 274 children for whom complete child, parent, and teacher reports were obtained at age 10 to II years were included. Measures included the Dimensions of Depression Profile for Children, the State-Trait Anxiety inventory for Children, the Child Behavior Checklist/4-18, and the Teacher's Report Form. Results: Of 120 parent-reported problem items, only 11 and 9 were associated with child-reported depression and anxiety, respectively. For teachers, 33 and 20 items (of 120) were significantly associated with child-reported depression and anxiety, respectively including items referring to withdrawal, anxiety, depression, social problems, and academic problems. Conclusions: Teachers are more likely than parents to notice internalizing problems and related problems such as social and academic problems in children reporting depression or anxiety.
C1 Erasmus Univ, Sophia Childrens Hosp, Dept Child & Adolescent Psychiat, NL-3000 CB Rotterdam, Netherlands.
RP Koot, HM (reprint author), Erasmus Univ, Sophia Childrens Hosp, Dept Child & Adolescent Psychiat, POB 2060, NL-3000 CB Rotterdam, Netherlands.
RI Koot, Hans M./D-9466-2012; Mesman, Judi/P-2846-2015
OI Koot, Hans M./0000-0002-9643-2363; 
NR 40
TC 87
Z9 89
U1 0
U2 16
PU LIPPINCOTT WILLIAMS & WILKINS
PI PHILADELPHIA
PA 530 WALNUT ST, PHILADELPHIA, PA 19106-3621 USA
SN 0890-8567
J9 J AM ACAD CHILD PSY
JI J. Am. Acad. Child Adolesc. Psychiatr.
PD NOV
PY 2000
VL 39
IS 11
BP 1371
EP 1378
DI 10.1097/00004583-200011000-00011
PG 8
WC Psychology, Developmental; Pediatrics; Psychiatry
SC Psychology; Pediatrics; Psychiatry
GA 366KK
UT WOS:000090004400011
PM 11068892
DA 2020-02-16
ER

PT J
AU Ohan, JL
   Leung, DW
   Johnston, C
AF Ohan, JL
   Leung, DW
   Johnston, C
TI The parenting sense of competence scale: Evidence of a stable factor
   structure and validity
SO CANADIAN JOURNAL OF BEHAVIOURAL SCIENCE-REVUE CANADIENNE DES SCIENCES DU
   COMPORTEMENT
LA English
DT Article
ID EXTERNALIZING BEHAVIORS; YOUNG-CHILDREN; SELF-ESTEEM; SATISFACTION;
   EFFICACY; MOTHERS; FAMILIES; FATHERS; IMPACT
AB In this study, 110 mothers and 110 fathers of 5- to 12-year-old boys and girls completed the Parenting Sense of Competence (PSOC) scale and measures of child behaviour, parenting style, and marital satisfaction. We replicated the factor structure of the Parenting Sense of Competence Scale produced by Johnston and Mash (1989), and provided evidence that the Satisfaction and Efficacy scales from this measure assess distinct aspects of parenting self-esteem. Interestingly, parents of girls reported higher Efficacy scores than parents of boys. To address the validity of the PSOC scale, we calculated partial correlations between Efficacy and Satisfaction PSOC scores and other measures of family functioning, controlling for the shared variance between the two scales. Significant small-to-moderate size correlations were found between parents' reports of both internalizing and externalizing child problems and Satisfaction scores, but correlations with Efficacy scores were generally small and nonsignificant, particularly for mothers. We also found that mothers and fathers who reported a more easy-going, low-conflict parenting style were more satisfied in parenting; for mothers, a similar relationship was found for parenting efficacy. In addition, Satisfaction scores shared a small but significant amount of variance with mother-father agreements in parenting style, as well as marital satisfaction. Implications of the findings for the use of the Parenting Sense of Competence scale are discussed.
C1 Univ British Columbia, Dept Psychol, Vancouver, BC V6T 1Z4, Canada.
RP Johnston, C (reprint author), Univ British Columbia, Dept Psychol, 2136 W Mall, Vancouver, BC V6T 1Z4, Canada.
OI Ohan, Jeneva/0000-0002-4801-4239
NR 31
TC 162
Z9 166
U1 1
U2 23
PU CANADIAN PSYCHOL ASSOC
PI OTTAWA
PA 151 SLATER ST, STE 205, OTTAWA, ONTARIO K1P 5H3, CANADA
SN 0008-400X
J9 CAN J BEHAV SCI
JI Can. J. Behav. Sci.-Rev. Can. Sci. Comport.
PD OCT
PY 2000
VL 32
IS 4
BP 251
EP 261
DI 10.1037/h0087122
PG 11
WC Psychology, Multidisciplinary
SC Psychology
GA 366DJ
UT WOS:000089989300007
DA 2020-02-16
ER

PT J
AU Newton, RR
   Litrownik, AJ
   Landsverk, JA
AF Newton, RR
   Litrownik, AJ
   Landsverk, JA
TI Children and youth in foster care: Disentangling the relationship
   between problem behaviors and number of placements
SO CHILD ABUSE & NEGLECT
LA English
DT Article
DE placement change; foster care stability; CBCL; foster care youth; foster
   care placement
ID STABILITY
AB Objective: The purpose of this research was to provide a prospective look at the relationship between change in placement and problem behaviors over a 12-month period among a cohort of foster children.
   Method: The sample contained 415 youth, and was part of a larger cohort of children who entered foster care in San Diego, California and remained in placement for at least 5 months. The Child Behavior Check List was used to assess behavior problems. Every change of placement during the first 18 months after entry into the foster care system was abstracted from case records.
   Results: The results suggest that volatile placement histories contribute negatively to both internalizing and externalizing behavior of foster children, and that children who experience numerous changes in placement may be at particularly high risk For these deleterious effects. Initial Externalizing behaviors proved to be the strongest predictor of placement changes for the entire sample and for a sub-sample of those who initially evidenced problem behaviors on at least one broad-band CBCL scale. Our findings also suggest that children who initially score within normal ranges on the CBCL may be particularly vulnerable to the detrimental effects of placement breakdowns.
   Conclusions: On the basis of these findings we argue for an analytical approach that views behavior problems as both a cause and as a consequence of placement disruption. Children who do not evidence behavior problems may in fact constitute a neglected population that responds to multiple disruptions of their primary relationships with increasingly self-defeating behaviors. (C) 2000 Elsevier Science Ltd.
C1 Calif State Univ Fullerton, Dept Sociol, Fullerton, CA 92834 USA.
   Childrens Hosp & Hlth Ctr, Child & Adolescent Hlth Serv Res Ctr, Child & Family Res Grp, San Diego, CA USA.
   San Diego State Univ, Dept Psychol, San Diego, CA 92182 USA.
   San Diego State Univ, Dept Social Work, San Diego, CA 92182 USA.
RP Newton, RR (reprint author), Calif State Univ Fullerton, Dept Sociol, POB 6846, Fullerton, CA 92834 USA.
NR 22
TC 428
Z9 428
U1 10
U2 48
PU PERGAMON-ELSEVIER SCIENCE LTD
PI OXFORD
PA THE BOULEVARD, LANGFORD LANE, KIDLINGTON, OXFORD OX5 1GB, ENGLAND
SN 0145-2134
J9 CHILD ABUSE NEGLECT
JI Child Abuse Negl.
PD OCT
PY 2000
VL 24
IS 10
BP 1363
EP 1374
DI 10.1016/S0145-2134(00)00189-7
PG 12
WC Family Studies; Psychology, Social; Social Work
SC Family Studies; Psychology; Social Work
GA 353YB
UT WOS:000089302100010
PM 11075702
DA 2020-02-16
ER

PT J
AU Wamboldt, MZ
   Wamboldt, FS
AF Wamboldt, MZ
   Wamboldt, FS
TI Role of the family in the onset and outcome of childhood disorders:
   Selected research findings
SO JOURNAL OF THE AMERICAN ACADEMY OF CHILD AND ADOLESCENT PSYCHIATRY
LA English
DT Review
DE behavioral genetics; expressed emotion; medical illness; family research
ID ADOLESCENT BEHAVIORAL-DEVELOPMENT; EMPIRICALLY SUPPORTED TREATMENTS;
   DEFICIT HYPERACTIVITY DISORDER; POSTTRAUMATIC STRESS SYMPTOMS; DEPENDENT
   DIABETES-MELLITUS; EXPRESSED EMOTION; ENVIRONMENTAL-INFLUENCES;
   ASTHMATIC-CHILDREN; CHRONIC ILLNESS; PSYCHOSOCIAL TREATMENTS
AB Objective: Three areas of basic family research were selected for review as being of special importance to the clinically oriented child and adolescent psychiatrist: behavioral genetics, expressed emotion, and the interaction of family dynamics and childhood illness. Method: Medline and PSYCINFO searches using appropriate keywords were obtained for each of the 3 major areas. All English-language articles published after 1989 that included empirical research pertaining to children or adolescents were reviewed. Results: Behavioral genetics research indicates that the shared environment, including issues of parental monitoring and discipline, is important in the development and outcome of externalizing disorders. Differential parental treatments of one sibling are critical in internalizing disorders. Criticism las measured by expressed emotion) is associated with poor outcome of many childhood medical and psychiatric disorders. Chronic illness in a child changes the family dynamics toward being more structured and less emotionally warm and communicative. The family's role in adherence to treatment is critical, and families with high levels of criticism have more difficulty. Conclusions: Families can cause problems, but many times the problems families have are in response to a child's problems. There is a continued need to empirically assess which family processes are important for specific childhood disorders.
C1 Univ Colorado, Hlth Sci Ctr, Denver, CO USA.
EM wamboldtm@njc.org
FU NHLBI NIH HHSUnited States Department of Health & Human ServicesNational
   Institutes of Health (NIH) - USANIH National Heart Lung & Blood
   Institute (NHLBI) [R01-HL53391, R01-HL45157]; NIMH NIH HHSUnited States
   Department of Health & Human ServicesNational Institutes of Health (NIH)
   - USANIH National Institute of Mental Health (NIMH) [K08-MH01486]
NR 78
TC 75
Z9 79
U1 0
U2 15
PU ELSEVIER SCIENCE INC
PI NEW YORK
PA 360 PARK AVE SOUTH, NEW YORK, NY 10010-1710 USA
SN 0890-8567
EI 1527-5418
J9 J AM ACAD CHILD PSY
JI J. Am. Acad. Child Adolesc. Psychiatr.
PD OCT
PY 2000
VL 39
IS 10
BP 1212
EP 1219
DI 10.1097/00004583-200010000-00006
PG 8
WC Psychology, Developmental; Pediatrics; Psychiatry
SC Psychology; Pediatrics; Psychiatry
GA 358KA
UT WOS:000089556200005
PM 11026173
DA 2020-02-16
ER

PT J
AU Laucht, M
   Esser, G
   Baving, L
   Gerhold, M
   Hoesch, I
   Ihle, W
   Steigleider, P
   Stock, B
   Stoehr, RM
   Weindrich, D
   Schmidt, MH
AF Laucht, M
   Esser, G
   Baving, L
   Gerhold, M
   Hoesch, I
   Ihle, W
   Steigleider, P
   Stock, B
   Stoehr, RM
   Weindrich, D
   Schmidt, MH
TI Behavioral sequelae of perinatal insults and early family adversity at 8
   years of age
SO JOURNAL OF THE AMERICAN ACADEMY OF CHILD AND ADOLESCENT PSYCHIATRY
LA English
DT Article
DE obstetric complications; family adversity; behavioral outcome
ID LOW-BIRTH-WEIGHT; PSYCHIATRIC OUTCOMES; CHILDREN; INFANTS; BORN;
   ADOLESCENCE; SCHOOL; RISK
AB Objective: This prospective longitudinal study investigated the simultaneous impact of early biological and psychosocial risk factors on behavioral outcome at school age. Method: A cohort of 362 children born between 1986 and 1988 with different biological (perinatal insults) and psychosocial risk factors (family adversity) was followed from birth to school age. When their children were aged 8 years, parents of 89.0% of the initial sample completed the Child Behavior Checklist (CBCL). Results: More externalizing as well as internalizing problems were found in children born into adverse family backgrounds, whereas no differences at broad-band syndrome level were apparent between groups with varying obstetric complications. Children with family risk factors had higher scores on 5 of the 8 CBCL scales (including attention, delinquent, and aggressive problems), whereas children with perinatal risk factors had more social and attention problems than children in the nonrisk groups. With one exception, no interactions between risk factors emerged, indicating that perinatal and family risk factors contributed independently to outcome. The differences between risk groups applied irrespective of gender. Conclusions: The adverse impact of family adversity clearly outweighed the influence of obstetric complications in determining behavioral adjustment at school age.
C1 Cent Inst Mental Hlth, Dept Child & Adolescent Psychiat & Psychotherapy, D-68072 Mannheim, Germany.
RP Laucht, M (reprint author), Cent Inst Mental Hlth, Dept Child & Adolescent Psychiat & Psychotherapy, POB 122120, D-68072 Mannheim, Germany.
RI Baving, Lioba/B-2206-2010
NR 30
TC 149
Z9 150
U1 0
U2 11
PU LIPPINCOTT WILLIAMS & WILKINS
PI PHILADELPHIA
PA 530 WALNUT ST, PHILADELPHIA, PA 19106-3621 USA
SN 0890-8567
J9 J AM ACAD CHILD PSY
JI J. Am. Acad. Child Adolesc. Psychiatr.
PD OCT
PY 2000
VL 39
IS 10
BP 1229
EP 1237
DI 10.1097/00004583-200010000-00009
PG 9
WC Psychology, Developmental; Pediatrics; Psychiatry
SC Psychology; Pediatrics; Psychiatry
GA 358KA
UT WOS:000089556200008
PM 11026176
DA 2020-02-16
ER

PT J
AU Bussing, R
   Zima, BT
   Perwien, AR
AF Bussing, R
   Zima, BT
   Perwien, AR
TI Self-esteem in special education children with ADHD: Relationship to
   disorder characteristics and medication use
SO JOURNAL OF THE AMERICAN ACADEMY OF CHILD AND ADOLESCENT PSYCHIATRY
LA English
DT Article
DE self-esteem; attention-deficit/hyperactivity disorder; comorbidity;
   special education
ID DEFICIT HYPERACTIVITY DISORDER; DIAGNOSTIC INTERVIEW SCHEDULE; STIMULANT
   MEDICATION; PSYCHIATRIC STATUS; TEST-RETEST; ATTENTION; BOYS;
   ADOLESCENTS; RELIABILITY; ANXIETY
AB Objectives: To describe the level of self-esteem among the study population, to examine how self-esteem ratings may vary by disorder characteristics and medication use, and to identify predictors of low self-esteem while adjusting for sociodemographic factors. Method: In a school district-wide sample of children in special education programs, the authors assessed self-esteem with the Piers-Harris Self-Concept Scale among 143 students at high risk for attention-deficit/hyperactivity disorder (ADHD) in the school year 1995, with an interview participation rate of 73%. Disorder characteristics and medication use were assessed using multiple informants and standardized measures. Results: Self-esteem scores, on average, were in the normal range. However, across ADHD comorbidity profiles, children with ADHD and internalizing symptoms had significantly lower self-esteem scores, especially in the areas of anxiety and popularity, than children with ADHD alone or those with comorbid disruptive behavior disorders. Independent predictors of lower self-esteem were being white, high functional impairment, and comorbid internalizing conditions, but not medication use. Conclusions: Findings suggest that interventions for ADHD should be culturally sensitive as well as aimed at improving a child's functional level and associated internalizing symptoms. Medication use among this younger patient group was not related to self-esteem scores.
C1 Univ Florida, Div Child & Adolescent Psychiat, Gainesville, FL USA.
   Univ Calif Los Angeles, Div Child & Adolescent Psychiat, Los Angeles, CA USA.
   Univ Miami, Clin & Hlth Psychol, Miami, FL 33152 USA.
RP Bussing, R (reprint author), UFHC, Box 100177, Gainesville, FL 32610 USA.
FU NIMH NIH HHSUnited States Department of Health & Human ServicesNational
   Institutes of Health (NIH) - USANIH National Institute of Mental Health
   (NIMH) [MH57399, R24 MH51846, K12 MH00990]
NR 59
TC 35
Z9 36
U1 1
U2 20
PU LIPPINCOTT WILLIAMS & WILKINS
PI PHILADELPHIA
PA 530 WALNUT ST, PHILADELPHIA, PA 19106-3621 USA
SN 0890-8567
J9 J AM ACAD CHILD PSY
JI J. Am. Acad. Child Adolesc. Psychiatr.
PD OCT
PY 2000
VL 39
IS 10
BP 1260
EP 1269
DI 10.1097/00004583-200010000-00013
PG 10
WC Psychology, Developmental; Pediatrics; Psychiatry
SC Psychology; Pediatrics; Psychiatry
GA 358KA
UT WOS:000089556200012
PM 11026180
DA 2020-02-16
ER

PT J
AU Delaney-Black, V
   Covington, C
   Templin, T
   Ager, J
   Nordstrom-Klee, B
   Martier, S
   Leddick, L
   Czerwinski, RH
   Sokol, RJ
AF Delaney-Black, V
   Covington, C
   Templin, T
   Ager, J
   Nordstrom-Klee, B
   Martier, S
   Leddick, L
   Czerwinski, RH
   Sokol, RJ
TI Teacher-assessed behavior of children prenatally exposed to cocaine
SO PEDIATRICS
LA English
DT Article
DE cocaine; alcohol; child behavior; pregnancy; substance abuse
ID SPRAGUE-DAWLEY RATS; MATERNAL SMOKING; SCHOOL-AGE; ADULT-RATS;
   PREGNANCY; MOTHERS; INFANTS; DRUGS; ATTENTION; STRESS
AB Objective. Prenatal cocaine exposure has been associated with alterations in neonatal behavior and more recently a dose-response relationship has been identified. However, few data are available to address the long-term behavioral effects of prenatal exposures in humans. The specific aim of this report is to evaluate the school-age behavior of children prenatally exposed to cocaine.
   Methods. All black non-human immunodeficiency virus-positive participants in a larger pregnancy outcomes study who delivered singleton live born infants between September 1, 1989 and August 31, 1991 were eligible for study participation. Staff members of the larger study extensively screened study participants during pregnancy for cocaine, alcohol, cigarettes, and other illicit drugs. Prenatal drug exposure was defined by maternal history elicited by structured interviews with maternal and infant drug testing as clinically indicated. Cocaine exposure was considered positive if either history or laboratory results were positive. Six years later, 665 families were contacted; 94% agreed to participate. The child, primary caretaker (parent), and, when available, the biologic mothers were tested in our research facilities. Permission was elicited to obtain blinded teacher assessments of child behavior with the Achenbach Teacher's Report Form (TRF). Drug use since the child's birth was assessed by trained researchers using a structured interview.
   Results. Complete laboratory and teacher data were available for 499 parent-child dyads, with a final sample size for all analyses of 471 (201 cocaine-exposed) after the elimination of mentally retarded subjects. A comparison of relative Externalizing (Aggressive, Delinquent) to Internalizing (Anxious/Depressed, Withdrawn, Somatic Complaints) behaviors of the offspring was computed for the TRF by taking the difference between the 2 subscales to create an Externalizing-Internalizing Difference (T. M. Achenbach, personal communication, 1998). Univariate comparisons revealed that boys were significantly more likely to score in the clinically significant range on total TRF, Externalizing-Internalizing, and Aggressive Behaviors than were girls. Children prenatally exposed to cocaine had higher Externalizing-Internalizing Differences compared with controls but did not have significantly higher scores on any of the other TRF variables. Additionally, boys prenatally exposed to cocaine were twice as likely as controls to have clinically significant scores for externalizing (25% vs 13%) and delinquent behavior (22% vs 11%). Gender, prenatal exposures (cocaine and alcohol), and postnatal risk factors (custody changes, current drug use in the home, child's report of violence exposure) were all related to problem behaviors. Even after controlling for gender, other prenatal substance exposures, and home environment variables, cocaine-exposed children had higher Externalizing-Internalizing Difference scores. Prenatal exposure to alcohol was associated with higher total score, increased attention problems, and more delinquent behaviors. Prenatal exposure to cigarettes was not significantly related to the total TRF score or any of the TRF subscales. Postnatal factors associated with problem behaviors included both changes in custody status and current drug use in the home. Change in custody status of the cocaine-exposed children, but not of the controls, was related to higher total scores on the TRF and more externalizing and aggressive behaviors. Current drug use in the home was associated with higher scores on the externalizing and aggressive subscales.
   Conclusions. Results of this study suggest gender-specific behavioral effects related to prenatal cocaine exposure. Prenatal alcohol exposure also had a significant impact on the TRF. Postnatal exposures, including current drug use in the home and the child's report of violence exposure, had an independent effect on teacher-assessed child behavioral problems. Furthermore, among the children prenatally exposed to cocaine, change in the child's custody status was a significant predictor of TRF scores. It remains possible that other unmeasured postnatal characteristics of the cocaine-using household may play important roles in teacher-assessed child behavior.
C1 Wayne State Univ, Sch Med, Dept Pediat, Detroit, MI 48201 USA.
   Wayne State Univ, Coll Nursing, Detroit, MI 48202 USA.
   Wayne State Univ, Sch Med, Ctr Healthcare Effect Res, Detroit, MI 48202 USA.
   Wayne State Univ, Sch Med, Dept Obstet & Gynecol, Detroit, MI 48201 USA.
   Detroit Publ Sch, Detroit, MI USA.
RP Delaney-Black, V (reprint author), Childrens Hosp Michigan, 3901 Beaubien, Detroit, MI 48201 USA.
FU NIDA NIH HHSUnited States Department of Health & Human ServicesNational
   Institutes of Health (NIH) - USANIH National Institute on Drug Abuse
   (NIDA) [DA08524]
NR 68
TC 85
Z9 88
U1 0
U2 7
PU AMER ACAD PEDIATRICS
PI ELK GROVE VILLAGE
PA 141 NORTH-WEST POINT BLVD,, ELK GROVE VILLAGE, IL 60007-1098 USA
SN 0031-4005
J9 PEDIATRICS
JI Pediatrics
PD OCT
PY 2000
VL 106
IS 4
BP 782
EP 791
DI 10.1542/peds.106.4.782
PG 10
WC Pediatrics
SC Pediatrics
GA 359QG
UT WOS:000089623100039
PM 11015523
DA 2020-02-16
ER

PT J
AU Jones, DJ
   Forehand, R
   Beach, SRH
AF Jones, DJ
   Forehand, R
   Beach, SRH
TI Maternal and paternal parenting during adolescence: Forecasting early
   adult psychosocial adjustment
SO ADOLESCENCE
LA English
DT Article
ID SELF-ESTEEM; COMPETENCE; BEHAVIOR; CHILD; ACHIEVEMENT; DIVORCE;
   AUTHORITARIAN; INVOLVEMENT; INDULGENT; FAMILIES
AB This study investigated the relationship of maternal and paternal parenting behavior (acceptance and firm control) during adolescence to four domains of early adult functioning (internalizing problems, externalizing problems, prosocial competence, and cognitive competence). Twenty-one females and 29 males from intact families, along with their mothers and fathers, participated. Assessments were conducted in adolescence and early adulthood, separated by approximately five and one-half years. Higher levels of maternal firm control during adolescence were associated with more secure early adult romantic attachment and lower levels of educational achievement. There were no main effects for fathers, but paternal parenting behavior interacted with maternal parenting behavior to predict both early adult romantic attachment and delinquency. Clinical implications and directions for future research are discussed.
C1 Univ Georgia, Inst Behav Res, Athens, GA 30602 USA.
   Univ Georgia, Dept Psychol, Athens, GA 30602 USA.
RP Jones, DJ (reprint author), Univ Pittsburgh, 3811 O Hara St, Pittsburgh, PA 15213 USA.
OI Jones, Deborah/0000-0002-5168-9245; Forehand, Rex/0000-0002-5954-4032
NR 67
TC 31
Z9 31
U1 0
U2 10
PU LIBRA PUBLISHERS INC
PI SAN DIEGO
PA 3089C CLAIREMONT DR SUITE 383, SAN DIEGO, CA 92117 USA
SN 0001-8449
J9 ADOLESCENCE
JI Adolescence
PD FAL
PY 2000
VL 35
IS 139
BP 513
EP 530
PG 18
WC Psychology, Developmental
SC Psychology
GA 379WN
UT WOS:000165666300008
PM 11130595
DA 2020-02-16
ER

PT J
AU Jackson, Y
   Warren, JS
AF Jackson, Y
   Warren, JS
TI Appraisal, social support, and life events: Predicting outcome behavior
   in school-age children
SO CHILD DEVELOPMENT
LA English
DT Article
ID PROBLEM-SOLVING SKILLS; PSYCHOLOGICAL DISTRESS; SEX-DIFFERENCES; EARLY
   ADOLESCENCE; MIDDLE CHILDHOOD; URBAN CHILDREN; STRESS; ADJUSTMENT;
   FAMILY; COMPETENCE
AB To examine the relation between social support and appraisal of Life events in predicting adaptive, externalizing, and internalizing behavior in 265 school-age children, child-report on both a global and a significant other measure of social support was used. Life event scores were separated into events endorsed as negative and events endorsed as positive by the child. Using hierarchical regression analyses, the present study tested two models: main effects and moderator models of the relation between life events, social. support, and behavioral outcome. Support was found for global social support and positive life events in predicting adaptive, externalizing, and internalizing behavior. Gender differences were also found. Support was found for both the main effects and moderator models of the association between life events and global social support. Appraisal of life events as positive appears to compensate for lower levels of global social support. Appraisal is discussed as a possible protective factor from maladjustment after exposure to major life events.
C1 Univ Kansas, Dept Psychol, HDFL, Clin Child Psychol Program, Lawrence, KS 66045 USA.
RP Jackson, Y (reprint author), Univ Kansas, Dept Psychol, HDFL, Clin Child Psychol Program, 4017 Dole Hall, Lawrence, KS 66045 USA.
NR 77
TC 107
Z9 114
U1 1
U2 12
PU BLACKWELL PUBLISHERS
PI MALDEN
PA 350 MAIN STREET, STE 6, MALDEN, MA 02148 USA
SN 0009-3920
J9 CHILD DEV
JI Child Dev.
PD SEP-OCT
PY 2000
VL 71
IS 5
BP 1441
EP 1457
DI 10.1111/1467-8624.00238
PG 17
WC Psychology, Educational; Psychology, Developmental
SC Psychology
GA 375RZ
UT WOS:000165416200025
PM 11108106
DA 2020-02-16
ER

PT J
AU Kooijmans, R
   Scheres, A
   Oosterlaan, J
AF Kooijmans, R
   Scheres, A
   Oosterlaan, J
TI Response inhibition and measures of psychopathology: A dimensional
   analysis
SO CHILD NEUROPSYCHOLOGY
LA English
DT Article
ID DEFICIT HYPERACTIVITY DISORDER; CHOICE REACTION-TIME; CONDUCT DISORDER;
   NORMAL-CHILDREN; ATTENTION; IMPULSIVITY; ABILITY; MODEL; AD/HD; ADHD
AB On the basis of Quay's (1988a, 1988b, 1993, 1997) model in which the Behavioral Inhibition System (BIS) and the Behavioral Activation System (BAS) are Linked to various forms of child psychopathology, predictions were made regarding the relation between inhibitory control and two dimensions of psychopathology: externalizing and internalizing behavior. Inhibitory control was measured using two versions of Logan and Cowan's stop signal paradigm (1984; Logan, Cowan, & Davis, 1984; Osman, Kornblum, & Meyer, 1986, 1990). The primary outcome measure for the stop tasks was stop signal reaction time (SSRT) which measures the latency of the inhibition process. A positive relationship was predicted for externalizing behavior, whereas a negative relationship was predicted for internalizing behavior. A total of 42 non-clinical elementary school children, in the age range of 6 to 12 years, participated in the study. Externalizing behavior was positively related to response inhibition. Symptoms of ADHD seem to be better at predicting inhibitory functioning than symptoms of aggressive behavior disorders. Some support was found for a negative relation between internalizing behavior and inhibitory control. These findings support Quay's model and the discriminant validity of inhibitory control with regard to externalizing and internalizing behavior.
C1 Free Univ Amsterdam, Dept Clin Neuropsychol, NL-1081 BT Amsterdam, Netherlands.
RP Oosterlaan, J (reprint author), Free Univ Amsterdam, Dept Clin Neuropsychol, Van der Boechorststr 1, NL-1081 BT Amsterdam, Netherlands.
NR 41
TC 38
Z9 40
U1 0
U2 11
PU SWETS ZEITLINGER PUBLISHERS
PI LISSE
PA P O BOX 825, 2160 SZ LISSE, NETHERLANDS
SN 0929-7049
J9 CHILD NEUROPSYCHOL
JI Child Neuropsychol.
PD SEP
PY 2000
VL 6
IS 3
BP 175
EP 184
DI 10.1076/chin.6.3.175.3154
PG 10
WC Clinical Neurology
SC Neurosciences & Neurology
GA 437EU
UT WOS:000168978600002
PM 11402395
DA 2020-02-16
ER

PT J
AU Jackson, Y
   Frick, P
   Dravage-Bush, J
AF Jackson, Y
   Frick, P
   Dravage-Bush, J
TI Perceptions of control in children with externalizing and mixed behavior
   disorders
SO CHILD PSYCHIATRY & HUMAN DEVELOPMENT
LA English
DT Article
DE locus of control; psychopathology; children
ID MAJOR LIFE STRESS; SOCIAL SUPPORT; DEPRESSIVE SYMPTOMS; HIGH-RISK;
   SELF-ESTEEM; DSM-III; CHILDHOOD; LOCUS; ADOLESCENTS; VULNERABILITY
AB Examined the differences in the perception of control in 67 school-age children with externalizing and children with both externalizing and internalizing behavior problems. The results indicated that children with externalizing behavior and mixed behavior could be differentiated by their perception of control. Specifically, children with externalizing behavior endorsed a significantly stronger unknown locus of control than children in the mixed behavior group. Findings suggest that when behavior groups are clearly defined, neither external nor internal locus of control is the dominant style. Implications for the findings are discussed.
C1 Univ Kansas, Dept Psychol, HDFL, Lawrence, KS 66045 USA.
   Univ New Orleans, New Orleans, LA 70148 USA.
RP Jackson, Y (reprint author), Univ Kansas, Dept Psychol, HDFL, 4017 Dole Ctr, Lawrence, KS 66045 USA.
OI Frick, Paul/0000-0001-7335-1299
NR 51
TC 7
Z9 7
U1 0
U2 5
PU KLUWER ACADEMIC-HUMAN SCIENCES PRESS
PI NEW YORK
PA 233 SPRING ST, NEW YORK, NY 10013-1578 USA
SN 0009-398X
J9 CHILD PSYCHIAT HUM D
JI Child Psychiat. Hum. Dev.
PD FAL
PY 2000
VL 31
IS 1
BP 43
EP 58
DI 10.1023/A:1001974021298
PG 16
WC Psychology, Developmental; Pediatrics; Psychiatry
SC Psychology; Pediatrics; Psychiatry
GA 358RG
UT WOS:000089570500003
PM 11033928
DA 2020-02-16
ER

PT J
AU Javo, C
   Heyerdahl, S
   Ronning, JA
AF Javo, C
   Heyerdahl, S
   Ronning, JA
TI Parent reports of child behavior problems in young Sami children: A
   cross-cultural comparison
SO EUROPEAN CHILD & ADOLESCENT PSYCHIATRY
LA English
DT Article
DE CBCL; behavior problems; preschool; Sami; cross-cultural
ID EMPIRICALLY BASED ASSESSMENT; 3-YEAR-OLD CHILDREN; PRESCHOOL-CHILDREN;
   AMERICAN-CHILDREN; PREVALENCE; STANDARDIZATION; QUESTIONNAIRE;
   COMPETENCES; DISTURBANCE; ADOLESCENTS
AB In a general population study of 4-year-olds, using the Child Behavior Checklist (CBCL), parent reports of child behavior problems were compared in samples of 67 monoethnic Sami, 52 multiethnic Sami/Norwegian, and 63 monoethnic Norwegian children from the Sami core area in northern Norway. Mean CBCL total problem scores were low for all three groups [Sami: 21.1 (SD 15.5), Sami/Norwegian: 19.4 (SD 12.2) and Norwegian: 18.8 (SD 13.6)]. No significant differences across ethnic groups were found for the Total Problems scale and the Internalizing and Externalizing scales, nor for the syndrome scales, except for the Withdrawn scale, the Sami/Norwegian sample showing the highest scores. However, significant ethnicity x gender interactions emerged, indicating that the effect of ethnicity was different for boys versus girls. Sami mothers reported the highest and the Norwegian mothers the lowest scores for girls, whereas the opposite pattern was found for boys. Correlations between mothers' and fathers' reports were generally low. Differences in mean scale scores between pairs of parents (n = 122) were found for boys but not for girls, mothers scoring higher than fathers. The authors underline the importance of taking gender differences, age and ethnic context into account when assessing problem behavior in minority children. Methodological problems in cross-cultural assessments, including the influence of cultural norms of child behavior on parents' problem ratings, are discussed.
C1 Child Guidance Clin, N-9730 Karasjok, Norway.
   Univ Tromso, Dept Child & Adolescent Psychiat, N-9016 Tromso, Norway.
   Reg Ctr Child & Adolescent Psychiat, N-0801 Oslo, Norway.
RP Javo, C (reprint author), Child Guidance Clin, PB Box 4, N-9730 Karasjok, Norway.
NR 46
TC 18
Z9 18
U1 0
U2 3
PU DR DIETRICH STEINKOPFF VERLAG
PI DARMSTADT
PA PLATZ DER DEUTSCHEN EINHEIT 25, D-64293 DARMSTADT, GERMANY
SN 1018-8827
J9 EUR CHILD ADOLES PSY
JI Eur. Child Adolesc. Psych.
PD SEP
PY 2000
VL 9
IS 3
BP 202
EP 211
DI 10.1007/s007870070044
PG 10
WC Psychology, Developmental; Pediatrics; Psychiatry
SC Psychology; Pediatrics; Psychiatry
GA 366NP
UT WOS:000090011700007
PM 11095043
DA 2020-02-16
ER

PT J
AU Malcarne, VL
   Hamilton, NA
   Ingram, RE
   Taylor, L
AF Malcarne, VL
   Hamilton, NA
   Ingram, RE
   Taylor, L
TI Correlates of distress in children at risk for affective disorder:
   exploring predictors in the offspring of depressed and nondepressed
   mothers
SO JOURNAL OF AFFECTIVE DISORDERS
LA English
DT Article
DE correlates of psychological distress; depressed and nondepressed
   mothers; high and low risk children
ID PSYCHOMETRIC PROPERTIES; BEHAVIOR PROBLEMS; INVENTORY; SYMPTOMS; STRESS
AB Background: Efforts to understand the correlates of psychological distress in children frequently examine possible correlates in samples of children who are selected for high levels of distress. The propose of this study was to compare distress correlates in a sample with depressed mothers, and thus at high-risk for distress, to a low-risk sample. Methods: Examining data from part of a larger project, the association of children's depressive symptoms and internalizing and externalizing problems to maternal depression level, life stress, verbal ability, and the experience of a traumatic event were examined in a series of regression equations. Results: Results indicated that children's depressive symptoms, rather than internalizing and externalizing problems, tended to be most consistently related to maternal variables, and also suggested that any experience of maternal depressive symptoms was associated with child problems. It was also found that child depressive symptoms were correlated with life events, but only for nondepressed mothers, and that at-risk children with higher levels of verbal ability were significantly less likely to report experiencing depressive symptoms and internalizing problems than were those with lower levels of verbal ability. Limitations: Because these data are preliminary, further research examining a broader array of variables is important. Conclusions: These results suggest the need for different models of these processes in different populations of children. (C) 2000 Elsevier Science B.V. All rights reserved.
C1 San Diego State Univ, Dept Psychol, San Diego, CA 92120 USA.
   Arizona State Univ, Tempe, AZ 85287 USA.
   Calif Sch Profess Psychol, San Diego, CA 92121 USA.
RP Ingram, RE (reprint author), San Diego State Univ, Dept Psychol, San Diego, CA 92120 USA.
OI Malcarne, Vanessa/0000-0002-7526-9982
NR 23
TC 25
Z9 26
U1 0
U2 0
PU ELSEVIER SCIENCE BV
PI AMSTERDAM
PA PO BOX 211, 1000 AE AMSTERDAM, NETHERLANDS
SN 0165-0327
J9 J AFFECT DISORDERS
JI J. Affect. Disord.
PD SEP
PY 2000
VL 59
IS 3
BP 243
EP 251
DI 10.1016/S0165-0327(99)00155-X
PG 9
WC Clinical Neurology; Psychiatry
SC Neurosciences & Neurology; Psychiatry
GA 335HH
UT WOS:000088237700009
PM 10854642
DA 2020-02-16
ER

PT J
AU Toth, SL
   Cicchetti, D
   Macfie, J
   Rogosch, FA
   Maughan, A
AF Toth, SL
   Cicchetti, D
   Macfie, J
   Rogosch, FA
   Maughan, A
TI Narrative representations of moral-affiliative and conflictual themes
   and behavioral problems in maltreated preschoolers
SO JOURNAL OF CLINICAL CHILD PSYCHOLOGY
LA English
DT Article
ID PHYSICALLY ABUSED-CHILDREN; EMOTION REGULATION; SOCIAL COMPETENCE;
   CONDUCT PROBLEMS; YOUNG-CHILDREN; FAMILY; TRANSGRESSIONS; RESPONSES;
   DISTRESS; SCHOOL
AB Examined whether maltreated preschoolers are more likely than nonmaltreated preschoolers to have fewer moral-affiliative and more conflictual narrative representations and whether these representations mediate child behavior problems. A structured narrative story-telling task was administered to assess representations, and independent ratings of behavior problems were obtained from teachers. The narratives of maltreated children contained more conflictual and fewer moral-affiliative themes. Maltreated children also exhibited more internalizing and externalizing behavior problems. A partial mediation effect of conflictual representations on the relation between child maltreatment and externalizing behavior problems was found. The results demonstrate the relation between child maltreatment and children's organization of their life experiences and their behavioral symptomatology.
C1 Univ Rochester, Mt Hope Family Ctr, Rochester, NY 14608 USA.
RP Toth, SL (reprint author), Univ Rochester, Mt Hope Family Ctr, 187 Edinburgh St, Rochester, NY 14608 USA.
EM s.toth@worldnet.att.net
RI ; Cicchetti, Dante/C-4560-2015
OI Toth, Sheree/0000-0002-8399-0374; Cicchetti, Dante/0000-0002-6347-1278
NR 60
TC 57
Z9 58
U1 0
U2 9
PU LAWRENCE ERLBAUM ASSOC INC-TAYLOR & FRANCIS
PI PHILADELPHIA
PA 325 CHESTNUT STREET, STE 800, PHILADELPHIA, PA 19106 USA
SN 0047-228X
J9 J CLIN CHILD PSYCHOL
JI J. Clin. Child Psychol.
PD SEP
PY 2000
VL 29
IS 3
BP 307
EP 318
DI 10.1207/S15374424JCCP2903_2
PG 12
WC Psychology, Clinical; Psychology, Developmental
SC Psychology
GA 344ZY
UT WOS:000088792000001
PM 10969415
DA 2020-02-16
ER

PT J
AU Joiner, TE
   Lonigan, CJ
AF Joiner, TE
   Lonigan, CJ
TI Tripartite model of depression and anxiety in youth psychiatric
   inpatients: Relations with diagnostic status and future symptoms
SO JOURNAL OF CLINICAL CHILD PSYCHOLOGY
LA English
DT Article
ID SELF-REPORTED ANXIETY; GENDER DIFFERENCES; NEGATIVE AFFECT;
   BEHAVIORAL-INHIBITION; CHILDREN; DISORDERS; ADOLESCENTS; PERSONALITY;
   DIMENSIONS; SCALE
AB Examined the relation of the depression aspect of the tripartite model of depression and anxiety to the diagnostic status and future symptoms of two samples that included 74 child and adolescent psychiatric inpatients, ages 7 to 17 years (M = 13.57, SD = 2.39), some with either internalizing or externalizing diagnoses. The tripartite model suggests that anhedonia (low positive affect, or PA) differentiates depression from other conditions, whereas generalized negative affect (NA) also characterizes depression but is not specific to it. In this study, differences among children in PA and NA were associated with depressive versus externalizing diagnostic status and with future symptoms of depression. Depressive disorder diagnoses were associated with the combination of low levels of PA and high levels of NA. Changes over time in depression, but not in anxiety, also were associated with the combination of low PA and high NA. Results provide support for the applicability, clinical utility, and extension of the tripartite model with children.
C1 Florida State Univ, Dept Psychol, Tallahassee, FL 32306 USA.
RP Joiner, TE (reprint author), Florida State Univ, Dept Psychol, Tallahassee, FL 32306 USA.
NR 65
TC 92
Z9 94
U1 0
U2 3
PU LAWRENCE ERLBAUM ASSOC INC
PI MAHWAH
PA 10 INDUSTRIAL AVE, MAHWAH, NJ 07430-2262 USA
SN 0047-228X
J9 J CLIN CHILD PSYCHOL
JI J. Clin. Child Psychol.
PD SEP
PY 2000
VL 29
IS 3
BP 372
EP 382
DI 10.1207/S15374424JCCP2903_8
PG 11
WC Psychology, Clinical; Psychology, Developmental
SC Psychology
GA 344ZY
UT WOS:000088792000007
PM 10969421
DA 2020-02-16
ER

PT J
AU Bohlin, G
   Bengtsgard, K
   Andersson, K
AF Bohlin, G
   Bengtsgard, K
   Andersson, K
TI Social inhibition and overfriendliness as related to socioemotional
   functioning in 7-and 8-year-old children
SO JOURNAL OF CLINICAL CHILD PSYCHOLOGY
LA English
DT Article
ID BEHAVIORAL-INHIBITION; MAURITIAN CHILDREN; EARLY-CHILDHOOD; TEMPERAMENT;
   STABILITY; SHYNESS
AB Examined high, medium, and low social inhibition groups in a Swedish sample (N = 815) of 7- and 8-year-old children on the basis of parental reports about their children's reaction to novel social situations. High social inhibition was associated with increased levels of internalizing problems and low social competence. Among the low-inhibited children, we identified a subgroup by using an index of overfriendliness. Overfriendliness was associated with more internalizing, externalizing, and attention problems and lower prosocial orientation. The findings support the notion of high social inhibition as a risk factor for the development of internalizing problems and low social competence but question the view of low inhibition as descriptive of generally well-functioning children. Rather, this is true for low-inhibited children only when they are also low in overfriendliness. Thus, the results point to a need for a better understanding of developmental pathways for both high- and low-inhibited children.
C1 Uppsala Univ, Dept Psychol, S-75142 Uppsala, Sweden.
RP Bohlin, G (reprint author), Uppsala Univ, Dept Psychol, POB 1225, S-75142 Uppsala, Sweden.
NR 30
TC 21
Z9 21
U1 0
U2 5
PU LAWRENCE ERLBAUM ASSOC INC
PI MAHWAH
PA 10 INDUSTRIAL AVE, MAHWAH, NJ 07430-2262 USA
SN 0047-228X
J9 J CLIN CHILD PSYCHOL
JI J. Clin. Child Psychol.
PD SEP
PY 2000
VL 29
IS 3
BP 414
EP 423
DI 10.1207/S15374424JCCP2903_12
PG 10
WC Psychology, Clinical; Psychology, Developmental
SC Psychology
GA 344ZY
UT WOS:000088792000011
PM 10969425
DA 2020-02-16
ER

PT J
AU Erk, RR
AF Erk, RR
TI Five frameworks for increasing understanding and effective treatment of
   attention-deficit/hyperactivity disorder: Predominately inattentive type
SO JOURNAL OF COUNSELING AND DEVELOPMENT
LA English
DT Article
ID DEFICIT-HYPERACTIVITY DISORDER; DSM-IV; ADHD SUBTYPES; CHILDREN;
   HEMISPHERE; MORPHOLOGY
AB The article presents 5 interrelated frameworks for counselors seeking to obtain a greater understanding of factors that play a pivotal role in attention-deficit/hyperactivity disorder (ADHD). Special attention is devoted to cases in which the predominant characteristic is inattentiveness. The 5 frameworks examined are organicity, internalizing dimension, co-occurring conditions, personality structure, and neurocounseling. Generating new perspectives for counseling practitioners should optimize counseling or treatment outcomes for clients with this multifaceted disorder.
C1 Univ Tennessee, Dept Educ Studies, Martin, TN 38238 USA.
   Amer Counseling Assoc, Alexandria, VA 22304 USA.
RP Erk, RR (reprint author), Univ Tennessee, Dept Educ Studies, Martin, TN 38238 USA.
NR 74
TC 11
Z9 11
U1 0
U2 1
PU AMER COUNSELING ASSOC
PI ALEXANDRIA
PA 5999 STEVENSON AVE, ALEXANDRIA, VA 22304-3300 USA
SN 0748-9633
J9 J COUNS DEV
JI J. Couns. Dev.
PD FAL
PY 2000
VL 78
IS 4
BP 389
EP 399
DI 10.1002/j.1556-6676.2000.tb01922.x
PG 11
WC Psychology, Applied
SC Psychology
GA 365JW
UT WOS:000089949000002
DA 2020-02-16
ER

PT J
AU Gorman-Smith, D
   Tolan, PH
   Henry, DB
   Florsheim, P
AF Gorman-Smith, D
   Tolan, PH
   Henry, DB
   Florsheim, P
TI Patterns of family functioning and adolescent outcomes among urban
   African American and Mexican American families
SO JOURNAL OF FAMILY PSYCHOLOGY
LA English
DT Article
ID CROSS-ETHNIC EQUIVALENCE; MENTAL-HEALTH; PSYCHOLOGICAL DISTRESS;
   ECONOMIC HARDSHIP; 2-PARENT FAMILIES; HISPANIC YOUTH; BEHAVIOR;
   CHILDREN; RISK; NEIGHBORHOODS
AB The relations of patterns of family functioning, prosocial behaviors, and internalizing and externalizing symptoms over time were evaluated among a sample of economically disadvantaged inner-city African American and Mexican American male adolescents. Ethnic group differences for configurations of family functioning over time, levels of prosocial and problem behaviors, and relations of family functioning to risk were found. Among both ethnic groups, exceptionally functioning families provided a protective effect against risk. Overall, African American youth had stronger attitudes toward school and higher educational aspirations than Mexican American youth. Unlike previous investigations, once socioeconomic status was controlled, no differences were found for either internalizing or externalizing problems between the 2 groups. The importance of considering socioeconomic status and community context when evaluating minority parenting and family functioning is discussed.
C1 Univ Illinois, Dept Psychiat, Inst Juvenile Res, Chicago, IL 60612 USA.
   Univ Utah, Dept Psychol, Salt Lake City, UT 84112 USA.
RP Gorman-Smith, D (reprint author), Univ Illinois, Dept Psychiat, Inst Juvenile Res, 907 S Wolcott M-C 747, Chicago, IL 60612 USA.
EM debgs@uic.edu
OI Tolan, Patrick/0000-0001-5669-8442
FU NICHD NIH HHSUnited States Department of Health & Human ServicesNational
   Institutes of Health (NIH) - USANIH Eunice Kennedy Shriver National
   Institute of Child Health & Human Development (NICHD) [HD35415]; NIMH
   NIH HHSUnited States Department of Health & Human ServicesNational
   Institutes of Health (NIH) - USANIH National Institute of Mental Health
   (NIMH) [R01 MH48248]; PHS HHSUnited States Public Health Service [R49
   CCR512739]
NR 72
TC 69
Z9 69
U1 2
U2 10
PU AMER PSYCHOLOGICAL ASSOC
PI WASHINGTON
PA 750 FIRST ST NE, WASHINGTON, DC 20002-4242 USA
SN 0893-3200
EI 1939-1293
J9 J FAM PSYCHOL
JI J. Fam. Psychol.
PD SEP
PY 2000
VL 14
IS 3
SI SI
BP 436
EP 457
DI 10.1037//0893-3200.14.3.436
PG 22
WC Psychology, Clinical; Family Studies
SC Psychology; Family Studies
GA 357CQ
UT WOS:000089481300008
PM 11025934
DA 2020-02-16
ER

PT J
AU Hill, SY
   Lowers, L
   Locke-Wellman, J
   Shen, SA
AF Hill, SY
   Lowers, L
   Locke-Wellman, J
   Shen, SA
TI Maternal smoking and drinking during pregnancy and the risk for child
   and adolescent psychiatric disorders
SO JOURNAL OF STUDIES ON ALCOHOL
LA English
DT Article
ID PSYCHOPATHOLOGY; ALCOHOL; INTERVIEW; OUTCOMES; SCHEDULE; FAMILIES;
   HISTORY; RECALL
AB Objective: To examine the relative importance of prenatal exposure to cigarettes and alcohol and familial/genetic susceptibility for alcohol dependence in the etiology of childhood psychopathology. Method: A longitudinal prospective study of 150 children/adolescents (51.3% male), who were at either high or low risk for developing alcohol dependence because of their familial loading for alcoholism, provided multiple diagnostic assessments (N = 318) of these subjects. High-risk families were identified through the presence of two adult alcoholic sisters; low-risk control families were selected from the community. Annual assessments of offspring from these families included an in-depth psychiatric interview of each child;Ind his/her parent to determine the presence or absence of childhood disorders. Mothers were interviewed concerning their prenatal use of substances, and information was gathered concerning their personal and familial loading for psychiatric disorders. Results: Using conventional logistic regression analyses, internalizing and externalizing disorders were found to be associated with familial loading for alcoholism and prenatal exposure to cigarettes and alcohol. In addition, a specialized statistical analysis, a multivariate confounder score approach, was conducted using familial risk status and the child's exposure to maternal prenatal use of alcohol and cigarettes. This analysis demonstrated that only one relationship between a single variable and a childhood disorder was significant while controlling for the other two variables: Oppositional disorder remained significant in association with familial risk status. Three additional analyses were performed to evaluate the effects of familial risk status, prenatal alcohol exposure and prenatal cigarette exposure on childhood psychopathology while controlling for two known risk factors (SES and parental ASPD) for externalizing disorders. Results of these analyses revealed that the only childhood disorder that was elevated was ADHD, and that this was the result of the familial risk Variable only. Conclusions: Familial loading for alcohol dependence is an important risk factor for the development of childhood psychopathology and may account for the previously reported associations between prenatal exposure to nicotine and alcohol. Studies of substance abuse/dependence etiology and childhood psychopathology need to include consideration of both prenatal exposures and familial loading for alcohol dependence and other psychiatric disorders.
C1 Univ Pittsburgh, Sch Med, Dept Psychiat, Pittsburgh, PA 15213 USA.
RP Hill, SY (reprint author), Univ Pittsburgh, Sch Med, Dept Psychiat, 3811 OHara St, Pittsburgh, PA 15213 USA.
FU NIAAA NIH HHSUnited States Department of Health & Human ServicesNational
   Institutes of Health (NIH) - USANIH National Institute on Alcohol Abuse
   & Alcoholism (NIAAA) [AA05909, R01 AA005909-22, AA08082, R01 AA008082,
   R01 AA008082-20, R01 AA018289, R01 AA005909]
NR 26
TC 88
Z9 89
U1 1
U2 15
PU ALCOHOL RES DOCUMENTATION INC CENT ALCOHOL STUD RUTGERS UNIV
PI PISCATAWAY
PA C/O DEIRDRE ENGLISH, 607 ALLISON RD, PISCATAWAY, NJ 08854-8001 USA
SN 0096-882X
J9 J STUD ALCOHOL
JI J. Stud. Alcohol
PD SEP
PY 2000
VL 61
IS 5
BP 661
EP 668
DI 10.15288/jsa.2000.61.661
PG 8
WC Substance Abuse; Psychology
SC Substance Abuse; Psychology
GA 358KU
UT WOS:000089557900005
PM 11022804
OA Green Accepted
DA 2020-02-16
ER

PT J
AU Fiese, BH
   Skillman, G
AF Fiese, BH
   Skillman, G
TI Gender differences in family stories: Moderating influence of parent
   gender role and child gender
SO SEX ROLES
LA English
DT Article
ID PSYCHOLOGICAL ANDROGYNY; SEX-DIFFERENCES; SOCIALIZATION; MOTHERS; SELVES
AB One hundred and twenty families and their 4-year-old children participated in a study on family stories. The participants were primarily White (91 %), with the remainder Black (4 %), Hispanic (2 %), and Asian (2 %). The parents were primarily middle class and upper class, with approximately 5% identifying themselves as from a lower socioeconomic background Parents were asked to tell their son or daughter stories about when the parent was growing up. All parents completed measures of child behavior and a subset of parents completed the Bem Sex Role inventory. Stories were coded for the strength of affiliation, achievement and autonomy themes. No gender differences were found for parents or child in the strength of affiliation themes. Fathers told stories with stronger autonomy themes than did mothers, and sons were more likely to hear stories with themes of autonomy than were daughters. An interaction was found between gender type of parent and gender of child for strength of achievement theme. Traditional gender-typed parents told stories with stronger achievement themes to their sons, and nontraditional gender-typed parents told stories with stronger achievement themes to their daughters. Exploratory analyses were conducted examining the relations among story theme, parent gender type, and child behavior Higher levels of externalizing behaviors were found in boys whose fathers endorsed strong masculine attitudes, but told stories with weak achievement themes. Higher levels of internalizing behaviors were found in girls whose mothers told stories with strong affiliation themes, but endorsed weak feminine attitudes. Family stories are proposed to be one aspect of socialization that includes an interaction between child and parent characteristics.
C1 Syracuse Univ, Dept Psychol, Syracuse, NY 13244 USA.
   Univ S Dakota, Vermillion, SD 57069 USA.
RP Fiese, BH (reprint author), Syracuse Univ, Dept Psychol, 430 Huntington Hall, Syracuse, NY 13244 USA.
EM bhfiese@psych.syr.edu
OI Fiese, Barbara/0000-0003-2935-8682
NR 42
TC 28
Z9 28
U1 0
U2 7
PU SPRINGER/PLENUM PUBLISHERS
PI NEW YORK
PA 233 SPRING ST, NEW YORK, NY 10013 USA
SN 0360-0025
J9 SEX ROLES
JI Sex Roles
PD SEP
PY 2000
VL 43
IS 5-6
BP 267
EP 283
DI 10.1023/A:1026630824421
PG 17
WC Psychology, Developmental; Psychology, Social; Women's Studies
SC Psychology; Women's Studies
GA 387WC
UT WOS:000166144000001
DA 2020-02-16
ER

PT J
AU Rosenfield, S
   Vertefuille, J
   McAlpine, DD
AF Rosenfield, S
   Vertefuille, J
   McAlpine, DD
TI Gender stratification and mental health: An exploration of dimensions of
   the self
SO SOCIAL PSYCHOLOGY QUARTERLY
LA English
DT Article
ID POWER-CONTROL THEORY; SEX-DIFFERENCES; MARITAL-STATUS; SOCIAL STRESS;
   DEPRESSION; ADOLESCENTS; DELINQUENCY; IDENTITY; SYMPTOMS; ESTEEM
AB Recent evidence, showing that gender differences in depression and antisocial behavior originate in early adolescence, points to the importance of socialization and dimensions of the self in understanding the higher rates of internalizing disorders among females and higher rates of externalizing disorders among males. We review theories and research that link gender stratification to dimensions of the self and through this, to gender differences in disorders. These theories and evidence further suggest that girls and boys differ in the boundaries drawn between the self and others. Ranging from high degrees of connectedness to high degrees of separation, such boundaries are conceptualized as people's basic operating assumptions about social relationships An analysis of empathy provides a preliminary test of the contribution of boundary assumptions to explaining gender differences in internalizing and externalizing disorders.
C1 Rutgers State Univ, Dept Sociol, New Brunswick, NJ 08903 USA.
   Rutgers State Univ, Inst Hlth Hlth Care Policy & Aging Res, New Brunswick, NJ 08903 USA.
RP Rosenfield, S (reprint author), Rutgers State Univ, Dept Sociol, New Brunswick, NJ 08903 USA.
NR 73
TC 60
Z9 60
U1 0
U2 19
PU AMER SOCIOLOGICAL ASSOC
PI WASHINGTON
PA 1307 NEW YORK AVE NW #700, WASHINGTON, DC 20005-4712 USA
SN 0190-2725
J9 SOC PSYCHOL QUART
JI Soc. Psychol. Q.
PD SEP
PY 2000
VL 63
IS 3
BP 208
EP 223
DI 10.2307/2695869
PG 16
WC Psychology, Social
SC Psychology
GA 361WH
UT WOS:000089746900002
DA 2020-02-16
ER

PT J
AU Eamon, MK
AF Eamon, MK
TI Structural model of the effects of poverty on externalizing and
   internalizing behaviors of four- to five-year-old children
SO SOCIAL WORK RESEARCH
LA English
DT Article
DE externalizing behaviors; internalizing behaviors; parenting practices;
   poverty
ID CHILDHOOD POVERTY; ECONOMIC HARDSHIP; ADJUSTMENT; RESOURCES; PATTERNS;
   FAMILIES; POLICY; STRESS; INCOME
AB Mother-child data of the Notional longitudinal Survey of Youth were used to identify the parenting practices that mediate relations between persistent, recent, and transitional poverty and the externalizing and internalizing behaviors of children four to five years old. Persistent poverty is associated with a lower-quality physical home environment, which is linked to children's internalizing behaviors. Lower-quality physical environment, maternal emotional unresponsiveness, and fewer stimulating experiences contribute significantly to the effect of recent poverty on internalizing behaviors. Lower-quality physical environment and fewer stimulating experiences mediate the relation between recent poverty and externalizing behaviors. Contrary to hypothesized relations, transitional poverty predicts fewer externalizing and internalizing behaviors.
C1 Univ Illinois, Sch Social Work, Urbana, IL 61801 USA.
RP Eamon, MK (reprint author), Univ Illinois, Sch Social Work, 1207 W Oregon St, Urbana, IL 61801 USA.
NR 33
TC 22
Z9 23
U1 0
U2 7
PU NATL ASSOC SOCIAL WORKERS
PI WASHINGTON
PA 750 FIRST ST, NE, STE 700, WASHINGTON, DC 20002-4241 USA
SN 1070-5309
J9 SOC WORK RES
JI Soc. Work Res.
PD SEP
PY 2000
VL 24
IS 3
BP 143
EP 154
DI 10.1093/swr/24.3.143
PG 12
WC Social Work
SC Social Work
GA 355HM
UT WOS:000089380300003
DA 2020-02-16
ER

PT J
AU Lieberman, DZ
AF Lieberman, DZ
TI Children of alcoholics: an update
SO CURRENT OPINION IN PEDIATRICS
LA English
DT Review
ID HANGOVER SYMPTOMS; YOUNG-CHILDREN; RISK; EXPECTANCIES; DRINKING;
   SENSITIVITY; DEPRESSION; POTENTIALS; FAMILIES; BOYS
AB One of four children in the United States lives in a family in which the child is exposed to alcoholism. Children of alcoholics (COAs) are two to ten times more likely to develop alcoholism than non-COAs. This paper reviews studies that have attempted to identify risk factors that mediate the increased vulnerability and the protective factors that moderate the risk Factors discussed include parental antisocial personality disorder, externalizing behavior, internalizing symptoms, differential response to the effects of alcohol, and positive and negative alcohol-related expectancies. The heterogeneous nature of COAs is emphasized, and some of the challenges related to treatment and prevention are discussed. Curr Opin Pediatr 2000, 12836-340 (C) 2000 Lippincott Williams & Wilkins, Inc.
C1 George Washington Univ, Med Ctr, Dept Psychiat, Washington, DC 20037 USA.
RP Lieberman, DZ (reprint author), George Washington Univ, Med Ctr, Dept Psychiat, 2150 Penn Ave NW, Washington, DC 20037 USA.
OI Lieberman, Daniel/0000-0002-9095-0450
NR 32
TC 44
Z9 44
U1 0
U2 8
PU LIPPINCOTT WILLIAMS & WILKINS
PI PHILADELPHIA
PA 530 WALNUT ST, PHILADELPHIA, PA 19106-3621 USA
SN 1040-8703
J9 CURR OPIN PEDIATR
JI CURR. OPIN. PEDIATR.
PD AUG
PY 2000
VL 12
IS 4
BP 336
EP 340
DI 10.1097/00008480-200008000-00009
PG 5
WC Pediatrics
SC Pediatrics
GA 334ZP
UT WOS:000088217000009
PM 10943813
DA 2020-02-16
ER

PT J
AU Ferguson, TJ
   Stegge, H
   Eyre, HL
   Vollmer, R
   Ashbaker, M
AF Ferguson, TJ
   Stegge, H
   Eyre, HL
   Vollmer, R
   Ashbaker, M
TI Context effects and the (mal)adaptive nature of guilt and shame in
   children
SO GENETIC SOCIAL AND GENERAL PSYCHOLOGY MONOGRAPHS
LA English
DT Article
ID EMOTION REGULATION; ANGER; PSYCHOPATHOLOGY; SOCIALIZATION; TEMPERAMENT;
   AGGRESSION; DEPRESSION; CONSCIENCE; INVENTORY; SYMPTOMS
AB Symptoms of internalization were examined in relation to children's self-reports of three emotions in situations that were either ambiguous or unambiguous as to the child's responsibility for various standard violations. Children ranging in age from 6 to 13 years were drawn from elementary schools (61 boys, 79 girls, mean age = 8.7) and from a community mental health center (23 boys, 18 girls, mean age = 8.5) to which they had been referred for problems related to internalization or externalization. Shame proneness was consistently linked to internalizing symptoms across contexts. Guilt proneness, in response to ambiguous scenarios, was also associated with internalization, whereas pride responses were unrelated to symptoms. Few age- or gender-related differences were found. The results cast doubt on notions that self-conscious emotions, such as guilt, are necessarily adaptive or maladaptive. Systematic research is needed to understand which features of any emotion contribute to children's psychological adjustment.
C1 Utah State Univ, Dept Psychol, Logan, UT 84322 USA.
   Free Univ Amsterdam, Dept Child & Youth Studies, Amsterdam, Netherlands.
RP Ferguson, TJ (reprint author), Utah State Univ, Dept Psychol, 2810 Old Main Hill, Logan, UT 84322 USA.
EM uf734@cc.usu.edu
RI Dempsey, Heidi/M-4534-2017
OI Dempsey, Heidi/0000-0001-8910-0654
NR 93
TC 61
Z9 62
U1 1
U2 30
PU HELDREF PUBLICATIONS
PI WASHINGTON
PA 1319 EIGHTEENTH ST NW, WASHINGTON, DC 20036-1802 USA
SN 8756-7547
J9 GENET SOC GEN PSYCH
JI Genet. Soc. Gen. Psychol. Monogr.
PD AUG
PY 2000
VL 126
IS 3
BP 319
EP 345
PG 27
WC Psychology, Developmental; Psychology, Social
SC Psychology
GA 344DZ
UT WOS:000088743500003
PM 10950200
DA 2020-02-16
ER

PT J
AU Van den Oord, EJCG
   Boomsma, DI
   Verhulst, FC
AF Van den Oord, EJCG
   Boomsma, DI
   Verhulst, FC
TI A study of genetic and environmental effects on the co-occurrence of
   problem behaviors in three-year-old twins
SO JOURNAL OF ABNORMAL PSYCHOLOGY
LA English
DT Article
ID DEFICIT HYPERACTIVITY DISORDER; DOPAMINE TRANSPORTER GENE;
   PSYCHIATRIC-DISORDERS; EMOTIONAL-PROBLEMS; COGNITIVE-ABILITY; PRESCHOOL
   CHILD; NOVELTY SEEKING; ASSOCIATION; COMORBIDITY; RECEPTOR
AB The authors examined the genetic and environmental causes of the co-occurrence of problem behaviors in children. The analyses involved mother and father ratings of Oppositional, Withdrawn/Depressed. Aggressive, Anxious, Overactive, and Sleep Problems in 446 monozygotic and 912 dizygotic pairs of 3-year-old twins. Genetic factors contributed on average .150 (37.3%), shared environment .206 (51.2%), and nonshared environment .046 (11.4%) to the phenotypic correlations between the syndromes. Genetic and environmental factors caused different groupings Internalizing and Externalizing groupings were indicative of nonshared environmental factors; clusters of problem behaviors with either the Aggressive or Anxious symptoms were most suggestive of genetic factors, and high scores on all syndromes indicated shared environmental influences.
C1 Univ Utrecht, Sociale Wetenschappen, Vakgrp Pedag, Dept Child & Adolescent Psychol, NL-3508 TC Utrecht, Netherlands.
   Free Univ Amsterdam, Dept Psychon, Amsterdam, Netherlands.
   Erasmus Univ Rotterdam, Dept Child & Adolescent Psychiat, Utrecht, Netherlands.
RP Van den Oord, EJCG (reprint author), Univ Utrecht, Sociale Wetenschappen, Vakgrp Pedag, Dept Child & Adolescent Psychol, Postbus 80140, NL-3508 TC Utrecht, Netherlands.
NR 69
TC 56
Z9 56
U1 0
U2 11
PU AMER PSYCHOLOGICAL ASSOC
PI WASHINGTON
PA 750 FIRST ST NE, WASHINGTON, DC 20002-4242 USA
SN 0021-843X
J9 J ABNORM PSYCHOL
JI J. Abnorm. Psychol.
PD AUG
PY 2000
VL 109
IS 3
BP 360
EP 372
DI 10.1037//0021-843X.109.3.360
PG 13
WC Psychology, Clinical; Psychiatry
SC Psychology; Psychiatry
GA 355WP
UT WOS:000089411800002
PM 11016106
DA 2020-02-16
ER

PT J
AU Mesman, J
   Koot, HM
AF Mesman, J
   Koot, HM
TI Common and specific correlates of preadolescent internalizing and
   externalizing psychopathology
SO JOURNAL OF ABNORMAL PSYCHOLOGY
LA English
DT Article
ID CHILD PSYCHIATRIC-DISORDERS; BEHAVIOR PROBLEMS; LIFE EVENTS;
   RISK-FACTORS; FOLLOW-UP; TEMPERAMENT; SYMPTOMS; FAMILY; SAMPLE; AGE
AB The specificity of various child characteristics and environmental correlates of childhood internalizing and externalizing problems was examined using both cross-sectional and longitudinal analyses (from ages 2-3 and 4-5 years) in a general population sample of 10-11-year-olds. Specificity was defined according to a between-subjects and a within-subjects method, using parent and teacher reports of psychopathology. Temperamental withdrawal, parental internalizing psychopathology, and early single parenthood (for girls) were identified as correlates that are specific for internalizing problems, whereas temperamental high general activity level was identified as externalizing-specific. Further, parenting stress. poor school results (only for boys), and stressful life events (only for girls) were found to be common correlates of psychopathology. Research implications regarding the findings and the use of a within-subjects method are discussed.
C1 Erasmus Univ, Dept Child & Adolescent Psychiat, NL-3015 GJ Rotterdam, Netherlands.
RP Koot, HM (reprint author), Erasmus Univ, Dept Child & Adolescent Psychiat, Dr Molewaterplein 60, NL-3015 GJ Rotterdam, Netherlands.
RI Mesman, Judi/P-2846-2015; Koot, Hans M./D-9466-2012
OI Koot, Hans M./0000-0002-9643-2363
NR 55
TC 49
Z9 51
U1 0
U2 20
PU AMER PSYCHOLOGICAL ASSOC
PI WASHINGTON
PA 750 FIRST ST NE, WASHINGTON, DC 20002-4242 USA
SN 0021-843X
J9 J ABNORM PSYCHOL
JI J. Abnorm. Psychol.
PD AUG
PY 2000
VL 109
IS 3
BP 428
EP 437
DI 10.1037//0021-843X.109.3.428
PG 10
WC Psychology, Clinical; Psychiatry
SC Psychology; Psychiatry
GA 355WP
UT WOS:000089411800008
PM 11016112
DA 2020-02-16
ER

PT J
AU Jenkins, JM
AF Jenkins, JM
TI Marital conflict and children's emotions: The development of an anger
   organization
SO JOURNAL OF MARRIAGE AND THE FAMILY
LA English
DT Article
DE aggression; anger; child psychopathology; children's emotions; family
   interaction; marital conflict
ID PARENT; DISHARMONY; CHILDHOOD; DISORDER; PATTERNS
AB The aim of this study was to examine the relationship between anger-based marital conflict and the development of an anger organization in children between the ages of 4 and 8 years old. Anger organization was defined as an adversarial approach to relationships demonstrated through (a) short-term anger expressions during social interaction and (b) aggression in relationships. Seventy-one children from diverse socioeconomic backgrounds, their mothers, and their teachers participated in the study. Mothers completed questionnaires on anger-based marital conflict and on children's aggression. Sociometric ratings of anger and aggression were obtained from peers. Teachers supplied reports of children's aggression. Children's short-term emotional expression and the circumstances that elicited emotions were observed during peer interaction. Anger-based marital conflict was found to be strongly associated with peer, maternal, and teacher reports of aggression, but not with reports of internalizing symptomatology. Anger-based marital conflict was also associated with short-term anger expressions, but not with short-term expressions of sadness. I argue that children develop an emotional organization in which anger predominates when they are exposed to high levels of anger-based marital conflict.
C1 Univ Toronto, OISE, Toronto, ON M5S 1V6, Canada.
RP Jenkins, JM (reprint author), Univ Toronto, OISE, 252 Bloor St W, Toronto, ON M5S 1V6, Canada.
NR 39
TC 40
Z9 40
U1 0
U2 3
PU NATL COUNCIL FAMILY RELATIONS
PI MINNEAPOLIS
PA 3989 CENTRAL AVE NE #550, MINNEAPOLIS, MN 55421 USA
SN 0022-2445
J9 J MARRIAGE FAM
JI J. Marriage Fam.
PD AUG
PY 2000
VL 62
IS 3
BP 723
EP 736
DI 10.1111/j.1741-3737.2000.00723.x
PG 14
WC Family Studies; Sociology
SC Family Studies; Sociology
GA 345QB
UT WOS:000088825700010
DA 2020-02-16
ER

PT J
AU Ducharme, JM
   Atkinson, L
   Poulton, L
AF Ducharme, JM
   Atkinson, L
   Poulton, L
TI Success-based, noncoercive treatment of oppositional behavior in
   children from violent homes
SO JOURNAL OF THE AMERICAN ACADEMY OF CHILD AND ADOLESCENT PSYCHIATRY
LA English
DT Article
DE errorless compliance training; family violence; oppositional behavior;
   parent training
ID ERRORLESS COMPLIANCE; PARENTAL REQUESTS; YOUNG-CHILDREN; TIMEOUT; ABUSE
AB Objectives: Errorless compliance training is a success-based, noncoercive intervention for children with severe oppositional behavior. The strategy involves hierarchical introduction of more demanding parental requests at a gradual pace that greatly reduces noncompliance and obviates the need for constraining consequences (e.g., time-out). In this study, this approach was evaluated as a treatment for severe disciplinary problems in children from violent homes. Method: Participants were 15 children (aged 3-10 years) and their mothers. All participants had experienced long-term family violence. Using a multiple-baseline design, the authors trained parents in a group format and conducted observations of child compliance in the home throughout the intervention. Results: Observations indicated improvements in generalized child compliance that were maintained up to 6 months posttreatment. Pre-/post maternal reports indicated significant reductions in maternal perception of child noncompliance, externalizing and internalizing problems, and parenting stress. Conclusions: Researchers have noted a dearth of empirically supported interventions for children from violent homes. Errorless compliance training may help to fill this void, as it appears well suited to treatment of difficulties encountered by these youngsters and their parents.
C1 Univ Toronto, Dept Human Dev & Appl Psychol, OISE, Toronto, ON M5S 1V6, Canada.
   Ctr Addict & Mental Hlth, Toronto, ON, Canada.
RP Ducharme, JM (reprint author), Univ Toronto, Dept Human Dev & Appl Psychol, OISE, 252 Bloor St W, Toronto, ON M5S 1V6, Canada.
OI Atkinson, Leslie/0000-0003-1265-3298
NR 40
TC 46
Z9 46
U1 1
U2 7
PU LIPPINCOTT WILLIAMS & WILKINS
PI PHILADELPHIA
PA 530 WALNUT ST, PHILADELPHIA, PA 19106-3621 USA
SN 0890-8567
J9 J AM ACAD CHILD PSY
JI J. Am. Acad. Child Adolesc. Psychiatr.
PD AUG
PY 2000
VL 39
IS 8
BP 995
EP 1004
DI 10.1097/00004583-200008000-00014
PG 10
WC Psychology, Developmental; Pediatrics; Psychiatry
SC Psychology; Pediatrics; Psychiatry
GA 338JF
UT WOS:000088415300014
PM 10939227
DA 2020-02-16
ER

PT J
AU Garcia, CS
   Rodriguez, PJ
   Mansilla, MJI
   Malde, OL
AF Garcia, CS
   Rodriguez, PJ
   Mansilla, MJI
   Malde, OL
TI Socioemotional problems and linguistic abilities in preschool children
SO PSICOTHEMA
LA Spanish
DT Article
ID LANGUAGE DISORDERS; PSYCHIATRIC-DISORDERS; LEARNING-DISABILITIES;
   PREVALENCE; SPEECH; CHILDHOOD; SERVICES
AB Psycholinguistic abilities, gramatical comprehension and pragmatic skills were analysed on a sample comformed by 82 preschool children. Our aim is to evaluate the relationship between language impairments and socio-emotional problems. From their scores on a number of language tests and pragmatic protocol there are evidence of expected association. Internalizing and inattention symtomatic children were deficient on the lenguage comprehension in terms of the extent as the frequency. The results will highlight the implications for clinical practice and for school practice. Sistematic assesment of language in the early period of school are needed to prevent socio-emocional problems.
C1 Univ Santiago de Compostela, Fac Psicol, Santiago De Compostela 15706, Spain.
RP Garcia, CS (reprint author), Univ Santiago de Compostela, Fac Psicol, Santiago De Compostela 15706, Spain.
NR 31
TC 0
Z9 0
U1 0
U2 8
PU COLEGIO OFICIAL DE PSICOLOGOS DE ASTURIAS
PI OVIEDO
PA ILDEFONSO S. DEL RIO, 4-1 B, 33001 OVIEDO, SPAIN
SN 0214-9915
J9 PSICOTHEMA
JI Psicothema
PD AUG
PY 2000
VL 12
IS 3
BP 412
EP 417
PG 6
WC Psychology, Multidisciplinary
SC Psychology
GA 339VY
UT WOS:000088499600013
OA DOAJ Gold
DA 2020-02-16
ER

PT J
AU Sandler, IN
   Tein, JY
   Mehta, P
   Wolchik, S
   Ayers, T
AF Sandler, IN
   Tein, JY
   Mehta, P
   Wolchik, S
   Ayers, T
TI Coping efficacy and psychological problems of children of divorce
SO CHILD DEVELOPMENT
LA English
DT Article
ID PERCEIVED CONTROL; SELF-EFFICACY; PARENTAL CONFLICT; STRESS; ADJUSTMENT;
   CHILDHOOD; BELIEFS; MODELS; TIME; CONCEPTUALIZATION
AB Three models of the relations of coping efficacy, coping, and psychological problems of children of divorce were investigated. A structural equation model using cross-sectional data of 356 nine- to twelve-year-old children of divorce yielded results that supported coping efficacy as a mediator of the relations between both active coping and avoiding coping and psychological problems. In a prospective longitudinal model with a subsample of 162 of these children, support was found for Time 2 coping efficacy as a mediator of the relations between Time 1 active coping and Time 2 internalizing of problems. Individual growth curve models over four waves also found support for coping efficacy as a mediator of the relations between active coping and psychological problems. No support was found for alternative models of coping as a mediator of the relations between efficacy and symptoms or for coping efficacy as a moderator of the relations between coping and symptoms.
C1 Arizona State Univ, Dept Psychol, Prevent Res Program, Tempe, AZ 85287 USA.
   Univ Illinois, Chicago, IL 60680 USA.
RP Sandler, IN (reprint author), Arizona State Univ, Dept Psychol, Prevent Res Program, Tempe, AZ 85287 USA.
EM invin.sandler@asu.edu
RI Mehta, Paras/G-3180-2010
OI Mehta, Paras/0000-0002-7378-3179
FU PHS HHSUnited States Public Health Service [P30 39246]
NR 70
TC 126
Z9 130
U1 1
U2 28
PU WILEY
PI HOBOKEN
PA 111 RIVER ST, HOBOKEN 07030-5774, NJ USA
SN 0009-3920
EI 1467-8624
J9 CHILD DEV
JI Child Dev.
PD JUL-AUG
PY 2000
VL 71
IS 4
BP 1099
EP 1118
DI 10.1111/1467-8624.00212
PG 20
WC Psychology, Educational; Psychology, Developmental
SC Psychology
GA 356KZ
UT WOS:000089443600025
PM 11016569
DA 2020-02-16
ER

PT J
AU Goebert, D
   Nahulu, L
   Hishinuma, E
   Bell, C
   Yuen, N
   Carlton, B
   Andrade, NN
   Miyamoto, R
   Johnson, R
AF Goebert, D
   Nahulu, L
   Hishinuma, E
   Bell, C
   Yuen, N
   Carlton, B
   Andrade, NN
   Miyamoto, R
   Johnson, R
TI Cumulative effect of family environment on psychiatric symptomatology
   among multiethnic adolescents
SO JOURNAL OF ADOLESCENT HEALTH
LA English
DT Article
DE adolescent; ethnic groups; family; Hawaiian; indigenous groups; risk
   factors; minorities; social support
ID PROTECTIVE FACTORS; SUBSTANCE USE; SOCIAL SUPPORT; CHILDREN; RISK;
   DEPRESSION; ADJUSTMENT; ADVERSITY; DISORDERS; STRESSORS
AB Purpose: To examine the influence of family adversity and support on levels of psychiatric symptomatology in Hawaiian and non-Hawaiian adolescents.
   Method: More than 4000 students from five high schools in Hawaii completed a survey during the 1992-1993 school year about their family environment and mental health. The response rate was approximately 60%. Logistic regression analyses were performed and responses for Hawaiians and non-Hawaiians were compared.
   Results: Hawaiian adolescents experienced significantly more adversity than their non-Hawaiian counterparts. The cumulative effect of family adversity had a greater effect on psychiatric symptomatology than any single indicator. Family support reduced the risk for internalizing symptoms, particularly for Hawaiian adolescents. The influence of family support was less clear for externalizing symptoms, increasing the risk for some adolescents and decreasing the risk for others.
   Conclusion: We identified strong associations between family adversity and levels of psychiatric symptomatology. We found that Hawaiian adolescents are at increased risk for psychiatric symptomatology, given the presence of family adversity and the effect of reduced family support. However, risk was also substantial for non-Hawaiians. Clinicians need to assess the family environ-ment routinely and implement family-oriented interventions. (C) Society for Adolescent Medicine, 2000.
C1 Univ Hawaii, Dept Psychiat, Nat Hawaiian Mental Hlth Res Dev Program, John A Burns Sch Med, Honolulu, HI 96813 USA.
RP Goebert, D (reprint author), Univ Hawaii, Dept Psychiat, Nat Hawaiian Mental Hlth Res Dev Program, John A Burns Sch Med, 1356 Lusitana St,4th Floor, Honolulu, HI 96813 USA.
EM goebertd@jabsom.biomed.hawaii.edu
FU NCRR NIH HHSUnited States Department of Health & Human ServicesNational
   Institutes of Health (NIH) - USANIH National Center for Research
   Resources (NCRR) [RR0361-06S1]; NIMH NIH HHSUnited States Department of
   Health & Human ServicesNational Institutes of Health (NIH) - USANIH
   National Institute of Mental Health (NIMH) [1 R24 MH5015-01]
NR 56
TC 34
Z9 35
U1 0
U2 4
PU ELSEVIER SCIENCE INC
PI NEW YORK
PA 360 PARK AVE SOUTH, NEW YORK, NY 10010-1710 USA
SN 1054-139X
J9 J ADOLESCENT HEALTH
JI J. Adolesc. Health
PD JUL
PY 2000
VL 27
IS 1
BP 34
EP 42
DI 10.1016/S1054-139X(00)00108-7
PG 9
WC Psychology, Developmental; Public, Environmental & Occupational Health;
   Pediatrics
SC Psychology; Public, Environmental & Occupational Health; Pediatrics
GA 327EC
UT WOS:000087779600006
PM 10867350
DA 2020-02-16
ER

PT J
AU Weglage, J
   Grenzebach, M
   Pietsch, M
   Feldmann, R
   Linnenbank, R
   Denecke, J
   Koch, HG
AF Weglage, J
   Grenzebach, M
   Pietsch, M
   Feldmann, R
   Linnenbank, R
   Denecke, J
   Koch, HG
TI Behavioural and emotional problems in early-treated adolescents with
   phenylketonuria in comparison with diabetic patients and healthy
   controls
SO JOURNAL OF INHERITED METABOLIC DISEASE
LA English
DT Article
ID PERSONALITY-CHARACTERISTICS; PSYCHIATRIC-DISORDERS; CHRONIC DISEASE;
   CHILDREN; HYPERPHENYLALANINEMIA
AB Even early-treated patients with phenylketonuria (PKU) have a higher risk of psychosocial maladjustment. This study was performed to determine whether emotional and behavioural problems are specific in phenylketonurics and whether they depend on the quality of biochemical control. This comparative study covered 42 PKU patients aged 10-18 years (mean 14.7 years) and 42 diabetic patients matched for sex, age and socioeconomic status. Patients' groups were compared with a control sample of healthy controls (n = 2900) from an epidemiological study. We used the Child Behavior Check List (CBCL) according to Achenbach, intelligence quotient (IQ) test according to Weiss, and monitoring of blood phenylalanine concentrations and HBA1 concentrations. Internalizing problems such as depressive mood, anxiety, physical complaints or social isolation were significantly elevated in both phenylketonuric and diabetic patients, whereas externalizing problems were not. The two patient groups did not differ significantly either in the degree or in the pattern of their psychological profile. In both groups no significant correlations could be computed between the psychological characteristics and the biochemical control, the IQ, and the socioeconomic status. No patient was undergoing psychiatric treatment or psychotherapy. Our results strongly support a psychological perspective for the development of behavioural and emotional problems in both phenylketonuric and diabetic patients. Thus, medical treatment should be accompanied by psychological support for the families.
C1 Univ Munster, Dept Pediat, D-48129 Munster, Germany.
RP Weglage, J (reprint author), Univ Munster, Dept Pediat, Albert Schweitzer Str 33, D-48129 Munster, Germany.
EM weglage@uni-muenster.de
NR 31
TC 55
Z9 57
U1 0
U2 6
PU WILEY
PI HOBOKEN
PA 111 RIVER ST, HOBOKEN 07030-5774, NJ USA
SN 0141-8955
EI 1573-2665
J9 J INHERIT METAB DIS
JI J. Inherit. Metab. Dis.
PD JUL
PY 2000
VL 23
IS 5
BP 487
EP 496
DI 10.1023/A:1005664231017
PG 10
WC Endocrinology & Metabolism; Genetics & Heredity; Medicine, Research &
   Experimental
SC Endocrinology & Metabolism; Genetics & Heredity; Research & Experimental
   Medicine
GA 332UR
UT WOS:000088092200007
PM 10947203
DA 2020-02-16
ER

PT J
AU Milan, S
   Keiley, MK
AF Milan, S
   Keiley, MK
TI Biracial youth and families in therapy: Issues and interventions
SO JOURNAL OF MARITAL AND FAMILY THERAPY
LA English
DT Article
ID PSYCHOLOGY
AB Empirical research and clinical resources focusing specifically on minority youth and families have increased tremendously in the last 2 decades. Despite this trend, certain groups continue to be relatively neglected. In particular very few resources exist for understanding the unique challenges that often face biracial youth and their families. In this article, we use a nationally representative database to compare functioning in biracial youth to white adolescents and other minority adolescents. Results suggest that biracial/biethnic youth are a particularly vulnerable group in terms of self-reported delinquency, school problems, internalizing symptoms, and self-regard. As a group, they are also more likely to receive some form of psychological intervention. Given these findings and the shortcoming of clinical resources for work with this population, we provide an in-depth discussion of why biracial youth may be particularly vulnerable from a social constructionist framework and offer several strategies based on narrative family therapy for working with biracial youngsters and their families.
C1 Vanderbilt Univ, George Peabody Coll Teachers, Nashville, TN 37203 USA.
   Purdue Univ, Marriage & Family Therapy Program, Dept Child Dev & Family Studies, W Lafayette, IN 47907 USA.
RP Milan, S (reprint author), Vanderbilt Univ, George Peabody Coll Teachers, Nashville, TN 37203 USA.
NR 20
TC 38
Z9 38
U1 0
U2 9
PU WILEY
PI HOBOKEN
PA 111 RIVER ST, HOBOKEN 07030-5774, NJ USA
SN 0194-472X
EI 1752-0606
J9 J MARITAL FAM THER
JI J. Marital Fam. Ther.
PD JUL
PY 2000
VL 26
IS 3
BP 305
EP 315
DI 10.1111/j.1752-0606.2000.tb00300.x
PG 11
WC Psychology, Clinical; Family Studies
SC Psychology; Family Studies
GA 336MD
UT WOS:000088305400004
PM 10934677
DA 2020-02-16
ER

PT J
AU Noll, RB
   Kozlowski, K
   Gerhardt, C
   Vannatta, K
   Taylor, J
   Passo, M
AF Noll, RB
   Kozlowski, K
   Gerhardt, C
   Vannatta, K
   Taylor, J
   Passo, M
TI Social, emotional, and behavioral functioning of children with juvenile
   rheumatoid arthritis
SO ARTHRITIS AND RHEUMATISM
LA English
DT Article
ID SICKLE-CELL DISEASE; CHRONIC PHYSICAL DISORDERS; PEER RELATIONSHIPS;
   FOLLOW-UP; PSYCHOLOGICAL ADJUSTMENT; PSYCHOSOCIAL ADJUSTMENT; RESISTANCE
   FACTORS; RECENT ONSET; CANCER; TEACHER
AB Objective. To investigate the hypothesis that children with juvenile rheumatoid arthritis (JRA) would have more social and emotional problems than case-control classmates.
   Methods. Using a case-control design, children with JRA (n = 74), ages 8-14, were compared with case-control classmates (n = 74). Peer relationships, emotional well-being, and behavior, based on peer-, teacher-, parent-, and self-report scores on common measures, were compared using analysis of variance.
   Results. Relative to case-control classmates, children,vith JRA were similar on all measures of social functioning and behavior. Mothers reported more internalizing symptoms in the child with JRA, but child self reports and father reports showed no differences. Scores on all standardized measures were in the normal range for both the JRA and the case-control groups.
   Conclusion. Children with JRA were remarkably similar to case-control children on measures of social functioning, emotional well-being, and behavior. These findings are not supportive of disability/stress models of chronic illness in childhood and suggest considerable psychological hardiness among children with JRA.
C1 Univ Cincinnati, Med Ctr, Div Hematol Oncol, Childrens Hosp, Cincinnati, OH 45229 USA.
RP Noll, RB (reprint author), Univ Cincinnati, Med Ctr, Div Hematol Oncol, Childrens Hosp, 3333 Burnet Ave, Cincinnati, OH 45229 USA.
RI Vannatta, Kathryn/E-4237-2011; Gerhardt, Cynthia/E-3109-2011
NR 70
TC 71
Z9 73
U1 0
U2 9
PU LIPPINCOTT WILLIAMS & WILKINS
PI PHILADELPHIA
PA 530 WALNUT ST, PHILADELPHIA, PA 19106-3621 USA
SN 0004-3591
J9 ARTHRITIS RHEUM
JI Arthritis Rheum.
PD JUN
PY 2000
VL 43
IS 6
BP 1387
EP 1396
DI 10.1002/1529-0131(200006)43:6<1387::AID-ANR24>3.0.CO;2-C
PG 10
WC Rheumatology
SC Rheumatology
GA 322HC
UT WOS:000087503300024
PM 10857799
DA 2020-02-16
ER

PT J
AU Evans, DW
   Seaman, JL
AF Evans, DW
   Seaman, JL
TI Developmental aspects of psychological defenses: Their relation to
   self-complexity, self-perception, and symptomatology in adolescents
SO CHILD PSYCHIATRY & HUMAN DEVELOPMENT
LA English
DT Article
DE self-concept; self-perception; self-complexity; defense mechanisms;
   adolescence
ID AGE; MECHANISMS; CHILDREN
AB This study investigated developmental aspects of psychological defenses in relation to self-complexity, self-perception, and symptomatology through a comparison of two groups of adolescents characterized by defense maturity level (i.e., immature versus mature defenses). The Defense Style Questionnaire (DSQ-78), the Self-Complexity Inventory (SCI), the Self-Perception Profile for Adolescents, and the Youth Self Report behavior checklist (YSR) were completed by 79 high school students ranging in age from 15 to 18 years. Subjects were characterized as either employing predominantly mature or immature defensive strategies based on median splits of the two defense factors. Dependent variables included the Self-Complexity Inventory, The Youth Self Report and the Self-Perception Profile for Adolescents. The mature defense group (N = 26) reported significantly higher self-complexity than the immature defense group (N = 26), supporting a developmental approach to defense mechanisms. In general, mature defense mechanisms seem to be more adaptive in late adolescence than immature defenses as indicated by higher global self-worth and fewer internalizing and externalizing symptoms. The findings lend support to the developmental approach to the self and highlight the importance of examining psychological indices of development independent of chronological age.
C1 Bucknell Univ, Dept Psychol, Lewisburg, PA 17837 USA.
RP Evans, DW (reprint author), Bucknell Univ, Dept Psychol, Lewisburg, PA 17837 USA.
NR 32
TC 12
Z9 13
U1 0
U2 7
PU KLUWER ACADEMIC-HUMAN SCIENCES PRESS
PI NEW YORK
PA 233 SPRING ST, NEW YORK, NY 10013-1578 USA
SN 0009-398X
J9 CHILD PSYCHIAT HUM D
JI Child Psychiat. Hum. Dev.
PD SUM
PY 2000
VL 30
IS 4
BP 237
EP 254
PG 18
WC Psychology, Developmental; Pediatrics; Psychiatry
SC Psychology; Pediatrics; Psychiatry
GA 334YZ
UT WOS:000088215600002
PM 10921207
DA 2020-02-16
ER

PT J
AU Weist, MD
   Myers, CP
   Danforth, J
   McNeil, D
   Ollendick, TH
   Hawkins, R
AF Weist, MD
   Myers, CP
   Danforth, J
   McNeil, D
   Ollendick, TH
   Hawkins, R
TI Expanded school mental health services: Assessing needs related to
   school level and geography
SO COMMUNITY MENTAL HEALTH JOURNAL
LA English
DT Article
ID UNITED-STATES; VIOLENCE; BEHAVIOR; REFORM; MODEL; YOUTH
AB We surveyed 62 school administrators from three midatlantic (MD, VA, WV) and one northeastern (CT) state on factors relevant to developing school-based mental health programs. Administrators were from schools that varied on education level (elementary, middle, and high) and geographic location turban, suburban, and rural, with equivalent numbers in each subgroup. Administrators provided ratings to questions grouped in five categories: (a) Stressful Conditions, (b) Internalizing Behavioral Problems, (c) Externalizing Behavioral Problems, (d) Substance Abuse, and (e) Barriers to Mental Health Care, and provided open-ended comments on needs of youth and mental health programs for them. They rated behavioral and substance abuse problems as progressively more serious as students advanced in school level. Urban youth were reported to encounter higher stress and present more severe internalizing problems than suburban or rural youth. Suburban and rural schools provided more health and mental health services than urban schools. Across geographic locales, physical health services far outnumbered mental health services. Findings related to barriers to mental health care, and the viability of schools as delivery sites for comprehensive mental health services, are discussed.
C1 Univ Maryland, Sch Med, Baltimore, MD 21201 USA.
   Eastern Connecticut State Univ, Willimantic, CT 06226 USA.
   W Virginia Univ, Morgantown, WV 26506 USA.
   Virginia Tech, Blacksburg, VA 24061 USA.
RP Weist, MD (reprint author), Univ Maryland, Dept Psychiat, CSMHA, Baltimore, MD 21201 USA.
FU NCHS CDC HHS [MCJ24SH02-01]
NR 33
TC 16
Z9 16
U1 0
U2 2
PU KLUWER ACADEMIC-HUMAN SCIENCES PRESS
PI NEW YORK
PA 233 SPRING ST, NEW YORK, NY 10013-1578 USA
SN 0010-3853
J9 COMMUNITY MENT HLT J
JI Community Ment. Health J.
PD JUN
PY 2000
VL 36
IS 3
BP 259
EP 273
DI 10.1023/A:1001957130982
PG 15
WC Health Policy & Services; Public, Environmental & Occupational Health;
   Psychiatry
SC Health Care Sciences & Services; Public, Environmental & Occupational
   Health; Psychiatry
GA 324QP
UT WOS:000087633100004
PM 10933243
DA 2020-02-16
ER

PT J
AU Zahn-Waxler, C
   Klimes-Dougan, B
   Slattery, MJ
AF Zahn-Waxler, C
   Klimes-Dougan, B
   Slattery, MJ
TI Internalizing problems of childhood and adolescence: Prospects,
   pitfalls, and progress in understanding the development of anxiety and
   depression
SO DEVELOPMENT AND PSYCHOPATHOLOGY
LA English
DT Review
ID FIRST-GRADE CHILDREN; MAJOR DEPRESSION; ENVIRONMENTAL-INFLUENCES;
   ELECTRODERMAL ACTIVITY; BEHAVIORAL-INHIBITION; ATTRIBUTIONAL STYLE;
   ANXIOUS SYMPTOMS; MENTAL-DISORDERS; CONDUCT DISORDER; SEX-DIFFERENCES
AB The focus of this article is on internalizing problems that are experienced by children and adolescents. We provide an historical perspective, selectively examine the current state of knowledge, consider advances and gaps in what is known, and identify new research directions. Diagnosis, epidemiology, theory, and research first are considered separately for anxiety and depressive disorders. These internalizing problems, however, whether clinical or subclinical, share many common features and show high comorbidity rates. We emphasize the importance of systematic analysis of comorbid anxiety and depression, including their comorbidity with externalizing problems. This could lead to more valid classification of subtypes of internalizing problems and further an understanding of the diverse conditions that constitute internalized distress. We highlight the need to study anxiety and depression within a developmental psychopathology framework, as well as to include both categorical and dimensional assessments of these problems in the same research designs. This will be essential for understanding the complex interplay of biological and environmental processes that contribute to the emergence, progression, and amelioration of internalizing problems over time.
C1 NIMH, Child Psychiat Branch, Sect Dev Psychol, Bethesda, MD 20892 USA.
RP Zahn-Waxler, C (reprint author), NIMH, Child Psychiat Branch, Sect Dev Psychol, 9000 Rockville Pike,Bldg 15-K,Rm 204-A, Bethesda, MD 20892 USA.
OI Klimes-Dougan, Bonnie/0000-0002-2107-0038
NR 155
TC 366
Z9 370
U1 2
U2 103
PU CAMBRIDGE UNIV PRESS
PI NEW YORK
PA 32 AVENUE OF THE AMERICAS, NEW YORK, NY 10013-2473 USA
SN 0954-5794
EI 1469-2198
J9 DEV PSYCHOPATHOL
JI Dev. Psychopathol.
PD SUM
PY 2000
VL 12
IS 3
BP 443
EP 466
DI 10.1017/S0954579400003102
PG 24
WC Psychology, Developmental
SC Psychology
GA 355DM
UT WOS:000089370400010
PM 11014747
DA 2020-02-16
ER

PT J
AU Clinton, A
   Jimenez, M
AF Clinton, A
   Jimenez, M
TI Influence of maternal psychological factors on adolescent internalizing
   and externalizing disorders
SO INTERNATIONAL JOURNAL OF PSYCHOLOGY
LA English
DT Meeting Abstract
C1 Inst Neurol Antioquia, Medellin, Colombia.
NR 0
TC 0
Z9 0
U1 0
U2 0
PU PSYCHOLOGY PRESS
PI HOVE
PA 27 CHURCH RD, HOVE BN3 2FA, EAST SUSSEX, ENGLAND
SN 0020-7594
J9 INT J PSYCHOL
JI Int. J. Psychol.
PD JUN-AUG
PY 2000
VL 35
IS 3-4
SI SI
BP 355
EP 355
PG 1
WC Psychology, Multidisciplinary
SC Psychology
GA 337XP
UT WOS:000088388803482
DA 2020-02-16
ER

PT J
AU Epkins, CC
AF Epkins, CC
TI Cognitive specificity in internalizing and externalizing problems in
   community and clinic-referred children
SO JOURNAL OF CLINICAL CHILD PSYCHOLOGY
LA English
DT Article; Proceedings Paper
CT 106th Annual Convention of the American-Psychological-Association
CY AUG 15-16, 1998
CL SAN FRANCISCO, CALIFORNIA
SP Amer Psychol Assoc
ID NEGATIVE AFFECTIVITY; DEPRESSIVE SYMPTOMS; NONAGGRESSIVE BOYS;
   SELF-SCHEMAS; ANXIETY; ADOLESCENTS; COMORBIDITY; INFORMATION;
   HYPOTHESIS; PSYCHOPATHOLOGY
AB Examined whether cognitive features in Beck's (1967) model of depression and his cognitive content-specificity hypothesis (Beck, Brown, Steer, Eidelson, & Riskind, 1987) are broadband specific features that distinguish internalizing problems from om externalizing problems. From a community (n = 389; 196 boys, 193 girls; age M = 9.98, SD = 1.52) and clinic (n = 82; 55 boys, 27 girls; age M = 10.42, SD = 2.91) sample, 4 groups were defined on behavioral measures and then examined on cognitive measures: externalizing only (n = 33), internalizing only (n = 41), comorbid externalizing and internalizing (n = 53), and control (neither externalizing nor internalizing; n = 35). Both the internalizing only and comorbid groups reported significantly more cognitive disturbances (negative cognitive triad, cognitive processing distortions, and "depressive" and "anxious" thought content) than both of the externalizing only and control groups in both the community and clinic samples. The results were not related to either overall level of psychopathology (as reported by mothers) or social desirability in children's reporting. These findings suggest that the cognitive features in Beck's model distinguish internalizing from externalizing problems and add to a growing literature that calls for further conceptual refinement of cognitive models for understanding both narrow-band and broadband syndromes.
C1 Texas Tech Univ, Dept Psychol, Lubbock, TX 79409 USA.
RP Epkins, CC (reprint author), Texas Tech Univ, Dept Psychol, Box 42051, Lubbock, TX 79409 USA.
NR 59
TC 32
Z9 32
U1 0
U2 4
PU LAWRENCE ERLBAUM ASSOC INC
PI MAHWAH
PA 10 INDUSTRIAL AVE, MAHWAH, NJ 07430-2262 USA
SN 0047-228X
J9 J CLIN CHILD PSYCHOL
JI J. Clin. Child Psychol.
PD JUN
PY 2000
VL 29
IS 2
BP 199
EP 208
DI 10.1207/S15374424jccp2902_6
PG 10
WC Psychology, Clinical; Psychology, Developmental
SC Psychology
GA 304RV
UT WOS:000086498700005
PM 10802829
DA 2020-02-16
ER

PT J
AU Byars, KC
   Brown, RT
   Campbell, RM
   Hobbs, SA
AF Byars, KC
   Brown, RT
   Campbell, RM
   Hobbs, SA
TI Psychological adjustment and coping in a population of children with
   recurrent syncope
SO JOURNAL OF DEVELOPMENTAL AND BEHAVIORAL PEDIATRICS
LA English
DT Article
DE syncope; adjustment; coping
ID SEROTONIN REUPTAKE INHIBITORS; ADOLESCENTS; CHECKLIST; SYMPTOMS;
   DISEASE; PARENT; YOUNG
AB The authors examined the association of psychological adjustment, styles of coping, and disease severity for children with recurrent syncope. Participants were 44 children and adolescents with a history of recurrent syncope and 40 healthy comparison control children. Dependent variables were measures of internalizing adjustment (e.g., anxiety, depression, withdrawal) reported by children and their parents and styles of coping reported by children. Parents reported higher frequencies of the internalizing of behavioral symptoms (i.e., anxiety, withdrawal) for children with recurrent syncope compared with their healthy counterparts. Children's self-reports did not reveal significant differences between the syncope and comparison groups in psychological adjustment and styles of coping. The authors conclude from these findings that adjustment difficulties, including symptoms of anxiety and social withdrawal, may occur with recurrent syncope. Implications for clinical practice and future research are discussed.
C1 Georgia Sch Profess Psychol, Atlanta, GA USA.
   Med Univ S Carolina, Childrens Hosp, Dept Pediat, Charleston, SC 29425 USA.
   Childrens Heart Ctr Egleston Scottish Rite, Atlanta, GA USA.
RP Brown, RT (reprint author), Med Univ S Carolina, Dept Pediat, ABPP, 135 Rutledge Ave,POB 250561, Charleston, SC 29425 USA.
OI Brown, Ronald/0000-0002-9656-4614
NR 32
TC 6
Z9 6
U1 0
U2 5
PU LIPPINCOTT WILLIAMS & WILKINS
PI PHILADELPHIA
PA 530 WALNUT ST, PHILADELPHIA, PA 19106-3621 USA
SN 0196-206X
J9 J DEV BEHAV PEDIATR
JI J. Dev. Behav. Pediatr.
PD JUN
PY 2000
VL 21
IS 3
BP 189
EP 197
PG 9
WC Behavioral Sciences; Psychology, Developmental; Pediatrics
SC Behavioral Sciences; Psychology; Pediatrics
GA 325GX
UT WOS:000087668800004
PM 10883879
DA 2020-02-16
ER

PT J
AU Lipschitz, DS
   Grilo, CM
   Fehon, D
   McGlashan, TM
   Southwick, SM
AF Lipschitz, DS
   Grilo, CM
   Fehon, D
   McGlashan, TM
   Southwick, SM
TI Gender differences in the associations between posttraumatic stress
   symptoms and problematic substance use in psychiatric inpatient
   adolescents
SO JOURNAL OF NERVOUS AND MENTAL DISEASE
LA English
DT Article
ID ALCOHOL INVOLVEMENT SCALE; HOSPITALIZED ADOLESCENTS; VIOLENCE RISK; USE
   DISORDERS; COMORBIDITY; ABUSE; DEPRESSION; PREVALENCE; PREDICTORS;
   BEHAVIORS
AB This study examined gender differences in the associations between posttraumatic stress symptoms and problematic substance use in psychiatrically hospitalized adolescents. Ninety-five adolescent inpatients (38 boys, 57 girls) were systematically evaluated with a battery of psychometrically well-established self-report measures to assess trauma exposure, posttraumatic stress symptoms, problematic alcohol and drug use, and internalizing and externalizing psychopathology. Twenty-three percent (N = 22) of patients met DSM-TV-based symptom criteria for PTSD, and 37% (N = 35) and 34% (N = 32) of patients endorsed problematic levels of drug and alcohol use, respectively. Posttraumatic stress symptoms were significantly associated with problematic drug and alcohol use in girls but not in boys. There were no significant gender differences in posttraumatic stress symptoms and/or problematic substance use, to account for the gender differences in the association between PTSD and substance use. Our findings suggest that the link between substance abuse and PTSD may be especially salient for female adolescents.
C1 Yale Univ, Sch Med, Dept Psychiat, Connecticut Vet Affairs Med Ctr, West Haven, CT 06516 USA.
   Connecticut Vet Affairs Med Ctr, Natl Ctr PTSD, West Haven, CT 06516 USA.
   Yale Univ, Sch Med, Dept Psychiat, Yale Psychiat Inst, New Haven, CT 06520 USA.
RP Lipschitz, DS (reprint author), Yale Univ, Sch Med, Dept Psychiat, Connecticut Vet Affairs Med Ctr, 116A,950 Campbell Ave W, West Haven, CT 06516 USA.
NR 43
TC 33
Z9 34
U1 0
U2 3
PU LIPPINCOTT WILLIAMS & WILKINS
PI PHILADELPHIA
PA TWO COMMERCE SQ, 2001 MARKET ST, PHILADELPHIA, PA 19103 USA
SN 0022-3018
EI 1539-736X
J9 J NERV MENT DIS
JI J. Nerv. Ment. Dis.
PD JUN
PY 2000
VL 188
IS 6
BP 349
EP 356
DI 10.1097/00005053-200006000-00005
PG 8
WC Clinical Neurology; Psychiatry
SC Neurosciences & Neurology; Psychiatry
GA 325QG
UT WOS:000087687400005
PM 10890343
DA 2020-02-16
ER

PT J
AU Haapasalo, J
   Tremblay, RE
   Boulerice, B
   Vitaro, F
AF Haapasalo, J
   Tremblay, RE
   Boulerice, B
   Vitaro, F
TI Relative advantages of person- and variable-based approaches for
   predicting problem behaviors from kindergarten assessments
SO JOURNAL OF QUANTITATIVE CRIMINOLOGY
LA English
DT Article
ID JUVENILE-DELINQUENCY; CONDUCT DISORDER; SOCIAL-BEHAVIOR; DISRUPTIVE
   BOYS; CHILD; TRAJECTORIES; ADOLESCENCE; DEPRESSION; AGGRESSION; PATHWAYS
AB Kindergarten teacher ratings of physical aggression, hyperactivity, inattention, anxiety, and prosocial behavior were used to predict self-reported delinquency, peer-rated social withdrawal, add school placement in preadolescence (ages 10 to 12 years) in a large longitudinal sample of boys from low socio-economic neighborhoods. Two analytic strategies were used: person-oriented and variable-oriented approaches. In the person approach, eight clusters, based on the kindergarten behaviors, were used to predict delinquency, social withdrawal, and school placement. In the variable approach, the kindergarten behaviors were used as dimensions in logistic regressions. Family adversity was used as the first predictor in both approaches; it significantly predicted all the outcomes in preadolescence. The results obtained using the two approaches were partly in accordance. In both sets of results, kindergarten teacher-rated externalizing behavior problems were most related to later self-reported delinquency, and internalizing problems to peer-rated social withdrawal. However, the person approach showed that all patterns of kindergarten behavior problems increased the risk for placement out of an age-appropriate regular classroom, while only inattention and lack of prosocial behavior were the significant dimensional predictors of this negative outcome according to the variable approach. Also, the person approach showed that the Multiproblem kindergarten boys had the highest percentage of comorbidity of preadolescent problems. The ROC curves indicated that prediction of delinquency, social withdrawal, and school placement were equally accurate using the cluster and variable approaches. Advantages and limits of both approaches are discussed with reference to their usefulness for clinicians.
C1 Univ Montreal, GRIP, Montreal, PQ H3C 3J7, Canada.
   Univ Jyvaskyla, Dept Psychol, SF-40351 Jyvaskyla, Finland.
RP Tremblay, RE (reprint author), Univ Montreal, GRIP, CP 6128,3050 Edouard Montpetit, Montreal, PQ H3C 3J7, Canada.
RI Tremblay, Richard/O-1360-2014
NR 49
TC 23
Z9 23
U1 0
U2 7
PU SPRINGER/PLENUM PUBLISHERS
PI NEW YORK
PA 233 SPRING ST, NEW YORK, NY 10013 USA
SN 0748-4518
J9 J QUANT CRIMINOL
JI J. Quant. Criminol.
PD JUN
PY 2000
VL 16
IS 2
BP 145
EP 168
DI 10.1023/A:1007512521780
PG 24
WC Criminology & Penology
SC Criminology & Penology
GA 336CP
UT WOS:000088284600003
DA 2020-02-16
ER

PT J
AU Aunola, K
   Stattin, H
   Nurmi, JE
AF Aunola, K
   Stattin, H
   Nurmi, JE
TI Adolescents' achievement strategies, school adjustment, and
   externalizing and internalizing problem behaviors
SO JOURNAL OF YOUTH AND ADOLESCENCE
LA English
DT Article
ID SELF-HANDICAPPING STRATEGIES; COGNITIVE-MOTIVATIONAL CHARACTERISTICS;
   LEARNING-DISABLED CHILDREN; FAILURE-TRAP STRATEGY; ACADEMIC-PERFORMANCE;
   COPING STRATEGIES; MIDDLE SCHOOL; DEPRESSION; HELPLESSNESS; DELINQUENCY
AB The present study investigated the relationships between the achievement strategies adolescents deploy in a school context and their self-esteem, school adjustment and internalizing and externalizing problem behaviors. A total of 1185 14-to15-year-old adolescents filled in the Strategy and Attribution Questionnaire (SAQ), Rosenberg's Self-Esteem Scale, and scales measuring school adjustment, depression and externalizing problem behavior The adolescents' parents were also asked to evaluate their children's achievement strategies, school adjustment and, externalizing problem behavior The results revealed that low self-esteem was associated with adolescents' use of maladaptive achievement strategies which, in turn, was associated with their maladjustment at school, and internalizing and externalizing problem behaviors. Moreover; the association between adolescents' maladaptive strategies and their externalizing problem behavior was partly mediated via their school adjustment. The results suggest that the achievement strategies adolescents deploy are reflected nor only in their school adjustment but also in their overall problem behavior.
C1 Univ Jyvaskyla, Dept Psychol, SF-40351 Jyvaskyla, Finland.
   Univ Orebro, Dept Psychol & Social Sci, S-70130 Orebro, Sweden.
RP Aunola, K (reprint author), Univ Jyvaskyla, Dept Psychol, POB 35, SF-40351 Jyvaskyla, Finland.
OI Aunola, Kaisa/0000-0001-8866-6736
NR 83
TC 60
Z9 61
U1 1
U2 28
PU KLUWER ACADEMIC/PLENUM PUBL
PI NEW YORK
PA 233 SPRING ST, NEW YORK, NY 10013 USA
SN 0047-2891
J9 J YOUTH ADOLESCENCE
JI J. Youth Adolesc.
PD JUN
PY 2000
VL 29
IS 3
BP 289
EP 306
DI 10.1023/A:1005143607919
PG 18
WC Psychology, Developmental
SC Psychology
GA 331WA
UT WOS:000088040600002
DA 2020-02-16
ER

PT J
AU Leon, SC
   Lyons, JS
   Uziel-Miller, ND
AF Leon, SC
   Lyons, JS
   Uziel-Miller, ND
TI Variations in the clinical presentations of children and adolescents at
   eight psychiatric hospitals
SO PSYCHIATRIC SERVICES
LA English
DT Article
ID GENERAL HOSPITALS; FOLLOW-UP
AB Objective: Clinical presentations of children and adolescents admitted to eight psychiatric hospitals were examined to determine variation in symptoms and severity of illness. Methods: A prospective design was implemented using the Childhood Severity of Psychiatric Illness (CSPI) scale, a reliable measure of psychiatric severity and factors thought to affect decision making about mental health services. The CSPI was completed by mobile crisis workers after interviews with 875 children and adolescents to assess whether hospitalization was appropriate. All the children were wards of the state in Cook County, Illinois, and all were subsequently hospitalized. Results: A factor analysis of the CSPI revealed three distinct factors: caregiver problems, externalizing symptoms, and internalizing symptoms. Children were classified as having mild, moderate, or severe problems or symptoms in the areas covered by the three factors. Chi square analyses revealed that significant variation existed between hospitals in the proportions of children with problems or symptoms in the three factor areas and in the severity of their problems or symptoms. Conclusions: The major finding of variation among the eight hospitals on measures of severity; of children's psychiatric illness and caregiver problems empirically supports the importance of adjusting for severity before implementing initiatives to manage performance and outcome across a system of hospitals.
C1 Northwestern Univ, Sch Med, Inst Hlth Serv Res & Policy Studies, Mental Hlth Serv, Chicago, IL 60611 USA.
   Northwestern Univ, Sch Med, Policy Program, Dept Psychiat & Behav Sci, Chicago, IL 60611 USA.
RP Leon, SC (reprint author), Northwestern Univ, Sch Med, Inst Hlth Serv Res & Policy Studies, Mental Hlth Serv, 339 E Chicago Ave,Room 717, Chicago, IL 60611 USA.
NR 14
TC 11
Z9 11
U1 0
U2 3
PU AMER PSYCHIATRIC PRESS, INC
PI WASHINGTON
PA 1400 K ST, N W, STE 1101, WASHINGTON, DC 20005 USA
SN 1075-2730
J9 PSYCHIATR SERV
JI Psychiatr. Serv.
PD JUN
PY 2000
VL 51
IS 6
BP 786
EP 790
DI 10.1176/appi.ps.51.6.786
PG 5
WC Health Policy & Services; Public, Environmental & Occupational Health;
   Psychiatry
SC Health Care Sciences & Services; Public, Environmental & Occupational
   Health; Psychiatry
GA 321WN
UT WOS:000087477800013
PM 10828111
DA 2020-02-16
ER

PT J
AU Kovalenko, PA
   Hoven, CW
   Wicks, J
   Moore, RE
   Mandell, DJ
   Liu, H
AF Kovalenko, PA
   Hoven, CW
   Wicks, J
   Moore, RE
   Mandell, DJ
   Liu, H
TI Seasonal variations in internalizing, externalizing, and substance use
   disorders in youth
SO PSYCHIATRY RESEARCH
LA English
DT Article
DE child psychiatric disorders; spectral analysis; psychophysiology;
   symptom counts; serotonin
ID OBSESSIVE-COMPULSIVE DISORDER; HEALTHY-VOLUNTEERS; CLIMATIC VARIABLES;
   SEROTONIN TRANSPORTER; DEPRESSED INPATIENTS; BLOOD SEROTONIN; PLATELET;
   BEHAVIOR; ADMISSIONS; CHILDREN
AB Seasonal variations were assessed in symptoms of internalizing (anxiety and mood), externalizing (attention-deficit/hyperactivity and oppositional defiant disorders), and substance use disorders in youth. This study is based on secondary data analysis of two NIMH-funded epidemiologic-services studies: (a) Alternative Service Use Patterns by Youth with Serious Emotional Disturbance (N = 936, ages 9-17); and (b) Methods for the Epidemiology of Child and Adolescent Mental Disorders (N = 1285, ages 9-17). Child psychiatric diagnoses were measured by the Diagnostic Interview Schedule for Children. Variables that indicate site of the interview and service system, as well as age, gender, and ethnicity, were used as covariates. Significant annual variations were found in symptom counts of overanxious disorder, obsessive-compulsive disorder, separation anxiety disorder, social phobia, and major depressive disorder, with the estimated nadir in August-October. There may be weak seasonal variations in attention-deficit/hyperactivity disorder with estimated nadir in August, oppositional defiant disorder with estimated nadir in August-September, and marijuana use with estimated zenith in August-September. Significant seasonality in alcohol, other substance use, agoraphobia, and panic disorder was not found. There may be an instrument-specific bias in estimated nadir. Real nadirs may be up to 3 months prior to the estimated nadirs specified above. Findings suggest that seasonality in symptoms should be considered when assessment instruments of childhood psychiatric disorders are developed, as well as when epidemiological and clinical data are collected and analyzed. (C) 2000 Elsevier Science Ireland Ltd. All rights reserved.
C1 Columbia Univ, Dept Child Psychiat, New York, NY 10032 USA.
   New York State Psychiat Inst & Hosp, Unit 74, New York, NY 10032 USA.
RP Kovalenko, PA (reprint author), Columbia Univ, Dept Child Psychiat, 1051 Riverside Dr, New York, NY 10032 USA.
EM kovalenp@child.cpmc.columbia.edu
OI Hoven, Christina/0000-0003-1274-2936
FU NIMH NIH HHSUnited States Department of Health & Human ServicesNational
   Institutes of Health (NIH) - USANIH National Institute of Mental Health
   (NIMH) [UO1 MH46717, UO1 MH46718, UO1 MH46725]
NR 47
TC 22
Z9 22
U1 0
U2 4
PU ELSEVIER IRELAND LTD
PI CLARE
PA ELSEVIER HOUSE, BROOKVALE PLAZA, EAST PARK SHANNON, CO, CLARE, 00000,
   IRELAND
SN 0165-1781
J9 PSYCHIAT RES
JI Psychiatry Res.
PD MAY 15
PY 2000
VL 94
IS 2
BP 103
EP 119
DI 10.1016/S0165-1781(00)00140-2
PG 17
WC Psychiatry
SC Psychiatry
GA 319UD
UT WOS:000087360000002
PM 10808036
DA 2020-02-16
ER

PT J
AU King, WJ
   Schlieper, A
   Birdi, N
   Cappelli, M
   Korneluk, Y
   Rowe, PC
AF King, WJ
   Schlieper, A
   Birdi, N
   Cappelli, M
   Korneluk, Y
   Rowe, PC
TI The effect of Kawasaki disease on cognition and behavior
SO ARCHIVES OF PEDIATRICS & ADOLESCENT MEDICINE
LA English
DT Article; Proceedings Paper
CT 65th Annual Meeting of the Society-for-Pediatric-Research
CY MAY 02-10, 1996
CL WASHINGTON, D.C.
SP Soc Pediat Res
ID FACIAL-NERVE PARALYSIS; CEREBRAL INFARCTION; CHILDREN; COMPLICATIONS;
   MENINGITIS; THERAPY
AB Objective: To determine whether there are associated long-term deficits in the cognitive, academic, or behavioral outcomes of children with a previous episode of Kawasaki disease.
   Design: Cohort analytic study.
   Setting: A tertiary care pediatric hospital in Ottawa, Ontario.
   Participants: Thirty-two patients with a past diagnosis of Kawasaki disease. Siblings of the patients with Kawasaki disease were eligible to be controls.
   Measures: A blinded psychometrist (Y.K.) assessed cognition by the appropriate Wechsler Intelligence scale, academic achievement by the Wechsler Individual Achievement Test, and behavior by the Achenbach Child Behavior Checklist.
   Results: No differences were found in cognitive or academic measures and the mean scores corresponded closely to national norms. Parents rated their children who had Kawasaki disease as having significantly more internalizing (P<.03) and attentional (P<.02) behavior problems than controls; the risk of a clinically significant behavioral score was 3.3 times greater (P<.03; 95% confidence interval, 1.1-9.9) than for sibling controls.
   Conclusions: While no effect on cognitive development or academic performance was demonstrated, these results provide preliminary indication of a post-Kawasaki disease deficit in internalizing and attentional behavior.
C1 Univ Ottawa, Childrens Hosp Eastern Ontario, Dept Pediat, Ottawa, ON K1H 8L1, Canada.
   Univ Ottawa, Childrens Hosp Eastern Ontario, Dept Psychol, Ottawa, ON K1H 8L1, Canada.
   Johns Hopkins Sch Med, Dept Pediat, Baltimore, MD USA.
RP King, WJ (reprint author), Univ Ottawa, Childrens Hosp Eastern Ontario, Dept Pediat, 401 Smyth Rd, Ottawa, ON K1H 8L1, Canada.
NR 36
TC 17
Z9 19
U1 0
U2 2
PU AMER MEDICAL ASSOC
PI CHICAGO
PA 515 N STATE ST, CHICAGO, IL 60610 USA
SN 1072-4710
J9 ARCH PEDIAT ADOL MED
JI Arch. Pediatr. Adolesc. Med.
PD MAY
PY 2000
VL 154
IS 5
BP 463
EP 468
DI 10.1001/archpedi.154.5.463
PG 6
WC Pediatrics
SC Pediatrics
GA 312MB
UT WOS:000086946100009
PM 10807296
OA Bronze
DA 2020-02-16
ER

PT J
AU Ezzell, CE
   Swenson, CC
   Brondino, MJ
AF Ezzell, CE
   Swenson, CC
   Brondino, MJ
TI The relationship of social support to physically abused children's
   adjustment
SO CHILD ABUSE & NEGLECT
LA English
DT Article
DE physical abuse; social support; relationships
ID MANIFEST ANXIETY; I THINK; NEIGHBORHOOD; DEPRESSION; CHILDHOOD;
   SYMPTOMS; STRESS; FEEL
AB Objective: This study had three main objectives: First, to assess physically abused children's perceptions of teacher, peer, and family support; second. to determine whether the levels of perceived support differ according to the person's social role; and third to assess which sources of social support show stronger associations with adjustment in a physically abused sample.
   Method: Perceived social support from teachers, families and peers was assessed in a sample of 37 physically abused children using a shortened version of the Survey of Children's Social Support (Dubow & Ullman, 1989). Child adjustment was indexed by child and parent reports of child depression, anxiety, and anger.
   Results: Analyses indicated that the children rated their families, peers, and teachers highly as sources of social support, with families being rated as the most important source. Hierarchical multiple regression analyses indicated that perceived peer support was significantly negatively related to children's and parent's reports of children's depression and anxiety. Furthermore, perceived family support was significantly negatively associated with child reported depression. No significant relationships were found between perceived teacher support and symptomatology.
   Conclusions: Overall, the results suggest that peer and family support are particularly important for physically abused children's psychological functioning, particularly for internalizing problems. (C) 2000 Elsevier Science Ltd.
C1 Med Univ S Carolina, Dept Psychiat & Behav Sci, Family Serv Res Ctr, Charleston, SC 29425 USA.
RP Swenson, CC (reprint author), Med Univ S Carolina, Dept Psychiat & Behav Sci, Family Serv Res Ctr, 67 President St,Suite CPP, Charleston, SC 29425 USA.
NR 32
TC 40
Z9 40
U1 0
U2 8
PU PERGAMON-ELSEVIER SCIENCE LTD
PI OXFORD
PA THE BOULEVARD, LANGFORD LANE, KIDLINGTON, OXFORD OX5 1GB, ENGLAND
SN 0145-2134
J9 CHILD ABUSE NEGLECT
JI Child Abuse Negl.
PD MAY
PY 2000
VL 24
IS 5
BP 641
EP 651
DI 10.1016/S0145-2134(00)00123-X
PG 11
WC Family Studies; Psychology, Social; Social Work
SC Family Studies; Psychology; Social Work
GA 300XM
UT WOS:000086279100005
PM 10819096
DA 2020-02-16
ER

PT J
AU Chen, XY
   Li, D
   Li, ZY
   Li, BS
   Liu, MW
AF Chen, XY
   Li, D
   Li, ZY
   Li, BS
   Liu, MW
TI Sociable and prosocial dimensions of social competence in Chinese
   children: Common and unique contributions to social, academic, and
   psychological adjustment
SO DEVELOPMENTAL PSYCHOLOGY
LA English
DT Article
ID PEER RELATIONSHIPS; EXTERNALIZING PROBLEMS; DEPRESSED MOOD; HONG-KONG;
   SCHOOL; CHILDHOOD; ADOLESCENTS; ACHIEVEMENT; WITHDRAWAL; MIDDLE
AB A sample of 6th-grade children (N = 470), initially aged 12 years, in Shanghai, People's Republic of China, participated in this longitudinal study. Data on children's sociability and prosocial orientation were collected from peer assessments. Information on indexes of adjustment was obtained from multiple sources. The results indicated that sociable and prosocial functions were 2 overlapping, but distinct, dimensions of social competence and had common as well as unique contributions to the prediction of adjustment in specific areas. Whereas prosocial orientation was mainly predictive of social and school adjustment and externalizing problems, sociability uniquely contributed to the prediction of internalizing problems and emotional adjustment. Finally, prosocial orientation and sociability might moderate the development of adjustment difficulties.
C1 Univ Western Ontario, Dept Psychol, London, ON N6A 5C2, Canada.
   Shandong Teachers Univ, Shanghai, Peoples R China.
RP Chen, XY (reprint author), Univ Western Ontario, Dept Psychol, London, ON N6A 5C2, Canada.
EM xchen@julian.uwo.ca
NR 72
TC 91
Z9 94
U1 2
U2 27
PU AMER PSYCHOLOGICAL ASSOC
PI WASHINGTON
PA 750 FIRST ST NE, WASHINGTON, DC 20002-4242 USA
SN 0012-1649
EI 1939-0599
J9 DEV PSYCHOL
JI Dev. Psychol.
PD MAY
PY 2000
VL 36
IS 3
BP 302
EP 314
DI 10.1037/0012-1649.36.3.302
PG 13
WC Psychology, Developmental
SC Psychology
GA 312EA
UT WOS:000086929200002
PM 10830975
DA 2020-02-16
ER

PT J
AU Austin, JK
   Dunn, DW
   Huster, GA
AF Austin, JK
   Dunn, DW
   Huster, GA
TI Childhood epilepsy and asthma: Changes in behavior problems related to
   gender and change in condition severity
SO EPILEPSIA
LA English
DT Article
DE pediatrics; epilepsy; behavior problems; gender; seizure severity;
   asthma
ID ACADEMIC-ACHIEVEMENT; PSYCHIATRIC-DISORDER; CHILDREN; SEIZURES;
   ADOLESCENTS; ADJUSTMENT; HEALTH; PREVALENCE; MODEL
AB Purpose: We conducted a 4-year follow-up study of behavior problems in children with either epilepsy (n = 115) or asthma (n = 105) to identify changes in behavior problems as they were related to gender and change in condition severity. All children were between ages 8 and 13 years and had been diagnosed with their respective conditions for greater than or equal to 1 year at entry into the study.
   Methods: Behavior problems were measured by using the mother's rating on the Child Behavior Checklist. Baseline and follow-up behavior problem scores were examined to see if significant changes occurred over the observation period of the study. To explore change in behavior based on condition severity, each child was placed into "low" and "high" condition severity groups at each time, resulting in four groups: low/low, low/high, high/flow, or high/high. There were too few cases in the low/high group to be included in some analyses. Data were analyzed by using analysis of covariance with adjustment for baseline behaviors, age, and age of onset.
   Results: Within both samples, there was a significant improvement over time for the Total Behavior Problems and Internalizing Problems scores (p less than or equal to 0.006). Improvement in Internalizing Problems was greater for the asthma sample than for the epilepsy sample (p less than or equal to 0.007). Within the epilepsy sample, there was a significant gender-by-change in seizure condition interaction for Total Behavior Problems, Internalizing Problems, and Externalizing Problems. The interaction effect indicated that behavior problems in girls with high seizure severity at both baseline and follow-up became substantially worse over the 4-year period.
   Conclusions: It was concluded that adolescent girls, particularly those with high-severity epilepsy during the transition to adolescence, merit closer clinical supervision for behavior problems.
C1 Indiana Univ, Sch Nursing, Indianapolis, IN 46202 USA.
   Indiana Univ, Sch Med, Indianapolis, IN 46202 USA.
RP Austin, JK (reprint author), Indiana Univ, Sch Nursing, 1111 Middle Dr,NU492, Indianapolis, IN 46202 USA.
FU NINDS NIH HHSUnited States Department of Health & Human ServicesNational
   Institutes of Health (NIH) - USANIH National Institute of Neurological
   Disorders & Stroke (NINDS) [R01 NS22416]
NR 33
TC 64
Z9 65
U1 0
U2 7
PU LIPPINCOTT WILLIAMS & WILKINS
PI PHILADELPHIA
PA 530 WALNUT ST, PHILADELPHIA, PA 19106-3621 USA
SN 0013-9580
J9 EPILEPSIA
JI Epilepsia
PD MAY
PY 2000
VL 41
IS 5
BP 615
EP 623
DI 10.1111/j.1528-1157.2000.tb00217.x
PG 11
WC Clinical Neurology
SC Neurosciences & Neurology
GA 310DU
UT WOS:000086811900017
PM 10802769
DA 2020-02-16
ER

PT J
AU Hawker, DSJ
   Boulton, MJ
AF Hawker, DSJ
   Boulton, MJ
TI Twenty years' research on peer victimization and psychosocial
   maladjustment: A meta-analytic review of cross-sectional studies
SO JOURNAL OF CHILD PSYCHOLOGY AND PSYCHIATRY
LA English
DT Review
DE bullying; cross-cultural; internalizing disorder; meta-analysis; peer
   relationships; victimization
ID MIDDLE-SCHOOL-CHILDREN; BULLY VICTIM PROBLEMS; SELF-ESTEEM; BULLY/VICTIM
   PROBLEMS; PERCEIVED COMPETENCE; AGGRESSION; DEPRESSION; LONELINESS;
   ANXIETY; BEHAVIOR
AB Cross-sectional quantitative designs are often used to investigate whether peer victimization is positively related to psychosocial maladjustment. This paper presents a meta-analytic review of cross-sectional studies, published between 1978 and 1997, of the association of peer victimization with psychosocial maladjustment. Mean effect sizes were calculated for the association between peer victimization and each form of maladjustment (depression, loneliness, generalized and social anxiety, and global and social self-worth) assessed. The results suggested that victimization is most strongly related to depression, and least strongly related to anxiety. There was no evidence that victimization is more strongly related to social than to psychological forms of maladjustment. Effect sizes were stronger when the same informants were used to assess both victimization and maladjustment than when different informants were used. There were some design limitations to the studies reviewed, but all together their results provide a strong background for more complex research into the course and treatment of victims' distress.
C1 Warneford Hosp, Oxford Reg Training Course Clin Psychol, Isis Educ Ctr, Oxford OX3 7JX, England.
   Univ Keele, Keele ST5 5BG, Staffs, England.
RP Hawker, DSJ (reprint author), Warneford Hosp, Oxford Reg Training Course Clin Psychol, Isis Educ Ctr, Oxford OX3 7JX, England.
EM David.Hawker@oxmhc-tr.anglox.nhs.uk
RI Fahimifar, Sepideh/M-5303-2019
NR 81
TC 1352
Z9 1391
U1 27
U2 440
PU WILEY
PI HOBOKEN
PA 111 RIVER ST, HOBOKEN 07030-5774, NJ USA
SN 0021-9630
EI 1469-7610
J9 J CHILD PSYCHOL PSYC
JI J. Child Psychol. Psychiatry
PD MAY
PY 2000
VL 41
IS 4
BP 441
EP 455
DI 10.1017/S0021963099005545
PG 15
WC Psychology, Developmental; Psychiatry; Psychology
SC Psychology; Psychiatry
GA 315VV
UT WOS:000087134400005
PM 10836674
DA 2020-02-16
ER

PT J
AU Jenkins, JM
   Oatley, K
AF Jenkins, JM
   Oatley, K
TI Psychopathology and short-term emotion: The balance of affects
SO JOURNAL OF CHILD PSYCHOLOGY AND PSYCHIATRY
LA English
DT Article
DE emotions; psychopathology; children; externalizing; internalizing
ID CHILDREN; STATES
AB In this study, the relationship between short-term emotion expressions and dimensional ratings of internalizing and externalizing symptomatology was examined. Short-term emotions, defined as facial or vocal displays of emotion generally lasting less than 10 seconds and elicited by a specific and proximal event, were observed during recess in 71 children from diverse socioeconomic backgrounds, who were between 4 and 8 years old. Internalizing and externalizing symptomatology was assessed through parent and teacher questionnaire. Sociometric ratings were obtained from peers on children's anger and aggression. It was hypothesized following Tomkins (1979) and others that one affect becomes predominant in the emotional experience of the individual. Different operationalizations of this concept were examined. Using regression analyses, externalizing symptomatology was found to be predicted by higher levels of anger, lower levels of happiness, and lower levels of sadness. Internalizing symptomatology was found to be predicted by higher levels of sadness and lower levels of anger. It was concluded on the basis of these data that the relationship between short-term emotion and internalizing and externalizing psychopathology is best understood as the balance between different short-term emotions. Results are discussed in the context of theories of emotion and their functions.
C1 Univ Toronto, OISE, Dept Human Dev & Appl Psychol, Toronto, ON M5S 1V6, Canada.
RP Jenkins, JM (reprint author), Univ Toronto, OISE, Dept Human Dev & Appl Psychol, 252 Bloor St W, Toronto, ON M5S 1V6, Canada.
EM jenny.jenkins@utoronto.ca
NR 37
TC 19
Z9 19
U1 0
U2 5
PU WILEY
PI HOBOKEN
PA 111 RIVER ST, HOBOKEN 07030-5774, NJ USA
SN 0021-9630
EI 1469-7610
J9 J CHILD PSYCHOL PSYC
JI J. Child Psychol. Psychiatry
PD MAY
PY 2000
VL 41
IS 4
BP 463
EP 472
DI 10.1017/S0021963000005709
PG 10
WC Psychology, Developmental; Psychiatry; Psychology
SC Psychology; Psychiatry
GA 315VV
UT WOS:000087134400007
PM 10836676
DA 2020-02-16
ER

PT J
AU Formoso, D
   Gonzales, NA
   Aiken, LS
AF Formoso, D
   Gonzales, NA
   Aiken, LS
TI Family conflict and children's internalizing and externalizing behavior:
   Protective factors
SO AMERICAN JOURNAL OF COMMUNITY PSYCHOLOGY
LA English
DT Article
DE family conflict; protective factors; parental and peer attachment;
   parental monitoring; gender; ethnicity
ID MARITAL CONFLICT; SOCIAL SUPPORT; INTERPARENTAL CONFLICT; ADOLESCENTS;
   RISK; ADJUSTMENT; AMERICAN; PARENTS; SOCIALIZATION; ATTACHMENT
AB The current investigation examined whether the positive association of family conflict to adolescent depression and conduct problems is attenuated by maternal, paternal, and peer attachment, and maternal and paternal monitoring, within a low-income, multiethnic sample of 284 adolescents. Parental attachment and monitoring moderated the link front family conflict to conduct problems bur not depression; the relationships among family conflict, the hypothesized protective factors, and conduct problems were further modified by adolescent gender bur not ethnicity. In general, higher levels of the hypothesized protective factors attenuated the relationship between family conflict and conduct problems for girls bur exacerbated this relationship for boys. These findings suggest that, in general, parental attachment and monitoring served as protective factors for girls while serving as additional risk factors for boys in conflictual families.
C1 Arizona State Univ, Dept Psychol, Tempe, AZ 85282 USA.
RP Formoso, D (reprint author), Arizona State Univ, Dept Psychol, ASU Box 871104, Tempe, AZ 85282 USA.
FU NIMH NIH HHSUnited States Department of Health & Human ServicesNational
   Institutes of Health (NIH) - USANIH National Institute of Mental Health
   (NIMH) [2-P30-MH39246-11]
NR 74
TC 146
Z9 153
U1 1
U2 30
PU KLUWER ACADEMIC/PLENUM PUBL
PI NEW YORK
PA 233 SPRING ST, NEW YORK, NY 10013 USA
SN 0091-0562
J9 AM J COMMUN PSYCHOL
JI Am. J. Community Psychol.
PD APR
PY 2000
VL 28
IS 2
BP 175
EP 199
DI 10.1023/A:1005135217449
PG 25
WC Public, Environmental & Occupational Health; Psychology,
   Multidisciplinary; Social Work
SC Public, Environmental & Occupational Health; Psychology; Social Work
GA 315UX
UT WOS:000087132300003
PM 10836090
DA 2020-02-16
ER

PT J
AU Muller, RT
   Goebel-Fabbri, AE
   Diamond, T
   Dinklage, D
AF Muller, RT
   Goebel-Fabbri, AE
   Diamond, T
   Dinklage, D
TI Social support and the relationship between family and community
   violence exposure and psychopathology among high risk adolescents
SO CHILD ABUSE & NEGLECT
LA English
DT Article
DE community violence; family violence; social support; child abuse;
   psychopathology
ID INNER-CITY YOUTH; CHILD-ABUSE; COPING STRATEGIES; DOMESTIC VIOLENCE;
   BEHAVIOR PROBLEMS; PHYSICAL ABUSE; URBAN YOUTH; MALTREATMENT; IMPACT;
   CONSEQUENCES
AB Objective: The objective of this study was to examine the protective effect of social support in the relationship between exposure to violence and psychopathology. Exposure to violence in the family and exposure to violence in the community were examined separately. Exposure to violence was further divided according to whether violence was experienced as a victim or as a witness. Internalizing and externalizing forms of psychopathology, as well as post-traumatic stress symptomatology were examined.
   Method: Participants consisted of 65 high-risk adolescents admitted consecutively to psychiatric inpatient units. Data were collected by means of individual interviews, self-report questionnaires, and hospital charts.
   Results: Social support emerged as a protective factor with respect to the maladaptive effects of family violence, experienced as either a victim or as a witness. In contrast, social support did not appear to buffer the maladaptive effects of community violence, regardless of whether violence was experienced as a victim or as a witness. In fact, the relationship between community violence and psychopathology was found to be generally nonsignificant regardless of social support status.
   Conclusions: These findings suggest that exposure to family violence may affect development differently than exposure to community violence, allowing social support to effectively buffer the effects of family, but not community violence. This finding highlights the importance of examining violence exposure that occurs within the family separately from violence exposure that occurs within the community. (C) 2000 Elsevier Science Ltd.
C1 York Univ, Dept Psychol, Toronto, ON M3J 2R7, Canada.
   York Univ, LaMarsh Ctr Res Violence & Conflict Resolut, Toronto, ON M3J 2R7, Canada.
   Harvard Univ, Sch Med, Boston, MA USA.
   Beth Israel Deaconess Med Ctr, Boston, MA USA.
   Cambridge Hosp, Boston, MA USA.
RP Muller, RT (reprint author), York Univ, Dept Psychol, 4700 Keele St, N York, ON M3J 1P3, Canada.
NR 58
TC 61
Z9 63
U1 0
U2 10
PU PERGAMON-ELSEVIER SCIENCE LTD
PI OXFORD
PA THE BOULEVARD, LANGFORD LANE, KIDLINGTON, OXFORD OX5 1GB, ENGLAND
SN 0145-2134
J9 CHILD ABUSE NEGLECT
JI Child Abuse Negl.
PD APR
PY 2000
VL 24
IS 4
BP 449
EP 464
DI 10.1016/S0145-2134(00)00117-4
PG 16
WC Family Studies; Psychology, Social; Social Work
SC Family Studies; Psychology; Social Work
GA 296BR
UT WOS:000086003600005
PM 10798836
DA 2020-02-16
ER

PT J
AU Dalton, R
   Pellerin, K
   Carbone, V
   Theriot, A
   Thibodeaux, D
   Stewart, L
   Wolfe, M
AF Dalton, R
   Pellerin, K
   Carbone, V
   Theriot, A
   Thibodeaux, D
   Stewart, L
   Wolfe, M
TI Treatment outcome among child psychiatric outpatients in a community
   mental health center
SO COMMUNITY MENTAL HEALTH JOURNAL
LA English
DT Article
ID PSYCHOTHERAPY; ADOLESCENTS
AB The study evaluated the effectiveness of mental health center treatments for children aged 5-12 years. The Child Behavior Checklist (CBCL) was administered before and after treatment to the parents of the treatment group (N = 71). The results were analyzed and compared to the results of the pretest and posttest CBCL administered to the parents of a matched group of comparison subjects (N = 33). The results showed that the treatment subjects significantly improved on both the externalizing and internalizing scales of the CBCL. The controls showed no significant change between pretest and posttest scores. As a result, it appears that clinic treatments can help clients with measurable problems decrease problematic behaviors. More data is needed to determine whether clinic treatments such as the ones described in this study can substantially help the most seriously disturbed school-age children.
C1 Tulane Univ, Sch Med, Dept Psychiat & Neurol, New Orleans, LA 70124 USA.
   E Jefferson Mental Hlth Ctr, Metairie, LA USA.
RP Dalton, R (reprint author), Tulane Univ, Sch Med, Dept Psychiat & Neurol, 1440 Canal St,TB52, New Orleans, LA 70124 USA.
NR 8
TC 3
Z9 3
U1 0
U2 3
PU KLUWER ACADEMIC-HUMAN SCIENCES PRESS
PI NEW YORK
PA 233 SPRING ST, NEW YORK, NY 10013-1578 USA
SN 0010-3853
J9 COMMUNITY MENT HLT J
JI Community Ment. Health J.
PD APR
PY 2000
VL 36
IS 2
BP 195
EP 203
DI 10.1023/A:1001846427965
PG 9
WC Health Policy & Services; Public, Environmental & Occupational Health;
   Psychiatry
SC Health Care Sciences & Services; Public, Environmental & Occupational
   Health; Psychiatry
GA 306HP
UT WOS:000086591500005
PM 10800867
DA 2020-02-16
ER

PT J
AU Livaditis, M
   Zafiriadis, K
   Samakouri, M
   Xenitidis, K
   Gizari, F
   Tzavaras, N
AF Livaditis, M
   Zafiriadis, K
   Samakouri, M
   Xenitidis, K
   Gizari, F
   Tzavaras, N
TI Psychological problems of native and immigrant adolescent students in a
   Greek town
SO EUROPEAN JOURNAL OF PSYCHIATRY
LA English
DT Article
DE adolescence; immigrants; psychological problems; YSR
ID PSYCHIATRIC-PROBLEMS; MEXICAN-AMERICANS; MENTAL-HEALTH; CHILDREN;
   ACCULTURATION; REFUGEES
AB Studies on the effect of migration on the mental health of the adolescent immigrants are inconclusive. The aim of this paper was to study the psychological state of juvenile Greekpontians, who migrated from ex-Soviet Union to Greece. 48 immigrant highschool students and 300 native peers completed the Youth self Report (Y.S.R.) (Achenbach, 1991), a psychological test measuring competence and problem areas. The mental health profile of the immigrants' group was better compared to the local native group. The immigrants group scored lower (i.e. reported fewer problems) on the following to problem scales: sumaric complaints, anxiety/depression, attention problems; delinquency behaviour, aggressive behaviour, internalizing, externalizing. total problem for females and aggressive behavior for both males and females. Having considered selection bias in the process of immigration and social desirability bias ("reactive overcompliance") in the process of questionaire response, the authors conclude with the generation of the hypothe sis that a likely explanation for this phenomenon may be a favourable balance between stressful migration events and protective mechanisms.
C1 Democritus Univ Thrace, Dept Psychiat, Sch Med, Alexandroupolis 68100, Greece.
   Comprehens High Sch, Alexandroupolis, Greece.
   Hosp Alexandroupolis, Psychiat Unit Dist Gen, Alexandroupolis, Greece.
   Bethlem & Maudsley NHS Trust, London, England.
RP Livaditis, M (reprint author), Democritus Univ Thrace, Dept Psychiat, Sch Med, Alexandroupolis 68100, Greece.
NR 32
TC 2
Z9 2
U1 2
U2 7
PU EUROPEAN JOURNAL OF PSYCHIATRY
PI SARAGOOSE
PA PO BOX 6029, 50080 SARAGOOSE, SPAIN
SN 0213-6163
J9 EUR J PSYCHIAT
JI Eur. J. Psychiat.
PD APR-JUN
PY 2000
VL 14
IS 2
BP 95
EP 103
PG 9
WC Psychiatry
SC Psychiatry
GA 332WY
UT WOS:000088098400004
DA 2020-02-16
ER

PT J
AU Keiley, MK
   Bates, JE
   Dodge, KA
   Pettit, GS
AF Keiley, MK
   Bates, JE
   Dodge, KA
   Pettit, GS
TI A cross-domain growth analysis: Externalizing and internalizing
   behaviors during 8 years of childhood
SO JOURNAL OF ABNORMAL CHILD PSYCHOLOGY
LA English
DT Article
DE externalizing behavior; internalizing behavior; growth analysis;
   cross-domain
ID CONDUCT DISORDER; PEER REJECTION; ECONOMIC HARDSHIP; DIATHESIS-STRESS;
   CHILDREN; AGGRESSION; PREDICTORS; DEPRESSION; ADJUSTMENT; BOYS
AB In a sample of 405 children assessed in kindergarten through the seventh grade, we determined the basic developmental trajectories of mother-reported and teacher-reported externalizing and internalizing behaviors using cross-domain latent growth modeling techniques. We also investigated the effects of race, socioeconomic level, gender, and sociometric peer-rejection status in kindergarten on these trajectories. The results indicated that, on average, the development of these behaviors was different depending upon the source of the data. We found evidence of the codevelopment of externalizing and internalizing behaviors within and across reporters. In addition, we found that African-American children had lower levels of externalizing behavior in kindergarten as reported by mothers than did European-American children but they had greater increases in these behaviors when reported by teachers. Children from homes with lower SES levels had higher initial levels of externalizing behaviors and teacher-reported internalizing behaviors. Males showed greater increases in teacher-reported externalizing behavior over time than did the females. Rejected children had trajectories of mother-reported externalizing and internalizing behavior that began at higher levels and either remained stable or increased more rapidly than did the trajectories for non-rejected children which decreased over time.
C1 Purdue Univ, Dept Child Dev & Family Studies, W Lafayette, IN 47907 USA.
   Indiana Univ, Dept Psychol, Bloomington, IN USA.
   Duke Univ, Durham, NC USA.
   Auburn Univ, Dept Human Dev & Family Studies, Auburn, AL 36849 USA.
RP Keiley, MK (reprint author), Purdue Univ, Dept Child Dev & Family Studies, 1269 Fowler House, W Lafayette, IN 47907 USA.
FU NIMH NIH HHSUnited States Department of Health & Human ServicesNational
   Institutes of Health (NIH) - USANIH National Institute of Mental Health
   (NIMH) [R01 MH056961-02, R01 MH056961]; PHS HHSUnited States Public
   Health Service [42498, 30572]
NR 59
TC 188
Z9 190
U1 2
U2 45
PU KLUWER ACADEMIC/PLENUM PUBL
PI NEW YORK
PA 233 SPRING ST, NEW YORK, NY 10013 USA
SN 0091-0627
J9 J ABNORM CHILD PSYCH
JI J. Abnorm. Child Psychol.
PD APR
PY 2000
VL 28
IS 2
BP 161
EP 179
DI 10.1023/A:1005122814723
PG 19
WC Psychology, Clinical; Psychology, Developmental
SC Psychology
GA 313QE
UT WOS:000087009700005
PM 10834768
OA Green Accepted
DA 2020-02-16
ER

PT J
AU Chang, KKD
   Steiner, H
   Ketter, TA
AF Chang, KKD
   Steiner, H
   Ketter, TA
TI Psychiatric phenomenology of child and adolescent bipolar offspring
SO JOURNAL OF THE AMERICAN ACADEMY OF CHILD AND ADOLESCENT PSYCHIATRY
LA English
DT Article
DE bipolar disorder; offspring; prodromal symptoms; risk factors
ID DEFICIT HYPERACTIVITY DISORDER; COMORBID DISORDERS; RATING-SCALE; MANIA;
   UNIPOLAR; PARENTS; FAMILY; ONSET; RELIABILITY; DIAGNOSES
AB Objective: To establish prodromal signs of and risk factors for childhood bipolar disorder (BD) by characterizing youths at high risk for ED. Method: Structured diagnostic interviews were performed on 60 biological offspring of at least one parent with ED. Demographics, family histories, and parental history of childhood disruptive behavioral disorders were also assessed. Results: Fifty-one percent of bipolar offspring had a psychiatric disorder, most commonly attention-deficit/hyperactivity disorder (ADHD), major depression or dysthymia, and ED. ED in offspring tended to be associated with earlier parental symptom onset when compared with offspring without a psychiatric diagnosis. Bipolar parents with a history of childhood ADHD were more likely to have children with ED, but not ADHD. Offspring with bilineal risk had increased severity of depressed and irritable mood, lack of mood reactivity, and rejection sensitivity, while severity of grandiosity, euphoric mood, and decreased need for sleep were not preferentially associated with such offspring. Conclusions: Bipolar offspring have high levels of psychopathology. Parental history of early-onset ED and/or childhood ADHD may increase the risk that their offspring will develop ED. Prodromal symptoms of childhood ED may include more subtle presentations of mood regulation difficulties and less presence of classic manic symptoms.
C1 Stanford Univ, Sch Med, Div Child Psychiat & Child Dev, Stanford, CA 94305 USA.
   Stanford Univ, Sch Med, Dept Psychiat & Behav Sci, Stanford, CA 94305 USA.
   Stanford Univ, Sch Med, Bipolar Disorders Clin, Stanford, CA 94305 USA.
RP Chang, KKD (reprint author), Stanford Univ, Sch Med, Div Child Psychiat & Child Dev, 401 Quarry Rd, Stanford, CA 94305 USA.
EM kchang88@stanford.edu
FU NIMH NIH HHSUnited States Department of Health & Human ServicesNational
   Institutes of Health (NIH) - USANIH National Institute of Mental Health
   (NIMH) [5 T32 MH19908-03]
NR 46
TC 224
Z9 228
U1 0
U2 12
PU ELSEVIER SCIENCE INC
PI NEW YORK
PA STE 800, 230 PARK AVE, NEW YORK, NY 10169 USA
SN 0890-8567
EI 1527-5418
J9 J AM ACAD CHILD PSY
JI J. Am. Acad. Child Adolesc. Psychiatr.
PD APR
PY 2000
VL 39
IS 4
BP 453
EP 460
DI 10.1097/00004583-200004000-00014
PG 8
WC Psychology, Developmental; Pediatrics; Psychiatry
SC Psychology; Pediatrics; Psychiatry
GA 299GG
UT WOS:000086190000014
PM 10761347
DA 2020-02-16
ER

PT J
AU Longstaffe, S
   Moffatt, MEK
   Whalen, JC
AF Longstaffe, S
   Moffatt, MEK
   Whalen, JC
TI Behavioral and self-concept changes after six months of enuresis
   treatment: A randomized, controlled trial
SO PEDIATRICS
LA English
DT Article
DE enuresis; self-concept
ID NOCTURNAL ENURESIS; CHILDREN
AB Background. Previous studies have suggested changes in self-concept with successful treatment of primary nocturnal enuresis (PNE), but behavioral changes have not been reported as a consistent associated finding.
   Objective. To determine if self-concept and behavior change after 6 months of treatment of monosymptomatic PNE by conditioning alarm or desmopressin acetate (DDAVP).
   Design. Randomized, controlled trial in an inner-city hospital clinic. Subjects were 182 children referred or recruited through media publicity, randomly assigned both to 1 of 8 pediatricians and 1 of 3 treatment groups (alarm, DDAVP, or placebo). Included were children >7 years old with PNE, no daytime symptoms, bladder capacity >50% expected, and wetting >3 times a week. Excluded were children with central nervous system disorders or developmental delays, and those currently on DDAVP or alarm. Subjects completed the Piers-Harris Children's Self-Concept Scale and Harter's Perceived Competence Scale for Children (PCSC) at initial visit and after 6 months of treatment. Parents completed the Achenbach Child Behavior Checklist (CBCL) at the same times.
   Results. After 6 months of treatment the Piers-Harris total score showed a highly significant treatment by period interaction effect for DDAVP, a significant effect for alarm, and no effect for placebo. For children who achieved 75% dryness the CBCL showed a treatment by improvement interaction effect that was highly significant for DDAVP and placebo with no effect for alarm. For the PCSC there were no treatment or outcome interaction effects.
   After 6 months of treatment there were significant changes over time unrelated to outcome or treatment in the Piers-Harris Subscales and in the CBCL Internalizing and Externalizing Scores, and the Social Thought and Attention Problems Subscales. The PCSC was more stable with no changes in total score, and positive changes over time in only 2 Subscales, Scholastic and Social.
   Conclusion. Children's self-concept improved with the type of treatment and amount of success. Parents' perceptions of behavior improve with type of treatment and amount of success. Children rate their self-concept and some physical attributes better after treatment with any of DDAVP, alarm, or placebo regardless of outcome. Frequent follow-up with emotional support and encouragement appear to be important components of an efficacious intervention for children with nocturnal enuresis.
C1 Univ Manitoba, Dept Pediat & Child Hlth, Winnipeg, MB R3T 2N2, Canada.
RP Longstaffe, S (reprint author), Childrens Hosp, Child Dev Clin, 840 Sherbrook St, Winnipeg, MB R3A 1S1, Canada.
NR 17
TC 74
Z9 78
U1 1
U2 8
PU AMER ACAD PEDIATRICS
PI ELK GROVE VILLAGE
PA 141 NORTH-WEST POINT BLVD,, ELK GROVE VILLAGE, IL 60007-1098 USA
SN 0031-4005
J9 PEDIATRICS
JI Pediatrics
PD APR
PY 2000
VL 105
IS 4
SU S
BP 935
EP 940
PG 6
WC Pediatrics
SC Pediatrics
GA 305NA
UT WOS:000086545500003
PM 10742350
DA 2020-02-16
ER

PT J
AU Sommer, KS
   Whitman, TL
   Borkowski, JG
   Gondoli, DM
   Burke, J
   Maxwell, SE
   Weed, K
AF Sommer, KS
   Whitman, TL
   Borkowski, JG
   Gondoli, DM
   Burke, J
   Maxwell, SE
   Weed, K
TI Prenatal maternal predictors of cognitive and emotional delays in
   children of adolescent mothers
SO ADOLESCENCE
LA English
DT Article
ID SOCIAL SUPPORT; TEENAGE MOTHERS; DEPRESSIVE SYMPTOMS; BEHAVIOR PROBLEMS;
   ADJUSTMENT; PREGNANCY; INTERVENTION; TEMPERAMENT; POSTPARTUM; ATTACHMENT
AB The present study examined relationships among prenatal characteristics of 121 adolescent mothers-including cognitive readiness for parenting, intelligence, social support, and personal adjustment-and intellectual-linguistic development, social-emotional functioning, and adaptive behavior in their children at three years of age. Only 28% of the children scored within normal ranges on all three types of outcomes. Intellectual and linguistic delays were predicted best by prenatal measures of maternal Performance IQ and social support from extended family. Socioemotional problems were predicted best by maternal internalizing problems and social support from partner and friends. Adaptive behavior was associated with parenting style. Implications for the early identification of high-risk children-and associated intervention programs-are discussed.
C1 Univ Notre Dame, Dept Psychol, Notre Dame, IN 46556 USA.
   Ouachita Baptist Univ, Arkadelphia, AR 71998 USA.
   Univ S Carolina, Aiken, SC USA.
RP Whitman, TL (reprint author), Univ Notre Dame, Dept Psychol, Notre Dame, IN 46556 USA.
FU NICHD NIH HHSUnited States Department of Health & Human ServicesNational
   Institutes of Health (NIH) - USANIH Eunice Kennedy Shriver National
   Institute of Child Health & Human Development (NICHD) [HD-07184,
   HD-26456]
NR 68
TC 47
Z9 47
U1 0
U2 8
PU LIBRA PUBLISHERS INC
PI SAN DIEGO
PA 3089C CLAIREMONT DR SUITE 383, SAN DIEGO, CA 92117 USA
SN 0001-8449
J9 ADOLESCENCE
JI Adolescence
PD SPR
PY 2000
VL 35
IS 137
BP 87
EP 112
PG 26
WC Psychology, Developmental
SC Psychology
GA 311DP
UT WOS:000086869700006
PM 10841299
DA 2020-02-16
ER

PT J
AU Andersson, G
   Olsson, E
   Rydell, AM
   Larsen, HC
AF Andersson, G
   Olsson, E
   Rydell, AM
   Larsen, HC
TI Social competence and behavioural problems in children with hearing
   impairment
SO AUDIOLOGY
LA English
DT Article
DE social competence; behavioural problems; hearing impairment; parent
   ratings; teacher ratings
ID EARLY INTERVENTION; PEER RELATIONS; DEAF INFANTS; ADJUSTMENT; PARENTS;
   ADOLESCENTS; CHILDHOOD; TEACHERS; PREVALENCE; AGREEMENT
AB The focus in this study is on social competence and behavioural problems in a group (n=57) of hearing-impaired 7- to 12-year-old children. Results were related to hearing status, school placement, and gender. Parent and teacher questionnaires were used to measure two aspects of social competence, prosocial orientation and social initiative, and three aspects of behavioural problems, externalizing, internalizing, and concentration problems. A sample of 214 normally-hearing children was used as a comparison group. Overall, the results showed only minor differences between the two groups, with the exception that the hearing-impaired children showed less social initiative in parent ratings. There were no relationships between social functioning and hearing status or school placement (mainstream vs. special classes for hearing-impaired children) nor any clear pattern of gender differences. These Endings indicate that hearing-impaired children in Sweden fare well. The results are discussed in terms of the need for longitudinal studies and possible interventions targeted at social behaviours.
C1 Univ Uppsala, Dept Psychol, SE-75142 Uppsala, Sweden.
   Univ Uppsala Hosp, Dept Audiol, Uppsala, Sweden.
RP Andersson, G (reprint author), Univ Uppsala, Dept Psychol, Box 1225, SE-75142 Uppsala, Sweden.
RI Olsson, Erik/AAB-3790-2019; Andersson, Gerhard/J-8529-2012
OI Olsson, Erik/0000-0002-1591-7407; Andersson, Gerhard/0000-0003-4753-6745
NR 35
TC 15
Z9 15
U1 1
U2 14
PU DECKER PERIODICALS INC
PI HAMILTON
PA 4 HUGHSON STREET SOUTH PO BOX 620, LCD 1, HAMILTON, ONTARIO L8N 3K7,
   CANADA
SN 0020-6091
J9 AUDIOLOGY
JI Audiology
PD MAR-APR
PY 2000
VL 39
IS 2
BP 88
EP 92
PG 5
WC Otorhinolaryngology
SC Otorhinolaryngology
GA 320DY
UT WOS:000087387600004
PM 10882047
DA 2020-02-16
ER

PT J
AU Fredriksen, PM
   Kahrs, N
   Blaasvaer, S
   Sigurdsen, E
   Gundersen, O
   Roeksund, O
   Norgaand, G
   Vik, JT
   Soerbye, O
   Ingjer, F
   Thaulow, E
AF Fredriksen, PM
   Kahrs, N
   Blaasvaer, S
   Sigurdsen, E
   Gundersen, O
   Roeksund, O
   Norgaand, G
   Vik, JT
   Soerbye, O
   Ingjer, F
   Thaulow, E
TI Effect of physical training in children and adolescents with congenital
   heart disease
SO CARDIOLOGY IN THE YOUNG
LA English
DT Article
DE children; adolescents; physical exercise; activity level; psychosocial
   behavior
ID EXERCISE; TREADMILL
AB In order to test the effect of systematic supervised physical training, we divided a total of 129 children and adolescents with congenital heart disease into a group undergoing intervention and a control group. All patients underwent exercise tests, measurements of physical activity, and a survey of psychosocial factors. An improvement in uptake of peak level of oxygen was observed after intervention. There was also an improvement in physical activity in both groups measured by a monitor, although this was significant only in those with intervention. The psychosocial scales measured by the Child Behavior Checklist showed a decrease in internalizing scores for those subjected to intervention. This was decreased due to decreased withdrawal and somatic complaints. In conclusion, we recommend systematic supervised training, including testing of routine follow-ups, in patients with congenital heart disease.
C1 Univ Oslo, Natl Hosp, Pediat Heart Sect, N-0027 Oslo, Norway.
   Norwegian Univ Sport & Phys Educ, Dept Sport & Social Sci, Fauske, Norway.
   Beitostolen Healthsports Ctr, Fauske, Norway.
   Valnesfjord Rehabil Hosp, Fauske, Norway.
   Haukeland Hosp, Dept Pediat, N-5021 Bergen, Norway.
   Univ Trondheim Hosp, Dept Phys Med & Rehabil, Trondheim, Norway.
   Univ Oslo, Ctr Child & Adolescent Psychiat, Reg Ctr Educ & Res, N-0316 Oslo, Norway.
   Norwegian Univ Sport & Phys Educ, Physiol Lab, Oslo, Norway.
RP Fredriksen, PM (reprint author), Univ Oslo, Natl Hosp, Pediat Heart Sect, Pilestredet 32, N-0027 Oslo, Norway.
RI Roksund, Ola Drange/AAE-8149-2019
NR 20
TC 79
Z9 80
U1 0
U2 7
PU GREENWICH MEDICAL MEDIA LTD
PI LONDON
PA 137 EUSTON RD, LONDON NW1 2AA, ENGLAND
SN 1047-9511
J9 CARDIOL YOUNG
JI Cardiol. Young
PD MAR
PY 2000
VL 10
IS 2
BP 107
EP 114
DI 10.1017/S1047951100006557
PG 8
WC Cardiac & Cardiovascular Systems; Pediatrics
SC Cardiovascular System & Cardiology; Pediatrics
GA 305DX
UT WOS:000086525100005
PM 10817293
DA 2020-02-16
ER

PT J
AU Ryan, KD
   Kilmer, RP
   Cauce, AM
   Watanabe, H
   Hoyt, DR
AF Ryan, KD
   Kilmer, RP
   Cauce, AM
   Watanabe, H
   Hoyt, DR
TI Psychological consequences of child maltreatment in homeless
   adolescents: Untangling the unique effects of maltreatment and family
   environment
SO CHILD ABUSE & NEGLECT
LA English
DT Article
DE homeless; child maltreatment; effects
ID DIAGNOSTIC INTERVIEW SCHEDULE; SEXUAL ABUSE; RUNAWAY YOUTHS;
   SOCIOEMOTIONAL DEVELOPMENT; VIOLENCE; BEHAVIOR; DISORDERS;
   VICTIMIZATION; SIMILARITIES; EPIDEMIOLOGY
AB Objective: This study examined the differential effects of various forms of abuse, as well as their combined effects. The study also sought to separate the factors uniquely associated with abuse from those associated with the more general problems present in an abusive family environment.
   Methodology: Data were collected from 329 homeless adolescents. Preliminary analyses indicated some degree of matching for family background variables. Any differences in demographic or family characteristics were controlled for statistically.
   Results: Chi-square analyses revealed significant differences across groups For rates of assault, rape, depression/dysthymia, and attempted suicide. Multivariate analyses (MANOVAs) indicated significant differences in severity of internalizing problems and cognitive problems. Without exception, the group with histories of both physical and sexual abuse exhibited the most severe symptomatology and was at greatest risk for revictimization. Multiple regression analyses suggested that abuse histories were predictive of internalizing problems while family characteristics were more predictive of externalizing problems.
   Conclusions: The findings indicate that both abuse type and family characteristics contribute to the development of symptomatology, Future prospective and longitudinal studies are needed to clarify the sequelae of abuse, as well as the possible cause and effect relations between abuse, family characteristics, and psychological outcome. (C) 2000 Elsevier Science Ltd.
C1 Univ Washington, Dept Psychol, Seattle, WA 98195 USA.
   Univ Rochester, Dept Psychol, Rochester, NY 14627 USA.
   Iowa State Univ, Dept Sociol, Ames, IA 50011 USA.
RP Ryan, KD (reprint author), Univ Washington, Dept Psychol, Guthrie Hall,Box 351525, Seattle, WA 98195 USA.
OI Hoyt, Danny/0000-0002-4017-5396
FU NICHD NIH HHSUnited States Department of Health & Human ServicesNational
   Institutes of Health (NIH) - USANIH Eunice Kennedy Shriver National
   Institute of Child Health & Human Development (NICHD) [HD5 SM48087]
NR 76
TC 76
Z9 76
U1 0
U2 18
PU PERGAMON-ELSEVIER SCIENCE LTD
PI OXFORD
PA THE BOULEVARD, LANGFORD LANE, KIDLINGTON, OXFORD OX5 1GB, ENGLAND
SN 0145-2134
J9 CHILD ABUSE NEGLECT
JI Child Abuse Negl.
PD MAR
PY 2000
VL 24
IS 3
BP 333
EP 352
DI 10.1016/S0145-2134(99)00156-8
PG 20
WC Family Studies; Psychology, Social; Social Work
SC Family Studies; Psychology; Social Work
GA 286GZ
UT WOS:000085436400003
PM 10739077
DA 2020-02-16
ER

PT J
AU Aguilar, B
   Sroufe, LA
   Egeland, B
   Carlson, E
AF Aguilar, B
   Sroufe, LA
   Egeland, B
   Carlson, E
TI Distinguishing the early-onset/persistent and adolescence-onset
   antisocial behavior types: From birth to 16 years
SO DEVELOPMENT AND PSYCHOPATHOLOGY
LA English
DT Article
ID ECONOMIC HARDSHIP; CONDUCT DISORDER; RISK-FACTORS; AGE 3;
   JUVENILE-DELINQUENCY; INFANT TEMPERAMENT; ATTACHMENT; CHILDREN; BOYS;
   ANTECEDENTS
AB Moffitt's theory regarding two types of adolescent antisocial behavior was investigated using a prospective, longitudinal study of normal and abnormal development in a primarily low socioeconomic status, ethnically diverse sample. Results supported the presence of an early-onset/persistent (EOP) group and an adolescence-onset (AO) group. Groups were most reliably and significantly distinguished by indices of socioemotional history within the first 3 years, but no significant differences were found on early measures of temperament or neuropsychological functioning. EOPs scored significantly lower than other groups on measures of neuropsychological functioning only during late childhood and adolescence, suggesting that the declines in verbal Functioning that have been so reliably found in this and other samples of early-starting antisocial adolescents are progressive and consequent to adverse experience. In adolescence, AOs were significantly more likely to report high levels of internalizing symptoms and life stress, suggesting that AO antisocial behavior is not a benign phenomenon. Implications of these findings for etiologic theories of adolescent antisocial behavior are discussed.
C1 Univ Minnesota, Inst Child Dev, Minneapolis, MN 55455 USA.
RP Egeland, B (reprint author), Univ Minnesota, Inst Child Dev, 51 E River Rd, Minneapolis, MN 55455 USA.
FU NIMH NIH HHSUnited States Department of Health & Human ServicesNational
   Institutes of Health (NIH) - USANIH National Institute of Mental Health
   (NIMH) [MH-40864]
NR 77
TC 209
Z9 213
U1 1
U2 34
PU CAMBRIDGE UNIV PRESS
PI NEW YORK
PA 40 WEST 20TH STREET, NEW YORK, NY 10011-4211 USA
SN 0954-5794
J9 DEV PSYCHOPATHOL
JI Dev. Psychopathol.
PD SPR
PY 2000
VL 12
IS 2
BP 109
EP 132
DI 10.1017/S0954579400002017
PG 24
WC Psychology, Developmental
SC Psychology
GA 314UV
UT WOS:000087076700001
PM 10847620
DA 2020-02-16
ER

PT J
AU Pierrehumbert, B
   Miljkovitch, R
   Plancherel, B
   Halfon, O
   Ansermet, F
AF Pierrehumbert, B
   Miljkovitch, R
   Plancherel, B
   Halfon, O
   Ansermet, F
TI Attachment and temperament in early childhood; Implications for later
   behavior problems
SO INFANT AND CHILD DEVELOPMENT
LA English
DT Article
DE attachment; behavior problems; temperament
ID INFANT-MOTHER ATTACHMENT; STRANGE SITUATION; SECURITY; QUALITY;
   PREDICTORS; ALEXITHYMIA; STRATEGIES; DISORDERS; PRESCHOOL; CHILDREN
AB In the context of a French validation study, the Child Behavior Checklist (CBCL) was administered to more than 3000 French speaking mothers of 5-year-old children. Scores were factor-analyzed. Principal components analysis revealed four dimensions: externalizing and internalizing behavior problems, immaturity and somatoform disorders. Another sample of 40 mothers participated in a longitudinal study, filling in the CBCL when their children were 5 years old. These children had been observed previously in the Strange Situation (SSP) at 21 months. Several dichotomous variables derived from the SSP (e.g. secure versus insecure, proximal versus distal interaction with the mother, avoidant behavior) have been used as predictors of the four dimensions extracted from the CBCL. Hierarchical regressions showed that proximal behaviors with the mother, which reflect temperamental characteristics independently of the quality of attachment, predicted internalizing problems, whereas avoidance of the mother, or insecure-avoidant attachment, predicted internalizing as well as externalizing problems at 5 years of age. These results show that attachment and temperament, as assessed by the SSP, may each have specific implications for later behavior problems. Copyright (C) 2000 John Wiley & Sons, Ltd.
C1 Univ Lausanne, Serv Psychiat Enfant & Adolescent, Res Unit, CH-1005 Lausanne, Switzerland.
RP Pierrehumbert, B (reprint author), Univ Lausanne, Serv Psychiat Enfant & Adolescent, Res Unit, 25A Rue Bugnon, CH-1005 Lausanne, Switzerland.
NR 58
TC 30
Z9 30
U1 0
U2 25
PU JOHN WILEY & SONS LTD
PI W SUSSEX
PA BAFFINS LANE CHICHESTER, W SUSSEX PO19 1UD, ENGLAND
SN 1522-7227
J9 INFANT CHILD DEV
JI Infant Child Dev.
PD MAR
PY 2000
VL 9
IS 1
BP 17
EP 32
DI 10.1002/(SICI)1522-7219(200003)9:1<17::AID-ICD212>3.0.CO;2-#
PG 16
WC Psychology, Developmental
SC Psychology
GA 303MN
UT WOS:000086425800002
DA 2020-02-16
ER

PT J
AU Meyer, WJ
   Robert, R
   Murphy, L
   Blakeney, PE
AF Meyer, WJ
   Robert, R
   Murphy, L
   Blakeney, PE
TI Evaluating the psychosocial adjustment of 2-and 3-year-old pediatric
   burn survivors
SO JOURNAL OF BURN CARE & REHABILITATION
LA English
DT Article
ID PRESCHOOL ACTIVITY; BEHAVIOR
AB Very little information has been published about 2- and a-year-old children who have experienced major burns. This study used a standardized instrument to measure the behavioral adjustment of these young burn survivors, and the results were compared with those of a nonclinical normative sample. Thirty-three pediatric burn survivors with 50% +/- 28% total body surface area burns were evaluated 1.2 +/- 0.7 years postburn. Parental observations were assessed with the use of the Child Behavior Checklist for 2- and 3-Year-Olds, a 99-item standardized checklist designed to identify behavior problems. Forty of the questions are specific to 2- and 3-year-olds, and the scores of male and female children are not differentiated. The raw scores of the children with burns were statistically compared with the reported normative sample for this version of the Child Behavior Checklist. Pediatric burn survivors in this sample exhibited significantly more internalizing behaviors than the children in the normative group. Parents reported children who had been burned to be more depressed and to have more somatic complaints and sleep problems. Determining the relationship of behavior problems to posttrauma sequelae and preburn environmental factors would assist with the establishment of appropriate psychosocial interventions.
C1 Univ Texas, Med Branch, Galveston, TX 77550 USA.
   Galveston Burn Hosp, Shriners Hosp Children, Galveston, TX USA.
RP Meyer, WJ (reprint author), 5-106 Adm Bldg,301 Univ Blvd, Galveston, TX 77555 USA.
NR 17
TC 24
Z9 25
U1 0
U2 1
PU MOSBY-YEAR BOOK INC
PI ST LOUIS
PA 11830 WESTLINE INDUSTRIAL DR, ST LOUIS, MO 63146-3318 USA
SN 0273-8481
J9 J BURN CARE REHABIL
JI J. Burn Care Rehabil.
PD MAR-APR
PY 2000
VL 21
IS 2
BP 179
EP 184
DI 10.1097/00004630-200021020-00019
PG 6
WC Emergency Medicine; Rehabilitation; Surgery
SC Emergency Medicine; Rehabilitation; Surgery
GA 298BL
UT WOS:000086119400020
PM 10752752
DA 2020-02-16
ER

PT J
AU Florsheim, P
   Shotorbani, S
   Guest-Warnick, G
   Barratt, T
   Hwang, WC
AF Florsheim, P
   Shotorbani, S
   Guest-Warnick, G
   Barratt, T
   Hwang, WC
TI Role of the working alliance in the treatment of delinquent boys in
   community-based programs
SO JOURNAL OF CLINICAL CHILD PSYCHOLOGY
LA English
DT Article
ID ANTISOCIAL-BEHAVIOR; ADOLESCENT PSYCHOTHERAPY; THERAPEUTIC ALLIANCE;
   JUVENILE-OFFENDERS; CONDUCT DISORDER; SUBSTANCE USE; CHILDREN; RISK;
   PREVENTION; FAMILIES
AB Examined the role of the working alliance in the treatment of delinquent bays in community-based community-based residential programs, clarifying the relation between therapeutic process and behavioral change. Howatlz and Greenberg's (1989) Working Alliance Inventory was used to assess the therapeutic alliance between youth and staff after 3 weeks in treatment and again after 3 months. Achenbach 's (1991) Child Behavior Checklist (CBCL; Youth Self-Report [YSR] and Teacher Report Form [TRF]) and recidivism scores were used to assess treatment progress and outcome Results indicated that a positive working alliance assessed after 3 months in treatment related to positive psychological changes and predicted lower rates of recidivism, Unexpectedly, a positive working alliance assessed early in treatment was associated with negative outcomes (increased internalizing and externalizing symptoms and higher rates of recidivism). This finding suggests that for some delinquent youth initially optimistic assessments may be prognostic of slow progress or treatment failure.
C1 Univ Utah, Dept Psychol, Salt Lake City, UT 84112 USA.
   Univ Calif Los Angeles, Dept Psychol, Los Angeles, CA 90024 USA.
RP Florsheim, P (reprint author), Univ Utah, Dept Psychol, 390 S 1530 E,Room 502, Salt Lake City, UT 84112 USA.
RI McCarthy, Jodie/B-5760-2012
NR 46
TC 91
Z9 91
U1 0
U2 18
PU LAWRENCE ERLBAUM ASSOC INC
PI MAHWAH
PA 10 INDUSTRIAL AVE, MAHWAH, NJ 07430-2262 USA
SN 0047-228X
J9 J CLIN CHILD PSYCHOL
JI J. Clin. Child Psychol.
PD MAR
PY 2000
VL 29
IS 1
BP 94
EP 107
DI 10.1207/S15374424jccp2901_10
PG 14
WC Psychology, Clinical; Psychology, Developmental
SC Psychology
GA 281YR
UT WOS:000085189500009
PM 10693036
DA 2020-02-16
ER

PT J
AU D'Imperio, RL
   Dubow, EF
   Ippolito, MF
AF D'Imperio, RL
   Dubow, EF
   Ippolito, MF
TI Resilient and stress-affected adolescents in an urban setting
SO JOURNAL OF CLINICAL CHILD PSYCHOLOGY
LA English
DT Article
ID ELEMENTARY-SCHOOL-CHILDREN; HIGH-RISK ADOLESCENTS; SOCIAL SUPPORT;
   NEIGHBORHOOD DISADVANTAGE; PSYCHOLOGICAL WELLNESS; LIFE STRESSORS;
   ADJUSTMENT; FAMILY; COMPETENCE; CHILDHOOD
AB Studied 185 seventh- and eighth-grade inner-city adolescents. Participants were categorized as low and high in exposure to stressors (stressful events or neighborhood disadvantage) and externally exhibited competence (self-, teacher, and school reports). We predicted that resilient (high-stress/high-competence) and stress-affected (high-stress/low-competence) youth would differ across three domains of hypothesized protective resources: infernal resources (i.e., coping skills, perceived competence), familial support, and extrafamilial support. We also predicted that there would be an emotional cost to resilient youth in terms of experiencing internalizing problems (depression, anxiety). There were direct effects for stressor level on several protective resources; however, the hypothesized protective resources did not discriminate resilient from stress-affected youth. Both Resilient and stress-affected youth experienced equivalent levels of internalizing symptoms, and these groups' scores were higher than those of low-stress participants. These results are possibly reflective of the effects of chronic stressors.
C1 Bowling Green State Univ, Dept Psychol, Bowling Green, OH 43403 USA.
   Louisiana State Univ, Sch Med, Baton Rouge, LA 70803 USA.
RP Dubow, EF (reprint author), Bowling Green State Univ, Dept Psychol, Bowling Green, OH 43403 USA.
NR 46
TC 54
Z9 55
U1 0
U2 9
PU LAWRENCE ERLBAUM ASSOC INC
PI MAHWAH
PA 10 INDUSTRIAL AVE, MAHWAH, NJ 07430-2262 USA
SN 0047-228X
J9 J CLIN CHILD PSYCHOL
JI J. Clin. Child Psychol.
PD MAR
PY 2000
VL 29
IS 1
BP 129
EP 142
DI 10.1207/S15374424jccp2901_13
PG 14
WC Psychology, Clinical; Psychology, Developmental
SC Psychology
GA 281YR
UT WOS:000085189500012
PM 10693039
DA 2020-02-16
ER

PT J
AU Crowley, SL
   Merrell, KW
AF Crowley, SL
   Merrell, KW
TI Convergent and discriminant validity of the internalizing symptoms scale
   for children
SO JOURNAL OF PSYCHOEDUCATIONAL ASSESSMENT
LA English
DT Article; Proceedings Paper
CT 6th Annual Conference on Child Health Psychology
CY APR 24-26, 1997
CL GAINESVILLE, FLORIDA
ID ELEMENTARY-AGE CHILDREN; SELF-REPORT; NEGATIVE AFFECTIVITY; CHILDHOOD
   DEPRESSION; TRIPARTITE MODEL; ANXIETY; VALIDATION
AB The Internalizing Symptoms Scale for Children (ISSC) is a relatively new self report measure designed to assess the bread domain of internalizing problems of children and to integrate the two- and three-factor models of affect proposed by Watson, Clark, and colleagues (cf. Watson & Clark, 1992). To date, limited research has been conducted investigating the performance of the negative affect/general dic tress and positive affect dimensions of the ISSC. The present research investigated convergent and discriminant validity coefficients between domain-specific self-report (RCDS, RCMAS, SSRS) and peer-report (PNID) measures with both the ISSC total and subscale scores. Validity coefficients support the continued use of the ISSC total score as a measure of distress that compares favorably with other commonly used measures. Correlations between ISSC subscales and other self-report measures indicate that the relationships between positive affect and negative affect and anxiety and depression proposed in the adult literature may also apply to children. Implications for clinical practice and future research are discussed.
C1 Utah State Univ, Dept Psychol, Logan, UT 84322 USA.
   Univ Iowa, Lindquist Ctr N334, Div Psychol & Quantitat Fdn, Iowa City, IA 52242 USA.
RP Crowley, SL (reprint author), Utah State Univ, Dept Psychol, 2810 Univ Blvd, Logan, UT 84322 USA.
NR 43
TC 5
Z9 5
U1 0
U2 0
PU PSYCHOEDUCATIONAL CORP
PI CORDOVA
PA 173 LEIF COVE, CORDOVA, TN 38018 USA
SN 0734-2829
J9 J PSYCHOEDUC ASSESS
JI J. Psychoeduc. Assess.
PD MAR
PY 2000
VL 18
IS 1
BP 4
EP 16
DI 10.1177/073428290001800101
PG 13
WC Psychology, Educational
SC Psychology
GA 308TE
UT WOS:000086728300001
DA 2020-02-16
ER

PT J
AU Lardieri, LA
   Blacher, J
   Swanson, HL
AF Lardieri, LA
   Blacher, J
   Swanson, HL
TI Sibling relationships and parent stress in families of children with and
   without learning disabilities
SO LEARNING DISABILITY QUARTERLY
LA English
DT Article
ID MENTALLY-RETARDED CHILDREN; DISABLED-CHILDREN; BROTHERS; BEHAVIOR;
   SISTERS; CLIMATE; SCHOOL; BURDEN; BOYS
AB The present study investigated whether (a) siblings of children with (LD) and without learning disabilities (NLD) differed in terms of psychological adjustment and perceived impact of their target brother or sister, and (b) whether parents of LD and NLD children differed in terms of perceived stress and burden. Based on Child Behaviour Checklist (CBCL) scores of target child behavior, families were divided into four groups: (a) No LD and no behavior problems (BP), (b) LD only, (c) BP only, and (d) LD and BP. Siblings (n=71) and their parents (n=67) were interviewed in their homes. Regardless of whether the target child was LD or NLD, parent reports of the internalizing and externalizing behavior scores from the CBCL differentially reflected the presence of behavior problems. The results indicated that (a) LD and NLD siblings differed in their perception of the quality of their sibling relationships and self-reports of their own behavior, and (b) the parents of children reported to have a behavior problem with or without LD reported higher levels of perceived burden. A substantial indicator of the impact of a child with LD on siblings and parents was related to whether children with LD also had behavior problems.
C1 Univ Maine, Machias, ME 04654 USA.
   Univ Calif Riverside, Riverside, CA 92521 USA.
RP Lardieri, LA (reprint author), Univ Maine, 9 OBrien Ave, Machias, ME 04654 USA.
RI Blacher, Jacques/F-2685-2017
OI Blacher, Jacques/0000-0003-4860-4279
NR 38
TC 32
Z9 32
U1 0
U2 12
PU COUNC LEARNING DISABILITES KRISTEN MCBRIDE
PI OVER LAND PARK
PA EXECUTIVE SECRETARY PO BOX 40303, OVER LAND PARK, KS 66204 USA
SN 0731-9487
J9 LEARN DISABILITY Q
JI Learn. Disabil. Q.
PD SPR
PY 2000
VL 23
IS 2
BP 105
EP 116
DI 10.2307/1511140
PG 12
WC Education, Special; Rehabilitation
SC Education & Educational Research; Rehabilitation
GA 312YX
UT WOS:000086972500002
DA 2020-02-16
ER

PT J
AU Barriga, AQ
   Landau, JR
   Stinson, BL
   Liau, AK
   Gibbs, JC
AF Barriga, AQ
   Landau, JR
   Stinson, BL
   Liau, AK
   Gibbs, JC
TI Cognitive distortion and problem behaviors in adolescents
SO CRIMINAL JUSTICE AND BEHAVIOR
LA English
DT Article
ID ANTISOCIAL-BEHAVIOR; DEPRESSION; THERAPY; QUESTIONNAIRE; VALIDATION;
   DISORDER; CHILDREN; CONDUCT; ANXIETY; ERRORS
AB The authors investigated the prevalence of self-serving and self-debasing cognitive distortions and their specific relations to externalizing and internalizing problem behaviors in 96 incarcerated male and female delinquents and a comparison sample of 66 high school students. The incarcerated participants evidenced higher levels of cognitive distortion (self-serving and self-debasing) and problem behavior (externalizing and internalizing) than did comparison participants. Both self-serving and self-debasing cognitive distortions were associated with unique variance in overall problem behaviors. Most notably, self-serving cognitive distortions specifically related to externalizing behaviors, whereas self-debasing cognitive distortions specifically related to internalizing behaviors. The theoretical and treatment implications of the findings are discussed.
C1 Seton Hill Coll, Dept Psychol, Greensburg, PA 15601 USA.
   Ohio State Univ, Columbus, OH 43210 USA.
RP Barriga, AQ (reprint author), Seton Hill Coll, Dept Psychol, Seton Hill Dr, Greensburg, PA 15601 USA.
NR 42
TC 85
Z9 86
U1 0
U2 23
PU SAGE PUBLICATIONS INC
PI THOUSAND OAKS
PA 2455 TELLER RD, THOUSAND OAKS, CA 91320 USA
SN 0093-8548
J9 CRIM JUSTICE BEHAV
JI Crim. Justice Behav.
PD FEB
PY 2000
VL 27
IS 1
BP 36
EP 56
DI 10.1177/0093854800027001003
PG 21
WC Psychology, Clinical; Criminology & Penology
SC Psychology; Criminology & Penology
GA 274NJ
UT WOS:000084771700003
DA 2020-02-16
ER

PT J
AU Castro, D
   Tubiana-Rufi, N
   Moret, L
   Fombonne, E
AF Castro, D
   Tubiana-Rufi, N
   Moret, L
   Fombonne, E
CA PEDIAB Collaborative GRP
TI Psychological adjustment in a French cohort to type 1 diabetic children
SO DIABETES & METABOLISM
LA English
DT Article
DE IDDM; children; psychological adjustment; CBCL (Achenbach); behaviors;
   gender
ID SERVICE UTILIZATION; BEHAVIOR CHECKLIST; CHRONIC ILLNESS; GAZEL COHORT;
   FOLLOW-UP; DISORDERS; IDDM; MELLITUS; SYMPTOMS; YOUTHS
AB The aim of the study was to determine whether IDDM affects the course of psychological adjustment in youths. The study sample included 164 children with IDDM (mean age = 10.2) and their parents compared to 164 healthy controls matched for age, sex and socioeconomic status. Adjustment was measured with the Child Behavior Checklist, a parental rating scale, validated and adapted for the French population. Two-way ANOVAs on CBCL scale scores showed that scores for both internalizing and externalizing problem behaviors and the total CBCL score were significantly raised in diabetic children (p < 0.001). Further comparisons on the 8 narrow-band scale scores of the CBCL indicated increased scores for diabetic children on 6 dimensions. A significant Gender x Status (IDDM versus Controls) interaction was found, supportive of higher rates of aggressive behaviors amongst male diabetic children (p < 0.01). Controlling for age, no correlation was found between CBCL total, internalizing and externalizing scores and duration of IDDM or HbAlc levels within the diabetic group. Psychological adjustment to chronic illness needs to be considered with respect to both normal developmental demands as well as in the context of the specific challenges posed by the disease.
C1 Hop Robert Debre, AP HP, Serv Endocrinol & Diabetol Pediat, F-75019 Paris, France.
   Ctr Hosp, Dept Med Informat, Dreux, France.
   Maudsley Hosp, Inst Psychiat, London SE5 8AZ, England.
RP Tubiana-Rufi, N (reprint author), Hop Robert Debre, AP HP, Serv Endocrinol & Diabetol Pediat, 48 Bd Serurier, F-75019 Paris, France.
RI Fombonne, Eric/M-4893-2018
OI Fombonne, Eric/0000-0002-8605-3538
NR 32
TC 6
Z9 7
U1 0
U2 1
PU MASSON EDITEUR
PI PARIS 06
PA 120 BLVD SAINT-GERMAIN, 75280 PARIS 06, FRANCE
SN 0338-1684
J9 DIABETES METAB
JI Diabetes Metab.
PD FEB
PY 2000
VL 26
IS 1
BP 29
EP 34
PG 6
WC Endocrinology & Metabolism
SC Endocrinology & Metabolism
GA 293ZR
UT WOS:000085885900002
PM 10705101
DA 2020-02-16
ER

PT J
AU Mathiesen, KS
   Sanson, A
AF Mathiesen, KS
   Sanson, A
TI Dimensions of early childhood behavior problems: Stability and
   predictors of change from 18 to 30 months
SO JOURNAL OF ABNORMAL CHILD PSYCHOLOGY
LA English
DT Article
DE preschool children; behavior problems; temperament; risk factors
ID 3-YEAR-OLD CHILDREN; EMOTIONAL-PROBLEMS; MENTAL-HEALTH; DIFFICULT
   TEMPERAMENT; EPIDEMIOLOGIC SAMPLE; MATERNAL DEPRESSION;
   PRESCHOOL-CHILDREN; VALIDITY; ANXIETY; PREVALENCE
AB The prevalence, structure, stability, and predictors of change in early behavior problems were examined in a population-based sample of Norwegian children at 18 and 30 months of age (N = 750). A clear factor structure involving four dimensions emerged at both assessment times: Two factors were characterized by externalizing behaviors and were labeled Social Adjustment and Overactive-Inattentive; one factor tapped internalizing problems and was labeled Emotional Adjustment; and the fourth, related to general immaturity, was labeled Regulation. Specific patterns of child and family risk factors were associated with stability and change over the two time points for each factor. Children with stable problems had the most problematic characteristics on all significant predictors, followed by children with problems at one, but not both, time points. The data suggest that it is possible to identify risk factors for stable problems at 18 months, allowing some prediction of those children whose problems will persist over early childhood. Since specific risk factors emerged for specific types of behavior problems, the results may provide some much-needed guidance to early intervention efforts.
C1 Regionsenter Undervisnng & Forskning Barne & Ungd, N-0801 Oslo, Norway.
   Univ Melbourne, Dept Psychol, Parkville, Vic 3052, Australia.
RP Mathiesen, KS (reprint author), Regionsenter Undervisnng & Forskning Barne & Ungd, PB 143 Tasen, N-0801 Oslo, Norway.
OI Sanson, Ann/0000-0003-4910-3310
NR 69
TC 94
Z9 96
U1 0
U2 3
PU SPRINGER/PLENUM PUBLISHERS
PI NEW YORK
PA 233 SPRING ST, NEW YORK, NY 10013 USA
SN 0091-0627
EI 1573-2835
J9 J ABNORM CHILD PSYCH
JI J. Abnorm. Child Psychol.
PD FEB
PY 2000
VL 28
IS 1
BP 15
EP 31
DI 10.1023/A:1005165916906
PG 17
WC Psychology, Clinical; Psychology, Developmental
SC Psychology
GA 299RV
UT WOS:000086212400003
PM 10772347
DA 2020-02-16
ER

PT J
AU Bergeron, L
   Valla, JP
   Breton, JJ
   Gaudet, N
   Berthiaume, C
   Lambert, J
   St Georges, M
   Smolla, N
AF Bergeron, L
   Valla, JP
   Breton, JJ
   Gaudet, N
   Berthiaume, C
   Lambert, J
   St Georges, M
   Smolla, N
TI Correlates of mental disorders in the Quebec general population of 6 to
   14-year olds
SO JOURNAL OF ABNORMAL CHILD PSYCHOLOGY
LA English
DT Article
DE correlates; internalizing disorders; externalizing disorders; children;
   adolescents
ID CHILDHOOD PSYCHOPATHOLOGY; DYADIC ADJUSTMENT; RISK-FACTORS; CHILDREN;
   RELIABILITY; HEALTH; SCALE
AB Previous epidemiological studies of correlates of child and adolescent mental disorders in the general population have focused more on child/adolescent and socioeconomic/sociodemographic characteristics than on family characteristics. Moreover, there are no generally accepted methods to analyze and interpret correlates. The purpose of the Quebec Child Mental Health Survey in this regard was twofold: (1) to identify correlates of DSM-III-R internalizing and externalizing disorders according to informant (youth, parent, teacher), for three age groups (6-8, 9-11, and 12-14 years), including relevant family characteristics not considered in previous studies; and (2) to interpret the relative importance of risk indicators by ranking correlates according to strength and consistency of association across age groups. Logistic regression models suggest the inconsistency of correlates across informants. The ranking of correlates reveals that individual and family characteristics make a more important contribution than do socioeconomic characteristics, thereby supporting the relevance of proximal variables in the development of psychopathology.
C1 Riviere Des Prairies Hosp, Montreal, PQ H1E 1A4, Canada.
   Univ Montreal, Dept Social & Prevent Med, Montreal, PQ, Canada.
RP Bergeron, L (reprint author), Riviere Des Prairies Hosp, 7070 Perras Blvd, Montreal, PQ H1E 1A4, Canada.
NR 46
TC 33
Z9 33
U1 0
U2 4
PU SPRINGER/PLENUM PUBLISHERS
PI NEW YORK
PA 233 SPRING ST, NEW YORK, NY 10013 USA
SN 0091-0627
EI 1573-2835
J9 J ABNORM CHILD PSYCH
JI J. Abnorm. Child Psychol.
PD FEB
PY 2000
VL 28
IS 1
BP 47
EP 62
DI 10.1023/A:1005170017815
PG 16
WC Psychology, Clinical; Psychology, Developmental
SC Psychology
GA 299RV
UT WOS:000086212400005
PM 10772349
DA 2020-02-16
ER

PT J
AU Wolchik, SA
   Wilcox, KL
   Tein, JY
   Sandler, IN
AF Wolchik, SA
   Wilcox, KL
   Tein, JY
   Sandler, IN
TI Maternal acceptance and consistency of discipline as buffers of divorce
   stressors on children's psychological adjustment problems
SO JOURNAL OF ABNORMAL CHILD PSYCHOLOGY
LA English
DT Article
DE children's postdivorce adjustment; authoritative parenting; divorce;
   stress-buffer effects
ID PARENTAL DIVORCE; MANIFEST ANXIETY; LIFE EVENTS; FAMILY; CONSEQUENCES;
   ADOLESCENCE; REGRESSION; DEPRESSION; AGREEMENT; DAUGHTERS
AB This study examines whether two aspects of mothering-acceptance and consistency of discipline-buffer the effect of divorce stressors on adjustment problems in 678 children, ages 8 to 15, whose families had divorced within the past 2 years. Children reported on divorce stressors; both mothers and children reported on mothering and internalizing and externalizing problems. Multiple regressions indicate that for maternal report of mothering, acceptance interacted with divorce stressors in predicting both dimensions of adjustment problems, with the pattern of findings supporting a stressbuffering effect. For child report of mothering, acceptance, consistency of discipline, and divorce stressors interacted in predicting adjustment problems. The relation between divorce stressors and internalizing and externalizing problems is stronger for children who report low acceptance and low consistency of discipline than for children who report either low acceptance and high consistency of discipline or high acceptance and low consistency of discipline. Children reporting high acceptance and high consistency of discipline have the lowest levels of adjustment problems. Implications of these results for understanding variability in children's postdivorce adjustment and interventions for divorced families are discussed.
C1 Arizona State Univ, Dept Psychol, Tempe, AZ 85287 USA.
   Arizona State Univ, Prevent Res Program, Tempe, AZ 85287 USA.
RP Wolchik, SA (reprint author), Arizona State Univ, Dept Psychol, Tempe, AZ 85287 USA.
FU NIMH NIH HHSUnited States Department of Health & Human ServicesNational
   Institutes of Health (NIH) - USANIH National Institute of Mental Health
   (NIMH) [P30MH39246]
NR 65
TC 62
Z9 65
U1 0
U2 8
PU KLUWER ACADEMIC/PLENUM PUBL
PI NEW YORK
PA 233 SPRING ST, NEW YORK, NY 10013 USA
SN 0091-0627
J9 J ABNORM CHILD PSYCH
JI J. Abnorm. Child Psychol.
PD FEB
PY 2000
VL 28
IS 1
BP 87
EP 102
DI 10.1023/A:1005178203702
PG 16
WC Psychology, Clinical; Psychology, Developmental
SC Psychology
GA 299RV
UT WOS:000086212400008
PM 10772352
DA 2020-02-16
ER

PT J
AU Realmuto, GM
   August, GJ
   Hektner, JM
AF Realmuto, GM
   August, GJ
   Hektner, JM
TI Predictive power of peer behavioral assessment for subsequent
   maladjustment in community samples of disruptive and nondisruptive
   children
SO JOURNAL OF CHILD PSYCHOLOGY AND PSYCHIATRY AND ALLIED DISCIPLINES
LA English
DT Article
DE peer reputation; externalizing behavior problems; internalizing behavior
   problems; assessment; disruptive behavior; high-risk studies; peer
   relationships; prediction; school children
ID DEFICIT HYPERACTIVITY DISORDER; CLASS PLAY METHOD; CHILDHOOD; BOYS;
   AGGRESSION; ADJUSTMENT; REPUTATION; WITHDRAWAL; VARIABLES; MIDDLE
AB In a prospective, longitudinal study with community samples of disruptive and nondisruptive children, the predictive relations between peer-assessed dimensions of behavioral reputation in elementary school and teacher-rated behavioral adjustment and lest scores of academic achievement were examined over a 4-year period. The Revised Class Play (RCP), a social role matching instrument completed by students about their classmates, was used to assess behavioral dimensions of children's peer reputation at baseline. Regression analyses showed that the RCP dimensions of aggressive-disruptive, sensitive-isolated, and social etiquette were the best predictors of later teacher-rated externalizing problems, internalizing problems, and subsequent adaptive skills respectively. Only IQ predicted later academic achievement. When IQ and disruptive / nondisruptive group st at us were added to each regression equation they further contributed as significant predictors. When parent and teacher ratings of behavior problems at baseline were entered jointly with RCP dimensions into regression equations, the peer dimensions further explained outcome variance. Additive effects of the RCP dimensions were found only for the externalizing problems outcome. Disruptive children with mild levels of aggressive behavior and high levels of sensitive-isolated behavior had less externalizing problems at outcome. A comparison of the difference between disruptive and nondisruptive groups in the relationship of baseline RCP scores to leacher outcomes showed no difference between groups. suggesting that the groups did not depart appreciably from their initial differences relative to each other over time.
C1 Univ Minnesota, Sch Med, Div Child & Adolescent Psychiat, Minneapolis, MN 55455 USA.
RP Realmuto, GM (reprint author), Univ Minnesota, Sch Med, Div Child & Adolescent Psychiat, F256 W,2450 Riverside Ave, Minneapolis, MN 55455 USA.
RI Hektner, Joel M/AAD-2350-2019
OI Hektner, Joel M/0000-0002-8420-9885
NR 26
TC 9
Z9 9
U1 0
U2 1
PU CAMBRIDGE UNIV PRESS
PI NEW YORK
PA 40 WEST 20TH STREET, NEW YORK, NY 10011-4211 USA
SN 0021-9630
J9 J CHILD PSYCHOL PSYC
JI J. Child Psychol. Psychiatry Allied Discip.
PD FEB
PY 2000
VL 41
IS 2
BP 181
EP 190
DI 10.1017/S0021963099005181
PG 10
WC Psychology, Developmental; Psychiatry; Psychology
SC Psychology; Psychiatry
GA 293AA
UT WOS:000085828300006
PM 10750544
DA 2020-02-16
ER

PT J
AU Carter, AS
   O'Donnell, DA
   Schultz, RT
   Scahill, L
   Leckman, JF
   Pauls, DL
AF Carter, AS
   O'Donnell, DA
   Schultz, RT
   Scahill, L
   Leckman, JF
   Pauls, DL
TI Social and emotional adjustment in children affected with Gilles de la
   Tourette's syndrome: Associations with ADHD and family functioning
SO JOURNAL OF CHILD PSYCHOLOGY AND PSYCHIATRY AND ALLIED DISCIPLINES
LA English
DT Article
DE Tourette syndrome; family functioning; ADHD; social-emotional
   functioning; social behavior
ID ATTENTION-DEFICIT DISORDER; AUTOSOMAL-DOMINANT TRANSMISSION;
   HYPERACTIVITY DISORDER; GENETIC-RELATIONSHIP; INHERITANCE; SEVERITY;
   PSYCHOPATHOLOGY; COMORBIDITY; CHILDHOOD; IMPACT
AB This study examined social-emotional functioning in children with Gilles de la Tourette's syndrome (TS) alone and children with TS and Attention Deficit Hyperactivity Disorder (ADHD). In addition, the contribution of family functioning to social competence was examined. Children with a clinical diagnosis of TS were recruited from the Yale Child Study Center TS specialty clinic. Unaffected control children were recruited through newspaper advertisements and announcements within the university and at area schools. The final sample consisted of 72 children (45 boys and 27 girls) between the ages of 8 and 14. Sixteen children met DMS-III-R criteria for TS, 33 children met criteria for TS and ADHD, and 23 children had no psychiatric diagnoses. Children with TS and ADHD evidenced more externalizing and internalizing behavior problems and poorer social adaptation than children with TS only or unaffected controls. Children with TS only were not significantly different from unaffected controls on most measures of externalizing behaviors and social adaptation but did exhibit more internalizing symptoms. Tic symptom severity was not associated with social, behavioral, or emotional functioning among children with TS, even after stratifying by medication status. However, ADHD diagnosis, obsessional symptom severity, and family functioning were significantly associated with social and emotional adjustment among TS children. Moreover, family functioning was associated with social and emotional adjustment even after controlling for TS and ADHD diagnostic status. These findings demonstrate that much of the social and behavioral dysfunction in children with TS is ADHD-specific and children with TS alone have a very different social-emotional profile than do those with TS plus ADHD. Finally, social-emotional adjustment in children with TS is best understood within the family context.
C1 Univ Massachusetts, Dept Psychol, Boston, MA 02125 USA.
   Yale Univ, Sch Med, New Haven, CT USA.
   Yale Univ, Sch Nursing, New Haven, CT 06536 USA.
RP Carter, AS (reprint author), Univ Massachusetts, Dept Psychol, 100 Morrissey Blvd, Boston, MA 02125 USA.
OI Carter, Alice/0000-0001-9861-1560; Scahill, Lawrence/0000-0001-5073-1707
FU NIMH NIH HHSUnited States Department of Health & Human ServicesNational
   Institutes of Health (NIH) - USANIH National Institute of Mental Health
   (NIMH) [MH49351, MH00508]; NINDS NIH HHSUnited States Department of
   Health & Human ServicesNational Institutes of Health (NIH) - USANIH
   National Institute of Neurological Disorders & Stroke (NINDS) [NS16648]
NR 62
TC 130
Z9 136
U1 0
U2 19
PU CAMBRIDGE UNIV PRESS
PI NEW YORK
PA 40 WEST 20TH STREET, NEW YORK, NY 10011-4211 USA
SN 0021-9630
J9 J CHILD PSYCHOL PSYC
JI J. Child Psychol. Psychiatry Allied Discip.
PD FEB
PY 2000
VL 41
IS 2
BP 215
EP 223
DI 10.1017/S0021963099005156
PG 9
WC Psychology, Developmental; Psychiatry; Psychology
SC Psychology; Psychiatry
GA 293AA
UT WOS:000085828300009
PM 10750547
DA 2020-02-16
ER

PT J
AU Grych, JH
   Jouriles, EN
   Swank, PR
   McDonald, R
   Norwood, WD
AF Grych, JH
   Jouriles, EN
   Swank, PR
   McDonald, R
   Norwood, WD
TI Patterns of adjustment among children of battered women
SO JOURNAL OF CONSULTING AND CLINICAL PSYCHOLOGY
LA English
DT Article
ID BEHAVIOR PROBLEMS; MARITAL CONFLICT; FAMILY VIOLENCE; MENTAL-HEALTH;
   PHYSICAL AGGRESSION; DEPRESSIVE SYMPTOMS; UNINTENDED VICTIMS; MOTHERS;
   PARENT; GENDER
AB Children exposed to interparental violence have been characterized by an array of psychological problems, but findings regarding the precise nature of these problems have been inconsistent. This study used cluster analysis to determine whether distinct patterns of adjustment could be identified in 228 8-to 14-year-old children residing in battered women's shelters. Five such patterns emerged: multiproblem-externalizing, multiproblem-internalizing, externalizing, mild distress, and no problems reported. This solution was cross-validated in independent halves of the sample and was similar for buys and girls. Differences among the clusters on relevant family and demographic variables were examined, and it was found that the clusters could be distinguished on the basis of the frequency of children's exposure to interparental violence, parent-child aggression, and children's appraisals of interparental conflict.
C1 Marquette Univ, Dept Psychol, Milwaukee, WI 53201 USA.
   Univ Houston, Dept Psychol, Houston, TX 77204 USA.
   Univ Houston, Dept Educ Psychol, Houston, TX 77204 USA.
RP Grych, JH (reprint author), Marquette Univ, Dept Psychol, POB 1881, Milwaukee, WI 53201 USA.
RI McDonald, Renee/G-3120-2011
FU PHS HHSUnited States Public Health Service [53380]
NR 62
TC 197
Z9 198
U1 3
U2 19
PU AMER PSYCHOLOGICAL ASSOC
PI WASHINGTON
PA 750 FIRST ST NE, WASHINGTON, DC 20002-4242 USA
SN 0022-006X
J9 J CONSULT CLIN PSYCH
JI J. Consult. Clin. Psychol.
PD FEB
PY 2000
VL 68
IS 1
BP 84
EP 94
DI 10.1037/0022-006X.68.1.84
PG 11
WC Psychology, Clinical
SC Psychology
GA 287FJ
UT WOS:000085495600010
PM 10710843
DA 2020-02-16
ER

PT J
AU Abad, J
   Forns, M
   Amador, JA
   Martorell, B
AF Abad, J
   Forns, M
   Amador, JA
   Martorell, B
TI Youth Self-Report fiability and validity in an adolescent sample.
SO PSICOTHEMA
LA Spanish
DT Article
AB Youth Self-Report fiability and validity in an adolescent sample. This work analyses the validity and reliability of the Youth Self Report (YSR), using the Spanish translation by Lemos. The sample was composed of 342 students from Barcelona, that were in their first year of high school. The YSR internal consistency was higher for the Internalizing and Externalizing groupings than for the narrow-band syndromes. The concurrent validity analysis showed relations between the Internalizing YSR grouping and several depression and the Psychological inadequacy CAQ scales. On the contrary, the Externalizing grouping did not show a consistent relational pattern to CAQ scales. It can be added, that for boys and girls the explanation of Internalizing problems was linked to different psychological contents.
C1 Autonomous Univ Barcelona, Fac Psicol, E-08035 Barcelona, Spain.
   Hosp St Pau, Barcelona, Spain.
RP Abad, J (reprint author), Autonomous Univ Barcelona, Fac Psicol, E-08035 Barcelona, Spain.
RI Amador-Campos, Juan Antonio/F-3834-2014; Forns, Maria/F-9549-2010
OI Amador-Campos, Juan Antonio/0000-0002-0160-1647; 
NR 12
TC 26
Z9 27
U1 0
U2 13
PU COLEGIO OFICIAL DE PSICOLOGOS DE ASTURIAS
PI OVIEDO
PA ILDEFONSO S. DEL RIO, 4-1 B, 33001 OVIEDO, SPAIN
SN 0214-9915
J9 PSICOTHEMA
JI Psicothema
PD FEB
PY 2000
VL 12
IS 1
BP 49
EP 54
PG 6
WC Psychology, Multidisciplinary
SC Psychology
GA 277UL
UT WOS:000084951900006
OA DOAJ Gold
DA 2020-02-16
ER

PT J
AU Muris, P
   Merckelbach, H
   Moulaert, V
   Gadet, B
AF Muris, P
   Merckelbach, H
   Moulaert, V
   Gadet, B
TI Associations of symptoms of anxiety disorders and self-reported behavior
   problems in normal children
SO PSYCHOLOGICAL REPORTS
LA English
DT Article
ID SCREEN
AB 61 children, aged between 14 and 18 years, completed the Screen for Child Anxiety Related Emotional Disorders, a scale of anxiety disorders symptoms, and the Youth Self-report, a measure of internalizing, i.e., emotional, and externalizing, i.e., behavioral, problems. Analysis showed that, with the exception of the Social Phobia and the Specific Phobia subscales, Screen total and subscale scores were significantly related to Internalizing problems (rs between .40 and .77). Thus, the more frequently children reported Anxiety Disorder symptoms, the more often they reported emotional problems. Furthermore, in particular, anxious-depressed problems as measured by the Youth Self-report were significantly associated with scores on Screen scales. These results further support the concurrent validity of the Screen.
C1 Maastricht Univ, Dept Med Clin & Expt Psychol, POB 616, NL-6200 MD Maastricht, Netherlands.
RP Muris, P (reprint author), Maastricht Univ, Dept Med Clin & Expt Psychol, POB 616, NL-6200 MD Maastricht, Netherlands.
NR 12
TC 2
Z9 2
U1 0
U2 2
PU SAGE PUBLICATIONS INC
PI THOUSAND OAKS
PA 2455 TELLER RD, THOUSAND OAKS, CA 91320 USA
SN 0033-2941
EI 1558-691X
J9 PSYCHOL REP
JI Psychol. Rep.
PD FEB
PY 2000
VL 86
IS 1
BP 157
EP 162
DI 10.2466/pr0.2000.86.1.157
PG 6
WC Psychology, Multidisciplinary
SC Psychology
GA 300GA
UT WOS:000086243500024
PM 10778265
DA 2020-02-16
ER

PT J
AU Wall, TL
   Garcia-Andrade, C
   Wong, V
   Lau, P
   Ehlers, CL
AF Wall, TL
   Garcia-Andrade, C
   Wong, V
   Lau, P
   Ehlers, CL
TI Parental history of alcoholism and problem behaviors in native-American
   children and adolescents
SO ALCOHOLISM-CLINICAL AND EXPERIMENTAL RESEARCH
LA English
DT Article
DE mission Indian; family history of alcoholism
ID FAMILY HISTORY; CHILDHOOD PSYCHOPATHOLOGY; SUBSTANCE USE; DRUG-USE;
   RISK; PREDICTORS; FATHERS
AB Background: A positive family history of alcoholism is one of the most consistent and powerful predictors of a person's risk for developing this disorder. This finding has stimulated much research on etiological vulnerability factors and mechanisms by which children of alcoholic parents are at high risk for developing alcohol-related problems. In primarily Euro-American samples, parental alcoholism has been associated with a variety of negative outcomes for children and adolescents, including problematic behavior. Native-American Indians, in addition to high rates of alcoholism and alcohol-related mortality, have the highest prevalence of a positive family history far alcoholism of all ethnic groups in the United States.
   Methods: This study used the Achenbach Child Behavior Checklist (CBCL) to evaluate behavioral problems in 96 Mission Indian children and adolescents based on the presence or absence of parental alcohol dependence and sex of the offspring.
   Results: Consistent with previous research, results indicated a high prevalence of a positive family history of alcoholism in these Native-American youths. Seventy-four percent of the offspring had either one or both parents with alcohol dependence (children of alcoholics). Only 7% had no first- or second-degree alcoholic relatives. Results indicated that sons of alcoholics scored significantly higher on the Total Behavior Problem scale, as well as the Internalizing and Externalizing scales, of the CBCL than sons of nonalcoholics, whereas there were no significant differences in CBCL scores between daughters of alcoholics and daughters of nonalcoholics. It is noteworthy that scores on the CBCL for Mission Indian children of alcoholics were comparable to scores in the published literature of children of alcoholics of other ethnicities. In addition, a relatively low percentage of youths were identified with significant levels of behavioral problems.
   Conclusions: These findings suggest that sons of alcoholics of Mission Indian heritage experience more problems than sons of nonalcoholics, but also suggest that Mission Indian children of alcoholics are not more vulnerable to behavioral problems than children of alcoholic parents of other ethnic backgrounds.
C1 Vet Affairs San Diego Healtcare Syst, San Diego, CA 92161 USA.
   Scripps Res Inst, Dept Neuropharmacol, La Jolla, CA 92037 USA.
   Univ Calif San Diego, Dept Psychiat, La Jolla, CA 92093 USA.
RP Wall, TL (reprint author), Vet Affairs San Diego Healtcare Syst, 116B,3350 La Jolla Village Dr, San Diego, CA 92161 USA.
EM twall@ucsd.edu
RI Duran, Bonnie m/A-3029-2009
OI Wall, Tamara/0000-0003-0605-8660
FU NCRR NIH HHSUnited States Department of Health & Human ServicesNational
   Institutes of Health (NIH) - USANIH National Center for Research
   Resources (NCRR) [M01 RR000833]; NIAAA NIH HHSUnited States Department
   of Health & Human ServicesNational Institutes of Health (NIH) - USANIH
   National Institute on Alcohol Abuse & Alcoholism (NIAAA) [R01 AA010201,
   R01AA10201, K05AA00223, K02AA00269, K02 AA000269]
NR 35
TC 26
Z9 26
U1 0
U2 9
PU WILEY
PI HOBOKEN
PA 111 RIVER ST, HOBOKEN 07030-5774, NJ USA
SN 0145-6008
EI 1530-0277
J9 ALCOHOL CLIN EXP RES
JI Alcoholism (NY)
PD JAN
PY 2000
VL 24
IS 1
BP 30
EP 34
DI 10.1097/00000374-200001000-00005
PG 5
WC Substance Abuse
SC Substance Abuse
GA 276WT
UT WOS:000084901900005
PM 10656189
DA 2020-02-16
ER

PT J
AU Shahinfar, A
   Fox, NA
   Leavitt, LA
AF Shahinfar, A
   Fox, NA
   Leavitt, LA
TI Preschool children's exposure to violence: Relation of behavior problems
   to parent and child reports
SO AMERICAN JOURNAL OF ORTHOPSYCHIATRY
LA English
DT Article
ID AFRICAN-AMERICAN YOUTH; INNER-CITY YOUTH; COMMUNITY VIOLENCE;
   YOUNG-CHILDREN; POSTTRAUMATIC-STRESS; LOW-INCOME; ADOLESCENTS; SYMPTOMS;
   WITNESS
AB A group of 155 parents and their preschool children attending Head Start reported on the children's exposure to community violence, level of distress symptoms, and behavioral problems. The behavioral correlates of exposure were found to differ according to exposure modality: internalizing problems were more likely in children who witnessed violence, and externalizing problems in those victimized by violence. Issues regarding self-reports by preschool children are highlighted and clinical and research implications discussed.
C1 Univ N Carolina, Ctr Dev Sci, Chapel Hill, NC 27515 USA.
   Univ Maryland, Inst Child Study, College Pk, MD 20742 USA.
   Univ Wisconsin, Waisman Ctr, Madison, WI 53705 USA.
RP Shahinfar, A (reprint author), Univ N Carolina, Ctr Dev Sci, Chapel Hill, NC 27515 USA.
NR 48
TC 98
Z9 101
U1 0
U2 3
PU AMER ORTHOPSYCHIATRIC ASSOC
PI NEW YORK
PA 330 SEVENTH AVE, 18TH FL, NEW YORK, NY 10001 USA
SN 0002-9432
J9 AM J ORTHOPSYCHIAT
JI Am. J. Orthopsychiatr.
PD JAN
PY 2000
VL 70
IS 1
BP 115
EP 125
DI 10.1037/h0087690
PG 11
WC Psychiatry; Social Work
SC Psychiatry; Social Work
GA 286VQ
UT WOS:000085469900012
PM 10702856
DA 2020-02-16
ER

PT J
AU Margolin, G
   Gordis, EB
AF Margolin, G
   Gordis, EB
TI The effects of family and community violence on children
SO ANNUAL REVIEW OF PSYCHOLOGY
LA English
DT Review
DE child abuse; community violence; children's exposure to marital
   violence; child maltreatment; developmental psychopathology
ID PHYSICALLY ABUSED-CHILDREN; POSTTRAUMATIC-STRESS-DISORDER;
   AFRICAN-AMERICAN YOUTH; CHILDHOOD SEXUAL ABUSE; BEHAVIOR PROBLEMS;
   MARITAL CONFLICT; SCHOOL PERFORMANCE; DOMESTIC VIOLENCE; DEVELOPMENTAL
   PSYCHOPATHOLOGY; SOCIOEMOTIONAL DEVELOPMENT
AB This review examines theoretical and empirical literature on children's reactions to three types of violence-child maltreatment, community violence, and interparental violence. In addition to describing internalizing and externalizing problems associated with exposure to violence, this review identifies ways that violence can disrupt typical developmental trajectories through psychobiological effects, posttraumatic stress disorder (PTSD), cognitive consequences, and peer problems. Methodological challenges in this literature include high rates of co-occurrence among types of violence exposure, co-occurrence of violence with other serious life adversities, heterogeneity in the frequency, severity, age of onset, and chronicity of exposure, and difficulties in making causal inferences. A developmental psychopathology perspective focuses attention on how violence may have different effects at different ages and may compromise children's abilities to face normal developmental challenges. Emphasis is placed on the variability of children's reactions to violence, on outcomes that go beyond diagnosable disorders, and on variables that mediate and moderate children's reactions to violence.
C1 Univ So Calif, Dept Psychol, Los Angeles, CA 90089 USA.
   Univ Calif Los Angeles, Dept Psychol, Los Angeles, CA 90095 USA.
RP Margolin, G (reprint author), Univ So Calif, Dept Psychol, Los Angeles, CA 90089 USA.
EM margolin@rcf.usc.edu; gordis@psych.ucla.edu
RI Fahimifar, Sepideh/M-5303-2019
FU NIMH NIH HHSUnited States Department of Health & Human ServicesNational
   Institutes of Health (NIH) - USANIH National Institute of Mental Health
   (NIMH) [R01 MH 57347]; PHS HHSUnited States Public Health Service [R01
   36595]
NR 194
TC 686
Z9 694
U1 11
U2 157
PU ANNUAL REVIEWS
PI PALO ALTO
PA 4139 EL CAMINO WAY, PO BOX 10139, PALO ALTO, CA 94303-0139 USA
SN 0066-4308
EI 1545-2085
J9 ANNU REV PSYCHOL
JI Annu. Rev. Psychol.
PY 2000
VL 51
BP 445
EP 479
DI 10.1146/annurev.psych.51.1.445
PG 35
WC Psychology; Psychology, Multidisciplinary
SC Psychology
GA 295NF
UT WOS:000085974100017
PM 10751978
DA 2020-02-16
ER

PT J
AU Lopez, SR
   Guarnaccia, PJJ
AF Lopez, SR
   Guarnaccia, PJJ
TI Cultural psychopathology: Uncovering the social world of mental illness
SO ANNUAL REVIEW OF PSYCHOLOGY
LA English
DT Review
DE culture; mental disorders; anxiety; schizophrenia; childhood disorders
ID ATAQUES-DE-NERVIOS; EPIDEMIOLOGIC CATCHMENT-AREA; AMERICAN-INDIAN
   ADOLESCENTS; EXPRESSED EMOTION; PSYCHIATRIC-DIAGNOSIS; UNITED-STATES;
   AFRICAN-AMERICANS; HEALTH-SERVICES; TEACHER REPORTS; PANIC DISORDER
AB We review cultural psychopathology research since Kleinman's (1988) important review with the goals of updating past reviews, evaluating current conceptualizations and methods, and identifying emerging substantive trends. Conceptual advances are noted, particularly developments in the definition of culture and the examination of both culture-specific and cultural-general processes. The contributions of the Culture and Diagnosis Task Force for DSM-IV and the World Mental Health Report are reviewed and contrasted. Selected research on anxiety, schizophrenia, and childhood disorders is examined, with particular attention given to the study of ataque de nervios, social factors affecting the course of schizophrenia, and cross-national differences in internalizing and externalizing problems in children. Within the last ten years, cultural psychopathology research has become a significant force. Its focus on the social world holds promise to make significant inroads in reducing suffering and improving people's everyday lives.
C1 Univ Calif Los Angeles, Dept Psychol, Los Angeles, CA 90095 USA.
   Rutgers State Univ, Inst Hlth Hlth Care Policy & Aging Res, New Brunswick, NJ 08901 USA.
RP Lopez, SR (reprint author), Univ Calif Los Angeles, Dept Psychol, Box 951563, Los Angeles, CA 90095 USA.
FU FIC NIH HHSUnited States Department of Health & Human ServicesNational
   Institutes of Health (NIH) - USANIH Fogarty International Center (FIC)
   [TW00061]; NIMH NIH HHSUnited States Department of Health & Human
   ServicesNational Institutes of Health (NIH) - USANIH National Institute
   of Mental Health (NIMH) [K08MH0499, R29 MH45789]
NR 150
TC 172
Z9 174
U1 0
U2 45
PU ANNUAL REVIEWS INC
PI PALO ALTO
PA 4139 EL CAMINO WAY, PO BOX 10139, PALO ALTO, CA 94303-0139 USA
SN 0066-4308
J9 ANNU REV PSYCHOL
JI Annu. Rev. Psychol.
PY 2000
VL 51
BP 571
EP 598
DI 10.1146/annurev.psych.51.1.571
PG 28
WC Psychology; Psychology, Multidisciplinary
SC Psychology
GA 295NF
UT WOS:000085974100020
PM 10751981
DA 2020-02-16
ER

PT J
AU Breslau, N
   Chilcoat, HD
   Johnson, EO
   Andreski, P
   Lucia, VC
AF Breslau, N
   Chilcoat, HD
   Johnson, EO
   Andreski, P
   Lucia, VC
TI Neurologic soft signs and low birthweight: Their association and
   neuropsychiatric implications
SO BIOLOGICAL PSYCHIATRY
LA English
DT Article
DE soft signs; low birthweight IQ; psychiatric sequelae
ID LOW-BIRTH-WEIGHT; LONGITUDINAL DATA-ANALYSIS; AGE 6 YEARS; CHILDREN;
   OUTCOMES; DISORDERS; CHILDHOOD; STABILITY; SEQUELAE; MOTOR
AB Background: We examine the relationship between neurologic soft signs and cognitive deficits, learning disorders, and psychiatric problems in low birthweight (LBW) and normal birthweight (NBW) children,
   Methods: Representative samples of LEW and NEW children were selected from the 1983-1985 newborn discharges of two major hospitals in Michigan, Eight hundred-twenty three children (75% of the target sample) were evaluated at ages 6 and 11. A standardized neurologic evaluation was used by neurologists to measure neurologic soft signs at age 6 (children with frank neurologic impairment were excluded), Ie was measured by WISC-R and behavior problem lists were rated by mothers and teachers, Standard tests of academic achievement were used to identify learning disorders, All assessments were blind to LEW status, Using multiple regression analysis, applying generalized estimating equations (GEE), we estimated the effects of soft signs on 3 behavioral domains, based on information from multiple informants and times of assessment.
   Results: LEW was associated with a two-fold increased risk for soft signs, Soft signs increased the risk for subnormal le and for learning disorders in children with normal IQ Soft signs were associated with excess internalizing problems in LEW and NEW children, and with attention and externalizing problems in LEW children; the excess in externalizing problems in LEW children was observed only at age 6.
   Conclusions: Soft signs are a marker of high risk for cognitive and psychiatric problems, Of particular concern is their presence in LEW children, in whom they are associated with more severe cognitive deficits and more pervasive psychiatric problems.
C1 Henry Ford Hlth Syst, Dept Psychiat, Detroit, MI 48202 USA.
   Henry Ford Hlth Syst, Dept Biostat & Res Epidemiol, Detroit, MI 48202 USA.
   Case Western Reserve Univ, Sch Med, Dept Psychiat, Cleveland, OH 44106 USA.
   Univ Michigan, Sch Med, Dept Psychiat, Ann Arbor, MI USA.
RP Breslau, N (reprint author), Henry Ford Hlth Syst, Dept Psychiat, 1 Ford Pl,3A, Detroit, MI 48202 USA.
RI Breslau, Naomi/I-3196-2012
OI Johnson, Eric Otto/0000-0002-8870-1949
FU NIMH NIH HHSUnited States Department of Health & Human ServicesNational
   Institutes of Health (NIH) - USANIH National Institute of Mental Health
   (NIMH) [MH-44586]
NR 43
TC 91
Z9 93
U1 0
U2 8
PU ELSEVIER SCIENCE INC
PI NEW YORK
PA 655 AVENUE OF THE AMERICAS, NEW YORK, NY 10010 USA
SN 0006-3223
J9 BIOL PSYCHIAT
JI Biol. Psychiatry
PD JAN 1
PY 2000
VL 47
IS 1
BP 71
EP 79
DI 10.1016/S0006-3223(99)00131-6
PG 9
WC Neurosciences; Psychiatry
SC Neurosciences & Neurology; Psychiatry
GA 275RM
UT WOS:000084834000009
PM 10650451
DA 2020-02-16
ER

PT J
AU Harvey, EA
AF Harvey, EA
TI Parenting similarity and children with attention-deficit/hyperactivity
   disorder
SO CHILD & FAMILY BEHAVIOR THERAPY
LA English
DT Article
DE parenting; ADHD; family functioning; school-aged children
ID DEFICIT HYPERACTIVITY DISORDER; BEHAVIOR PROBLEMS; FAMILIES; STRESS;
   BOYS; SATISFACTION; AGREEMENT; ALLIANCE; MOTHERS; FATHER
AB This study examined the relation between parenting similarity and comorbid internalizing and disruptive behavior problems among 70 children with Attention-Deficit/Hyperactivity Disorder (ADHD). General child rearing similarity and discipline similarity were found td be associated with fewer disruptive behavior problems but not related to internalizing problems. Parenting similarity was also found to be associated with greater marital adjustment and less marital conflict among parents of ADHD children. In contrast to previous studies in non-clinical populations, controlling for parental effectiveness these relations are significant. Parenting similarity, related to fathers' reports of parenting alliance and discipline similarity, is also found to be associated with lower parenting stress for mothers. Implications for parent training for ADHD children are discussed.
C1 Univ Massachusetts, Dept Psychol, Amherst, MA 01003 USA.
RP Harvey, EA (reprint author), Univ Massachusetts, Dept Psychol, Tobin Hall,Box 37710, Amherst, MA 01003 USA.
NR 45
TC 19
Z9 19
U1 0
U2 4
PU HAWORTH PRESS INC
PI BINGHAMTON
PA 10 ALICE ST, BINGHAMTON, NY 13904-1580 USA
SN 0731-7107
J9 CHILD FAM BEHAV THER
JI Child Fam. Behav. Ther.
PY 2000
VL 22
IS 3
BP 39
EP 54
DI 10.1300/J019v22n03_02
PG 16
WC Psychology, Clinical; Family Studies
SC Psychology; Family Studies
GA 339QZ
UT WOS:000088490600002
DA 2020-02-16
ER

PT J
AU Heflinger, CA
   Simpkins, CG
   Combs-Orme, T
AF Heflinger, CA
   Simpkins, CG
   Combs-Orme, T
TI Using the CBCL to determine the clinical status of children in state
   custody
SO CHILDREN AND YOUTH SERVICES REVIEW
LA English
DT Article
ID FOSTER-CHILDREN; MENTAL-HEALTH; CARE; DISORDERS; OUTCOMES; SERVICES;
   BEHAVIOR
AB This manuscript reviews information on past use of the CBCL to describe the clinical status of children in state custody and the results of a recent study of a representative statewide sample. The sample included a random sample of children in state custody, including those in foster care, kinship care, group residential facilities, and state institutions. One third (34%) of the children in state custody were reported as having significant behavior problems. The narrow band scales reflecting greatest difficulties included Aggressive, Delinquent, and Withdrawn behavior. The youngest teenage group was significantly more likely to have Internalizing problems in the clinical level, and those living in family homes were more likely to have scores in the non-clinical range than those in foster homes or group placements. There were no effects of gender, race, adjudication status, or length of time in custody. Implications for policy makers, caseworkers, and researchers are discussed.
C1 Vanderbilt Univ, Nashville, TN 37240 USA.
   Univ Tennessee, Knoxville, TN 37996 USA.
RP Heflinger, CA (reprint author), Vanderbilt Inst Publ Policy Studies, 1207 18th Ave S, Nashville, TN 37203 USA.
NR 35
TC 143
Z9 143
U1 1
U2 18
PU PERGAMON-ELSEVIER SCIENCE LTD
PI OXFORD
PA THE BOULEVARD, LANGFORD LANE, KIDLINGTON, OXFORD OX5 1GB, ENGLAND
SN 0190-7409
J9 CHILD YOUTH SERV REV
JI Child. Youth Serv. Rev.
PD JAN
PY 2000
VL 22
IS 1
BP 55
EP 73
DI 10.1016/S0190-7409(99)00073-0
PG 19
WC Family Studies; Social Work
SC Family Studies; Social Work
GA 281AN
UT WOS:000085136100004
DA 2020-02-16
ER

PT J
AU Monga, S
   Birmaher, B
   Chiappetta, L
   Brent, D
   Kaufman, J
   Bridge, J
   Cully, M
AF Monga, S
   Birmaher, B
   Chiappetta, L
   Brent, D
   Kaufman, J
   Bridge, J
   Cully, M
TI Screen for child anxiety-related emotional disorders (scared):
   Convergent and divergent validity
SO DEPRESSION AND ANXIETY
LA English
DT Article
DE children; adolescents; anxiety disorders; rating scales
ID SCHOOL-AGE-CHILDREN; BEHAVIORAL-INHIBITION; OVERANXIOUS DISORDER;
   INFORMATION-THEORY; ADOLESCENTS; DEPRESSION; SCHIZOPHRENIA; COMORBIDITY;
   RELIABILITY; SCHEDULE
AB The purpose of this study was to examine the Screen for Child Anxiety-Related Emotional Disorder's (SCARED) divergent and convergent validity and its ability to identify anxious children. The SCARED, the Child Behaviour Checklist (CBCL), and the State-Trait Anxiety Inventory for Children (STAIC) were administered to children, adolescents (n = 29), and their parents attending an outpatient noon and anxiety disorders clinic. DSM-IIIR/IV diagnoses were made using a semistructured interview (n = 130) or a symptom checklist (n = 165). The Multi-Trait Multi-Method Matrix was used to assess construct validity, and Receiver Operating Curve analysis was used to assess the sensitivity and specificity of the SCARED, CBCL, and STAIC, The SCARED correlated significantly better with the CBCL's internalizing factors than with the externalizing factors. In addition, parent and child forms of the SCARED correlated significantly with the trait and state subscales of the STAIC, Children with ala anxiety disorder scored significantly higher on the SCARED than children with depression only or disruptive disorders only (P < 0.05), thus demonstrating the discriminant validity of the SCARED. The SCARED is a reliable and valid screening tool for clinically referred children and adolescents with anxiety disorders, (C) 2000 Wiley-Liss, Inc.
C1 Western Psychiat Inst & Clin, Child Psychiat Dept, Pittsburgh, PA USA.
RP Monga, S (reprint author), Hosp Sick Children, Dept Psychiat, 555 Univ Ave, Toronto, ON M5G 1X8, Canada.
NR 47
TC 74
Z9 76
U1 0
U2 17
PU WILEY-LISS
PI NEW YORK
PA DIV JOHN WILEY & SONS INC, 605 THIRD AVE, NEW YORK, NY 10158-0012 USA
SN 1091-4269
J9 DEPRESS ANXIETY
JI Depress. Anxiety
PY 2000
VL 12
IS 2
BP 85
EP 91
DI 10.1002/1520-6394(2000)12:2<85::AID-DA4>3.0.CO;2-2
PG 7
WC Psychology, Clinical; Psychiatry; Psychology
SC Psychology; Psychiatry
GA 365JD
UT WOS:000089947400004
PM 11091931
DA 2020-02-16
ER

PT J
AU Santa Lucia, RC
   Gesten, E
   Rendina-Gobioff, G
   Epstein, M
   Kaufmann, D
   Salcedo, O
AF Santa Lucia, RC
   Gesten, E
   Rendina-Gobioff, G
   Epstein, M
   Kaufmann, D
   Salcedo, O
TI Children's school adjustment: A developmental transactional systems
   perspective
SO JOURNAL OF APPLIED DEVELOPMENTAL PSYCHOLOGY
LA English
DT Article
ID PRIMARY PREVENTION; MENTAL-HEALTH; ANTISOCIAL-BEHAVIOR; ADOLESCENTS;
   METAANALYSIS; SYMPTOMS; PROGRAMS; HASSLES; PARENT; STRESS
AB Developmental pathways relating to internalizing disorders among girls and externalizing disorders among boys were applied to the study of school adjustment within a transactional systems framework. Reports of hassle frequency, hassle severity, and uplift frequency were obtained from 701 third- through fifth-grade children across parent, peer, academic, and family domains. Frequency of peer hassles and uplifts and perceptions of hassle severity were examined in relation to girls' school adjustment. Parental and school-related hassles and uplifts were examined in relation to boys' adjustment. Gender differences and patterns of relationships among predictor variables and adjustment status generally supported the application of developmental transactional systems to understanding school adjustment. implications of these data for school-based prevention efforts are discussed.
C1 Univ S Florida, Dept Psychol, Tampa, FL 33620 USA.
RP Santa Lucia, RC (reprint author), Univ S Florida, Dept Psychol, 4202 E Fowler Ave,BEH 339, Tampa, FL 33620 USA.
NR 31
TC 6
Z9 7
U1 0
U2 7
PU ELSEVIER SCIENCE INC
PI NEW YORK
PA 655 AVENUE OF THE AMERICAS, NEW YORK, NY 10010 USA
SN 0193-3973
J9 J APPL DEV PSYCHOL
JI J. Appl. Dev. Psychol.
PY 2000
VL 21
IS 4
BP 429
EP 446
PG 18
WC Psychology, Developmental
SC Psychology
GA 342JG
UT WOS:000088641000004
DA 2020-02-16
ER

PT J
AU Klinnert, MD
   McQuaid, EL
   McCormick, D
   Adinoff, AD
   Bryant, NE
AF Klinnert, MD
   McQuaid, EL
   McCormick, D
   Adinoff, AD
   Bryant, NE
TI A multimethod assessment of behavioral and emotional adjustment in
   children with asthma
SO JOURNAL OF PEDIATRIC PSYCHOLOGY
LA English
DT Article
DE pediatric; asthma; adjustment; emotion regulation; multimethod; illness
   severity; mother-child interaction
ID PSYCHOLOGICAL ADJUSTMENT; HEALTH-STATUS; ADOLESCENTS; CHILDHOOD;
   METHACHOLINE; CRITICISM; ILLNESS
AB Objective: Examine behavioral adjustment and emotion regulation among 6-year-old children with asthma and a group of healthy controls.
   Method: Subjects were 81 children with asthma and 22 healthy controls. Asthma and allergy statuses were confirmed by objective measures. Emotional and behavioral functioning were assessed through parent report, child interview, and child participation in an emotional regulation paradigm.
   Results: Maternal report revealed more internalizing and total behavior problems for children with asthma compared to controls. Child interview and behavioral observations of emotion regulation yielded no differences between groups. Severity of asthma was related to increased emotional difficulties by clinician interview and observation but not by maternal report.
   Conclusions: Two groups of children with asthma who have psychological difficulties include those with increased anxiety and those with poor emotion regulation and more asthma symptoms. Different measures of child adjustment yield a complex picture of the behavioral difficulties associated with pediatric asthma.
C1 Univ Colorado, Natl Jewish Med & Res Ctr, Hlth Sci Ctr, Denver, CO 80206 USA.
   Brown Univ, Rhode Isl Hosp, Sch Med, Providence, RI 02903 USA.
   Univ Florida, Gainesville, FL 32611 USA.
RP Klinnert, MD (reprint author), Univ Colorado, Natl Jewish Med & Res Ctr, Hlth Sci Ctr, 1400 Jackson St, Denver, CO 80206 USA.
FU NCRR NIH HHSUnited States Department of Health & Human ServicesNational
   Institutes of Health (NIH) - USANIH National Center for Research
   Resources (NCRR) [M01 RR00051]; NHLBI NIH HHSUnited States Department of
   Health & Human ServicesNational Institutes of Health (NIH) - USANIH
   National Heart Lung & Blood Institute (NHLBI) [R01HL53584]
NR 34
TC 44
Z9 47
U1 0
U2 3
PU OXFORD UNIV PRESS INC
PI CARY
PA JOURNALS DEPT, 2001 EVANS RD, CARY, NC 27513 USA
SN 0146-8693
J9 J PEDIATR PSYCHOL
JI J. Pediatr. Psychol.
PD JAN-FEB
PY 2000
VL 25
IS 1
BP 35
EP 46
DI 10.1093/jpepsy/25.1.35
PG 12
WC Psychology, Developmental
SC Psychology
GA 359TM
UT WOS:000089628200006
PM 10826242
OA Bronze
DA 2020-02-16
ER

PT J
AU Dakof, GA
AF Dakof, GA
TI Understanding gender differences in adolescent drug abuse: Issues of
   comorbidity and family functioning
SO JOURNAL OF PSYCHOACTIVE DRUGS
LA English
DT Article
DE adolescent; comorbidity; drug abuse; family; gender differences
ID SUBSTANCE USE; SEX-DIFFERENCES; PSYCHIATRIC-DISORDERS; GIRLS;
   DEPRESSION; BEHAVIOR; CHILDREN; ALCOHOL; SELF; SOCIALIZATION
AB Female adolescent drug use has increased dramatically in the last 30 years, and there is a growing consensus that the syndrome of female adolescent substance abuse is different from the well-recognized male pattern. Gender differences in patterns of comorbidity and family functioning were investigated in a sample of 95 youths (42 girls and 53 boys) referred for substance abuse treatment. The findings indicate that male and female adolescent substance users differ in several clinically meaningful ways. The results from a discriminant function analysis indicate that substance-using adolescents referred to treatment are distinguished especially by the greater degree to which girls have internalizing symptoms and family dysfunction. The clinical implications of these gender differences are articulated.
C1 Univ Miami, Sch Med, Dept Psychiat & Behav Sci, Ctr Treatment Res Adolescent Drug Abuse, Miami, FL 33136 USA.
RP Dakof, GA (reprint author), Univ Miami, Sch Med, Dept Psychiat & Behav Sci, Ctr Treatment Res Adolescent Drug Abuse, 1425 NW 10th Ave,2nd Floor, Miami, FL 33136 USA.
FU NIDA NIH HHSUnited States Department of Health & Human ServicesNational
   Institutes of Health (NIH) - USANIH National Institute on Drug Abuse
   (NIDA) [P50DA07697, R03DA11107]
NR 80
TC 76
Z9 76
U1 0
U2 10
PU HAIGHT-ASHBURY PUBL
PI SAN FRANCISCO
PA 409 CLAYTON ST, SAN FRANCISCO, CA 94117 USA
SN 0279-1072
J9 J PSYCHOACTIVE DRUGS
JI J. Psychoact. Drugs
PD JAN-MAR
PY 2000
VL 32
IS 1
BP 25
EP 32
DI 10.1080/02791072.2000.10400209
PG 8
WC Psychology, Clinical; Substance Abuse
SC Psychology; Substance Abuse
GA 307LT
UT WOS:000086655300004
PM 10801065
DA 2020-02-16
ER

PT J
AU Milich, R
   Lynam, D
   Zimmerman, R
   Logan, TK
   Martin, C
   Leukefeld, C
   Portis, C
   Miller, J
   Clayton, R
AF Milich, R
   Lynam, D
   Zimmerman, R
   Logan, TK
   Martin, C
   Leukefeld, C
   Portis, C
   Miller, J
   Clayton, R
TI Differences in young adult psychopathology among drug abstainers,
   experimenters, and frequent users
SO JOURNAL OF SUBSTANCE ABUSE
LA English
DT Article
ID ABUSE RESISTANCE EDUCATION; SUBSTANCE USE; PROJECT DARE; FOLLOW-UP;
   ALCOHOL; ADOLESCENCE; HEALTH; CHILD
AB Shedler and Block offered the provocative proposal that individuals who experiment with drugs are psychologically healthier than either those who abstain completely or those who are frequent users. Not all studies have come to such conclusions, however In an effort to specify under what conditions Shedler and Block's conclusions might hold the present study examined three groups of drug users (abstainers, experimenters, frequent users) classified according to three different criteria: (a) marijuana rise at age 20; (b) alcohol use during 10th grade; and (c) alcohol use at age 20. The three groups were compared at age 20 in terms of personality, deviant behavior and psychopathology. The results revealed that abstainers were never more psychologically impaired, and were occasionally healthier than experimenters. Fuequent users of marijuana were consistently more impaired than both the abstainers and experimenters, in terms of both internalizing and externalizing disorders. Classification according to marijuana use appeared to be more related to psychopathology than did classification according to alcohol use.
C1 Univ Kentucky, Dept Psychol, Lexington, KY 40506 USA.
RP Milich, R (reprint author), Univ Kentucky, Dept Psychol, Lexington, KY 40506 USA.
RI Logan, TK/O-7061-2018; Lynam, Donald/W-3952-2019; Lynam,
   Donald/J-5755-2014
OI Lynam, Donald/0000-0001-8306-498X; Lynam, Donald/0000-0001-8306-498X
FU NCRR NIH HHSUnited States Department of Health & Human ServicesNational
   Institutes of Health (NIH) - USANIH National Center for Research
   Resources (NCRR) [M01 RR026202]; NIDA NIH HHSUnited States Department of
   Health & Human ServicesNational Institutes of Health (NIH) - USANIH
   National Institute on Drug Abuse (NIDA) [DA05312-10]
NR 29
TC 41
Z9 41
U1 0
U2 6
PU ELSEVIER SCIENCE INC
PI NEW YORK
PA 655 AVENUE OF THE AMERICAS, NEW YORK, NY 10010 USA
SN 0899-3289
J9 J SUBST ABUSE
JI J. SUBST. ABUSE
PY 2000
VL 11
IS 1
BP 69
EP 88
DI 10.1016/S0899-3289(99)00021-8
PG 20
WC Substance Abuse
SC Substance Abuse
GA 298ZA
UT WOS:000086170300007
PM 10756515
DA 2020-02-16
ER

PT J
AU Warren, SL
   Emde, RN
   Sroufe, LA
AF Warren, SL
   Emde, RN
   Sroufe, LA
TI Internal representations: Predicting anxiety from children's play
   narratives
SO JOURNAL OF THE AMERICAN ACADEMY OF CHILD AND ADOLESCENT PSYCHIATRY
LA English
DT Article
DE narratives; anxiety; representations; development
ID BEHAVIORAL-INHIBITION; YOUNG-CHILDREN; SELF; RELIABILITY; ASSOCIATIONS;
   ATTACHMENT; COMPETENCE; ADAPTATION; INTERVIEW; DISORDERS
AB Objective: This research uses children's story-stem play narratives to examine whether certain specified internal representations of self and experiences will predict later childhood anxiety Method: Thirty-five nonclinical children were studied from 5 to 5 years of age Narratives of the 5-year-old children were coded for negative expectations of self, others, and experiences. Parents and teachers completed the Child Behavior Checklist and Teacher's Report Form when the children were 5 and 6 years of age. Mothers completed the anxiety section of the Diagnostic Interview Schedule for Children when the children were 6 years of age. Parental anxiety and child temperament were also measured. Results: Five-year-old child negative expectations significantly predicted mother/father/teacher reports of internalizing and anxiety symptoms and mother reports of separation anxiety overanxious, and social phobia/avoidant: disorder symptoms in the children at 6 years of age, even when anxiety and internalizing symptoms at 5 years of age were entered first in the regression equations. Child negative expectations predicted later anxiety in these analyses better than parental anxiety and child temperament. Conclusions: Child negative expectations may be a risk factor or a mechanism for the development of later anxiety. Children's narratives may be useful for examining such representations and identifying children at risk.
C1 George Washington Univ, Ctr Family Res, Dept Psychiat, Washington, DC 20037 USA.
   Univ Colorado, Hlth Sci Ctr, Dept Psychiat, Denver, CO 80262 USA.
   Univ Minnesota, Inst Child Dev, Minneapolis, MN 55455 USA.
RP Warren, SL (reprint author), George Washington Univ, Ctr Family Res, Dept Psychiat, Ross Hall Room 613,2300 Eye St NW, Washington, DC 20037 USA.
FU NIMH NIH HHSUnited States Department of Health & Human ServicesNational
   Institutes of Health (NIH) - USANIH National Institute of Mental Health
   (NIMH) [MH15442-16, 5K02MH36808, MH22803]
NR 30
TC 70
Z9 70
U1 0
U2 18
PU LIPPINCOTT WILLIAMS & WILKINS
PI PHILADELPHIA
PA 530 WALNUT ST, PHILADELPHIA, PA 19106-3621 USA
SN 0890-8567
J9 J AM ACAD CHILD PSY
JI J. Am. Acad. Child Adolesc. Psychiatr.
PD JAN
PY 2000
VL 39
IS 1
BP 100
EP 107
DI 10.1097/00004583-200001000-00022
PG 8
WC Psychology, Developmental; Pediatrics; Psychiatry
SC Psychology; Pediatrics; Psychiatry
GA 270CT
UT WOS:000084518400022
PM 10638073
DA 2020-02-16
ER

PT J
AU Roth, M
AF Roth, M
TI Physical complaints as an indicator of mental disorders in 12-16 years
   old students
SO PSYCHOLOGIE IN ERZIEHUNG UND UNTERRICHT
LA German
DT Article
DE physical complaints; mental disorder; adolescence
ID SELF-REPORT; ADOLESCENTS; SYMPTOMS; CHILDREN; PSYCHOPATHOLOGY;
   PREVALENCE
AB The present contribution answers the question to what extent physical complaints in adolescence represent an indicator of mental disorders. For that purpose we examined 352 adolescents aged 12 to 16 by using questionnaires to measure these two characteristics. Among other things the results gave evidence that physical complaints particularly covariegate with internalizing syndromes, whereat the correlation is higher for boys than for girls. The results Lire discussed with regard to possible causes as well as consequences for the intercourse with adolescents.
C1 Univ Leipzig, Inst Entwicklungsphysiol,Personlichkeitspsychol &, D-04103 Leipzig, Germany.
RP Roth, M (reprint author), Univ Leipzig, Inst Entwicklungsphysiol,Personlichkeitspsychol &, Seeburgstr 14-20, D-04103 Leipzig, Germany.
NR 31
TC 7
Z9 7
U1 0
U2 0
PU ERNST REINHARDT GMBH CO VERLAG
PI MUNICH 19
PA KEMNATENSTRASSE 46, D-80639 MUNICH 19, GERMANY
SN 0342-183X
J9 PSYCHOL ERZ UNTERR
JI Psychol. Erzieh. Unterr.
PY 2000
VL 47
IS 1
BP 18
EP 28
PG 11
WC Psychology, Educational
SC Psychology
GA 275QN
UT WOS:000084831000004
DA 2020-02-16
ER

PT J
AU Esser, G
   Ihle, W
   Schmidt, MH
   Blanz, B
AF Esser, G
   Ihle, W
   Schmidt, MH
   Blanz, B
TI The course of psychological disorders from childhood to adulthood
SO ZEITSCHRIFT FUR KLINISCHE PSYCHOLOGIE UND PSYCHOTHERAPIE
LA German
DT Article
DE stability of psychological disorders; longitudinal study; epidemiology;
   childhood; adolescence
ID PAST 10 YEARS; PSYCHIATRIC-DISORDERS; ADOLESCENTS; PERSONALITY;
   CHILDREN; BEHAVIOR; AGE
AB Background: Only few prospective longitudinal studies have described the course of psychological disorders from childhood to adulthood. The investigations carried out the date almost without exception show numerous methodological weaknesses. Objective: The course of psychological disorders in 8-year-old children till adulthood. Methods: The ACCA-study followed 321 8-year-old children till the age of 25 years. Highly structured interviews were used for case definition. Diagnoses were based on ICD-9 for the first two waves (8 and 13 Fears) and on ICD-IO for the last two waves (18 and 25 years). Results: The overall stability of psychological disorders was 50% between consecutive waves. The stability of antisocial externalizing disorders was higher than that of emotional/internalizing disorders. 2%-10% of the children and adolescents showed chronic psychological disorders. Conclusions: A significant expansion of therapeutical institutions is required.
C1 Univ Potsdam, Inst Psychol, Lehrstuhl Klin Psychol, D-14476 Golm, Germany.
   Zent Inst Seel Gesundheit, D-6800 Mannheim, Germany.
   Univ Jena, Klin Kinder & Jugendpsychiat, D-6900 Jena, Germany.
RP Esser, G (reprint author), Univ Potsdam, Inst Psychol, Lehrstuhl Klin Psychol, Karl Liebknecht Str 24-75, D-14476 Golm, Germany.
NR 20
TC 24
Z9 24
U1 0
U2 7
PU HOGREFE & HUBER PUBLISHERS
PI GOTTINGEN
PA ROHNSWEG 25, D-37085 GOTTINGEN, GERMANY
SN 0084-5345
J9 Z KL PSYCH PSYCHOTH
JI Z. Klin. Psychol. Psychother.
PY 2000
VL 29
IS 4
BP 276
EP 283
DI 10.1026//0084-5345.29.4.276
PG 8
WC Psychology, Clinical
SC Psychology
GA 380AM
UT WOS:000165676200005
DA 2020-02-16
ER

PT J
AU Laucht, M
   Esser, G
   Schmidt, MH
AF Laucht, M
   Esser, G
   Schmidt, MH
TI Externalizing and internalizing disorders in childhood: studies on
   developmental psychopathology
SO ZEITSCHRIFT FUR KLINISCHE PSYCHOLOGIE UND PSYCHOTHERAPIE
LA German
DT Article
DE externalizing disorders; internalizing disorders; risk factors; early
   mother-child interaction
ID BIRTH-WEIGHT CHILDREN; LOW-INCOME FAMILIES; ANTISOCIAL-BEHAVIOR;
   SCHOOL-AGE; EPIDEMIOLOGY; ADOLESCENTS; PERSPECTIVE; TAXONOMY; GERMANY
AB Background: In taxonomic systems of child psychopathology, externalizing and internalizing disorders are differentiated. Objective: The question of whether a specific pathogenesis and etiology becomes discernible for these diagnostic categories was addressed. Method: In a prospective longidudinal study of 362 children born with different organic and psychosocial risks, emotional and behavioral problems from infancy to school age were assessed using a standardized clinical interview. At the age of 3 months infants were observed interacting with their mothers. Results: Externalizing disorders manifested themselves earlier, were more frequent at every age, and showed a greater stability than internalizing disorders. Early indicators of later disorder; became apparent in toddlerhood. In particular, externalizing disorders were associated with early psychosocial risks. Dysfunctional patterns of mother-child interaction in early infancy emerged as precursors of later disorders in school age. Conclusions: The results support the notion of distinct categories of developmental psychopathology.
C1 Zent Inst Seel Gesundheit, Klin Psychiat & Psychotherapie Kindes & Jugendalt, D-68072 Mannheim, Germany.
   Univ Potsdam, Potsdam, Germany.
RP Laucht, M (reprint author), Zent Inst Seel Gesundheit, Klin Psychiat & Psychotherapie Kindes & Jugendalt, Postfach 12 21 20, D-68072 Mannheim, Germany.
NR 36
TC 14
Z9 14
U1 0
U2 12
PU HOGREFE & HUBER PUBLISHERS
PI GOTTINGEN
PA ROHNSWEG 25, D-37085 GOTTINGEN, GERMANY
SN 0084-5345
J9 Z KL PSYCH PSYCHOTH
JI Z. Klin. Psychol. Psychother.
PY 2000
VL 29
IS 4
BP 284
EP 292
DI 10.1026//0084-5345.29.4.284
PG 9
WC Psychology, Clinical
SC Psychology
GA 380AM
UT WOS:000165676200006
DA 2020-02-16
ER

PT J
AU Jensen, PS
   Arnold, LE
   Richters, JE
   Severe, JB
   Vereen, D
   Vitiello, B
   Schiller, E
   Hinshaw, SP
   Elliott, GR
   Conners, CK
   Wells, KC
   March, J
   Swanson, J
   Wigal, T
   Cantwell, DP
   Abikoff, HB
   Hechtman, L
   Greenhill, LL
   Newcorn, JH
   Pelham, WE
   Hoza, B
   Kraemer, HC
AF Jensen, PS
   Arnold, LE
   Richters, JE
   Severe, JB
   Vereen, D
   Vitiello, B
   Schiller, E
   Hinshaw, SP
   Elliott, GR
   Conners, CK
   Wells, KC
   March, J
   Swanson, J
   Wigal, T
   Cantwell, DP
   Abikoff, HB
   Hechtman, L
   Greenhill, LL
   Newcorn, JH
   Pelham, WE
   Hoza, B
   Kraemer, HC
CA MTA Cooperative Grp
TI A 14-month randomized clinical trial of treatment strategies for
   attention-deficit/hyperactivity disorder
SO ARCHIVES OF GENERAL PSYCHIATRY
LA English
DT Article
ID DEFICIT HYPERACTIVITY DISORDER; STIMULANT MEDICATION; MULTIMODAL
   TREATMENT; REGRESSION-ANALYSIS; COMPUTER-PROGRAM; FOLLOW-UP; CHILDREN;
   METHYLPHENIDATE; BEHAVIOR; ADHD
AB Background: Previous studies have demonstrated the short-term efficacy of pharmacotherapy and behavior therapy for attention-deficit/hyperactivity disorder (ADHD), but no longer-term tie, >4 months) investigations have compared these 2 treatments or their combination.
   Methods: A group of 579 children with ADHD Combined Type, aged 7 to 9.9 years, were assigned to 13 months of medication management (titration followed by monthly visits); intensive behavioral treatment (parent, school, and child components, with therapist involvement gradually reduced over time); the two combined; or standard community care (treatments by community providers). Outcomes were assessed in multiple domains before and during treatment and at treatment end point (with the combined treatment and medication management groups continuing medication at all assessment points). Data were analyzed through intent to-treat random-effects regression procedures.
   Results: All 4 groups showed sizable reductions in symptoms over time, with significant differences among them in degrees of change. For most ADHD symptoms, children in the combined treatment and medication management groups showed significantly greater improvement than those given intensive behavioral treatment and community care. Combined and medication management treatments did not differ significantly on any direct comparisons, but in several instances (oppositional/aggressive symptoms, internalizing symptoms, teacher-rated social skills, parent-child relations, and reading achievement) combined treatment proved superior to intensive behavioral treatment and/or community care while medication management did not. Study medication strategies were superior to community care treatments, despite the fact that two thirds of community-treated subjects received medication during the study period.
   Conclusions: For ADHD symptoms, our carefully crafted medication management was superior to behavioral treatment and to routine community care that included medication. Our combined treatment did not yield significantly greater benefits than medication management for core ADHD symptoms, but may have provided modest advantages for non-ADHD symptom and positive functioning outcomes.
C1 NIMH, Off Director, Rockville, MD 20857 USA.
   Ohio State Univ, Dept Psychiat, Columbus, OH 43210 USA.
   Univ Calif San Francisco, Dept Psychiat, San Francisco, CA 94143 USA.
   Univ Calif Berkeley, Dept Psychiat, Berkeley, CA 94720 USA.
   Duke Univ, Dept Psychiat & Behav Sci, Durham, NC USA.
   Univ Calif Irvine, Dept Pediat & Cognit Sci, Irvine, CA 92717 USA.
   Univ Calif Los Angeles, Dept Psychiat, Inst Neuropsychiat, Los Angeles, CA 90024 USA.
   Montreal Childrens Hosp, Montreal, PQ H3H 1P3, Canada.
   Long Isl Jewish Med Ctr, New York, NY USA.
   NYU, Sch Med, Dept Psychiat, New York, NY 10012 USA.
   McGill Univ, Dept Psychiat, Montreal, PQ, Canada.
   Columbia Univ, New York State Psychiat Inst, Ctr Advancement Childrens Mental Hlth, Dept Child Psychiat,Unit 78, New York, NY 10032 USA.
   CUNY Mt Sinai Sch Med, Dept Psychiat, New York, NY 10029 USA.
   Univ Pittsburgh, Pittsburgh, PA USA.
   SUNY Buffalo, Dept Psychol, Buffalo, NY 14260 USA.
   Purdue Univ, Dept Psychol Sci, W Lafayette, IN 47907 USA.
   Stanford Univ, Dept Psychiat & Behav Sci, Palo Alto, CA 94304 USA.
   NIMH, Dev Psychopathol & Prevent Res Branch, Rockville, MD 20857 USA.
   NIMH, Res Projects & Publicat Branch, Rockville, MD 20857 USA.
   NIMH, Off Drug Control Policy, Rockville, MD 20857 USA.
   NIMH, Child & Adolescent Treatment & Prevent Intervent, Rockville, MD 20857 USA.
   US Dept Educ, Off Special Educ Programs, Washington, DC USA.
RP Jensen, PS (reprint author), Columbia Univ, New York State Psychiat Inst, Ctr Advancement Childrens Mental Hlth, Dept Child Psychiat,Unit 78, 1051 Riverside Dr, New York, NY 10032 USA.
RI Fahimifar, Sepideh/M-5303-2019
OI Jensen, Peter/0000-0003-2387-0650
FU NIMH NIH HHSUnited States Department of Health & Human ServicesNational
   Institutes of Health (NIH) - USANIH National Institute of Mental Health
   (NIMH) [UO1 MH50447, UO1 MH50440, UO1 MH50461]
NR 55
TC 1973
Z9 2007
U1 13
U2 350
PU AMER MEDICAL ASSOC
PI CHICAGO
PA 515 N STATE ST, CHICAGO, IL 60610 USA
SN 0003-990X
J9 ARCH GEN PSYCHIAT
JI Arch. Gen. Psychiatry
PD DEC
PY 1999
VL 56
IS 12
BP 1073
EP 1086
PG 14
WC Psychiatry
SC Psychiatry
GA 262ER
UT WOS:000084053100001
PM 10591283
DA 2020-02-16
ER

PT J
AU Jensen, PS
   Arnold, LE
   Richters, JE
   Severe, JB
   Vereen, D
   Vitiello, B
   Schiller, E
   Hinshaw, SP
   Elliott, GR
   Conners, CK
   Wells, KC
   March, J
   Swanson, J
   Wigal, T
   Cantwell, DP
   Abikoff, HB
   Hechtman, L
   Greenhill, LL
   Newcorn, JH
   Pelham, WE
   Hoza, B
   Kraemer, HC
AF Jensen, PS
   Arnold, LE
   Richters, JE
   Severe, JB
   Vereen, D
   Vitiello, B
   Schiller, E
   Hinshaw, SP
   Elliott, GR
   Conners, CK
   Wells, KC
   March, J
   Swanson, J
   Wigal, T
   Cantwell, DP
   Abikoff, HB
   Hechtman, L
   Greenhill, LL
   Newcorn, JH
   Pelham, WE
   Hoza, B
   Kraemer, HC
CA MTA Cooperative Grp
TI Moderators and mediators of treatment response for children with
   attention-deficit/hyperactivity disorder - The multimodal treatment
   study of children with attention-deficit/hyperactivity disorder
SO ARCHIVES OF GENERAL PSYCHIATRY
LA English
DT Article
ID RANDOMIZED CLINICAL-TRIAL; ANXIETY DISORDERS; ADHD; METHYLPHENIDATE;
   PREDICTORS; VALIDITY
AB Background: Intent-to-treat analyses of the study revealed that medication management, alone or combined with intensive behavioral treatment, was superior to behavioral treatment and community care in reducing attention-deficit/hyperactivity disorder (ADHD) symptoms; but only combined treatment showed consistently greater benefit than community care across other outcome domains (disruptive and internalizing symptoms, achievement, parent-child relations and social skills). We examine response patterns in subgroups defined by baseline variables (moderators) or variables related to treatment implementation (mediators).
   Methods: We reconducted random-effects regression (RR) analyses, adding factors defined by moderators (ses, prior medication use, comorbid disruptive or anxiety disorder, and public assistance) and a mediator (treatment acceptance/attendance).
   Results: Study outcomes (N = 579) were upheld in most moderator subgroups (boys and girls, children with and without prior medication, children with and without co-morbid disruptive disorders). Comorbid anxiety disorder did moderate outcome. in participants without anxiety, results paralleled intent-to-treat findings. For those with anxiety disorders, however, behavioral treatment yielded significantly better outcomes than community care (and was no longer statistically different from medication management and combined treatment) regarding ADHD-related and internalizing symptoms. In families receiving public assistance, medication management yielded decreased closeness in parent-child interactions, and combined treatment yielded relatively greater benefits for teacher-reported social skills. In families with high treatment acceptance/attendance, intent-to-treat results were upheld. Acceptance/attendance was particularly important for medication treatments. Finally, two thirds of children given community care received stimulants. Behavioral treatment did not significantly differ from, but medication management was superior to, this subgroup.
   Conclusions: Exploratory analyses revealed that our study (the Multimodal Treatment Study of Children With Attention-Deficit/Hyperactivity Disorder [MTA]) re suits were confirmed across most baseline variables and treatment acceptance/attendance. Tn children with ADHD plus anxiety, behavioral treatment surpassed community. care and approached medication-based treatments regarding parent-reported ADHD symptoms.
C1 Univ Calif Berkeley, Dept Psychol, Berkeley, CA 94720 USA.
   Univ Calif San Francisco, Dept Psychiat, San Francisco, CA 94143 USA.
   NIMH, Off Director, Rockville, MD 20857 USA.
   NIMH, Dev Psychopathol & Prevent Res Branch, Rockville, MD 20857 USA.
   NIMH, Res Projects & Publicat Branch, Rockville, MD 20857 USA.
   NIMH, Off Drug Control Policy, Rockville, MD 20857 USA.
   NIMH, Child & Adolescent Treatment & Prevent Intervent, Rockville, MD 20857 USA.
   Ohio State Univ, Dept Psychiat, Columbus, OH 43210 USA.
   US Dept Educ, Off Special Educ Programs, Washington, DC USA.
   Duke Univ, Dept Psychiat & Behav Sci, Durham, NC USA.
   Univ Calif Irvine, Dept Pediat & Cognit Sci, Irvine, CA USA.
   Univ Calif Los Angeles, Inst Neuropsychiat, Dept Psychiat, Los Angeles, CA 90024 USA.
   Long Isl Jewish Med Ctr, New York, NY USA.
   Montreal Childrens Hosp, Montreal, PQ H3H 1P3, Canada.
   NYU, Sch Med, Dept Psychiat, New York, NY 10012 USA.
   McGill Univ, Dept Psychiat, Montreal, PQ, Canada.
   Columbia Univ, New York State Psychiat Inst, Dept Psychiat, Mt Sinai Med Ctr, New York, NY USA.
   CUNY Mt Sinai Sch Med, Dept Psychiat, New York, NY 10029 USA.
   SUNY Buffalo, Dept Psychol, Buffalo, NY 14260 USA.
   Purdue Univ, Dept Psychol Sci, W Lafayette, IN 47907 USA.
   Stanford Univ, Dept Psychiat & Behav Sci, Palo Alto, CA 94304 USA.
RP Hinshaw, SP (reprint author), Univ Calif Berkeley, Dept Psychol, Tolman Hall 1650, Berkeley, CA 94720 USA.
EM hinshaw@socrates.berkeley.edu
FU NIMH NIH HHSUnited States Department of Health & Human ServicesNational
   Institutes of Health (NIH) - USANIH National Institute of Mental Health
   (NIMH) [UO1 MH50440, UO1 MH50447, UO1 MH50461]
NR 27
TC 493
Z9 497
U1 3
U2 52
PU AMER MEDICAL ASSOC
PI CHICAGO
PA 330 N WABASH AVE, STE 39300, CHICAGO, IL 60611-5885 USA
SN 0003-990X
EI 1538-3636
J9 ARCH GEN PSYCHIAT
JI Arch. Gen. Psychiatry
PD DEC
PY 1999
VL 56
IS 12
BP 1088
EP 1096
PG 9
WC Psychiatry
SC Psychiatry
GA 262ER
UT WOS:000084053100002
PM 10591284
DA 2020-02-16
ER

PT J
AU Kearney, CA
   Silverman, WK
AF Kearney, CA
   Silverman, WK
TI Functionally based prescriptive and nonprescriptive treatment for
   children and adolescents with school refusal behavior
SO BEHAVIOR THERAPY
LA English
DT Article
ID STRUCTURED INTERVIEW; RELIABILITY; SCHEDULE; PARENT; SCALE
AB The management of school refusal behavior in children and adolescents has long been a nettlesome process for clinicians. However, a functional analytic model of school refusal behavior has been proposed to assist clinicians in organizing, assessing, and treating this heterogeneous population. The present study examined, on a preliminary controlled basis, the treatment utility of this functional model and the School Refusal Assessment Scale (SRAS). Specifically, participants with acute school refusal behavior were initially assigned prescriptive (n = 4) or nonprescriptive (n = 4) treatment from child and parent SRAS ratings. Those receiving nonprescriptive treatment did so in a lagged design prior to prescriptive treatment. Results indicated that nonprescriptive treatment led to worsened percentage of time out of school and daily ratings of anxiety and depression. However, prescriptive treatment substantially ameliorated these problems. In addition, improvements were seen across child self-report measures and parent and/or teacher ratings of internalizing and externalizing behavior. Using a functional model, treatment may thus be assigned efficiently and effectively for this population.
C1 Univ Nevada, Dept Psychol, Las Vegas, NV 89154 USA.
   Florida Int Univ, Miami, FL 33199 USA.
RP Kearney, CA (reprint author), Univ Nevada, Dept Psychol, 4505 Maryland Pkwy, Las Vegas, NV 89154 USA.
NR 30
TC 43
Z9 43
U1 1
U2 11
PU ASSOC ADV BEHAVIOR THERAPY
PI NEW YORK
PA 305 7TH AVE #16A, NEW YORK, NY 10001-6008 USA
SN 0005-7894
J9 BEHAV THER
JI Behav. Therapy
PD WIN-FAL
PY 1999
VL 30
IS 4
BP 673
EP 695
DI 10.1016/S0005-7894(99)80032-X
PG 23
WC Psychology, Clinical; Psychiatry
SC Psychology; Psychiatry
GA 333JV
UT WOS:000088127900009
DA 2020-02-16
ER

PT J
AU Stansbury, K
   Zimmermann, LK
AF Stansbury, K
   Zimmermann, LK
TI Relations among child language skills, maternal socialization of emotion
   regulation, and child behavior problems
SO CHILD PSYCHIATRY & HUMAN DEVELOPMENT
LA English
DT Article
DE emotion regulation; behavior problems; language; preschoolers
ID SPEECH; PERSPECTIVE; DISORDERS
AB Research has linked language delays in young children to behavior problems and risk far psychopathology. We hypothesized that low language skill would affect normal socialization of emotion regulation, which in turn would affect the development of behavior problems. Seventy-eight mother/preschool-age child pairs participated in two mildly frustrating situations. Parents of children with low verbal comprehension used more unexplained compliance demands than other parents. Further, children whose parents used more unexplained compliance demands used fewer cognitive and distraction strategies, and more instrumental strategies. Children's use of physical self-comforting was positively related to overall, internalizing, and externalizing behavior problems. Findings supported the original hypothesis.
C1 Univ New Mexico, Dept Psychol, Albuquerque, NM 87131 USA.
   Shenandoah Univ, Winchester, VA 22601 USA.
RP Stansbury, K (reprint author), Univ New Mexico, Dept Psychol, Albuquerque, NM 87131 USA.
NR 39
TC 38
Z9 38
U1 1
U2 27
PU KLUWER ACADEMIC-HUMAN SCIENCES PRESS
PI NEW YORK
PA 233 SPRING ST, NEW YORK, NY 10013-1578 USA
SN 0009-398X
J9 CHILD PSYCHIAT HUM D
JI Child Psychiat. Hum. Dev.
PD WIN
PY 1999
VL 30
IS 2
BP 121
EP 142
DI 10.1023/A:1021954402840
PG 22
WC Psychology, Developmental; Pediatrics; Psychiatry
SC Psychology; Pediatrics; Psychiatry
GA 276YL
UT WOS:000084905900005
PM 10668308
DA 2020-02-16
ER

PT J
AU Mezzacappa, E
   Kindlon, D
   Earls, F
AF Mezzacappa, E
   Kindlon, D
   Earls, F
TI Relations of age to cognitive and motivational elements of impulse
   control in boys with and without externalizing behavior problems
SO JOURNAL OF ABNORMAL CHILD PSYCHOLOGY
LA English
DT Article
DE age; executive functions; externalizing behavior problems; impulse
   control; passive avoidance learning
ID DEFICIT HYPERACTIVITY DISORDER; AGGRESSIVE CONDUCT DISORDER; INHIBITORY
   CONTROL; RESPONSE PERSEVERATION; EXECUTIVE FUNCTIONS; HEART-RATE;
   NONPSYCHOPATHIC OFFENDERS; CONTROL CHILDREN; ATTENTION; CHILDHOOD
AB In a cross-sectional study of 83 unmedicated boys, 6 to 16 years of age (M = 10.6, SD = 2.1), attending public (N = 48) and therapeutic schools for behaviorally disturbed children (N = 35), we examined relations of externalizing psychopathology to age-dependent change in performance on cognitive and motivational dimensions of impulse control assessed by laboratory tasks. When we controlled for internalizing symptoms and IQ or school achievement, all children showed improving competence with increasing age on both dimensions over the age range of the sample. Children with externalizing problems performed more poorly on both dimensions at all ages than children without such problems. Comparing age-dependent competence for the two groups, a model of convergent maturation in cognitive aspects of impulse control, and a model depicting a stable deficit in motivational aspects of impulse control in those children with externalizing behavior problems, relative to those without such problems, emerged. Studies of individual growth in impulse control, together with correlates of growth, are needed to validate these observations.
C1 Childrens Hosp, Dept Psychiat, Boston, MA 02115 USA.
   Harvard Univ, Sch Publ Hlth, Project Human Dev Chicago Neighborhoods, Boston, MA 02115 USA.
RP Mezzacappa, E (reprint author), 3 Blackfan Circle, Boston, MA 02115 USA.
NR 59
TC 24
Z9 24
U1 0
U2 6
PU KLUWER ACADEMIC/PLENUM PUBL
PI NEW YORK
PA 233 SPRING ST, NEW YORK, NY 10013 USA
SN 0091-0627
J9 J ABNORM CHILD PSYCH
JI J. Abnorm. Child Psychol.
PD DEC
PY 1999
VL 27
IS 6
BP 473
EP 483
DI 10.1023/A:1021936210844
PG 11
WC Psychology, Clinical; Psychology, Developmental
SC Psychology
GA 267KA
UT WOS:000084356100008
PM 10821629
DA 2020-02-16
ER

PT J
AU Pfiffner, LJ
   McBurnett, K
   Lahey, BB
   Loeber, R
   Green, S
   Frick, PJ
   Rathouz, PJ
AF Pfiffner, LJ
   McBurnett, K
   Lahey, BB
   Loeber, R
   Green, S
   Frick, PJ
   Rathouz, PJ
TI Association of parental psychopathology to the comorbid disorders of
   boys with attention deficit-hyperactivity disorder
SO JOURNAL OF CONSULTING AND CLINICAL PSYCHOLOGY
LA English
DT Article
ID CLINIC-REFERRED CHILDREN; 4-YEAR FOLLOW-UP; OPPOSITIONAL DEFIANT
   DISORDER; DISRUPTIVE BEHAVIOR DISORDERS; CONDUCT-DISORDER; DSM-III;
   PSYCHIATRIC-DISORDERS; FAMILIAL ASSOCIATION; MATERNAL DEPRESSION;
   ANXIETY DISORDERS
AB This study examined whether particular forms of parental psychopathology are related to similar forms of comorbid psychopathology in offspring with attention deficit-hyperactivity disorder (ADHD). Parental disorders were assessed using maternal interviews, and child disorders were assessed using multiple-informant interviews for 111 clinic-referred boys (aged 7-12) with Diagnostic and Statistical Manual of Mental Disorders (3rd ed., rev.; American Psychiatric Association, 1987) ADHD. Associations between parental and child internalizing disorders and between parental and child externalizing disorders were found, but associations across categories of disorder (i.e., internalizing and externalizing) were not. Similar relationships were observed in 66 clinic-referred boys without ADHD. These findings support specific modes of familial transmission, in contrast to theories that comorbidity simply reflects more severe psychopathology in children with ADHD.
C1 Univ Chicago, Dept Psychiat, Chicago, IL 60637 USA.
   Univ Pittsburgh, Western Psychiat Inst & Clin, Dept Psychiat, Pittsburgh, PA 15260 USA.
   Univ Alabama, Dept Psychol, Tuscaloosa, AL 35487 USA.
   Univ Chicago, Dept Hlth Studies, Chicago, IL 60637 USA.
RP Pfiffner, LJ (reprint author), Univ Chicago, Dept Psychiat, 5841 S Maryland Ave,MC 3077, Chicago, IL 60637 USA.
OI Frick, Paul/0000-0001-7335-1299
NR 63
TC 38
Z9 38
U1 0
U2 3
PU AMER PSYCHOLOGICAL ASSOC
PI WASHINGTON
PA 750 FIRST ST NE, WASHINGTON, DC 20002-4242 USA
SN 0022-006X
J9 J CONSULT CLIN PSYCH
JI J. Consult. Clin. Psychol.
PD DEC
PY 1999
VL 67
IS 6
BP 881
EP 893
DI 10.1037/0022-006X.67.6.881
PG 13
WC Psychology, Clinical
SC Psychology
GA 260XP
UT WOS:000083979000007
PM 10596510
DA 2020-02-16
ER

PT J
AU McConaughy, SH
   Kay, PJ
   Fitzgerald, M
AF McConaughy, SH
   Kay, PJ
   Fitzgerald, M
TI The achieving, behaving, caring project for preventing ED: Two-year
   outcomes
SO JOURNAL OF EMOTIONAL AND BEHAVIORAL DISORDERS
LA English
DT Article
ID NATIONAL SAMPLE; CHILDREN; STUDENTS; EMPOWERMENT; EDUCATION; DISORDERS;
   YOUTH
AB Two-year outcomes are reported for a school-based early intervention program for 82 children identified as at risk for emotional disturbance (ED) by their kindergarten teachers. Matched pairs of children were randomly assigned to Parent-Teacher Action Research (PTAR) teams or to a control group for their first- and second-grade years. Teachers also provided social skills instruction to all participants, along with their classmates. At the end of the 2-year period, the PTAR group showed significantly greater reductions than the control group in teacher-reported internalizing problems and delinquent behavior; parent-reported total problems, externalizing. and delinquent behavior; and observed internalizing problems in the classroom. PTAR group parents also reported significantly greater increases in their children's cooperation, self-control, and total competence, as well as in their own feelings of empowerment in obtaining school-based services for their children. The findings demonstrate long-term incremental benefits of PTAR teams combined with whole-class social skills instruction for children at risk for ED.
C1 Univ Vermont, Coll Med, Dept Psychiat, Burlington, VT 05401 USA.
   Univ Vermont, Coll Educ & Social Serv, Dept Educ, Burlington, VT 05401 USA.
RP McConaughy, SH (reprint author), Univ Vermont, Coll Med, Dept Psychiat, 1 S Prospect St, Burlington, VT 05401 USA.
NR 59
TC 18
Z9 18
U1 0
U2 5
PU PRO-ED INC
PI AUSTIN
PA 8700 SHOAL CREEK BLVD, AUSTIN, TX 78757-6897 USA
SN 1063-4266
J9 J EMOT BEHAV DISORD
JI J. Emot. Behav. Disord.
PD WIN
PY 1999
VL 7
IS 4
BP 224
EP 239
DI 10.1177/106342669900700405
PG 16
WC Education, Special; Psychology, Educational; Psychology,
   Multidisciplinary
SC Education & Educational Research; Psychology
GA 259CT
UT WOS:000083876900004
DA 2020-02-16
ER

PT J
AU Todd, MK
   Gesten, EL
AF Todd, MK
   Gesten, EL
TI Predictors of child abuse potential in at-risk adolescents
SO JOURNAL OF FAMILY VIOLENCE
LA English
DT Article
DE child abuse; adolescents; conduct disorder; antisocial
ID PHYSICAL ABUSE; CONDUCT DISORDER; SEXUAL ABUSE; INVENTORY; PARENTS;
   VIOLENCE; CONSEQUENCES; MALTREATMENT; DYSFUNCTION; DEPRESSION
AB Characteristics prevalent in known child abusers and in child victims of abuse (i.e., internalizing, externalizing sociopathy, delinquency, and nonrational conflict-solving tactics) were examined as predictors of abuse potential in adolescents. The Child Abuse Potential (CAP) Inventory (Milner, 1986) was administered to male (n = 71) and female (n = 63) teenagers attending alternative educational sites due to behavioral problems or pregnancy. Regression analyses found unique variance in abuse potential contributed by youth (16%) and teacher (6%) reports of internalizing behavior, and youth reports of sociopathy (4%) and delinquency (4%) for a total of 33% of the variance (p < .0001, n = 91) after controlling for age, sex, and pregnancy status. Number of elevated predictors in each student was also related to increased abuse potential (r = .39, p < .001). Pregnancy status and SES were not independently associated with abuse potential. Conduct disorder as a probable precursor to future abusive behavior is suggested, and the use of the CAP with adolescents is discussed.
C1 Univ S Florida, Dept Psychol, Tampa, FL 33620 USA.
RP Todd, MK (reprint author), Univ S Florida, Dept Psychol, BEH339, Tampa, FL 33620 USA.
EM mtoddcch@chuma.cas.usf.edu
NR 63
TC 4
Z9 4
U1 0
U2 7
PU SPRINGER/PLENUM PUBLISHERS
PI NEW YORK
PA 233 SPRING ST, NEW YORK, NY 10013 USA
SN 0885-7482
EI 1573-2851
J9 J FAM VIOLENCE
JI J. Fam. Violence
PD DEC
PY 1999
VL 14
IS 4
BP 417
EP 436
DI 10.1023/A:1022886232519
PG 20
WC Psychology, Clinical; Family Studies
SC Psychology; Family Studies
GA 263RL
UT WOS:000084139000005
DA 2020-02-16
ER

PT J
AU Langkamp, DL
   Brazy, JE
AF Langkamp, DL
   Brazy, JE
TI Risk for later school problems in preterm children who do not cooperate
   for preschool developmental testing
SO JOURNAL OF PEDIATRICS
LA English
DT Article
ID LOW-BIRTH-WEIGHT; AGE; INFANTS; PROGNOSIS; BEHAVIOR
AB Objective: To determine whether preterm children born at less than or equal to 32 weeks' gestation who did not cooperate for developmental testing at 31/2 to 41/2 years old were more likely to have school problems at 7 to 10 years old than preterm children who completed developmental testing.
   Study design: The McCarthy Scales of Children's Abilities were administered to a cohort of 118 preterm children at 31/2 to 41/2 years old when they were seen in the neonatal follow-up clinic. When these children were 7 to 10 years old, their parents completed the Child Behavior Checklist, and the child's teacher completed the Teacher's Report Form.
   Results: Parents returned questionnaires on 105 (89%) children. On the Teacher's Report Form, children who were untestable had more somatic complications and more attention problems and scored higher on the Total Problems Scale and the Internalizing Scale than children who had completed testing. Children who were untestable were twice as likely to receive help in school than were children who completed developmental testing.
   Conclusions: Preterm children born at less than or equal to 32 weeks' gestation who do not cooperate for developmental testing at 31/2 to 41/2 years old should be examined at school age for evidence of school and behavior problems.
C1 Ohio State Univ, Dept Pediat, Columbus, OH 43210 USA.
   Univ Wisconsin, Dept Pediat, Madison, WI 53706 USA.
RP Langkamp, DL (reprint author), Childrens Hosp, 700 Childrens Dr,Room H310, Columbus, OH 43205 USA.
NR 20
TC 7
Z9 7
U1 0
U2 1
PU MOSBY-ELSEVIER
PI NEW YORK
PA 360 PARK AVENUE SOUTH, NEW YORK, NY 10010-1710 USA
SN 0022-3476
EI 1097-6833
J9 J PEDIATR-US
JI J. Pediatr.
PD DEC
PY 1999
VL 135
IS 6
BP 756
EP 760
DI 10.1016/S0022-3476(99)70097-1
PG 5
WC Pediatrics
SC Pediatrics
GA 265UG
UT WOS:000084263700027
PM 10586181
DA 2020-02-16
ER

PT J
AU Hope, TL
   Adams, C
   Reynolds, L
   Powers, D
   Perez, RA
   Kelley, ML
AF Hope, TL
   Adams, C
   Reynolds, L
   Powers, D
   Perez, RA
   Kelley, ML
TI Parent vs. self-report: Contributions toward diagnosis of adolescent
   psychopathology
SO JOURNAL OF PSYCHOPATHOLOGY AND BEHAVIORAL ASSESSMENT
LA English
DT Article
DE agreement; adolescent; internalizing
ID PSYCHIATRIC INTERVIEW; CHILD AGREEMENT; RELIABILITY; POPULATION;
   VALIDITY; SCALES
AB Assessment of psychopathology in adolescents can be complicated due to uncertainties about who should be considered the primary informant. While a multimethod, multiinformant approach to assessment allows for a thorough assessment, it can also result in contradictory findings. The purpose of this study was to use a sample of 121 adolescents to investigate issues of parent-adolescent agreement on behavior rating scales and a structured diagnostic interview. Additionally, this study evaluated whether adolescent report offers unique information to the assessment beyond the parent's report. The sample included both normal controls and adolescents who met criteria for diagnosis of an Internalizing or Externalizing disorder based on the DSM-IV criteria. Agreement between parents and adolescents on the Diagnostic Interview for Children and Adolescents-Revised (DICA-R) was low for ADHD (39.4%) and Externalizing Disorders (41.1%) and moderate for Internalizing Disorders (56.6%). A significant difference was found between the number of ADHD symptoms reported, with parents reporting more symptoms (M = 9.42) than adolescents (M = 8.34). Regression analysis indicated that the adolescent completed Youth Self-report (YSR) contributed unique information beyond the parent completed measures in predicting both the adolescent and the parent interviews for Internalizing Disorders. This finding emphasizes the need to continue to collect self-report information, especially when assessing Internalizing disorders, which inherently contain symptoms indicating high-risk behaviors such as suicide ideation.
C1 Louisiana State Univ, Baton Rouge, LA 70803 USA.
   W Virginia Univ, Morgantown, WV 26506 USA.
   Louisiana State Univ, Med Ctr, Baton Rouge, LA 70803 USA.
RP Hope, TL (reprint author), Louisiana State Univ, Baton Rouge, LA 70803 USA.
NR 34
TC 48
Z9 48
U1 0
U2 2
PU KLUWER ACADEMIC/PLENUM PUBL
PI NEW YORK
PA 233 SPRING ST, NEW YORK, NY 10013 USA
SN 0882-2689
J9 J PSYCHOPATHOL BEHAV
JI J. Psychopathol. Behav. Assess.
PD DEC
PY 1999
VL 21
IS 4
BP 349
EP 363
DI 10.1023/A:1022124900328
PG 15
WC Psychology, Clinical
SC Psychology
GA 281WW
UT WOS:000085185300006
DA 2020-02-16
ER

PT J
AU Visser, JH
   Van der Ende, J
   Koot, HM
   Verhulst, FC
AF Visser, JH
   Van der Ende, J
   Koot, HM
   Verhulst, FC
TI Continuity of psychopathology in youths referred to mental health
   services
SO JOURNAL OF THE AMERICAN ACADEMY OF CHILD AND ADOLESCENT PSYCHIATRY
LA English
DT Article
DE continuity; psychopathology; follow-up study; referred sample; youth
ID CHILDREN
AB Objective: To investigate the stability and predictive strength of behavioral and emotional problems in childhood and adolescence. Method: A referred sample (N = 1,652), aged 4 to 18 years at initial assessment, was followed up after a mean interval of 6.2 years. Problem scores derived from Child Behavior Checklist, Youth Self-Report, and Teacher's Report Form at initial assessment (T-1) were related to scores on the same instruments at follow-up (T-2). Results: Correlations between T-1 and corresponding T-2 problem scores averaged 0.41 intrainformant (range 0.22-0.61) and 0.22 interinformant (range -0.09-0.57). Stabilities were similar across gender, and larger for Externalizing versus Internalizing scores, except on youths' self-reports. Psychopathology scores at follow-up were predicted by corresponding T-1 scores. Girls were predicted to have higher T-2 Somatic Complaints, Anxious/Depressed, Thought Problems, and Internalizing scores than boys. Children younger at intake were predicted to have higher scores than older children on T-2 Social and Attention Problems. Conclusions: Findings indicate continuity of specific behavioral and emotional problems in clinically referred children and adolescents.
C1 Erasmus Univ, Sophia Childrens Hosp, Dept Child & Adolescent Psychiat, NL-3015 GJ Rotterdam, Netherlands.
RP Visser, JH (reprint author), Erasmus Univ, Sophia Childrens Hosp, Dept Child & Adolescent Psychiat, Dr Molewaterplein 60, NL-3015 GJ Rotterdam, Netherlands.
RI Koot, Hans M./D-9466-2012
OI Koot, Hans M./0000-0002-9643-2363
NR 15
TC 29
Z9 30
U1 0
U2 3
PU LIPPINCOTT WILLIAMS & WILKINS
PI PHILADELPHIA
PA 530 WALNUT ST, PHILADELPHIA, PA 19106-3621 USA
SN 0890-8567
J9 J AM ACAD CHILD PSY
JI J. Am. Acad. Child Adolesc. Psychiatr.
PD DEC
PY 1999
VL 38
IS 12
BP 1560
EP 1568
DI 10.1097/00004583-199912000-00018
PG 9
WC Psychology, Developmental; Pediatrics; Psychiatry
SC Psychology; Pediatrics; Psychiatry
GA 260UF
UT WOS:000083971300018
PM 10596257
DA 2020-02-16
ER

PT J
AU Dekovic, M
AF Dekovic, M
TI Risk and protective factors in the development of problem behavior
   during adolescence
SO JOURNAL OF YOUTH AND ADOLESCENCE
LA English
DT Article
ID ANTISOCIAL-BEHAVIOR; CONDUCT DISORDER; RESILIENCE; CHILDREN;
   PERSPECTIVE; PREVENTION; YOUTH; COMPETENCE; ADVERSITY; FRAMEWORK
AB Based on the results of previous research, multiple factors in several domains (individual attributes of the adolescent, family attributes, and extrafamilial factors) were identified as possible risk and protective factors for development of problem behavior during adolescence. The first aim of this study was to examine the relative importance of these factors for the development of externalizing and internalizing problems. In addition to examining the role of particular risk and protective factors, we also tested the hypothesis that risk and protection have a cumulative effect. The results show that the individual attributes of the adolescent play an important role, both as a risk and as a protection, for the development of internalizing problems, but they appear to be of less importance for the development of externalizing problems. The family attributes (support, monitoring, and attachment) seem to be important for both types of problem behavior Finally, the relationship with peers (especially the association with deviant peers) has both a risk and a protective effect for the development of problem behavior: When index of the number of risk and protective factor is used, it appears that the amount of risk has a stronger relation to variation in problem behavior than protection. Finally, in this sample, no evidence was found for the moderating effect of the protective factors.
C1 Univ Amsterdam, Dept Educ, NL-1091 GM Amsterdam, Netherlands.
RP Dekovic, M (reprint author), Univ Amsterdam, Dept Educ, Wibautstr 4, NL-1091 GM Amsterdam, Netherlands.
NR 58
TC 155
Z9 158
U1 3
U2 50
PU KLUWER ACADEMIC/PLENUM PUBL
PI NEW YORK
PA 233 SPRING ST, NEW YORK, NY 10013 USA
SN 0047-2891
J9 J YOUTH ADOLESCENCE
JI J. Youth Adolesc.
PD DEC
PY 1999
VL 28
IS 6
BP 667
EP 685
DI 10.1023/A:1021635516758
PG 19
WC Psychology, Developmental
SC Psychology
GA 274NA
UT WOS:000084770900003
DA 2020-02-16
ER

PT J
AU Shapiro, ES
   Cole, CL
AF Shapiro, ES
   Cole, CL
TI Self-monitoring in assessing children's problems
SO PSYCHOLOGICAL ASSESSMENT
LA English
DT Article
ID ON-TASK BEHAVIOR; LEARNING-DISABLED STUDENTS; OBSESSIVE-COMPULSIVE
   DISORDER; ACADEMIC PRODUCTIVITY; STRATEGY INSTRUCTION; COMPOSITION
   SKILLS; FEAR-REDUCTION; DISABILITIES; ATTENTION; PERFORMANCE
AB The techniques used in studies of self-monitoring for children's problems were examined, with an emphasis on methodology. As originally conceptualized, self-monitoring was viewed as both an assessment tool and an intervention technique. Although self-monitoring as an assessment tool is conceptually sensible, the use of self-monitoring solely for purposes of assessment with children introduces significant problems. As a result, the self-monitoring literature oh children has focused not on its use as an assessment tool but primarily on its use as an intervention technique, with the exception of the assessment of internalizing disorders. The methodology of self-monitoring as it is used with children was examined in targeting internalizing problems, such as anxiety and depression, specific academic skills, broader processes of self-regulation, on-task behavior, and disruptive behavior problems of children. Conclusions and recommendations are provided for research and practice in the use of self-monitoring for children's problems.
C1 Lehigh Univ, Coll Educ, Dept Educ & Human Serv, Bethlehem, PA 18015 USA.
RP Shapiro, ES (reprint author), Lehigh Univ, Coll Educ, Dept Educ & Human Serv, 111 Res Dr, Bethlehem, PA 18015 USA.
NR 77
TC 17
Z9 17
U1 0
U2 2
PU AMER PSYCHOLOGICAL ASSOC
PI WASHINGTON
PA 750 FIRST ST NE, WASHINGTON, DC 20002-4242 USA
SN 1040-3590
J9 PSYCHOL ASSESSMENT
JI Psychol. Assess.
PD DEC
PY 1999
VL 11
IS 4
BP 448
EP 457
DI 10.1037/1040-3590.11.4.448
PG 10
WC Psychology, Clinical
SC Psychology
GA 265DF
UT WOS:000084225500005
DA 2020-02-16
ER

PT J
AU Sourander, A
   Helstela, L
   Helenius, H
AF Sourander, A
   Helstela, L
   Helenius, H
TI Parent-adolescent agreement on emotional and behavioral problems
SO SOCIAL PSYCHIATRY AND PSYCHIATRIC EPIDEMIOLOGY
LA English
DT Article
AB Background: The aim of the study is to report parent/youth self-report agreement on emotional and behavioral symptoms among 15- to 16-year-old adolescents, Methods: A completed Child Behavior Checklist and Youth Self-Report were obtained from 580 subjects. Results: Adolescents reported significantly more problem behaviors than their parents, Adolescent girls reported a significantly higher level of distress than boys in most symptom domains. The discrepancies between parent reports and youth self-reports were greater, especially for internalizing symptoms, for girls than for boys. Conclusions: Many adolescents in need of psychiatric assessment do not receive appropriate help because their problems remain unnoticed by adults. Internalizing problems among girls seem especially likely to remain unrecognized by adults.
C1 Turku Univ Hosp, Dept Child Psychiat, FIN-20520 Turku, Finland.
   Turku Univ, Dept Biostat, FIN-20520 Turku, Finland.
RP Sourander, A (reprint author), Turku Univ Hosp, Dept Child Psychiat, FIN-20520 Turku, Finland.
OI Sourander, Andre/0000-0003-0361-7244
NR 14
TC 161
Z9 164
U1 1
U2 12
PU DR DIETRICH STEINKOPFF VERLAG
PI DARMSTADT
PA PLATZ DER DEUTSCHEN EINHEIT 25, D-64293 DARMSTADT, GERMANY
SN 0933-7954
J9 SOC PSYCH PSYCH EPID
JI Soc. Psychiatry Psychiatr. Epidemiol.
PD DEC
PY 1999
VL 34
IS 12
BP 657
EP 663
DI 10.1007/s001270050189
PG 7
WC Psychiatry
SC Psychiatry
GA 277UK
UT WOS:000084951800007
PM 10703276
DA 2020-02-16
ER

PT J
AU Pedersen, W
   Skrondal, A
AF Pedersen, W
   Skrondal, A
TI Ecstasy and new patterns of drug use: a normal population study
SO ADDICTION
LA English
DT Article
ID CANNABIS USE; MDMA; ADOLESCENTS; DISORDERS; ONSET
AB Aims. (i) To describe illegal drug use patterns in an adolescent normal population sample with special emphasis on MDMA, ecstasy; (ii) to investigate where ecstasy is introduced in a hypothesized drug use sequence, and (iii) to contrast the predictors of ecstasy use with those of other illegal substances. Special attention was given to the relationship to subcultural music preferences and house-party-going. Design. A school-based survey of the total cohort of adolescents enrolled in the school system in a city. Participants. 10 812 adolescents, age 14-17 years, response rate 94.3%. Setting. Oslo, the capital and only metropolitan town in Norway. Measurements. Social class was measured by the occupation standard ISCO 88, questions were posed as regards frequency of alcohol use and alcohol intoxication, cigarette smoking and use of cannabis, amphetamines, ecstasy and heroin. Alcohol problems were measured by a shortened version of Rutgers Alcohol Problem Index (RAPI), conduct problems were measured according to the four categories of acts forming the basis of the diagnosis conduct disorder in DSM-IV, internalizing mental health problems were measured using items fr om Hopkins Symptoms Checklist (HCL). A number of questions were asked as regards subcultural music preferences and house-party-going. Statistical models. A hypothesized cumulative sequence in drug use was investigated by means of latent class analysis, and she predictors of the various patterns of drug use were estimated and compared by means a multinominal logistic regression analysis. Findings. The use of ecstasy was often intermingled with the use of cannabis, amphetamines and heroin, in a pattern of polydrug use, The latent class analysis revealed the following drug use sequence: (1) alcohol, (2) cigarettes, (3) cannabis, (4) amphetamines, (5) ecstasy and (6) heroin. There was no significant association between ecstasy use and parental social class or residential area of the town. All patterns of illegal drug use were highly associated with cigarette smoking, alcohol use, alcohol problems and conduct problems, whereas the associations with internalizing mental health problems were of less magnitude. Multinominal logistic regression analysis revealed that the use of ecstasy (E) was significantly more weakly associated with cigarette smoking than were the use of cannabis only (C), amphetamines (A) and the combination of ecstasy and amphetamines (A + E). The association between E and conduct problems (CP) was weaker than the association between CP and A and A + E. Finally, there were associations between E and A + E and House/Techno preferences and house-party-going, which were not found for C and A. Conclusions. Ecstasy is used by adolescents who use other legal and illegal substances in a polydrug-use pattern. The substance is introduced late ill a hypothesized drug use sequence. Even so, ecstasy use seems to differ from the use of, e.g. amphetamines, in that the association with smoking and conduct problems is weaker and that the associations with subcultural music preferences and house-party-going are much stronger.
C1 Norwegian Social Res, N-0260 Oslo, Norway.
   Natl Inst Publ Hlth, Dept Epidemiol, Oslo, Norway.
RP Pedersen, W (reprint author), Norwegian Social Res, Munthes Gate 29, N-0260 Oslo, Norway.
EM Willy.Pedersen@isaf.no
RI Skrondal, Anders/C-7342-2008
NR 42
TC 146
Z9 148
U1 0
U2 20
PU WILEY
PI HOBOKEN
PA 111 RIVER ST, HOBOKEN 07030-5774, NJ USA
SN 0965-2140
EI 1360-0443
J9 ADDICTION
JI Addiction
PD NOV
PY 1999
VL 94
IS 11
BP 1695
EP 1706
DI 10.1046/j.1360-0443.1999.941116957.x
PG 12
WC Substance Abuse; Psychiatry
SC Substance Abuse; Psychiatry
GA 257EG
UT WOS:000083769100006
PM 10892008
DA 2020-02-16
ER

PT J
AU Grilo, CM
   Sanislow, CA
   Fehon, DC
   Lipschitz, DS
   Martino, S
   McGlashan, TH
AF Grilo, CM
   Sanislow, CA
   Fehon, DC
   Lipschitz, DS
   Martino, S
   McGlashan, TH
TI Correlates of suicide risk in adolescent inpatients who report a history
   of childhood abuse
SO COMPREHENSIVE PSYCHIATRY
LA English
DT Article; Proceedings Paper
CT Annual Meeting of the American-Psychiatric-Association
CY MAY 30-JUN 05, 1998
CL TORONTO, CANADA
SP Amer Psychiat Assoc
ID BECK DEPRESSION INVENTORY; ALCOHOL INVOLVEMENT SCALE; SUBSTANCE USE
   DISORDERS; SEXUAL ABUSE; HOSPITALIZED ADOLESCENTS; VIOLENCE RISK;
   PSYCHOMETRIC PROPERTIES; PSYCHIATRIC COMORBIDITY; CONCURRENT VALIDITY;
   BEHAVIORAL-PROBLEMS
AB The study objective was to examine correlates of suicide risk in psychiatrically hospitalized adolescents with a reported history of childhood abuse. Predictors of suicide risk were examined in 74 subjects who reported a history of childhood abuse and 53 depressed subjects who did not report a history of childhood abuse. Subjects completed a battery of psychometrically well-established self-report instruments to assess childhood abuse, suicide risk, and internalizing and externalizing psychopathology. Correlational analyses showed that higher levels of depression, self-criticism, and hopelessness were significantly associated with suicide risk in both study groups and violence was significantly associated with suicide risk in the childhood abuse group. For the childhood abuse group, multiple regression analyses with seven predictor variables accounted for 54% of the variance in suicide risk: depression and alcohol problems made significant independent contributions, while violence and self-criticism were independent predictors at the trend level. For the depressed/nonabused group, multiple regression analyses with the seven predictor variables accounted for 60% of the variance in suicide risk; depression, hopelessness, and self-criticism were independent predictors. Our findings suggest that both internalizing (i.e., depression or self-criticism) and externalizing (i.e., violence or alcohol) factors predict suicide risk in adolescent inpatients who report childhood abuse, This profile appears different from the more internalizing pattern (i.e., depression, self-criticism, and hopelessness) observed for the depressed adolescent inpatients who reported no history of childhood abuse. Copyright (C) 1999 by W.B. Saunders Company.
C1 Yale Univ, Inst Psychiat, New Haven, CT 06519 USA.
   Yale Univ, Sch Med, Dept Psychiat, New Haven, CT 06519 USA.
RP Grilo, CM (reprint author), Yale Univ, Inst Psychiat, 184 Liberty St, New Haven, CT 06519 USA.
NR 70
TC 22
Z9 22
U1 0
U2 8
PU W B SAUNDERS CO
PI PHILADELPHIA
PA INDEPENDENCE SQUARE WEST CURTIS CENTER, STE 300, PHILADELPHIA, PA
   19106-3399 USA
SN 0010-440X
J9 COMPR PSYCHIAT
JI Compr. Psychiat.
PD NOV-DEC
PY 1999
VL 40
IS 6
BP 422
EP 428
DI 10.1016/S0010-440X(99)90085-8
PG 7
WC Psychiatry
SC Psychiatry
GA 258AE
UT WOS:000083815200004
PM 10579373
DA 2020-02-16
ER

PT J
AU Schoenfeld, J
   Seidenberg, M
   Woodard, A
   Hecox, K
   Inglese, C
   Mack, K
   Hermann, B
AF Schoenfeld, J
   Seidenberg, M
   Woodard, A
   Hecox, K
   Inglese, C
   Mack, K
   Hermann, B
TI Neuropsychological and behavioral status of children with complex
   partial seizures
SO DEVELOPMENTAL MEDICINE AND CHILD NEUROLOGY
LA English
DT Article
ID TEMPORAL-LOBE EPILEPSY; CHILDHOOD EPILEPSY; RISK-FACTORS; PERFORMANCE;
   MEMORY; LOBECTOMY; ONSET; AGE; IMPAIRMENT; ADEQUACY
AB Neuropsychological and behavioral status were examined in 57 children aged 7 to 16 years with complex partial seizures (CPS) and compared with 27 sibling control children of the same age. Epilepsy had a significant effect on both cognitive and behavioral adjustment measures. Children with CPS had significant impairment across all seven cognitive domains assessed, reflective of a profile of relatively diffuse and generalized cognitive dysfunction. Age at onset of recurrent seizures was the strongest and most consistent predictor of adequacy of cognitive functioning; earlier age at onset was associated with poorer cognitive status. Children with GPS also had more problems compared with sibling control children on measures of social and school competence and internalizing behavior problems, but not externalizing behaviors. Further, frequency of seizure activity in the past year, rather than age at seizure onset, emerged as the strongest predictor of these behavioral difficulties. These findings are discussed in the context of understanding the impact of GPS on cognition and behavioral adjustment, and identifying the contribution of various aspects of the neurodevelopmental course of CPS to these issues.
C1 Univ Wisconsin, Dept Neurol, Madison, WI 53792 USA.
   Finch Univ Hlth Sci Chicago Med Sch, Dept Psychol, N Chicago, IL 60064 USA.
RP Hermann, B (reprint author), Univ Wisconsin, Dept Neurol, 600 N Highland, Madison, WI 53792 USA.
FU NINDS NIH HHSUnited States Department of Health & Human ServicesNational
   Institutes of Health (NIH) - USANIH National Institute of Neurological
   Disorders & Stroke (NINDS) [R01 NS37738-01]
NR 53
TC 146
Z9 148
U1 0
U2 6
PU CAMBRIDGE UNIV PRESS
PI NEW YORK
PA 40 WEST 20TH STREET, NEW YORK, NY 10011-4211 USA
SN 0012-1622
J9 DEV MED CHILD NEUROL
JI Dev. Med. Child Neurol.
PD NOV
PY 1999
VL 41
IS 11
BP 724
EP 731
DI 10.1017/S0012162299001486
PG 8
WC Clinical Neurology; Pediatrics
SC Neurosciences & Neurology; Pediatrics
GA 257AV
UT WOS:000083759400002
PM 10576636
DA 2020-02-16
ER

PT J
AU Davis, EP
   Donzella, B
   Krueger, WK
   Gunnar, MR
AF Davis, EP
   Donzella, B
   Krueger, WK
   Gunnar, MR
TI The start of a new school year: Individual differences in salivary
   cortisol response in relation to child temperament
SO DEVELOPMENTAL PSYCHOBIOLOGY
LA English
DT Article
DE temperament; children; cortisol
ID NEUROENDOCRINE RESPONSES; SQUIRREL-MONKEYS; RHESUS-MONKEYS;
   PRESCHOOLERS; STRESS; BRAIN; PHYSIOLOGY; INHIBITION; ADAPTATION;
   HIERARCHY
AB Noon and evening salivary cortisol levels were examined in 70 elementary school children during the Ist week of a new school year Samples were obtained on the Ist and 5th days of school and on weekend days. Delta cortisol scores were created to measure the change in children's levels on initial school days relative to weekend days. Temperament was assessed using Rothbart's Child Behavior Questionnaire, a parent report instrument. The three dimensions of surgency or extroversion, negative affectivity and effortful control were examined. Positive correlations were obtained with Day 1 delta cortisol for negative affectivity and Day 5 delta cortisol for surgency. Contrary to the expectation that internalizing aspects of temperament (shyness, fearfulness) would be associated with larger increases in cortisol to the novelty and challenge of a new school year these data indicate that larger increases in cortisol were observed in more extroverted children. (C) 1999 John Wiley & Sons, Inc.
C1 Univ Minnesota, Inst Child Dev, Minneapolis, MN 55455 USA.
RP Gunnar, MR (reprint author), Univ Minnesota, Inst Child Dev, 51 E River Rd, Minneapolis, MN 55455 USA.
RI Davis, Elysia/B-7621-2013
FU NIMH NIH HHSUnited States Department of Health & Human ServicesNational
   Institutes of Health (NIH) - USANIH National Institute of Mental Health
   (NIMH) [MH 56958, MH00946]
NR 42
TC 93
Z9 93
U1 3
U2 20
PU WILEY-BLACKWELL
PI HOBOKEN
PA 111 RIVER ST, HOBOKEN 07030-5774, NJ USA
SN 0012-1630
EI 1098-2302
J9 DEV PSYCHOBIOL
JI Dev. Psychobiol.
PD NOV
PY 1999
VL 35
IS 3
BP 188
EP 196
DI 10.1002/(SICI)1098-2302(199911)35:3<188::AID-DEV3>3.0.CO;2-K
PG 9
WC Developmental Biology; Psychology
SC Developmental Biology; Psychology
GA 251AK
UT WOS:000083422300003
PM 10531531
DA 2020-02-16
ER

PT J
AU Lambert, MC
   Lyubansky, M
AF Lambert, MC
   Lyubansky, M
TI Behavior and emotional problems among Jamaican children and adolescents:
   An epidemiological survey of parent, teacher, and self-reports for ages
   6-18 years
SO INTERNATIONAL JOURNAL OF INTERCULTURAL RELATIONS
LA English
DT Article
ID AMERICAN-CHILDREN; UNITED-STATES; RATINGS; THAI
AB The study compared general population samples of Jamaican children ages 6-18 years, via Jamaican versions of the Child Behavior Checklist (CBCL) parent-, teacher-, and self-report forms. Repeated measures ANOVAs with informant as a repeated measures factor, assessed base-rate problem score differences according to children's area of residence (i.e., urban vs rural), gender, and age. No between subjects residence effects emerged for total problem score. However, adolescents self-reported higher total problem scores compared to the ratings they received from their parents and teachers. No gender total problem score effects emerged for any of the three informants, but girls received higher internalizing, and Somatic Complaints scores. Similar total problem scores across genders, and the high ratio of boys to girls in clinic samples suggest that Jamaican girls may not be receiving adequate services. Age X within subjects interactions revealed higher teacher reported problem scores for adolescents, reflecting possible developmental changes within the classroom context and teachers' low thresholds toward these problems. The d statistic revealed base rate syndrome, internalizing, externalizing, and total problem score differences in most Jamaican vs US sub-samples. In addition to the non-CBCL problems observed in earlier studies, these findings clearly indicate a need to ascertain syndrome structure and other psychometric properties of the Jamaican instruments. (C) 1999 Elsevier Science Ltd. All rights reserved.
C1 Michigan State Univ, Dept Psychol, E Lansing, MI 48824 USA.
RP Lambert, MC (reprint author), Michigan State Univ, Dept Psychol, E Lansing, MI 48824 USA.
OI /0000-0003-1089-8566
NR 31
TC 8
Z9 9
U1 0
U2 1
PU PERGAMON-ELSEVIER SCIENCE LTD
PI OXFORD
PA THE BOULEVARD, LANGFORD LANE, KIDLINGTON, OXFORD OX5 1GB, ENGLAND
SN 0147-1767
J9 INT J INTERCULT REL
JI Int. J. Intercult. Relat.
PD NOV
PY 1999
VL 23
IS 5
BP 727
EP 751
DI 10.1016/S0147-1767(99)00018-8
PG 25
WC Psychology, Social; Social Sciences, Interdisciplinary; Sociology
SC Psychology; Social Sciences - Other Topics; Sociology
GA 248BN
UT WOS:000083255600003
DA 2020-02-16
ER

PT J
AU Ollendick, TH
   Seligman, LD
   Butcher, AT
AF Ollendick, TH
   Seligman, LD
   Butcher, AT
TI Does anxiety mitigate the behavioral expression of severe conduct
   disorder in delinquent youths?
SO JOURNAL OF ANXIETY DISORDERS
LA English
DT Article
DE anxiety disorders; conduct disorders; comorbidity; behavioral
   inhibition; protective factors
ID CHILDREN; COMORBIDITY; INHIBITION; SAMPLE; GENDER
AB The purpose of this article is to examine the purported attenuating effects of comorbid anxiety on conduct disturbance in a sample of youths exhibiting severe Conduct Disorder (CD). Further, we examined the differential expression of CD and comorbid anxiety in male and female youths. Seventy-nine incarcerated youths between the ages of 12 and 19 were interviewed using the Diagnostic Interview Schedule for Children. Youths were identified who exhibited CD and CD plus an anxiety disorder. In contrast to previous findings with younger, less seriously disturbed male subjects, no overall differences were found between CD anxious and CD nonanxious youths in terms of age of first offense and overall number and severity of delinquent acts. Moreover, no differences were found between males and females, and gender did not moderate the effects of comorbidity anxiety on outcome measures. Findings suggest purported mitigating effects of anxiety on conduct disturbance may be attenuated in severe forms of CD and support the notion that comorbidity across internalizing End externalizing domains of child and adolescent psychopathology may differentially impact clinical presentation of disordered behavior depending on the severity of externalizing behavioral disturbance. (C) 2000 Elsevier Science Ltd. All rights reserved.
C1 Virginia Polytech Inst & State Univ, Ctr Child Study, Blacksburg, VA 24060 USA.
RP Ollendick, TH (reprint author), Virginia Polytech Inst & State Univ, Ctr Child Study, 3110 Prices Fork Rd, Blacksburg, VA 24060 USA.
NR 20
TC 24
Z9 24
U1 0
U2 6
PU PERGAMON-ELSEVIER SCIENCE LTD
PI OXFORD
PA THE BOULEVARD, LANGFORD LANE, KIDLINGTON, OXFORD OX5 1GB, ENGLAND
SN 0887-6185
EI 1873-7897
J9 J ANXIETY DISORD
JI J. Anxiety Disord.
PD NOV-DEC
PY 1999
VL 13
IS 6
BP 565
EP 574
DI 10.1016/S0887-6185(99)00023-7
PG 10
WC Psychology, Clinical; Psychiatry
SC Psychology; Psychiatry
GA 275JR
UT WOS:000084817500002
PM 10688524
DA 2020-02-16
ER

PT J
AU Simons, RL
   Lin, KH
   Gordon, LC
   Conger, RD
   Lorenz, FO
AF Simons, RL
   Lin, KH
   Gordon, LC
   Conger, RD
   Lorenz, FO
TI Explaining the higher incidence of adjustment problems among children of
   divorce compared with those in two-parent families
SO JOURNAL OF MARRIAGE AND THE FAMILY
LA English
DT Article
DE child depression; delinquency; divorce
ID MARITAL DISRUPTION; SUPPORT; DEPRESSION; CONFLICT; MOTHERS; IMPACT;
   METAANALYSIS; BEHAVIOR; FATHERS; DECADE
AB We examined the extent to which differences in adolescent adjustment problems between divorced and intact families can be explained by loss of family income, parental conflict, the psychological adjustment and parenting practices of the custodial parent, and level of involvement of the noncustodial parent. The importance of these factors was assessed by hierarchial regression with a sample of 328 intact and 206 divorced families. The results indicated that quality of mother's parenting and of father's involvement in parenting explains the association between divorce and boys' externalizing problems, whereas quality of mother's parenting and postdivorce conflict explain the relationship between divorce and girls' externalizing problems. Divorce elevates a girl's risk for depression because it increases the chances that her mother will become depressed, which in turn reduces the quality of her parenting. Including the various explanatory variables did not reduce the association between divorce and boys' internalizing problems. Boys with divorced parents tended to be more depressed than those from two-parent families regardless of the psychological adjustment, level of conflict, or quality of parenting manifested by their parents.
C1 Iowa State Univ, Dept Sociol, Ames, IA 50011 USA.
   Iowa State Univ, Inst Social & Behav Res, Ames, IA 50011 USA.
RP Simons, RL (reprint author), Iowa State Univ, Dept Sociol, 107 E Hall, Ames, IA 50011 USA.
NR 53
TC 78
Z9 78
U1 0
U2 31
PU NATL COUNCIL FAMILY RELATIONS
PI MINNEAPOLIS
PA 3989 CENTRAL AVE NE #550, MINNEAPOLIS, MN 55421 USA
SN 0022-2445
J9 J MARRIAGE FAM
JI J. Marriage Fam.
PD NOV
PY 1999
VL 61
IS 4
BP 1020
EP 1033
DI 10.2307/354021
PG 14
WC Family Studies; Sociology
SC Family Studies; Sociology
GA 270VX
UT WOS:000084558800017
DA 2020-02-16
ER

PT J
AU Ingoldsby, EM
   Shaw, DS
   Owens, EB
   Winslow, EB
AF Ingoldsby, EM
   Shaw, DS
   Owens, EB
   Winslow, EB
TI A longitudinal study of interparental conflict, emotional and behavioral
   reactivity, and preschoolers' adjustment problems among low-income
   families
SO JOURNAL OF ABNORMAL CHILD PSYCHOLOGY
LA English
DT Article
DE interparental conflict; reactivity; behavior problems
ID MARITAL CONFLICT; CHILDRENS RESPONSES; INTERADULT ANGER; ADOLESCENT
   ADJUSTMENT; PARENTAL CONFLICT; DIFFERENT FORMS; SPECIFICITY;
   PERSPECTIVE; EXPRESSION; ATTACHMENT
AB Researchers have begun to develop models that explain the processes by which interparental conflict impacts children's adjustment. The present study tested a model based on emotional security theory. The longitudinal relations among interparental conflict, boys' reactions to conflict, and internalizing and externalizing problems were examined in a sample of 129 mother-son dyads from low-income, 2-parent families from the time sons were age 2 to 5. Results indicated that children exposed to interparental conflict were more likely to have concurrent and later behavior problems and that patterns of interparental conflict across time made unique contributions in predicting later problems. Children's emotional reactivity in response to conflict had no direct relation to interparental conflict and only modest relations to behavior problems. However, interparental conflict and reactivity factors interacted to predict behavior problems at ages 3 1/2 and 5. Thus, some support was demonstrated for emotional reactivity as a moderator in the development of young children's behavior problems.
C1 Univ Pittsburgh, Clin Psychol Ctr, Dept Psychol, Pittsburgh, PA 15260 USA.
   Univ Calif Berkeley, Berkeley, CA 94720 USA.
RP Ingoldsby, EM (reprint author), Univ Pittsburgh, Clin Psychol Ctr, Dept Psychol, 604 Old Engn Hall,4015 OHara St, Pittsburgh, PA 15260 USA.
FU PHS HHSUnited States Public Health Service [50907]
NR 58
TC 59
Z9 60
U1 0
U2 8
PU SPRINGER/PLENUM PUBLISHERS
PI NEW YORK
PA 233 SPRING ST, NEW YORK, NY 10013 USA
SN 0091-0627
J9 J ABNORM CHILD PSYCH
JI J. Abnorm. Child Psychol.
PD OCT
PY 1999
VL 27
IS 5
BP 343
EP 356
DI 10.1023/A:1021971700656
PG 14
WC Psychology, Clinical; Psychology, Developmental
SC Psychology
GA 256DW
UT WOS:000083711500002
PM 10582836
DA 2020-02-16
ER

PT J
AU Epkins, CC
   Dedmon, AMM
AF Epkins, CC
   Dedmon, AMM
TI An initial look at sibling reports on children's behavior: Comparisons
   with children's self-reports and relations with siblings' self-reports
   and sibling relationships
SO JOURNAL OF ABNORMAL CHILD PSYCHOLOGY
LA English
DT Article
DE sibling reports; depression; anxiety; aggression; sibling relationships
ID EARLY ADOLESCENCE; MIDDLE CHILDHOOD; TEACHER RATINGS; AGGRESSION;
   DEPRESSION; ANXIETY; PERCEPTIONS; LINKS; PSYCHOPATHOLOGY; ADJUSTMENT
AB The authors examined siblings' reports of children's depression, anxiety, and aggression, and their reports of the sibling relationship, and compared them with children's self-reports. In two samples, including 169 sibling pairs (age M = 9.98 years, SD = 1.51), no significant differences emerged in the levels of depression and anxiety found in siblings' reports of children's behavior and children's self-reports, although siblings reported children to have significantly higher levels of aggression than the children self-reported. Age, the difference in ages between siblings, sex, and sibling sex were not related to siblings' reports of children's behavior. The relations between children's and siblings' reports of children's behavior were significant, yet moderate (average r = .22). Both siblings' self-reports of internalizing behavior and their perceptions of aspects of the sibling relationship (affection, rivalry, hostility, and satisfaction with the sibling relationship) explained significant, and unique, variance in siblings' reports of children's internalizing behavior. The findings for aggressive behavior were similar, although siblings' perceptions of affection in the sibling relationship were not significantly related to their reports of children's aggression. The potential uses and benefits of sibling reports of children's behavior, and sibling and family relationships, are discussed.
C1 Texas Tech Univ, Dept Psychol, Lubbock, TX 79409 USA.
RP Epkins, CC (reprint author), Texas Tech Univ, Dept Psychol, Box 42051, Lubbock, TX 79409 USA.
NR 53
TC 14
Z9 14
U1 0
U2 6
PU KLUWER ACADEMIC/PLENUM PUBL
PI NEW YORK
PA 233 SPRING ST, NEW YORK, NY 10013 USA
SN 0091-0627
J9 J ABNORM CHILD PSYCH
JI J. Abnorm. Child Psychol.
PD OCT
PY 1999
VL 27
IS 5
BP 371
EP 381
DI 10.1023/A:1021975901564
PG 11
WC Psychology, Clinical; Psychology, Developmental
SC Psychology
GA 256DW
UT WOS:000083711500004
PM 10582838
DA 2020-02-16
ER

PT J
AU Hartman, CA
   Hox, J
   Auerbach, J
   Erol, N
   Fonseca, AC
   Mellenbergh, GJ
   Novik, TS
   Oosterlaan, J
   Roussos, AC
   Shalev, RS
   Zilber, N
   Sergeant, JA
AF Hartman, CA
   Hox, J
   Auerbach, J
   Erol, N
   Fonseca, AC
   Mellenbergh, GJ
   Novik, TS
   Oosterlaan, J
   Roussos, AC
   Shalev, RS
   Zilber, N
   Sergeant, JA
TI Syndrome dimensions of the Child Behavior Checklist and the Teacher
   Report Form: a critical empirical evaluation
SO JOURNAL OF CHILD PSYCHOLOGY AND PSYCHIATRY
LA English
DT Article
DE child behaviour; classification; concept of development; psychometrics;
   symptomatology; confirmatory factor analysis
ID CONFIRMATORY FACTOR-ANALYSIS; DEFICIT HYPERACTIVITY DISORDER; IV FIELD
   TRIALS; DSM-IV; CONDUCT DISORDER; ADOLESCENT PSYCHOPATHOLOGY;
   INTERNALIZING PROBLEMS; LIKERT VARIABLES; CLASSIFICATION; COMORBIDITY
AB The construct representation of the cross-informant model of the Child Behavior Checklist (CBCL) and the Teacher Report Form (TRF) was evaluated using confirmatory factor analysis. Samples were collected in seven different countries. The results are based on 13,226 parent ratings and 8893 teacher ratings. The adequacy of fit for the cross-informant model was established on the basis of three approaches: conventional rules of fit, simulation, and comparison with other models. The results indicated that the cross-informant model fits these data poorly. These results were consistent across countries, informants, and both clinical and population samples. Since inadequate empirical support for the cross-informant syndromes and their differentiation was found, the construct validity of these syndrome dimensions is questioned.
C1 Univ Amsterdam, Amsterdam, Netherlands.
   Ankara Univ, TR-06100 Ankara, Turkey.
   Shaare Zedek Med Ctr, Jerusalem, Israel.
   Ben Gurion Univ Negev, IL-84105 Beer Sheva, Israel.
   Univ Coimbra, Coimbra, Portugal.
   Natl Ctr Child & Adolescent Psychiat, Oslo, Norway.
   Attiki Child Psychiat Hosp, Athens, Greece.
   JDC Falk Inst Mental Hlth & Behav Studies, Jerusalem, Israel.
RP Hartman, CA (reprint author), Univ Groningen, Fac Med Sci, Dept Psychiat, Hanzeplein 1,Entrance 32,POB 30001, NL-9700 RB Groningen, Netherlands.
EM c.a.hartman@med.rug.nl
RI Fonseca, Antonio/G-8096-2019
OI Fonseca, Antonio/0000-0001-7410-269X
NR 96
TC 76
Z9 76
U1 1
U2 19
PU WILEY
PI HOBOKEN
PA 111 RIVER ST, HOBOKEN 07030-5774, NJ USA
SN 0021-9630
EI 1469-7610
J9 J CHILD PSYCHOL PSYC
JI J. Child Psychol. Psychiatry
PD OCT
PY 1999
VL 40
IS 7
BP 1095
EP 1116
PG 22
WC Psychology, Developmental; Psychiatry; Psychology
SC Psychology; Psychiatry
GA 250EC
UT WOS:000083375200011
PM 10576539
DA 2020-02-16
ER

PT J
AU Ford, JD
   Racusin, R
   Daviss, WB
   Ellis, CG
   Thomas, J
   Rogers, K
   Reiser, J
   Schiffman, J
   Sengupta, A
AF Ford, JD
   Racusin, R
   Daviss, WB
   Ellis, CG
   Thomas, J
   Rogers, K
   Reiser, J
   Schiffman, J
   Sengupta, A
TI Trauma exposure among children with oppositional defiant disorder and
   attention deficit-hyperactivity disorder
SO JOURNAL OF CONSULTING AND CLINICAL PSYCHOLOGY
LA English
DT Article
ID SEXUALLY ABUSED-CHILDREN; GREAT SMOKY MOUNTAINS; IV FIELD TRIALS;
   CONDUCT DISORDER; ADOLESCENTS; YOUTH
AB Consecutive admissions to an outpatient child psychiatry clinic diagnosed with oppositional defiant disorder (ODD), attention deficit-hyperactivity disorder (ADHD), or adjustment disorder were assessed for trauma exposure by a structured clinical interview and parent report. Controlling for age, gender, severity of internalizing behavior problems, social competence, family psychopathology, and parent-child relationship quality (assessed by parent report), an ODD diagnosis, with or without comorbid ADHD, was associated with increased likelihood of prior victimization (but not nonvictimization) trauma. ADHD alone was not associated with an increased likelihood of a history of trauma exposure. Traumatic victimization contributed uniquely to the prediction of ODD but not ADHD diagnoses. Children in psychiatric treatment who are diagnosed with ODD, but not those diagnosed solely with ADHD, may particularly require evaluation and care for posttraumatic sequelae.
C1 Univ Connecticut, Sch Med, Dept Psychiat 6410, Farmington, CT 06032 USA.
   Dartmouth Med Sch, Dept Psychiat, Hanover, NH 03756 USA.
   Youngstown State Univ, Dept Psychiat, Youngstown, OH 44555 USA.
RP Ford, JD (reprint author), Univ Connecticut, Sch Med, Dept Psychiat 6410, 10 Talcott Notch Rd, Farmington, CT 06032 USA.
NR 23
TC 60
Z9 62
U1 0
U2 9
PU AMER PSYCHOLOGICAL ASSOC
PI WASHINGTON
PA 750 FIRST ST NE, WASHINGTON, DC 20002-4242 USA
SN 0022-006X
J9 J CONSULT CLIN PSYCH
JI J. Consult. Clin. Psychol.
PD OCT
PY 1999
VL 67
IS 5
BP 786
EP 789
DI 10.1037/0022-006X.67.5.786
PG 4
WC Psychology, Clinical
SC Psychology
GA 245PK
UT WOS:000083117200017
PM 10535245
DA 2020-02-16
ER

PT J
AU Lavigne, JV
   Gibbons, RD
   Arend, R
   Rosenbaum, D
   Binns, HJ
   Christoffel, KK
AF Lavigne, JV
   Gibbons, RD
   Arend, R
   Rosenbaum, D
   Binns, HJ
   Christoffel, KK
TI Rational service planning in pediatric primary care: Continuity and
   change in psychopathology among children enrolled in pediatric practices
SO JOURNAL OF PEDIATRIC PSYCHOLOGY
LA English
DT Article
DE epidemiology; disruptive disorders; emotional disorders; internalizing
   disorders; externalizing disorders; preschoolers; young children; mental
   health services research
ID PRESCHOOL-CHILDREN; PSYCHIATRIC-DISORDERS; REGRESSION-ANALYSIS;
   COMPUTER-PROGRAM; ADOLESCENTS; PREVALENCE; MODEL; ONSET
AB Objective: To examine the stability of the occurrence of psychiatric disorders in a nonpsychiatric sample of young children.
   Method: There were 510 children ages 2-5 years enrolled through pediatric practices, with 391 children participating in the second wave, and 344 in the third wave of data collection 42-48 months later. The assessment battery administered at each wave yielded best-estimate consensus DSM-III-R diagnoses and dimensional assessments of psychopathology.
   Results: The prevalence of disruptive disorders (DDs) decreased, while emotional disorders (EDs), other disorders, and comorbid DD increased. The DDs were associated with lower family cohesion, more maternal negative affect, stressful life events, and male gender. Comorbid DDs were associated with increasing age and family cohesion. Older children, lower family cohesion, and maternal negative affect were associated with EDs. Time trends for the dimensional assessment of psychopathology was similar to DSMI-III-R disorders, but correlates differed.
   Conclusions: We discuss implications for service planning in pediatric primary care.
C1 Childrens Mem Hosp, Chicago, IL 60614 USA.
   Northwestern Univ, Med Ctr, Evanston, IL USA.
   Univ Illinois, Chicago, IL USA.
RP Lavigne, JV (reprint author), Dept Child & Adolescent Psychiat 10, 2300 Childrens Plaza, Chicago, IL 60614 USA.
OI Lavigne, John/0000-0001-9527-719X
FU NIMH NIH HHSUnited States Department of Health & Human ServicesNational
   Institutes of Health (NIH) - USANIH National Institute of Mental Health
   (NIMH) [R01-MH46089]
NR 41
TC 14
Z9 14
U1 0
U2 7
PU OXFORD UNIV PRESS INC
PI CARY
PA JOURNALS DEPT, 2001 EVANS RD, CARY, NC 27513 USA
SN 0146-8693
J9 J PEDIATR PSYCHOL
JI J. Pediatr. Psychol.
PD OCT
PY 1999
VL 24
IS 5
BP 393
EP 403
DI 10.1093/jpepsy/24.5.393
PG 11
WC Psychology, Developmental
SC Psychology
GA 243BC
UT WOS:000082976400004
PM 10554451
OA Bronze
DA 2020-02-16
ER

PT J
AU Moretti, MM
   Wiebe, VJ
AF Moretti, MM
   Wiebe, VJ
TI Self-discrepancy in adolescence: Own and parental standpoints on the
   self
SO MERRILL-PALMER QUARTERLY-JOURNAL OF DEVELOPMENTAL PSYCHOLOGY
LA English
DT Article
ID SEX-DIFFERENCES; COGNITIVE STRUCTURES; EMOTIONAL AUTONOMY; GENDER
   DIFFERENCES; DEPRESSION; TRANSGRESSIONS; SOCIALIZATION; VULNERABILITY;
   CONSTRUALS; ADULTHOOD
AB Adolescence ushers in a period of growth in the capacity to represent multiple perspectives on the self. The capacity to represent multiple perspectives may increase the risk of detecting self-discrepancies. Results confirmed that self-discrepancy, independent of actual-self positivity, was predictive of internalizing and externalizing problems. For adolescent girls, discrepancy with parental standards predicted functioning, regardless of whether these standards were adopted as their own (identified parental standards) or not (introjected parental standards). Discrepancy with self-standards that were independent from parents also predicted externalizing problems in girls. For adolescent boys, discrepancy with independent standards, but not parental standards, predicted internalizing problems. Results suggest that the relevance of own versus parental standards for self-regulation is gender specific.
C1 Simon Fraser Univ, Dept Psychol, Burnaby, BC V5A 1S6, Canada.
RP Moretti, MM (reprint author), Simon Fraser Univ, Dept Psychol, 8888 Univ Dr, Burnaby, BC V5A 1S6, Canada.
NR 60
TC 15
Z9 16
U1 0
U2 5
PU WAYNE STATE UNIV PRESS
PI DETROIT
PA 4809 WOODWARD AVE, DETROIT, MI 48201-1309 USA
SN 0272-930X
J9 MERRILL PALMER QUART
JI Merrill-Palmer Q.-J. Dev. Psychol.
PD OCT
PY 1999
VL 45
IS 4
BP 624
EP 649
PG 26
WC Psychology, Developmental
SC Psychology
GA 297FU
UT WOS:000086072000005
DA 2020-02-16
ER

PT J
AU Cillessen, AHN
   Bellmore, AD
AF Cillessen, AHN
   Bellmore, AD
TI Accuracy of social self-perceptions and peer competence in middle
   childhood
SO MERRILL-PALMER QUARTERLY-JOURNAL OF DEVELOPMENTAL PSYCHOLOGY
LA English
DT Article; Proceedings Paper
CT Meeting of the Society-for-Research-in-Child-Development
CY APR 05-06, 1997
CL WASHINGTON, D.C.
SP Soc Res Child Dev
ID ELEMENTARY-SCHOOL CHILDREN; RATING-SCALE; LONELINESS; AGGRESSION;
   ADJUSTMENT; OTHERS; VIEW
AB The role of children's social self-perceptions in their social development was examined. Participants were 644 fourth graders who completed peer nominations and self-ratings to measure their self-perceptions. Comparisons of children's self-ratings with ratings by teachers yielded scores for self-other agreement. Comparisons of children's perceived liked-most and liked-least nominations with peers' actual liked-most and liked-least nominations yielded scores for dyadic perception accuracy. Significant relationships were found among the self-perception measures and they were moderately stable over time. Significant sociometric status and gender effects were found for both generalized and dyadic perceptions. Inaccurate social sell-perceptions predicted loneliness and internalizing behaviors. The results are consistent with the symbolic interactionist view of the link between social perceptions and relationships.
C1 Univ Connecticut, Dept Psychol, Storrs, CT 06269 USA.
RP Cillessen, AHN (reprint author), Univ Connecticut, Dept Psychol, 406 Babbidge Rd, Storrs, CT 06269 USA.
NR 37
TC 64
Z9 65
U1 0
U2 14
PU WAYNE STATE UNIV PRESS
PI DETROIT
PA 4809 WOODWARD AVE, DETROIT, MI 48201-1309 USA
SN 0272-930X
J9 MERRILL PALMER QUART
JI Merrill-Palmer Q.-J. Dev. Psychol.
PD OCT
PY 1999
VL 45
IS 4
BP 650
EP 676
PG 27
WC Psychology, Developmental
SC Psychology
GA 297FU
UT WOS:000086072000006
DA 2020-02-16
ER

PT J
AU Tremblay, C
   Hebert, M
   Piche, C
AF Tremblay, C
   Hebert, M
   Piche, C
TI Coping strategies and social support as mediators of consequences in
   child sexual abuse victims
SO CHILD ABUSE & NEGLECT
LA English
DT Article; Proceedings Paper
CT 11th International Congress of Child Abuse and Neglect
CY 1996
CL DUBLIN, IRELAND
DE child sexual abuse; consequences; coping; social support
ID PSYCHOLOGICAL SYMPTOMS; METHODOLOGICAL ISSUES; YOUNG ADOLESCENTS;
   SELF-PERCEPTION; STRESS; ADJUSTMENT; PERSPECTIVE; DISCLOSURE; MODERATOR;
   DIVORCE
AB Objective: The main objective of this study was to evaluate the mediator role of coping strategies and social support on the adaptation of children following CSA. Empirical studies indicate that short-term consequences of child sexual abuse (CSA) are multiple and varied (Kendall-Tackett, Williams, & Finkelhor, 1993; Wolfe & Birt, 1995). While abuse-related characteristics were first studied to explain the variability of CSA outcome, more recently, the influence of other variables such as coping strategies and social support have been considered.
   Method: Fifty sexually abused children aged between 7 and 12 participated in this study. The Chad Behavior Checklist (Achenbach, 1991) and the Perceived Competence Scale for Children (Harter, 1985) were used to measure victims' adjustment. Coping strategies were evaluated by the Self-Report Coping Scale (Causey & Dubow, 1992) and the children completed the perceived Social Support (Harter, 1985). A French version of the History of Victimization (Wolfe, Gentile, & Bourdeau, 1987) was used to gather abuse-related characteristics from medical records.
   Results: Results indicate that sexually abused children exhibit internalizing and externalizing behavior problems following CSA. Coping strategies and social support exert direct effects on victims' adjustment instead of the mediator influences originally expected. Among abuse-related variables, only the perpetrator's identity is directly related to internalizing symptoms.
   Conclusions: The absence of mediational effects of coping and social support is discussed in light of the measures used and the cross-sectional nature of the study. Results highlight the importance of parental implication and the consideration of coping strategies in designing therapeutic interventions with this population. (C) 1999 Elsevier Science Ltd.
C1 Univ Laval, Fac Sci Educ, Dept OAE, St Foy, PQ G1K 7P4, Canada.
RP Hebert, M (reprint author), Univ Laval, Fac Sci Educ, Dept OAE, St Foy, PQ G1K 7P4, Canada.
OI Hebert, Martine/0000-0002-4531-5124
NR 80
TC 133
Z9 135
U1 0
U2 20
PU PERGAMON-ELSEVIER SCIENCE LTD
PI OXFORD
PA THE BOULEVARD, LANGFORD LANE, KIDLINGTON, OXFORD OX5 1GB, ENGLAND
SN 0145-2134
J9 CHILD ABUSE NEGLECT
JI Child Abuse Negl.
PD SEP
PY 1999
VL 23
IS 9
BP 929
EP 945
DI 10.1016/S0145-2134(99)00056-3
PG 17
WC Family Studies; Psychology, Social; Social Work
SC Family Studies; Psychology; Social Work
GA 228HE
UT WOS:000082130400008
PM 10505906
DA 2020-02-16
ER

PT J
AU Luthar, SS
   D'Avanzo, K
AF Luthar, SS
   D'Avanzo, K
TI Contextual factors in substance use: A study of suburban and inner-city
   adolescents
SO DEVELOPMENT AND PSYCHOPATHOLOGY
LA English
DT Review
ID DRUG-USE; PSYCHIATRIC-DISORDERS; DEPRESSIVE SYMPTOMS; SEXUAL
   INTERCOURSE; GENDER DIFFERENCES; SUICIDAL IDEATION; PROBLEM BEHAVIORS;
   OPIOID ABUSERS; FAMILY SUPPORT; YOUNG-ADULTS
AB Objectives in this research were to examine contextual differences in correlates of substance use among high school students. The focus was on two broad categories of adjustment indices: personal psychopathology (internalizing and externalizing problems) and behaviors reflecting social competence (academic achievement, teacher-rated classroom behaviors, and peer acceptance or rejection). Associations between drug use and each of these constructs were examined in two sociodemographically disparate groups: teens from affluent, suburban families (n = 264), and low socioeconomic status adolescents from inner-city settings (n = 224). Results indicated that suburban youth reported significantly higher levels of substance use than inner-city youth. In addition, their substance use was more strongly linked with subjectively perceived maladjustment indices. Comparable negative associations involving grades and teacher-rated behaviors were found in both groups, and among suburban males only, substance use showed robust positive associations with acceptance by peers. Results are discussed in terms of developmental perspectives on adolescent deviance, contextual socializing forces, and implications for preventive interventions and treatment.
C1 Columbia Univ, Teachers Coll, New York, NY 10027 USA.
   Yale Univ, Sch Med, New Haven, CT 06520 USA.
RP Luthar, SS (reprint author), Columbia Univ, Teachers Coll, Box 133,525 W 120th St, New York, NY 10027 USA.
FU NIDA NIH HHSUnited States Department of Health & Human ServicesNational
   Institutes of Health (NIH) - USANIH National Institute on Drug Abuse
   (NIDA) [K21 DA000202, P50 DA009241, R01-DA10726, R01 DA010726,
   P50-DA09241]
NR 114
TC 127
Z9 128
U1 0
U2 16
PU CAMBRIDGE UNIV PRESS
PI NEW YORK
PA 40 WEST 20TH STREET, NEW YORK, NY 10011-4211 USA
SN 0954-5794
J9 DEV PSYCHOPATHOL
JI Dev. Psychopathol.
PD FAL
PY 1999
VL 11
IS 4
BP 845
EP 867
DI 10.1017/S0954579499002357
PG 23
WC Psychology, Developmental
SC Psychology
GA 263KY
UT WOS:000084124900011
PM 10624729
OA Green Accepted
DA 2020-02-16
ER

PT J
AU Anan, RM
   Barnett, D
AF Anan, RM
   Barnett, D
TI Perceived social support mediates between prior attachment and
   subsequent adjustment: A study of urban African American children
SO DEVELOPMENTAL PSYCHOLOGY
LA English
DT Article
ID INFANT-MOTHER ATTACHMENT; INDIVIDUAL-DIFFERENCES; PEER RELATIONSHIPS;
   BEHAVIOR PROBLEMS; AGGRESSIVE BOYS; SCHOOL-AGE; SECURITY; PRESCHOOL;
   COMPETENCE; SELF
AB The processes whereby attachment and other social and cognitive factors contribute to social and emotional adjustment were examined. Participants were 56;African American children from low-income urban families. Attachment and sociability were assessed in the strange situation when children were 4.5 years old. Two years later, children were interviewed regarding their perceptions of social support and their attributions about others' intentions. Also assessed at Time 2 were child verbal intelligence, defensive response style, children's self-reports, and parent reports of child adjustment. As expected, attachment uniquely predicted perceived social support. Insecure attachment predicted self-reports of behavior problems and parental report of internalizing problems. Perceived social support was associated positively and significantly with viewing ambiguously depicted actions as prosocial rather than aggressive. Perceived social support was found to mediate the relation between attachment and adjustment. Results suggest that behaviorally mediated strategies for relating to caregivers in early childhood predict generalized social perception, thought, and emotion at later ages.
C1 Wayne State Univ, Dept Psychol, Detroit, MI 48202 USA.
RP Barnett, D (reprint author), Wayne State Univ, Dept Psychol, 71 W Warren Ave, Detroit, MI 48202 USA.
NR 82
TC 55
Z9 59
U1 0
U2 24
PU AMER PSYCHOLOGICAL ASSOC
PI WASHINGTON
PA 750 FIRST ST NE, WASHINGTON, DC 20002-4242 USA
SN 0012-1649
J9 DEV PSYCHOL
JI Dev. Psychol.
PD SEP
PY 1999
VL 35
IS 5
BP 1210
EP 1222
DI 10.1037/0012-1649.35.5.1210
PG 13
WC Psychology, Developmental
SC Psychology
GA 233HT
UT WOS:000082422000004
PM 10493647
DA 2020-02-16
ER

PT J
AU Leadbeater, BJ
   Kuperminc, GP
   Blatt, SJ
   Hertzog, C
AF Leadbeater, BJ
   Kuperminc, GP
   Blatt, SJ
   Hertzog, C
TI A multivariate model of gender differences in adolescents' internalizing
   and externalizing problems
SO DEVELOPMENTAL PSYCHOLOGY
LA English
DT Article
ID DEPRESSIVE SYMPTOMS; INTERPERSONAL COMPETENCE; DEVELOPMENTAL-CHANGE;
   BEHAVIORAL-PROBLEMS; YOUNG ADOLESCENTS; FIT INDEXES; HIGH-RISK;
   CHILDREN; STRESS; PSYCHOPATHOLOGY
AB Gender differences: observed in interpersonal and self-critical vulnerabilities, reactivity to stressful life events, quality of relationships, and self-concepts inform a multivariate theoretical model of the moderating effects of gender on internalizing and externalizing problems in adolescence. To test this model, data were collected in a 1-year prospective study from an ethnically diverse sample of 460 middle school students. Increases in girls' internalizing symptoms, compared with boys', were partly explained by greater stability in girls' interpersonal vulnerabilities and greater magnitude in coefficients linking girls' relationships with parents and peers and internalizing problems. Boys' risks for externalizing problems, compared with girls', were partly explained by the greater stability in boys' vulnerability to self-criticism. Coefficients for most pathways in the model are similar for boys and girls.
C1 Yale Univ, Dept Psychol, New Haven, CT 06520 USA.
   Georgia Inst Technol, Dept Psychol, Atlanta, GA 30332 USA.
RP Leadbeater, BJ (reprint author), Univ Victoria, Dept Psychol, POB 3050, Victoria, BC V8W 3P5, Canada.
EM bleadbea@uvic.ca
RI Hertzog, Christopher/B-5004-2008
NR 65
TC 383
Z9 387
U1 1
U2 51
PU AMER PSYCHOLOGICAL ASSOC
PI WASHINGTON
PA 750 FIRST ST NE, WASHINGTON, DC 20002-4242 USA
SN 0012-1649
EI 1939-0599
J9 DEV PSYCHOL
JI Dev. Psychol.
PD SEP
PY 1999
VL 35
IS 5
BP 1268
EP 1282
DI 10.1037/0012-1649.35.5.1268
PG 15
WC Psychology, Developmental
SC Psychology
GA 233HT
UT WOS:000082422000010
PM 10493653
DA 2020-02-16
ER

PT J
AU Loeber, R
   Stouthamer-Loeber, M
   White, HR
AF Loeber, R
   Stouthamer-Loeber, M
   White, HR
TI Developmental aspects of delinquency and internalizing problems and
   their association with persistent juvenile substance use between ages 7
   and 18
SO JOURNAL OF CLINICAL CHILD PSYCHOLOGY
LA English
DT Article
ID CHILD-BEHAVIOR PROFILE; ILLICIT DRUG-USE; CONDUCT PROBLEMS;
   RISK-FACTORS; PSYCHIATRIC-DISORDERS; ADOLESCENT DEPRESSION; HYPERACTIVE
   BOYS; YOUNG ADULTHOOD; FOLLOW-UP; ALCOHOL
AB Analyzed longitudinal data from 3 samples of the Pittsburgh Youth Study on boys ages 7 to 18 to examine the co-occurrence of persistent substance use with other problem behaviors, including attention deficit hyperactivity disorder (ADHD), persistent delinquency, and persistent internalizing problems (i.e., depressed mead, anxiety, shy or withdrawn behavior). In preadolescence, persistent substance users-also tended to be persistent delinquents, and half of this group displayed persistent internalizing problems as well. In adolescence a third of the persistent substance users did not manifest other persistent problems. Across the samples, the least common substance users were those who manifested persistent internalizing problems only. Logistic regression analyses showed that persistent substance use in preadolescence was predicted by persistent delinquency and internalizing problems and in adolescence by persistent delinquency only. The combination of persistent substance use and delinquency was predicted by oppositional defiant disorder in middle childhood and by persistent internalizing problems in middle to late childhood ADHD was not a predictor of persistent substance use (and delinquency) in any of the analyses. Results are discussed in terms of developmental models of multiproblem youth with an eye an improving early interventions.
[truncated: 778,894 more chars]
