# Supplementary material for: Mapping Phenomena Relevant to Adolescent Emotion Regulation: A Text-Mining Systematic Review
Source: Adolesc Res Rev. 2021 May 21;7(1):127–39. doi: 10.1007/s40894-021-00160-7 (PMC8138847; doi:10.1007/s40894-021-00160-7)
Supplement: Supplementary file 1 — Supplementary file1 (ZIP 54379 kb) [file 40894_2021_160_MOESM1_ESM.zip › veni_sysrev-master/recs/savedrecs2.txt]

FN Clarivate Analytics Web of Science
VR 1.0
PT J
AU Makanui, KP
   Jackson, Y
   Gusler, S
AF Makanui, Kalani P.
   Jackson, Yo
   Gusler, Stephanie
TI Spirituality and Its Relation to Mental Health Outcomes: An Examination
   of Youth in Foster Care
SO PSYCHOLOGY OF RELIGION AND SPIRITUALITY
LA English
DT Article
DE spirituality; foster youth; coping; social support
ID RELIGIOUS PARTICIPATION; CHILD MALTREATMENT; SUBSTANCE USE; AMERICAN;
   RESILIENCE; ADOLESCENTS; ADJUSTMENT; BEHAVIORS; EXPOSURE; IMPACT
AB The effects of spirituality and youth relationships with others on internalizing, externalizing, and adaptive outcomes were examined in a sample of 159 youth between the ages of 8 and 21 in foster or residential care. Indirect effects of direct coping and perceived social support on the relations between these factors and youth outcomes were examined. Preliminary analyses indicated a significant relation between youth spirituality and adaptive outcomes, with a significant indirect effect of perceived social support on these relations. However, these relations were nonsignificant when accounting for youth relationships with others. Final results indicated that youth relationships with others significantly affected youth adaptive functioning through both coping and perceived social support. Youth relationships also significantly affected youth internalizing symptoms, albeit only through youths' perceived levels of social support. These findings suggest that, while spiritual beliefs are potentially an important factor in affecting outcomes for foster youth, the strongest effects likely occur through youths' relationships with others, social support, and coping in relation to adaptive outcomes for these youth.
C1 [Makanui, Kalani P.; Jackson, Yo; Gusler, Stephanie] Univ Kansas, Clin Child Psychol Program, Lawrence, KS 66045 USA.
   [Jackson, Yo] Penn State Univ, Dept Psychol, University Pk, PA 16802 USA.
   [Makanui, Kalani P.; Jackson, Yo; Gusler, Stephanie] Didi Hirsch Mental Hlth Serv, Training Div, 323 North Prairie Ave,Suite 325, Inglewood, CA 90301 USA.
RP Makanui, KP (reprint author), Univ Kansas, Clin Child Psychol Program, Lawrence, KS 66045 USA.; Makanui, KP (reprint author), Didi Hirsch Mental Hlth Serv, Training Div, 323 North Prairie Ave,Suite 325, Inglewood, CA 90301 USA.
EM kmakanui@didihirsch.org
FU National Institutes of Mental HealthUnited States Department of Health &
   Human ServicesNational Institutes of Health (NIH) - USANIH National
   Institute of Mental Health (NIMH) [MH079252-03]
FX The current project was made possible by funding from the National
   Institutes of Mental Health, RO1 grant MH079252-03. A special thanks to
   the entire Studying Pathways to Adjustment and Resilience in Kids
   (SPARK) team and research assistants.
NR 46
TC 0
Z9 0
U1 2
U2 2
PU EDUCATIONAL PUBLISHING FOUNDATION-AMERICAN PSYCHOLOGICAL ASSOC
PI WASHINGTON
PA 750 FIRST ST, NE, WASHINGTON, DC 20002-4242 USA
SN 1941-1022
EI 1943-1562
J9 PSYCHOL RELIG SPIRIT
JI Psychol. Relig. Spiritual.
PD AUG
PY 2019
VL 11
IS 3
BP 203
EP 213
DI 10.1037/rel0000184
PG 11
WC Psychology, Multidisciplinary; Religion
SC Psychology; Religion
GA IN5PT
UT WOS:000478729700003
PM 31754408
DA 2020-02-16
ER

PT J
AU Hails, KA
   Shaw, DS
   Leve, LD
   Ganiban, JM
   Reiss, D
   Natsuaki, MN
   Neiderhiser, JM
AF Hails, Katherine A.
   Shaw, Daniel S.
   Leve, Leslie D.
   Ganiban, Jody M.
   Reiss, David
   Natsuaki, Misaki N.
   Neiderhiser, Jenae M.
TI Interaction between adoptive mothers' and fathers' depressive symptoms
   in risk for children's emerging problem behavior
SO SOCIAL DEVELOPMENT
LA English
DT Article
DE adoption; depression; externalizing; internalizing; parenting
ID MATERNAL DEPRESSION; PARENTAL DEPRESSION; ANTISOCIAL-BEHAVIOR;
   PSYCHOPATHOLOGY; INFANT; ENVIRONMENT; CHILDHOOD; GENES; TRANSMISSION;
   ASSOCIATION
AB The effect of parental depression on children's adjustment has been well documented, with exposure during early childhood particularly detrimental. Most studies that examine links between parental depression and child behavior are confounded methodologically because they focus on parents raising children who are genetically related to them. Another limitation of most prior research is a tendency to focus only on the effects of maternal depression while ignoring the influence of fathers' depression. The purpose of this study was to examine whether infants' exposure to both parents' depressive symptoms, and inherited risk from birth mother internalizing symptoms, was related to school age children's externalizing and internalizing problems. Study data come from a longitudinal adoption study of 561 adoptive parents, biological mothers, and adopted children. Adoptive fathers' depressive symptoms during infancy contributed independent variance to the prediction of children's internalizing symptoms and also moderated associations between adoptive mothers' depressive symptoms and child externalizing symptoms.
C1 [Hails, Katherine A.; Shaw, Daniel S.] Univ Pittsburgh, Dept Psychol, Pittsburgh, PA 15260 USA.
   [Leve, Leslie D.] Univ Oregon, Prevent Sci Inst, Eugene, OR 97403 USA.
   [Ganiban, Jody M.] George Washington Univ, Dept Psychol, Washington, DC 20052 USA.
   [Reiss, David] Yale Univ, New Haven, CT USA.
   [Natsuaki, Misaki N.] Univ Calif Riverside, Dept Psychol, Riverside, CA 92521 USA.
   [Neiderhiser, Jenae M.] Penn State Univ, Dept Psychol, University Pk, PA 16802 USA.
RP Hails, KA (reprint author), Univ Pittsburgh, 4423 Sennott Sq,210 South Bouquet St, Pittsburgh, PA 15260 USA.
EM kah217@pitt.edu
FU National Institute of Mental HealthUnited States Department of Health &
   Human ServicesNational Institutes of Health (NIH) - USANIH National
   Institute of Mental Health (NIMH) [R01 DA020585, R01 HD042608, R01
   MH092118, UG3 OD023389]
FX National Institute of Mental Health, Grant/Award Number: R01 DA020585,
   R01 HD042608, R01 MH092118 and UG3 OD023389
NR 55
TC 0
Z9 0
U1 4
U2 4
PU WILEY
PI HOBOKEN
PA 111 RIVER ST, HOBOKEN 07030-5774, NJ USA
SN 0961-205X
EI 1467-9507
J9 SOC DEV
JI Soc. Dev.
PD AUG
PY 2019
VL 28
IS 3
BP 725
EP 742
DI 10.1111/sode.12352
PG 18
WC Psychology, Developmental
SC Psychology
GA IM6ID
UT WOS:000478095700014
PM 31579353
DA 2020-02-16
ER

PT J
AU Whitten, T
   Laurens, KR
   Tzoumakis, S
   Kaggodaarachchi, S
   Green, MJ
   Harris, F
   Carr, VJ
   Dean, K
AF Whitten, Tyson
   Laurens, Kristin R.
   Tzoumakis, Stacy
   Kaggodaarachchi, Sinali
   Green, Melissa J.
   Harris, Felicity
   Carr, Vaughan J.
   Dean, Kimberlie
TI The influence of parental offending on the continuity and discontinuity
   of children's internalizing and externalizing difficulties from early to
   middle childhood
SO SOCIAL PSYCHIATRY AND PSYCHIATRIC EPIDEMIOLOGY
LA English
DT Article
DE Conduct problems; Hyperactivity; inattention; Emotional symptoms;
   Parental offending; Child development; Record linkage
ID EARLY RISK-FACTORS; INTERGENERATIONAL TRANSMISSION; ANTISOCIAL-BEHAVIOR;
   PSYCHOMETRIC PROPERTIES; CONDUCT DISORDER; STRENGTHS; TRAJECTORIES;
   CRIME; LIFE; QUESTIONNAIRE
AB PurposeAlthough parental criminal offending is a recognized risk factor for conduct problems among offspring, its impact on the continuity and discontinuity of children's behavioural and emotional difficulties during the early development is less well known. We used data from a large, population-based record-linkage project to examine the relationship between parental offending and the continuity and discontinuity of children's conduct, attentional, and emotional difficulties from early to middle childhood while also considering the role of timing of the parental offending exposure.MethodData for 19,208 children and their parents were drawn from the New South Wales Child Development Study. Multinomial regression analyses tested associations between mother's and father's history and timing of any and violent offending, and patterns of continuity or discontinuity in offspring emotional, conduct, and attentional difficulties between ages 5 and 11years.ResultsMaternal and paternal offending each conferred a significantly increased risk of all the patterns of developmental difficulties, including those limited to age 5 only (remitting problems), to age 11 only (incident problems), and to difficulties present at both ages 5 and 11years (persisting problems). Greatest odds were observed for persisting conduct problems. Paternal offending that continued through early and middle childhood had the greatest association with child difficulties, while the timing of maternal offending had a less prominent effect on child developmental difficulties.ConclusionParental offending is a strong risk factor for early and pervasive behavioural and emotional problems in offspring, and may be a key indicator of high risk for later antisocial behaviour.
C1 [Whitten, Tyson; Laurens, Kristin R.; Kaggodaarachchi, Sinali; Green, Melissa J.; Harris, Felicity; Carr, Vaughan J.; Dean, Kimberlie] Univ New South Wales, Sch Psychiat, Sydney, NSW, Australia.
   [Laurens, Kristin R.] Queensland Univ Technol, Inst Hlth & Biomed Innovat, Sch Psychol & Counselling, Brisbane, Qld, Australia.
   [Tzoumakis, Stacy] Univ New South Wales, Sch Social Sci, Sydney, NSW, Australia.
   [Green, Melissa J.; Carr, Vaughan J.] Neurosci Res Australia, Sydney, NSW, Australia.
   [Carr, Vaughan J.] Monash Univ, Dept Psychiat, Melbourne, Vic, Australia.
   [Dean, Kimberlie] Justice Hlth & Forens Mental Hlth Network, Matraville, NSW, Australia.
RP Whitten, T (reprint author), Univ New South Wales, Sch Psychiat, Sydney, NSW, Australia.
EM t.whitten@unsw.edu.au
RI Laurens, Kristin R/B-3937-2010
OI Laurens, Kristin R/0000-0002-3987-6486; Tzoumakis,
   Stacy/0000-0001-6480-1710
FU Australian Government Department of Education and TrainingAustralian
   GovernmentDepartment of Industry, Innovation and Science; Australian
   Research CouncilAustralian Research Council [LP110100150, DP170101403,
   FT170100294]; Australian Research Council (NSW Ministry of
   Health)Australian Research Council; Australian Research Council (NSW
   Department of Education)Australian Research Council; Australian Research
   Council (NSW Department of Family and Community Services)Australian
   Research Council; National Health and Medical Research Council
   (NHMRC)National Health and Medical Research Council of Australia
   [APP1058652, APP1048055, 1138683]; Australian Rotary Health (Mental
   Health of Young Australians Research Grants) [104090, 162302]
FX This research was supported by the use of population data owned by the
   NSW Ministry of Health; NSW Registry of Births, Deaths and Marriages;
   and the NSW Bureau of Crime Statistics and Research. This paper uses
   data from the Australian Early Development Census (AEDC). The AEDC is
   funded by the Australian Government Department of Education and
   Training. The findings and views reported are those of the author and
   should not be attributed to these Departments or the NSW and Australian
   Government. The record linkage was conducted by the Centre for Health
   and Record Linkage. This research was conducted by the University of New
   South Wales with the financial support from the Australian Research
   Council (Linkage Project LP110100150, with the NSW Ministry of Health,
   NSW Department of Education, and the NSW Department of Family and
   Community Services representing the Linkage Project Partners; and
   Discovery Project DP170101403); the National Health and Medical Research
   Council (NHMRC Project Grants APP1058652 and APP1048055 and NHMRC
   Partnership Project 1138683); and the Australian Rotary Health (Mental
   Health of Young Australians Research Grants 104090 and 162302). KRL was
   supported by an Australian Research Council Future Fellowship
   (FT170100294).
NR 59
TC 0
Z9 0
U1 6
U2 7
PU SPRINGER HEIDELBERG
PI HEIDELBERG
PA TIERGARTENSTRASSE 17, D-69121 HEIDELBERG, GERMANY
SN 0933-7954
EI 1433-9285
J9 SOC PSYCH PSYCH EPID
JI Soc. Psychiatry Psychiatr. Epidemiol.
PD AUG
PY 2019
VL 54
IS 8
BP 965
EP 975
DI 10.1007/s00127-019-01670-5
PG 11
WC Psychiatry
SC Psychiatry
GA IM6KI
UT WOS:000478101400009
PM 30756149
DA 2020-02-16
ER

PT J
AU Martin, MJ
   Sturge-Apple, ML
   Davies, PT
   Gutierrez, G
AF Martin, Meredith J.
   Sturge-Apple, Melissa L.
   Davies, Patrick T.
   Gutierrez, Guadalupe
TI Attachment Behavior and Hostility as Explanatory Factors Linking
   Parent-Adolescent Conflict and Adolescent Adjustment
SO JOURNAL OF FAMILY PSYCHOLOGY
LA English
DT Article; Proceedings Paper
CT Biennial Conference of the Society-for-Research-in-Adolescence
CY APR, 2018
CL Minneapolis, MN
SP Soc Res Adolescence
DE parent-adolescent conflict; adolescence; attachment; spillover;
   adjustment
ID CHILD ATTACHMENT; EMOTION REGULATION; SECURE BASE; MEDIATION ANALYSIS;
   STABILITY; INFANCY; METAANALYSIS; SPILLOVER; SYMPTOMS; ANXIETY
AB This study examined whether adolescents' behavior in a support-seeking context helped to explain associations between increases in mother-adolescent conflict during early adolescence and changes in adolescents' internalizing and externalizing symptoms. A sample of 194 adolescents aged 12 to 14 (51% female) and their mothers were followed over 1 year. Mother-adolescent pairs participated in a speech task introducing an external social stressor into the parent-child relationship. Using a latent difference score model, adolescents' observed attachment behavior and hostility were compared as potential explanatory processes. Analyses suggest specificity in the spillover process from conflict to adolescent behavior in a nonconflictual parent-child interaction context, with hostility uniquely linking increasing mother-adolescent conflict and externalizing problems, and disruptions in adolescent attachment behavior uniquely explaining the link with internalizing problems.
C1 [Martin, Meredith J.; Gutierrez, Guadalupe] Univ Nebraska, Dept Educ Psychol, Lincoln, NE 68588 USA.
   [Sturge-Apple, Melissa L.; Davies, Patrick T.] Univ Rochester, Dept Clin & Social Sci Psychol, Rochester, NY 14627 USA.
RP Martin, MJ (reprint author), Univ Nebraska, Dept Educ Psychol, Lincoln, NE 68588 USA.
EM meredith.martin@unl.edu
FU Eunice Kennedy Shriver National Institute of Child Health and Human
   DevelopmentUnited States Department of Health & Human ServicesNational
   Institutes of Health (NIH) - USANIH Eunice Kennedy Shriver National
   Institute of Child Health & Human Development (NICHD) [R01 060789]
FX This study was supported by the Eunice Kennedy Shriver National
   Institute of Child Health and Human Development awarded to Melissa L.
   Sturge-Apple and Patrick T. Davies (R01 060789). We are incredibly
   grateful to the adolescents and parents who participated in this project
   and to the staff and student researchers who helped to make this
   research possible.
NR 56
TC 0
Z9 0
U1 6
U2 8
PU AMER PSYCHOLOGICAL ASSOC
PI WASHINGTON
PA 750 FIRST ST NE, WASHINGTON, DC 20002-4242 USA
SN 0893-3200
EI 1939-1293
J9 J FAM PSYCHOL
JI J. Fam. Psychol.
PD AUG
PY 2019
VL 33
IS 5
BP 586
EP 596
DI 10.1037/fam0000529
PG 11
WC Psychology, Clinical; Family Studies
SC Psychology; Family Studies
GA IM0QZ
UT WOS:000477694600009
PM 30896202
DA 2020-02-16
ER

PT J
AU Lau, C
   Stewart, SL
   Saklofske, DH
   Hirdes, J
AF Lau, Chloe
   Stewart, Shannon L.
   Saklofske, Donald H.
   Hirdes, John
TI Scale development and psychometric properties of internalizing symptoms:
   The interRAI Child and Youth Mental Health internalizing subscale
SO PSYCHIATRY RESEARCH
LA English
DT Article
DE InterRAI; Psychometric; Internalizing; Mental health; Children;
   Depression; Anxiety; Anhedonia
ID CONTENT VALIDITY; DEPRESSION; PSYCHOPATHOLOGY; RELIABILITY; ANXIETY;
   BIRTH
AB Internalizing difficulties in children and adolescents refer to inner-directed disordered mood and emotions. The purpose of this study was to develop and assess the reliability and validity of the internalizing subscale on the interRAl Child and Youth Mental Health (ChYMH) in assessing broadband internalizing mental health symptoms. Data were collected from clinically-referred children/youths 4 to 18 years of age between 2015 and 2016 (N = 2536). After initial items relevant to internalizing disturbances underwent expert content validation, exploratory first-order and bifactor factor analyses and multidimensional item response theory (MIRT) parameterizations were conducted to test the validity of the measurement model. The internalizing subscale demonstrated strong measurement properties for a three-factor structure (i.e., depression, anxiety, anhedonia) and MIRT analyses showed individual items had acceptable discrimination parameters across the latent continuum. A series of four competing models using confirmatory factor analyses were conducted in a separate sample of 1397 children/youth assessed in 2017 and the bifactor model showed superior fit compared to other models. Finally, concurrent validity of this measure was confirmed based on relationships with other established sub scales from criterion measures. The interRAl ChYMH internalizing subscale could be used to provide useful information for triaging and prioritizing referrals for children/youths.
C1 [Lau, Chloe; Saklofske, Donald H.] Western Univ, Fac Social Sci, London, ON, Canada.
   [Stewart, Shannon L.] Western Univ, Fac Educ, London, ON, Canada.
   [Hirdes, John] Univ Waterloo, Sch Publ Hlth & Hlth Syst, Waterloo, ON, Canada.
RP Lau, C (reprint author), Western Univ, Social Sci Ctr, Dept Psychol, Rm 7313, London, ON N6A 5C2, Canada.
EM clau263@uwo.ca
NR 48
TC 1
Z9 1
U1 1
U2 2
PU ELSEVIER IRELAND LTD
PI CLARE
PA ELSEVIER HOUSE, BROOKVALE PLAZA, EAST PARK SHANNON, CO, CLARE, 00000,
   IRELAND
SN 0165-1781
J9 PSYCHIAT RES
JI Psychiatry Res.
PD AUG
PY 2019
VL 278
BP 235
EP 241
DI 10.1016/j.psychres.2019.06.013
PG 7
WC Psychiatry
SC Psychiatry
GA IM0PB
UT WOS:000477689600032
PM 31228857
DA 2020-02-16
ER

PT J
AU Kates, WR
   Mariano, MA
   Antshel, KM
   Chandra, S
   Gamble, H
   Giordano, M
   MacMaster, E
   Mattar, M
   St Fleur, D
   Faraone, SV
   Fremont, WP
AF Kates, Wendy R.
   Mariano, Margaret A.
   Antshel, Kevin M.
   Chandra, Shanel
   Gamble, Hilary
   Giordano, Mark
   MacMaster, Eric
   Mattar, Mirabelle
   St Fleur, Diane
   Faraone, Stephen V.
   Fremont, Wanda P.
TI Trajectories of psychiatric diagnoses and medication usage in youth with
   22q11.2 deletion syndrome: a 9-year longitudinal study
SO PSYCHOLOGICAL MEDICINE
LA English
DT Article
DE 22q11; 2 deletion syndrome; DiGeorge syndrome; longitudinal
   trajectories; medication usage; psychiatric diagnostic; persistence;
   psychosis-spectrum disorder; schizophrenia; velo-cardio-facial syndrome
ID DEFICIT HYPERACTIVITY DISORDER; RISK-FACTORS; ADOLESCENTS; PREDICTORS;
   CHILDHOOD; PSYCHOSIS; ANXIETY; PREVALENCE; CHILDREN; COMORBIDITY
AB Background Chromosome 22q11.2 deletion syndrome (22q11DS) is associated with high rates of psychiatric disorders, including schizophrenia in up to 30% of individuals with the syndrome. Despite this, we know relatively little about trajectories and predictors of persistence of psychiatric disorders from middle childhood to early adulthood. Accordingly, we followed youth over four timepoints, every 3 years, to assess long-term trajectories of attention-deficit hyperactivity disorder (ADHD), anxiety, mood, and psychosis-spectrum disorders (PSDs), as well as medication usage. Methods Eighty-seven youth with 22q11DS and 65 controls between the ages of 9 and 15 years at the first timepoint (T1; mean age 11.88 +/- 2.1) were followed for 9 years (mean age of 21.22 +/- 2.01 years at T4). Baseline cognitive, clinical, and familial predictors of persistence were identified for each class of psychiatric disorders. Results Baseline age and parent-rated hyperactivity scores predicted ADHD persistence [area under curve (AUC) = 0.81]. The presence of family conflict predicted persistence of anxiety disorders (ADs) whereas parent ratings of child internalizing symptoms predicted persistence of both anxiety and mood disorders (MDs) (AUC = 0.84 and 0.83, respectively). Baseline prodromal symptoms predicted persistent and emergent PSDs (AUC = 0.83). Parent-reported use of anti-depressants/anxiolytics increased significantly from T1 to T4. Conclusions Psychiatric, behavioral, and cognitive functioning during late childhood and early adolescence successfully predicted children with 22q11DS who were at highest risk for persistent psychiatric illness in young adulthood. These findings emphasize the critical importance of early assessments and interventions in youth with 22q11DS.
C1 [Kates, Wendy R.; Mariano, Margaret A.; Antshel, Kevin M.; Chandra, Shanel; Gamble, Hilary; Giordano, Mark; MacMaster, Eric; Mattar, Mirabelle; St Fleur, Diane; Faraone, Stephen V.; Fremont, Wanda P.] SUNY Upstate Med Univ, Dept Psychiat, Syracuse, NY 13210 USA.
   [Kates, Wendy R.; Mariano, Margaret A.; Antshel, Kevin M.; Chandra, Shanel; Gamble, Hilary; Giordano, Mark; MacMaster, Eric; Mattar, Mirabelle; St Fleur, Diane; Faraone, Stephen V.; Fremont, Wanda P.] SUNY Upstate Med Univ, Dept Behav Sci, Syracuse, NY 13210 USA.
   [Antshel, Kevin M.] Syracuse Univ, Dept Psychol, Syracuse, NY USA.
RP Kates, WR (reprint author), SUNY Upstate Med Univ, Dept Psychiat, Syracuse, NY 13210 USA.; Kates, WR (reprint author), SUNY Upstate Med Univ, Dept Behav Sci, Syracuse, NY 13210 USA.
EM katesw@upstate.edu
RI Faraone, Stephen/AAE-7334-2019
OI Faraone, Stephen/0000-0002-9217-3982
FU National Institutes of Health (NIH/NIMH)United States Department of
   Health & Human ServicesNational Institutes of Health (NIH) - USANIH
   National Institute of Mental Health (NIMH) [R01MH064824]
FX This work was supported by the National Institutes of Health (NIH/NIMH)
   (WRK, R01MH064824).
NR 58
TC 0
Z9 0
U1 2
U2 3
PU CAMBRIDGE UNIV PRESS
PI NEW YORK
PA 32 AVENUE OF THE AMERICAS, NEW YORK, NY 10013-2473 USA
SN 0033-2917
EI 1469-8978
J9 PSYCHOL MED
JI Psychol. Med.
PD AUG
PY 2019
VL 49
IS 11
BP 1914
EP 1922
DI 10.1017/S0033291718002696
PG 9
WC Psychology, Clinical; Psychiatry; Psychology
SC Psychology; Psychiatry
GA IM0DN
UT WOS:000477655600016
PM 30226117
DA 2020-02-16
ER

PT J
AU Duncan, A
   Tamm, L
   Birnschein, AM
   Becker, SP
AF Duncan, Amie
   Tamm, Leanne
   Birnschein, Allison M.
   Becker, Stephen P.
TI Clinical correlates of sluggish cognitive tempo in adolescents with
   autism spectrum disorder
SO AUTISM
LA English
DT Article
DE adolescence; attention-deficit; hyperactivity disorder; autism spectrum
   disorder; comorbidity; executive functions; high-functioning; sluggish
   cognitive tempo
ID ATTENTION-DEFICIT/HYPERACTIVITY DISORDER; DEFICIT HYPERACTIVITY
   DISORDER; EXECUTIVE FUNCTION; PROCESSING SPEED; CHILDREN; SYMPTOMS;
   IMPAIRMENT; ADHD; INTELLIGENCE; INVENTORY
AB Adolescents with autism spectrum disorder frequently experience social communication difficulties, executive functioning deficits, and anxiety and depressive symptoms, which are similar to the symptoms and correlates of sluggish cognitive tempo. Although sluggish cognitive tempo is related to, but distinct from, the inattentive and hyperactive-impulsive symptoms of attention-deficit/hyperactivity disorder that commonly co-occur with autism spectrum disorder, few studies have examined sluggish cognitive tempo in autism spectrum disorder. We examined whether sluggish cognitive tempo and attention-deficit/hyperactivity disorder were differentially associated with autism symptomatology, daily life executive functioning, and internalizing and externalizing symptoms in 51 adolescents (ages 13-18 years) with autism spectrum disorder without intellectual disability. Regression analyses controlling for age and IQ showed that sluggish cognitive tempo symptoms, but not attention-deficit/hyperactivity disorder symptoms, were associated with increased autism symptomatology and internalizing symptoms. Attention-deficit/hyperactivity disorder symptoms, but not sluggish cognitive tempo symptoms, were associated with increased externalizing behaviors and behavior regulation deficits. Both sluggish cognitive tempo and attention-deficit/hyperactivity disorder were independently associated with increased metacognitive deficits. This study provides preliminary evidence that sluggish cognitive tempo symptoms are elevated in autism spectrum disorder and associated with key clinical correlates, with implications for the assessment and treatment in adolescents with autism spectrum disorder.
C1 Univ Cincinnati, Cincinnati, OH USA.
   Cincinnati Childrens Hosp Med Ctr, Cincinnati, OH 45229 USA.
RP Duncan, A (reprint author), Univ Cincinnati, Coll Med, Dept Pediat, 3333 Burnet Ave,MLC 4002, Cincinnati, OH 45229 USA.; Duncan, A (reprint author), Cincinnati Childrens Hosp Med Ctr, Div Dev & Behav Pediat, 3333 Burnet Ave,MLC 4002, Cincinnati, OH 45229 USA.
EM amie.duncan@cchmc.org
RI Becker, Stephen P./AAE-3858-2019; Duncan, Amie/I-5789-2019
OI Duncan, Amie/0000-0002-6317-4302
FU National Center for Advancing Translational Sciences of the National
   Institutes of HealthUnited States Department of Health & Human
   ServicesNational Institutes of Health (NIH) - USANIH National Center for
   Advancing Translational Sciences (NCATS) [UL1 TR001425]; National
   Institute of Mental Health (NIMH)United States Department of Health &
   Human ServicesNational Institutes of Health (NIH) - USANIH National
   Institute of Mental Health (NIMH) [K23MH108603]; Eunice Kennedy Shriver
   National Institute of Child Health and Human Development (NICHD)United
   States Department of Health & Human ServicesNational Institutes of
   Health (NIH) - USANIH Eunice Kennedy Shriver National Institute of Child
   Health & Human Development (NICHD) [R21HD090334-01A1]
FX Amie Duncan's research reported in this publication was supported by the
   National Center for Advancing Translational Sciences of the National
   Institutes of Health under Award Number UL1 TR001425. Stephen Becker is
   supported by award number K23MH108603 from the National Institute of
   Mental Health (NIMH). Leanne Tamm and Amie Duncan are co-Principal
   Investigators on award R21HD090334-01A1 from the Eunice Kennedy Shriver
   National Institute of Child Health and Human Development (NICHD). The
   content is solely the responsibility of the authors and does not
   necessarily represent the official views of the U.S. National Institutes
   of Health (NIH).
NR 53
TC 1
Z9 1
U1 3
U2 4
PU SAGE PUBLICATIONS LTD
PI LONDON
PA 1 OLIVERS YARD, 55 CITY ROAD, LONDON EC1Y 1SP, ENGLAND
SN 1362-3613
EI 1461-7005
J9 AUTISM
JI Autism
PD AUG
PY 2019
VL 23
IS 6
BP 1354
EP 1362
DI 10.1177/1362361318811329
PG 9
WC Psychology, Developmental
SC Psychology
GA II6ZH
UT WOS:000475341600002
PM 30426763
DA 2020-02-16
ER

PT J
AU Kontak, JCH
   Kirk, SFL
   Robinson, L
   Ohinmaa, A
   Veugelers, PJ
AF Kontak, Julia C. H.
   Kirk, Sara F. L.
   Robinson, Lynne
   Ohinmaa, Arto
   Veugelers, Paul J.
TI The relationship between bullying behaviours in childhood and
   physician-diagnosed internalizing disorders
SO CANADIAN JOURNAL OF PUBLIC HEALTH-REVUE CANADIENNE DE SANTE PUBLIQUE
LA English
DT Article
DE Bullying behaviours; Mental health; School health; Childhood;
   Internalizing disorders
ID PEER VICTIMIZATION; MENTAL-HEALTH; ADULT HEALTH; OUTCOMES; CHILDREN;
   SCHOOL
AB Objective Bullying and its potential consequence for poor mental health constitutes a public health concern, yet there is a dearth of longitudinal studies examining the topic. This study examines the temporal relationship between childhood bullying behaviours (being a victim, being a bully, or being a bully and a victim) and physician-diagnosed internalizing disorders over a 7-year timespan.
   Methods Data from the 2003 Children's Lifestyle and School performance Study (CLASS), a population-based health survey of grade 5 students in Nova Scotia, Canada were linked to administrative health-care records to examine the relationship between bullying behaviours and services where a physician diagnosis of an internalizing disorder (ID) was received. Negative binomial regression analyses were conducted to examine this relationship.
   Results Of the 4694 participants, 33.3% reported being involved in some form of bullying behaviour and 24.1% had a service where a physician diagnosis of ID was given over a 7-year timespan. Compared with children who reported not being involved in bullying behaviours, children who reported being a victim of bullying had a higher rate of subsequent physician-diagnosed ID services (IRR = 1.38, 95% CI = 1.11, 1.70). Children who reported being a bully had a lower rate of ID services (IRR = 0.67, 95% CI = 0.46, 0.99), while there was no difference for those who reported between being a bully and a victim (bully-victim) with respect to ID services.
   Conclusion Bullying behaviours should be considered a serious public health issue due to their high prevalence in school environments and detrimental effects on the mental health of adolescents.
C1 [Kontak, Julia C. H.; Kirk, Sara F. L.; Robinson, Lynne] Dalhousie Univ, Sch Hlth & Human Performance, 6299 South St, Halifax, NS B3H 4R2, Canada.
   [Ohinmaa, Arto; Veugelers, Paul J.] Univ Alberta, Sch Publ Hlth, Edmonton Clin Hlth Acad 3 300, 11405-87 Ave, Edmonton, AB T6G 1C9, Canada.
RP Kontak, JCH (reprint author), Dalhousie Univ, Sch Hlth & Human Performance, 6299 South St, Halifax, NS B3H 4R2, Canada.
EM Julia.Kontak@dal.ca
OI Veugelers, Paul/0000-0001-8996-0822; Kontak, Julia/0000-0002-9104-0678
FU Canadian Population Health Initiative; CRIO program from Alberta
   Innovates-Health Solutions; Canada Research Chair in Population Health;
   Alberta Research Chair in Nutrition and Disease Prevention; CIHRCanadian
   Institutes of Health Research (CIHR)
FX The CLASS study was funded through an operating grant by the Canadian
   Population Health Initiative to PJV. The current study was funded
   through the CRIO program from Alberta Innovates-Health Solutions awarded
   to PJVand AO. JK received a graduate student stipend through this CRIO
   program. Contributions by PJV were also funded through a Canada Research
   Chair in Population Health and an Alberta Research Chair in Nutrition
   and Disease Prevention. SFLK held a Canada Research Chair in Health
   Services Research funded by CIHR.
NR 29
TC 1
Z9 1
U1 7
U2 10
PU SPRINGER INTERNATIONAL PUBLISHING AG
PI CHAM
PA GEWERBESTRASSE 11, CHAM, CH-6330, SWITZERLAND
SN 0008-4263
EI 1920-7476
J9 CAN J PUBLIC HEALTH
JI Can. J. Public Health-Rev. Can. Sante Publ.
PD AUG
PY 2019
VL 110
IS 4
BP 497
EP 505
DI 10.17269/s41997-019-00179-3
PG 9
WC Public, Environmental & Occupational Health
SC Public, Environmental & Occupational Health
GA IJ3DP
UT WOS:000475784200014
PM 30734245
OA Green Published
DA 2020-02-16
ER

PT J
AU Arslan, G
AF Arslan, Gokmen
TI Exploring the Effects of Positive Psychological Strengths on
   Psychological Adjustment in Adolescents
SO CHILD INDICATORS RESEARCH
LA English
DT Article
DE Covitality; Resilience; Positive youth development; Positive psychology;
   Mental health problems
ID EMOTIONAL HEALTH SURVEY; SOCIAL SUPPORT; SELF-EFFICACY; MENTAL-HEALTH;
   ACADEMIC-ACHIEVEMENT; LIFE SATISFACTION; SCHOOL; VALIDATION; STUDENTS;
   PERSONALITY
AB The present study reported an exploration of the association between covitality constructs and psychological adjustment-subjective wellbeing, academic achievement, and internalizing and externalizing behavior problems-in adolescents. Participants of the study comprised of 547 adolescents, with 51.1% female and 48.9% male, ranging in age from 13 to 19 years (M = 15.57, SD = 1.13). Findings from the study indicated that higher levels of belief-in-others and engaged living were significant predictors of increased subjective wellbeing. Higher levels of belief-in-self, belief-in-others, and engaged living were also found the significant predictors of increased academic achievement. Thereafter, results from the predictive effect of covitality constructs on mental health problems revealed that higher levels of belief-in-self, belief-in-others, and engaged living were significant predictors of decreased internalizing behavior problems, whereas externalizing behavior problems were significantly predicted by belief-in-self and emotional competence in adolescents. What is more, the combined effect of each of the covitality constructs on adolescents' psychological adjustment indicators was greater than the effect of this each positive psychological domain individually. Taken together, these outcomes should contribute to the design of prevention and intervention services in order to promote mental health and wellbeing.
C1 [Arslan, Gokmen] Suleyman Demirel Univ, Isparta, Turkey.
RP Arslan, G (reprint author), Suleyman Demirel Univ, Isparta, Turkey.
EM gkmnarslan@gmail.com.tr
RI Arslan, Gokmen/E-9543-2018
OI Arslan, Gokmen/0000-0001-9427-1554
NR 77
TC 3
Z9 3
U1 4
U2 6
PU SPRINGER
PI DORDRECHT
PA VAN GODEWIJCKSTRAAT 30, 3311 GZ DORDRECHT, NETHERLANDS
SN 1874-897X
EI 1874-8988
J9 CHILD INDIC RES
JI Child Indic. Res.
PD AUG
PY 2019
VL 12
IS 4
BP 1449
EP 1464
DI 10.1007/s12187-018-9589-5
PG 16
WC Social Sciences, Interdisciplinary
SC Social Sciences - Other Topics
GA IK3UO
UT WOS:000476514100017
DA 2020-02-16
ER

PT J
AU Merill, RAM
   Liang, XY
AF Merill, Renae A. M.
   Liang, Xinya
TI Associations between adolescent media use, mental health, and risky
   sexual behaviors
SO CHILDREN AND YOUTH SERVICES REVIEW
LA English
DT Article
DE Adolescence; Media; Mental health; Sexual behavior
ID DEPRESSIVE SYMPTOMS; SOCIAL MEDIA; SEXY MEDIA; SUICIDE; TRAJECTORIES;
   EMOTION; SCALE; 1ST
AB Guided by the ecological "technosystem," data was examined from 13,156 adolescents completing the CDC's 2015 Youth Risk Behavior Surveillance System (YRBSS) looking for associations between television, social media, depressive symptoms, suicidality, and sexual risk behaviors. Regression results indicate media use is not an important factor in adolescents' internalizing and externalizing problems. Social media and television are unlikely the contributors to both mental health and risky sexual behaviors. Findings from this research are important for future studies that focus on multi-systemic prevention and intervention efforts aimed at promoting adolescent resiliency, particularly among vulnerable youth who are most susceptible to media influences.
C1 [Merill, Renae A. M.] Shewmaker Ctr Workforce Technol, Northwest Arkansas Community Coll, 1000 SE Eagle Way, Bentonville, AR 72712 USA.
   [Liang, Xinya] Univ Arkansas, Educ Stat & Res Methods, 751 W Maple St, Fayetteville, AR 72701 USA.
RP Merill, RAM (reprint author), Shewmaker Ctr Workforce Technol, Northwest Arkansas Community Coll, 1000 SE Eagle Way, Bentonville, AR 72712 USA.
EM rmerrill@nwacc.edu; xl014@uark.edu
OI Liang, Xinya/0000-0002-2453-2162
NR 67
TC 0
Z9 0
U1 22
U2 26
PU PERGAMON-ELSEVIER SCIENCE LTD
PI OXFORD
PA THE BOULEVARD, LANGFORD LANE, KIDLINGTON, OXFORD OX5 1GB, ENGLAND
SN 0190-7409
EI 1873-7765
J9 CHILD YOUTH SERV REV
JI Child. Youth Serv. Rev.
PD AUG
PY 2019
VL 103
BP 1
EP 9
DI 10.1016/j.childyouth.2019.05.022
PG 9
WC Family Studies; Social Work
SC Family Studies; Social Work
GA IJ6EY
UT WOS:000475996100001
DA 2020-02-16
ER

PT J
AU Steenbakkers, A
   van der Steen, S
   Grietens, H
AF Steenbakkers, Anne
   van der Steen, Steffie
   Grietens, Hans
TI How do youth in foster care view the impact of traumatic experiences?
SO CHILDREN AND YOUTH SERVICES REVIEW
LA English
DT Article
DE Family foster care; Voice of children; Complex trauma; Child
   maltreatment; Coping strategies
ID ADVERSE CHILDHOOD EXPERIENCES; POSTTRAUMATIC-STRESS-DISORDER;
   MENTAL-HEALTH; COMPLEX TRAUMA; YOUNG-CHILDREN; SECURE BASE; GROWTH;
   MEMORY
AB Children in family foster care have been disproportionately exposed to traumatic experiences, which contribute to the problems and specific needs they experience. Despite the growing interest in the stories of children in foster care, only a few studies have focused on their lived experiences regarding traumatic events and the resulting impact. The aim of this study was therefore to ask youth themselves how they experience the impact of traumas prior to living in a foster family. Episodic narrative interviews were conducted with 13 youth aged 15-23 (formerly) residing in family foster care in the Netherlands. The interviews were subjected to open coding and organized in themes and sub-themes using thematic analysis. The impact youth experienced from traumas in the past could be grouped in three themes: the experience of emotional and social problems (such as internalizing problems, anger, and loss of bonds), specific strategies to cope with trauma (avoidance, looking for answers, preserving sameness), and not always experiencing impact. The results highlight the clinical problems youth experience, related to posttraumatic stress symptoms and complex trauma. However, youth also indicate strategies they employ to cope with this impact. Interventions for children in foster care with complex trauma should be tailored to the interconnectedness of complex trauma and attachment, and stimulate children's helpful coping strategies.
C1 [Steenbakkers, Anne; van der Steen, Steffie; Grietens, Hans] Univ Groningen, Ctr Special Needs Educ & Youth Care, Grote Rozenstr 38, NL-9712 TJ Groningen, Netherlands.
RP Steenbakkers, A (reprint author), Univ Groningen, Ctr Special Needs Educ & Youth Care, Grote Kruisstr 2-1, NL-9712 TS Groningen, Netherlands.
EM a.t.steenbakkers@rug.nl
RI Grietens, Hans/AAF-3465-2019
FU Fonds Slachtofferhulp, The NetherlandsNetherlands Government [13.04.18]
FX This article is part of a research project funded by Fonds
   Slachtofferhulp, The Netherlands (grant number 13.04.18), an independent
   social organization supporting victims of crime, accidents and
   disasters. We would like to thank all participants for contributing to
   this study and Anna Pettinga for assisting during data analysis.
NR 54
TC 0
Z9 0
U1 6
U2 7
PU PERGAMON-ELSEVIER SCIENCE LTD
PI OXFORD
PA THE BOULEVARD, LANGFORD LANE, KIDLINGTON, OXFORD OX5 1GB, ENGLAND
SN 0190-7409
EI 1873-7765
J9 CHILD YOUTH SERV REV
JI Child. Youth Serv. Rev.
PD AUG
PY 2019
VL 103
BP 42
EP 50
DI 10.1016/j.childyouth.2019.05.026
PG 9
WC Family Studies; Social Work
SC Family Studies; Social Work
GA IJ6EY
UT WOS:000475996100005
DA 2020-02-16
ER

PT J
AU Milojevich, HM
   Norwalk, KE
   Sheridan, MA
AF Milojevich, Helen M.
   Norwalk, Kate E.
   Sheridan, Margaret A.
TI Deprivation and threat, emotion dysregulation, and psychopathology:
   Concurrent and longitudinal associations
SO DEVELOPMENT AND PSYCHOPATHOLOGY
LA English
DT Article
DE abuse; Dimensional Model of Adversity and Psychopathology; emotion
   dysregulation; maltreatment; neglect; psychopathology
ID POSTTRAUMATIC-STRESS-DISORDER; COMMUNITY VIOLENCE EXPOSURE; LINKING
   CHILD MALTREATMENT; COPING STRATEGIES; PSYCHOLOGICAL MALTREATMENT;
   PSYCHIATRIC-DISORDERS; DEPRESSIVE SYMPTOMS; HEALTH-PROBLEMS; MISSING
   DATA; IMPACT
AB Maltreatment increases risk for psychopathology in childhood and adulthood, thus identifying mechanisms that influence these associations is necessary for future prevention and intervention. Emotion dysregulation resulting from maltreatment is one potentially powerful mechanism explaining risk for psychopathology. This study tests a conceptual model that distinguishes deprivation and threat as distinct forms of exposure with different pathways to psychopathology. Here we operationalize threat as exposure to physical and/or sexual abuse and deprivation as exposure to neglect. We test the hypothesis that threat and deprivation differentially predict use of avoidant strategies and total regulation. Data were drawn from the Longitudinal Studies on Child Abuse and Neglect (LONGSCAN study; N = 866), which followed high-risk children from age 4 to 18. At age 6, children and their parents reported on adversity exposure. Case records documented exposure to abuse and neglect. At 18, adolescents reported on regulation strategies and psychopathology. Regression analyses indicated that greater exposure to threat, but not deprivation, predicted greater use of avoidant strategies in adolescence. Moreover, avoidance partially mediated the longitudinal association between exposure to threat in early childhood and symptoms of internalizing psychopathology in adolescence. Results suggest that abuse and neglect differentially predict regulation strategy use and that regulation strategy use predicts psychopathology.
C1 [Milojevich, Helen M.] Univ N Carolina, Ctr Dev Sci, 100 East Franklin St, Chapel Hill, NC 27514 USA.
   [Norwalk, Kate E.] North Carolina State Univ, Dept Psychol, Raleigh, NC 27695 USA.
   [Sheridan, Margaret A.] Univ N Carolina, Dept Psychol & Neurosci, Chapel Hill, NC 27515 USA.
RP Milojevich, HM (reprint author), Univ N Carolina, Ctr Dev Sci, 100 East Franklin St, Chapel Hill, NC 27514 USA.
EM hmilojev@email.unc.edu
FU National Institute of Child Health and Human Development through the
   Center for Developmental Science, University of North Carolina at Chapel
   Hill [T32-HD07376]; Office on Child Abuse and Neglect (OCAN), Children's
   Bureau, Administration for Children and Families, Department of Health
   and Human Services (National Center on Child Abuse and Neglect [NCCAN],
   under the Office of Human Services [90CA1467, 90CA1481, 90CA1466,
   90CA1458, 90CA1572, 90CA1569, 90CA1568, 90CA1566, 90CA1678, 90CA1681,
   90CA1680, 90CA1676, 90CA1677, 90CA1679, 90CA1744, 90CA1745, 90CA1746,
   90CA1747, 90CA1748, 90CA1749]
FX Funding for the project was provided by the Office on Child Abuse and
   Neglect (OCAN), Children's Bureau, Administration for Children and
   Families, Department of Health and Human Services (National Center on
   Child Abuse and Neglect [NCCAN], under the Office of Human Services
   funded this consortium of studies during the early years of data
   collection from 04/01/1991 until NCCAN became part of OCAN in 1998;
   Award Number: 90CA1467, 90CA1481, 90CA1466, 90CA1458, 90CA1572,
   90CA1569, 90CA1568, 90CA1566, 90CA1678, 90CA1681, 90CA1680, 90CA1676,
   90CA1677, 90CA1679, 90CA1744, 90CA1745, 90CA1746, 90CA1747, 90CA1748,
   90CA1749). The collector of the original data, the funder, NDACAN,
   Cornell University, and their agents or employees bear no responsibility
   for the analyses or interpretations presented here. This work was
   supported in part by Postdoctoral Fellowship T32-HD07376 (to H. M.M.)
   provided by the National Institute of Child Health and Human Development
   through the Center for Developmental Science, University of North
   Carolina at Chapel Hill.
NR 91
TC 0
Z9 0
U1 8
U2 10
PU CAMBRIDGE UNIV PRESS
PI NEW YORK
PA 32 AVENUE OF THE AMERICAS, NEW YORK, NY 10013-2473 USA
SN 0954-5794
EI 1469-2198
J9 DEV PSYCHOPATHOL
JI Dev. Psychopathol.
PD AUG
PY 2019
VL 31
IS 3
SI SI
BP 847
EP 857
AR PII S0954579419000294
DI 10.1017/S0954579419000294
PG 11
WC Psychology, Developmental
SC Psychology
GA II0UF
UT WOS:000474919900005
PM 31014408
DA 2020-02-16
ER

PT J
AU Weissman, DG
   Bitran, D
   Miller, AB
   Schaefer, JD
   Sheridan, MA
   McLaughlin, KA
AF Weissman, David G.
   Bitran, Debbie
   Miller, Adam Bryant
   Schaefer, Jonathan D.
   Sheridan, Margaret A.
   McLaughlin, Katie A.
TI Difficulties with emotion regulation as a transdiagnostic mechanism
   linking child maltreatment with the emergence of psychopathology
SO DEVELOPMENT AND PSYCHOPATHOLOGY
LA English
DT Article
DE adversity; attention bias; p factor; rumination; threat
ID RESPONSE STYLES THEORY; REGULATION STRATEGY USE; AGE-RELATED
   DIFFERENCES; STRESSFUL LIFE EVENTS; FACIAL EXPRESSIONS; ATTENTIONAL
   BIAS; NATIONAL SAMPLE; P FACTOR; PSYCHOMETRIC PROPERTIES;
   INDIVIDUAL-DIFFERENCES
AB Childhood maltreatment is associated with increased risk for most forms of psychopathology. We examine emotion dysregulation as a transdiagnostic mechanism linking maltreatment with general psychopathology. A sample of 262 children and adolescents participated; 162 (61.8%) experienced abuse or exposure to domestic violence. We assessed four emotion regulation processes (cognitive reappraisal, attention bias to threat, expressive suppression, and rumination) and emotional reactivity. Psychopathology symptoms were assessed concurrently and at a 2-year longitudinal follow-up. A general psychopathology factor (p factor), representing co-occurrence of psychopathology symptoms across multiple internalizing and externalizing domains, was estimated using confirmatory factor analysis. Maltreatment was associated with heightened emotional reactivity and greater use of expressive suppression and rumination. The association of maltreatment with attention bias varied across development, with maltreated children exhibiting a bias toward threat and adolescents a bias away from threat. Greater emotional reactivity and engagement in rumination mediated the longitudinal association between maltreatment and increased general psychopathology over time. Emotion dysregulation following childhood maltreatment occurs at multiple stages of the emotion generation process, in some cases varies across development, and serves as a transdiagnostic mechanism linking child maltreatment with general psychopathology.
C1 [Weissman, David G.; McLaughlin, Katie A.] Harvard Univ, Dept Psychol, 33 Kirkland St, Cambridge, MA 02138 USA.
   [Bitran, Debbie] Univ Washington, Dept Psychol, Seattle, WA 98195 USA.
   [Miller, Adam Bryant; Sheridan, Margaret A.] Univ N Carolina, Dept Psychol & Neurosci, Chapel Hill, NC 27515 USA.
   [Schaefer, Jonathan D.] Duke Univ, Dept Psychol & Neurosci, Durham, NC USA.
RP Weissman, DG (reprint author), Harvard Univ, 33 Kirkland St, Cambrige, MA 02138 USA.
EM dweissman@fas.har-vard.edu
RI Weissman, David/W-5063-2019
OI Weissman, David/0000-0001-9966-3338
FU National Institute of Mental HealthUnited States Department of Health &
   Human ServicesNational Institutes of Health (NIH) - USANIH National
   Institute of Mental Health (NIMH) [R01-MH103291, K01MH116325]; Jacobs
   Foundation; OneMind Institute Rising Star Award
FX This research was funded by the National Institute of Mental Health
   Grant R01-MH103291 (awarded to K.A.M.) and Grant K01MH116325 (awarded to
   A.B.M.), an Early Career Research Fellowship from the Jacobs Foundation
   (to K.A.M.), and a OneMind Institute Rising Star Award (to K.A.M.).
NR 147
TC 4
Z9 4
U1 9
U2 11
PU CAMBRIDGE UNIV PRESS
PI NEW YORK
PA 32 AVENUE OF THE AMERICAS, NEW YORK, NY 10013-2473 USA
SN 0954-5794
EI 1469-2198
J9 DEV PSYCHOPATHOL
JI Dev. Psychopathol.
PD AUG
PY 2019
VL 31
IS 3
SI SI
BP 899
EP 915
AR PII S0954579419000348
DI 10.1017/S0954579419000348
PG 17
WC Psychology, Developmental
SC Psychology
GA II0UF
UT WOS:000474919900009
PM 30957738
OA Green Accepted
DA 2020-02-16
ER

PT J
AU Neuhaus, E
   Webb, SJ
   Bernier, RA
AF Neuhaus, Emily
   Webb, Sara J.
   Bernier, Raphael A.
TI Linking social motivation with social skill: The role of emotion
   dysregulation in autism spectrum disorder
SO DEVELOPMENT AND PSYCHOPATHOLOGY
LA English
DT Article
DE autism; emotion dysregulation; externalizing; internalizing; social
   motivation
ID PERVASIVE DEVELOPMENTAL DISORDERS; SEX-DIFFERENCES; ANXIETY SYMPTOMS;
   DEPRESSIVE SYMPTOMS; PRESCHOOL-CHILDREN; YOUNG-CHILDREN; BEHAVIOR;
   ASSOCIATION; ADULTS; TEMPERAMENT
AB Autism spectrum disorder (ASD) is associated with pervasive social deficits as well as marked emotion dysregulation across the life span. Decreased social motivation accounts in part for social difficulties, but factors moderating its influence are not fully understood. In this paper, we (a) characterize social and emotional functioning among children and adolescents with ASD, (b) explore contributions of social motivation and emotion dysregulation to social skill, and (c) consider biological sex and intellectual functioning as moderators of these associations. In a sample of 2,079 children and adolescents with ASD from the Simons Simplex Collection, we document direct effects of social motivation, internalizing symptoms, aggression, attention problems, irritability, and self-injurious behavior on children's social skills. Furthermore, dysregulation in several domains moderated the association between social motivation and social skill, suggesting a blunting effect on social motivation in the context of emotional difficulties. Moreover, when considering only individuals with intellectual skills in the average range or higher, biological sex further moderated these associations. Findings add to our understanding of social-emotional processes in ASD, suggest emotion dysregulation as a target of intervention in the service of social skill improvements, and build on efforts to understand sources of individual difference that contribute to heterogeneity among individuals with ASD.
C1 [Neuhaus, Emily; Webb, Sara J.] Seattle Childrens Res Inst, Ctr Child Hlth Behav & Dev, Seattle, WA USA.
   [Neuhaus, Emily; Bernier, Raphael A.] Seattle Childrens Hosp, Autism Ctr, Seattle, WA USA.
   [Webb, Sara J.; Bernier, Raphael A.] Univ Washington, Dept Psychiat & Behav Sci, Seattle, WA 98195 USA.
RP Neuhaus, E (reprint author), Seattle Childrens Hosp, POB 5371 M-S CAC, Seattle, WA 98145 USA.
EM emily.neuhaus@seattlechildrens.org
NR 75
TC 0
Z9 0
U1 9
U2 12
PU CAMBRIDGE UNIV PRESS
PI NEW YORK
PA 32 AVENUE OF THE AMERICAS, NEW YORK, NY 10013-2473 USA
SN 0954-5794
EI 1469-2198
J9 DEV PSYCHOPATHOL
JI Dev. Psychopathol.
PD AUG
PY 2019
VL 31
IS 3
SI SI
BP 931
EP 943
AR PII S0954579419000361
DI 10.1017/S0954579419000361
PG 13
WC Psychology, Developmental
SC Psychology
GA II0UF
UT WOS:000474919900011
PM 30957732
DA 2020-02-16
ER

PT J
AU Adrian, M
   Jenness, JL
   Kuehn, KS
   Smith, MR
   McLaughlin, KA
AF Adrian, Molly
   Jenness, Jessica L.
   Kuehn, Kevin S.
   Smith, Michele R.
   McLaughlin, Katie A.
TI Emotion regulation processes linking peer victimization to anxiety and
   depression symptoms in adolescence
SO DEVELOPMENT AND PSYCHOPATHOLOGY
LA English
DT Article
DE anxiety; depression; emotion dysregulation; emotion regulation; peer
   victimization
ID INTERNALIZING SYMPTOMS; DISTRESS TOLERANCE; NEGATIVE URGENCY;
   PERSONALITY-DISORDER; BEHAVIORAL MEASURES; DYSREGULATION;
   PSYCHOPATHOLOGY; RUMINATION; REACTIVITY; CHILDREN
AB Difficulties with emotion regulation can take many forms, including increased sensitivity to emotional cues and habitual use of maladaptive cognitive or behavioral regulation strategies. Despite extensive research on emotion regulation and youth adjustment, few studies integrate multiple measures of emotion regulation. The present study evaluated the underlying structure of emotion regulation processes in adolescence using both task- and survey-based measures and determined whether differences in these emotion regulation latent factors mediated the association between peer victimization and internalizing psychopathology. Adolescents aged 16-17 years (n = 287; 55% female; 42% White) recruited in three urban centers in the United States completed baseline and follow-up assessments 4 months apart. Three models of emotion regulation were evaluated with confirmatory factor analysis. A three-factor model fit the data best, including cognitive regulation, behavioral regulation, and emotional reactivity latent factors. Task-based measures did not load onto these latent factors. Difficulties with behavioral regulation mediated the association between peer victimization and depression symptoms, whereas cognitive regulation difficulties mediated the association with anxiety symptoms. Findings point to potential targets for intervention efforts to reduce risk for internalizing problems in adolescents following experiences of peer victimization.
C1 [Adrian, Molly; Jenness, Jessica L.] Univ Washington, Dept Psychiat & Behav Sci, 6200 NE 74th St,Ste 110, Seattle, WA 98195 USA.
   [Kuehn, Kevin S.; Smith, Michele R.] Univ Washington, Dept Psychol, Seattle, WA 98195 USA.
   [McLaughlin, Katie A.] Harvard Univ, Dept Psychol, 33 Kirkland St, Cambridge, MA 02138 USA.
RP Adrian, M (reprint author), Univ Washington, Dept Psychiat & Behav Sci, 6200 NE 74th St,Ste 110, Seattle, WA 98195 USA.
EM adriam@uw.edu
FU Jacobs Foundation; Agency for Healthcare Research and Quality
   GrantUnited States Department of Health & Human ServicesAgency for
   Healthcare Research & Quality [K12HS022982]; National Institute of
   Mental HealthUnited States Department of Health & Human ServicesNational
   Institutes of Health (NIH) - USANIH National Institute of Mental Health
   (NIMH) [K23MH112872, F31MH117827]
FX Funding for data collection and analysis was provided by the Jacobs
   Foundation through a research grant awarded to Katie Anne McLaughlin,
   Kevin King, and Kathryn Monahan. The preparation of this article was
   supported in part by the Agency for Healthcare Research and Quality
   Grant K12HS022982 (to M.A.) and the National Institute of Mental Health
   Grants K23MH112872 (to J.L.J.) and F31MH117827 (to K.S.K.).
NR 89
TC 0
Z9 0
U1 13
U2 17
PU CAMBRIDGE UNIV PRESS
PI NEW YORK
PA 32 AVENUE OF THE AMERICAS, NEW YORK, NY 10013-2473 USA
SN 0954-5794
EI 1469-2198
J9 DEV PSYCHOPATHOL
JI Dev. Psychopathol.
PD AUG
PY 2019
VL 31
IS 3
SI SI
BP 999
EP 1009
AR PII S0954579419000543
DI 10.1017/S0954579419000543
PG 11
WC Psychology, Developmental
SC Psychology
GA II0UF
UT WOS:000474919900016
PM 31097052
OA Green Accepted
DA 2020-02-16
ER

PT J
AU Hanson, JL
   Albert, WD
   Skinner, AT
   Shen, SH
   Dodge, KA
   Lansford, JE
AF Hanson, Jamie L.
   Albert, W. Dustin
   Skinner, Ann T.
   Shen, Shutian H.
   Dodge, Kenneth A.
   Lansford, Jennifer E.
TI Resting state coupling between the amygdala and ventromedial prefrontal
   cortex is related to household income in childhood and indexes future
   psychological vulnerability to stress
SO DEVELOPMENT AND PSYCHOPATHOLOGY
LA English
DT Article
DE amygdala; brain; poverty; psychopathology; stress
ID LONG-TERM IMPACT; LIFE EVENTS; SOCIOECONOMIC-STATUS; EMOTION REGULATION;
   FUNCTIONAL CONNECTIVITY; INTERNALIZING SYMPTOMS; ORBITOFRONTAL CORTEX;
   GENERALIZED ANXIETY; UNCINATE FASCICULUS; MENTAL-DISORDERS
AB While child poverty is a significant risk factor for poor mental health, the developmental pathways involved with these associations are poorly understood. To advance knowledge about these important linkages, the present study examined the developmental sequelae of childhood exposure to poverty in a multiyear longitudinal study. Here, we focused on exposure to poverty, neurobiological circuitry connected to emotion dysregulation, later exposure to stressful life events, and symptoms of psychopathology. We grounded our work in a biopsychosocial perspective, with a specific interest in "stress sensitization" and emotion dysregulation. Motivated by past work, we first tested whether exposure to poverty was related to changes in the resting-state coupling between two brain structures centrally involved with emotion processing and regulation (the amygdala and the ventromedial prefrontal cortex; vmPFC). As predicted, we found lower household income at age 10 was related to lower resting-state coupling between these areas at age 15. We then tested if variations in amygdala-vmPFC connectivity interacted with more contemporaneous stressors to predict challenges with mental health at age 16. In line with past reports showing risk for poor mental health is greatest in those exposed to early and then later, more contemporaneous stress, we predicted and found that lower vmPFC-amygdala coupling in the context of greater contemporaneous stress was related to higher levels of internalizing and externalizing symptoms. We believe these important interactions between neurobiology and life history are an additional vantage point for understanding risk and resiliency, and suggest avenues for prediction of psychopathology related to early life challenge.
C1 [Hanson, Jamie L.] Univ Pittsburgh, Dept Psychol, Pittsburgh, PA 15260 USA.
   [Hanson, Jamie L.; Shen, Shutian H.] Univ Pittsburgh, Learning Res & Dev Ctr, 3939 OHara St, Pittsburgh, PA 15260 USA.
   [Albert, W. Dustin] Bryn Mawr Coll, Dept Psychol, Bryn Mawr, PA 19010 USA.
   [Skinner, Ann T.; Dodge, Kenneth A.; Lansford, Jennifer E.] Duke Univ, Sanford Sch Publ Policy, Durham, NC USA.
   [Dodge, Kenneth A.] Duke Univ, Dept Psychol & Neurosci, Durham, NC USA.
RP Hanson, JL (reprint author), Univ Pittsburgh, Learning Res & Dev Ctr, 3939 OHara St, Pittsburgh, PA 15260 USA.
EM jamie.hanson@pitt.edu
RI Hanson, Jamie/B-9420-2014
OI Hanson, Jamie/0000-0002-0469-8886
NR 140
TC 0
Z9 0
U1 2
U2 5
PU CAMBRIDGE UNIV PRESS
PI NEW YORK
PA 32 AVENUE OF THE AMERICAS, NEW YORK, NY 10013-2473 USA
SN 0954-5794
EI 1469-2198
J9 DEV PSYCHOPATHOL
JI Dev. Psychopathol.
PD AUG
PY 2019
VL 31
IS 3
SI SI
BP 1053
EP 1066
DI 10.1017/S0954579419000592
PG 14
WC Psychology, Developmental
SC Psychology
GA II0UF
UT WOS:000474919900020
PM 31084654
DA 2020-02-16
ER

PT J
AU Weissman, DG
   Guyer, AE
   Ferrer, E
   Robins, RW
   Hastings, PD
AF Weissman, David G.
   Guyer, Amanda E.
   Ferrer, Emilio
   Robins, Richard W.
   Hastings, Paul D.
TI Tuning of brain-autonomic coupling by prior threat exposure:
   Implications for internalizing problems in Mexican-origin adolescents
SO DEVELOPMENT AND PSYCHOPATHOLOGY
LA English
DT Article
DE adversity; community crime; discrimination; functional magnetic
   resonance imaging; peer victimization; physiology
ID HEART-RATE-VARIABILITY; RESPIRATORY SINUS ARRHYTHMIA; AMYGDALA
   FUNCTIONAL CONNECTIVITY; NEURAL DEVELOPMENT DEPRIVATION; EARLY-LIFE
   STRESS; EMOTION REGULATION; MENTAL-HEALTH; CHILDHOOD MALTREATMENT; PEER
   VICTIMIZATION; EARLY EXPERIENCE
AB Exposure to threat increases the risk for internalizing problems in adolescence. Deficits in integrating bodily cues into representations of emotion are thought to contribute to internalizing problems. Given the role of the medial prefrontal cortex in regulating bodily responses and integrating them into representations of emotional states, coordination between activity in the medial prefrontal cortex and autonomic nervous system responses may be influenced by past threat exposure with consequences for the emergence of internalizing problems. A sample of 179 Mexican-origin adolescents (88 female) reported on neighborhood and school crime, peer victimization, and discrimination when they were 10-16 years old. At age 17, participants underwent a functional neuroimaging scan during which they viewed pictures of emotional faces while respiratory sinus arrhythmia (RSA) and skin conductance responses were measured. Adolescents also reported symptoms of internalizing problems. Greater exposure to threats across adolescence was associated with more internalizing problems. Threat exposure was also associated with stronger negative coupling between the ventromedial prefrontal cortex and RSA. Stronger negative ventromedial prefrontal cortex-RSA coupling was associated with fewer internalizing problems. These results suggest the degree of coordinated activity between the brain and parasympathetic nervous system is both enhanced by threat experiences and decreased in adolescents with more internalizing problems.
C1 [Weissman, David G.] Harvard Univ, Dept Psychol, William James Hall,33 Kirkland St, Cambridge, MA 02138 USA.
   [Weissman, David G.; Guyer, Amanda E.; Hastings, Paul D.] Univ Calif Davis, Ctr Mind & Brain, Davis, CA 95616 USA.
   [Guyer, Amanda E.] Univ Calif Davis, Dept Human Ecol, Davis, CA 95616 USA.
   [Weissman, David G.; Ferrer, Emilio; Robins, Richard W.; Hastings, Paul D.] Univ Calif Davis, Dept Psychol, Davis, CA 95616 USA.
RP Weissman, DG (reprint author), Harvard Univ, Dept Psychol, William James Hall,33 Kirkland St, Cambridge, MA 02138 USA.
EM dweissman@fas.harvard.edu
RI Guyer, Amanda/AAG-2459-2019; Weissman, David/W-5063-2019
OI Weissman, David/0000-0001-9966-3338
FU National Institutes of HealthUnited States Department of Health & Human
   ServicesNational Institutes of Health (NIH) - USA [R01-MH098370,
   R01-DA017902, 5T32MH020006-19]; National Science FoundationNational
   Science Foundation (NSF) [IBSS 1327768]; US Department of Health and
   Human Services Poverty Research Center grant
FX This work was supported by National Institutes of Health Grants
   R01-MH098370 (to A.E.G. and P.D.H.), R01-DA017902 (to R.W.R., Conger,
   and Widaman), and 5T32MH020006-19 (to Johnson and Gross), the National
   Science Foundation Grant IBSS 1327768 (to Page, P.D.H., Conger, and
   A.E.G.), and a US Department of Health and Human Services Poverty
   Research Center grant (to Stevens and Page).
NR 154
TC 1
Z9 1
U1 3
U2 4
PU CAMBRIDGE UNIV PRESS
PI NEW YORK
PA 32 AVENUE OF THE AMERICAS, NEW YORK, NY 10013-2473 USA
SN 0954-5794
EI 1469-2198
J9 DEV PSYCHOPATHOL
JI Dev. Psychopathol.
PD AUG
PY 2019
VL 31
IS 3
SI SI
BP 1127
EP 1141
AR PII S0954579419000646
DI 10.1017/S0954579419000646
PG 15
WC Psychology, Developmental
SC Psychology
GA II0UF
UT WOS:000474919900025
PM 31084645
OA Green Accepted
DA 2020-02-16
ER

PT J
AU El-Sheikh, M
   Shimizu, M
   Erath, SA
   Philbrook, LE
   Hinnant, JB
AF El-Sheikh, Mona
   Shimizu, Mina
   Erath, Stephen A.
   Philbrook, Lauren E.
   Hinnant, J. Benjamin
TI Dynamic Patterns of Marital Conflict: Relations to Trajectories of
   Adolescent Adjustment
SO DEVELOPMENTAL PSYCHOLOGY
LA English
DT Article
DE marital conflict; adolescence; longitudinal; internalizing;
   externalizing
ID INTIMATE PARTNER VIOLENCE; INTERPARENTAL CONFLICT; EMOTIONAL SECURITY;
   CHILDRENS EXPOSURE; ASSOCIATIONS; METAANALYSIS; RESPONSES; PREDICTORS;
   REACTIVITY; CHILDHOOD
AB The deleterious effects of marital conflict on youth outcomes are well-documented in both cross-sectional and longitudinal studies. To date, longitudinal studies have focused on repeated measures of youths' outcomes and the temporal dynamics of marital conflict have largely been ignored. Marital conflict changes over time as contextual and relationship characteristics change, and these patterns of change may provide unique predictive power in accounting for differences in youth outcomes. This study provides a novel exploration of an old idea by focusing on dynamic patterns of marital conflict in predicting trajectories of adolescents' adjustment. All variables were measured at ages 16, 17, and 18 with 252 adolescents (53% female) enrolled in the longitudinal Family Stress and Youth Development Study. Latent growth curve models with latent variable interactions were used to determine whether marital conflict at age 16 (intercept), change over time in marital conflict (slope), and the intercept-slope interaction predicted change over time in adolescent internalizing and externalizing symptoms and levels of internalizing and externalizing symptoms at age 18. Youth exposed to high and increasing levels of marital conflict reported high and stable levels of internalizing and externalizing symptoms across adolescence. Adolescents exposed to low and decreasing levels of marital conflict had consistently fewer symptoms. Furthermore, exposure to initially low but increasing levels of marital conflict was associated with increases in problems across adolescence, which contrasted with findings for youth with initially high marital conflict exposure that decreased over time. Findings are discussed in relation to both conceptual and methodological advances.
C1 [El-Sheikh, Mona; Shimizu, Mina; Erath, Stephen A.; Hinnant, J. Benjamin] Auburn Univ, Dept Human Dev & Family Studies, 203 Spidle Hall, Auburn, AL 36849 USA.
   [Philbrook, Lauren E.] Colgate Univ, Dept Psychol & Brain Sci, Hamilton, NY 13346 USA.
RP El-Sheikh, M (reprint author), Auburn Univ, Dept Human Dev & Family Studies, 203 Spidle Hall, Auburn, AL 36849 USA.
EM elshemm@auburn.edu
OI Hinnant, Ben/0000-0001-6643-8257
FU Eunice Kennedy Shriver National Institute of Child Health and Human
   DevelopmentUnited States Department of Health & Human ServicesNational
   Institutes of Health (NIH) - USANIH Eunice Kennedy Shriver National
   Institute of Child Health & Human Development (NICHD) [R01-HD046795]
FX This research was supported by Grant R01-HD046795 from the Eunice
   Kennedy Shriver National Institute of Child Health and Human Development
   awarded to Mona El-Sheikh. The content is solely the responsibility of
   the authors and does not necessarily represent the official views of the
   National Institutes of Health. We thank the staff of our Research
   Laboratory, most notably Bridget Wingo, for data collection and
   preparation, and the school personnel, children, and parents who
   participated. The authors have no conflicts of interest to declare.
NR 49
TC 0
Z9 0
U1 13
U2 14
PU AMER PSYCHOLOGICAL ASSOC
PI WASHINGTON
PA 750 FIRST ST NE, WASHINGTON, DC 20002-4242 USA
SN 0012-1649
EI 1939-0599
J9 DEV PSYCHOL
JI Dev. Psychol.
PD AUG
PY 2019
VL 55
IS 8
BP 1720
EP 1732
DI 10.1037/dev0000746
PG 13
WC Psychology, Developmental
SC Psychology
GA IK3OJ
UT WOS:000476498000014
PM 31169398
DA 2020-02-16
ER

PT J
AU Hodge, CP
   Meilleur, D
   Taddeo, D
   Frappier, JY
AF Hodge, Chloe Paquin
   Meilleur, Dominique
   Taddeo, Danielle
   Frappier, Jean-Yves
TI The behavioral and affective profile of inpatient adolescent girls with
   restrictive anorexia nervosa
SO EATING AND WEIGHT DISORDERS-STUDIES ON ANOREXIA BULIMIA AND OBESITY
LA English
DT Article
DE Anorexia nervosa; Adolescence; Eating disorders; Youth self report
ID EATING-DISORDERS
AB Background A better understanding of the individual difficulties reported by adolescents presenting with anorexia nervosa seems like an interesting avenue to refine our understanding of their psychological functioning.
   Objective This study aimed to: (1) describe the behavioral and affective profile of difficulties of inpatient adolescent girls presenting a restricting type of anorexia (ANR); and (2) investigate the presence of a relationship between behavioral and affective problems and severity of the disorder.
   Methods The sample consisted of 52 inpatient adolescent girls presenting an ANR. The youth self report assessed the behavioral and emotional profile of difficulties of participants while the Eating Disorder Risk Composite of the Eating Disorder Inventory measured the symptomatology of the disorder. A ratio between body mass index at admission and at the end of the treatment served as an indicator of weight gain.
   Results The sample presented an internalized profile of problems. Individual differences were found and three profiles of difficulties were present in the sample: normative, pure internalizing and mixed (clinical on the internalizing and externalizing clusters).
   Conclusion This study provides information on the heterogeneity of this specific population otherwise quite similar and demonstrates how severity of the disorder can be associated with a wide range of other behavioral and affective difficulties.
C1 [Hodge, Chloe Paquin; Meilleur, Dominique] Univ Montreal, Dept Psychol, Montreal, PQ, Canada.
   [Taddeo, Danielle; Frappier, Jean-Yves] St Justine Univ, Hlth Ctr Mother & Child, Montreal, PQ, Canada.
RP Hodge, CP; Meilleur, D (reprint author), Univ Montreal, Dept Psychol, Montreal, PQ, Canada.
EM chloe.paquin.hodge@gmail.com; dominique.meilleur@umontreal.ca
FU Fonds de Recherche du Quebec-Societe et Culture (FRQSC)
FX This research was funded by the Fonds de Recherche du Quebec-Societe et
   Culture (FRQSC).
NR 14
TC 0
Z9 0
U1 0
U2 1
PU SPRINGER
PI NEW YORK
PA 233 SPRING ST, NEW YORK, NY 10013 USA
SN 1124-4909
EI 1590-1262
J9 EAT WEIGHT DISORD-ST
JI Eat. Weight Disord.-Stud. Anorex.
PD AUG
PY 2019
VL 24
IS 4
BP 645
EP 649
DI 10.1007/s40519-019-00727-3
PG 5
WC Psychiatry
SC Psychiatry
GA IJ5VA
UT WOS:000475969800006
PM 31218659
DA 2020-02-16
ER

PT J
AU Sharma, S
   Mustanski, B
   Dick, D
   Bolland, J
   Kertes, DA
AF Sharma, Shubam
   Mustanski, Brian
   Dick, Danielle
   Bolland, John
   Kertes, Darlene A.
TI Protective Factors Buffer Life Stress and Behavioral Health Outcomes
   among High-Risk Youth
SO JOURNAL OF ABNORMAL CHILD PSYCHOLOGY
LA English
DT Article
DE Adolescence; Behavioral health; Protective factors; Life stress;
   Internalizing problems; Externalizing problems; Substance use;
   Parenting; Neighborhood factors; High-risk environments
ID SUBSTANCE USE; ADOLESCENT RESILIENCE; COLLECTIVE EFFICACY; COMMUNITY
   VIOLENCE; DRUG-USE; AFRICAN; RELIGIOSITY; DISORDERS; CHILDHOOD; EXPOSURE
AB This study investigated internalizing problems, externalizing problems, and polydrug use among African-American youth residing in high-poverty neighborhoods, and tested the potential protective effects of religiosity, parental monitoring, and neighborhood collective efficacy on life stress and behavioral health outcomes (N=576; 307 females; Mage=16years, SD=1.44years). A cumulative risk index reflected the combined effects of past year exposure to stressful life events, racial discrimination, and exposure to violence along with poor neighborhood ecology. Structural equation modeling revealed that cumulative risk significantly predicted internalizing problems, externalizing problems, and polydrug use. Interaction tests showed that the association of cumulative risk with internalizing problems was buffered by adolescent religiosity and neighborhood collective efficacy. The association of cumulative risk with externalizing problems was buffered by parental monitoring and collective efficacy. Adolescent sex further moderated these effects. The findings of the present study collectively highlight potential for protective factors to buffer effects of cumulative risk on behavioral health outcomes among youth residing in high-risk neighborhoods.
C1 [Sharma, Shubam; Kertes, Darlene A.] Univ Florida, Dept Psychol, Gainesville, FL 32611 USA.
   [Mustanski, Brian] Northwestern Univ, Feinberg Sch Med, Evanston, IL USA.
   [Dick, Danielle] Virginia Commonwealth Univ, Dept Psychol, Box 2018, Richmond, VA 23284 USA.
   [Bolland, John] Univ Alabama, Dept Psychol, Box 870348, Tuscaloosa, AL 35487 USA.
RP Kertes, DA (reprint author), Univ Florida, Dept Psychol, Gainesville, FL 32611 USA.
EM dkertes@ufl.edu
OI Sharma, Shubam/0000-0002-4707-3026
FU National Institutes of HealthUnited States Department of Health & Human
   ServicesNational Institutes of Health (NIH) - USA [R01MD011727,
   R01DA025039]
FX This research was supported by National Institutes of Health grant
   R01MD011727 awarded to Darlene Kertes and grant R01DA025039 awarded to
   Brian Mustanski. The content is solely the responsibility of the authors
   and does not necessarily represent the official views of the funders.
NR 78
TC 3
Z9 3
U1 4
U2 4
PU SPRINGER/PLENUM PUBLISHERS
PI NEW YORK
PA 233 SPRING ST, NEW YORK, NY 10013 USA
SN 0091-0627
EI 1573-2835
J9 J ABNORM CHILD PSYCH
JI J. Abnorm. Child Psychol.
PD AUG
PY 2019
VL 47
IS 8
BP 1289
EP 1301
DI 10.1007/s10802-019-00515-8
PG 13
WC Psychology, Clinical; Psychology, Developmental
SC Psychology
GA IJ2PR
UT WOS:000475747900002
PM 30796646
OA Other Gold, Green Published
DA 2020-02-16
ER

PT J
AU Schroder, CM
   Malow, BA
   Maras, A
   Melmed, RD
   Findling, RL
   Breddy, J
   Nir, T
   Shahmoon, S
   Zisapel, N
   Gringras, P
AF Schroder, Carmen M.
   Malow, Beth A.
   Maras, Athanasios
   Melmed, Raun D.
   Findling, Robert L.
   Breddy, John
   Nir, Tali
   Shahmoon, Shiri
   Zisapel, Nava
   Gringras, Paul
TI Pediatric Prolonged-Release Melatonin for Sleep in Children with Autism
   Spectrum Disorder: Impact on Child Behavior and Caregiver's Quality of
   Life
SO JOURNAL OF AUTISM AND DEVELOPMENTAL DISORDERS
LA English
DT Article
DE Prolonged-release melatonin; Children (pediatric); Sleep; Autism;
   Behavior
ID ATTENTION-DEFICIT/HYPERACTIVITY DISORDER; DIFFICULTIES QUESTIONNAIRE;
   SYMPTOMS; STRENGTHS; PATTERNS; ADHD; RESTRICTION; ADOLESCENTS;
   EXTENSION; EFFICACY
AB A randomized, 13-weeks, placebo-controlled double-blind study in 125 subjects aged 2-17.5years with Autism Spectrum Disorder or Smith-Magenis syndrome and insomnia demonstrated efficacy and safety of easily-swallowed prolonged-release melatonin mini-tablets (PedPRM; 2-5mg) in improving sleep duration and onset. Treatment effects on child behavior and caregiver's quality of life were evaluated. PedPRM treatment resulted in significant improvement in externalizing but not internalizing behavior (Strengths and Difficulties questionnaire; SDQ) compared to placebo (p=0.021) with clinically-relevant improvements in 53.7% of PedPRM-treated versus 27.6% of placebo-treated subjects (p=0.008). Caregivers' quality of life also improved with PedPRM versus placebo (p=0.010) and correlated with the change in total SDQ (p=0.0005). PedPRM alleviates insomnia-related difficulties, particularly externalizing behavior in the children, subsequently improving caregivers' quality of life.
C1 [Schroder, Carmen M.] Strasbourg Univ Hosp, Dept Child & Adolescent Psychiat, Strasbourg, France.
   [Schroder, Carmen M.] Strasbourg Univ Hosp, CIRCSom, Strasbourg, France.
   [Schroder, Carmen M.] CNRS, UPR 3212, Inst Cellular & Integrat Neurosci, Strasbourg, France.
   [Malow, Beth A.] Vanderbilt Univ, Med Ctr, Dept Neurol, Sleep Div, Nashville, TN USA.
   [Maras, Athanasios] Yulius Mental Hlth Org, Yulius Acad, Delft, Netherlands.
   [Melmed, Raun D.] Southwest Autism Res & Resource Ctr, Phoenix, AZ USA.
   [Findling, Robert L.] Johns Hopkins Univ, Dept Psychiat & Behav Sci, Kennedy Krieger Inst, Baltimore, MD USA.
   [Breddy, John] Pharmastat Consulting Ltd, Canterbury, Kent, England.
   [Nir, Tali; Shahmoon, Shiri; Zisapel, Nava] Neurim Pharmaceut Ltd, Tel Aviv, Israel.
   [Gringras, Paul] Evelina London Childrens Hosp, Guys & St Thomas, Childrens Sleep Med, London, England.
RP Zisapel, N (reprint author), Neurim Pharmaceut Ltd, Tel Aviv, Israel.
EM navaz@neurim.com
FU Neurim Pharmaceuticals Ltd.
FX The study was funded by Neurim Pharmaceuticals Ltd.
NR 54
TC 2
Z9 2
U1 4
U2 7
PU SPRINGER/PLENUM PUBLISHERS
PI NEW YORK
PA 233 SPRING ST, NEW YORK, NY 10013 USA
SN 0162-3257
EI 1573-3432
J9 J AUTISM DEV DISORD
JI J. Autism Dev. Disord.
PD AUG
PY 2019
VL 49
IS 8
BP 3218
EP 3230
DI 10.1007/s10803-019-04046-5
PG 13
WC Psychology, Developmental
SC Psychology
GA IJ1JS
UT WOS:000475655300015
PM 31079275
OA Green Published, Other Gold
DA 2020-02-16
ER

PT J
AU McElroy, E
   Patalay, P
AF McElroy, Eoin
   Patalay, Praveetha
TI In search of disorders: internalizing symptom networks in a large
   clinical sample
SO JOURNAL OF CHILD PSYCHOLOGY AND PSYCHIATRY
LA English
DT Article
DE Nosology; depression; anxiety; comorbidity; developmental
   psychopathology; network analysis
ID PSYCHIATRIC-DISORDERS; HIERARCHICAL TAXONOMY; DEPRESSION; ANXIETY;
   COMORBIDITY; PSYCHOPATHOLOGY; ADOLESCENTS; PERSPECTIVE; CHILDHOOD;
   COMMUNITY
AB Background The co-occurrence of internalizing disorders is a common form of psychiatric comorbidity, raising questions about the boundaries between these diagnostic categories. We employ network psychometrics in order to: (a) determine whether internalizing symptoms cluster in a manner reflecting DSM diagnostic criteria, (b) gauge how distinct these diagnostic clusters are and (c) examine whether this network structure changes from childhood to early and then late adolescence. Method Symptom-level data were obtained for service users in publicly funded mental health services in England between 2011 and 2015 (N = 37,162). A symptom network (i.e. Gaussian graphical model) was estimated, and a community detection algorithm was used to explore the clustering of symptoms. Results The estimated network was densely connected and characterized by a multitude of weak associations between symptoms. Six communities of symptoms were identified; however, they were weakly demarcated. Two of these communities corresponded to social phobia and panic disorder, and four did not clearly correspond with DSM diagnostic categories. The network structure was largely consistent by sex and across three age groups (8-11, 12-14 and 15-18 years). Symptom connectivity in the two older age groups was significantly greater compared to the youngest group and there were differences in centrality across the age groups, highlighting the age-specific relevance of certain symptoms. Conclusions These findings clearly demonstrate the interconnected nature of internalizing symptoms, challenging the view that such pathology takes the form of distinct disorders.
C1 [McElroy, Eoin; Patalay, Praveetha] Univ Liverpool, Inst Psychol Hlth & Soc, Liverpool, Merseyside, England.
RP Patalay, P (reprint author), Univ Liverpool, Inst Psychol Hlth & Soc, Dept Psychol Sci, Eleanor Rathbone Bldg, Liverpool L69 3BX, Merseyside, England.
EM p.patalay@liver-pool.ac.uk
OI McElroy, Eoin/0000-0001-5466-8522
FU Wellcome TrustWellcome Trust [204366/Z/16/Z]
FX This research was supported by the Wellcome Trust grant 204366/Z/16/Z.
   The authors would like to thank all partnerships that took part in the
   Children and Young People's Improving Access to Psychological Therapies
   (CYP IAPT) service transformation programme between 2011 and 2015 for
   providing the data presented here. The authors would also like to thank
   members of the Child Outcomes Research Consortium (CORC), its committee
   at the time of writing: Miranda Wolpert, Ashley Wyatt, Mick Atkinson,
   Kate Martin, Ann York, Alan Ovendon, Duncan Law, Julie Elliot, Isobel
   Fleming - and the CORC team at the time of writing: Julian
   Edbrooke-Childs, Benjamin Richie, Kate Dalzell, Jenna Jacob, Jenny
   Bloxham, Elisa Napoleone, Victoria Zamperoni, Carin Eisenstein, Meera
   Patel, Andy Whale, Alison Ford, Sally Marriott, Lee Atkins, Danielle
   Antha, Rebecca Neale. The authors would like to especially thank Elisa
   Napoleone for her assistance in aiding access to and preparing this
   dataset. The authors have declared that they have no competing or
   potential conflict of interest.
NR 58
TC 2
Z9 2
U1 3
U2 4
PU WILEY
PI HOBOKEN
PA 111 RIVER ST, HOBOKEN 07030-5774, NJ USA
SN 0021-9630
EI 1469-7610
J9 J CHILD PSYCHOL PSYC
JI J. Child Psychol. Psychiatry
PD AUG
PY 2019
VL 60
IS 8
BP 897
EP 906
DI 10.1111/jcpp.13044
PG 10
WC Psychology, Developmental; Psychiatry; Psychology
SC Psychology; Psychiatry
GA IJ3PF
UT WOS:000475815900009
PM 30900257
OA Green Published, Other Gold
DA 2020-02-16
ER

PT J
AU Vannucci, A
   Ohannessian, CM
AF Vannucci, Anna
   Ohannessian, Christine McCauley
TI Social Media Use Subgroups Differentially Predict Psychosocial
   Well-Being During Early Adolescence
SO JOURNAL OF YOUTH AND ADOLESCENCE
LA English
DT Article
DE Social media; Adolescence; Internalizing problems; Externalizing
   problems; Social functioning
ID PSYCHOMETRIC PROPERTIES; MULTIDIMENSIONAL SCALE; DEPRESSIVE SYMPTOMS;
   SEX-DIFFERENCES; DIGITAL MEDIA; SELF-CONTROL; ANXIETY; STRESS;
   TECHNOLOGY; NETWORKING
AB Despite the salience of the social media context to psychosocial development, little is known about social media use patterns and how they relate to psychological and social functioning over time during early adolescence. This longitudinal study, therefore, identified subgroups of early adolescents based on their social media use and examined whether these subgroups predicted psychosocial functioning. Adolescents (N=1205; 11-14 years; 51% female; 51% white) completed surveys at baseline and a six-month follow-up. There were three social media use subgroups at baseline: high overall social media use (8%); high Instagram/Snapchat use (53%); and low overall social media use (39%). The high social media use subgroup predicted higher depressive symptoms, panic disorder symptoms, delinquent behaviors, family conflict, as well as lower family and friend support, than the High-Instagram/Snapchat and low social media use subgroups. The high Instagram/Snapchat use subgroup predicted higher delinquent behaviors and school avoidance than the low social media use subgroup, but also higher close friendship competence and friend support as compared to both the high social media use and low social media use subgroups. Social media use patterns appear to differentially predict psychosocial adjustment during early adolescence, with high social media use being the most problematic and patterns of high Instagram/Snapchat use and low social media use having distinct developmental tradeoffs.
C1 [Vannucci, Anna; Ohannessian, Christine McCauley] Connecticut Childrens Med Ctr, Ctr Behav Hlth Res, 282 Washington St, Hartford, CT 06106 USA.
   [Ohannessian, Christine McCauley] Univ Connecticut, Dept Pediat & Psychiat, Sch Med, 263 Farmington Ave, Farmington, CT 06030 USA.
RP Vannucci, A (reprint author), Connecticut Childrens Med Ctr, Ctr Behav Hlth Res, 282 Washington St, Hartford, CT 06106 USA.
EM AVannucci@Connecticutchildrens.org
OI Vannucci, Anna/0000-0003-1617-7006
FU Alvord Foundation
FX This research was supported by the Alvord Foundation (PI: Ohannessian).
NR 99
TC 1
Z9 1
U1 19
U2 23
PU SPRINGER/PLENUM PUBLISHERS
PI NEW YORK
PA 233 SPRING ST, NEW YORK, NY 10013 USA
SN 0047-2891
EI 1573-6601
J9 J YOUTH ADOLESCENCE
JI J. Youth Adolesc.
PD AUG
PY 2019
VL 48
IS 8
BP 1469
EP 1493
DI 10.1007/s10964-019-01060-9
PG 25
WC Psychology, Developmental
SC Psychology
GA IJ4DT
UT WOS:000475855400003
PM 31256313
DA 2020-02-16
ER

PT J
AU Vreeland, A
   Bettis, AH
   Reising, MM
   Dunbar, JP
   Watson, KH
   Gruhn, MA
   Compas, BE
AF Vreeland, Allison
   Bettis, Alexandra H.
   Reising, Michelle M.
   Dunbar, Jennifer P.
   Watson, Kelly H.
   Gruhn, Meredith A.
   Compas, Bruce E.
TI Coping and Stress Reactivity as Moderators of Maternal Depressive
   Symptoms and Youth's Internalizing and Externalizing Symptoms
SO JOURNAL OF YOUTH AND ADOLESCENCE
LA English
DT Article
DE Coping; Stress reactivity; Maternal depression
ID BEHAVIORAL PREVENTIVE INTERVENTION; AT-RISK ADOLESCENTS; PARENTAL
   DEPRESSION; INVENTORY-II; RESPONSES; PSYCHOPATHOLOGY; CHILDREN;
   ENGAGEMENT; CHILDHOOD; MOTHERS
AB Youth's responses to stress are a central feature of risk and resilience across development. The current study examined whether youth coping and stress reactivity moderate the association of current maternal depressive symptoms with youth's internalizing and externalizing symptoms. Mothers (M-age=41.58, SD=6.18) with a wide range of depressive symptoms and their children ages 9-15 (M-age=12.25, SD=1.89, 45.3% girls) completed measures of youth symptoms and coping and automatic responses to stress. Mothers also completed a self-report measure of depressive symptoms. Youth's primary and secondary control coping, stress reactivity, and involuntary disengagement moderated the association between current maternal depressive symptoms and youth symptoms. Maternal depressive symptoms were associated with youth's internalizing and externalizing symptoms when youth used low as opposed to high levels of primary and secondary control coping. Conversely, maternal depressive symptoms were associated with youth symptoms for youth with high levels of stress reactivity and involuntary disengagement. The findings suggest interventions focused on improving the use of primary and secondary control coping skills and reducing reactivity and involuntary disengagement to stress may benefit youth with mothers who are experiencing high levels of depressive symptoms.
C1 [Vreeland, Allison; Bettis, Alexandra H.; Reising, Michelle M.; Dunbar, Jennifer P.; Watson, Kelly H.; Gruhn, Meredith A.; Compas, Bruce E.] Vanderbilt Univ, Dept Psychol & Human Dev, Peabody 552,230 Appleton Pl, Nashville, TN 37203 USA.
RP Vreeland, A (reprint author), Vanderbilt Univ, Dept Psychol & Human Dev, Peabody 552,230 Appleton Pl, Nashville, TN 37203 USA.
EM allison.j.vreeland@vanderbilt.edu
NR 37
TC 0
Z9 0
U1 10
U2 10
PU SPRINGER/PLENUM PUBLISHERS
PI NEW YORK
PA 233 SPRING ST, NEW YORK, NY 10013 USA
SN 0047-2891
EI 1573-6601
J9 J YOUTH ADOLESCENCE
JI J. Youth Adolesc.
PD AUG
PY 2019
VL 48
IS 8
BP 1580
EP 1591
DI 10.1007/s10964-019-01033-y
PG 12
WC Psychology, Developmental
SC Psychology
GA IJ4DT
UT WOS:000475855400011
PM 31134560
DA 2020-02-16
ER

PT J
AU Raval, G
   Montanez, E
   Meyer, D
   Berger-Jenkins, E
AF Raval, Gauri
   Montanez, Evelyn
   Meyer, Dodi
   Berger-Jenkins, Evelyn
TI School-Based Mental Health Promotion and Prevention Program "Turn 2 Us"
   Reduces Mental Health Risk Behaviors in Urban, Minority Youth
SO JOURNAL OF SCHOOL HEALTH
LA English
DT Article
DE mental health; research; school health services; risk behaviors; child &
   adolescent health
ID LOW-INCOME; CHILDREN; DISORDERS; SERVICES; METAANALYSIS; PREVALENCE;
   STRENGTHS; SYMPTOMS; OUTCOMES; CARE
AB BACKGROUND Turn 2 Us (T2U) is an elementary school-based mental health promotion and prevention program in New York City. It targets fourth- and fifth-grade students at risk for social/emotional and behavioral problems and provides a range of services to students, staff, and parents. The purpose of this study is to determine if T2U decreases internalizing and externalizing behaviors in participating students. METHODS Teachers measured students' symptoms before and after participation using the strengths and difficulties questionnaire (SDQ). Change in the total SDQ score was analyzed using Wilcoxon rank-sum nonparametric testing. We assessed the effects of covariates on the score change with linear regression models. RESULTS The 185 unique students who participated in the intervention showed a significant improvement in total SDQ score (Z = -4.107, p < .001). Students who were at higher risk prior to the intervention showed greatest improvement in behaviors. None of the covariates assessed affected the change in SDQ score. Regression models showed that higher initial SDQ scores predicted higher post-intervention SDQ scores (beta = 0.681, p < .001). CONCLUSION T2U significantly decreased internalizing and externalizing behaviors in participating students, with the greatest impact for highest risk students. This study helps validate T2U's unique and comprehensive approach.
C1 [Raval, Gauri] Univ Virginia, Sch Med, Dept Pediat, POB 800386, Charlottesville, VA 22908 USA.
   [Montanez, Evelyn] New York Presbyterian Hosp Ambulatory Care Networ, 622 West 168th St,VC-417, New York, NY 10032 USA.
   [Meyer, Dodi; Berger-Jenkins, Evelyn] Columbia Univ, Div Child & Adolescent Hlth, Dept Pediat, Med Ctr, 622 West 168th St,VC-412, New York, NY 10032 USA.
RP Raval, G (reprint author), Univ Virginia, Sch Med, Dept Pediat, POB 800386, Charlottesville, VA 22908 USA.
EM raval@virginia.edu; montaev@nyp.org; ddm11@cumc.columbia.edu;
   eb283@cumc.columbia.edu
NR 30
TC 0
Z9 0
U1 3
U2 6
PU WILEY
PI HOBOKEN
PA 111 RIVER ST, HOBOKEN 07030-5774, NJ USA
SN 0022-4391
EI 1746-1561
J9 J SCHOOL HEALTH
JI J. Sch. Health
PD AUG
PY 2019
VL 89
IS 8
BP 662
EP 668
DI 10.1111/josh.12805
PG 7
WC Education & Educational Research; Education, Scientific Disciplines;
   Health Care Sciences & Services; Public, Environmental & Occupational
   Health
SC Education & Educational Research; Health Care Sciences & Services;
   Public, Environmental & Occupational Health
GA IG7LU
UT WOS:000473980600009
PM 31169913
DA 2020-02-16
ER

PT J
AU Hollo, A
   Chow, JC
   Wehby, JH
AF Hollo, Alexandra
   Chow, Jason C.
   Wehby, Joseph H.
TI Profiles of Language and Behavior in Students With Emotional Disturbance
SO BEHAVIORAL DISORDERS
LA English
DT Article
DE emotional disturbance; language/communication; behavioral;
   disorders/disabilities; assessment; comorbidity; special education
ID SCHOOL-CHILDREN; SKILLS; IMPAIRMENT; DISORDERS; COMMUNICATION;
   CHILDHOOD; OUTCOMES; RISK
AB Although global associations between language and behavioral development are well established, relations among components and subgroups within these disorders remain unclear. The primary aim of this study was to explore whether language components differed by behavioral subtypes: internalizing only, externalizing only, or both. To control for confounding factors identified in prior studies related to sampling and measurement, we conducted profile analyses of receptive, expressive, pragmatic, semantic, syntactic, or higher order language skills in 46 boys with emotional disturbance (ED) using one comprehensive language measure. On average, the internalizing-only group outperformed all other behavioral subgroups. Absence of interaction effects indicated similar patterns of performance, with all groups performing lowest in pragmatic language. We also report prevalence rates of language deficits in the sample and analyze results using two different grouping strategies. Discussion includes the importance of considering comorbidity and establishing independent behavioral subgroups in research, as well as implications for assessment and intervention in practice.
C1 [Hollo, Alexandra] West Virginia Univ, Morgantown, WV 26506 USA.
   [Chow, Jason C.] Virginia Commonwealth Univ, Richmond, VA USA.
   [Wehby, Joseph H.] Vanderbilt Univ, 221 Kirkland Hall, Nashville, TN 37235 USA.
RP Hollo, A (reprint author), West Virginia Univ, Dept Special Educ, 508F Allen Hall, Morgantown, WV 26506 USA.
EM alexandra.hollo@mail.wvu.edu
OI Chow, Jason/0000-0002-2878-7410
NR 37
TC 1
Z9 1
U1 1
U2 1
PU SAGE PUBLICATIONS INC
PI THOUSAND OAKS
PA 2455 TELLER RD, THOUSAND OAKS, CA 91320 USA
SN 0198-7429
EI 2163-5307
J9 BEHAV DISORDERS
JI Behav. Disord.
PD AUG
PY 2019
VL 44
IS 4
BP 195
EP 204
DI 10.1177/0198742918804803
PG 10
WC Psychology, Clinical; Education, Special; Psychology, Educational
SC Psychology; Education & Educational Research
GA IF7FO
UT WOS:000473247100001
DA 2020-02-16
ER

PT J
AU Rogers, MM
   McKinney, C
AF Rogers, Mary Moussa
   McKinney, Cliff
TI Parent-Child Relationship Quality and Internalizing Problems as
   Predictors of Risky Sexual Behavior
SO JOURNAL OF FAMILY ISSUES
LA English
DT Article
DE risky; sexual; emerging adult; parent; relationship; internalizing
ID EMERGING ADULTHOOD; MENTAL-HEALTH; DEPRESSIVE SYMPTOMS; SUBSTANCE USE;
   MEDIATION ANALYSIS; SELF-REGULATION; ASSOCIATIONS; SUPPORT; YOUTH;
   ADOLESCENTS
AB Risky sexual behavior is more prevalent in emerging adult populations and emerging adults engaging in risky sexual behavior also may be experiencing higher levels of internalizing problems. Parents and their relationships with their children maintain relevance in emerging adulthood and may decrease negative outcomes. Thus, the current study examined whether parent-child relationship quality decreased the likelihood of risky sexual behavior via internalizing problems and examined gender dyads between parents and children. Participants included 502 emerging adults (172 males and 330 females) ranging in age from 18 to 25 years. Structural equation modeling analyses were conducted and indicated that internalizing problems mediated the relationship between parent (both paternal and maternal)-child relationship quality and risky sexual behavior for both males and females. Maternal-child relationship quality predicted lower internalizing problems more strongly for males than for females, suggesting moderated mediation. Thus, both mothers' and fathers' relationship with their children may affect risky sexual behavior indirectly via internalizing problems.
C1 [Rogers, Mary Moussa; McKinney, Cliff] Mississippi State Univ, Mississippi State, MS 39762 USA.
RP Rogers, MM (reprint author), Mississippi State Univ, Dept Psychol, POB 6161, Mississippi State, MS 39762 USA.
EM mbm564@msstate.edu
NR 68
TC 0
Z9 0
U1 1
U2 1
PU SAGE PUBLICATIONS INC
PI THOUSAND OAKS
PA 2455 TELLER RD, THOUSAND OAKS, CA 91320 USA
SN 0192-513X
EI 1552-5481
J9 J FAM ISSUES
JI J. Fam. Issues
PD AUG
PY 2019
VL 40
IS 12
BP 1656
EP 1676
DI 10.1177/0192513X19843156
PG 21
WC Family Studies
SC Family Studies
GA IF6FV
UT WOS:000473177400004
DA 2020-02-16
ER

PT J
AU Boson, K
   Wennberg, P
   Fahlke, C
   Berglund, K
AF Boson, Karin
   Wennberg, Peter
   Fahlke, Claudia
   Berglund, Kristina
TI Personality traits as predictors of early alcohol inebriation among
   young adolescents: Mediating effects by mental health and
   gender-specific patterns
SO ADDICTIVE BEHAVIORS
LA English
DT Article
DE Adolescence; Alcohol inebriation; Biopsychosocial model of personality;
   Externalizing problems; Internalizing problems; Mental well-being
ID DIFFICULTIES QUESTIONNAIRE; PSYCHOMETRIC PROPERTIES; CHARACTER
   INVENTORY; JUNIOR TEMPERAMENT; LIFE SATISFACTION; EARLY ADULTHOOD; BINGE
   DRINKING; SUBSTANCE USE; CANNABIS USE; MIDDLE-AGE
AB The aim of this study was to predict alcohol inebriation and mental health (internalizing and externalizing problems plus well-being), and potential gender-specific patterns among young adolescents, by a biopsychosocial model of personality traits. Self-reported data from 853 adolescents (479 girls) in Sweden, aged 13-15 years, from the Longitudinal Research on Development In Adolescence (LoRDIA) program were used. Predictions from personality to inebriation and mediating effects of mental health were estimated by means of logistic regression and generalized structural equation modelling. Separated gender analyses were performed throughout the study to reveal potential gender-specific patterns. Externalizing problems, Novelty Seeking and Cooperativeness had independent effects on alcohol inebriation for both genders as well as Harm Avoidance among girls and Internalizing problems among boys. Novelty Seeking and Self-Directedness had indirect effects through externalizing problems and Harm Avoidance and Self-Directedness had indirect effects through internalizing problems for boys. Self-directedness showed an indirect effect through externalizing problems for girls. The combination of an immature character (low Self-directedness and Cooperativeness) with an extreme temperament profile (high Novelty Seeking and low Harm Avoidance) was a predictor of inebriation across gender, both directly and indirectly through mental health. This study contributes with valuable information about gender-specific considerations when developing and conducting preventative interventions targeting psychological risk and resilience factors for early alcohol inebriation among young adolescents.
C1 [Boson, Karin; Fahlke, Claudia; Berglund, Kristina] Univ Gothenburg, Dept Psychol, POB 500, SE-40530 Gothenburg, Sweden.
   [Wennberg, Peter] Karolinska Inst, Dept Publ Hlth Sci, Stockholm, Sweden.
RP Boson, K (reprint author), Univ Gothenburg, Dept Psychol, POB 500, SE-40530 Gothenburg, Sweden.
EM karin.boson@psy.gu.se
FU Swedish Research Foundation: Swedish Research Council (VR)
   [259-2012-25]; Swedish Research Foundation: Swedish Research Council for
   Health, Working Life and Welfare (FORTE) [259-2012-25]; Swedish Research
   Foundation: Sweden's Innovation Agency (VINNOVA) [259-2012-25]; Swedish
   Research Foundation: Swedish Research Council Formas [259-2012-25];
   Safstaholm Foundation [ST-2014-023]; Sunnerdahl Disability Foundation
   [40-14]; Futurism, Jonkoping County [2014/3821-271]
FX A major financial contribution was granted in a combined decision (No.
   259-2012-25) from four Swedish Research Foundations: Swedish Research
   Council (VR); Swedish Research Council for Health, Working Life and
   Welfare (FORTE); Sweden's Innovation Agency (VINNOVA); and The Swedish
   Research Council Formas. Additional contributions were granted from
   Safstaholm Foundation (No. ST-2014-023), Sunnerdahl Disability
   Foundation (No. 40-14), and Futurism, Jonkoping County (No.
   2014/3821-271). The funders of this study had no role in the study
   design, collection, analysis or interpretation of the data, writing the
   manuscript, or the decision to submit the paper for publication.
NR 48
TC 1
Z9 1
U1 0
U2 3
PU PERGAMON-ELSEVIER SCIENCE LTD
PI OXFORD
PA THE BOULEVARD, LANGFORD LANE, KIDLINGTON, OXFORD OX5 1GB, ENGLAND
SN 0306-4603
EI 1873-6327
J9 ADDICT BEHAV
JI Addict. Behav.
PD AUG
PY 2019
VL 95
BP 152
EP 159
DI 10.1016/j.addbeh.2019.03.011
PG 8
WC Psychology, Clinical; Substance Abuse
SC Psychology; Substance Abuse
GA IE9OH
UT WOS:000472703300024
PM 30925439
DA 2020-02-16
ER

PT J
AU Lew, D
   Xian, H
AF Lew, Daphne
   Xian, Hong
TI Identifying Distinct Latent Classes of Adverse Childhood Experiences
   Among US Children and Their Relationship with Childhood Internalizing
   Disorders
SO CHILD PSYCHIATRY & HUMAN DEVELOPMENT
LA English
DT Article
DE Adverse childhood experience classes; Depression; Anxiety; Mental
   health; Child health
ID SUBSTANCE USE DISORDERS; NATIONAL SAMPLE; HEALTH OUTCOMES;
   MENTAL-HEALTH; PSYCHOPATHOLOGY; ASSOCIATION; PROFILES; TRAUMA; ADULTS;
   RISK
AB This study aimed to determine the relationship between latent classes of adverse childhood experience (ACEs) and internalizing disorders (anxiety and depression) among US children. The 2016 National Survey of Children's Health data for children aged 6-17 was used. Latent class analysis was performed to identify distinct sub-types of ACE exposures and survey-weighted logistic regression models were employed to determine whether these classes were associated with any or comorbid childhood internalizing disorders, after controlling for meaningful covariates. Four latent classes were identified: income hardship, divorce, mental health or substance abuse exposure, and high ACEs overall. Children in three of the four classes were significantly more likely to have any childhood internalizing disorder when compared to children reporting no ACEs, while children in all classes were significantly more likely to have a comorbid history of anxiety and depression. Thus, children exposed to ACEs should receive necessary mental health screenings and treatments.
C1 [Lew, Daphne; Xian, Hong] St Louis Univ, Dept Epidemiol & Biostat, Coll Publ Hlth & Social Justice, Salus Ctr, 3545 Lafayette Ave, St Louis, MO 63104 USA.
RP Xian, H (reprint author), St Louis Univ, Dept Epidemiol & Biostat, Coll Publ Hlth & Social Justice, Salus Ctr, 3545 Lafayette Ave, St Louis, MO 63104 USA.
EM hong.xian@slu.edu
NR 55
TC 1
Z9 1
U1 5
U2 9
PU SPRINGER
PI NEW YORK
PA 233 SPRING ST, NEW YORK, NY 10013 USA
SN 0009-398X
EI 1573-3327
J9 CHILD PSYCHIAT HUM D
JI Child Psychiat. Hum. Dev.
PD AUG
PY 2019
VL 50
IS 4
BP 668
EP 680
DI 10.1007/s10578-019-00871-y
PG 13
WC Psychology, Developmental; Pediatrics; Psychiatry
SC Psychology; Pediatrics; Psychiatry
GA IE7DL
UT WOS:000472534500012
PM 30796680
DA 2020-02-16
ER

PT J
AU Guzick, AG
   Cooke, DL
   McNamara, JPH
   Reid, AM
   Graziano, PA
   Lewin, AB
   Murphy, TK
   Goodman, WK
   Storch, EA
   Geffken, GR
AF Guzick, Andrew G.
   Cooke, Danielle L.
   McNamara, Joseph P. H.
   Reid, Adam M.
   Graziano, Paulo A.
   Lewin, Adam B.
   Murphy, Tanya K.
   Goodman, Wayne K.
   Storch, Eric A.
   Geffken, Gary R.
TI Parents' Perceptions of Internalizing and Externalizing Features in
   Childhood OCD
SO CHILD PSYCHIATRY & HUMAN DEVELOPMENT
LA English
DT Article
DE Obsessive-compulsive disorder; Insight; Assessment; Disruptive behavior;
   Pediatric
ID OBSESSIVE-COMPULSIVE DISORDER; DISRUPTIVE BEHAVIOR; PSYCHOMETRIC
   EVALUATION; INSIGHT; SCALE; PSYCHOPATHOLOGY; PHENOMENOLOGY; COERCIVE;
   CHILDREN; ANXIETY
AB Although obsessive-compulsive disorder (OCD) has often been characterized as an internalizing disorder, some children with OCD exhibit externalizing behaviors that are specific to their OCD. This study sought to demonstrate that parents perceive both internalizing and externalizing behaviors in childhood OCD by examining the factor structure of the Child Obsessive-Compulsive Externalizing/Internalizing Scale (COCEIS), a parent-report questionnaire intended to measure these constructs. This study also investigated clinical correlates of internalizing and externalizing factors in the COCEIS. A factor analysis of questionnaire responses from 122 parents of youth with OCD revealed both externalizing and internalizing factors in the COCEIS. Externalizing behaviors in childhood OCD were associated with other, co-occurring externalizing behavior problems, while both factors were positively correlated with OCD severity and co-occurring internalizing symptoms. They were positively associated with each other at a trend level, and neither showed a significant relationship with insight. Sixty-two percent of parents endorsed often or always to at least one externalizing item, though modal responses to items suggested that each individual feature captured by the COCEIS may be relatively uncommon. Mean responses were significantly greater for internalizing items. This study provides evidence for distinct but related externalizing and internalizing behaviors specific to childhood OCD. Treatment for children with OCD presenting with more externalizing behaviors may require a greater emphasis on behavioralparent training and motivational enhancement.
C1 [Guzick, Andrew G.; Cooke, Danielle L.; McNamara, Joseph P. H.] Univ Florida, Coll Med, 8491 NW 39th Ave, Gainesville, FL 32606 USA.
   [Guzick, Andrew G.; Cooke, Danielle L.; McNamara, Joseph P. H.] UF Coll Publ Hlth & Hlth Profess, 1225 Ctr Dr, Gainesville, FL 32611 USA.
   [McNamara, Joseph P. H.] UF Coll Liberal Arts & Sci, 945 Ctr Dr, Gainesville, FL 32611 USA.
   [Reid, Adam M.] Harvard Med Sch, McLean Hosp, 115 Mill St, Boston, MA 02478 USA.
   [Graziano, Paulo A.] Florida Int Univ, AHC4,Room 459,121200 SW 8th St, Miami, FL 33199 USA.
   [Lewin, Adam B.; Murphy, Tanya K.] Univ S Florida, Rothman Ctr Neuropsychiat, Dept Pediat, St Petersburg, FL 33701 USA.
   [Goodman, Wayne K.; Storch, Eric A.] Baylor Coll Med, Menninger Dept Psychiat & Behav Sci, Houston, TX 77030 USA.
   [Storch, Eric A.] Texas Childrens Hosp, Dept Pediat, Houston, TX 77030 USA.
   [Geffken, Gary R.] Geffken Grp, 2833 NW 41 St 140, Gainesville, FL 32606 USA.
RP Guzick, AG (reprint author), Univ Florida, Coll Med, 8491 NW 39th Ave, Gainesville, FL 32606 USA.; Guzick, AG (reprint author), UF Coll Publ Hlth & Hlth Profess, 1225 Ctr Dr, Gainesville, FL 32611 USA.
EM guzick@phhp.ufl.edu; dlcooke@phhp.ufl.edu; jpm2@ufl.edu;
   areid@mclean.harvard.edu; pgrazian@fiu.edu; alewin@health.usf.edu;
   tmurphy@health.usf.edu; wayne.goodman@bcm.edu; eric.storch@bcm.edu;
   geffken.gary@gmail.com
OI Cooke, Danielle/0000-0002-7758-5954; Guzick, Andrew/0000-0002-4159-9203
NR 31
TC 0
Z9 0
U1 1
U2 1
PU SPRINGER
PI NEW YORK
PA 233 SPRING ST, NEW YORK, NY 10013 USA
SN 0009-398X
EI 1573-3327
J9 CHILD PSYCHIAT HUM D
JI Child Psychiat. Hum. Dev.
PD AUG
PY 2019
VL 50
IS 4
BP 692
EP 701
DI 10.1007/s10578-019-00873-w
PG 10
WC Psychology, Developmental; Pediatrics; Psychiatry
SC Psychology; Pediatrics; Psychiatry
GA IE7DL
UT WOS:000472534500014
PM 30778711
DA 2020-02-16
ER

PT J
AU Garaigordobil, M
   Machimbarrena, JM
AF Garaigordobil, Maite
   Machimbarrena, Juan M.
TI Victimization and Perpetration of Bullying/Cyberbullying: Connections
   with Emotional and Behavioral Problems and Childhood Stress
SO PSYCHOSOCIAL INTERVENTION
LA English
DT Article
DE Bullying; Cyberbullying; Behavior problems; Emotional problems;
   Childhood stress
ID MENTAL-HEALTH; BULLYING VICTIMIZATION; CYBER-VICTIMIZATION; INTERNET
   USE; SCHOOL; ADOLESCENTS; AGGRESSION; OUTCOMES; ASSOCIATIONS;
   ANTECEDENTS
AB The purpose of the study was to analyze the connections between victimization and perpetration of face-to-face bullying and cyberbullying with self-perceived childhood stress and diverse emotional and behavioral problems (EBPs) evaluated by parents. Participants were 1,993 students, aged 9-13 years, from the Basque Country (Spain) (49.8% females). The results of the analyses of variance (MANOVA-AN OVA) and correlational analyses showed that: (1) students who had higher scores in victimization and perpetration of bullying/cyberbullying had significantly high levels of stress and many EBPs; (2) participants who had higher scores in victimization/cybervictimization and perpetration of bullying obtained higher scores in all the dimensions of stress, while those who had higher scores in cyberaggression only showed higher school stress; (3) students who had higher scores in victimization/cybervictimization manifested internalizing and externalizing EBPs, whereas those who had higher scores in perpetration of bullying/cyberbullying had fewer internalizing problems; and (4) children who obtained higher scores in victimization and perpetration of bullying/cyberbullying had received psychological counseling significantly more frequently in the past year than those who had lower scores in indicators of bullying/cyberbullying. The importance of preventing/intervening in bullying situations to reduce psychopathological problems is emphasized in the discussion.
C1 [Garaigordobil, Maite; Machimbarrena, Juan M.] Univ Basque Country, San Sebastian, Spain.
RP Garaigordobil, M (reprint author), Univ Basque Country, San Sebastian, Spain.
EM maite.garaigordobil@ehu.eus
RI Machimbarrena, Juan Manuel/K-2911-2017
OI Machimbarrena, Juan Manuel/0000-0002-5506-3661; Garaigordobil,
   Maite/0000-0002-8621-6245
FU University of the Basque Country (UPV/EHU)University of Basque Country
   [PPG17/31]; Ministry of Economy, Industry, and Competitiveness
   [PSI2017-90650-REDT]
FX Study financed by the University of the Basque Country (UPV/EHU)
   (PPG17/31) and by the Ministry of Economy, Industry, and Competitiveness
   (PSI2017-90650-REDT).
   Correspondence:maite.garaigordobil@ehu.eus(M.Garaigordobil).
NR 48
TC 3
Z9 3
U1 23
U2 32
PU COLEGIO OFICIAL PSICOLOGOS MADRID
PI MADRID
PA C/CUESTA SAN VICENTE, NO 4, 6 PLANTA, MADRID, 28008, SPAIN
SN 1132-0559
EI 2173-4712
J9 PSYCHOSOC INTERV
JI Psychosoc. Interv.
PD AUG
PY 2019
VL 28
IS 2
BP 67
EP 73
DI 10.5093/pi2019a3
PG 7
WC Psychology, Multidisciplinary
SC Psychology
GA ID5CV
UT WOS:000471694700002
OA DOAJ Gold, Green Published
DA 2020-02-16
ER

PT J
AU Steele, EH
   McKinney, C
AF Steele, Ellen H.
   McKinney, Cliff
TI Emerging adult psychological problems and parenting style: Moderation by
   parent-child relationship quality
SO PERSONALITY AND INDIVIDUAL DIFFERENCES
LA English
DT Article
DE Parenting; Relationship; Emerging adult; Parent-child; Mental health;
   Gender
ID EXTERNALIZING PROBLEMS; GENDER; ADOLESCENTS; PERCEPTIONS; ACCEPTANCE;
   SYMPTOMS
AB Current research supports a relationship between parenting style and children's mental health, yet this has been understudied in emerging adults. Moreover, even less research has included the role of parent-child relationship quality on these existing relationships, which has been demonstrated to be an important moderator, Thus, the current study examined the moderating effect of parent-child relationship quality on parenting style and emerging adult internalizing and externalizing problems. It was expected that higher parent-child relationship quality would buffer against negative effects of less adaptive parenting styles on emerging adult psychological problems. Participants included 2732 emerging adults attending college who reported on their own psychological problems, perceived parenting style, and parent-child relationship quality for both mothers and fathers. Results indicated that the lowest rates of emerging adult internalizing and externalizing problems were associated with higher parent-child relationship quality in same-sex parent-child dyads within the context of authoritative parenting. Higher quality father-daughter relationship was protective against the negative effects of permissive parenting style as evidenced by lower reported internalizing and externalizing symptoms. Results emphasize the continuing influence of parenting style and parent-child relationship quality on emerging adult mental health, particularly for daughters.
C1 [Steele, Ellen H.; McKinney, Cliff] Mississippi State Univ, Mississippi State, MS 39762 USA.
RP Steele, EH (reprint author), Mississippi State Univ, Mississippi State, MS 39762 USA.
EM ehs129@msstate.edu
OI Steele, Ellen/0000-0002-0106-8803
NR 29
TC 2
Z9 2
U1 8
U2 16
PU PERGAMON-ELSEVIER SCIENCE LTD
PI OXFORD
PA THE BOULEVARD, LANGFORD LANE, KIDLINGTON, OXFORD OX5 1GB, ENGLAND
SN 0191-8869
J9 PERS INDIV DIFFER
JI Pers. Individ. Differ.
PD AUG 1
PY 2019
VL 146
BP 201
EP 208
DI 10.1016/j.paid.2018.04.048
PG 8
WC Psychology, Social
SC Psychology
GA IC4RM
UT WOS:000470953000029
DA 2020-02-16
ER

PT J
AU Zondervan-Zwijnenburg, MAJ
   Veldkamp, SAM
   Neumann, A
   Barzeva, SA
   Nelemans, SA
   van Beijsterveldt, CEM
   Branje, SJT
   Hillegers, MHJ
   Meeus, WHJ
   Tiemeier, H
   Hoijtink, HJA
   Oldehinkel, AJ
   Boomsma, DI
AF Zondervan-Zwijnenburg, Maria A. J.
   Veldkamp, Sabine A. M.
   Neumann, Alexander
   Barzeva, Stefania A.
   Nelemans, Stefanie A.
   van Beijsterveldt, Catharina E. M.
   Branje, Susan J. T.
   Hillegers, Manon H. J.
   Meeus, Wim H. J.
   Tiemeier, Henning
   Hoijtink, Herbert J. A.
   Oldehinkel, Albertine J.
   Boomsma, Dorret I.
TI Parental Age and Offspring Childhood Mental Health: A Multi-Cohort,
   Population-Based Investigation
SO CHILD DEVELOPMENT
LA English
DT Article; Early Access
ID ADVANCED PATERNAL AGE; OLDER MATERNAL AGE; DE-NOVO MUTATIONS; PROBLEM
   BEHAVIOR; RISK; INFORMANT; CHILDREN; ASSOCIATIONS; DEPRESSION; DISORDERS
AB To examine the contributions of maternal and paternal age on offspring externalizing and internalizing problems, this study analyzed problem behaviors at age 10-12 years from four Dutch population-based cohorts (N = 32,892) by a multiple informant design. Bayesian evidence synthesis was used to combine results across cohorts with 50% of the data analyzed for discovery and 50% for confirmation. There was evidence of a robust negative linear relation between parental age and externalizing problems as reported by parents. In teacher-reports, this relation was largely explained by parental socio-economic status. Parental age had limited to no association with internalizing problems. Thus, in this large population-based study, either a beneficial or no effect of advanced parenthood on child problem behavior was observed.
C1 [Zondervan-Zwijnenburg, Maria A. J.; Nelemans, Stefanie A.; Branje, Susan J. T.; Meeus, Wim H. J.; Hoijtink, Herbert J. A.] Univ Utrecht, Utrecht, Netherlands.
   [Veldkamp, Sabine A. M.; van Beijsterveldt, Catharina E. M.; Boomsma, Dorret I.] Vrije Univ Amsterdam, Amsterdam, Netherlands.
   [Neumann, Alexander; Hillegers, Manon H. J.; Tiemeier, Henning] Erasmus MC, Rotterdam, Netherlands.
   [Barzeva, Stefania A.; Oldehinkel, Albertine J.] Univ Groningen, Univ Med Ctr Groningen, Groningen, Netherlands.
   [Tiemeier, Henning] Harvard TH Chan Sch Publ Hlth, Boston, MA USA.
RP Zondervan-Zwijnenburg, MAJ (reprint author), Padualaan 14, NL-3584 CH Utrecht, Netherlands.
EM m.a.j.zwijnenburg@uu.nl; s.a.m.veldkamp@vu.nl; a.neumann@erasmusmc.nl;
   s.a.barzeva@umcg.nl; s.a.nelemans@uu.nl
OI Neumann, Alexander/0000-0001-6653-3203; Zondervan-Zwijnenburg,
   Marielle/0000-0001-8839-219X; Barzeva, Stefania A./0000-0002-4759-2627
FU Dutch Ministry of Education, Culture, and Science; Netherlands
   Organization for Scientific Research (NWO)Netherlands Organization for
   Scientific Research (NWO) [024.001.003]; Royal Netherlands Academy of
   Science [PAH/6635]; NWONetherlands Organization for Scientific Research
   (NWO) [480-15-001/674, 481-11-001, GB-MAGW 480-03-005, GB-MAGW
   480-08-006, GB-MAGW 481-08-014, GB-MAGW 481-08-004]; European
   UnionEuropean Union (EU) [602768]; NWO-VICINetherlands Organization for
   Scientific Research (NWO) [NWO-ZonMW: 016.VICI.170.200, NWO
   016.001/002]; EIT Health [17385]
FX We warmly thank all participating families and teachers in the Dutch
   cohorts which supplied data. All authors are part of the Consortium on
   Individual Development (CID). CID is funded through the Gravitation
   Program of the Dutch Ministry of Education, Culture, and Science and the
   Netherlands Organization for Scientific Research (NWO grant number
   024.001.003). Dorret I. Boomsma acknowledges the Royal Netherlands
   Academy of Science Professor Award (PAH/6635), NWO 480-15-001/674:
   Netherlands Twin Registry Repository: researching the interplay between
   genome and environment and the European Union Seventh Framework Program
   (FP7/2007-2013) under grant agreement no 602768: ACTION (Aggression in
   Children: Unraveling gene-environment interplay to inform Treatment and
   InterventiON strategies). The work of Henning Tiemeier is supported a
   NWO-VICI grant (NWO-ZonMW: 016.VICI.170.200). Stefania A. Barzeva is
   funded as part of an NWO-VICI project (NWO 016.001/002) granted to
   Tineke A.J. Oldehinkel, whose work is further supported by NWO grants
   (481-11-001) and EIT Health grant 17385. The work of Wim H.J. Meeus and
   Susan J.T. Branje had been supported by multiple grants from NWO (grant
   numbers GB-MAGW 480-03-005, GB-MAGW 480-08-006, GB-MAGW 481-08-014,
   GB-MAGW 481-08-004).
NR 60
TC 0
Z9 0
U1 3
U2 3
PU WILEY
PI HOBOKEN
PA 111 RIVER ST, HOBOKEN 07030-5774, NJ USA
SN 0009-3920
EI 1467-8624
J9 CHILD DEV
JI Child Dev.
DI 10.1111/cdev.13267
EA JUL 2019
PG 19
WC Psychology, Educational; Psychology, Developmental
SC Psychology
GA IQ8JE
UT WOS:000480991500001
PM 31364163
OA Green Published, Other Gold
DA 2020-02-16
ER

PT J
AU Ucus, S
   Garcia, A
   Esteraich, J
   Raikes, H
AF Ucus, Sukran
   Garcia, Aileen
   Esteraich, Jan
   Raikes, Helen
TI Predictors and behavioural outcomes of parental involvement among
   low-income families in elementary schools, United States
SO EARLY CHILD DEVELOPMENT AND CARE
LA English
DT Article
DE Parental involvement; children's behaviours; elementary education;
   low-income families
ID EXTERNALIZING BEHAVIOR; EARLY-CHILDHOOD; ACHIEVEMENT; NEIGHBORHOOD;
   ENVIRONMENT; CONFLICT; CHILDREN; URBAN; AGGRESSION; ADJUSTMENT
AB Parental involvement (PI) in their children's schools has been shown to have a positive influence on the children's behaviours and academic achievement. The purpose of this study was to examine predictors of PI and relations of PI in schools to child externalizing and internalizing behaviours. Data were from the fifth-grade wave of the Early Head Start Research and Evaluation Project, with 1354 fifth grade low-income children and parents. Results revealed that family conflict predicted child internalizing and externalizing and negatively predicted PI in schools. However, PI in schools partially reduced the negative effect of family conflict on both internalizing and externalizing. Parental warmth negatively predicted child externalizing behaviours, and positively predicted PI in school. Additionally, PI in schools further enhanced the positive effect of parental warmth in reducing externalizing behaviours. The study highlights home and parent characteristics that relate to low-income fifth-grade parents' involvement in their child's education and demonstrates the mediating role of PI in reducing behavioural problems of low-income children.
C1 [Ucus, Sukran] Ahi Evran Univ, Fac Educ, Dept Early Childhood Educ, 123 Bldg B, TR-40100 Kirsehir, Turkey.
   [Garcia, Aileen; Esteraich, Jan; Raikes, Helen] Univ Nebraska, Coll Educ & Human Sci, Dept Child Youth & Family Studies, Lincoln, NE USA.
RP Ucus, S (reprint author), Ahi Evran Univ, Fac Educ, Dept Early Childhood Educ, 123 Bldg B, TR-40100 Kirsehir, Turkey.
EM sukran.ucus@ahievran.edu.tr
RI ucus, sukran/AAC-9577-2020
FU Scientific and Technological Research Council of Turkey (The
   TUBITAK)Turkiye Bilimsel ve Teknolojik Arastirma Kurumu (TUBITAK)
FX This article was financed by a grant from the Scientific and
   Technological Research Council of Turkey (The TUBITAK) to the first
   author as part of the visiting scholar program.
NR 92
TC 0
Z9 0
U1 8
U2 8
PU ROUTLEDGE JOURNALS, TAYLOR & FRANCIS LTD
PI ABINGDON
PA 2-4 PARK SQUARE, MILTON PARK, ABINGDON OX14 4RN, OXON, ENGLAND
SN 0300-4430
EI 1476-8275
J9 EARLY CHILD DEV CARE
JI Early Child Dev. Care
PD JUL 29
PY 2019
VL 189
IS 9
BP 1425
EP 1443
DI 10.1080/03004430.2017.1385609
PG 19
WC Education & Educational Research; Psychology, Developmental
SC Education & Educational Research; Psychology
GA II7HC
UT WOS:000475361900003
DA 2020-02-16
ER

PT J
AU King, SM
   Saunders, GRB
   Elkins, IJ
   Winters, KC
   Iacono, WG
   McGue, M
AF King, Serena M.
   Saunders, Gretchen R. B.
   Elkins, Irene J.
   Winters, Ken C.
   Iacono, William G.
   McGue, Matt
TI Where do gambling problems fit in the structure of psychopathology
   during emerging adulthood?
SO INTERNATIONAL GAMBLING STUDIES
LA English
DT Article; Early Access
DE Psychopathology; gambling; classification; young adults; mood disorder
ID MAJOR DEPRESSION; SUBSTANCE USE; USE DISORDERS; MODEL; PERSONALITY;
   ASSOCIATIONS; ADOLESCENCE; ALCOHOL; COHORT
AB Research suggests major mental disorders co-occur at higher than chance levels. In adult samples, a two factor structure emerges when modeling the higher order structure of psychopathology. Specifically, disorders tend to co-aggregate into two dimensions: Internalizing (depression and anxiety) and Externalizing (acting out, impulsive, and addictive) disorders. Despite this large body of evidence, few studies have integrated problem gambling into this overall model. We used confirmatory factor analysis to model how the symptom count of gambling fits into the structure of psychopathology in a large, community based young adult twin sample of men and women (age 24; N = 1329). Twins were assessed via in-person, structured diagnostic interviews on disorders including: Major Depression, Phobias, Post-Traumatic Stress Disorder and Anxiety Disorders (internalizing) and Substance Use Disorders, Gambling Problems (self-report), and Antisocial Behaviors (externalizing). The data were fit to a two-factor structure, with gambling symptoms loading most highly on externalizing, rather than internalizing. The problem gambling loadings did not differ by sex. Implications of these findings suggest that during emerging adulthood gambling problems are best classified and conceptualized in the realm of externalizing disorders for both males and females. Results also suggest prevention and intervention efforts be aimed at young adults who exhibit commonly co-occurring psychopathology.
C1 [King, Serena M.] Hamline Univ, Dept Psychol, St Paul, MN 55104 USA.
   [Saunders, Gretchen R. B.; Elkins, Irene J.; Iacono, William G.; McGue, Matt] Univ Minnesota, Dept Psychol, Minneapolis, MN USA.
   [Winters, Ken C.] Oregon Res Inst, Eugene, OR 97403 USA.
RP King, SM (reprint author), Hamline Univ, Dept Psychol, St Paul, MN 55104 USA.
EM sking02@hamline.edu
FU National Center for Responsible Gaming; National Institutes of
   HealthUnited States Department of Health & Human ServicesNational
   Institutes of Health (NIH) - USA [R37DA005147, R01DA038065, R01AA009367]
FX This research was supported by a New Investigator Grant awarded to
   Serena King from the National Center for Responsible Gaming. Data and
   analytic support were also provided by National Institutes of Health
   grants [R37DA005147], [R01DA038065], and [R01AA009367]. NCRG, NIDA, and
   NIAAA approved the research questions but had no involvement in the
   research, design, methodology, conduct or analysis of the data or write
   up constraints on publishing.
NR 40
TC 0
Z9 0
U1 2
U2 2
PU ROUTLEDGE JOURNALS, TAYLOR & FRANCIS LTD
PI ABINGDON
PA 2-4 PARK SQUARE, MILTON PARK, ABINGDON OX14 4RN, OXON, ENGLAND
SN 1445-9795
EI 1479-4276
J9 INT GAMBL STUD
JI Int. Gambl. Stud.
DI 10.1080/14459795.2019.1643901
EA JUL 2019
PG 13
WC Substance Abuse
SC Substance Abuse
GA IO8BK
UT WOS:000479594700001
DA 2020-02-16
ER

PT J
AU Campbell, CL
   Wamser-Nanney, R
   Sager, JC
AF Campbell, Claudia L.
   Wamser-Nanney, Rachel
   Sager, Julia C.
TI Children's Coping and Perceptions of Coping Efficacy After Sexual Abuse:
   Links to Trauma Symptoms
SO JOURNAL OF INTERPERSONAL VIOLENCE
LA English
DT Article; Early Access
DE child sexual abuse; children's coping; posttraumatic stress symptoms
ID POSTTRAUMATIC STRESS SYMPTOMS; SOCIAL SUPPORT; SELF-BLAME; PSYCHOLOGICAL
   DISTRESS; PSYCHIATRIC-DISORDERS; IMPACT; PREVALENCE; MEDIATORS;
   SEVERITY; EXPOSURE
AB Despite an emphasis on coping following childhood sexual abuse (CSA) to reduce trauma-related symptoms, very few studies have researched the associations between sexually abused children's coping and trauma-related difficulties, and perceived coping efficacy has been largely overlooked. The current study investigated whether children's use and perceived efficacy of avoidant, internalized, angry, and active/social coping strategies were associated with caregiver- and child-reported posttraumatic stress symptoms (PTSS), and caregiver-reported internalizing and externalizing symptoms among 202 sexually abused children (8-12 years; M = 10.47 years, SD = 1.70 years). Children reported using approximately eight types of coping strategies (M = 8.29, SD =2.50). Regression models indicated that internalized and angry coping were associated with child-reported PTSS. In contrast to expectations, none of the types of coping strategies were linked with caregiver's reports of PTSS or internalizing and externalizing symptoms. Interestingly, perceived efficacy of coping was largely unrelated to symptoms, with only perceived efficacy of avoidant coping inversely related to child-reported PTSS. Perceived efficacy was not tied to caregiver's reports of children's symptoms. Coping strategies may be associated with children's, but not caregiver's, reports of children's trauma-related difficulties. Furthermore, perceived efficacy of coping strategies may also be largely unrelated to children's symptoms, or children may have limited insight regarding the efficacy of their coping strategies. To further inform trauma-focused interventions that support effective long-term coping, future research should investigate which coping strategies children perceive to be efficacious, as well as potential reasons why.
C1 [Campbell, Claudia L.; Sager, Julia C.] Univ Missouri, Clin Psychol, St Louis, MO 63121 USA.
   [Wamser-Nanney, Rachel] Univ Missouri, Dept Psychol Sci, 325 Stadler Hall,1 Univ Blvd, St Louis, MO 63121 USA.
RP Wamser-Nanney, R (reprint author), Univ Missouri, Dept Psychol Sci, 325 Stadler Hall,1 Univ Blvd, St Louis, MO 63121 USA.
EM WamserR@umsl.edu
OI Wamser-Nanney, Rachel/0000-0002-8662-3959
NR 48
TC 0
Z9 0
U1 2
U2 2
PU SAGE PUBLICATIONS INC
PI THOUSAND OAKS
PA 2455 TELLER RD, THOUSAND OAKS, CA 91320 USA
SN 0886-2605
EI 1552-6518
J9 J INTERPERS VIOLENCE
JI J. Interpers. Violence
AR UNSP 0886260519863726
DI 10.1177/0886260519863726
EA JUL 2019
PG 23
WC Criminology & Penology; Family Studies; Psychology, Applied
SC Criminology & Penology; Family Studies; Psychology
GA IN2CA
UT WOS:000478485400001
PM 31347434
DA 2020-02-16
ER

PT J
AU Guerrera, S
   Menghini, D
   Napoli, E
   Di Vara, S
   Valeri, G
   Vicari, S
AF Guerrera, Silvia
   Menghini, Deny
   Napoli, Eleonora
   Di Vara, Silvia
   Valeri, Giovanni
   Vicari, Stefano
TI Assessment of Psychopathological Comorbidities in Children and
   Adolescents With Autism Spectrum Disorder Using the Child Behavior
   Checklist
SO FRONTIERS IN PSYCHIATRY
LA English
DT Article
DE neurodevelopmental disorders; emotional problems; behavioral problems;
   psychiatric comorbidity; autism spectrum disorder; Child Behavior
   Checklist
ID PSYCHIATRIC-DISORDERS; PRESCHOOL-CHILDREN; YOUNG-CHILDREN; CBCL 6-18;
   IDENTIFICATION; SYMPTOMS; YOUTH; PREVALENCE; DEPRESSION; ANXIETY
AB Autism spectrum disorder (ASD) is characterized by psychiatric and behavioral comorbidities. The Child Behavior Checklist (CBCL) provides valid and well-established measures of emotional, behavioral, and social problems in children and adolescents. The aim of the present study was to verify whether emotional, behavioral, and social problems were modulated by ASD symptom severity, cognitive development, gender, and age by analyzing the CBCL in a large group of children and adolescents with ASD. The results show that around 30% of participants with ASD exhibited internalizing problems and only 6% externalizing problems, with males exhibiting more internalizing problems than females. No correlation was found between CBCL scores and indices of ASD severity. However, higher CBCL Total Problems scores were found in older children and in children with lower cognitive abilities. The detection of behavioral and emotional problems allows children with ASD to undergo specific and individualized treatment that takes into account their psychopathological problems.
C1 [Guerrera, Silvia; Menghini, Deny; Napoli, Eleonora; Di Vara, Silvia; Valeri, Giovanni; Vicari, Stefano] Children Hosp Bambino Gesu, Dept Neurosci, Child & Adolescence Neuropsychiat Unit, Rome, Italy.
RP Vicari, S (reprint author), Children Hosp Bambino Gesu, Dept Neurosci, Child & Adolescence Neuropsychiat Unit, Rome, Italy.
EM stefano.vicari@opbg.net
RI Napoli, Eleonora/AAB-2250-2020; Guerrera, Silvia/AAA-7669-2020;
   Menghini, Deny/AAB-4343-2020
OI Napoli, Eleonora/0000-0002-1436-2825; Guerrera,
   Silvia/0000-0003-3449-5630; Menghini, Deny/0000-0002-3459-2601
NR 54
TC 0
Z9 0
U1 3
U2 3
PU FRONTIERS MEDIA SA
PI LAUSANNE
PA AVENUE DU TRIBUNAL FEDERAL 34, LAUSANNE, CH-1015, SWITZERLAND
SN 1664-0640
J9 FRONT PSYCHIATRY
JI Front. Psychiatry
PD JUL 26
PY 2019
VL 10
AR 535
DI 10.3389/fpsyt.2019.00535
PG 8
WC Psychiatry
SC Psychiatry
GA IM2CO
UT WOS:000477799700001
PM 31404318
OA DOAJ Gold, Green Published
DA 2020-02-16
ER

PT J
AU Honda, Y
   Fujiwara, T
   Yagi, J
   Homma, H
   Mashiko, H
   Nagao, K
   Okuyama, M
   Ono-Kihara, M
   Kihara, M
AF Honda, Yukiko
   Fujiwara, Takeo
   Yagi, Junko
   Homma, Hiroaki
   Mashiko, Hirobumi
   Nagao, Keizo
   Okuyama, Makiko
   Ono-Kihara, Masako
   Kihara, Masahiro
TI Long-Term Impact of Parental Post-Traumatic Stress Disorder Symptoms on
   Mental Health of Their Offspring After the Great East Japan Earthquake
SO FRONTIERS IN PSYCHIATRY
LA English
DT Article
DE disaster; behavior problems; mental health; post-traumatic stress
   disorder; long-term impact; parent-child interaction; Japan
ID PRESCHOOL-CHILDREN; PTSD; PSYCHOPATHOLOGY; CAREGIVERS; DEPRESSION;
   BEHAVIORS; PATTERNS; SUPPORT
AB Longitudinal studies of the long-term psychological impact of the Great East Japan Earthquake (GEJE) on parents and their children have been limited. The current study aimed to monitor parents' post-traumatic stress disorder (PTSD) symptoms and behavioral problems among their children over time and to analyze their long-term associations among the survivors of the GEJE. We used data from the GEJE Follow-up for Children study, which recruited 4- to 6-year-old children and those children's parents immediately after the GEJE in March 2011, with ongoing follow-up. Children's total, internalizing, and externalizing behavioral problems were assessed using the Child Behavior Checklist (CBCL), and parental probable PTSD was assessed using the Impact of Event Scale-R (IES-R), in 2012 (baseline) and 2014 (follow-up). Parental PTSD symptoms and children's behavioral problems declined slightly over time, and both showed a significant correlation between the surveys (r = 0.55-0.77, P < 0.001). The association between parental PTSD symptoms and children's behavioral problems was investigated using multivariate logistic regression analysis adjusting for baseline children's behavioral problems and other potential confounders. Cross-sectionally, while no significant association was detected in 2012, all types of children's behavioral problems exhibited significant positive associations with parental PTSD symptoms in multiple logistic regression analysis adjusted odds ratio (AOR) = 3.03, 3.30, and 5.34 for total, internalizing, and externalizing behavior problems, respectively. Maternal educational attainment level (higher than high school education) showed a significant negative association with children's total and externalizing behavioral problems (AOR = 0.30 and 0.13, respectively) in 2014. Longitudinally, parental PTSD symptoms in 2012 showed a significant association with children's internalizing behavioral problems in 2014 after adjusting for children's behavioral problems in 2012 and parental PTSD symptoms in 2014 (AOR = 4.62). These results suggest that the effect of the GEJE on parental PTSD symptoms and children's behavioral problems was long-term, lasting for at least 3 years. These possibilities should be carefully considered in mental health support for parents and their offspring in areas affected by the GEJE.
C1 [Honda, Yukiko] Nagasaki Univ, Div Adv Prevent Med Sci, Grad Sch Biomed Sci, Nagasaki, Japan.
   [Honda, Yukiko] Kumamoto Univ, Fac Adv Sci & Technol, Kumamoto, Japan.
   [Honda, Yukiko; Ono-Kihara, Masako; Kihara, Masahiro] Kyoto Univ, Dept Global Hlth & Socioepidemiol, Sch Publ Hlth, Grad Sch Med, Kyoto, Japan.
   [Honda, Yukiko; Fujiwara, Takeo] Natl Res Inst Child Hlth & Dev, Dept Social Med, Tokyo, Japan.
   [Fujiwara, Takeo] Tokyo Med & Dent Univ, Dept Global Hlth Promot, Tokyo, Japan.
   [Yagi, Junko] Iwate Med Univ, Dept Psychiat, Morioka, Iwate, Japan.
   [Homma, Hiroaki] Asaka Hosp, Fukushima, Japan.
   [Mashiko, Hirobumi] Fukushima Rehabil Ctr Children, Fukushima, Japan.
   [Nagao, Keizo] Nagao Mental Clin, Tsu, Mie, Japan.
   [Okuyama, Makiko] Natl Ctr Child Hlth & Dev, Dept Psychosocial Med, Tokyo, Japan.
RP Fujiwara, T (reprint author), Natl Res Inst Child Hlth & Dev, Dept Social Med, Tokyo, Japan.; Fujiwara, T (reprint author), Tokyo Med & Dent Univ, Dept Global Hlth Promot, Tokyo, Japan.
EM fujiwara.hlth@tmd.ac.jp
FU Ministry of Health, Labour and WelfareMinistry of Health, Labour and
   Welfare, Japan [H24-jisedai-shitei-007]; JSPS KAKENHIMinistry of
   Education, Culture, Sports, Science and Technology, Japan (MEXT)Japan
   Society for the Promotion of ScienceGrants-in-Aid for Scientific
   Research (KAKENHI); Kyoto University's GSS program (a Leading Graduate
   School Program of the Ministry of Education, Culture, Sports, Science
   and Technology)
FX This study is supported by a grant from the Ministry of Health, Labour
   and Welfare (H24-jisedai-shitei-007) JSPS KAKENHI Grant-in-Aid for
   Scientific Research on Innovative Areas 4801 and additionally a grant
   from Kyoto University's GSS program (a Leading Graduate School Program
   of the Ministry of Education, Culture, Sports, Science and Technology).
NR 45
TC 0
Z9 0
U1 0
U2 0
PU FRONTIERS MEDIA SA
PI LAUSANNE
PA AVENUE DU TRIBUNAL FEDERAL 34, LAUSANNE, CH-1015, SWITZERLAND
SN 1664-0640
J9 FRONT PSYCHIATRY
JI Front. Psychiatry
PD JUL 26
PY 2019
VL 10
AR 496
DI 10.3389/fpsyt.2019.00496
PG 14
WC Psychiatry
SC Psychiatry
GA IM2BL
UT WOS:000477796100001
PM 31404309
OA DOAJ Gold, Green Published
DA 2020-02-16
ER

PT J
AU Tahir, T
   Damer, A
   Wong, M
AF Tahir, Talha
   Damer, Alameen
   Wong, Michael
TI Commentary: Parental Depressive Symptoms as a Predictor of Outcome in
   the Treatment of Child Internalizing and Externalizing Problems
SO FRONTIERS IN PSYCHIATRY
LA English
DT Editorial Material
DE depression; behavior; children; internalizing; externalizing
ID MAJOR DEPRESSION; SIBLING CONFLICT; COMORBIDITY; DISORDERS
C1 [Tahir, Talha; Damer, Alameen] McMaster Univ, Hlth Sci Program, Hamilton, ON, Canada.
   [Wong, Michael] Univ Wisconsin, Dept Psychol, La Crosse, WI 54601 USA.
RP Wong, M (reprint author), Univ Wisconsin, Dept Psychol, La Crosse, WI 54601 USA.
EM mwong@uwlax.edu
NR 18
TC 0
Z9 0
U1 0
U2 0
PU FRONTIERS MEDIA SA
PI LAUSANNE
PA AVENUE DU TRIBUNAL FEDERAL 34, LAUSANNE, CH-1015, SWITZERLAND
SN 1664-0640
J9 FRONT PSYCHIATRY
JI Front. Psychiatry
PD JUL 26
PY 2019
VL 10
AR 533
DI 10.3389/fpsyt.2019.00533
PG 3
WC Psychiatry
SC Psychiatry
GA IM2CM
UT WOS:000477799500002
PM 31447708
OA DOAJ Gold, Green Published
DA 2020-02-16
ER

PT J
AU Thomassin, K
   Wilson, LF
   Vaughn-Coaxum, R
   Campbell, WK
   Zeichner, A
   Miller, JD
AF Thomassin, Kristel
   Wilson, Lauren Fay
   Vaughn-Coaxum, Rachel
   Campbell, W. Keith
   Zeichner, Amos
   Miller, Joshua D.
TI Development and Validation of the Praise, Indulgence, and Status
   Parenting Scale
SO JOURNAL OF PERSONALITY ASSESSMENT
LA English
DT Article; Early Access
ID LOW SELF-ESTEEM; EMOTION REGULATION; NARCISSISM; DEPRESSION; COMPONENTS;
   INVENTORY; CHILDREN; BEHAVIOR
AB The overarching aim of this study was to develop and validate a new scale (i.e., the Praise, Indulgence, and Status Parenting Scale [PISPS]) to measure modern parenting practices and behaviors consistent with instilling ideals of specialness (i.e., the notion that one is special), self-esteem, and status in children. In 2 studies on emerging adults (Study 1: N = 582, M-age = 19.46; Study 2: N = 464, M-age = 19.58), the PISPS was developed and validated using classical test theory (Study 1) and further refined using item-response theory (Study 2). Results from both studies indicated a 3-factor structure with factors differentially linked with correlates of interest including parenting strategies, self-esteem, narcissism, entitlement, and internalizing symptoms. Study 3 further validated the PISPS in a sample of parents (N = 638, M-age = 35.79) reporting on their parenting and their child's emotion regulation and symptoms of psychopathology. Overall, findings support the PISPS, its psychometric properties, and its unique contribution to child symptoms.
C1 [Thomassin, Kristel] Univ Guelph, Dept Psychol, 50 Stone Rd East, Guelph, ON N1G 2W1, Canada.
   [Wilson, Lauren Fay; Campbell, W. Keith; Zeichner, Amos; Miller, Joshua D.] Univ Georgia, Dept Psychol, Athens, GA 30602 USA.
   [Vaughn-Coaxum, Rachel] Univ Pittsburgh, Dept Psychiat, Pittsburgh, PA 15260 USA.
RP Thomassin, K (reprint author), Univ Guelph, Dept Psychol, 50 Stone Rd East, Guelph, ON N1G 2W1, Canada.
EM kristel.thomassin@uoguelph.ca
OI Vaughn-Coaxum, Rachel/0000-0002-3776-4640
FU Insight Development Grant from the Social Sciences and Humanities
   Research Council of Canada
FX This research was supported by an Insight Development Grant from the
   Social Sciences and Humanities Research Council of Canada awarded to the
   first author.
NR 49
TC 0
Z9 0
U1 2
U2 2
PU ROUTLEDGE JOURNALS, TAYLOR & FRANCIS LTD
PI ABINGDON
PA 2-4 PARK SQUARE, MILTON PARK, ABINGDON OX14 4RN, OXON, ENGLAND
SN 0022-3891
EI 1532-7752
J9 J PERS ASSESS
JI J. Pers. Assess.
DI 10.1080/00223891.2019.1639187
EA JUL 2019
PG 13
WC Psychology, Clinical; Psychology, Social
SC Psychology
GA IO5BW
UT WOS:000479393100001
PM 31343901
DA 2020-02-16
ER

PT J
AU Foody, M
   McGuire, L
   Kuldas, S
   Norman, JO
AF Foody, Mairead
   McGuire, Lian
   Kuldas, Seffetullah
   Norman, James O'Higgins
TI Friendship Quality and Gender Differences in Association With
   Cyberbullying Involvement and Psychological Well-Being
SO FRONTIERS IN PSYCHOLOGY
LA English
DT Article
DE cyberbullying; friendship quality; gender; psychological well-being;
   post-primary
ID MENTAL-HEALTH; BULLYING-VICTIMIZATION; LONGITUDINAL ASSOCIATIONS;
   PSYCHOSOCIAL ADJUSTMENT; SHORT QUESTIONNAIRE; SUBSTANCE USE; ADOLESCENT;
   AGGRESSION; PERPETRATION; POPULATION
AB Current literature has documented the detrimental effects of cyberbullying which include a range of internalizing and externalizing problems for those involved. Although critical, this research can sometimes ignore social-ecological aspects of a child's life that can potentially 'buffer' the negative psychological effects of such involvement. With this in mind, this cross-sectional investigation of 12-16 year olds [M(SD): 13.5(1) years] in Ireland focused on the role of friendship quality and gender in association with cyberbullying involvement and psychological well-being (N = 2410). The Cyberbullying and Online Aggression Scale was used to measure cyber perpetration and victimization. A modified version of the Cambridge Friendship Questionnaire was included to investigate peer friendship quality. Finally, the Moods and Feeling Questionnaire and the Strengths and Difficulties Questionnaire were chosen to provide a measurement of psychological well-being. Prevalence rates for various types of cyberbullying roles (cyber bullies, victims and bully/victims) are presented, as well as differences for psychological well-being, friendship quality and cyberbullying involvement. In addition, regression models were used to determine the associations between gender, age, friendship quality and involvement in cyberbullying with psychological well-being. The results are considered in terms of the current literature and directions for future research are suggested.
C1 [Foody, Mairead; McGuire, Lian; Kuldas, Seffetullah; Norman, James O'Higgins] Dublin City Univ, Natl Antibullying Res & Resource Ctr, Dublin, Ireland.
RP Foody, M (reprint author), Dublin City Univ, Natl Antibullying Res & Resource Ctr, Dublin, Ireland.
EM mairead.foody@dcu.ie
RI Kuldas, Seffetullah/P-6165-2018
OI Kuldas, Seffetullah/0000-0003-3510-4056
FU Irish Research Council Government of Ireland Postdoctoral Research
   Scheme; Marie Sklodowska-Curie Actions COFUND Collaborative Research
   Fellowships for a Responsive and Innovative Europe (CAROLINE)
FX This research was funded by the Irish Research Council Government of
   Ireland Postdoctoral Research Scheme. MF is currently funded by the
   Marie Sklodowska-Curie Actions COFUND Collaborative Research Fellowships
   for a Responsive and Innovative Europe (CAROLINE).
NR 96
TC 0
Z9 0
U1 14
U2 14
PU FRONTIERS MEDIA SA
PI LAUSANNE
PA AVENUE DU TRIBUNAL FEDERAL 34, LAUSANNE, CH-1015, SWITZERLAND
SN 1664-1078
J9 FRONT PSYCHOL
JI Front. Psychol.
PD JUL 24
PY 2019
VL 10
AR 1723
DI 10.3389/fpsyg.2019.01723
PG 13
WC Psychology, Multidisciplinary
SC Psychology
GA IL0YD
UT WOS:000477025200001
PM 31396139
OA DOAJ Gold, Green Published
DA 2020-02-16
ER

PT J
AU Orgiles, M
   Fernandez-Martinez, I
   Espada, JP
   Morales, A
AF Orgiles, Mireia
   Fernandez-Martinez, Ivan
   Espada, Jose P.
   Morales, Alexandra
TI Spanish version of Super Skills for Life: short- and long-term impact of
   a transdiagnostic prevention protocol targeting childhood anxiety and
   depression
SO ANXIETY STRESS AND COPING
LA English
DT Article
DE Anxiety; children; depression; prevention; Super Skills for Life
ID PSYCHOMETRIC PROPERTIES; CHILDREN; DISORDERS; SYMPTOMS; COMORBIDITY;
   PREVALENCE; SYMPTOMATOLOGY; ADOLESCENTS; STRENGTHS; SCREEN
AB Background and Objectives: Super Skills for Life (SSL) is a transdiagnostic protocol based on cognitive-behavioral therapy designed for children with internalizing problems. The present study examined for the first time the impact of the Spanish-adapted version of SSL in reducing anxiety and depressive symptoms in Spanish-speaking children. Design: A quasi-experimental design with one group, pre- and posttest, and 1-year follow-up was conducted. Analyses were performed on an intent-to-treat basis. Methods: Participants were 119 children (42.9% female; 8-12 years) recruited from nine schools. Children completed assessments of anxiety, depression, emotional and behavioral difficulties, and the extent to which anxiety interfered with life before and after receiving the 8-session SSL, and 12-months post-intervention. Results: Anxiety and depressive symptoms were significantly reduced at post-test and 12-month follow-up assessments. SSL also had positive impact on other symptoms assessed (e.g., interference of anxiety with children's life, peer problems, conduct problems). Overall, the long-term benefits of SSL appeared to be greater than the short-term benefits. Conclusions: The results of this study suggest that SSL may be useful in reducing symptoms of anxiety and depression, and a broad range of other issues, in Spanish children.
C1 [Orgiles, Mireia; Fernandez-Martinez, Ivan; Espada, Jose P.; Morales, Alexandra] Miguel Hernandez Univ, Dept Hlth Psychol, Alicante, Spain.
RP Fernandez-Martinez, I (reprint author), Miguel Hernandez Univ, Dept Hlth Psychol, Alicante, Spain.
EM i.fernandez@umh.es
RI Orgiles, Mireia/J-8651-2014
OI Orgiles, Mireia/0000-0003-1064-9199
FU Ministry of Economy and Competitiveness (MINECO) of Spain
   [PSI2014-56446-P]; Ministerio de Economia y Competitividad
FX This work was supported by the Ministry of Economy and Competitiveness
   (MINECO) of Spain under Grant number PSI2014-56446-P; Ministerio de
   Economia y Competitividad.
NR 55
TC 1
Z9 1
U1 5
U2 5
PU TAYLOR & FRANCIS LTD
PI ABINGDON
PA 2-4 PARK SQUARE, MILTON PARK, ABINGDON OR14 4RN, OXON, ENGLAND
SN 1061-5806
EI 1477-2205
J9 ANXIETY STRESS COPIN
JI Anxiety Stress Coping
PD NOV 2
PY 2019
VL 32
IS 6
BP 694
EP 710
DI 10.1080/10615806.2019.1645836
EA JUL 2019
PG 17
WC Neurosciences; Psychiatry; Psychology, Multidisciplinary
SC Neurosciences & Neurology; Psychiatry; Psychology
GA JA4NP
UT WOS:000477285000001
PM 31334667
DA 2020-02-16
ER

PT J
AU Kwon, SJ
   Ivory, SL
   McCormick, EM
   Telzer, EH
AF Kwon, Seh-Joo
   Ivory, Susannah L.
   McCormick, Ethan M.
   Telzer, Eva H.
TI Behavioral and Neural Dysregulation to Social Rewards and Links to
   Internalizing Symptoms in Adolescents
SO FRONTIERS IN BEHAVIORAL NEUROSCIENCE
LA English
DT Article
DE adolescence; social reward; inhibitory failures; cognitive control;
   internalizing symptoms; connectivity; fMRI
ID EMOTIONAL FACIAL EXPRESSIONS; COGNITIVE CONTROL; HEIGHTENED SENSITIVITY;
   RESPONSE-INHIBITION; AMYGDALA; CHILDREN; CONNECTIVITY; DEPRESSION;
   ATTENTION; ANXIETY
AB Adolescence is a time of unique sensitivity to socially salient stimuli such as social rewards. This period overlaps with the onset of psychopathology such as internalizing and externalizing symptoms. In the current studies, we examined behavioral and neural patterns of dysregulation to social rewards and threats, and links to internalizing and externalizing symptoms in youths. In study 1, we used a social Go/NoGo cognitive control task using peer faces to test for age-related behavioral differences in inhibitory failures in adolescents (N = 53, M-age = 13.37 years), and adults (N = 51, M-age = 43.71 years). In study 2, an independent adolescent sample (N = 51, M-age = 13.98 years) completed a similar social Go/NoGo cognitive control task during fMRI. Results show that adolescents had greater inhibitory failures - as measured by false alarm rate - to both social reward and threat cues than adults, and more so to social reward than threat cues. Greater inhibitory failures to social reward than threat cues were associated with greater internalizing symptoms, but were not significantly related to externalizing symptoms. At the neural level, greater inhibitory failures to social reward than threat cues as well as greater internalizing symptoms were both associated with heightened amygdala-ventral striatum connectivity. Our findings indicate that subcortico-subcortical connectivity, which is deemed to occur chronologically earlier and thus necessary for subcortico-cortical circuits, may serve as an early biomarker for emotion dysregulation and a risk factor for internalizing symptoms.
C1 [Kwon, Seh-Joo; McCormick, Ethan M.; Telzer, Eva H.] Univ N Carolina, Dept Psychol & Neurosci, Chapel Hill, NC 27515 USA.
   [Ivory, Susannah L.] Penn State Univ, Dept Psychol, State Coll, PA USA.
RP Telzer, EH (reprint author), Univ N Carolina, Dept Psychol & Neurosci, Chapel Hill, NC 27515 USA.
EM ehtelzer@unc.edu
FU National Institutes of HealthUnited States Department of Health & Human
   ServicesNational Institutes of Health (NIH) - USA [R01DA039923];
   National Science FoundationNational Science Foundation (NSF) [SES
   1459719]; Department of Psychology at the University of Illinois
FX This work was supported by grants from the National Institutes of Health
   (R01DA039923), the National Science Foundation (SES 1459719), and
   generous funds from the Department of Psychology at the University of
   Illinois.
NR 68
TC 0
Z9 0
U1 4
U2 5
PU FRONTIERS MEDIA SA
PI LAUSANNE
PA AVENUE DU TRIBUNAL FEDERAL 34, LAUSANNE, CH-1015, SWITZERLAND
SN 1662-5153
J9 FRONT BEHAV NEUROSCI
JI Front. Behav. Neurosci.
PD JUL 23
PY 2019
VL 13
AR 158
DI 10.3389/fnbeh.2019.00158
PG 12
WC Behavioral Sciences; Neurosciences
SC Behavioral Sciences; Neurosciences & Neurology
GA IL0FK
UT WOS:000476971300001
PM 31396060
OA DOAJ Gold, Green Published
DA 2020-02-16
ER

PT J
AU Laurens, KR
   Tzoumakis, S
   Dean, K
   Harris, F
   Carr, VJ
   Green, MJ
AF Laurens, Kristin R.
   Tzoumakis, Stacy
   Dean, Kimberlie
   Harris, Felicity
   Carr, Vaughan J.
   Green, Melissa J.
TI Population profiles of child-reported psychotic-like experiences and
   their differential association with other psychopathologies
SO BRITISH JOURNAL OF CLINICAL PSYCHOLOGY
LA English
DT Article; Early Access
DE latent class analysis; internalizing psychopathology; externalizing
   psychopathology; hallucinations; delusions
ID LATENT CLASS ANALYSIS; DIFFICULTIES QUESTIONNAIRE; COMMUNITY SAMPLE;
   HIGH-RISK; SYMPTOMS; HEALTH; SCHIZOPHRENIA; ADOLESCENCE; PREVALENCE;
   STRENGTHS
AB Objectives Childhood psychotic-like experiences (PLEs) increase risk for concurrent and future psychiatric disorders but are common in the population. Strategies are needed to identify vulnerable individuals who may benefit from monitoring or targeted intervention. This study aimed to delineate profiles of childhood PLEs that might be differentially associated with other psychopathologies, and multiple psychopathology. Design Cross-sectional, online self-report survey. Methods Participants were 27,000 Australian children from a population cohort (13,416 girls; mean age 11.91 years) who completed an online self-report questionnaire assessing PLEs (hallucinations and delusions) and Emotional, Peer Relationship, Conduct, and Hyperactivity-Inattention psychopathology. Latent class analysis differentiated classes of children showing different patterns of PLE responses, and multinomial logistic regression determined the association between the PLE classes and the various psychopathologies, adjusted for demographic covariates and the other psychopathologies. Results Five latent profiles of PLE responses were characterized as follows: None (27.4% of children), Minor (29.7%), Moderate (11.8%), Hallucinatory (21.0%), and Strong (10.2%). These classes showed distinct associations with other psychopathologies (odds ratios between 1.27 and 4.58), and dose-response relationships indicated increasing likelihood of multiple psychopathology for the Hallucinatory and Strong classes (odds ratio = 21.87 for >= 3 psychopathologies in the Strong class). Conclusions Tailored interventions that address the particular needs of these different classes of individuals may be warranted. Practitioner points
   Children aged 11-12 years who report psychotic-like experiences (PLEs) can be classified into five different PLE profiles based on self-reported questionnaire responses, which may reflect different pathological processes. These PLE profiles show different patterns and magnitudes of increased risk for other types of psychopathology, and multiple psychopathology, suggesting that they present different treatment needs. Cross-sectional investigation of the associations between PLE profiles and other psychopathologies limits any conclusions as to the causal direction of these relationships. Multi-informant reports of psychopathology were unavailable.
C1 [Laurens, Kristin R.] Queensland Univ Technol, Sch Psychol & Counselling, Brisbane, Qld, Australia.
   [Laurens, Kristin R.] Queensland Univ Technol, Inst Hlth & Biomed Innovat, Brisbane, Qld, Australia.
   [Laurens, Kristin R.; Dean, Kimberlie; Harris, Felicity; Carr, Vaughan J.; Green, Melissa J.] Univ New South Wales, Sch Psychiat, Sydney, NSW, Australia.
   [Tzoumakis, Stacy; Carr, Vaughan J.] Univ New South Wales, Sch Social Sci, Sydney, NSW, Australia.
   [Dean, Kimberlie] Justice Hlth & Forens Mental Hlth Network, Matraville, NSW, Australia.
   [Carr, Vaughan J.] Monash Univ, Dept Psychiat, Melbourne, Vic, Australia.
   [Green, Melissa J.] Neurosci Res Australia, Sydney, NSW, Australia.
RP Laurens, KR (reprint author), Queensland Univ Technol, Sch Psychol & Counselling, O Block B Wing Level 5,Victoria Pk Rd, Kelvin Grove, Qld 4059, Australia.
EM Kristin.Laurens@qut.edu.au
RI Laurens, Kristin R/B-3937-2010
OI Laurens, Kristin R/0000-0002-3987-6486; Tzoumakis,
   Stacy/0000-0001-6480-1710
FU Australian Research CouncilAustralian Research Council [LP110100150];
   NSW Ministry of Health; National Health and Medical Research Council
   (NHMRC)National Health and Medical Research Council of Australia
   [APP1058652]; Australian Rotary Health [104090]; Australian Research
   Council Future FellowshipAustralian Research Council [FT170100294];
   NARSAD Young Investigator Grant from the Brain & Behavior Research
   FoundationNARSAD; NHMRC R.D. Wright Biomedical Career Development
   FellowshipNational Health and Medical Research Council of Australia
   [APP1061875]; NSW Department of Education; NSW Department of Family and
   Community Services
FX This research was conducted by the University of New South Wales with
   financial support from the Australian Research Council (Linkage Project
   LP110100150, with the NSW Ministry of Health, NSW Department of
   Education, and the NSW Department of Family and Community Services
   representing the Linkage Project Partners); the National Health and
   Medical Research Council (NHMRC Project Grant APP1058652); and the
   Australian Rotary Health (Mental Health for Young Australians Research
   Grant 104090). KRL was supported by an Australian Research Council
   Future Fellowship (FT170100294); ST was supported by a NARSAD Young
   Investigator Grant from the Brain & Behavior Research Foundation; and
   MJG was supported by a NHMRC R.D. Wright Biomedical Career Development
   Fellowship (APP1061875). The authors gratefully acknowledge the
   participation of students in the MCS, and the support received from
   school personnel and from the Education and Parents and Communities
   stakeholder representatives who informed and supported MCS
   administration. The authors also acknowledge the contributions of all
   members of the NSW-CDS Scientific Committee who oversee the project (),
   and Multi-Media Concepts Pty Ltd for their provision of the online
   survey.
NR 51
TC 0
Z9 0
U1 4
U2 5
PU WILEY
PI HOBOKEN
PA 111 RIVER ST, HOBOKEN 07030-5774, NJ USA
SN 0144-6657
EI 2044-8260
J9 BRIT J CLIN PSYCHOL
JI Br. J. Clin. Psychol.
DI 10.1111/bjc.12230
EA JUL 2019
PG 17
WC Psychology, Clinical
SC Psychology
GA IL3NO
UT WOS:000477205000001
PM 31328800
DA 2020-02-16
ER

PT J
AU Al-Yagon, M
   Lachmi, M
   Danino, M
AF Al-Yagon, Michal
   Lachmi, Michal
   Danino, Maly
TI Manual-Based Personalized Intervention for Mothers of Children With
   SLD/ADHD: Effects on Maternal and Family Resources and Children's
   Internalizing/Externalizing Behaviors
SO JOURNAL OF ATTENTION DISORDERS
LA English
DT Article; Early Access
DE specific learning disorders; ADHD; externalizing; internalizing behavior
   problems; mothers; parenting coping strategies; positive; negative
   affect; family climate; parenting stress
ID PARENTING STRESS; LEARNING-DISABILITIES; SOCIAL COMPETENCE; MODERATING
   ROLE; ADHD; ADOLESCENTS; ADJUSTMENT; DISORDER; STUDENTS; ATTACHMENT
AB Objective: This study explored manual-based personalized intervention for mothers of children with SLD and/or ADHD, as possibly contributing to (a) mothers' parenting-related emotional/coping resources, (b) family functioning, and (c) child adjustment, compared with a control group of mothers. Method: Participants were 73 mothers of a child formally diagnosed with SLD and/or ADHD ages 7-17. Mothers were assigned to an experimental (n=40) or control (n=33) group. Short-term intervention utilized a three-stage emotion-cognition-behavior model. Pre-post assessments included maternal affective resources (positive/negative affect, parenting stress), maternal coping resources (general coping strategies, coping specifically with diagnosed child's negative emotions), family cohesion/adaptability, and diagnosed child's externalizing/internalizing syndromes. Results: Significant interactions emerged between group (experimental/control) and time (pre/post) for most study variables. Conclusion: Findings clearly revealed the intervention's significant impact. Only the trained mothers demonstrated significant gains over time for most of the maternal, family, and child indices, whereas the untrained mothers did not.
C1 [Al-Yagon, Michal] Tel Aviv Univ, Constantiner Sch Educ, Dept Sch Counseling & Special Educ, IL-69978 Tel Aviv, Israel.
   [Lachmi, Michal] Tel Aviv Univ, Tel Aviv, Israel.
   [Danino, Maly] Nitzan Israeli Assoc Children & Adults Learning D, Tel Aviv, Israel.
RP Al-Yagon, M (reprint author), Tel Aviv Univ, Constantiner Sch Educ, Dept Sch Counseling & Special Educ, IL-69978 Tel Aviv, Israel.
EM alyagon@tauex.tau.ac.il
NR 79
TC 2
Z9 2
U1 2
U2 3
PU SAGE PUBLICATIONS INC
PI THOUSAND OAKS
PA 2455 TELLER RD, THOUSAND OAKS, CA 91320 USA
SN 1087-0547
EI 1557-1246
J9 J ATTEN DISORD
JI J. Atten. Disord.
AR UNSP 1087054719864648
DI 10.1177/1087054719864648
EA JUL 2019
PG 17
WC Psychology, Developmental; Psychiatry
SC Psychology; Psychiatry
GA IL4TM
UT WOS:000477288000001
PM 31328607
DA 2020-02-16
ER

PT J
AU Tarle, SJ
   Alderson, RM
   Arrington, EF
   Roberts, DK
AF Tarle, Stephanie J.
   Alderson, R. Matt
   Arrington, Elaine F.
   Roberts, Delanie K.
TI Emotion Regulation and Children With Attention-Deficit/Hyperactivity
   Disorder: The Effect of Varying Phonological Working Memory Demands
SO JOURNAL OF ATTENTION DISORDERS
LA English
DT Article; Early Access
DE ADHD; emotional regulation; working memory
ID DEFICIT-HYPERACTIVITY DISORDER; EXECUTIVE FUNCTIONS; SELF-REGULATION;
   BEHAVIORAL-INHIBITION; ADHD; BOYS; CAPACITY; PERFORMANCE; PRESCHOOL;
   DYSREGULATION
AB Objective: Findings from extant studies of the relationship between ADHD-related emotion regulation and working memory deficits have been equivocal, and their correlational designs preclude inferences about the functional relationship between working memory demands and emotion regulation. This study aimed to experimentally examine the functional relationship between varying working memory demands and ADHD-related emotion regulation deficits. Method: Overt emotion regulation behaviors were coded while children with and without ADHD completed experimental tasks that manipulated low and high working memory demands. Results: Compared with typically developing children, children with ADHD exhibited large-magnitude overall emotion expression deficits, disproportionately greater self-criticism during high working memory conditions, and disproportionately greater positive emotion expression during low working memory demand conditions. Conclusion: These findings suggest that working memory demands are functionally related to emotion regulation deficits exhibited by children with ADHD and may explicate variability of emotion regulation difficulties related to environmental demands.
C1 [Tarle, Stephanie J.] Oklahoma State Univ, Stillwater, OK USA.
   [Alderson, R. Matt] Oklahoma State Univ, Dept Psychol, 116 North Murray, Stillwater, OK 74078 USA.
   [Arrington, Elaine F.; Roberts, Delanie K.] Oklahoma State Univ, Clin Psychol Program, Stillwater, OK 74078 USA.
RP Alderson, RM (reprint author), Oklahoma State Univ, Dept Psychol, 116 North Murray, Stillwater, OK 74078 USA.
EM matt.alderson@okstate.edu
NR 94
TC 0
Z9 0
U1 6
U2 6
PU SAGE PUBLICATIONS INC
PI THOUSAND OAKS
PA 2455 TELLER RD, THOUSAND OAKS, CA 91320 USA
SN 1087-0547
EI 1557-1246
J9 J ATTEN DISORD
JI J. Atten. Disord.
AR UNSP 1087054719864636
DI 10.1177/1087054719864636
EA JUL 2019
PG 14
WC Psychology, Developmental; Psychiatry
SC Psychology; Psychiatry
GA IM8ES
UT WOS:000478222000001
PM 31319729
DA 2020-02-16
ER

PT J
AU Laerum, AMW
   Reitan, SK
   Evensen, KAI
   Lydersen, S
   Brubakk, AM
   Skranes, J
   Indredavik, MS
AF Laerum, Astrid M. W.
   Reitan, Solveig Klaebo
   Evensen, Kari Anne I.
   Lydersen, Stian
   Brubakk, Ann-Mari
   Skranes, Jon
   Indredavik, Marit S.
TI Psychiatric symptoms and risk factors in adults born preterm with very
   low birthweight or born small for gestational age at term
SO BMC PSYCHIATRY
LA English
DT Article
DE Low birthweight; Mental health; Psychiatric symptoms; Risk factors;
   Autism
ID DELUSIONAL IDEATION; COGNITIVE FUNCTION; ADOLESCENTS BORN; CHILDREN
   BORN; MENTAL-HEALTH; YOUNG-ADULTS; FOLLOW-UP; DISORDERS; AUTISM; GROWTH
AB Background: We aimed to examine psychiatric symptoms in adults born preterm with very low birthweight or born at term small for gestational age compared with normal birthweight peers, and examine associations with perinatal factors and childhood motor and cognitive function.
   Methods: In this longitudinal cohort study, one preterm born group with very low birthweight (VLBW: birthweight <= 1500g), one term-born Small for Gestational Age (SGA: birthweight <10th percentile) group and one term-born non-SGA control group, were assessed at 26 years of age. Primary outcomes were scores on self-reported questionnaires: Achenbach System of Empirically Based Assessment - Adult Self-Report, The Autism-Spectrum Quotient and Peters et al. Delusions Inventory. Exposure variables were perinatal data, while childhood motor and cognitive function were examined as possible early markers.
   Results: Both the preterm VLBW and the term SGA group reported higher levels of attention, internalizing and externalizing problems compared to the control group. In addition, the VLBW participants reported more critical items and a higher proportion had intermediate level autistic traits, while the SGA participants reported more intrusive behavior. Increasing length of respiratory support and hospital stay in the neonatal period, and motor problems in early adolescence, were associated with adult psychiatric symptoms in the VLBW group.
   Conclusions: Psychiatric symptoms were frequent in the preterm VLBW group and also in the term-born SGA group. Those who were sickest as babies were most at risk. Motor problems can possibly serve as an early marker of adult psychiatric symptoms in low birthweight individuals.
C1 [Laerum, Astrid M. W.; Evensen, Kari Anne I.; Brubakk, Ann-Mari; Skranes, Jon; Indredavik, Marit S.] Norwegian Univ Sci & Technol, Dept Clin & Mol Med, Fac Med & Hlth Sci, Unit Pediat, 6th Floor,Olav Kyrres Gt 11, N-7030 Trondheim, Norway.
   [Laerum, Astrid M. W.; Brubakk, Ann-Mari] Trondheim Reg & Univ Hosp, St Olavs Hosp, Childrens Clin, Trondheim, Norway.
   [Reitan, Solveig Klaebo; Lydersen, Stian] Norwegian Univ Sci & Technol, Fac Med & Hlth Sci, Dept Mental Hlth, Trondheim, Norway.
   [Reitan, Solveig Klaebo] Trondheim Reg & Univ Hosp, St Olavs Hosp, Dept Mental Hlth, Trondheim, Norway.
   [Evensen, Kari Anne I.] Norwegian Univ Sci & Technol, Fac Med & Hlth Sci, Dept Publ Hlth & Nursing, Trondheim, Norway.
   [Evensen, Kari Anne I.] Unit Physiotherapy Serv, Trondheim Municipality, Norway.
   [Evensen, Kari Anne I.] Oslo Metropolitan Univ, Fac Hlth Sci, Dept Physiotherapy, Oslo, Norway.
   [Skranes, Jon] Sorlandet Hosp, Dept Pediat, Arendal, Norway.
RP Laerum, AMW (reprint author), Norwegian Univ Sci & Technol, Dept Clin & Mol Med, Fac Med & Hlth Sci, Unit Pediat, 6th Floor,Olav Kyrres Gt 11, N-7030 Trondheim, Norway.; Laerum, AMW (reprint author), Trondheim Reg & Univ Hosp, St Olavs Hosp, Childrens Clin, Trondheim, Norway.
EM astrid.m.l.winsnes@ntnu.no
FU Norwegian Research CouncilResearch Council of Norway; St. Olavs
   Hospital; Faculty of Medicine and Health Sciences, NTNU; Liaison
   Committee for education, research and innovation in Central Norway
FX This study was supported by the Norwegian Research Council and the Joint
   Research Committee between St. Olavs Hospital and Faculty of Medicine
   and Health Sciences, NTNU. Astrid M. W. Laerum was supported by the
   Liaison Committee for education, research and innovation in Central
   Norway. The funding sources were not involved in any part of the study.
NR 55
TC 0
Z9 0
U1 2
U2 2
PU BMC
PI LONDON
PA CAMPUS, 4 CRINAN ST, LONDON N1 9XW, ENGLAND
EI 1471-244X
J9 BMC PSYCHIATRY
JI BMC Psychiatry
PD JUL 17
PY 2019
VL 19
AR 223
DI 10.1186/s12888-019-2202-8
PG 14
WC Psychiatry
SC Psychiatry
GA IJ5MP
UT WOS:000475947500002
PM 31315591
OA DOAJ Gold, Green Published
DA 2020-02-16
ER

PT J
AU Davis, SK
   Nowland, R
   Qualter, P
AF Davis, Sarah K.
   Nowland, Rebecca
   Qualter, Pamela
TI The Role of Emotional Intelligence in the Maintenance of Depression
   Symptoms and Loneliness Among Children
SO FRONTIERS IN PSYCHOLOGY
LA English
DT Article
DE emotional intelligence; emotional self-efficacy; depression; loneliness;
   children; internalizing problems; social emotional learning; gender
ID ADOLESCENT MENTAL-HEALTH; UNDERSTANDING LONELINESS; SOCIOEMOTIONAL
   OUTCOMES; ACADEMIC-PERFORMANCE; GENDER-DIFFERENCES; SOCIAL COMPETENCE;
   MAJOR DEPRESSION; PUBLIC-HEALTH; SCHOOL; TRAJECTORIES
AB Identifying factors that predict the maintenance of depression and loneliness in children is important for intervention design. Whilst emotional intelligence (EI) has been identified as a predictor of mental health, research examining how both trait and ability EI contribute to long-term patterns of symptomatology in children is markedly absent. We examined the impact of both TEI and AEI on the maintenance of loneliness and depressive symptoms over 1 year in children aged 9-11 years. Two hundred and thirteen children (54% male) completed the TEIQue-CF and the MSCEIT-YV at the first time point of the study, and the Child Depression Inventory and the Loneliness and Aloneness Scale for Children and Adolescents at Time 1 and, again, 1 year later. Findings indicate that emotional skills (AEI) are important for predicting the maintenance of depressive symptoms and loneliness in children over 1 year; emotional self-competency (TEI) is less influential, only contributing to long-term loneliness in girls. Moreover, whilst deficiencies in the ability to perceive and understand emotions were predictive of prolonged symptomatology, so, too, were proficiencies in using emotion to facilitate thinking and emotion management. Those findings carry important implications for EI theory and future research. They also indicate that EI interventions tailored to groups of "at risk" school children may be useful for reducing specific profiles of internalizing symptoms. Programs targeting AEI skills may be universally helpful for reducing the likelihood that depressive symptoms and loneliness will be maintained over time in middle childhood; girls at risk for prolonged loneliness would additionally benefit from opportunities to bolster TEI.
C1 [Davis, Sarah K.] Univ Worcester, Inst Hlth & Soc, Dept Psychol, Worcester, England.
   [Nowland, Rebecca] Univ Cent Lancashire, Sch Nursing, Child Hlth & Well Being Res Grp, Preston, Lancs, England.
   [Qualter, Pamela] Univ Manchester, Manchester Inst Educ, Manchester, Lancs, England.
RP Qualter, P (reprint author), Univ Manchester, Manchester Inst Educ, Manchester, Lancs, England.
EM pamela.qualter@manchester.ac.uk
RI /F-9176-2011
OI /0000-0002-4683-4807
FU Economic and Social Research CouncilEconomic & Social Research Council
   (ESRC) [RES-000-22-1802]; East Lancashire NHS Primary Care Trust,
   Lancashire
FX This research was supported in part by grants from the Economic and
   Social Research Council (Grant RES-000-22-1802) and the East Lancashire
   NHS Primary Care Trust, Lancashire awarded to PQ.
NR 103
TC 1
Z9 1
U1 7
U2 9
PU FRONTIERS MEDIA SA
PI LAUSANNE
PA AVENUE DU TRIBUNAL FEDERAL 34, LAUSANNE, CH-1015, SWITZERLAND
SN 1664-1078
J9 FRONT PSYCHOL
JI Front. Psychol.
PD JUL 17
PY 2019
VL 10
AR 1672
DI 10.3389/fpsyg.2019.01672
PG 12
WC Psychology, Multidisciplinary
SC Psychology
GA IJ3RN
UT WOS:000475822300001
PM 31379688
OA DOAJ Gold, Green Accepted, Green Published
DA 2020-02-16
ER

PT J
AU Monteleone, AM
   Mereu, A
   Cascino, G
   Criscuolo, M
   Castiglioni, MC
   Pellegrino, F
   Patriciello, G
   Ruzzi, V
   Monteleone, P
   Vicari, S
   Zanna, V
AF Monteleone, Alessio Maria
   Mereu, Alberta
   Cascino, Giammarco
   Criscuolo, Michela
   Castiglioni, Maria Chiara
   Pellegrino, Francesca
   Patriciello, Giuseppina
   Ruzzi, Valeria
   Monteleone, Palmiero
   Vicari, Stefano
   Zanna, Valeria
TI Re-conceptualization of anorexia nervosa psychopathology: A network
   analysis study in adolescents with short duration of the illness
SO INTERNATIONAL JOURNAL OF EATING DISORDERS
LA English
DT Article
DE adolescence; anorexia nervosa; network analysis; psychiatric
   comorbidity; psychopathology
ID COGNITIVE-BEHAVIOR THERAPY; EATING-DISORDER SYMPTOMS; COMORBIDITY;
   CHILDREN; DEPRESSION; CLINICIAN; INVENTORY; SEEKING; PARENT; MODEL
AB Objective Research evidence suggests the need to identify treatments based on a more precise characterization of psychopathology and psychiatric comorbidity in anorexia nervosa. Network analysis provides a new method to conceptualize psychopathology. We use this approach to investigate the relationships between eating disorder and general psychiatric symptoms in adolescents with anorexia nervosa. Methods Four-hundred and five adolescents with anorexia nervosa and illness duration less than 3 years were consecutively recruited from those admitted to inpatient treatment. They completed the following questionnaires: the Eating Disorder Inventory-3, the Multidimensional Anxiety Scale for Children, the Children's Depression Inventory, and the Youth Self Report. A network analysis was conducted, including eating psychopathology measures, anxiety and depressive symptoms, and obsessive-compulsive and post-traumatic stress problems. We employ a novel approach, the bridge function, to identify symptom clusters. Results Depression symptoms and personal alienation were the nodes with the highest centrality in the network, followed by asceticism, post-traumatic stress problems, drive to thinness, low self-esteem, and anxiety physical symptoms. Three symptom clusters (relative to eating disorder psychopathology, self-esteem problems, and internalizing difficulties) were identified. Depression symptoms, personal alienation, low self-esteem, and interoceptive deficits showed the highest bridge centrality. Besides eating disorder core symptoms, negative affect and internalizing symptoms seem to contribute to anorexia nervosa psychopathology independently from illness duration effects. Discussion These findings suggest that anorexia nervosa is characterized by a broad psychopathological spectrum rather than the mere eating disorder core symptoms, confirm the need to re-conceptualize psychiatric comorbidity in this disorder, and provide intriguing diagnostic and therapeutic implications.
C1 [Monteleone, Alessio Maria; Pellegrino, Francesca; Patriciello, Giuseppina; Ruzzi, Valeria] Univ Campania Luigi Vanvitelli, Dept Psychiat, I-80138 Naples, Italy.
   [Mereu, Alberta; Criscuolo, Michela; Castiglioni, Maria Chiara; Vicari, Stefano; Zanna, Valeria] IRCCS Children Hosp Bambino Gesu, Dept Neurosci, Child Neuropsychiat Unit, Rome, Italy.
   [Cascino, Giammarco; Monteleone, Palmiero] Univ Salerno, Sect Neurosci, Scuola Med Salernitana, Dept Med Surg & Dent, Salerno, Italy.
RP Monteleone, AM (reprint author), Univ Campania Luigi Vanvitelli, Dept Psychiat, I-80138 Naples, Italy.
EM alessio.monteleone@fastwebnet.it
RI Zanna, Valeria/AAB-5478-2020; Castiglioni, Maria Chiara/AAB-5668-2020
OI Zanna, Valeria/0000-0003-0491-147X; Monteleone, Alessio
   Maria/0000-0002-6786-4458; Castiglioni, Maria
   Chiara/0000-0003-2694-3704; Criscuolo, Michela/0000-0001-6622-5737
NR 62
TC 1
Z9 1
U1 2
U2 2
PU WILEY
PI HOBOKEN
PA 111 RIVER ST, HOBOKEN 07030-5774, NJ USA
SN 0276-3478
EI 1098-108X
J9 INT J EAT DISORDER
JI Int. J. Eating Disord.
PD NOV
PY 2019
VL 52
IS 11
BP 1263
EP 1273
DI 10.1002/eat.23137
EA JUL 2019
PG 11
WC Psychology, Clinical; Nutrition & Dietetics; Psychiatry; Psychology
SC Psychology; Nutrition & Dietetics; Psychiatry
GA JI5WA
UT WOS:000478424600001
PM 31313374
DA 2020-02-16
ER

PT J
AU Boerrigter, M
   Vermeulen, A
   Marres, H
   Mylanus, E
   Langereis, M
AF Boerrigter, Merle
   Vermeulen, Anneke
   Marres, Henri
   Mylanus, Emmanuel
   Langereis, Margreet
TI Frequencies of Behavioral Problems Reported by Parents and Teachers of
   Hearing-Impaired Children With Cochlear Implants
SO FRONTIERS IN PSYCHOLOGY
LA English
DT Article
DE cochlear implant; hearing loss; behavioral problems; education; speech
   perception; receptive vocabulary
ID PROFOUNDLY DEAF-CHILDREN; MENTAL-HEALTH PROBLEMS; LANGUAGE-DEVELOPMENT;
   DUTCH CHILDREN; PSYCHOPATHOLOGY; AGREEMENT; AGE; ADOLESCENTS; ATTENTION;
   COMMUNICATION
AB Background: Internalizing and externalizing behavioral problems were frequently reported in profoundly hearing-impaired (HI) children with hearing aids. Due to the positive effect of cochlear implants (CIs) on hearing and language development, a positive effect on behavioral problems was expected. However, there is no consensus about the frequency of behavioral problems in CI children, and studies are often based on one informant with the risk of missing behavioral problems in other contexts.
   Aims: The first aim of this study was to investigate the frequency of behavioral problems in children with CIs as compared to a hearing normative sample. The second aim was to measure the agreement between the parents' and teachers' rates on the behavioral problem scales. And the third aim was to investigate the relation between speech perception, language skills and the frequencies of reported behavioral problems.
   Methods: Of 71 CI children, 51% were girls and 49% were boys, and the mean age was 8.6 (SD = 3.3). Behavior was reported by parents using the Child Behavior Checklist (CBCL) and by teachers using the Teacher Report Form (TRF). Frequencies of behavioral problems of CI children (6-16 years) were compared to a normative sample with the chi square test. Parent-teacher agreement was measured with the intraclass correlation coefficient (ICC 2,1). Next CI children were divided into four ability level categories regarding speech perception and language skills. Frequencies of behavioral problems were compared between the categories with the chi square test.
   Results: Parents and teachers of CI children reported similar frequencies of behavioral problems to the normative sample. Fair to low parent-teacher agreements were found on the behavioral problem scales. A significantly higher frequency of behavioral problems was reported in children with low speech perception and receptive vocabulary at school.
   Conclusion: Parents and teachers report similar frequencies of behavioral problems children with CIs compared to a hearing normative sample. Children with lower speech perception and language levels are more at risk of developing behavioral problems at school. Adequate speech perception and language levels are found to be protective factors for the development of behavior.
C1 [Boerrigter, Merle; Vermeulen, Anneke; Marres, Henri; Mylanus, Emmanuel; Langereis, Margreet] Radboud Univ Nijmegen, Dept Otorhinolaryngol, Med Ctr, Nijmegen, Netherlands.
   [Boerrigter, Merle; Vermeulen, Anneke; Marres, Henri; Mylanus, Emmanuel; Langereis, Margreet] Radboud Univ Nijmegen, Donders Inst Brain Cognit & Behav, Nijmegen, Netherlands.
RP Boerrigter, M; Mylanus, E (reprint author), Radboud Univ Nijmegen, Dept Otorhinolaryngol, Med Ctr, Nijmegen, Netherlands.; Boerrigter, M; Mylanus, E (reprint author), Radboud Univ Nijmegen, Donders Inst Brain Cognit & Behav, Nijmegen, Netherlands.
EM merle.boerrigter@radboudumc.nl; emmanual.mylanus@radboudumc.nl
FU Cochlear Benelux
FX This study was financially supported by the Cochlear Benelux.
NR 54
TC 0
Z9 0
U1 4
U2 4
PU FRONTIERS MEDIA SA
PI LAUSANNE
PA AVENUE DU TRIBUNAL FEDERAL 34, LAUSANNE, CH-1015, SWITZERLAND
SN 1664-1078
J9 FRONT PSYCHOL
JI Front. Psychol.
PD JUL 16
PY 2019
VL 10
AR 1591
DI 10.3389/fpsyg.2019.01591
PG 10
WC Psychology, Multidisciplinary
SC Psychology
GA IJ3PR
UT WOS:000475817300001
PM 31379656
OA DOAJ Gold, Green Published
DA 2020-02-16
ER

PT J
AU Sun, PZ
   Sun, YD
   Jiang, HY
   Jia, R
   Li, ZY
AF Sun, Peizhen
   Sun, Yudi
   Jiang, Hongyan
   Jia, Ru
   Li, Zhiyuan
TI Gratitude and Problem Behaviors in Adolescents: The Mediating Roles of
   Positive and Negative Coping Styles
SO FRONTIERS IN PSYCHOLOGY
LA English
DT Article
DE gratitude; positive coping style; negative coping style; internalizing
   behavior; externalizing problem behavior
ID EXTERNALIZING PROBLEM BEHAVIOR; AGGRESSION; DEPRESSION; EMOTIONS;
   ARCHITECTURE; STRESS; MODEL
AB The current study investigated the relationship between gratitude, internalizing and externalizing problem behaviors, along with the mediating roles of positive and negative coping styles therein. A sample of 589 Chinese adolescents completed the Gratitude Questionnaire (GQ-6), the Simplified Coping Style Questionnaire (SCSQ), the Irritability, Depression, and Anxiety Scale (IDAS), and the Aggression Questionnaire (AQ). Results of structural equation modeling showed that (1) the total effects of gratitude on both internalizing and externalizing problem behaviors were all significant and (2) both positive and negative coping styles mediated the links between gratitude and two types of problem behaviors. Thus, cultivating gratitude and developing adaptive coping style may help adolescents rectify problem behaviors.
C1 [Sun, Peizhen; Sun, Yudi; Li, Zhiyuan] Jiangsu Normal Univ, Sch Educ Sci, Xuzhou, Jiangsu, Peoples R China.
   [Jiang, Hongyan] China Univ Min & Technol, Sch Management, Xuzhou, Jiangsu, Peoples R China.
   [Jia, Ru] Univ Nottingham, Sch Med, Div Primary Care, Nottingham, England.
RP Jiang, HY (reprint author), China Univ Min & Technol, Sch Management, Xuzhou, Jiangsu, Peoples R China.
EM hyjiang@cumt.edu.cn
FU National Social Science Foundation of China [15CSH052]
FX This study was funded by the National Social Science Foundation of China
   (15CSH052).
NR 48
TC 0
Z9 0
U1 4
U2 4
PU FRONTIERS MEDIA SA
PI LAUSANNE
PA AVENUE DU TRIBUNAL FEDERAL 34, LAUSANNE, CH-1015, SWITZERLAND
SN 1664-1078
J9 FRONT PSYCHOL
JI Front. Psychol.
PD JUL 16
PY 2019
VL 10
AR 1547
DI 10.3389/fpsyg.2019.01547
PG 8
WC Psychology, Multidisciplinary
SC Psychology
GA IJ3OB
UT WOS:000475812900001
PM 31379645
OA DOAJ Gold, Green Published
DA 2020-02-16
ER

PT J
AU Morsink, S
   Sonuga-Barke, E
   Van der Oord, S
   Van Dessel, J
   Lemiere, J
   Danckaerts, M
AF Morsink, Sarah
   Sonuga-Barke, Edmund
   Van der Oord, Saskia
   Van Dessel, Jeroen
   Lemiere, Jurgen
   Danckaerts, Marina
TI Measuring individual differences in task-related motivation in children
   and adolescents: Development and validation of a new self-report measure
SO INTERNATIONAL JOURNAL OF METHODS IN PSYCHIATRIC RESEARCH
LA English
DT Article
DE children and adolescent; engagement; mental health; motivation;
   questionnaire
ID INTRINSIC MOTIVATION; CONDUCT DISORDER; SOCIAL ANXIETY; ADHD;
   PERFORMANCE; DEPRESSION; RELIABILITY; IMPAIRMENT; ATTENTION; VALIDITY
AB Objectives Task characteristics can alter motivation. Understanding how individuals respond to these characteristics is important in understanding how to adapt tasks to increase engagement of individuals with mental health problems. We describe the development of a self-report questionnaire quantifying individual differences in task-related motivation-The Child and Adolescent Motivational Profile (CHAMP). We explore the association with externalizing/internalizing problems. Methods A 64-item prototype scale was designed to measure how children and adolescents perceive the motivational significance of a range of task characteristics (n = 688; age range: 8-16 years). Parents completed the "Strengths and Difficulties Questionnaire" measuring externalizing and internalizing problems (Van Widenfelt, Goedhart, Treffers & Goodman, 2003). Results Exploratory factor analysis identified eight distinct task characteristics that affected motivation: (a) requiring focus, (b) predictable, (c) marked/graded, (d) rewarded, (e) socially evaluated, (f) cognitively challenging, (g) competitive, and (h) collaborative. A 32-item scale based on these factors was constructed. Internal consistency of each factor was high (Cronbach's alpha: .79-.91), and test-retest reliability was acceptable (SBC = .43-.65). Externalizing and internalizing problems were associated with a distinct motivational profile. Conclusion These results highlight the multidimensional nature of children and adolescents' task-related motivation for tasks and the differential links to internalizing and externalizing problems.
C1 [Morsink, Sarah; Van Dessel, Jeroen; Danckaerts, Marina] Katholieke Univ Leuven, Ctr Dev Psychiat, Leuven, Belgium.
   [Sonuga-Barke, Edmund] Kings Coll London, Inst Psychiat Psychol & Neurosci, Dept Child & Adolescent Psychiat, London, England.
   [Van der Oord, Saskia] Katholieke Univ Leuven, Clin Psychol, Leuven, Belgium.
   [Van der Oord, Saskia] Univ Amsterdam, Dev Psychol, Amsterdam, Netherlands.
   [Lemiere, Jurgen; Danckaerts, Marina] UPC KU Leuven, Dept Child & Adolescent Psychiat, Leuven, Belgium.
RP Morsink, S (reprint author), Katholieke Univ Leuven, Ctr Dev Psychiat, Leuven, Belgium.
EM sarah.morsink@kuleuven.be
RI Sonuga-Barke, Edmund j/D-9137-2011
OI Sonuga-Barke, Edmund/0000-0002-6996-3935
FU Janssen-CilagJohnson & Johnson USAJanssen Biotech Inc; Shire; Nuts-Ohra;
   Kinderpostzegels; ZonMWNetherlands Organization for Health Research and
   Development; Research Council KU LeuvenKU Leuven [OT/12/096]; FWOFWO
   [G.0738.14]; Achmea
FX Janssen-Cilag; Shire; Nuts-Ohra; Achmea; Kinderpostzegels; ZonMW;
   Research Council KU Leuven, Grant/Award Number: OT/12/096; FWO,
   Grant/Award Number: G.0738.14
NR 52
TC 0
Z9 0
U1 2
U2 2
PU WILEY
PI HOBOKEN
PA 111 RIVER ST, HOBOKEN 07030-5774, NJ USA
SN 1049-8931
EI 1557-0657
J9 INT J METH PSYCH RES
JI Int. J. Methods Psychiatr. Res.
PD SEP
PY 2019
VL 28
IS 3
AR e1787
DI 10.1002/mpr.1787
EA JUL 2019
PG 12
WC Psychiatry
SC Psychiatry
GA JH4EK
UT WOS:000476275200001
PM 31309646
OA Bronze
DA 2020-02-16
ER

PT J
AU Horbach, J
   Mayer, A
   Scharke, W
   Heim, S
   Gunther, T
AF Horbach, Josefine
   Mayer, Axel
   Scharke, Wolfgang
   Heim, Stefan
   Guenther, Thomas
TI Development of Behavior Problems in Children with and without Specific
   Learning Disorders in Reading and Spelling from Kindergarten to Fifth
   Grade
SO SCIENTIFIC STUDIES OF READING
LA English
DT Article
ID ACADEMIC UNDERACHIEVEMENT; PSYCHIATRIC-DISORDERS; ANTISOCIAL-BEHAVIOR;
   SECONDARY-SCHOOL; DYSLEXIA; ADHD; COMORBIDITY; DIFFICULTIES;
   ASSOCIATION; TRANSITION
AB Previous studies have established the relationship between behavioral problems and specific learning disorders (SLD); however, the exact mechanism by which behavioral disorders impact SLD remains unclear. This longitudinal study used the Child Behavior Checklist (CBCL) to investigate how parents' judgment of children's behavioral problems changed from kindergarten to fifth grade in children diagnosed with or without specific learning disorders in reading and spelling (SLDrs) (N = 196). Growth component model analyses showed differential development of behavior problems between children with and without SLDrs. The groups did not differ before school entrance in externalizing behavior, internalizing behavior or any sub-scale of the CBCL. Parents reported their children with SLDrs as having higher overall levels of behavioral problems after school entrance, especially in first and fourth grade. Comorbid ADHD appears to be the explanatory factor of differential problem behavior ratings between children with and without SLDrs.
C1 [Horbach, Josefine; Scharke, Wolfgang; Guenther, Thomas] Rhein Westfal TH Aachen, Dept Child & Adolescent Psychiat, Child Neuropsychol, Aachen, Germany.
   [Mayer, Axel] Rhein Westfal TH Aachen, Dept Psychol, Aachen, Germany.
   [Heim, Stefan] Rhein Westfal TH Aachen, Med Fac, Dept Psychiat Psychotherapy & Psychosomat, Aachen, Germany.
   [Heim, Stefan] Inst Neurosci & Med INM 1, Res Ctr Julich, Julich, Germany.
   [Guenther, Thomas] Zuyd Univ, Fac Hlth, Heerlen, Netherlands.
RP Horbach, J (reprint author), Rhein Westfal TH Aachen, Med Sch, Dept Child & Adolescent Psychiat Psychotherapy &, Child Neuropsychol Sect, Neuenhofer Weg 21, D-52074 Aachen, Germany.
EM jhorbach@ukaachen.de
RI Heim, Stefan/G-6348-2013
OI Heim, Stefan/0000-0002-5818-8355; Mayer, Axel/0000-0001-9716-878X
FU Deutsche ForschungsgemeinschaftGerman Research Foundation (DFG)
   [GU-1177/1-1, GU-1177/1-3]
FX This work was supported by the Deutsche Forschungsgemeinschaft
   [GU-1177/1-1, GU-1177/1-3].
NR 63
TC 0
Z9 0
U1 2
U2 2
PU ROUTLEDGE JOURNALS, TAYLOR & FRANCIS LTD
PI ABINGDON
PA 2-4 PARK SQUARE, MILTON PARK, ABINGDON OX14 4RN, OXON, ENGLAND
SN 1088-8438
EI 1532-799X
J9 SCI STUD READ
JI Sci. Stud. Read.
PD JAN 2
PY 2020
VL 24
IS 1
SI SI
BP 57
EP 71
DI 10.1080/10888438.2019.1641504
EA JUL 2019
PG 15
WC Education & Educational Research; Psychology, Educational
SC Education & Educational Research; Psychology
GA KA9BA
UT WOS:000476122100001
DA 2020-02-16
ER

PT J
AU de Haan, A
   Keller, F
   Ganser, HG
   Munzer, A
   Witt, A
   Goldbeck, L
AF de Haan, Anke
   Keller, Ferdinand
   Ganser, Helene G.
   Muenzer, Annika
   Witt, Andreas
   Goldbeck, Lutz
TI Longitudinal Associations Between Dysfunctional Maltreatment-Related
   Cognitions and Psychopathology in Children and Adolescents
SO JOURNAL OF TRAUMATIC STRESS
LA English
DT Article
ID POSTTRAUMATIC STRESS SYMPTOMS; WAR-AFFECTED CHILDREN; DIFFICULTIES
   QUESTIONNAIRE; PSYCHOMETRIC PROPERTIES; THERAPEUTIC ASSESSMENT;
   GENDER-DIFFERENCES; GERMAN VERSION; PTSD SYMPTOMS; VULNERABILITY;
   DEPRESSION
AB Dysfunctional posttraumatic cognitions seem to play an important role in adjustment after traumatic experiences. However, little research has been done on maltreated children and adolescents. Furthermore, possible causal associations between cognitions, posttraumatic stress symptoms, and internalizing and externalizing problems have rarely been investigated. In the current study, 263 maltreated children and adolescents (8-17 years of age) were assessed at baseline and again at time points 6 and either 12 or 18 months later. Cross-lagged panel analyses were used to gain a better understanding of the course of and associations among dysfunctional maltreatment-related cognitions, posttraumatic stress symptoms, and internalizing and externalizing problems. Ratings of all variables significantly decreased over time. Moderate to strong autoregressive paths emerged for all variables, denoting stability. Furthermore, the variables showed moderate to high correlations at every assessment. Posttraumatic stress symptoms moderately predicted dysfunctional maltreatment-related cognitions as well as internalizing and externalizing problems 6 months after baseline. Cross-lagged paths from the cognitions as well as from internalizing and externalizing problems to all other variables were not significant. Age, gender, and maltreatment characteristics did not play a relevant role in these cross-lagged associations when they were included as covariates. Our results underline the cognitive scar model, in which preceding posttraumatic stress symptoms adversely impact cognitions. Posttraumatic stress symptoms appear to be an important target for treatment as their reduction may help decrease internalizing and externalizing problems as well.
C1 [de Haan, Anke] Univ Zurich, Div Child & Adolescent Hlth Psychol, Dept Psychol, Binzmuehlestr 14-8, CH-8050 Zurich, Switzerland.
   [de Haan, Anke; Keller, Ferdinand; Ganser, Helene G.; Muenzer, Annika; Witt, Andreas; Goldbeck, Lutz] Univ Hosp Ulm, Dept Child & Adolescent Psychiat & Psychotherapy, Ulm, Germany.
RP de Haan, A (reprint author), Univ Zurich, Div Child & Adolescent Hlth Psychol, Dept Psychol, Binzmuehlestr 14-8, CH-8050 Zurich, Switzerland.
EM Anke.deHaan@kispi.uzh.ch
OI de Haan, Anke/0000-0002-4676-348X
FU German Federal Ministry of Education and ResearchFederal Ministry of
   Education & Research (BMBF) [01KR1202A]
FX The Child Abuse and Neglect Case Management (CANMANAGE) project was
   funded by the German Federal Ministry of Education and Research (Grant
   01KR1202A). The authors wish to thank the participants for sharing their
   experiences.
NR 59
TC 0
Z9 0
U1 2
U2 2
PU WILEY
PI HOBOKEN
PA 111 RIVER ST, HOBOKEN 07030-5774, NJ USA
SN 0894-9867
EI 1573-6598
J9 J TRAUMA STRESS
JI J. Trauma Stress
PD AUG
PY 2019
VL 32
IS 4
BP 496
EP 505
DI 10.1002/jts.22422
EA JUL 2019
PG 10
WC Psychology, Clinical; Psychiatry
SC Psychology; Psychiatry
GA IQ2ZP
UT WOS:000477470100001
PM 31291484
DA 2020-02-16
ER

PT J
AU Stickley, A
   Koposov, R
   Koyanagi, A
   Oh, H
   Ruchkin, V
AF Stickley, Andrew
   Koposov, Roman
   Koyanagi, Ai
   Oh, Hans
   Ruchkin, Vladislav
TI Attention-Deficit/Hyperactivity Disorder Symptoms and Community Violence
   Exposure in Russian Adolescents
SO JOURNAL OF INTERPERSONAL VIOLENCE
LA English
DT Article; Early Access
DE ADHD; adolescent; community violence; witnessing; victimization; Russia
ID DISRUPTIVE BEHAVIOR DISORDERS; NEIGHBORHOOD CHARACTERISTICS;
   DIFFICULTIES QUESTIONNAIRE; INTERNALIZING SYMPTOMS; IMPULSIVE
   AGGRESSION; GENDER-DIFFERENCES; ADHD SYMPTOMS; SUBSTANCE USE;
   CHILD-ABUSE; RISK
AB A large body of research has shown that exposure to community violence is common for many children across the world. However, less is known about exposure in particular subgroups such as those children with developmental disorders. To address this research gap, the aim of this study was to examine community violence exposure (CVE) in adolescents with attention-deficit/hyperactivity disorder (ADHD) symptoms and the role of gender in this association. Data were analyzed from 2,782 adolescents aged 13 to 17 years from Arkhangelsk, Russia that were collected during the Social and Health Assessment (SAHA). ADHD status was assessed with the hyperactivity/inattention scale of the Strengths and Difficulties Questionnaire (SDQ). Information was obtained on past-year witnessing and violence victimization in the community. Results showed that CVE was more prevalent in children with ADHD symptoms. Specifically, 75.1% of children with ADHD symptoms had been exposed to any violence versus 62.3% in the non-ADHD group (chi(2) = 18.65, p < .001). Multivariate analyses of covariance (MANCOVAs) revealed that CVE was significantly higher for adolescents with ADHD symptoms for both witnessing and victimization, while exposure was significantly higher for ADHD boys compared with girls. The findings of this study suggest that CVE may be elevated in adolescents with higher ADHD symptoms. Given that CVE has been associated with a variety of negative social and psychological outcomes in typically developing children, an important task for future research is to determine what factors are associated with CVE in adolescents with ADHD symptoms including those relating to such phenomena as comorbid psychopathology, the family, and peer relations, so that interventions can be designed and implemented to reduce CVE and its detrimental effects in this population.
C1 [Stickley, Andrew] Natl Ctr Neurol & Psychiat, Tokyo, Japan.
   [Stickley, Andrew] Sodertorn Univ, Huddinge, Sweden.
   [Koposov, Roman] Arctic Univ Norway, Univ Tromso, Reg Ctr Child & Youth Mental Hlth & Child Welf, Fac Hlth Sci, Tromso, Norway.
   [Koyanagi, Ai] Univ Barcelona, Fundacio St Joan Deu, Parc Sanitari St Joan Deu, Barcelona, Spain.
   [Koyanagi, Ai] Ctr Invest Biomed Red Salud Mental, Madrid, Spain.
   [Oh, Hans] Univ Southern Calif, Suzanne Dworak Peck Sch Social Work, Los Angeles, CA USA.
   [Ruchkin, Vladislav] Uppsala Univ, Uppsala, Sweden.
   [Ruchkin, Vladislav] Yale Univ, Sch Med, New Haven, CT USA.
RP Stickley, A (reprint author), Natl Ctr Neurol & Psychiat, Natl Inst Mental Hlth, 4-1-1 Ogawahigashi, Kodaira, Tokyo 1878553, Japan.
EM amstick66@gmail.com
NR 64
TC 0
Z9 0
U1 4
U2 6
PU SAGE PUBLICATIONS INC
PI THOUSAND OAKS
PA 2455 TELLER RD, THOUSAND OAKS, CA 91320 USA
SN 0886-2605
EI 1552-6518
J9 J INTERPERS VIOLENCE
JI J. Interpers. Violence
AR UNSP 0886260519861651
DI 10.1177/0886260519861651
EA JUL 2019
PG 19
WC Criminology & Penology; Family Studies; Psychology, Applied
SC Criminology & Penology; Family Studies; Psychology
GA IJ6PB
UT WOS:000476023000001
PM 31288607
DA 2020-02-16
ER

PT J
AU Situ, QM
   Li, JB
   Dou, K
   Wang, YJ
AF Situ, Qiao-Min
   Li, Jian-Bin
   Dou, Kai
   Wang, Yu-Jie
TI Bidirectional Association Between Self-Control and Internalizing
   Problems Among College Freshmen: A Cross-Lagged Study
SO EMERGING ADULTHOOD
LA English
DT Article; Early Access
DE self-control; internalizing problems; cross-lagged study; adjustment;
   transition; college students
ID DEPRESSIVE SYMPTOMS; CHINESE; ANXIETY; STRESS; ADOLESCENTS; PREVALENCE;
   ADDICTION; STABILITY; ADULTHOOD; STUDENTS
AB For the young adult, entering tertiary education brings inevitable pressures and stresses. Faced with these stressors, students are vulnerable to internalizing problems. Both the social cognitive theory of self-regulation and hot/cool system theory suggest that while self-control plays a crucial role in protecting against internalizing problems in college students, such internalizing problems can also impair self-control. To test this idea, the present study used a two-wave longitudinal design, spanning 6 months apart, to investigate the predictive effect of self-control on subsequent internalizing problems and, conversely, the effect of internalizing problems on later self-control among college freshmen. As predicted, the results of cross-lagged model supported a bidirectional association between self-control and internalizing problems. Theoretically, these findings suggest a spiral development of self-control in relation to internalizing problems during emerging adulthood. Practically, intervention programs may target both issues of self-control and internalizing problems to optimize the psychological health of college freshmen.
C1 [Situ, Qiao-Min] Guangzhou Vocat Coll Technol & Business, Sch Finance & Econ, Guangzhou, Guangdong, Peoples R China.
   [Li, Jian-Bin] Educ Univ Hong Kong, Dept Early Childhood Educ, Hong Kong, Peoples R China.
   [Dou, Kai] Guangzhou Univ, Sch Educ, Guangzhou, Guangdong, Peoples R China.
   [Wang, Yu-Jie] Guangdong Ind Polytech, Sch Marxism, Guangzhou, Guangdong, Peoples R China.
RP Li, JB (reprint author), Educ Univ Hong Kong, 10 Lo Ping Rd, Hong Kong, Peoples R China.
EM lijianbin@eduhk.hk
OI Li, Jian-Bin/0000-0002-8995-3304
FU 12th Five-Year Plan of Educational Science Project of Guangzhou
   [1201451102]; Ministry of Education in China (MOE) Project of Humanities
   and Social Sciences [17YJCZH040]; 13th Five-Year Plan of Philosophy and
   Social Science of Guangdong Province [GD16YXL01]; FEHD
   Internationalization & Exchange Research Scheme of the Education
   University of Hong Kong
FX The authors disclosed receipt of the following financial support for the
   research of this article: Preparation of this manuscript was supported
   by the "12th Five-Year Plan of Educational Science Project of Guangzhou"
   Grant (No. 1201451102) from Qiao-Min Stiu, the Ministry of Education in
   China (MOE) Project of Humanities and Social Sciences (No. 17YJCZH040)
   and the "13th Five-Year Plan of Philosophy and Social Science of
   Guangdong Province" (No. GD16YXL01) from Kai Dou, and the FEHD
   Internationalization & Exchange Research Scheme of the Education
   University of Hong Kong from Jian-Bin Li.
NR 47
TC 0
Z9 0
U1 5
U2 5
PU SAGE PUBLICATIONS INC
PI THOUSAND OAKS
PA 2455 TELLER RD, THOUSAND OAKS, CA 91320 USA
SN 2167-6968
EI 2167-6984
J9 EMERG ADULTHOOD
JI Emerg. Adulthood
AR UNSP 2167696819862174
DI 10.1177/2167696819862174
EA JUL 2019
PG 7
WC Family Studies; Psychology, Developmental; Psychology, Social
SC Family Studies; Psychology
GA II2GJ
UT WOS:000475020200001
DA 2020-02-16
ER

PT J
AU Gniewosz, G
   Gniewosz, B
AF Gniewosz, Gabriela
   Gniewosz, Burkhard
TI Psychological Adjustment During Multiple Transitions Between Childhood
   and Adolescence
SO JOURNAL OF EARLY ADOLESCENCE
LA English
DT Article; Early Access
DE school transition; early puberty onset; internalizing and externalizing
   problems; family resources
ID PERCEIVED SOCIAL SUPPORT; MENTAL-HEALTH PROBLEMS; FALSE DISCOVERY RATE;
   SECONDARY-SCHOOL; SOCIOECONOMIC-STATUS; MIDDLE SCHOOL; CHILDREN;
   TRAJECTORIES; PUBERTY; FAMILY
AB Based on the temporal framework of transition experiences, this study tested time-graded patterns of family resource effects on children's and early adolescents' psychological adjustment during a time of multiple transitions. Using data of a longitudinal study including 2,020 German children covering the age span between 8 and 12 (n(boys) = 1,035, n(girls) = 985), internalizing and externalizing problems were predicted by parent-child relationship and family's educational background in a multi-group structural equation model, applying time-lagged autoregressive models. The results showed positive resource effects especially through parent-child relationship. The gender-specific effect patterns over time supported the assumption of stronger resource effects when early puberty onset and secondary school transition co-occurred. Thus, it is important to provide support for this vulnerable group during times of multiple transitions.
C1 [Gniewosz, Gabriela] Univ Salzburg, Dept Psychol Psychol Diagnost, Salzburg, Austria.
   [Gniewosz, Burkhard] Univ Salzburg, Quantitat Empir Res Methods, Salzburg, Austria.
RP Gniewosz, G (reprint author), Univ Salzburg, Hellbrunner Str 34, A-5020 Salzburg, Austria.
EM gabriela.gniewosz@sbg.ac.at
RI Gniewosz, Burkhard/I-5460-2014
OI Gniewosz, Burkhard/0000-0003-1062-862X
FU German Research Foundation (DFG)German Research Foundation (DFG) [SPP
   1161]
FX The author(s) disclosed receipt of the following financial support for
   the research, authorship, and/or publication of this article: Pairfam is
   funded as long-term project by the German Research Foundation (DFG; SPP
   1161).
NR 73
TC 0
Z9 0
U1 1
U2 2
PU SAGE PUBLICATIONS INC
PI THOUSAND OAKS
PA 2455 TELLER RD, THOUSAND OAKS, CA 91320 USA
SN 0272-4316
EI 1552-5449
J9 J EARLY ADOLESCENCE
JI J. Early Adolesc.
AR UNSP 0272431619858422
DI 10.1177/0272431619858422
EA JUL 2019
PG 33
WC Family Studies; Psychology, Developmental
SC Family Studies; Psychology
GA IK2KL
UT WOS:000476416600001
DA 2020-02-16
ER

PT J
AU Achenbach, TM
AF Achenbach, Thomas M.
TI International findings with the Achenbach System of Empirically Based
   Assessment (ASEBA): applications to clinical services, research, and
   training
SO CHILD AND ADOLESCENT PSYCHIATRY AND MENTAL HEALTH
LA English
DT Review
DE Multicultural; ASEBA; Norms; Multi-informant; International; Mental
   health services
ID CHILD-BEHAVIOR CHECKLIST; PSYCHOPATHOLOGY; PARENTS; DESIGN
AB The purpose of this invited article is to present multicultural norms and related international findings obtained with the Achenbach System of Empirically Based Assessment (ASEBA) by indigenous researchers in over 50 societies. The article describes ASEBA instruments for which multicultural norms are available, plus procedures for constructing the multicultural norms. It presents applications to clinical services, including use of multi-informant data for assessing children and their parents. The Multicultural Family Assessment Module (MFAM) enables mental health providers to view side-by-side bar graphs of child and parent scores on syndromes, DSM-oriented scales, Internalizing, Externalizing, and Total Problems. Evidence-based assessment of progress and outcomes is facilitated by the Progress & Outcomes App (P&O App). Research applications are outlined, including longitudinal and outcomes research. Applications to training mental health providers include having trainees study standardized multi-informant assessment data prior to interviewing children and their parents. Trainees can also sharpen their clinical skills by completing assessment forms to describe children and their parents, and then using ASEBA software to compare their ratings with ratings by children, parents, and other informants. Practical evidence-based assessment instruments with multicultural norms enable mental health providers, researchers, and trainees to perform intake, progress, and outcome assessments of children and their parents in terms of a standardized international clinical data language.
C1 [Achenbach, Thomas M.] Univ Vermont, Dept Psychiat, 1 South Prospect St, Burlington, VT 05401 USA.
RP Achenbach, TM (reprint author), Univ Vermont, Dept Psychiat, 1 South Prospect St, Burlington, VT 05401 USA.
EM childpsy@together.net
FU University of Vermont Research Center for Children, Youth, and Families
FX The nonprofit University of Vermont Research Center for Children, Youth,
   and Families funds salaries for TMA and clerical support personnel
NR 28
TC 0
Z9 0
U1 3
U2 3
PU BMC
PI LONDON
PA CAMPUS, 4 CRINAN ST, LONDON N1 9XW, ENGLAND
SN 1753-2000
J9 CHILD ADOL PSYCH MEN
JI Child Adolesc. Psychiatry Ment. Health
PD JUL 5
PY 2019
VL 13
AR 30
DI 10.1186/s13034-019-0291-2
PG 10
WC Pediatrics; Psychiatry
SC Pediatrics; Psychiatry
GA IH6AJ
UT WOS:000474574300001
PM 31312253
OA DOAJ Gold, Green Published
DA 2020-02-16
ER

PT J
AU Evans, SC
   Bonadio, FT
   Bearman, SK
   Ugueto, AM
   Chorpita, BF
   Weisz, JR
AF Evans, Spencer C.
   Bonadio, F. Tony
   Bearman, Sarah Kate
   Ugueto, Ana M.
   Chorpita, Bruce F.
   Weisz, John R.
TI Assessing the Irritable and Defiant Dimensions of Youth Oppositional
   Behavior Using CBCL and YSR Items
SO JOURNAL OF CLINICAL CHILD AND ADOLESCENT PSYCHOLOGY
LA English
DT Article; Early Access
ID REVISED CHILD ANXIETY; PSYCHOMETRIC PROPERTIES; MULTIPLE INFORMANTS;
   DEPRESSION SCALE; BIFACTOR MODEL; DISORDER; PARENT; SYMPTOMS; VALIDITY;
   PSYCHOPATHOLOGY
AB Research suggests that irritability and defiance are distinct dimensions of youth oppositionality that are differentially associated with internalizing and conduct problems, respectively. Because much of this evidence has emerged with limited psychometric evaluation, we conducted the first multi-informant examination of selected Child Behavior Checklist (CBCL) and Youth Self Report (YSR) items for measuring irritability and defiance in a large clinical sample. Clinically referred youths (N= 1,030; ages 6-15; 43% female, 42% ethnic minority) were assessed prior to treatment using multi-informant rating scales and diagnostic interviews. Analyses examined factor structure, invariance, internal consistency, multi-informant patterns, and convergent, discriminant, and criterion validity with internalizing and externalizing problems/disorders. A correlated 2-factor model of irritability (stubborn/sullen/irritable, mood, temper) and defiance (argues, disobeys-home, disobeysschool) fit well for both informants. Adequate measurement invariance and scale consistency was consistently found for parent-report but not youth-report. With both informants, all hypothesized convergent and discriminant validity associations were supported: irritability and defiance with internalizing and conduct scales, respectively. However, hypothesized criterion validity associations were largely found only by parent-report: irritability with anxiety and depressive disorders, defiance with conduct disorder, and both with oppositional defiant disorder. Results consistently supported the reliability and validity of the CBCL irritability and defiance scales, with somewhat less consistent support for the YSR scales. Thus, CBCL items may provide psychometrically sound assessment of irritability and defiance, whereas further research is needed to advance youth-report and multi-informant strategies. Results also provide further support for a two subdimension model of oppositional defiant disorder symptoms that includes irritability and defiance.
C1 [Evans, Spencer C.; Bonadio, F. Tony; Weisz, John R.] Harvard Univ, Dept Psychol, 1040 William James Hall,33 Kirkland St, Cambridge, MA 02138 USA.
   [Bonadio, F. Tony] Univ Maryland, Sch Social Work, Inst Innovat & Implementat, 525 W Redwood St, Baltimore, MD 21201 USA.
   [Bearman, Sarah Kate] Univ Texas Austin, Dept Educ Psychol, Austin, TX 78712 USA.
   [Ugueto, Ana M.] UT Hlth Sci Ctr Houston, Dept Psychiat, McGovern Med Sch, Houston, TX USA.
   [Chorpita, Bruce F.] Univ Calif Los Angeles, Dept Psychol, Los Angeles, CA 90024 USA.
RP Evans, SC (reprint author), Harvard Univ, Dept Psychol, 1040 William James Hall,33 Kirkland St, Cambridge, MA 02138 USA.
EM scevans@fas.harvard.edu
OI Evans, Spencer/0000-0001-8644-817X
FU John D. and Catherine T. MacArthur Foundation [83,423, 90,231]; Casey
   Family Programs [FY08-02200]; Annie E. Casey Foundation [209.0037,
   211.0004]; Norlien Foundation; Child Health and Development Institute of
   Connecticut [14DCF6673AA]; AIM for Mental Health (AIM Clinical Science
   Fellowship)
FX We gratefully acknowledge support from the John D. and Catherine T.
   MacArthur Foundation (grants 83,423 and 90,231), Casey Family Programs
   (grant FY08-02200), the Annie E. Casey Foundation (grants 209.0037 and
   211.0004), the Norlien Foundation, the Child Health and Development
   Institute of Connecticut (contract 14DCF6673AA), and AIM for Mental
   Health (AIM Clinical Science Fellowship to SCE).
NR 80
TC 2
Z9 2
U1 8
U2 9
PU ROUTLEDGE JOURNALS, TAYLOR & FRANCIS LTD
PI ABINGDON
PA 2-4 PARK SQUARE, MILTON PARK, ABINGDON OX14 4RN, OXON, ENGLAND
SN 1537-4416
EI 1537-4424
J9 J CLIN CHILD ADOLESC
JI J. Clin. Child Adolesc. Psychol.
DI 10.1080/15374416.2019.1622119
EA JUL 2019
PG 16
WC Psychology, Clinical; Psychology, Developmental
SC Psychology
GA IH3WS
UT WOS:000474424100001
PM 31276433
DA 2020-02-16
ER

PT J
AU Rueth, JE
   Lohaus, A
   Vierhaus, M
AF Rueth, Jana-Elisa
   Lohaus, Arnold
   Vierhaus, Marc
TI The German Version of the Emotion Awareness Questionnaire for Children
   and Adolescents: Associations with Emotion Regulation and Psychosocial
   Adjustment
SO JOURNAL OF PERSONALITY ASSESSMENT
LA English
DT Article
ID DIFFICULTIES QUESTIONNAIRE; PSYCHOMETRIC PROPERTIES; GENDER-DIFFERENCES;
   SOCIAL COMPETENCE; SEX-DIFFERENCES; SELF; VALIDATION; SYMPTOMS; EMPATHY;
   INTELLIGENCE
AB Emotional awareness is an important variable for children's and adolescents' social and emotional development. The aim of this study was to examine the psychometric properties (e.g., factor structure, internal consistencies) of scores on the German translation of the Emotion Awareness Questionnaire (EAQ; Rieffe, Oosterveld, Miers, Meerum Terwogt, & Ly, 2008). Furthermore, to examine the concurrent validity, associations of the six subscales (Differentiating Emotions, Verbal Sharing of Emotions, Not Hiding Emotions, Bodily Unawareness, Attending to Others' Emotions, Analyses of Emotions) with emotion regulation, internalizing and externalizing problems, and prosocial behavior were investigated. Questionnaire data of 1,018 adolescents aged between 11 and 18 were analyzed. The proposed six-factor structure was replicated and internal consistencies were satisfactory. Meaningful associations of the six EAQ subscales with emotion regulation and psychosocial adjustment were found, proving the concurrent validity of this questionnaire. In general, higher emotional awareness was associated with more functional emotion regulation and prosocial behavior, and less dysfunctional emotion regulation and internalizing and externalizing problems. Significant gender differences were detected and are discussed. Overall, the findings suggest that the German EAQ is a useful instrument to assess children's and adolescents' emotional awareness.
C1 [Rueth, Jana-Elisa; Lohaus, Arnold; Vierhaus, Marc] Bielefeld Univ, Dept Psychol, POB 10 01 31,Univ Str 25, D-33615 Bielefeld, Germany.
RP Rueth, JE (reprint author), Bielefeld Univ, Dept Psychol, POB 10 01 31,Univ Str 25, D-33615 Bielefeld, Germany.
EM jana-elisa.rueth@uni-bielefeld.de
OI Rueth, Jana-Elisa/0000-0001-9713-1282
FU German Research Association. (DFG)German Research Foundation (DFG) [LO
   337/28-1, VI 651/2-1]
FX The studies reported in this article were supported by a grant from the
   German Research Association. (DFG; LO 337/28-1, VI 651/2-1) to the
   second and third authors.
NR 55
TC 0
Z9 0
U1 4
U2 5
PU ROUTLEDGE JOURNALS, TAYLOR & FRANCIS LTD
PI ABINGDON
PA 2-4 PARK SQUARE, MILTON PARK, ABINGDON OX14 4RN, OXON, ENGLAND
SN 0022-3891
EI 1532-7752
J9 J PERS ASSESS
JI J. Pers. Assess.
PD JUL 4
PY 2019
VL 101
IS 4
BP 434
EP 445
DI 10.1080/00223891.2018.1492414
PG 12
WC Psychology, Clinical; Psychology, Social
SC Psychology
GA IM4IX
UT WOS:000477959100010
PM 30160538
DA 2020-02-16
ER

PT J
AU Lyons, J
   Romano, E
AF Lyons, Jennifer
   Romano, Elisa
TI Childhood Sexual Abuse Profiles and Psychological Functioning in Adult
   Males
SO JOURNAL OF CHILD SEXUAL ABUSE
LA English
DT Article
DE Male sexual abuse; child maltreatment; latent profile analysis;
   psychological outcomes
ID MENTAL-HEALTH; PREVALENCE; CHILDREN; TERM; VICTIMIZATION; PATTERNS;
   SEQUELAE
AB This study used a person-centered approach to generate profiles of males' sexual abuse characteristics and then link profiles to other types of childhood maltreatment and adversity, and adult outcomes. Data were drawn from 215 North American males (86% Caucasian) aged 17-61 years recruited from websites offering support for sexual abuse. Latent profile analysis identified three profiles, ranging from 1-2 instances of fondling by an unfamiliar extrafamilial perpetrator to chronic, penetrative abuse by individuals within and outside the family. Profiles were labeled Severe (26%), More Severe (33%), and Most Severe (41%). Chi-squares and analysis of variance showed that men in the Most Severe profile were more likely to experience childhood emotional and physical abuse, and a greater number of non-victimization adversities, than men in the other two profiles. After controlling for multiple victimization and adversity, men in the More Severe and Most Severe profiles reported significantly greater internalizing problems than men in the Severe profile, and men in the Most Severe profile reported significantly more trauma symptoms than men in the Severe profile. While these results require replication, they suggest that treatment should be tailored to the individual needs of male survivors.
C1 [Lyons, Jennifer; Romano, Elisa] Univ Ottawa, Ottawa, ON, Canada.
RP Lyons, J (reprint author), Univ Ottawa, Sch Psychol, 136 Jean Jacques Lussier,Room 4023, Ottawa, ON K1N 6N5, Canada.
EM jlyon019@uottawa.ca
FU Canadian Institutes of Health ResearchCanadian Institutes of Health
   Research (CIHR) [610738-190799]
FX The study was supported by a grant from the Canadian Institutes of
   Health Research (610738-190799; Principal Investigator Dr. Christine
   Wekerle).
NR 36
TC 0
Z9 0
U1 0
U2 0
PU ROUTLEDGE JOURNALS, TAYLOR & FRANCIS LTD
PI ABINGDON
PA 2-4 PARK SQUARE, MILTON PARK, ABINGDON OX14 4RN, OXON, ENGLAND
SN 1053-8712
EI 1547-0679
J9 J CHILD SEX ABUS
JI J. Child Sex. Abus.
PD JUL 4
PY 2019
VL 28
IS 5
BP 544
EP 563
DI 10.1080/10538712.2018.1563263
PG 20
WC Psychology, Clinical; Family Studies
SC Psychology; Family Studies
GA IK3MV
UT WOS:000476494000002
PM 30676916
DA 2020-02-16
ER

PT J
AU Zhu, JJ
   Li, Y
   Wood, KR
   Coplan, RJ
   Chen, XY
AF Zhu, Jingjing
   Li, Yan
   Wood, Katherine R.
   Coplan, Robert J.
   Chen, Xinyin
TI Shyness and Socioemotional Functioning in Young Chinese Children: The
   Moderating Role of Receptive Vocabulary
SO EARLY EDUCATION AND DEVELOPMENT
LA English
DT Article
ID EARLY-INTERVENTION-PROGRAM; SCHOOL ADJUSTMENT; SOCIAL WITHDRAWAL;
   BEHAVIORAL-INHIBITION; LANGUAGE-SKILLS; ANXIETY DISORDER;
   EARLY-CHILDHOOD; SHY; PRESCHOOL; UNSOCIABILITY
AB The goal of this study was to explore links among shyness, receptive vocabulary, and indices of socioemotional functioning in a sample of young children in mainland urban China. In particular, we sought to examine the potential moderating role of receptive language in these relations. Participants were N =360 young children (200 boys, 160 girls, M-age=4.72years, SD=0.63) attending preschool/kindergartens in Shanghai, People's Republic of China. Multisource assessments were employed, including maternal ratings (child shyness), standardized tests (receptive vocabulary), child self-reports collected during individual interviews (loneliness), teacher ratings (child internalizing problems), and peer nominations (peer liking). Results indicated that receptive vocabulary moderated (buffering effect) the relations between shyness and several indices of socioemotional functioning. Results are discussed in terms of the implications of language skills for early school adjustment of young shy Chinese children.
C1 [Zhu, Jingjing; Li, Yan] Shanghai Normal Univ, Dept Early Child Educ, 100 Guilin Rd, Shanghai 200234, Peoples R China.
   [Wood, Katherine R.; Coplan, Robert J.] Carleton Univ, Dept Psychol, 1125 Colonel By Dr, Ottawa, ON K1S 5B6, Canada.
   [Chen, Xinyin] Univ Penn, Grad Sch Educ, Philadelphia, PA 19104 USA.
RP Li, Y (reprint author), Shanghai Normal Univ, Dept Early Child Educ, 100 Guilin Rd, Shanghai 200234, Peoples R China.; Coplan, RJ (reprint author), Carleton Univ, Dept Psychol, 1125 Colonel By Dr, Ottawa, ON K1S 5B6, Canada.
EM liyan@shnu.edu.cn; robert_coplan@carleton.ca
OI Wood, Katherine/0000-0001-6833-7564
FU Humanity and Social Science Planning Foundation of the Ministry of
   Education of China [15YJA880033]; China Postdoctoral Science
   FoundationChina Postdoctoral Science Foundation [2018M640412]
FX This research was supported by funding from the Humanity and Social
   Science Planning Foundation of the Ministry of Education of China [Grant
   No. 15YJA880033] and the China Postdoctoral Science Foundation [Grant
   No. 2018M640412].
NR 101
TC 0
Z9 0
U1 2
U2 3
PU ROUTLEDGE JOURNALS, TAYLOR & FRANCIS LTD
PI ABINGDON
PA 2-4 PARK SQUARE, MILTON PARK, ABINGDON OX14 4RN, OXON, ENGLAND
SN 1040-9289
EI 1556-6935
J9 EARLY EDUC DEV
JI Early Educ. Dev.
PD JUL 4
PY 2019
VL 30
IS 5
BP 590
EP 607
DI 10.1080/10409289.2019.1572481
PG 18
WC Education & Educational Research; Psychology, Educational; Psychology,
   Developmental
SC Education & Educational Research; Psychology
GA IG3AG
UT WOS:000473671600002
DA 2020-02-16
ER

PT J
AU Kechter, A
   Leventhal, AM
AF Kechter, Afton
   Leventhal, Adam M.
TI Longitudinal Association of Sleep Problems and Distress Tolerance During
   Adolescence
SO BEHAVIORAL MEDICINE
LA English
DT Article
DE adolescence; distress tolerance; emotional psychopathology;
   longitudinal; sleep problems
ID REVISED CHILD ANXIETY; INTERNALIZING SYMPTOMS; DEPRESSION SCALE;
   MODERATING ROLE; RISK BEHAVIORS; DISORDERS; DURATION; HEALTH; MODEL
AB The mechanism by which sleep problems adversely impacts adolescent health is poorly understood. Distress tolerance-a multifactorial trait indicative of one's ability to withstand negative emotions and persist toward long-term goals-is implicated in numerous emotional psychopathologies and an important target for research and practice. We hypothesized that the adverse psychobiological effects of sleep problems could disrupt the development of distress tolerance during adolescence. This longitudinal study examined whether sleep problems predicted changes in four facets of distress tolerance during adolescence: (1) absorption-feeling attention is captured by negative emotions, (2) appraisal-experiencing distress as unacceptable, (3) regulation-engaging in behaviors to terminate distress, and (4) tolerance-low perceived ability to tolerate distress. High school students (M baseline age = 15.5 years, N = 2,309, 56.1% female), completed self-report measures of sleep problems and distress tolerance at baseline and 1-year follow-up. In linear regression models adjusting for baseline distress tolerance, sleep problems predicted poorer distress tolerance at 1-year follow-up for each distress tolerance facet (beta s = -0.10 to -0.24, ps <= 0.02). After additionally controlling for sociodemographics and emotional psychopathology, sleep problems were associated with poorer distress tolerance for absorption (beta = -0.13, p = 0.004) and appraisal (beta = -0.09, p = 0.049) facets, but not regulation or tolerance (ps >= 0.35) facets. Interventions targeting healthy sleep habits warrant consideration for improving adolescent development of certain facets of distress tolerance, and in turn various positive health outcomes improved by distress tolerance.
C1 [Kechter, Afton; Leventhal, Adam M.] Univ Southern Calif, Keck Sch Med, Dept Prevent Med, Los Angeles, CA 90033 USA.
   [Leventhal, Adam M.] Univ Southern Calif, Dept Psychol, Los Angeles, CA 90089 USA.
RP Leventhal, AM (reprint author), Univ Southern Calif, 2250 Alcazar St,CSC 271, Los Angeles, CA 90033 USA.
EM adam.leventhal@usc.edu
FU National Cancer InstituteUnited States Department of Health & Human
   ServicesNational Institutes of Health (NIH) - USANIH National Cancer
   Institute (NCI) [T32-CA009492-34]; National Institute on Drug
   AbuseUnited States Department of Health & Human ServicesNational
   Institutes of Health (NIH) - USANIH National Institute on Drug Abuse
   (NIDA) [R01-DA033296]
FX This study was supported by the National Cancer Institute
   [T32-CA009492-34] and the National Institute on Drug Abuse
   [R01-DA033296].
NR 38
TC 0
Z9 0
U1 2
U2 2
PU ROUTLEDGE JOURNALS, TAYLOR & FRANCIS LTD
PI ABINGDON
PA 2-4 PARK SQUARE, MILTON PARK, ABINGDON OX14 4RN, OXON, ENGLAND
SN 0896-4289
EI 1940-4026
J9 BEHAV MED
JI Behav. Med.
PD JUL 3
PY 2019
VL 45
IS 3
BP 240
EP 248
DI 10.1080/08964289.2018.1514362
PG 9
WC Behavioral Sciences; Psychiatry
SC Behavioral Sciences; Psychiatry
GA IP7UG
UT WOS:000480252900005
PM 30358501
DA 2020-02-16
ER

PT J
AU Julian, MM
   McCall, RB
   Groark, CJ
   Muhamedrahimov, RJ
   Palmov, OI
   Nikiforova, NV
AF Julian, Megan M.
   McCall, Robert B.
   Groark, Christina J.
   Muhamedrahimov, Rifkat J.
   Palmov, Oleg, I
   Nikiforova, Natasha, V
TI Development of children adopted to the United States following a
   social-emotional intervention in St. Petersburg (Russian Federation)
   institutions
SO APPLIED DEVELOPMENTAL SCIENCE
LA English
DT Article
ID MASSIVE CATCH-UP; BEHAVIOR PROBLEMS; EARLY-CHILDHOOD; EARLY DEPRIVATION;
   YOUNG-CHILDREN; FOSTER-CARE; INTERNATIONAL ADOPTEES; METAANALYTIC
   EVIDENCE; EXECUTIVE FUNCTION; EARLY ADVERSITY
AB This study is a post-adoption follow-up of social-emotional interventions in St. Petersburg, Russian Federation Baby Homes (BHs). Children previously resided in BHs and received Care as Usual (CAU, N = 220), Training Only (TO, N = 94), or Training plus Structural Changes (T + SC, N = 45). This study examined intervention effects 0-6.5 years post-adoption to the United States, at age 9 months to 7 years old. Adoptive parents completed questionnaires on their child's social and behavioral development. Intervention graduates had better attachment security, less indiscriminate friendliness, and fewer behavior problems than CAU graduates. Children who had longer exposure to intervention conditions had better attachment security, but poorer executive function, externalizing and internalizing problems, and competence. Thus, although postinstitutionalized children were generally functioning in the normal range in early childhood and effect sizes were small, a social-emotional intervention in institutions is associated with modest benefits to attachment and behavior problems and apparent decrements to executive function.
C1 [Julian, Megan M.] Univ Michigan, Ann Arbor, MI 48109 USA.
   [McCall, Robert B.; Groark, Christina J.] Univ Pittsburgh, Pittsburgh, PA 15260 USA.
   [Muhamedrahimov, Rifkat J.; Palmov, Oleg, I] St Petersburg State Univ, St Petersburg, Russia.
   [Nikiforova, Natasha, V] Baby Home 13, St Petersburg, Russia.
RP Julian, MM (reprint author), Univ Michigan, Ctr Human Growth & Dev, 300 N Ingalls St,10th Floor, Ann Arbor, MI 48109 USA.
EM mmjulian@umich.edu
RI Julian, Megan/AAC-5960-2019
OI Julian, Megan/0000-0002-1887-8730
FU Eunice Shriver Kennedy National Institute of Child Health and Human
   DevelopmentUnited States Department of Health & Human ServicesNational
   Institutes of Health (NIH) - USANIH Eunice Kennedy Shriver National
   Institute of Child Health & Human Development (NICHD) [HD050212,
   HD39017]; T32 postdoctoral fellowship [HD079350]
FX This project supported by grants HD050212 and HD39017 from the Eunice
   Shriver Kennedy National Institute of Child Health and Human Development
   to authors McCall and Groark. T32 postdoctoral fellowship funding
   (HD079350; PI: J. Lumeng) supported the primary author. The
   interpretations and opinions expressed in this article are those of the
   authors, not the funder.
NR 99
TC 0
Z9 0
U1 5
U2 6
PU ROUTLEDGE JOURNALS, TAYLOR & FRANCIS LTD
PI ABINGDON
PA 2-4 PARK SQUARE, MILTON PARK, ABINGDON OX14 4RN, OXON, ENGLAND
SN 1088-8691
EI 1532-480X
J9 APPL DEV SCI
JI Appl. Dev. Sci.
PD JUL 3
PY 2019
VL 23
IS 3
BP 273
EP 293
DI 10.1080/10888691.2017.1420480
PG 21
WC Psychology, Developmental
SC Psychology
GA IH4DW
UT WOS:000474442900006
PM 31488944
OA Green Accepted
DA 2020-02-16
ER

PT J
AU Nelson, JA
   Boyer, BP
   Smith, OA
   Villarreal, DL
AF Nelson, Jackie A.
   Boyer, Brittany P.
   Smith, Olivia A.
   Villarreal, Deyaun L.
TI Relations between Characteristics of Collaborative and Oppositional
   Mother-Child Conflict
SO PARENTING-SCIENCE AND PRACTICE
LA English
DT Article
ID PARENT-CHILD; INCONSISTENT DISCIPLINE; INTERPERSONAL-BEHAVIOR;
   INTERACTION STYLE; AGGRESSION; FAMILY; ADOLESCENCE; DEPRESSION;
   EXPERIENCE; RESOLUTION
AB SYNOPSISObjective. Oppositional parent-child conflict interactions and inconsistent parenting practices have each been associated with more negative socioemotional outcomes for children. The current study aimed to identify groups of mother-child dyads based on average levels and variability in collaborative and oppositional conflict characteristics during a typical week. We also examined relations between conflict groups and child behaviors, maternal behaviors, and family demographic characteristics. Design. In a sample of 142 mothers of 5- to 8-year-old children, we assessed qualities of daily conflict interactions over one week via online parent reports. Results. Based on average levels of conflict collaboration and opposition, and variability in these qualities from one interaction to the next, we identified three mother-child conflict groups using latent profile analysis: temperate stable, negative volatile, and moderate. Temperate stable dyads included children who were older and displayed the least internalizing and externalizing behavior problems and included mothers who reported the least parenting distress. Conclusions. Distinct information was provided by variable-centered and person-centered analyses and inconsistencies in conflict characteristics - whether negative or positive - tended to co-occur in families.
C1 [Nelson, Jackie A.; Smith, Olivia A.; Villarreal, Deyaun L.] Univ Texas Dallas, 800 W Campbell Rd GR41, Richardson, TX 75080 USA.
   [Boyer, Brittany P.] Univ Texas Austin, Austin, TX 78712 USA.
RP Nelson, JA (reprint author), Univ Texas Dallas, 800 W Campbell Rd GR41, Richardson, TX 75080 USA.
EM Jackie.Nelson@utdallas.edu
FU University of Texas at Dallas
FX The University of Texas at Dallas which sponsored this research did not
   have a role in the design and conduct of the study; collection,
   management, analysis, and interpretation of data; preparation, review,
   or approval of the manuscript; or decision to submit the manuscript for
   publication.
NR 43
TC 0
Z9 0
U1 2
U2 2
PU ROUTLEDGE JOURNALS, TAYLOR & FRANCIS LTD
PI ABINGDON
PA 2-4 PARK SQUARE, MILTON PARK, ABINGDON OX14 4RN, OXON, ENGLAND
SN 1529-5192
EI 1532-7922
J9 PARENT-SCI PRACT
JI Parent.-Sci. Pract.
PD JUL 3
PY 2019
VL 19
IS 3
BP 203
EP 216
DI 10.1080/15295192.2019.1615794
PG 14
WC Family Studies; Psychology, Developmental
SC Family Studies; Psychology
GA IG5HC
UT WOS:000473833100002
DA 2020-02-16
ER

PT J
AU Goncalves, S
   Vieira, AI
   Machado, BC
   Costa, R
   Pinheiro, J
   Conceicao, E
AF Goncalves, Sonia
   Vieira, Ana Isabel
   Machado, Barbara Cesar
   Costa, Renata
   Pinheiro, Joana
   Conceicao, Eva
TI Avoidant/restrictive food intake disorder symptoms in children:
   Associations with child and family variables
SO CHILDRENS HEALTH CARE
LA English
DT Article
DE Avoidant; restrictive food intake disorder; child; family
ID EATING-DISORDERS; PARENTAL ATTITUDES; ADOLESCENTS; PREVALENCE;
   PREDICTORS
AB This study sought to determine the frequency of possible cases of avoidant/restrictive food intake disorder (ARFID) in a Portuguese sample of school-aged children and to assess the associations with child's internalizing problems, BMI z-score and body dissatisfaction, and parents' eating habits, attitudes and practices. We assessed 330 children through child's and parents'measures. Fifty-one (15.5%) children were possible cases of ARFID based on their symptom's presentation. There were no association between sex and possible cases of ARFID, and no significant differences between possible cases of ARFID and nonpossible cases of ARFID regarding age. Lower BMI z-score and anxiety/depression were associated with possible cases of ARFID.
C1 [Goncalves, Sonia; Vieira, Ana Isabel; Costa, Renata; Pinheiro, Joana; Conceicao, Eva] Univ Minho, Sch Psychol, Campus Gualtar, Braga, Portugal.
   [Machado, Barbara Cesar] Catholic Univ, Fac Educ & Psychol, Porto, Portugal.
RP Goncalves, S (reprint author), Univ Minho, Sch Psychol, Campus Gualtar, Braga, Portugal.
EM sgoncalves@psi.uminho.pt
RI /H-8088-2013
OI /0000-0002-1982-5796; Vieira, Ana/0000-0002-7908-4889
NR 32
TC 0
Z9 0
U1 3
U2 4
PU ROUTLEDGE JOURNALS, TAYLOR & FRANCIS LTD
PI ABINGDON
PA 2-4 PARK SQUARE, MILTON PARK, ABINGDON OX14 4RN, OXON, ENGLAND
SN 0273-9615
EI 1532-6888
J9 CHILD HEALTH CARE
JI Child. Health Care
PD JUL 3
PY 2019
VL 48
IS 3
BP 301
EP 313
DI 10.1080/02739615.2018.1532796
PG 13
WC Public, Environmental & Occupational Health
SC Public, Environmental & Occupational Health
GA IF6RN
UT WOS:000473207900003
DA 2020-02-16
ER

PT J
AU Luoma, I
   Korhonen, M
   Puura, K
   Salmelin, RK
AF Luoma, Ilona
   Korhonen, Marie
   Puura, Kaija
   Salmelin, Raili K.
TI Maternal loneliness: concurrent and longitudinal associations with
   depressive symptoms and child adjustment
SO PSYCHOLOGY HEALTH & MEDICINE
LA English
DT Article
DE Loneliness; maternal depression; developmental psychopathology;
   internalizing symptoms
ID POSTNATAL DEPRESSION; SOCIAL RELATIONSHIPS; MENTAL-DISORDERS; PREGNANCY;
   ANXIETY; STRESS; HEALTH; MODEL; RISK; PSYCHOPATHOLOGY
AB Loneliness has potentially adverse effects on health and is often connected with depression, while maternal depression has been shown to have a harmful effect on many indicators of children's socioemotional outcomes. The prevalence of loneliness among first-time mothers and its associations with depressive symptoms, background factors, and child outcomes in middle childhood and adolescence were investigated in this longitudinal study. A sample of 122 mother-child dyads was collected from maternal health clinics in Tampere, Finland. The mothers reported their feelings of loneliness at three time points: during pregnancy and when their firstborn child was 8-9 and 16-17years old. Maternal depressive symptoms were screened using the Edinburgh Postnatal Depression Scale (EPDS) at the same time points. The children's internalizing and externalizing problems were assessed using the Child Behavior Checklist (CBCL) and Youth Self Report (YSR) questionnaires. Some 34-38% of the mothers reported loneliness at the different study points. Maternal loneliness showed associations with dissatisfaction with life and the pair relationship, and with the presence of depressive symptoms. The mother's prenatal loneliness predicted the child's internalizing problems in adolescence. Interventions aimed at relieving loneliness should be provided for mothers at all stages of motherhood.
C1 [Luoma, Ilona; Korhonen, Marie; Puura, Kaija] Univ Tampere, Fac Med & Life Sci, Tampere, Finland.
   [Luoma, Ilona; Puura, Kaija; Salmelin, Raili K.] Tampere Univ Hosp, Dept Child Psychiat, Tampere, Finland.
   [Luoma, Ilona] Univ Eastern Finland, Fac Hlth Sci, POB 1627, FI-70211 Kuopio, Finland.
   [Luoma, Ilona] Kuopio Univ Hosp, Dept Paediat, Kuopio, Finland.
   [Korhonen, Marie] Helsinki Univ Hosp, Dept Child Psychiat, Helsinki, Finland.
   [Salmelin, Raili K.] Univ Tampere, Fac Social Sci, Tampere, Finland.
RP Luoma, I (reprint author), Univ Eastern Finland, Fac Hlth Sci, POB 1627, FI-70211 Kuopio, Finland.
EM ilona.luoma@uef.fi
RI Luoma, Ilona/AAD-1409-2020
FU Tampere University Hospital/Competitive State Research Financing [9S033,
   9T031, 9U031]; Competitive State Research Financing of the Expert
   Responsibility area of Tampere University Hospital [9S033,9T031,9U031]
FX This work was supported by Tampere University Hospital/Competitive State
   Research Financing under grants number 9S033, 9T031 and 9U031; The
   Competitive State Research Financing of the Expert Responsibility area
   of Tampere University Hospital [9S033,9T031,9U031].
NR 36
TC 1
Z9 1
U1 2
U2 9
PU ROUTLEDGE JOURNALS, TAYLOR & FRANCIS LTD
PI ABINGDON
PA 2-4 PARK SQUARE, MILTON PARK, ABINGDON OX14 4RN, OXON, ENGLAND
SN 1354-8506
EI 1465-3966
J9 PSYCHOL HEALTH MED
JI Psychol. Health Med.
PD JUL 3
PY 2019
VL 24
IS 6
BP 667
EP 679
DI 10.1080/13548506.2018.1554251
PG 13
WC Public, Environmental & Occupational Health
SC Public, Environmental & Occupational Health
GA HX9DR
UT WOS:000467707700003
PM 30514104
DA 2020-02-16
ER

PT J
AU Piqueras, JA
   Soto-Sanz, V
   Rodriguez-Marin, J
   Garcia-Oliva, C
AF Antonio Piqueras, Jose
   Soto-Sanz, Victoria
   Rodriguez-Marin, Jesus
   Garcia-Oliva, Carlos
TI What is the Role of Internalizing and Externalizing Symptoms in
   Adolescent Suicide Behaviors?
SO INTERNATIONAL JOURNAL OF ENVIRONMENTAL RESEARCH AND PUBLIC HEALTH
LA English
DT Article
DE suicide; adolescence; symptomatology; internalizing; externalizing;
   longitudinal
ID NONSUICIDAL SELF-INJURY; RISK-FACTORS; DEPRESSIVE SYMPTOMS;
   YOUNG-ADULTS; DISORDERS; POPULATION; IDEATION; ANXIETY; YOUTH;
   QUESTIONNAIRE
AB Suicide is the second leading cause of death in adolescents and young adults aged 15 to 29 years. Specifically, the presence of internalizing and externalizing symptomatology is related to increased risk for suicide at these ages. Few studies have analyzed the relations between these symptoms and their role as mediators in predicting suicide behavior. This study aimed to examine the relation between internalizing and externalizing symptomatology and suicide behaviors through a longitudinal study. The sample consisted of 238 adolescents aged 12 to 18 years. The data were analyzed via the PROCESS Statistical Package. The main results showed that previous depression symptoms had a significant indirect effect, through previous suicide behaviors and current depression symptoms, on current suicide behaviors, accounting for 61% of the total variance explained. Additionally, being a girl increased this risk. Therefore, the implementation of early identification and intervention programs to address youth symptoms of depression and suicidal behaviors could significantly reduce the risk for future suicidal behaviors in adolescence.
C1 [Antonio Piqueras, Jose; Soto-Sanz, Victoria; Rodriguez-Marin, Jesus; Garcia-Oliva, Carlos] Miguel Hernandez Univ Elche, Alicante 03202, Spain.
RP Soto-Sanz, V (reprint author), Miguel Hernandez Univ Elche, Alicante 03202, Spain.
EM v.soto@umh.es
RI Piqueras, Jose A/C-6011-2011
OI Piqueras, Jose A/0000-0002-3604-5441
FU Vicerrectorado for Research and Technological Development from Miguel
   Hernandez University (BANCAJA-UMH); Research in Social Sciences of the
   Instituto Alicantino de Cultura Juan Gil-Albert
FX This research was funded by the Vicerrectorado for Research and
   Technological Development from Miguel Hernandez University (BANCAJA-UMH,
   call 2010) and a grant from Research in Social Sciences of the Instituto
   Alicantino de Cultura Juan Gil-Albert.
NR 68
TC 0
Z9 0
U1 2
U2 3
PU MDPI
PI BASEL
PA ST ALBAN-ANLAGE 66, CH-4052 BASEL, SWITZERLAND
SN 1661-7827
EI 1660-4601
J9 INT J ENV RES PUB HE
JI Int. J. Environ. Res. Public Health
PD JUL 2
PY 2019
VL 16
IS 14
AR 2511
DI 10.3390/ijerph16142511
PG 13
WC Environmental Sciences; Public, Environmental & Occupational Health
SC Environmental Sciences & Ecology; Public, Environmental & Occupational
   Health
GA IQ3NV
UT WOS:000480659300064
PM 31337102
OA DOAJ Gold, Green Published
DA 2020-02-16
ER

PT J
AU Palladino, BE
   Nocentini, A
   Menesini, E
AF Palladino, Benedetta Emanuela
   Nocentini, Annalaura
   Menesini, Ersilia
TI How to Stop Victims' Suffering? Indirect Effects of an Anti-Bullying
   Program on Internalizing Symptoms
SO INTERNATIONAL JOURNAL OF ENVIRONMENTAL RESEARCH AND PUBLIC HEALTH
LA English
DT Article
DE antibullying intervention; internalizing symptoms; internalizing
   problems; NoTrap program; cybervictimization; victimization;
   evidence-based intervention; indirect effects; mediation model; latent
   growth curve model
ID PEER VICTIMIZATION; PSYCHOSOMATIC PROBLEMS; SCHOOL; CHILDHOOD;
   CYBERVICTIMIZATION; INTERVENTION; DIFFICULTIES; METAANALYSIS;
   ASSOCIATION; ADOLESCENTS
AB Victims of bullying and cyberbullying present internalizing problems, such as anxiety, psychosomatic and depressive symptoms, and are at higher risk of considering or attempting suicide. Researchers have put great effort into developing interventions able to stop bullying and cyberbullying, and thus buffering possible negative consequences. Despite this, only a few of them have investigated the effects of these programs on the psychological suffering of the victims. The NoTrap! program is an Italian evidence-based intervention able to reduce victimization, bullying, cybervictimization and cyberbullying. The aim of the present study is to analyze whether the NoTrap! program can reduce internalizing symptoms through the decrease in both victimization and cybervictimization. Participants were 622 adolescents, enrolled in the 9th grade of eight high schools in Tuscany (experimental group: N = 451; control group: N = 171). We collected data at three time points: pre-, mid- and post-intervention. Using latent growth curve models, we found that the program significantly predicted the change in internalizing symptoms over time. Furthermore, the mediation model showed that only the indirect effect via cybervictimization was significant. In summary, the program reduced internalizing symptoms within the experimental group successfully, through the decrease in cybervictimization more so than through the mediational effect of decreasing victimization.
C1 [Palladino, Benedetta Emanuela; Nocentini, Annalaura; Menesini, Ersilia] Univ Florence, Dept Educ Languages Intercultures Literatures & P, Via San Salvi 12,Padiglione 26, I-50135 Florence, Italy.
RP Palladino, BE (reprint author), Univ Florence, Dept Educ Languages Intercultures Literatures & P, Via San Salvi 12,Padiglione 26, I-50135 Florence, Italy.
EM benedettaemanuela.palladino@unifi.it
OI PALLADINO, BENEDETTA EMANUELA/0000-0001-6777-106X
NR 62
TC 1
Z9 1
U1 5
U2 5
PU MDPI
PI BASEL
PA ST ALBAN-ANLAGE 66, CH-4052 BASEL, SWITZERLAND
SN 1661-7827
EI 1660-4601
J9 INT J ENV RES PUB HE
JI Int. J. Environ. Res. Public Health
PD JUL 2
PY 2019
VL 16
IS 14
AR 2631
DI 10.3390/ijerph16142631
PG 17
WC Environmental Sciences; Public, Environmental & Occupational Health
SC Environmental Sciences & Ecology; Public, Environmental & Occupational
   Health
GA IQ3NV
UT WOS:000480659300183
PM 31340598
OA DOAJ Gold, Green Published
DA 2020-02-16
ER

PT J
AU Marquez-Caraveo, ME
   Perez-Barron, V
AF Elena Marquez-Caraveo, Maria
   Perez-Barron, Veronica
TI Protective factors, positive qualities and psychopathology in
   adolescents in clinical settings
SO SALUD PUBLICA DE MEXICO
LA Spanish
DT Article
DE protective factors; psychopathology; adolescents
ID PSYCHIATRIC-DISORDERS; SEX-DIFFERENCES; MEXICO; YOUTH
AB Objective. To identify positive qualities and mental health problems in adolescents that are clients of a mental health specialized service. Materials and methods. The sample consisted of 145 patients of both sexes.The Mexican validated official international Hispanic version of the Youth Self Report/ 11-18 (YSR/ 11-18) was used; it measures psychopathology and individual characteristics associated with positive adaptation, called Positive Qualities. Results. The positive quality most commonly reported was related to the positive social behavior, without mean differences between girls and boys. Girls showed the highest level of internalizing and externalizing problems. Conclusions. Adolescents with psychopathology in clinical settings also show positive qualities. It is important to identify and enhance these characteristics as protective factors in adolescents living in high -risk contexts. Girls showed higher psychopathology levels, implying gender differences in preventive intervention.
C1 [Elena Marquez-Caraveo, Maria; Perez-Barron, Veronica] Hosp Psiquiatr Infantil Dr Juan N Navarro, Mexico City, DF, Mexico.
RP Marquez-Caraveo, ME (reprint author), Av San Buenaventura 86, Mexico City 14080, DF, Mexico.
EM malenamarquezc@gmail.com
NR 19
TC 0
Z9 0
U1 0
U2 0
PU INST NACIONAL SALUD PUBLICA
PI CUERNAVACA
PA AV UNIVERSIDAD 655, COL SANTA MARIA AHUACATITLAN, CUERNAVACA 62508,
   MORELOS, MEXICO
SN 0036-3634
EI 1606-7916
J9 SALUD PUBLICA MEXICO
JI Salud Publica Mexico
PD JUL-AUG
PY 2019
VL 61
IS 4
BP 470
EP 477
DI 10.21149/10275
PG 8
WC Public, Environmental & Occupational Health
SC Public, Environmental & Occupational Health
GA JU5US
UT WOS:000501742200008
PM 31314213
OA DOAJ Gold
DA 2020-02-16
ER

PT J
AU Caraveo-Anduaga, JJ
   Martinez-Velez, NA
AF Javier Caraveo-Anduaga, Jorge
   Angelica Martinez-Velez, Nora
TI Children's mental health: a priority to consider
SO SALUD PUBLICA DE MEXICO
LA Spanish
DT Article
DE child; behavior disorders; ADHD; internalizing; externalizing;
   prevalence
ID ADOLESCENTS; PSYCHOPATHOLOGY; CARE; COMORBIDITY; DISORDERS; VALIDITY;
   ANXIETY; CBTD
AB Objective.To identify possible changes in the frequency of psychopathological syndromes in Mexican children population over a 15 -year period using the Brief Screening and Diagnostic Questionnaire (CBTD in Spanish). Materials and methods. Information gathered from different studies on the general population, schools and medical general practice are analyzed. Results from the Mexico City study were used as base rates for comparisons. Results. Higher prevalence of externalizing syndromes such as attention deficit and hyperactivity, oppositional and explosive conduct were very evident. Also, anxiety and depressive syndromes showed a notable increase. Prevalence of abnormal language and probable epilepsy were also increased on different age -groups. Conclusions. Findings are discussed in light of longitudinal reports in the literature as well as on reports in adolescent population in Mexico.
C1 [Javier Caraveo-Anduaga, Jorge; Angelica Martinez-Velez, Nora] Inst Nacl Psiquiatria Ramon de la Fuente Muniz, Calzada Mexico Xochimilco 101, Mexico City 14370, DF, Mexico.
RP Caraveo-Anduaga, JJ (reprint author), Inst Nacl Psiquiatria Ramon de la Fuente Muniz, Calzada Mexico Xochimilco 101, Mexico City 14370, DF, Mexico.
EM caraveoj@imp.edu.mx
NR 31
TC 0
Z9 0
U1 1
U2 1
PU INST NACIONAL SALUD PUBLICA
PI CUERNAVACA
PA AV UNIVERSIDAD 655, COL SANTA MARIA AHUACATITLAN, CUERNAVACA 62508,
   MORELOS, MEXICO
SN 0036-3634
EI 1606-7916
J9 SALUD PUBLICA MEXICO
JI Salud Publica Mexico
PD JUL-AUG
PY 2019
VL 61
IS 4
BP 514
EP 523
DI 10.21149/9727
PG 10
WC Public, Environmental & Occupational Health
SC Public, Environmental & Occupational Health
GA JU5US
UT WOS:000501742200013
PM 31314207
OA DOAJ Gold
DA 2020-02-16
ER

PT J
AU Faro, AL
   Mckee, LG
   Garcia, RL
   O'Leary, JL
AF Faro, Alyssa L.
   Mckee, Laura G.
   Garcia, Randi L.
   O'Leary, Jessica L.
TI Emotion socialization, social connectedness and internalizing symptoms
   in emerging adults
SO JOURNAL OF APPLIED DEVELOPMENTAL PSYCHOLOGY
LA English
DT Article
DE Anxiety; Depression; Emotion socialization; Social connectedness;
   Emerging adults
ID CHILDRENS NEGATIVE EMOTIONS; SELF-ESTEEM; PARENTAL SOCIALIZATION;
   MATERNAL DEPRESSION; GENDER-DIFFERENCES; SUICIDAL THOUGHTS;
   PSYCHOPATHOLOGY; CHILDHOOD; ANXIETY; ADOLESCENCE
AB Internalizing disorders represent a substantial public health burden in the United States, and recent studies have focused on identifying factors related to internalizing symptoms (IS) in emerging adults (EA). The current study utilizes Structural Equation Modeling to examine the associations between parental psychopathology, recalled parent emotion socialization (ES), EA perception of social connectedness (SC), and EA IS in a comprehensive model with a single informant EA sample (N = 249). The current investigation considers the impact of parent gender on the models predicting EA IS. Results suggest that parental psychopathology is associated with specific ES behaviors, and SC serves as a mediator of the relation between some parental ES responses (i.e., paternal neglect) and EA IS. By incorporating these important elements in a parsimonious model, this study has identified potentially malleable factors related to EA IS, which have important implications for intervention and prevention programming in the family context.
C1 [Faro, Alyssa L.] Harvard Med Sch, Dept Psychiat, Boston, MA 02115 USA.
   [Faro, Alyssa L.] McLean Hosp, Child & Adolescent Psychiat Div, Middleboro, MA USA.
   [Mckee, Laura G.] Georgia State Univ, Dept Psychol, Atlanta, GA 30303 USA.
   [Garcia, Randi L.] Smith Coll, Dept Psychol, Northampton, MA 01063 USA.
   [Garcia, Randi L.] Smith Coll, Program Stat & Data Sci, Northampton, MA 01063 USA.
   [O'Leary, Jessica L.] Clark Univ, Dept Psychol, Worcester, MA 01610 USA.
RP Faro, AL (reprint author), McLean Hosp, 23 Isaac St, Middleboro, MA 02346 USA.
EM alfaro@partners.org
FU John Templeton Foundation [43893]
FX This project was made possible through the support of a grant from the
   John Templeton Foundation (Grant #43893). The opinions expressed in this
   publication are those of the author(s) and do not necessarily reflect
   the views of the John Templeton Foundation. The sponsor did not have a
   role in the study design; collection, analysis or interpretation of the
   data; the writing of the report; or in our decision to submit this
   article for publication.
NR 72
TC 0
Z9 0
U1 0
U2 0
PU ELSEVIER SCIENCE INC
PI NEW YORK
PA STE 800, 230 PARK AVE, NEW YORK, NY 10169 USA
SN 0193-3973
EI 1873-7900
J9 J APPL DEV PSYCHOL
JI J. Appl. Dev. Psychol.
PD JUL-SEP
PY 2019
VL 64
AR UNSP 101051
DI 10.1016/j.appdev.2019.101051
PG 9
WC Psychology, Developmental
SC Psychology
GA JQ2AR
UT WOS:000498754400003
DA 2020-02-16
ER

PT J
AU Zdebik, MA
   Boivin, M
   Battaglia, M
   Tremblay, RE
   Falissard, B
   Cote, SM
AF Zdebik, Magdalena A.
   Boivin, Michel
   Battaglia, Marco
   Tremblay, Richard E.
   Falissard, Bruno
   Cote, Sylvana M.
TI Childhood multi-trajectories of shyness, anxiety and depression:
   Associations with adolescent internalizing problems
SO JOURNAL OF APPLIED DEVELOPMENTAL PSYCHOLOGY
LA English
DT Article
DE Anxiety; Depression; Shyness; Social phobia; Developmental
   multi-trajectories; Internalizing disorders
ID ANALYZING DEVELOPMENTAL TRAJECTORIES; BEHAVIORAL-INHIBITION; SOCIAL
   ANXIETY; SOCIOECONOMIC INEQUALITIES; CEREBRAL RESPONSES;
   GENDER-DIFFERENCES; RISK-FACTORS; SYMPTOMS; DISORDERS; CHILDREN
AB This study tested the specificity of associations between childhood multi-trajectories of shyness, anxiety and depression symptoms and adolescent social phobia, generalized anxiety disorder (GAD) and depression, as well as functional impairment. A population sample of 1596 singletons was followed over 15 years. Mothers rated child shyness, anxiety and depression between 11/2 and 8 years-old. Adolescents self-reported symptoms of social phobia, GAD and depression at 15 years-old. Multi-trajectories of childhood internalizing symptoms showed developmental heterogeneity. Controlling for perinatal risk factors, low anxiety and depression in childhood were associated with lower GAD, depression and impairment in adolescence. Higher childhood shyness was associated with adolescent social phobia. Higher shyness in girls was a protective factor for GAD, depression and impairment due to depression, while low shyness in boys was linked to higher risk for GAD and impairment due to depression. Our results underline the importance of distinguishing between shyness and different internalizing symptoms.
C1 [Zdebik, Magdalena A.; Tremblay, Richard E.; Cote, Sylvana M.] Univ Montreal, Montreal, PQ, Canada.
   [Zdebik, Magdalena A.; Tremblay, Richard E.; Cote, Sylvana M.] St Justine Hosp, Res Ctr, Montreal, PQ, Canada.
   [Zdebik, Magdalena A.] Univ Quebec Outaouais, Pavillon Alexandre Tache 283,Blvd Alexandre Tache, Gatineau, PQ J8X 3X7, Canada.
   [Boivin, Michel] Univ Laval, Quebec City, PQ, Canada.
   [Tremblay, Richard E.; Cote, Sylvana M.] Tomsk State Univ, Tomsk, Russia.
   [Battaglia, Marco] Univ Toronto, Toronto, ON, Canada.
   [Battaglia, Marco] Ctr Addict & Mental Hlth, Toronto, ON, Canada.
   [Tremblay, Richard E.] Univ Coll, Sch Publ Hlth, Dublin, Ireland.
   [Falissard, Bruno] INSERM, U669, Paris, France.
   [Boivin, Michel] Univ Laval, Ecole Psychol, Pavillon Felix Antoine Savard, Quebec City, PQ G1V 0A6, Canada.
   [Battaglia, Marco] Ctr Addict & Mental Hlth, Child & Youth Psychiat, 80 Workman Way, Toronto, ON M6J 1H4, Canada.
   [Tremblay, Richard E.] Univ Montreal, GRIP, 3050 Edouard Montpetit Blvd, Montreal, PQ H3T 1J7, Canada.
   [Falissard, Bruno] Univ Paris Sud 11, Paris 11, INSERM, U669, Orsay, Ile De France, France.
   [Cote, Sylvana M.] Ecole Sante Publ, Med Sociale & Prevent, 3050 Edouard Montpetit,Bur A-233,CP 6128, Montreal, PQ H3C 3J7, Canada.
RP Zdebik, MA (reprint author), Univ Quebec Outaouais, Pavillon Alexandre Tache 283,Blvd Alexandre Tache, Gatineau, PQ J8X 3X7, Canada.
EM magdalena.zdebik@uqo.ca; michel.boivin@psy.ulaval.ca;
   marco.battaglia@camh.ca; richard.emest.tremblay@umontreal.ca;
   sylvana.cote.1@umontreal.ca
FU Quebec Ministry of Health; Fonds de recherche du Quebec - Sante
   (FRQS)Fonds de la Recherche en Sante du Quebec; Fonds de recherche du
   Quebec - Societe et culture (FRQSC); Social Sciences and Humanities
   Research Council of Canada (SSHRC)Social Sciences and Humanities
   Research Council of Canada (SSHRC); Canadian Institutes of Health
   Research (CIHR)Canadian Institutes of Health Research (CIHR); Sainte -
   Justine Hospital's Research Center; University of Montreal; Canada
   Research Chair ProgramCanada Research Chairs
FX This research was supported by the Quebec Ministry of Health; Fonds de
   recherche du Quebec - Sante (FRQS); Fonds de recherche du Quebec -
   Societe et culture (FRQSC); Social Sciences and Humanities Research
   Council of Canada (SSHRC); Canadian Institutes of Health Research
   (CIHR); Sainte - Justine Hospital's Research Center, and the University
   of Montreal. The authors thank Xuecheng Liu and Alain Girard for
   statistical consultation, and all the participating families in the
   study. The Quebec Institute of Statistics and the Research unit on
   children's psychosocial maladjustment (GRIP) provided data collection
   and management. Michel Boivin is supported by the Canada Research Chair
   Program.
NR 86
TC 0
Z9 0
U1 1
U2 1
PU ELSEVIER SCIENCE INC
PI NEW YORK
PA STE 800, 230 PARK AVE, NEW YORK, NY 10169 USA
SN 0193-3973
EI 1873-7900
J9 J APPL DEV PSYCHOL
JI J. Appl. Dev. Psychol.
PD JUL-SEP
PY 2019
VL 64
AR UNSP 101050
DI 10.1016/j.appdev.2019.101050
PG 12
WC Psychology, Developmental
SC Psychology
GA JQ2AR
UT WOS:000498754400007
DA 2020-02-16
ER

PT J
AU Callaghan, BL
   Gee, DG
   Gabard-Durnam, L
   Telzer, EH
   Humphreys, KL
   Goff, B
   Shapiro, M
   Flannery, J
   Lumian, DS
   Fareri, DS
   Caldera, C
   Tottenham, N
AF Callaghan, Bridget L.
   Gee, Dylan G.
   Gabard-Durnam, Laurel
   Telzer, Eva H.
   Humphreys, Kathryn L.
   Goff, Bonnie
   Shapiro, Mor
   Flannery, Jessica
   Lumian, Daniel S.
   Fareri, Dominic S.
   Caldera, Christina
   Tottenham, Nim
TI Decreased Amygdala Reactivity to Parent Cues Protects Against Anxiety
   Following Early Adversity: An Examination Across 3 Years
SO BIOLOGICAL PSYCHIATRY-COGNITIVE NEUROSCIENCE AND NEUROIMAGING
LA English
DT Article
DE Amygdala; Buffering; fMRI; Parent; Parental deprivation; Previously
   institutionalized
ID ADULT-LIKE FEAR; REVISED CHILD ANXIETY; PSYCHIATRIC-DISORDERS;
   ATTACHMENT SECURITY; BRAIN-DEVELOPMENT; EARLY EMERGENCE; CONNECTIVITY;
   EXTINCTION; DEPRESSION; CORTICOSTERONE
AB BACKGROUND: The human brain remains highly plastic for a protracted developmental period. Thus, although early caregiving adversities that alter amygdala development can result in enduring emotion regulation difficulties, these trajectories should respond to subsequent enriched caregiving. Exposure to high-quality parenting can regulate (i.e., decrease) children's amygdala reactivity, a process that, over the long term, is hypothesized to enhance emotion regulation. We tested the hypothesis that even following adversity, the parent-child relationship would be associated with decreases in amygdala reactivity to parent cues, which would in turn predict lower future anxiety.
   METHODS: Participants were 102 children (6-10 years of age) and adolescents (11-17 years of age), for whom data were collected at one or two time points and who either had experienced institutional care before adoption (n = 45) or had lived always with their biological parents (comparison; n = 57). We examined how amygdala reactivity to visual cues of the parent at time 1 predicted longitudinal change (from time 1 to time 2) in parent-reported child anxiety across 3 years.
   RESULTS: At time 1, on average, amygdala reactivity decrements to parent cues were not seen in children who had received institutional care but were seen in children in the comparison group. However, some children who previously experienced institutional care did show decreased amygdala reactivity to parent cues (similar to 40%), which was associated with greater child-reported feelings of security with their parent. Amygdala decreases at time 1 were followed by steeper anxiety reductions from time 1 to time 2 (i.e., 3 years).
   CONCLUSIONS: These data provide a neurobiological mechanism by which the parent-child relationship can increase resilience, even in children at significant risk for anxiety symptoms.
C1 [Callaghan, Bridget L.; Tottenham, Nim] Columbia Univ, Dept Psychol, New York, NY 10027 USA.
   [Gabard-Durnam, Laurel] Boston Children S Hosp, Boston, MA USA.
   [Callaghan, Bridget L.] Univ Melbourne, Dept Psychiat, Melbourne, Vic, Australia.
   [Gee, Dylan G.] Yale Univ, Dept Psychol, New Haven, CT USA.
   [Telzer, Eva H.] Univ Illinois, Dept Psychol, Champaign, IL USA.
   [Humphreys, Kathryn L.] Vanderbilt Univ, Dept Psychol & Human Dev, Nashville, TN USA.
   [Shapiro, Mor] Univ Calif Los Angeles, David Geffen Sch Med, Los Angeles, CA 90095 USA.
   [Goff, Bonnie; Caldera, Christina] Univ Calif Los Angeles, Dept Psychol, Los Angeles, CA USA.
   [Flannery, Jessica] Univ Oregon, Dept Psychol, Eugene, OR 97403 USA.
   [Lumian, Daniel S.] Univ Denver, Dept Psychol, Denver, CO 80208 USA.
   [Fareri, Dominic S.] Adelphi Univ, Dept Psychol, Garden City, NY USA.
RP Callaghan, BL (reprint author), Columbia Univ, Dept Psychol, New York, NY 10027 USA.
EM blc2139@columbia.edu
OI Callaghan, Bridget/0000-0001-5736-2510
FU National Institute of Mental HealthUnited States Department of Health &
   Human ServicesNational Institutes of Health (NIH) - USANIH National
   Institute of Mental Health (NIMH) [R01MH091864, 1K99MH113821]; Dana
   Foundation; National Science FoundationNational Science Foundation (NSF)
   [BCS-1439258]; National Health and Medical Research CouncilNational
   Health and Medical Research Council of Australia [1091571]; American
   Australian Association; Brain Behavior Research Foundation (National
   Alliance for Research in Schizophrenia and Affective Disorders) [24739]
FX This research was supported by National Institute of Mental Health
   (Grant No. R01MH091864 [to NT] and Grant No. 1K99MH113821 [to BLC]), the
   Dana Foundation (to NT), the National Science Foundation (Conference
   Grant No. BCS-1439258 [to NT and coinvestigators Megan Gunnar, Regina
   Sullivan, Mar Sanchez, and Camelia Hostinar]), the National Health and
   Medical Research Council (Early Career Fellowship No. 1091571 [to BLC]),
   the American Australian Association (to BLC), and the Brain Behavior
   Research Foundation (National Alliance for Research in Schizophrenia and
   Affective Disorders Grant No. 24739 [to BLC]).
NR 53
TC 3
Z9 3
U1 1
U2 1
PU ELSEVIER
PI AMSTERDAM
PA RADARWEG 29, 1043 NX AMSTERDAM, NETHERLANDS
SN 2451-9022
EI 2451-9030
J9 BIOL PSYCHIAT-COGN N
JI Biol. Psychiat.-Cogn. Neurosci. Neuroimag.
PD JUL
PY 2019
VL 4
IS 7
BP 664
EP 671
DI 10.1016/j.bpsc.2019.02.001
PG 8
WC Neurosciences
SC Neurosciences & Neurology
GA JJ8TJ
UT WOS:000494424200010
PM 30952600
DA 2020-02-16
ER

PT J
AU Lambie, GW
   Solomon, C
   Joe, JR
   Kelchner, VP
   Perleoni, MK
AF Lambie, Glenn W.
   Solomon, Coralis
   Joe, J. Richelle
   Kelchner, Viki P.
   Perleoni, Mary K.
TI A School-Based Mental Health Counseling Intervention with Students in
   Title I Elementary Schools
SO CHILDREN & SCHOOLS
LA English
DT Article
DE elementary school students; outcome research; school-based mental health
   counseling intervention
ID SERVICES; BEHAVIOR; OUTCOMES; CHILDREN
AB The present study investigated the influence of a school-based mental health counseling intervention (SBMHCI) on elementary school students' (N = 49) behavioral and emotional problems and school attendance at two Title I elementary schools. The study used a single-group, pretest-posttest design to examine change in the participants' scores after participating in the five-week SBMHCI. The results identified that participants' internalizing and total problem scores exhibited significant improvement over time, per parent report. In addition, participants' school attendance significantly improved over time, from the previous academic year, following the SBMHCI.
C1 [Lambie, Glenn W.; Joe, J. Richelle; Kelchner, Viki P.; Perleoni, Mary K.] Univ Cent Florida, Coll Community Innovat & Educ, Orlando, FL 32816 USA.
   [Solomon, Coralis] Troy Univ, Div Counseling Rehabil & Interpreter Training, Tampa, FL USA.
RP Lambie, GW (reprint author), Univ Cent Florida, Coll Community Innovat & Educ, Orlando, FL 32816 USA.
EM glenn.lambie@ucf.edu
NR 27
TC 1
Z9 1
U1 0
U2 0
PU OXFORD UNIV PRESS
PI OXFORD
PA GREAT CLARENDON ST, OXFORD OX2 6DP, ENGLAND
SN 1532-8759
EI 1545-682X
J9 CHILD SCH
JI Child. Sch.
PD JUL
PY 2019
VL 41
IS 3
BP 161
EP 168
DI 10.1093/cs/cdz011
PG 8
WC Social Work
SC Social Work
GA JH8UP
UT WOS:000493043400004
DA 2020-02-16
ER

PT J
AU O'Loughlin, EK
   Barnett, TA
   McGrath, EJ
   Consalvo, M
   Kakinami, L
AF O'Loughlin, Erin Kathleen
   Barnett, Tracie A.
   McGrath, Ennifer J.
   Consalvo, Mia
   Kakinami, Lisa
TI Factors Associated with Sustained Exergaming: Longitudinal Investigation
SO JMIR SERIOUS GAMES
LA English
DT Article
DE video games; physical activity; adolescents
ID ACTIVE VIDEO GAMES; SELF-DETERMINATION THEORY; PHYSICAL-ACTIVITY;
   ENERGY-EXPENDITURE; OBESITY PREVENTION; CHILDHOOD OBESITY; SCREEN TIME;
   EXERCISE; YOUTH; CHILDREN
AB Background: Exergaming is technology-driven physical activity (PA) which, unlike traditional video game play, requires that participants be physically active to play the game. Exergaming may have potential to increase PA and decrease sedentary behavior in youth, but little is known about sustained exergaming.
   Objective: The objectives of this study were to describe the frequency, correlates, and predictors of sustained exergaming.
   Methods: Data were available in AdoQuest (2005-11), a longitudinal investigation of 1843 grade 5 students in Montreal, Canada. This analysis used data from grade 9 (2008-09) and 11 (2010-11). Participants at Time 1 (T1; mean age 14 years, SD 0.8) who reported past-week exergaming (n=186, 19.1% of AdoQuest sample) completed mailed self-report questionnaires at Time 2 (T2; mean age 16 years, SD 0.8). Independent sociodemographic, psychological, and behavioral correlates (from T2)/predictors (from T1 or earlier) were identified using multivariable logistic regression.
   Results: Of 186 exergamers at T1, 81 (44%) reported exergaming at T2. Being female and having higher introjected regulation (ie, a type of PA motivation indicative of internalizing PA as a behavior) were independent correlates. None of the predictors investigated were associated with sustained exergaming.
   Conclusions: Almost half of grade 9 exergamers sustained exergaming for 2 years. Exergaming may be a viable approach to help adolescents engage in and sustain PA during adolescence. Sex and PA motivation may be important in the sustainability of exergaming.
C1 [O'Loughlin, Erin Kathleen; Barnett, Tracie A.; McGrath, Ennifer J.; Consalvo, Mia; Kakinami, Lisa] Concordia Univ, 1455 De Maisonneuve Blvd, Montreal, PQ H3G 1M8, Canada.
   [O'Loughlin, Erin Kathleen] Ctr Hosp Univ Montreal, Ctr Rech, Montreal, PQ, Canada.
   [Barnett, Tracie A.] Inst Armand Frapp, Ctr Inst Natl Rech Sci, Laval, PQ, Canada.
RP O'Loughlin, EK (reprint author), Concordia Univ, 1455 De Maisonneuve Blvd, Montreal, PQ H3G 1M8, Canada.
EM erino_loughlin@hotmail.com
OI McGrath, Jennifer/0000-0003-1999-5047; Consalvo, Mia/0000-0001-7169-4984
FU Canadian Tobacco Control Research Initiative; Institut national de sante
   publique du Quebec (INSPQ) through Quebec Ministry of Health and Social
   Services
FX This project was funded by the Canadian Tobacco Control Research
   Initiative and the Institut national de sante publique du Quebec (INSPQ)
   through a financial contribution from the Quebec Ministry of Health and
   Social Services to the INSPQ. Views expressed in this document do not
   necessarily reflect those of the Quebec Ministry of Health and Social
   Services. This work is part of the first author's (EKO) PhD dissertation
   and coauthors are committee members.
NR 52
TC 0
Z9 0
U1 0
U2 0
PU JMIR PUBLICATIONS, INC
PI TORONTO
PA 130 QUEENS QUAY E, STE 1102, TORONTO, ON M5A 0P6, CANADA
SN 2291-9279
J9 JMIR SERIOUS GAMES
JI JMIR Serious Games
PD JUL-SEP
PY 2019
VL 7
IS 3
AR e13335
DI 10.2196/13335
PG 13
WC Medical Informatics
SC Medical Informatics
GA JD9RO
UT WOS:000490326100004
PM 31368440
OA DOAJ Gold, Green Accepted, Green Published
DA 2020-02-16
ER

PT J
AU Duval, P
   Pietri, M
   Bouteyre, E
AF Duval, P.
   Pietri, M.
   Bouteyre, E.
TI Effect of perceived parent child relations on adjustment of young women
   exposed to mutual intimate partner violence during childhood
SO AGGRESSION AND VIOLENT BEHAVIOR
LA English
DT Article
DE Child witnesses; Exposure to domestic violence; Situational couple
   violence; Parent-child relationship; Internalizing and externalizing
   disorders; Young adults
ID DOMESTIC VIOLENCE; INTERPARENTAL VIOLENCE; HOSPITAL ANXIETY; GENDER;
   AGGRESSION; DEPRESSION; PERPETRATION; METAANALYSIS; ALEXITHYMIA;
   DISORDERS
AB Objective: We sought to show that the adjustment of young women who witnessed mutual intimate partner violence (IPV) as children is influenced by their current perceptions of relations with their parents.
   Method: Our sample comprised 793 young female French university students, 623 of whom had been exposed to IPV during childhood. Of these, 289 had witnessed severe violence and 334 minor violence. All participants completed an online battery assessing perceived IPV (CTS2-CA), perceived parent-child relations (QERPE), predisposition to aggression (Aggression Questionnaire), and anxious and depressive symptomatology (HADS).
   Results: Results revealed that young women with IPV exposure exhibited a higher level of anxiety than those with no such exposure, and perceived their relations with their parents more negatively. Those who had witnessed severe, as opposed to minor, violence displayed higher levels of anxiety, depression and aggression. They also had more negative perceptions of their relations with their parents. More generally, perceived maternal rejection was a decisive factor for the presence of internalizing and/or externalizing problems among participants with IPV exposure.
   Conclusion: Where there is a history of mutual IPV, the quality of parent-child relations has a major impact on young women's adjustment. We discuss the study's limitations, as well as prospects for future research.
C1 [Duval, P.; Pietri, M.; Bouteyre, E.] Aix Marseille Univ, Lab Clin Psycholoy Clin Psychopathol & Psychoanal, 29 Ave Robert Schuman, F-13621 Aix En Provence, France.
RP Pietri, M (reprint author), 10 Ave Emmanuel Allard,Bat B, F-13011 Marseille, France.
EM pietri.mariel@yahoo.fr; evelyne.bouteyreverdier@univ-amu.fr
NR 72
TC 0
Z9 0
U1 2
U2 2
PU PERGAMON-ELSEVIER SCIENCE LTD
PI OXFORD
PA THE BOULEVARD, LANGFORD LANE, KIDLINGTON, OXFORD OX5 1GB, ENGLAND
SN 1359-1789
EI 1873-6335
J9 AGGRESS VIOLENT BEH
JI Aggress. Violent Behav.
PD JUL-AUG
PY 2019
VL 47
BP 274
EP 281
DI 10.1016/j.avb.2019.01.012
PG 8
WC Criminology & Penology; Psychology, Multidisciplinary
SC Criminology & Penology; Psychology
GA JB1MD
UT WOS:000488323700026
DA 2020-02-16
ER

PT J
AU Besser, A
   Dohnert, M
   Stadelmann, S
AF Besser, Anna
   Doehnert, Mirko
   Stadelmann, Stephanie
TI Various socioeconomic factors as predictors of internalizing and
   externalizing disorders in children and adolescents
SO ZEITSCHRIFT FUR KINDER-UND JUGENDPSYCHIATRIE UND PSYCHOTHERAPIE
LA German
DT Article
DE Internalizing disorders; externalizing disorders; socioeconomic status;
   education; occupational status and income; unemployment
ID MENTAL-HEALTH PROBLEMS; QUALITY-OF-LIFE; DIFFICULTIES QUESTIONNAIRE;
   BEHAVIORAL-DISORDERS; DEPRESSIVE SYMPTOMS; SOCIAL-INEQUALITY; GERMAN
   HEALTH; PREVALENCE; KIGGS; CONSEQUENCES
AB Objective: Socioeconomic status (SES) is an important risk factor for psychiatric disorders in children and adolescents. Various SES parameters are included in research efforts.This paper investigates the predictive value of different individual SES measures and the combination thereof regarding internalizing and externalizing disorders in children and adolescents. Method: We used data from N = 381 8- to 14-yearolds who had been recruited in child and adolescent psychiatric facilities and in the general population. Based oun a diagnostic parent interview (K-SADS-PL), we divided the sample into internalizing and externalizing groups and a healthy control group. The SES data of both parents were collected. Education, occupational status, and income were integrated as single factors as well as combined factor to form the SES index. Additionally, we assessed unemployment. Results: Using multivariate analyses, we controlled for age and sex. All single factors turned out to be significant risk factors for internalizing and externalizing disorders. Occupational status was the most important single factor. The explained variance for the SES index was as high as for occupational status. Unemployment was not predictive when examined simultaneously with the SES index. Conclusion: Future studies should integrate the SES as risk factor and use the SES index or occupational status as single factor.The integration of unemployment is not necessarily needed.
C1 [Besser, Anna; Doehnert, Mirko; Stadelmann, Stephanie] Univ Leipzig, Univ Klinikum Leipzig AoR, Klin & Poliklin Psychiat Psychotherapie & Psychos, LIFE Leipziger Forschungszentrum Zivilisat Erkran, Leipzig, Germany.
   [Besser, Anna] HELIOS Hanseklinikum Stralsund GmbH, Klin Kinder & Jugendpsychiat Psychotherapie & Psy, Stralsund, Germany.
RP Besser, A (reprint author), Univ Bochum, LVVL Univ klin Hamm Ruhr, Klin Kinder & Jugendpsychiat, Heithofer Allee 64, D-59071 Hamm, Germany.
EM anna.besser@helios-gesundheit.de
NR 62
TC 0
Z9 0
U1 3
U2 3
PU VERLAG HANS HUBER
PI BERN 9
PA LANGGASS-STRASSE 76, CH-3000 BERN 9, SWITZERLAND
SN 1422-4917
EI 1664-2880
J9 Z KINDER JUG-PSYCH
JI Z. Kinder-und Jugendpsy. Psychother.
PD JUL
PY 2019
VL 47
IS 4
BP 345
EP 358
DI 10.1024/1422-4917/a000668
PG 14
WC Psychiatry
SC Psychiatry
GA IZ2IF
UT WOS:000486909200007
PM 31099287
DA 2020-02-16
ER

PT J
AU DuPont-Reyes, MJ
   Villatoro, AP
AF DuPont-Reyes, Melissa J.
   Villatoro, Alice P.
TI The role of school race/ethnic composition in mental health outcomes: A
   systematic literature review
SO JOURNAL OF ADOLESCENCE
LA English
DT Review
DE Diversity; Ethnic density; Mental health; School context; School
   enrollment; School race/ethnic composition
ID ETHNIC DENSITY; ADOLESCENTS; DISORDERS; IDENTITY; YOUTH; IDENTIFICATION;
   NEIGHBORHOODS; MINORITY; STUDENTS; CONTEXT
AB Introduction: This systematic literature review provides evidence concerning the association of school race/ethnic composition in mental health outcomes among adolescents (ages 11-17 years). A range of mental health outcomes were assessed (e.g., internalizing behaviors, psychotic symptoms) in order to broadly capture the relationship between school context on mental health and psychological wellbeing. Methods: A search across six databases from 1990 to 2018 resulted in 13 articles from three countries (United States, United Kingdom, and the Netherlands) that met inclusion criteria following a two step review of titles/abstracts and full-text. Results: The existing research on school race/ethnic composition and mental health point to two distinct measures of school composition: density-the proportion of one race/ethnic group enrolled in a school, and diversity-an index capturing the range and size of all race/ethnic groups enrolled in a school. Overall, higher same race/ethnic peer density was associated with better mental health for all adolescents. In contrast, there was no overall strong evidence of mental health advantage in schools with increased diversity. Conclusions: Theoretical and methodological considerations for future research towards strengthening causal inference, and implications for policies and practices concerning the mental health of adolescent-aged students are discussed.
C1 [DuPont-Reyes, Melissa J.; Villatoro, Alice P.] Univ Texas Austin, Latino Res Inst, Austin, TX 78712 USA.
RP DuPont-Reyes, MJ (reprint author), 210 West 24th St,Stop F9200, Austin, TX 78712 USA.
EM mdupontreyes@austin.utexas.edu; avillato@austin.utexas.edu
FU National Institute of Mental HealthUnited States Department of Health &
   Human ServicesNational Institutes of Health (NIH) - USANIH National
   Institute of Mental Health (NIMH) [5-T32-MH 13043]; Latino Research
   Institute at The University of Texas at Austin
FX The review was supported by grant #5-T32-MH 13043 from the National
   Institute of Mental Health and by the Latino Research Institute at The
   University of Texas at Austin. The research and opinions expressed in
   the review are the responsibility of the authors and not necessarily
   those of the sponsoring agencies.
NR 38
TC 1
Z9 1
U1 4
U2 4
PU ACADEMIC PRESS LTD- ELSEVIER SCIENCE LTD
PI LONDON
PA 24-28 OVAL RD, LONDON NW1 7DX, ENGLAND
SN 0140-1971
EI 1095-9254
J9 J ADOLESCENCE
JI J. Adolesc.
PD JUL
PY 2019
VL 74
BP 71
EP 82
DI 10.1016/j.adolescence.2019.05.006
PG 12
WC Psychology, Developmental
SC Psychology
GA IR6PB
UT WOS:000481560100007
PM 31170600
DA 2020-02-16
ER

PT J
AU Botchway, EN
   Godfrey, C
   Anderson, V
   Catroppa, C
AF Botchway, Edith N.
   Godfrey, Celia
   Anderson, Vicki
   Catroppa, Cathy
TI A Systematic Review of Sleep-Wake Disturbances in Childhood Traumatic
   Brain Injury: Relationship with Fatigue, Depression, and Quality of Life
SO JOURNAL OF HEAD TRAUMA REHABILITATION
LA English
DT Review
DE childhood; depression; fatigue; quality of life; sleep-wake
   disturbances; systematic review; traumatic brain injury
ID COGNITIVE-BEHAVIORAL THERAPY; CHILDREN; ADOLESCENTS; INSOMNIA; MILD;
   PREVALENCE; DISORDERS; MODERATE; CONSEQUENCES; DIFFICULTIES
AB Objective: To systematically appraise the literature on the prevalence, types, and predictors of sleep-wake disturbances (SWD), and on the relationship between SWD, fatigue, depression, and quality of life in children and adolescents with traumatic brain injury (TBI). Methods: MEDLINE, PubMed, PsychInfo, Web of Science, and EMBASE databases were searched, reference lists of retrieved articles were also searched for relevant articles, and study methods were evaluated for risk of bias. Results: Of the 620 articles assessed, 16 met inclusion criteria. Sleep-wake disturbances were common in childhood TBI. The most common types of SWD reported were insomnia and excessive daytime sleepiness, with mild TBI participants showing a trend toward more sleep maintenance insomnia, while sleep-onset insomnia was typical in those with moderate-severe TBI. Predictors of SWD reported in studies involving mild TBI participants included TBI severity, male sex, preexisting SWD, high body weight, and depression; while injury severity and internalizing problems were associated with SWD in moderate-severe TBI participants. Sleep-wake disturbances were also associated with fatigue and poor quality of life following TBI. Conclusion: Sleep-wake disturbances are highly prevalent in childhood TBI, regardless of injury severity. Routine assessments of SWD in survivors of childhood TBI are recommended.
C1 [Botchway, Edith N.; Godfrey, Celia; Anderson, Vicki; Catroppa, Cathy] Murdoch Childrens Res Inst, Melbourne, Vic, Australia.
   [Botchway, Edith N.; Godfrey, Celia; Anderson, Vicki; Catroppa, Cathy] Royal Childrens Hosp, Melbourne, Vic, Australia.
   [Botchway, Edith N.; Anderson, Vicki; Catroppa, Cathy] Univ Melbourne, Dept Paediat, Melbourne, Vic, Australia.
   [Anderson, Vicki; Catroppa, Cathy] Univ Melbourne, Dept Psychol, Melbourne, Vic, Australia.
RP Botchway, EN (reprint author), Murdoch Childrens Res Inst, Clin Sci, 50 Flemington Rd, Parkville, Vic 3052, Australia.
EM edith.botchway@mcri.edu.au
OI Botchway, Edith/0000-0002-0075-3382
FU University of Melbourne International Fee Remission; Melbourne
   International Research Scholarships; National Health and Medical
   Research Council Senior Practitioner FellowshipNational Health and
   Medical Research Council of Australia; Murdoch Children's Research
   Institute Career Development Award
FX E.N.B. is funded by TheUniversity of Melbourne International Fee
   Remission and the Melbourne International Research Scholarships, C.G.
   contributed inkind, V.A. is funded by a National Health and Medical
   Research Council Senior Practitioner Fellowship, and C.C. is funded by a
   Murdoch Children's Research Institute Career Development Award.
NR 72
TC 3
Z9 3
U1 7
U2 8
PU LIPPINCOTT WILLIAMS & WILKINS
PI PHILADELPHIA
PA TWO COMMERCE SQ, 2001 MARKET ST, PHILADELPHIA, PA 19103 USA
SN 0885-9701
EI 1550-509X
J9 J HEAD TRAUMA REHAB
JI J. Head Trauma Rehabil.
PD JUL-AUG
PY 2019
VL 34
IS 4
BP 241
EP 256
DI 10.1097/HTR.0000000000000446
PG 16
WC Clinical Neurology; Rehabilitation
SC Neurosciences & Neurology; Rehabilitation
GA IQ4XH
UT WOS:000480754400013
PM 30499928
DA 2020-02-16
ER

PT J
AU Yakah, W
   Fenton, JI
   Sikorskii, A
   Zalwango, SK
   Tuke, R
   Musoke, P
   Boivin, MJ
   Giordani, B
   Ezeamama, AE
AF Yakah, William
   Fenton, Jenifer I.
   Sikorskii, Alla
   Zalwango, Sarah K.
   Tuke, Robert
   Musoke, Philippa
   Boivin, Michael J.
   Giordani, Bruno
   Ezeamama, Amara E.
TI Serum Vitamin D is Differentially Associated with Socioemotional
   Adjustment in Early School-Aged Ugandan Children According to Perinatal
   HIV Status and In Utero/Peripartum Antiretroviral Exposure History
SO NUTRIENTS
LA English
DT Article
DE vitamin D; antiretroviral therapy; perinatal HIV infection; Uganda;
   cognition; socioemotional adjustment
ID D DEFICIENCY; UNINFECTED INFANTS; INFECTED PATIENTS; YOUNG-ADULTS;
   D-RECEPTOR; EXPRESSION; DEPRESSION; THERAPY; SUPPLEMENTATION;
   TRANSMISSION
AB An impact of vitamin D in neurocognitive function has been theorized but it remains unknown whether vitamin-D insufficiency (VDI) is associated with worse socio-emotional adjustment (SEA) in vulnerable early school-aged children. This study examines the thesis that deficits in SEA are related to VDI using longitudinal data from 254 children that are perinatally HIV-infected (PHIV), exposed-uninfected (HEU), or unexposed-uninfected (HUU). In utero/peripartum antiretroviral (IPA) exposure was established per medical record documentation of biological mother's ART regimen in pregnancy. Four caregiver-reported age- and sex-standardized measures of SEA were obtained at months 0, 6, and 12 for dependent children aged 6-10 years: externalizing problems (EPC), internalizing problems (IPC), behavioral symptoms index (BSI), and adaptive skills index (ASI). VDI was highly prevalent (74%, n = 188), and its association with change in SEA measures over 12 months varied by HIV-status (VDI*HIV, all p-values < 0.03). There was further variation in relationship of vitamin-D to SEA by IPA among PHIV (for ASI, BSI, and EPC, vitamin-D*IPA, p-value <= 0.01) and HEU (for BSI and EPC, vitamin-D*IPA, p-value <= 0.04). Among HUU, BSI (beta = -0.32, 95% CI: -0.50, -0.13), IPC (beta = -0.28, 95% CI: -0.47, -0.09), and EPC (beta = -0.20, 95% CI: -0.37, -0.02) all declined moderately per quartile increment in VD. Among PHIV, on the one hand higher vitamin D predicted ASI gains (moderate vs. low VD, beta = 0.52, p = 0.002), but this protective association was absent for BSI, EPC, and IPC (beta = 0.36-0.77, p < 0.05). In absence of IPA-exposure, increasing vitamin-D predicted declines in BSI and EPC (moderate vs. low Vitamin D, beta = -0.56 to -0.71, p <= 0.02) among HEU. However, given IPA exposure among HEU, higher VDI predicted moderate elevation in BSI (beta = 0.39, 95% CI: 0.00, 0.78) and IPC (beta = 0.48, 95% CI: 0.05, 0.92). Interaction between VD and IPA exposure for SEA outcomes among HEU and PHIV children warrants further investigation. The vitamin-D associated SEA improvement among HUU and HEU without IPA exposure suggests vitamin-D supplementation may remediate behavioral and adaptive deficits in this groups.
C1 [Yakah, William; Fenton, Jenifer I.] Michigan State Univ, Dept Food Sci & Human Nutr, E Lansing, MI 48824 USA.
   [Sikorskii, Alla; Tuke, Robert; Boivin, Michael J.; Ezeamama, Amara E.] Michigan State Univ, Dept Psychiat, E Lansing, MI 48824 USA.
   [Zalwango, Sarah K.] Kampala Capital City Author, Directorate Publ Hlth & Environm, Kampala 00256, Uganda.
   [Musoke, Philippa] Makerere Univ Johns Hopkins Univ Res Collaborat, Kampala 00256, Uganda.
   [Boivin, Michael J.] Michigan State Univ, Coll Osteopath Med, Dept Neurol & Ophthamol, E Lansing, MI 48824 USA.
   [Giordani, Bruno] Univ Michigan, Dept Psychiat, Ann Arbor, MI 48109 USA.
   [Giordani, Bruno] Univ Michigan, Dept Neurol & Psychol, Ann Arbor, MI 48109 USA.
RP Ezeamama, AE (reprint author), Michigan State Univ, Dept Psychiat, E Lansing, MI 48824 USA.
EM ezeamama@msu.edu
OI Yakah, William/0000-0003-3264-5404; Boivin, Michael/0000-0002-0097-1777
FU International AIDS Society [327-EZE]; Michigan State University's
   Alliance for African Partnership [RN100284]
FX Research support for data collection was provided by the International
   AIDS Society (Grant#: 327-EZE, CIPHER) and by Michigan State
   University's Alliance for African Partnership (Grant#: RN100284).
NR 52
TC 0
Z9 0
U1 0
U2 0
PU MDPI
PI BASEL
PA ST ALBAN-ANLAGE 66, CH-4052 BASEL, SWITZERLAND
SN 2072-6643
J9 NUTRIENTS
JI Nutrients
PD JUL
PY 2019
VL 11
IS 7
AR 1570
DI 10.3390/nu11071570
PG 16
WC Nutrition & Dietetics
SC Nutrition & Dietetics
GA IN7TT
UT WOS:000478885400043
PM 31336843
OA DOAJ Gold, Green Published
DA 2020-02-16
ER

PT J
AU Lopez, U
   Martin, J
   van Assche, M
   Schubert, AF
   Fournet, M
   Quartier, V
   Habre, W
   Van der Linden, M
AF Lopez, Ursula
   Martin, Jennifer
   van Assche, Mitsouko
   Schubert, Aline Fleury
   Fournet, Maryll
   Quartier, Vincent
   Habre, Walid
   Van der Linden, Martial
TI Classification of postoperative behavior disturbances in preschool
   children: A qualitative study
SO PEDIATRIC ANESTHESIA
LA English
DT Article
DE anesthesia; child development; externalizing and internalizing problems
   behaviors; grounded theory; postoperative changes; preschool children
ID ANXIETY SYMPTOMS; HOSPITALIZATION; DIMENSIONS; ANESTHESIA; SURGERY
AB Background/AimNegative postoperative changes in children are frequent and have been described for decades. However, there is currently no theoretical framework, nor any consensual operational criteria for identifying them. This study aims at characterizing the many dimensions involved in postoperative behavioral disturbances in early childhood, using a qualitative analysis applied for the first time to these symptoms.
   MethodFifty-seven parents of preschool children (1-5years old; 38 boys), who underwent general anesthesia, were interviewed 10days after surgery. Semi-structured interviews investigated behavioral disturbances classically described in preschool children. Qualitative analysis of the transcripts allied both deductive and inductive reasoning, and inductive coding was carried out using constant comparison method with dedicated qualitative software.
   ResultsParents reported both positive and negative postoperative changes. Negative changes were classified in four main categories: (a) Externalizing and (b) Internalizing problems behaviors, (c) Feeding sleeping disruption and (d) Somatic problems, each comprising different sub-categories. Importantly within these categories, the symptoms distribution changed in 5years old children, compared to younger children. Finally, our method allowed defining whether these (negative or positive) changes were significant or not, that is, the importance of postoperative behavioral changes.
   ConclusionThe results of this study highlight the heterogeneity of postoperative disturbances in preschool children. These results are of primary importance for the definition and measurement of postoperative behavioral disturbances.
C1 [Lopez, Ursula; Martin, Jennifer; van Assche, Mitsouko; Fournet, Maryll] Univ Hosp Geneva, Dept Neurol, Geneva, Switzerland.
   [Lopez, Ursula] Hop Fribourgois, HFR Fribourg, Unity Neuropsychol & Logopedy, Fribourg, Switzerland.
   [Schubert, Aline Fleury; Habre, Walid] Univ Hosp Geneva, Dept Anaesthesiol, Geneva, Switzerland.
   [Fournet, Maryll] Univ Geneva, Fac Psychol & Educ Sci, Geneva, Switzerland.
   [Quartier, Vincent] Univ Lausanne, Dept Psychol, Lausanne, Switzerland.
   [Van der Linden, Martial] Univ Geneva, Dept Psychol, Psychopathol & Cognit Neuropsychol Unit, Geneva, Switzerland.
RP Lopez, U (reprint author), Univ Hosp Geneva, Dept Neurol, Geneva, Switzerland.
EM ursula.lopez@hcuge.ch
OI Habre, Walid/0000-0002-6521-5091
FU University Hospital of Geneva [13-11]
FX This study was approved by the Geneva University Hospital Ethics
   Committee (Switzerland). This study was supported by a grant from the
   University Hospital of Geneva (Grant 13-11). This grant was used for the
   elaboration of the study's design and for patient's recruitment.
NR 27
TC 1
Z9 1
U1 2
U2 2
PU WILEY
PI HOBOKEN
PA 111 RIVER ST, HOBOKEN 07030-5774, NJ USA
SN 1155-5645
EI 1460-9592
J9 PEDIATR ANESTH
JI Pediatr. Anesth.
PD JUL
PY 2019
VL 29
IS 7
BP 712
EP 720
DI 10.1111/pan.13627
PG 9
WC Anesthesiology; Pediatrics
SC Anesthesiology; Pediatrics
GA IN9HX
UT WOS:000478990900007
PM 30873694
DA 2020-02-16
ER

PT J
AU Riehm, KE
   Young, AS
   Feder, KA
   Krawczyk, N
   Tormohlen, KN
   Pacek, LR
   Mojtabai, R
   Crum, RM
AF Riehm, Kira E.
   Young, Andrea S.
   Feder, Kenneth A.
   Krawczyk, Noa
   Tormohlen, Kayla N.
   Pacek, Lauren R.
   Mojtabai, Ramin
   Crum, Rosa M.
TI Mental Health Problems and Initiation of E-cigarette and Combustible
   Cigarette Use
SO PEDIATRICS
LA English
DT Article
ID TOBACCO-PRODUCT USE; SHORT SCREENER GSS; ELECTRONIC CIGARETTES;
   PSYCHIATRIC COMORBIDITY; POPULATION ASSESSMENT; DEPRESSIVE SYMPTOMS;
   ADOLESCENT SMOKING; UNITED-STATES; SUBSTANCE USE; PEER SMOKING
AB BACKGROUND AND OBJECTIVES:During adolescence, mental health problems may increase the risk of initiating combustible cigarette use. However, it is unknown if this association extends to electronic cigarettes (e-cigarettes). We examined whether internalizing and externalizing problems were associated with initiation of e-cigarette, combustible cigarette, and dual-product use among adolescents.METHODS:Participants were drawn from the Population Assessment of Tobacco and Health Study, a nationally representative longitudinal study of US adolescents followed from 2013 to 2015. The study sample included 7702 adolescents aged 12 to 17 years who at baseline reported no lifetime use of tobacco products. We examined the respective associations between baseline internalizing and externalizing problems and initiating use of e-cigarettes, combustible cigarettes, or both at 1-year follow-up.RESULTS:Compared with adolescents with low externalizing problems, adolescents with high externalizing problems were significantly more likely to initiate use of e-cigarettes (adjusted relative risk ratio [aRRR] = 2.78; 95% confidence interval [CI]: 1.76-4.40), combustible cigarettes (aRRR = 5.59; 95% CI: 2.63-11.90), and both products (aRRR = 2.23; 95% CI: 1.15-4.31). Adolescents with high internalizing problems were at increased risk of initiating use of e-cigarettes (aRRR = 1.61; 95% CI: 1.12-2.33) but not combustible cigarettes or both products.CONCLUSIONS:Mental health problems are associated with increased risk for initiating e-cigarette, combustible cigarette, and dual-product use in adolescence. This association is more consistent for externalizing problems than internalizing problems. Addressing mental health problems could be a promising target for preventing initiation of nicotine- and/or tobacco-product use by adolescents.
C1 [Crum, Rosa M.] Johns Hopkins Univ, Welch Ctr Prevent Epidemiol & Clin Res, Baltimore, MD USA.
   [Riehm, Kira E.; Feder, Kenneth A.; Krawczyk, Noa; Tormohlen, Kayla N.; Mojtabai, Ramin; Crum, Rosa M.] Johns Hopkins Univ, Dept Mental Hlth, Bloomberg Sch Publ Hlth, 624 N Broadway, Baltimore, MD 21205 USA.
   [Crum, Rosa M.] Johns Hopkins Univ, Dept Epidemiol, Bloomberg Sch Publ Hlth, Baltimore, MD USA.
   [Young, Andrea S.] Johns Hopkins Univ, Sch Med, Div Child & Adolescent Psychiat, Baltimore, MD USA.
   [Pacek, Lauren R.] Duke Univ, Sch Med, Dept Psychiat & Behav Sci, Durham, NC USA.
RP Riehm, KE (reprint author), Johns Hopkins Univ, Dept Mental Hlth, Bloomberg Sch Publ Hlth, 624 N Broadway, Baltimore, MD 21205 USA.
EM kriehm1@jhu.edu
FU National Institute of Mental Health Psychiatric Epidemiology Training
   Program [5T32MH014592-39]; Canadian Institutes of Health
   ResearchCanadian Institutes of Health Research (CIHR); NARSAD Young
   Investigator grant from the Brain and Behavior Research
   FoundationNARSAD; National Institute on Drug AbuseUnited States
   Department of Health & Human ServicesNational Institutes of Health (NIH)
   - USANIH National Institute on Drug Abuse (NIDA) [K23DA044288,
   T32DA007292, K01DA043413]; National Institute on Drug Abuse National
   Research and Service Award [F31DA044699]; National Institute on Drug
   Abuse of the National Institutes of HealthUnited States Department of
   Health & Human ServicesNational Institutes of Health (NIH) - USANIH
   National Institute on Drug Abuse (NIDA) [F31DA047021]; National
   Institute on Alcohol Abuse and AlcoholismUnited States Department of
   Health & Human ServicesNational Institutes of Health (NIH) - USANIH
   National Institute on Alcohol Abuse & Alcoholism (NIAAA) [R01 AA016346];
   National Institutes of Health (NIH)United States Department of Health &
   Human ServicesNational Institutes of Health (NIH) - USA
FX Ms Riehm was supported by the National Institute of Mental Health
   Psychiatric Epidemiology Training Program (5T32MH014592-39; principal
   investigator: Peter Zandi) and by a Doctoral Foreign Study Award from
   the Canadian Institutes of Health Research. Dr Young was supported by a
   NARSAD Young Investigator grant from the Brain and Behavior Research
   Foundation and by the National Institute on Drug Abuse (K23DA044288). Mr
   Feder was supported by a National Institute on Drug Abuse National
   Research and Service Award (F31DA044699). Ms Krawczyk was supported by
   the National Institute on Drug Abuse of the National Institutes of
   Health under award F31DA047021. Ms Tormohlen was supported by a National
   Institute on Drug Abuse grant (T32DA007292; principal investigator:
   Renee M. Johnson). Dr Pacek was supported by the National Institute on
   Drug Abuse (K01DA043413). Dr Crum was supported by a grant from the
   National Institute on Alcohol Abuse and Alcoholism (R01 AA016346). The
   content is solely the responsibility of the authors and does not
   necessarily represent the official views of the National Institutes of
   Health or the Brain and Behavior Research Foundation. Funded by the
   National Institutes of Health (NIH).
NR 38
TC 2
Z9 2
U1 2
U2 4
PU AMER ACAD PEDIATRICS
PI ELK GROVE VILLAGE
PA 141 NORTH-WEST POINT BLVD,, ELK GROVE VILLAGE, IL 60007-1098 USA
SN 0031-4005
EI 1098-4275
J9 PEDIATRICS
JI Pediatrics
PD JUL
PY 2019
VL 144
IS 1
AR e20182935
DI 10.1542/peds.2018-2935
PG 9
WC Pediatrics
SC Pediatrics
GA IN9OE
UT WOS:000479007500015
PM 31160343
OA Green Accepted
DA 2020-02-16
ER

PT J
AU Patalay, P
   Hardman, CA
AF Patalay, Praveetha
   Hardman, Charlotte A.
TI Comorbidity, Codevelopment, and Temporal Associations Between Body Mass
   Index and Internalizing Symptoms From Early Childhood to Adolescence
SO JAMA PSYCHIATRY
LA English
DT Article
ID PERCEIVED WEIGHT DISCRIMINATION; DEPRESSIVE SYMPTOMS; OLDER-ADULTS;
   OBESITY; HEALTH; OVERWEIGHT; DISORDERS; QUESTIONNAIRE; CONSEQUENCES;
   DIFFICULTIES
AB ImportanceObesity and internalizing mental illness begin in childhood, have common risk factors, and are leading causes of disease burden. ObjectivesTo examine the comorbidity, codevelopment, and temporal precedence in body mass index (BMI) and internalizing symptoms from early childhood to midadolescence and to investigate the sex differences and socioeconomic confounding in their association. Design, Setting, and ParticipantsThis longitudinal study used data on individuals from the Millennium Cohort Study, a nationally representative, prospective birth cohort study in the United Kingdom of more than 19000 individuals born from September 1, 2000, to January 11, 2002, who were assessed to date at the ages of 9 months and 3, 5, 7, 11, and 14 years. Data from 17215 participants (88.21% of full cohort sample) with socioeconomic information in early childhood and BMI or internalizing symptoms during at least 1 assessment from 3 to 14 years of age were included in the present study. Data analysis was performed from May to November 2018. Main Outcomes and MeasuresOutcomes were BMI estimated from objectively measured height and weight and internalizing symptoms assessed using parental reports. Three measures of socioeconomic position were controlled for: parent educational level, occupational status, and equivalized family income. ResultsAmong the 17 215 participants (8394 [48.8%] female), obesity and internalizing problems were not more likely to co-occur in early childhood (odds ratio [OR] at 3 years, 1.02; 95% CI, 0.69-1.50), whereas at 11 and 14 years of age, they were more likely to co-occur (OR at 11 years, 1.68; 95% CI, 1.38-2.05; OR at 14 years, 1.49; 95% CI, 1.22-1.83). Piecewise latent growth models revealed no codevelopment of BMI and internalizing symptoms from 3 to 7 years of age (r=0.01), whereas their slopes were associated between 7 and 14 years of age (r=0.23). Initial level and rate of change in each domain in early childhood was not associated with rate of change in the other domain at older ages. Cross-lagged models indicated no cross-domain pathways before 7 years of age, with some weak cross-domain pathways emerging between 7 and 14 years of age. Socioeconomic position attenuated some of these associations, leaving a BMI-to-internalizing symptoms pathway in later childhood and an internalizing symptoms-to-BMI pathway in early adolescence. Conclusions and RelevanceThe findings suggest that BMI and internalizing symptoms become more associated and reciprocal as children get older and that some of their temporal associations can be attributed to socioeconomic factors. The emergence of cross-domain temporal pathways in middle childhood suggests that social, physiologic, and psychological processes begin to play an increasingly important role in these health outcomes. Prevention and early intervention efforts may benefit from targeting both health outcomes in childhood.
C1 [Patalay, Praveetha; Hardman, Charlotte A.] Univ Liverpool, Dept Psychol Sci, Liverpool, Merseyside, England.
   [Patalay, Praveetha] UCL, MRC Unit Lifelong Hlth & Ageing, Gower St, London WC1E 6BT, England.
   [Patalay, Praveetha] UCL, Ctr Longitudinal Studies, Gower St, London WC1E 6BT, England.
RP Patalay, P (reprint author), UCL, MRC Unit Lifelong Hlth & Ageing, Gower St, London WC1E 6BT, England.; Patalay, P (reprint author), UCL, Ctr Longitudinal Studies, Gower St, London WC1E 6BT, England.
EM p.patalay@ucl.ac.uk
NR 52
TC 1
Z9 1
U1 5
U2 6
PU AMER MEDICAL ASSOC
PI CHICAGO
PA 330 N WABASH AVE, STE 39300, CHICAGO, IL 60611-5885 USA
SN 2168-622X
EI 2168-6238
J9 JAMA PSYCHIAT
JI JAMA Psychiatry
PD JUL
PY 2019
VL 76
IS 7
BP 721
EP 729
DI 10.1001/jamapsychiatry.2019.0169
PG 9
WC Psychiatry
SC Psychiatry
GA IM3LH
UT WOS:000477894200011
PM 30892586
DA 2020-02-16
ER

PT J
AU Carson, V
   Ezeugwu, VE
   Tamana, SK
   Chikuma, J
   Lefebvre, DL
   Azad, MB
   Moraes, TJ
   Subbarao, P
   Becker, AB
   Turvey, SE
   Sears, MR
   Mandhane, PJ
AF Carson, Valerie
   Ezeugwu, Victor E.
   Tamana, Sukhpreet K.
   Chikuma, Joyce
   Lefebvre, Diana L.
   Azad, Meghan B.
   Moraes, Theo J.
   Subbarao, Padmaja
   Becker, Allan B.
   Turvey, Stuart E.
   Sears, Malcolm R.
   Mandhane, Piush J.
TI Associations between meeting the Canadian 24-Hour Movement Guidelines
   for the Early Years and behavioral and emotional problems among
   3-year-olds
SO JOURNAL OF SCIENCE AND MEDICINE IN SPORT
LA English
DT Article
DE Exercise; Television; Sleep; Guideline; Child development; Fitness
   trackers
ID LONGITUDINAL DEVELOPMENT CHILD; PHYSICAL-ACTIVITY
AB Objectives: Primary: examine associations between meeting the 24-Hour Movement Guidelines for the Early Years and behavioral and emotional problems in a large sample of 3-year-old children. Secondary: determine the proportion of children meeting the Canadian 24-Hour Movement Guidelines.
   Design: Cross-sectional.
   Methods: Participants were 3-year olds (n = 539) from the Edmonton site of the Canadian Healthy Infant Longitudinal Development (CHILD) birth cohort. Physical activity and sleep duration were accelerometerderived while screen time was parent-reported. Meeting the overall guidelines was defined as: (1) >= 180 min/day of total physical activity, including 60 min/day of moderate- to vigorous-intensity physical activity, (2) <= 1 h/day of screen time, and (3) 10-13 h of sleep per 24-hour period. Externalizing, internalizing, and total problem scores (lower scores representing fewer problems) were calculated from the parent-reported Child Behavior Checklist (CBCL). Descriptive statistics and linear regression models were completed.
   Results: Only 5% of children met the overall guidelines (all three recommendations), with 19.3%, 50.5%, and 83.1% meeting the physical activity, screen time, and sleep recommendations, respectively. Meeting more recommendations was associated with lower scores for total (B = -1.78, 95%CI: -3.03, -0.54), externalizing (B = -1.51, 95%CI: -2.80, -0.22) and internalizing (B= -1.35, 95%CI: -2.60, -0.01) problems. Similar findings were also observed for the specific combinations of: (1) physical activity and screen time and (2) sleep duration and screen time.
   Conclusions: Meeting more recommendations within the 24-hour Movement Guidelines was associated with fewer behavioral and emotional problems at 3-years. Few 3-year-olds met the overall guidelines. Findings support an integrated approach for healthy growth and development. (C) 2019 Sports Medicine Australia. Published by Elsevier Ltd. All rights reserved.
C1 [Carson, Valerie; Ezeugwu, Victor E.] Univ Alberta, Fac Kinesiol Sport & Recreat, Edmonton, AB, Canada.
   [Ezeugwu, Victor E.; Tamana, Sukhpreet K.; Chikuma, Joyce; Mandhane, Piush J.] Univ Alberta, Dept Pediat, Fac Med & Dent, Edmonton, AB, Canada.
   [Lefebvre, Diana L.; Sears, Malcolm R.] McMaster Univ, Dept Med, Fac Hlth Sci, Hamilton, ON, Canada.
   [Azad, Meghan B.; Becker, Allan B.] Univ Manitoba, Dept Pediat & Child Hlth, Childrens Hosp Res Inst Manitoba, Winnipeg, MB, Canada.
   [Moraes, Theo J.; Subbarao, Padmaja] Univ Toronto, Hosp Sick Children, Dept Pediat, Toronto, ON, Canada.
   [Turvey, Stuart E.] Univ British Columbia, Dept Pediat, BC Childrens Hosp, Vancouver, BC, Canada.
RP Carson, V (reprint author), Univ Alberta, Fac Kinesiol Sport & Recreat, Edmonton, AB, Canada.
EM vlcarson@ualberta.ca
OI Ezeugwu, Victor/0000-0002-7528-1228; Azad, Meghan/0000-0002-5942-4444;
   Turvey, Stuart/0000-0003-1599-1065
FU Canadian Institutes of Health Research (CIHR)Canadian Institutes of
   Health Research (CIHR); Allergy, Genes and Environment (AllerGen)
   Network of Centres of Excellence; Canadian Urban Environmental Health
   Research Consortium (CANUE); CIHR New Investigator Salary AwardCanadian
   Institutes of Health Research (CIHR)
FX We are grateful to all the families who took part in this study, and the
   whole CHILD team, which includes interviewers, computer and laboratory
   technicians, clerical workers, research scientists, volunteers,
   managers, receptionists, and nurses. The Canadian Institutes of Health
   Research (CIHR) and the Allergy, Genes and Environment (AllerGen)
   Network of Centres of Excellence provided core funding for CHILD. The
   Canadian Urban Environmental Health Research Consortium (CANUE) provided
   funding for the cleaning of the accelerometer data. VC is supported by a
   CIHR New Investigator Salary Award. MS holds the AstraZeneca Chair in
   Respiratory Epidemiology at McMaster University. The funding bodies had
   no role in the study design; in the collection, analysis and
   interpretation of data; in the writing of the manuscript; and in the
   decision to submit the article for publication.
NR 27
TC 1
Z9 1
U1 5
U2 5
PU ELSEVIER SCI LTD
PI OXFORD
PA THE BOULEVARD, LANGFORD LANE, KIDLINGTON, OXFORD OX5 1GB, OXON, ENGLAND
SN 1440-2440
EI 1878-1861
J9 J SCI MED SPORT
JI J. Sci. Med. Sport
PD JUL
PY 2019
VL 22
IS 7
BP 797
EP 802
DI 10.1016/j.jsams.2019.01.003
PG 6
WC Sport Sciences
SC Sport Sciences
GA IM1ZL
UT WOS:000477790300011
PM 30655179
DA 2020-02-16
ER

PT J
AU Glover, ME
   McCoy, CR
   Shupe, EA
   Unroe, KA
   Jackson, NL
   Clinton, SM
AF Glover, Matthew E.
   McCoy, Chelsea R.
   Shupe, Elizabeth A.
   Unroe, Keaton A.
   Jackson, Nateka L.
   Clinton, Sarah M.
TI Perinatal exposure to the SSRI paroxetine alters the methylome landscape
   of the developing dentate gyrus
SO EUROPEAN JOURNAL OF NEUROSCIENCE
LA English
DT Article
DE antidepressant; depression; development; DNA methyltransferase;
   epigenetics
ID SEROTONIN-REUPTAKE INHIBITORS; NON-CPG METHYLATION; DNA-METHYLATION;
   DORSAL HIPPOCAMPUS; PSYCHIATRIC-DISORDERS; MITOCHONDRIAL FISSION;
   NEURONAL-ACTIVITY; 1ST-TRIMESTER USE; ANIMAL-MODEL; BEHAVIOR
AB Evidence in humans and rodents suggests that perinatal exposure to selective serotonin reuptake inhibitor (SSRI) antidepressants can have serious long-term consequences in offspring exposed in utero or infancy via breast milk. In spite of this, there is limited knowledge of how perinatal SSRI exposure impacts brain development and adult behaviour. Children exposed to SSRIs in utero exhibit increased internalizing behaviour and abnormal social behaviour between the ages of 3 and 6, and increased risk of depression in adolescence; however, the neurobiological changes underlying this behaviour are poorly understood. In rodents, perinatal SSRI exposure perturbs hippocampal gene expression and alters adult emotional behaviour (including increased depression-like behaviour). The present study demonstrates that perinatal exposure to the SSRI paroxetine leads to DNA hypomethylation and reduces DNA methyltransferase 3a (Dnmt3a) mRNA expression in the hippocampus during the second and third weeks of life. Next-generation sequencing identified numerous differentially methylated genomic regions, including altered methylation and transcription of several dendritogenesis-related genes. We then tested the hypothesis that transiently decreasing Dnmt3a expression in the early postnatal hippocampus would mimic the behavioural effects of perinatal SSRI exposure. We found that siRNA-mediated knockdown of Dnmt3a in the dentate gyrus during the second to third week of life produced greater depression-like behaviour in adult female (but not male) offspring, akin to the behavioural consequences of perinatal SSRI exposure. Overall, these data suggest that perinatal SSRI exposure may increase depression-like behaviours, at least in part, through reduced Dnmt3a expression in the developing hippocampus.
C1 [Glover, Matthew E.; McCoy, Chelsea R.; Shupe, Elizabeth A.; Unroe, Keaton A.; Clinton, Sarah M.] Virginia Tech, Dept Neurosci, Blacksburg, VA 24061 USA.
   [Jackson, Nateka L.] Univ Alabama Birmingham, Dept Cell Dev & Integrat Biol, Birmingham, AL USA.
RP Glover, ME (reprint author), Virginia Tech, Dept Neurosci, Blacksburg, VA 24061 USA.
EM meglover@vt.edu
OI Shupe, Elizabeth/0000-0001-9297-4694; McCoy,
   Chelsea/0000-0001-7807-7524; Glover, Matthew/0000-0002-5857-8791
FU NIHUnited States Department of Health & Human ServicesNational
   Institutes of Health (NIH) - USA [R01MH105447-01, T32GM008111-27,
   T90DE022736-04]
FX This study was funded by NIH R01MH105447-01 (SMC), T32GM008111-27
   (covering MEG), and T90DE022736-04 (covering CRM).
NR 107
TC 1
Z9 1
U1 2
U2 3
PU WILEY
PI HOBOKEN
PA 111 RIVER ST, HOBOKEN 07030-5774, NJ USA
SN 0953-816X
EI 1460-9568
J9 EUR J NEUROSCI
JI Eur. J. Neurosci.
PD JUL
PY 2019
VL 50
IS 2
BP 1843
EP 1870
DI 10.1111/ejn.14315
PG 28
WC Neurosciences
SC Neurosciences & Neurology
GA IL1HO
UT WOS:000477050500001
PM 30585666
DA 2020-02-16
ER

PT J
AU Hellstrom, L
AF Hellstrom, Lisa
TI A Systematic Review of Polyvictimization among Children with Attention
   Deficit Hyperactivity or Autism Spectrum Disorder
SO INTERNATIONAL JOURNAL OF ENVIRONMENTAL RESEARCH AND PUBLIC HEALTH
LA English
DT Review
DE attention deficit hyperactivity disorder; autism spectrum disorder;
   children; polyvictimization
ID ADVERSE CHILDHOOD EXPERIENCES; YOUTH VIOLENCE EXPOSURE; PEER
   VICTIMIZATION; INTERNALIZING SYMPTOMS; POLY-VICTIMIZATION; NATIONAL
   SAMPLE; BULLYING EXPERIENCES; HEALTH-PROBLEMS; PARENT-REPORTS;
   MENTAL-HEALTH
AB Children with Autism Spectrum Disorder (ASD) or Attention Deficit Hyperactivity Disorder (ADHD) have shown an increased risk for violence and victimization. However, research on exposure to multiple forms of victimization in different contexts are scarce. Hence, the current aim is to review the evidence about polyvictimization among children with ASD or ADHD. PsycInfo, ERIC, ERC, Scopus, and PubMed databases were systematically searched until 12 March 2019 to identify empirical studies with reported prevalence rates of at least four forms of victimization among children with ASD or ADHD. A total of 6/1300 articles were included in the review, ranging in sample sizes from 92 to 4114. The reported prevalence rates for polyvictimization were 1.8% and 23.1% for children with ASD and 7.3% for children with ADHD. The results emphasize the high prevalence of violence and victimization, including polyvictimization, among children with ASD or ADHD. Polyvictimization among children with ASD or ADHD is a highly under researched area. Significant knowledge gaps and important methodological considerations that provide important implications for future research include lack of information on cyber bullying, frequency or intensity of victimization, and the failure to include children as informants and to report health outcomes associated with polyvictimization.
C1 [Hellstrom, Lisa] Malmo Univ, Dept Sch Dev & Leadership, S-21119 Malmo, Sweden.
RP Hellstrom, L (reprint author), Malmo Univ, Dept Sch Dev & Leadership, S-21119 Malmo, Sweden.
RI Hellstrom, Lisa/B-7097-2018
OI Hellstrom, Lisa/0000-0002-9326-1175
NR 72
TC 1
Z9 1
U1 3
U2 3
PU MDPI
PI BASEL
PA ST ALBAN-ANLAGE 66, CH-4052 BASEL, SWITZERLAND
SN 1661-7827
EI 1660-4601
J9 INT J ENV RES PUB HE
JI Int. J. Environ. Res. Public Health
PD JUL 1
PY 2019
VL 16
IS 13
AR 2280
DI 10.3390/ijerph16132280
PG 22
WC Environmental Sciences; Public, Environmental & Occupational Health
SC Environmental Sciences & Ecology; Public, Environmental & Occupational
   Health
GA IL1DA
UT WOS:000477037900030
PM 31252681
OA DOAJ Gold, Green Published
DA 2020-02-16
ER

PT J
AU Calzada, EJ
   Sales, A
   O'Gara, JL
AF Calzada, Esther J.
   Sales, Adam
   O'Gara, Jaimie L.
TI Maternal depression and acculturative stress impacts on Mexican-origin
   children through authoritarian parenting
SO JOURNAL OF APPLIED DEVELOPMENTAL PSYCHOLOGY
LA English
DT Article
DE Maternal depression; Acculturative stress; Mexican-American families;
   Early childhood; Parenting
ID LOW-INCOME; LATINO FAMILIES; MENTAL-HEALTH; CONFIDENCE-INTERVALS;
   HISPANIC HEALTH; EARLY-CHILDHOOD; P-VALUES; SYMPTOMS; AMERICAN; BEHAVIOR
AB Depression and acculturative stress are common among Latina mothers, yet little is known about how these variables are related to parenting practices and in turn, to the mental health functioning of their young children. The present study used a sample of Mexican-origin mothers of 3- to 6-year-old children (N = 175) to test a model of maternal depression and acculturative stress as predictors of child internalizing and externalizing problems, mediated by authoritarian and authoritative parenting practices. Results showed that maternal depressive symptoms and acculturative stress were associated with child internalizing, but not externalizing, problems. Only authoritarian practices mediated these associations. Results highlight the importance of considering sociocultural context in the study of child mental health in Mexican-origin populations.
C1 [Calzada, Esther J.; O'Gara, Jaimie L.] Univ Texas Austin, Steve Hicks Sch Social Work, 1925 San Jacinto Blvd, Austin, TX 78712 USA.
   [Sales, Adam] Univ Texas Austin, Coll Educ, 1912 Speedway, Austin, TX 78712 USA.
RP Calzada, EJ (reprint author), Univ Texas Austin, Steve Hicks Sch Social Work, 1925 San Jacinto Blvd, Austin, TX 78712 USA.
EM esther.calzada@austin.utexas.edu; asales@utexas.edu; jogara@utexas.edu
FU Samuel & Lois Silberman Fund, Faculty Grant Program, Faculty Research
   Award
FX This research was supported in part by the Samuel & Lois Silberman Fund,
   Faculty Grant Program, Faculty Research Award.
NR 98
TC 0
Z9 0
U1 2
U2 2
PU ELSEVIER SCIENCE INC
PI NEW YORK
PA STE 800, 230 PARK AVE, NEW YORK, NY 10169 USA
SN 0193-3973
EI 1873-7900
J9 J APPL DEV PSYCHOL
JI J. Appl. Dev. Psychol.
PD JUL-AUG
PY 2019
VL 63
BP 65
EP 75
DI 10.1016/j.appdev.2019.05.001
PG 11
WC Psychology, Developmental
SC Psychology
GA IM1YT
UT WOS:000477788500008
DA 2020-02-16
ER

PT J
AU Doherty, BT
   Hoffman, K
   Keil, AP
   Engel, SM
   Stapleton, HM
   Goldman, BD
   Olshan, AF
   Daniels, JL
AF Doherty, Brett T.
   Hoffman, Kate
   Keil, Alexander P.
   Engel, Stephanie M.
   Stapleton, Heather M.
   Goldman, Barbara D.
   Olshan, Andrew F.
   Daniels, Julie L.
TI Prenatal exposure to organophosphate esters and behavioral development
   in young children in the Pregnancy, Infection, and Nutrition Study
SO NEUROTOXICOLOGY
LA English
DT Article
DE Behavior; OPE; OPFR; Organophosphate; Flame retardant; Neurodevelopment
ID MESSENGER-RNA EXPRESSION; PHOSPHATE FLAME RETARDANTS;
   TRIS(1,3-DICHLORO-2-PROPYL) PHOSPHATE; DIPHENYL PHOSPHATE; URINARY
   METABOLITES; THYROID-HORMONES; ENDOCRINE DISRUPTION; TRIPHENYL
   PHOSPHATE; ATTENTION-DEFICIT; PHTHALATE-ESTERS
AB Organophosphate esters (OPEs) are commonly used as plasticizers and flame retardants in consumer products, and exposure is relatively ubiquitous in most populations studied. This may be of concern as some OPEs may be neurotoxic, endocrine-disrupting, and interfere with behavioral development; however, observational evidence is limited. We used data from the Pregnancy, Infection, and Nutrition Study, a prospective birth cohort study, to investigate associations between maternal OPE metabolite concentrations during pregnancy and behavioral development in offspring. Women provided a urine sample during pregnancy that was analyzed for concentrations of OPE metabolites, including diphenyl phosphate (DPHP), bis(1,3-dichloro-2-propyl phosphate) (BDCIPP), isopropyl-phenyl phenyl phosphate (ip-PPP), and 1-hydroxyl-2-propyl bis(1-chloro-2-propyl) phosphate (BCIPHIPP). Offspring's behavioral development was assessed by the Behavioral Assessment System for Children (2nd Edition) (BASC-2) at approximately 36 months. Linear regression was used to estimate associations between tertiles in specific gravity-corrected OPE metabolite concentrations and children's scores on the BASC-2, adjusted for maternal age, maternal BMI, maternal race, maternal education, familial income, maternal depression, quality of the home environment, and sex. Higher BDCIPP concentrations were associated with higher scores on the Behavioral Symptoms Index (1st vs. 3rd tertile: beta = 3.03; 95% CI = 0.40, 5.67) and Externalizing Problems (1st vs. 3rd tertile: beta = 2.49; 95% CI: -0.12, 5.10) composites. Among BASC-2 scales, BDCIPP was most strongly associated with Withdrawal, Attention Problems, Depression, Hyperactivity, and Aggression. DPHP concentrations were also associated with higher scores on the Externalizing Problems and Behavioral Symptoms Index composites, but not as strongly as BDCIPP. Conversely, higher concentrations of ip-PPP were associated with fewer adverse behavioral symptoms, including an inverse association with the Internalizing Problems composite (1st vs. 3rd tertile: beta = -3.74; 95% CI = -6.75, -0.74) and constituent scales. BCIPHIPP was not strongly associated with any measured behavioral outcomes. Our results suggest that greater maternal exposure to tris(1,3-dichloro-2-propyl phosphate) (TDCIPP, parent compound of BDCIPP) and, to a lesser degree, triphenyl phosphate (TPHP, parent compound of DPHP) during pregnancy is associated with adverse behavioral development in children. Our study contributes to the growing body of evidence pertaining to adverse developmental effects of prenatal OPE exposure and highlights the need for further research to characterize risks associated with this ubiquitous family of chemicals.
C1 [Doherty, Brett T.; Keil, Alexander P.; Engel, Stephanie M.; Olshan, Andrew F.; Daniels, Julie L.] Univ North Carolina Chapel Hill, Dept Epidemiol, 135 Dauer Dr,2101 McGavran Greenberg Hall, Chapel Hill, NC 27599 USA.
   [Hoffman, Kate; Stapleton, Heather M.] Duke Univ, Nicholas Sch Environm, 9 Circuit Dr,Box 27708, Durham, NC 27708 USA.
   [Goldman, Barbara D.] Univ North Carolina Chapel Hill, Frank Porter Graham Child Dev Inst, CB 8180, Chapel Hill, NC 27599 USA.
   [Goldman, Barbara D.] Univ North Carolina Chapel Hill, Frank Porter Graham Child Dev Inst, Dept Psychol & Neurosci, CB 8180, Chapel Hill, NC 27599 USA.
RP Doherty, BT (reprint author), 135 Dauer Dr,2101 McGavran Greenberg Hall,CB 7435, Chapel Hill, NC 27599 USA.
EM bdoherty@live.unc.edu
RI Stapleton, Heather/AAE-7232-2019
OI Stapleton, Heather/0000-0002-9995-6517
FU National Institute of Environmental Health SciencesUnited States
   Department of Health & Human ServicesNational Institutes of Health (NIH)
   - USANIH National Institute of Environmental Health Sciences (NIEHS)
   [R21 ES023904, P30ES10126, T32 ES007018]; U.S. Environmental Protection
   AgencyUnited States Environmental Protection Agency [RD832736]; National
   Institute of Child Health and DevelopmentUnited States Department of
   Health & Human ServicesNational Institutes of Health (NIH) - USANIH
   Eunice Kennedy Shriver National Institute of Child Health & Human
   Development (NICHD) [T32 HD52468]
FX This research was supported in part by grants from the National
   Institute of Environmental Health Sciences (R21 ES023904 and P30ES10126)
   and the U.S. Environmental Protection Agency (RD832736). KH was
   supported in part by a training grant from the National Institute of
   Environmental Health Sciences (T32 ES007018). BTD was supported in part
   by a training grant from the National Institute of Environmental Health
   Sciences [T32 ES007018] and a training grant from the National Institute
   of Child Health and Development [T32 HD52468].
NR 102
TC 2
Z9 2
U1 18
U2 24
PU ELSEVIER
PI AMSTERDAM
PA RADARWEG 29, 1043 NX AMSTERDAM, NETHERLANDS
SN 0161-813X
EI 1872-9711
J9 NEUROTOXICOLOGY
JI Neurotoxicology
PD JUL
PY 2019
VL 73
BP 150
EP 160
DI 10.1016/j.neuro.2019.03.007
PG 11
WC Neurosciences; Pharmacology & Pharmacy; Toxicology
SC Neurosciences & Neurology; Pharmacology & Pharmacy; Toxicology
GA IM0QF
UT WOS:000477692600016
PM 30951742
DA 2020-02-16
ER

PT J
AU Madole, JW
   Rhemtulla, M
   Grotzinger, AD
   Tucker-Drob, EM
   Harden, KP
AF Madole, James W.
   Rhemtulla, Mijke
   Grotzinger, Andrew D.
   Tucker-Drob, Elliot M.
   Harden, K. Paige
TI Testing Cold and Hot Cognitive Control as Moderators of a Network of
   Comorbid Psychopathology Symptoms in Adolescence
SO CLINICAL PSYCHOLOGICAL SCIENCE
LA English
DT Article
DE psychopathology; comorbidity; network analysis; cognitive control; open
   materials
ID RASH ACTION; URGENCY PREDICTS; FACTOR MODEL; DISORDER; DEPRESSION;
   BEHAVIOR; DSM; HETEROGENEITY; PERSONALITY; IMPULSIVITY
AB Comorbidity is pervasive across psychopathological symptoms, diagnoses, and domains. Network analysis is a method for investigating symptom-level associations that underlie comorbidity, particularly through bridge symptoms connecting diagnostic syndromes. We applied network analyses of comorbidity to data from a population-based sample of adolescents (N = 849). We implemented a method for assessing nonparametric moderation of psychopathology networks to evaluate differences in network structure across levels of intelligence and emotional control. Symptoms generally clustered by clinical diagnoses, but specific between-cluster bridge connections emerged. Internalizing symptoms demonstrated unique connections with aggression symptoms of interpersonal irritability, whereas externalizing symptoms showed more diffuse interconnections. Aggression symptoms identified as bridge nodes in the cross-sectional network were enriched for longitudinal associations with internalizing symptoms. Cross-domain connections did not significantly vary across intelligence but were weaker at lower emotional control. Our findings highlight transdiagnostic symptom relationships that may underlie co-occurrence of clinical diagnoses or higher-order factors of psychopathology.
C1 [Madole, James W.; Grotzinger, Andrew D.; Tucker-Drob, Elliot M.; Harden, K. Paige] Univ Texas Austin, Dept Psychol, 108 E Dean Keeton St,Stop A8000, Austin, TX 78712 USA.
   [Rhemtulla, Mijke] Univ Calif Davis, Dept Psychol, Davis, CA 95616 USA.
RP Madole, JW (reprint author), Univ Texas Austin, Dept Psychol, 108 E Dean Keeton St,Stop A8000, Austin, TX 78712 USA.
EM jmadole@utexas.edu
OI Rhemtulla, Mijke/0000-0003-2572-2424
FU National Institutes of Health (NIH)United States Department of Health &
   Human ServicesNational Institutes of Health (NIH) - USA [R01-HD083613,
   R21-HD081437, R21-AA023322]; NIHUnited States Department of Health &
   Human ServicesNational Institutes of Health (NIH) - USA [R24-HD042849]
FX During the time that this article was prepared, K. P. Harden and E. M.
   Tucker-Drob were supported by National Institutes of Health (NIH) Grants
   R01-HD083613, R21-HD081437, and R21-AA023322. K. P. Harden and E. M.
   Tucker-Drob are Jacobs Foundation Research Fellows. The Population
   Research Center at The University of Texas is supported by NIH Grant
   R24-HD042849.
NR 102
TC 0
Z9 0
U1 5
U2 6
PU SAGE PUBLICATIONS INC
PI THOUSAND OAKS
PA 2455 TELLER RD, THOUSAND OAKS, CA 91320 USA
SN 2167-7026
EI 2167-7034
J9 CLIN PSYCHOL SCI
JI Clin. Psychol. Sci.
PD JUL
PY 2019
VL 7
IS 4
BP 701
EP 718
DI 10.1177/2167702619842466
PG 18
WC Psychology, Clinical
SC Psychology
GA II8PG
UT WOS:000475453300004
DA 2020-02-16
ER

PT J
AU Ranney, ML
   Patena, JV
   Dunsiger, S
   Spirito, A
   Cunningham, RM
   Boyer, E
   Nugent, NR
AF Ranney, Megan L.
   Patena, John, V
   Dunsiger, Shira
   Spirito, Anthony
   Cunningham, Rebecca M.
   Boyer, Edward
   Nugent, Nicole R.
TI A technology-augmented intervention to prevent peer violence and
   depressive symptoms among at-risk emergency department adolescents:
   Protocol for a randomized control trial
SO CONTEMPORARY CLINICAL TRIALS
LA English
DT Article
DE Depression; Violence; Adolescent; mHealth; Text messaging; Prevention
ID YOUTH MENTAL-HEALTH; DATING VIOLENCE; MOBILE HEALTH; BEHAVIORAL
   INTERVENTIONS; INTERNALIZING SYMPTOMS; MULTIDIMENSIONAL SCALE; ALCOHOL
   INTERVENTIONS; FACTORIAL-EXPERIMENTS; TEXT MESSAGE; PRIMARY-CARE
AB Background: Peer violence and depressive symptoms are increasingly prevalent among adolescents, and for many, use the emergency department (ED) as their primary source of healthcare. Brief in-person interventions and longitudinal text-message-based interventions are feasible, acceptable, and may be effective in reducing peer violence and depressive symptoms when delivered in the ED setting. This paper presents the study design and protocol for an in-ED brief intervention (BI) and text messaging program (Text).
   Methods: This study will be conducted in a pediatric ED which serves over 50,000 pediatric patients per year. Recruitment of study participants began in August 2018 and anticipated to continue until October 2021. The study will enroll 800 adolescents (ages13-17) presenting to the ED for any reason who self-report past-year physical peer violence and past-two week mild-to-moderate depressive symptoms. The study will use a factorial randomized trial to test both overall intervention efficacy and determine the optimal combination of intervention components. A full 2 x 2 factorial design randomizes patients at baseline to 1) BI or no BI; and 2) Text or no Text. Peer violence and depressive symptoms improvements will be measured at 2, 4, and 8 months through self-report and medical record review.
   Discussion: This study has important implications for the progress of the greater field of mobile health interventions, as well as for adolescent violence and depression prevention in general. This proposal has high clinical and public health significance with high potential scalability, acceptability, and impact.
C1 [Ranney, Megan L.] Brown Univ, Dept Emergency Med, Alpert Med Sch, 55 Claverick St 2nd Floor, Providence, RI 02903 USA.
   [Ranney, Megan L.; Patena, John, V] Rhode Isl Hosp, Dept Emergency Med, 593 Eddy St, Providence, RI 02903 USA.
   [Dunsiger, Shira] Brown Univ, Dept Behav & Social Sci, Box G-5121-4, Providence, RI 02912 USA.
   [Spirito, Anthony; Nugent, Nicole R.] Brown Univ, Dept Psychiat & Human Behav, 700 Butler Dr, Providence, RI 02906 USA.
   [Cunningham, Rebecca M.] Univ Michigan, Dept Emergency Med, 1500 East Med Ctr Dr, Ann Arbor, MI 48109 USA.
   [Boyer, Edward] Univ Massachusetts, Dept Emergency Med, Med Sch, 55 Lake Ave North, Worcester, MA 01655 USA.
   [Cunningham, Rebecca M.] Univ Michigan, Sch Med, Injury Prevent Ctr, 2800 Plymouth Rd,NCRC 10-G080, Ann Arbor, MI 48109 USA.
RP Ranney, ML (reprint author), 55 Claverick St,2nd Floor, Providence, RI 02903 USA.
EM Megan_Ranney@brown.edu; John_Patena@alumni.brown.edu;
   SDunsiger@Lifespan.org; Anthony_Spirito@brown.edu; stroh@med.umich.edu;
   eboyer@bwh.harvard.edu; Nicole_Nugent@brown.edu
OI Nugent, Nicole/0000-0001-8756-5618
FU National Institutes of HealthUnited States Department of Health & Human
   ServicesNational Institutes of Health (NIH) - USA [R01HD093655]
FX This work was supported by the National Institutes of Health
   [R01HD093655].
NR 168
TC 0
Z9 0
U1 1
U2 3
PU ELSEVIER SCIENCE INC
PI NEW YORK
PA STE 800, 230 PARK AVE, NEW YORK, NY 10169 USA
SN 1551-7144
EI 1559-2030
J9 CONTEMP CLIN TRIALS
JI Contemp. Clin. Trials
PD JUL
PY 2019
VL 82
BP 106
EP 114
DI 10.1016/j.cct.2019.05.009
PG 9
WC Medicine, Research & Experimental; Pharmacology & Pharmacy
SC Research & Experimental Medicine; Pharmacology & Pharmacy
GA IJ6EE
UT WOS:000475994100014
PM 31129373
DA 2020-02-16
ER

PT J
AU Nuske, HJ
   Pellecchia, M
   Lushin, V
   Rump, K
   Seidman, M
   Ouellette, RR
   Cooney, D
   Maddox, BB
   Lawson, GM
   Song, A
   Reisinger, EM
   Mandell, DS
AF Nuske, Heather J.
   Pellecchia, Melanie
   Lushin, Viktor
   Rump, Keiran
   Seidman, Max
   Ouellette, Rachel R.
   Cooney, Diana
   Maddox, Brenna B.
   Lawson, Gwendolyn M.
   Song, Amber
   Reisinger, Erica M.
   Mandell, David S.
TI Do Student Characteristics Affect Teachers' Decisions to Use 1:1
   Instruction?
SO JOURNAL OF AUTISM AND DEVELOPMENTAL DISORDERS
LA English
DT Article
DE 1:1 Instruction; Child characteristics; Personalized medicine; Teacher
   decisions
ID AUTISM SPECTRUM DISORDER; CHILDREN; INTERVENTION; OUTCOMES;
   IMPLEMENTATION; PREDICTORS; PATTERNS; TRIAL
AB One-to-one instruction is a critical component of evidence-based instruction for students with autism spectrum disorder, but is not used as often as recommended. Student characteristics may affect teachers' decisions to select a treatment and/or implement it. This study examined the associations between students' clinical and demographic characteristics and teachers' reported use of discrete trial training (DTT) and pivotal response training (PRT). Children's higher sensory symptoms, lower social approach, lower verbal skills and higher self-regulation difficulties were associated with more frequent 1:1 DTT and PRT. Results suggest that teachers give more frequent 1:1 instruction to children with more observable impairments, do not match children to type of 1:1 intervention, and may inadvertently neglect other students for whom individualized intervention may still be beneficial.
C1 [Nuske, Heather J.; Pellecchia, Melanie; Lushin, Viktor; Rump, Keiran; Seidman, Max; Cooney, Diana; Maddox, Brenna B.; Lawson, Gwendolyn M.; Song, Amber; Reisinger, Erica M.; Mandell, David S.] Univ Penn, Dept Psychiat, Penn Ctr Mental Hlth, Perelman Sch Med, Philadelphia, PA 19104 USA.
   [Ouellette, Rachel R.] Florida Int Univ, Dept Psychol, Miami, FL 33199 USA.
RP Nuske, HJ (reprint author), Univ Penn, Dept Psychiat, Penn Ctr Mental Hlth, Perelman Sch Med, Philadelphia, PA 19104 USA.
EM hjnuske@upenn.edu
OI Lushin, Viktor/0000-0003-4225-9742
FU NIMHUnited States Department of Health & Human ServicesNational
   Institutes of Health (NIH) - USANIH National Institute of Mental Health
   (NIMH) [10048329, 5R01MH106175, T32MH109433]
FX This study was funded by two Grants from the NIMH, Institution No.
   10048329: RCT of TeachTown in Autism Support Classrooms: Innovation and
   Exnovation, 5R01MH106175 (PI: Mandell) and an Institutional Research
   Training Grant, T32MH109433 (PI: Mandell).
NR 53
TC 0
Z9 0
U1 1
U2 1
PU SPRINGER/PLENUM PUBLISHERS
PI NEW YORK
PA 233 SPRING ST, NEW YORK, NY 10013 USA
SN 0162-3257
EI 1573-3432
J9 J AUTISM DEV DISORD
JI J. Autism Dev. Disord.
PD JUL
PY 2019
VL 49
IS 7
BP 2864
EP 2872
DI 10.1007/s10803-019-04004-1
PG 9
WC Psychology, Developmental
SC Psychology
GA IH3TI
UT WOS:000474414900018
PM 30972654
DA 2020-02-16
ER

PT J
AU Turner, BJ
   Kleiman, EM
   Nock, MK
AF Turner, Brianna J.
   Kleiman, Evan M.
   Nock, Matthew K.
TI Non-suicidal self-injury prevalence, course, and association with
   suicidal thoughts and behaviors in two large, representative samples of
   US Army soldiers
SO PSYCHOLOGICAL MEDICINE
LA English
DT Article
DE Military; prevalence; risk; self-harm; soldier; suicide
ID INTERVIEW SCREENING SCALES; STATES MILITARY PERSONNEL; ASSESS RISK;
   COLLEGE POPULATION; RESILIENCE; ADOLESCENTS; VETERANS; IDEATION; HARM;
   PREDICTOR
AB BackgroundNon-suicidal self-injury (NSSI) prospectively predicts suicidal thoughts and behaviors in civilian populations. Despite high rates of suicide among US military members, little is known about the prevalence and course of NSSI, or how NSSI relates to suicidal thoughts and behaviors, in military personnel.MethodsWe conducted secondary analyses of two representative surveys of active-duty soldiers (N = 21 449) and newly enlisted soldiers (N = 38 507) from the Army Study to Assess Risk and Resilience in Servicemembers (Army STARRS).ResultsThe lifetime prevalence of NSSI is 6.3% (1.2% 12-month prevalence) in active-duty soldiers and 7.9% (1.3% 12-month prevalence) in new soldiers. Demographic risk factors for lifetime NSSI include female sex, younger age, non-Hispanic white ethnicity, never having married, and lower educational attainment. The association of NSSI with temporally primary internalizing and externalizing disorders varies by service history (new v. active-duty soldiers) and gender (men v. women). In both active-duty and new soldiers, NSSI is associated with increased odds of subsequent onset of suicidal ideation [adjusted odds ratio (OR) = 1.66-1.81] and suicide attempts (adjusted OR = 2.02-2.43), although not with the transition from ideation to attempt (adjusted OR = 0.92-1.36). Soldiers with a history of NSSI are more likely to have made multiple suicide attempts, compared with soldiers without NSSI.ConclusionsNSSI is prevalent among US Army soldiers and is associated with significantly increased odds of later suicidal thoughts and behaviors, even after NSSI has resolved. Suicide risk assessments in military populations should screen for history of NSSI.
C1 [Turner, Brianna J.] Univ Victoria, Dept Psychol, Victoria, BC, Canada.
   [Kleiman, Evan M.; Nock, Matthew K.] Harvard Univ, Dept Psychol, 33 Kirkland St, Cambridge, MA 02138 USA.
RP Turner, BJ (reprint author), Univ Victoria, Dept Psychol, Victoria, BC, Canada.
EM briannat@uvic.ca
RI Nock, Matthew/AAE-8330-2019
FU US National Institute of Mental HealthUnited States Department of Health
   & Human ServicesNational Institutes of Health (NIH) - USANIH National
   Institute of Mental Health (NIMH) [U01MH087981]
FX This publication is based on public use data from the Army Study to
   Assess Risk and Resilience in Servicemembers (Army STARRS). The data are
   available from the Inter-university Consortium for Political and Social
   Research (ICPSR) at the University of Michigan
   (http://doi.org/10.3886/ICPSR35197-v1).Army STARRS was funded by the US
   National Institute of Mental Health (grant number U01MH087981). The
   contents of this publication are solely the responsibility of the
   authors and do not necessarily represent the views of the Army STARRS
   investigators, funders, Department of the Army, or Department of
   Defense.
NR 56
TC 1
Z9 1
U1 5
U2 7
PU CAMBRIDGE UNIV PRESS
PI NEW YORK
PA 32 AVENUE OF THE AMERICAS, NEW YORK, NY 10013-2473 USA
SN 0033-2917
EI 1469-8978
J9 PSYCHOL MED
JI Psychol. Med.
PD JUL
PY 2019
VL 49
IS 9
BP 1470
EP 1480
DI 10.1017/S0033291718002015
PG 11
WC Psychology, Clinical; Psychiatry; Psychology
SC Psychology; Psychiatry
GA II0VB
UT WOS:000474922400006
PM 30131080
DA 2020-02-16
ER

PT J
AU Hemming, L
   Taylor, P
   Haddock, G
   Shaw, J
   Pratt, D
AF Hemming, Laura
   Taylor, Peter
   Haddock, Gillian
   Shaw, Jennifer
   Pratt, Daniel
TI A systematic review and meta-analysis of the association between
   alexithymia and suicide ideation and behaviour
SO JOURNAL OF AFFECTIVE DISORDERS
LA English
DT Review
DE Suicide; Alexithymia; Depression; Meta-analysis
ID C-REACTIVE PROTEIN; SERUM-LIPID LEVELS; EMOTION REGULATION DIFFICULTIES;
   OBSESSIVE-COMPULSIVE DISORDER; SOMATOFORM DISORDER; ADULT OUTPATIENTS;
   CHILDHOOD ABUSE; META-REGRESSION; RISK-FACTORS; SCALE
AB Background: Alexithymia reflects a difficulty with identifying and expressing emotions. This experience has been proposed as having an association with suicide ideation and behaviour. This review aimed to synthesise the evidence to establish the bivariate and multivariate relationships between alexithymia, and its subcomponents, with suicide ideation and behaviour.
   Methods: Search terms related to alexithymia and suicide ideation and behaviour were searched across nine prominent databases in May 2018. Studies were eligible for inclusion if they reported original empirical quantitative findings from adult samples, used a validated measure of alexithymia, and any measure of suicide ideation or behaviour.
   Results: Thirty-four studies were eligible for inclusion in this review. The review found a large effect size for the relationship between alexithymia and suicide ideation (r = 0.54, 95% CI = 0.40-0.65) and a small effect size for the relationship between alexithymia and suicide behaviour (r = 0.25, 95% CI = 0.16-0.34). Limitations: A high level of heterogeneity was found in the meta-analysis meaning that results should be interpreted with caution.
   Conclusion: A positive association was found between alexithymia and suicide ideation and, to a lesser extent, behaviour across a range of clinical and general population samples. This review has potentially important clinical implications, and promotes the need for suicide prevention to focus on emotion regulation skills.
C1 [Hemming, Laura; Taylor, Peter; Haddock, Gillian; Shaw, Jennifer; Pratt, Daniel] Univ Manchester, Sch Hlth Sci, Div Psychol & Mental Hlth, Manchester M13 9PL, Greater Manches, England.
   [Hemming, Laura; Taylor, Peter; Haddock, Gillian; Shaw, Jennifer; Pratt, Daniel] Manchester Acad Hlth Sci Ctr, Manchester, Lancs, England.
   [Haddock, Gillian; Shaw, Jennifer; Pratt, Daniel] Greater Manchester Mental Hlth NHS Fdn Trust, Manchester, Lancs, England.
RP Hemming, L (reprint author), Univ Manchester, Sch Hlth Sci, Div Psychol & Mental Hlth, Manchester M13 9PL, Greater Manches, England.
EM laura.hemming@manchester.ac.uk
FU Medical Research Council Doctoral Training Program (MRC-DTP); University
   of Manchester President's Doctoral Scholar Award
FX This study was conducted as part of the first author's PhD funded by the
   Medical Research Council Doctoral Training Program (MRC-DTP) and the
   University of Manchester President's Doctoral Scholar Award. The funders
   had no role in the study design, collection, analysis or interpretation
   of the data, writing the manuscript, or the decision to submit the study
   for publication.
NR 106
TC 1
Z9 1
U1 1
U2 1
PU ELSEVIER SCIENCE BV
PI AMSTERDAM
PA PO BOX 211, 1000 AE AMSTERDAM, NETHERLANDS
SN 0165-0327
EI 1573-2517
J9 J AFFECT DISORDERS
JI J. Affect. Disord.
PD JUL 1
PY 2019
VL 254
BP 34
EP 48
DI 10.1016/j.jad.2019.05.013
PG 15
WC Clinical Neurology; Psychiatry
SC Neurosciences & Neurology; Psychiatry
GA IG5EB
UT WOS:000473825200005
PM 31103905
OA Other Gold, Green Published
DA 2020-02-16
ER

PT J
AU Bayer, JK
   Morgan, A
   Prendergast, LA
   Beatson, R
   Gilbertson, T
   Bretherton, L
   Hiscock, H
   Rapee, RM
AF Bayer, Jordana K.
   Morgan, Amy
   Prendergast, Luke A.
   Beatson, Ruth
   Gilbertson, Tamsyn
   Bretherton, Lesley
   Hiscock, Harriet
   Rapee, Ronald M.
TI Predicting Temperamentally Inhibited Young Children's Clinical-Level
   Anxiety and Internalizing Problems from Parenting and Parent Wellbeing:
   a Population Study
SO JOURNAL OF ABNORMAL CHILD PSYCHOLOGY
LA English
DT Article
DE Child; preschool; Internalizing problems; Anxiety disorders; Etiology;
   Parenting; Mental health
ID PRESCHOOL-AGED CHILDREN; BEHAVIORAL-INHIBITION; EARLY-CHILDHOOD; SOCIAL
   ANXIETY; EARLY INTERVENTION; MENTAL-HEALTH; PREVENTIVE INTERVENTIONS;
   GENDER-DIFFERENCES; ANXIOUS SOLITUDE; DISORDERS
AB The aim of this study was to explore how some temperamentally inhibited young children and not others in the general population develop anxiety disorders and broader clinical-level internalizing (anxious/depressive) problems, with a focus on the family. A brief screening tool for inhibition was universally distributed to parents of children in their year before starting school across eight socioeconomically diverse government areas in Melbourne, Australia (307 preschool services). Screening identified 11% of all children as inhibited. We invited all parents of inhibited children to participate in a longitudinal prevention study. Participants were 545 parents of inhibited pre-schoolers (78% uptake) of whom 498 (91%) completed assessment one year later and 469 (86%) two years later. Parents completed questionnaires to assess parenting practices, parent wellbeing, and child internalizing problems. Parents also engaged in structured diagnostic interviews to assess child anxiety disorders. During the follow up period close to half of the inhibited young children had anxiety disorders and one in seven had clinical-level internalizing problems, with girls perhaps at higher risk. The family variables significantly predicted inhibited children's anxiety disorders and broader internalizing problems. For child anxiety disorders, overinvolved/protective parenting was particularly important for girls and boys, and poorer parent wellbeing contributed. For child anxious/depressive problems, harsh discipline was a consistent predictor for girls and boys, and poorer parent wellbeing again contributed. These etiological findings support early intervention for temperamentally inhibited young children that focuses on the family environment to prevent the development of mental health problems.
C1 [Bayer, Jordana K.; Morgan, Amy; Beatson, Ruth] La Trobe Univ, Sch Psychol & Publ Hlth, Melbourne, Vic, Australia.
   [Bayer, Jordana K.; Gilbertson, Tamsyn; Bretherton, Lesley; Hiscock, Harriet] Murdoch Children Res Inst, Parkville, Vic, Australia.
   [Bayer, Jordana K.; Bretherton, Lesley; Hiscock, Harriet] Univ Melbourne, Dept Paediat, Parkville, Vic, Australia.
   [Prendergast, Luke A.] La Trobe Univ, Dept Math & Stat, Melbourne, Vic, Australia.
   [Gilbertson, Tamsyn] Univ Melbourne, Melbourne Sch Psychol Sci, Parkville, Vic, Australia.
   [Hiscock, Harriet] Royal Childrens Hosp Melbourne, Parkville, Vic, Australia.
   [Rapee, Ronald M.] Macquarie Univ, Ctr Emot Hlth, Sydney, NSW, Australia.
RP Bayer, JK (reprint author), La Trobe Univ, Sch Psychol & Publ Hlth, Melbourne, Vic, Australia.; Bayer, JK (reprint author), Murdoch Children Res Inst, Parkville, Vic, Australia.; Bayer, JK (reprint author), Univ Melbourne, Dept Paediat, Parkville, Vic, Australia.
EM j.bayer@latrobe.edu.au
RI Prendergast, Luke A/G-8376-2011; Morgan, Amy/U-1315-2017; Hiscock,
   Harriet/M-6882-2013
OI Prendergast, Luke A/0000-0002-9122-5429; Morgan,
   Amy/0000-0003-3784-0540; Rapee, Ronald/0000-0002-1724-1076; Hiscock,
   Harriet/0000-0003-3017-2770
FU National Health and Medical Research Council (NHMRC)National Health and
   Medical Research Council of Australia [607302]; Victorian Government's
   Operational Infrastructure Support Program; NHMRC Population Health
   Capacity Building GrantNational Health and Medical Research Council of
   Australia [436914]
FX This research was supported by a National Health and Medical Research
   Council (NHMRC) Project Grant 607302 and by the Victorian Government's
   Operational Infrastructure Support Program. JB and HH were supported by
   NHMRC Population Health Capacity Building Grant 436914.
NR 102
TC 3
Z9 3
U1 0
U2 1
PU SPRINGER/PLENUM PUBLISHERS
PI NEW YORK
PA 233 SPRING ST, NEW YORK, NY 10013 USA
SN 0091-0627
EI 1573-2835
J9 J ABNORM CHILD PSYCH
JI J. Abnorm. Child Psychol.
PD JUL
PY 2019
VL 47
IS 7
SI SI
BP 1165
EP 1181
DI 10.1007/s10802-018-0442-6
PG 17
WC Psychology, Clinical; Psychology, Developmental
SC Psychology
GA IF9RY
UT WOS:000473431400006
PM 29808396
DA 2020-02-16
ER

PT J
AU Hastings, PD
   Grady, JS
   Barrieau, LE
AF Hastings, Paul D.
   Grady, Jessica S.
   Barrieau, Lindsey E.
TI Children's Anxious Characteristics Predict how their Parents Socialize
   Emotions
SO JOURNAL OF ABNORMAL CHILD PSYCHOLOGY
LA English
DT Article
DE Child effects; Anxiety; Respiratory sinus arrhythmia; Emotion
   socialization; Mothers; Fathers
ID NEGATIVE EMOTIONS; PARASYMPATHETIC REGULATION; INTERNALIZING PROBLEMS;
   MATERNAL BELIEFS; BEHAVIOR; ADJUSTMENT; SHYNESS; MOTHERS; DYSREGULATION;
   ADOLESCENCE
AB Emotion socialization by parents contributes to children's trajectories of healthy and unhealthy emotional development, but there has been little research into the determinants and development of parental emotion socialization. We examined whether young children's anxious characteristics, including expressed anxiety with peers and low basal respiratory sinus arrhythmia (RSA), predicted changes in mothers' and fathers' emotion socialization over the subsequent year. Using regression and regions of significance analyses, we observed that children's expressed anxiety moderated the stability of mothers' and fathers' supportive and unsupportive emotion socialization, primarily in ways that would be likely to maintain or exacerbate children's social anxiety. For example, mothers' highly fretful and less supportive responses were more stable when children had been more anxious with peers. Basal RSA moderated the stability of fathers' punitive responses to children's anxious and sad emotions, and directly predicted changes in mothers' neglect of children's anxious and sad emotions, and negative and positive feelings about children's social withdrawal. These effects of children's characteristics on parents' emotions and behaviors support bidirectional and transactional models of the socialization of children's anxiety and internalizing problems, and identify aspects of emotion socialization by parents that could be amenable to intervention.
C1 [Hastings, Paul D.] Univ Calif Davis, Psychol, Ctr Mind & Brain, 267 Cousteau Pl, Davis, CA 95618 USA.
   [Grady, Jessica S.] Univ Pacific, Dept Psychol, Stockton, CA 95211 USA.
   [Barrieau, Lindsey E.] Childrens Hosp Eastern Ontario, Ottawa, ON, Canada.
RP Hastings, PD (reprint author), Univ Calif Davis, Psychol, Ctr Mind & Brain, 267 Cousteau Pl, Davis, CA 95618 USA.
EM pdhastings@ucdavis.edu
FU Social Sciences and Humanities Research Council of CanadaSocial Sciences
   and Humanities Research Council of Canada (SSHRC); Fonds de la Recherche
   en Sante du QuebecFonds de la Recherche en Sante du Quebec; Concordia
   University
FX This research was supported by the Social Sciences and Humanities
   Research Council of Canada, Fonds de la Recherche en Sante du Quebec,
   and Concordia University. We would like to thank members of the Healthy
   Emotions, Relationships, and Development (HERD) Lab at UC Davis and the
   Affective and Behavioural Competence Development (ABCD) Lab at Concordia
   University and the families who participated.
NR 60
TC 1
Z9 1
U1 4
U2 5
PU SPRINGER/PLENUM PUBLISHERS
PI NEW YORK
PA 233 SPRING ST, NEW YORK, NY 10013 USA
SN 0091-0627
EI 1573-2835
J9 J ABNORM CHILD PSYCH
JI J. Abnorm. Child Psychol.
PD JUL
PY 2019
VL 47
IS 7
SI SI
BP 1225
EP 1238
DI 10.1007/s10802-018-0481-z
PG 14
WC Psychology, Clinical; Psychology, Developmental
SC Psychology
GA IF9RY
UT WOS:000473431400010
PM 30367307
DA 2020-02-16
ER

PT J
AU Wier, R
   Aleksonis, HA
   Pearson, MM
   Cannistraci, CJ
   Anderson, AW
   Kuttesch, JF
   Compas, BE
   Hoskinson, KR
AF Wier, Ryan
   Aleksonis, Holly A.
   Pearson, Matthew M.
   Cannistraci, Christopher J.
   Anderson, Adam W.
   Kuttesch, John F., Jr.
   Compas, Bruce E.
   Hoskinson, Kristen R.
TI Fronto-limbic white matter microstructure, behavior, and emotion
   regulation in survivors of pediatric brain tumor
SO JOURNAL OF NEURO-ONCOLOGY
LA English
DT Article
DE Behavioral regulation; Children; Diffusion tensor imaging;
   Internalizing; Pediatric brain tumor
ID NEUROCOGNITIVE SEQUELAE; SOCIAL OUTCOMES; NERVOUS-SYSTEM; CHILDREN;
   MEDULLOBLASTOMA; ASSOCIATION; ADOLESCENTS; DISORDERS; INTEGRITY; SKILLS
AB PurposeAfter treatment, pediatric brain tumor survivors (PBTS) face emotional and behavioral challenges, perhaps due to tumor or treatment-related changes in brain structures involved in emotion regulation, including those with fronto-limbic connections. We hypothesized that relative to healthy controls (HCs), PBTS would exhibit greater difficulties with behavior and emotional functioning, and display reduced mean fractional anisotropy (mFA) in white matter tracts with fronto-limbic connections including the cingulum bundle (CB), inferior fronto-occipital fasciculus(IFOF), and uncinate fasciculus (UF). We further predicted that mFA would account for variance in the relationship between group and emotional/behavioral outcome.MethodsEleven 8-16year old PBTS and 14 HCs underwent MRI, including diffusion tensor imaging to assess white matter microstructure. Tractography quantified mFA of selected tracts. Parents rated children's emotional and behavioral functioning.ResultsCompared to HCs, caregivers of PBTS reported poorer behavioral regulation and greater internalizing and externalizing symptoms. Relative to HCs, PBTS had lower mFA within the bilateral CB, IFOF, and UF (ds=0.59-1.15). Across groups, several medium-to-large correlations linked tract mFA and increased internalizing, externalizing, and poor behavioral regulation. Tract mFA also accounted for significant variance in the group-outcome association.ConclusionsReduced mFA in fronto-limbic associated tracts may be associated with reduced behavioral regulation following pediatric brain tumor. PBTS with treatment known to impact white matter may be most susceptible. Research with larger, longitudinal samples should clarify this relationship, allow for multiple mediators across time, and consider factors like tumor and treatment type.
C1 [Wier, Ryan; Aleksonis, Holly A.; Hoskinson, Kristen R.] Nationwide Childrens Hosp, Res Inst, Ctr Biobehav Hlth, 700 Childrens Dr, Columbus, OH 43205 USA.
   [Pearson, Matthew M.] Sacred Heart Med Grp, Inst Neurol & Neurosurg, 5153 N Ninth Ave, Pensacola, FL USA.
   [Cannistraci, Christopher J.] Icahn Sch Med Mt Sinai, Translat & Mol Imaging Inst, 1 Gustave L Levy Pl, New York, NY 10029 USA.
   [Anderson, Adam W.] Vanderbilt Univ, Inst Imaging Sci, 1161 21st Ave S, Nashville, TN 37235 USA.
   [Kuttesch, John F., Jr.] Univ New Mexico, Pediat Hematol & Oncol, 1 Univ New Mexico,MSC10 5590, Albuquerque, NM 87131 USA.
   [Compas, Bruce E.] Vanderbilt Univ, Peabody Coll, Psychol & Human Dev, 552,230 Appleton Pl, Nashville, TN 37203 USA.
   [Hoskinson, Kristen R.] Ohio State Univ, Coll Med, Dept Pediat, 370 W Ninth Ave, Columbus, OH 43210 USA.
RP Hoskinson, KR (reprint author), Nationwide Childrens Hosp, Res Inst, Ctr Biobehav Hlth, 700 Childrens Dr, Columbus, OH 43205 USA.; Hoskinson, KR (reprint author), Ohio State Univ, Coll Med, Dept Pediat, 370 W Ninth Ave, Columbus, OH 43210 USA.
EM Kristen.hoskinson@nationwidechildrens.org
NR 47
TC 0
Z9 0
U1 2
U2 2
PU SPRINGER
PI NEW YORK
PA 233 SPRING ST, NEW YORK, NY 10013 USA
SN 0167-594X
EI 1573-7373
J9 J NEURO-ONCOL
JI J. Neuro-Oncol.
PD JUL
PY 2019
VL 143
IS 3
BP 483
EP 493
DI 10.1007/s11060-019-03180-5
PG 11
WC Oncology; Clinical Neurology
SC Oncology; Neurosciences & Neurology
GA IF2TD
UT WOS:000472931800012
PM 31073964
DA 2020-02-16
ER

PT J
AU Cooke, JE
   Racine, N
   Plamondon, A
   Tough, S
   Madigan, S
AF Cooke, Jessica E.
   Racine, Nicole
   Plamondon, Andre
   Tough, Suzanne
   Madigan, Sheri
TI Maternal adverse childhood experiences, attachment style, and mental
   health: Pathways of transmission to child behavior problems
SO CHILD ABUSE & NEGLECT
LA English
DT Article
DE Adverse childhood experiences; Behavioral problems; Attachment;
   Depression; Anxiety; Intergenerational transmission
ID EARLY-LIFE MALTREATMENT; INTERGENERATIONAL TRANSMISSION; DEPRESSIVE
   SYMPTOMS; POLY-VICTIMIZATION; ABUSE; PSYCHOPATHOLOGY; HISTORY; TRAUMA;
   PREDICTORS; SECURITY
AB Background: Investigations have found mothers' adverse childhood experiences (ACEs) confer an intergenerational risk to their children's outcomes. However, mechanisms underlying this transmission have only been partially explained by maternal mental health. Adult attachment insecurity has been shown to mediate the association of ACEs and mental health outcomes, yet an extension of this research to children's behavioral problems has not been examined.
   Objective: To examine the cascade from maternal ACEs to risk for child behavioral problems at five years of age, via mothers' attachment insecurity and mental health.
   Participants and setting: Participants in the current study were 1994 mother-child dyads from a prospective longitudinal cohort collected from January 2011 to October 2014.
   Methods: Mothers retrospectively reported their ACEs when children were 36 months of age. When children were 60 months of age, mothers completed measures of their attachment style, depression and anxiety symptoms, and their children's behavior problems.
   Results: Path analysis demonstrated maternal ACEs were associated with children's internalizing problems indirectly via maternal attachment avoidance, attachment anxiety, and depression symptoms, but not directly (beta = .05, 95% CI [-.001, .10]). Maternal ACEs indirectly predicted children's externalizing problems via maternal attachment avoidance, attachment anxiety, and depression. A direct effect was also observed from maternal ACEs to child externalizing problems (beta = .06, 95% CI [.01, .11]).
   Conclusions: Maternal ACEs influenced children's risk for poor behavioral outcomes via direct and indirect intermediary pathways. Addressing maternal insecure attachment style and depression symptoms as intervention targets for mothers with histories of ACEs may help to mitigate the intergenerational transmission of risk.
C1 [Cooke, Jessica E.; Racine, Nicole; Tough, Suzanne; Madigan, Sheri] Univ Calgary, Calgary, AB, Canada.
   [Cooke, Jessica E.; Racine, Nicole; Tough, Suzanne; Madigan, Sheri] Alberta Childrens Prov Gen Hosp, Res Inst, Calgary, AB, Canada.
   [Plamondon, Andre] Univ Laval, Laval, PQ, Canada.
   [Plamondon, Andre] Univ Toronto, Toronto, ON, Canada.
   [Tough, Suzanne] Cumming Sch Med, Calgary, AB, Canada.
RP Madigan, S (reprint author), Univ Calgary, Dept Psychol, 2500 Univ Dr NW, Calgary, AB T2N 1N4, Canada.
EM sheri.madigan@ucalgary.ca
FU Alberta Innovates - Health Solutions Interdisciplinary Team grant
   [200700595]; Alberta Children's Hospital Foundation; Canada Research
   Chairs programCanada Research Chairs; Alberta Children's Hospital
   Research Institute (ACHRI); Cumming School of Medicine; Social Sciences
   and Humanities Research Council of CanadaSocial Sciences and Humanities
   Research Council of Canada (SSHRC); ACHRI
FX The principal investigator of the All Our Families Study is Dr. Suzanne
   Tough. The All Our Families study was supported by Alberta Innovates -
   Health Solutions Interdisciplinary Team grant [#200700595] and the
   Alberta Children's Hospital Foundation. Research support was provided to
   Dr. Madigan by the Alberta Children's Hospital Foundation and the Canada
   Research Chairs program. Dr. Racine was supported by a Postdoctoral
   Trainee Award from the Alberta Children's Hospital Research Institute
   (ACHRI), the Cumming School of Medicine, and the Social Sciences and
   Humanities Research Council of Canada. Dr. Tough is an Alberta Innovates
   Health Solutions Health Scholar. Ms. Cooke is supported by a Graduate
   Studentship Award from the ACHRI. Funding sources had no role in
   publication related decision. The authors acknowledge the contributions
   of the All Our Families research team and thank the participants who
   took part in the study.
NR 95
TC 2
Z9 2
U1 9
U2 12
PU PERGAMON-ELSEVIER SCIENCE LTD
PI OXFORD
PA THE BOULEVARD, LANGFORD LANE, KIDLINGTON, OXFORD OX5 1GB, ENGLAND
SN 0145-2134
EI 1873-7757
J9 CHILD ABUSE NEGLECT
JI Child Abuse Negl.
PD JUL
PY 2019
VL 93
BP 27
EP 37
DI 10.1016/j.chiabu.2019.04.011
PG 11
WC Family Studies; Psychology, Social; Social Work
SC Family Studies; Psychology; Social Work
GA IF5LW
UT WOS:000473123300004
PM 31048134
DA 2020-02-16
ER

PT J
AU Pernebo, K
   Fridell, M
   Almqvist, K
AF Pernebo, Karin
   Fridell, Mats
   Almqvist, Kjerstin
TI Reduced psychiatric symptoms at 6 and 12 months' follow-up of
   psychotherapeutic and psychoeducative group interventions for children
   exposed to intimate partner violence
SO CHILD ABUSE & NEGLECT
LA English
DT Article
DE Children; Intimate partner violence; Post-traumatic stress; Treatment;
   Group intervention; Follow-up
ID DOMESTIC VIOLENCE; CONDUCT PROBLEMS; METAANALYSIS; ABUSE; ADOLESCENTS;
   ATTACHMENT; CHILDHOOD; FAMILY; YOUTH; RISK
AB Background: Long-term follow-up studies of interventions for children exposed to intimate partner violence are few, and the sustainability of their outcomes often remains unexplored and uncertain. Current research including follow-up assessment suggests that treatment gains may be maintained or continue post termination. In addition some children may show increased levels of symptoms.
   Objective: The present effectiveness study investigated the long-term outcomes of two established group interventions for children exposed to intimate partner violence and their non-offending parent.
   Participants and Setting: The study included 50 children, 24 girls and 26 boys, aged 4 to 13 years attending a psychotherapeutic child and adolescent mental health service intervention and a psychoeducative community-based intervention.
   Methods: Background information, child and parental mental health problems, trauma symptoms, and exposure to violence were assessed pre- and post treatment and at 6 and 12 months' follow-up.
   Results: Sustained treatment gains and late improvements in children's internalizing and externalizing symptoms and in symptoms of traumatic stress were recorded from post treatment to the follow-up assessments (p = .004- .044; d = 0.29-0.67). No significant increase in symptoms was reported. Additionally, very little continued or renewed child exposure to violence was reported.
   Conclusions: The results of the study indicate that the children did benefit from the two interventions studied and that the outcomes of reduced child symptoms and protection from exposure to violence were sustainable. Children with severe trauma symptoms benefited the most, though maternal psychological problems may for some have hindered recovery. Clinical implications are discussed.
C1 [Pernebo, Karin] Linnaeus Univ, Dept Psychol, Vaxjo, Sweden.
   [Pernebo, Karin] Reg Kronoberg, Dept Res & Dev, Vaxjo, Sweden.
   [Fridell, Mats] Lund Univ, Dept Psychol, S-22100 Lund, Sweden.
   [Almqvist, Kjerstin] Karlstad Univ, Dept Social & Psychol Sci, S-65188 Karlstad, Sweden.
RP Pernebo, K; Fridell, M; Almqvist, K (reprint author), Linnaeus Univ, Dept Psychol, Dept Res & Dev, Reg Kronoberg, Box 1223, S-35112 Vaxjo, Sweden.
EM karin.pernebo@kronoberg.se
OI Pernebo, Karin/0000-0002-4831-4266
FU Region Kronoberg; County Council of Varmland, Sweden
FX The study was funded by Region Kronoberg and the County Council of
   Varmland, Sweden.
NR 39
TC 0
Z9 0
U1 0
U2 0
PU PERGAMON-ELSEVIER SCIENCE LTD
PI OXFORD
PA THE BOULEVARD, LANGFORD LANE, KIDLINGTON, OXFORD OX5 1GB, ENGLAND
SN 0145-2134
EI 1873-7757
J9 CHILD ABUSE NEGLECT
JI Child Abuse Negl.
PD JUL
PY 2019
VL 93
BP 228
EP 238
DI 10.1016/j.chiabu.2019.05.002
PG 11
WC Family Studies; Psychology, Social; Social Work
SC Family Studies; Psychology; Social Work
GA IF5LW
UT WOS:000473123300023
PM 31125853
OA Green Published, Other Gold
DA 2020-02-16
ER

PT J
AU Vazquez, AL
   Villodas, MF
AF Vazquez, Alejandro L.
   Villodas, Miguel F.
TI Racial/Ethnic Differences in Caregivers' Perceptions of the Need for and
   Utilization of Adolescent Psychological Counseling and Support Services
SO CULTURAL DIVERSITY & ETHNIC MINORITY PSYCHOLOGY
LA English
DT Article
DE service need and use; culturally congruent services; Black caregivers;
   adolescent; mentorship programs
ID MENTAL-HEALTH-CARE; CHILD-WELFARE; BARRIERS; AFRICAN; RACE/ETHNICITY;
   DISPARITIES; PARTICIPATION; BELIEFS; ILLNESS; ACCESS
AB Background: Black caregivers may be more likely to have negative experiences with mental health services/providers and lack knowledge of psychopathology and mental health services relative to White caregivers. These perceptual and informational barriers could influence the likelihood that Black caregivers utilize psychological counseling and support services for their adolescents compared to White caregivers. The current study examined differences between Black and White caregivers in the associations between their adolescents' internalizing and externalizing problems and their perceptions of need for and utilization of psychological counseling and support services. Method: Data for the present study were collected from 741 diverse caregivers (63% Black, 37% non-Hispanic White) about their adolescents. Caregivers reported their adolescent's psychopathology and their perceptions of their adolescent's need for and utilization of psychological counseling. parenting classes, and youth mentoring programs. Results: Caregivers who reported that their adolescents had clinically elevated psychopathology were more likely to report a need for psychological counseling or support services in general. However, they were only more likely to report that their adolescents received psychological counseling services. Black caregivers were significantly less likely than White caregivers to report that their adolescent needed psychological counseling and were more likely than White caregivers to report that their adolescents needed a youth mentoring program if they had clinically elevated externalizing problems. Conclusions: Black caregivers may perceive mentoring programs as a less stigmatizing and more culturally congruent support service for addressing externalizing problems. Integration and dissemination of evidence-based intervention strategies to underserved populations using culturally acceptable intervention modalities is needed.
C1 [Vazquez, Alejandro L.] Utah State Univ, Dept Psychol, 2810 Old Main Hill, Logan, UT 84322 USA.
   [Villodas, Miguel F.] San Diego State Univ, Dept Psychol, San Diego, CA 92182 USA.
   [Villodas, Miguel F.] San Diego State Univ, Child & Adolescent Serv Res Ctr, San Diego, CA 92182 USA.
RP Vazquez, AL (reprint author), Utah State Univ, Dept Psychol, 2810 Old Main Hill, Logan, UT 84322 USA.
EM alejandro.vaaquez@aggiemail.usu.edu
FU Office of Child Abuse and Neglect [90CA1744, 90CA1745, 90CA1746,
   90CA1747, 90CA1748, 90CA1749]
FX The LONGSCAN study was supported by the Office of Child Abuse and
   Neglect (Grants 90CA1744, 90CA1745, 90CA1746, 90CA1747, 90CA1748, and
   90CA1749).
NR 26
TC 1
Z9 1
U1 3
U2 4
PU EDUCATIONAL PUBLISHING FOUNDATION-AMERICAN PSYCHOLOGICAL ASSOC
PI WASHINGTON
PA 750 FIRST ST, NE, WASHINGTON, DC 20002-4242 USA
SN 1099-9809
EI 1939-0106
J9 CULT DIVERS ETHN MIN
JI Cult. Divers. Ethn. Minor. Psychol.
PD JUL
PY 2019
VL 25
IS 3
BP 323
EP 330
DI 10.1037/cdp0000255
PG 8
WC Ethnic Studies; Psychology, Social
SC Ethnic Studies; Psychology
GA IF3ZO
UT WOS:000473021800002
PM 30570291
DA 2020-02-16
ER

PT J
AU Baker, JK
   Fenning, RM
   Howland, MA
   Huynh, D
AF Baker, Jason K.
   Fenning, Rachel M.
   Howland, Mariann A.
   Huynh, David
TI Parental criticism and behavior problems in children with autism
   spectrum disorder
SO AUTISM
LA English
DT Article
DE autism spectrum disorder; behavior problems; criticism; electrodermal
   activity; expressed emotion
ID ASSESSING EXPRESSED EMOTION; EXTERNALIZING SYMPTOMS; ELECTRODERMAL
   ACTIVITY; INTEGRATED MODEL; FAMILY CONFLICT; MATERNAL WARMTH;
   ADOLESCENTS; PSYCHOPATHOLOGY; INTERVENTION; CONTEXT
AB Associations between parent critical attitudes (a component of the Expressed Emotion construct) and behavior problems have been relatively well established in adolescents and young adults with autism spectrum disorder, but use of systems adapted for children with autism spectrum disorder and additional investigations with younger samples are needed. This study examined parental criticism, derived from a population-specific coding system, as related to behavior problems in children with autism spectrum disorder between the ages of 4 and 11 years, and considered parental warmth and children's psychophysiological reactivity as statistical moderators of these associations. In all, 40 children with autism spectrum disorder and their primary caregivers attended a visit involving collection of child electrodermal activity, parent-child interaction, a parent interview from which critical attitudes and warmth were coded, and parent report of child behavior problems. Criticism was directly related to higher child externalizing but not internalizing problems. Parental criticism interacted with warmth in the prediction of internalizing problems such that criticism was only associated with more problems in the context of moderate but not high warmth. Criticism was positively associated with externalizing problems under conditions of moderate and high, but not low, child electrodermal activity reactivity. Implications for conceptualizations of parental criticism in autism spectrum disorder, for understanding comorbid behavior problems in this population, and for intervention are discussed.
C1 [Baker, Jason K.; Fenning, Rachel M.; Huynh, David] Calif State Univ Fullerton, Fullerton, CA 92634 USA.
   [Howland, Mariann A.] Univ Calif Irvine, Irvine, CA USA.
RP Baker, JK (reprint author), Calif State Univ Fullerton, Ctr Autism, 800 N State Coll Blvd EC 560, Fullerton, CA 92831 USA.
EM jbaker@fullerton.edu
RI Baker, Jason/W-2131-2019
OI Howland, Mariann/0000-0001-7452-6310
FU California State University, Fullerton; Eunice Kennedy Shriver National
   Institute of Child Health and Human DevelopmentUnited States Department
   of Health & Human ServicesNational Institutes of Health (NIH) - USANIH
   Eunice Kennedy Shriver National Institute of Child Health & Human
   Development (NICHD) [R15HD087877]
FX This project was supported by intramural funds awarded by the California
   State University, Fullerton and by a grant from the Eunice Kennedy
   Shriver National Institute of Child Health and Human Development
   (R15HD087877). The authors wish to thank the families who made this work
   possible. They also thank Jacquelyn Moffitt, Chloe Frith, Alyssa Bailey,
   Arielle Garcia, and Marison Lee for their contributions to data
   processing and coding.
NR 83
TC 3
Z9 3
U1 2
U2 5
PU SAGE PUBLICATIONS LTD
PI LONDON
PA 1 OLIVERS YARD, 55 CITY ROAD, LONDON EC1Y 1SP, ENGLAND
SN 1362-3613
EI 1461-7005
J9 AUTISM
JI Autism
PD JUL
PY 2019
VL 23
IS 5
BP 1249
EP 1261
DI 10.1177/1362361318804190
PG 13
WC Psychology, Developmental
SC Psychology
GA IE7SP
UT WOS:000472574700016
PM 30394790
DA 2020-02-16
ER

PT J
AU Conner, CM
   White, SW
   Beck, KB
   Golt, J
   Smith, IC
   Mazefsky, CA
AF Conner, Caitlin M.
   White, Susan W.
   Beck, Kelly B.
   Golt, Josh
   Smith, Isaac C.
   Mazefsky, Carla A.
TI Improving emotion regulation ability in autism: The Emotional Awareness
   and Skills Enhancement (EASE) program
SO AUTISM
LA English
DT Article
DE autism spectrum disorder; emotion regulation; irritability; mindfulness;
   transdiagnostic
ID HIGH-FUNCTIONING AUTISM; RANDOMIZED CONTROLLED-TRIAL; MINDFULNESS-BASED
   THERAPY; SPECTRUM DISORDER; INTERNALIZING SYMPTOMS; CHILDREN;
   ADOLESCENTS; ANXIETY; ADULTS; INTERVENTION
AB Emotion regulation impairments are common among individuals with autism spectrum disorder and are believed to often underlie commonly seen problems with aggression, depression, and anxiety. The Emotional Awareness and Skills Enhancement program was developed to reduce emotion regulation impairment and thereby improve behavioral disturbance, via mindfulness. Emotional Awareness and Skills Enhancement consists of a 16-week individual therapy treatment targeting emotion regulation impairments among individuals with autism spectrum disorder. We describe the conceptual framework and development of the program and present data on feasibility and preliminary efficacy from a pilot trial. The Emotional Awareness and Skills Enhancement manual was developed using a participatory action framework, based on emotion regulation research specific to autism spectrum disorder and input from individuals with autism spectrum disorder, therapists, and parents of children with autism spectrum disorder. Emotional Awareness and Skills Enhancement was piloted in a two-site open trial with 20 participants with autism spectrum disorder (12-17 years old, confirmed autism spectrum disorder diagnosis, IQ > 80).Outcome data support program feasibility and acceptability to participants, as well as significant improvement in emotion regulation impairments and related concerns.Findings offer preliminary support for both the feasibility and clinical effectiveness of the Emotional Awareness and Skills Enhancement program.
C1 [Conner, Caitlin M.; Beck, Kelly B.; Golt, Josh; Mazefsky, Carla A.] Univ Pittsburgh, Pittsburgh, PA USA.
   [White, Susan W.] Univ Alabama, Tuscaloosa, AL 35487 USA.
   [Smith, Isaac C.] Virginia Polytech Inst & State Univ, Blacksburg, VA 24061 USA.
RP Conner, CM (reprint author), Univ Pittsburgh, Sch Med, Webster Hall,Suite 300,3811 OHara St, Pittsburgh, PA 15213 USA.
EM connercm2@upmc.edu
RI Shvedovskyi, Evgeny/X-9106-2019
OI Conner, Caitlin/0000-0002-6224-2086
FU Pennsylvania Department of Health [R01HD079512]; Edith L. Trees
   Charitable Trust
FX The author(s) disclosed receipt of the following financial support for
   the research, authorship and/or publication of this article: Support was
   provided by the Pennsylvania Department of Health, R01HD079512 (PI:
   Mazefsky), and the Edith L. Trees Charitable Trust.
NR 96
TC 3
Z9 3
U1 5
U2 14
PU SAGE PUBLICATIONS LTD
PI LONDON
PA 1 OLIVERS YARD, 55 CITY ROAD, LONDON EC1Y 1SP, ENGLAND
SN 1362-3613
EI 1461-7005
J9 AUTISM
JI Autism
PD JUL
PY 2019
VL 23
IS 5
BP 1273
EP 1287
DI 10.1177/1362361318810709
PG 15
WC Psychology, Developmental
SC Psychology
GA IE7SP
UT WOS:000472574700018
PM 30400749
DA 2020-02-16
ER

PT J
AU Karcher, NR
   O'Brien, KJ
   Kandala, S
   Barch, DM
AF Karcher, Nicole R.
   O'Brien, Kathleen J.
   Kandala, Sridhar
   Barch, Deanna M.
TI Resting-State Functional Connectivity and Psychotic-like Experiences in
   Childhood: Results From the Adolescent Brain Cognitive Development Study
SO BIOLOGICAL PSYCHIATRY
LA English
DT Article
DE Delusional ideation; Perceptual distortions; Psychotic-like experiences;
   Resting-state functional connectivity; Subcortical connectivity;
   Within-network connectivity
ID DEFAULT-MODE NETWORK; ULTRA-HIGH RISK; AUDITORY VERBAL HALLUCINATIONS;
   SALIENCE NETWORK; YOUNG-PEOPLE; SCHIZOPHRENIA; DYSCONNECTIVITY;
   ABERRANT; ORGANIZATION; INDIVIDUALS
AB BACKGROUND: Psychotic-like experiences (PLEs) during childhood are associated with greater risk of developing a psychotic disorder (and other mental disorders), highlighting the importance of identifying neural correlates of childhood PLEs. Three major cortical networks-the cingulo-opercular network (CON), default mode network (DMN), and frontoparietal network-are consistently implicated in psychosis and PLEs in adults. However, it is unclear whether variation in functional connectivity is associated with PLEs in school-aged children.
   METHODS: Using hierarchical linear models, we examined the relationships between childhood PLEs and resting-state functional connectivity of the CON, DMN, and frontoparietal network, as well as the other networks, using an a priori network parcellation, using data from 9- to 11-year-olds (n = 3434) in the ABCD (Adolescent Brain Cognitive Development) study. We examined within-network, between-network, and subcortical connectivity.
   RESULTS: Decreased CON and DMN connectivity, as well as cinguloparietal (CPAR) network connectivity, were associated with greater PLEs, even after accounting for family history of psychotic disorders, internalizing symptoms, and cognitive performance. Decreased DMN connectivity was more strongly associated with increased delusional ideation, whereas decreased CON connectivity was more strongly associated with increased perceptual distortions. Increased CON-cerebellar and decreased CPAR-cerebellar connectivity were also associated with increased PLEs, and CPAR-cerebellar connectivity was more strongly associated with increased perceptual distortions.
   CONCLUSIONS: Consistent with hypotheses about the dimensionality of psychosis, our results provide novel evidence that neural correlates of PLEs, such as reduced functional connectivity of higher-order cognitive networks, are present even in school-aged children. The results provide further validation for continuity of PLEs across the life span.
C1 [Karcher, Nicole R.; O'Brien, Kathleen J.; Kandala, Sridhar; Barch, Deanna M.] Washington Univ, Sch Med, Dept Psychiat, St Louis, MO 63130 USA.
   [Barch, Deanna M.] Washington Univ, Sch Med, Dept Radiol, St Louis, MO 63130 USA.
   [Barch, Deanna M.] Washington Univ, Dept Psychol, St Louis, MO 63130 USA.
RP Karcher, NR (reprint author), Washington Univ, 1 Brookings Dr,Campus Box 1125, St Louis, MO 63130 USA.
EM nkarcher@wustl.edu
FU National Institute on Drug AbuseUnited States Department of Health &
   Human ServicesNational Institutes of Health (NIH) - USANIH National
   Institute on Drug Abuse (NIDA) [U01 DA041120]; National Institutes of
   HealthUnited States Department of Health & Human ServicesNational
   Institutes of Health (NIH) - USA [MH014677, U01DA041022, U01DA041025,
   U01DA041028, U01DA041048, U01DA041089, U01DA041093, U01DA041106,
   U01DA041117, U01DA041120, U01DA041134, U01DA041148, U01DA041156,
   U01DA041174, U24DA041123, U24DA041147]
FX This work was supported by National Institute on Drug Abuse Grant No.
   U01 DA041120 (to DMB) and National Institutes of Health Grant No.
   MH014677 (to NRK).; Data used in the preparation of this article were
   obtained from the ABCD study, held in the National Institute of Mental
   Health Data Archive. This is a multisite, longitudinal study designed to
   recruit more than 11,500 children 9 to 10 years of age and follow them
   over 10 years into early adulthood. The ABCD study is supported by
   National Institutes of Health (and additional federal partners) Grant
   Nos. U01DA041022, U01DA041025, U01DA041028, U01DA041048, U01DA041089,
   U01DA041093, U01DA041106, U01DA041117, U01DA041120 (to DMB),
   U01DA041134, U01DA041148, U01DA041156, U01DA041174, U24DA041123, and
   U24DA041147. A full list of supporters is available at
   https://abcdstudy.org/nih-collaborators.A listing of participating sites
   and a complete listing of the study investigators can be found at
   https://abcdstudy.org/principal-investigators.html.The ABCD Research
   Consortium investigators designed and implemented the study and/or
   provided data but did not necessarily participate in analysis or writing
   of this report. This manuscript reflects the views of the authors and
   may not reflect the opinions or views of the National Institutes of
   Health or ABCD Research Consortium investigators. The ABCD study data
   repository grows and changes over time. The ABCD study data used in this
   report came from http://dx.doi.org/10.15154/1460410.
NR 98
TC 5
Z9 5
U1 2
U2 3
PU ELSEVIER SCIENCE INC
PI NEW YORK
PA STE 800, 230 PARK AVE, NEW YORK, NY 10169 USA
SN 0006-3223
EI 1873-2402
J9 BIOL PSYCHIAT
JI Biol. Psychiatry
PD JUL 1
PY 2019
VL 86
IS 1
BP 7
EP 15
DI 10.1016/j.biopsych.2019.01.013
PG 9
WC Neurosciences; Psychiatry
SC Neurosciences & Neurology; Psychiatry
GA IF1TM
UT WOS:000472860900005
PM 30850130
DA 2020-02-16
ER

PT J
AU Lunn, J
   Lewis, C
   Gannon, E
AF Lunn, Judith
   Lewis, Charlie
   Gannon, Emily
TI Parent-child mentalizing in pediatric epilepsy
SO EPILEPSY & BEHAVIOR
LA English
DT Article
DE Theory of Mind (ToM); Mentalizing; Internalizing; Executive function;
   Language
ID MATERNAL MIND-MINDEDNESS; QUALITY-OF-LIFE; PSYCHOPATHOLOGY;
   COMMUNICATION; PERFORMANCE; ATTENTION; PRESCHOOL; SECURITY; SELF
AB Background: Child psychopathology involves inappropriate or biased attributions of others' mental states (mentalizing), and parents' assessment of their children's mentalizing significantly predicts the latter's psychosocial outcomes. Behavioral difficulties are frequent in children with epilepsy (CWE) yet biased mentalizing and parental accuracy in understanding their child's mental states reasoning have not been addressed.
   Methods: This study compared the performance of 34 CWE aged 9 to 16 years with 67 language age-matched controls on a biased mentalizing task. The task required children to infer on the mental states of peers in stories involving social scenarios. Responses were scored as positive, negative, or rational mentalizing attributions. To measure parental accuracy, a parent version was administered in the patient group that required a parent to identify their child's responses correctly. Relationships with the child's cognitive, behavioral, and epilepsy-related factors were examined.
   Results: Patients made greater negative mental states attributions compared with control children. This negative mentalizing bias was accurately identified by parents and was associated with children's behavioral problems. Parental accuracy was reduced for patients with lower cognitive abilities. Parents did not accurately identify an overly positive (OP) bias in their child's mental states attributions. Children's positive response bias correlated with their lower executive function (EF) skills. Epilepsy factors predicted cognitive deficits but not biased mentalizing or behavioral problems.
   Conclusion: Biased mentalizing characterizes social cognition in CWE with behavioral problems. Further investigation of the mentalizing biases and parental awareness of children's mental states reasoning is required to fully understand the greater psychosocial and behavioral difficulties found in CWE. (C) 2019 The Authors. Published by Elsevier Inc.
C1 [Lunn, Judith] Univ Lancaster, Lancaster Med Sch, Furness Coll, Lancaster LA1 4YF, England.
   [Lewis, Charlie] Univ Lancaster, Psychol Dept, Fylde Coll, Lancaster LA1 4YF, England.
   [Gannon, Emily] Sheffield Hlth & Soda Care NHS Fdn Trust, Sheffield S10 3TH, S Yorkshire, England.
RP Lunn, J (reprint author), Univ Lancaster, Lancaster Med Sch, Furness Coll, Lancaster LA1 4YF, England.
EM j.lunn1@lancaster.ac.uk
OI Lewis, Charlie/0000-0001-9883-7893
FU Interdisciplinary Medical Research Council (MRC); Economic and Social
   Research Council (ESRC) PhD Studentship; Department of Child Neurology,
   Preston, Lancashire Care NHS Foundation Trust; Department of
   Paediatrics, Royal Blackburn Hospital, East Lancashire NHS Health Care
   Trust
FX This work was supported by an Interdisciplinary Medical Research Council
   (MRC) and Economic and Social Research Council (ESRC) PhD Studentship
   awarded to Judith Lunn. This research program was also accepted to the
   portfolio of the National Institute for Health Research (NIHR) Clinical
   Research Network (CRN), UK. The authors also wish to acknowledge the
   involvement and support of the Department of Child Neurology, Preston,
   Lancashire Care NHS Foundation Trust and Paediatrics, Royal Blackburn
   Hospital, East Lancashire NHS Health Care Trust.
NR 41
TC 0
Z9 0
U1 0
U2 1
PU ACADEMIC PRESS INC ELSEVIER SCIENCE
PI SAN DIEGO
PA 525 B ST, STE 1900, SAN DIEGO, CA 92101-4495 USA
SN 1525-5050
EI 1525-5069
J9 EPILEPSY BEHAV
JI Epilepsy Behav.
PD JUL
PY 2019
VL 96
BP 6
EP 12
DI 10.1016/j.yebeh.2019.03.052
PG 7
WC Behavioral Sciences; Clinical Neurology; Psychiatry
SC Behavioral Sciences; Neurosciences & Neurology; Psychiatry
GA IE6FX
UT WOS:000472472900002
PM 31075650
OA Other Gold
DA 2020-02-16
ER

PT J
AU Guilfoyle, SM
   Mara, CA
   Follansbee-Junger, K
   Smith, AW
   Hater, B
   Modi, AC
AF Guilfoyle, Shanna M.
   Mara, Constance A.
   Follansbee-Junger, Katherine
   Smith, Aimee W.
   Hater, Brooke
   Modi, Avani C.
TI Quality of life improves with integrated behavioral health services in
   pediatric new-onset epilepsy
SO EPILEPSY & BEHAVIOR
LA English
DT Article
DE Behavioral health services; Quality of life; Pediatric epilepsy
ID CHILDREN; ADOLESCENTS; PEDSQL(TM)-4.0; RELIABILITY; DEPRESSION;
   VALIDITY; SCALES; PARENT
AB The current study compared differences in health-related quality of life (HRQOL) between youth with new-onset epilepsy with and without elevated psychological symptoms at time of epilepsy diagnosis within an integrated behavioral health and epilepsy service. Patients received both behavioral health and epilepsy care during clinic visits. A retrospective chart review was conducted between July 2011 and December 2015. Caregivers completed the Behavior Assessment System for Children-2: Parent Rating Scale (BASC-2: PRS) to assess psychological symptoms at the diagnostic visit, along with completing the Pediatric Quality of Life Inventory (PedsQL (TM) 4.0) at the diagnostic visit and each subsequent epilepsy dinic visit during the first year of treatment. Latent growth curve modeling was used to identify HRQOL changes over the first year of treatment. Health-related quality of life was significantly lower for youth with elevated psychological symptoms at diagnosis and over the first year of treatment compared with those without psychological symptoms. For those with elevated internalizing, inattention, withdrawal, and atypical symptoms at diagnosis, greater HRQOL improvements were detected over the first year of treatment compared with those without elevated psychological symptoms at the diagnostic visit. Within integrated behavioral health and epilepsy routine care, targeted psychological interventions can improve HRQOL over the first year of treatment, particularly for those with premorbid psychological symptoms. (C) 2019 Elsevier Inc. All rights reserved.
C1 [Guilfoyle, Shanna M.; Mara, Constance A.; Follansbee-Junger, Katherine; Smith, Aimee W.; Hater, Brooke; Modi, Avani C.] Cincinnati Childrens Hosp Med Ctr, Div Behav Med & Clin Psychol, Ctr Promot Adherence & Self Management, Cincinnati, OH 45229 USA.
   [Guilfoyle, Shanna M.; Mara, Constance A.; Follansbee-Junger, Katherine; Modi, Avani C.] Univ Cincinnati, Coll Med, Dept Pediat, Cincinnati, OH 45229 USA.
RP Guilfoyle, SM (reprint author), Cincinnati Childrens Hosp Med Ctr, Div Behav Med & Clin Psychol, 3333 Burnet Ave,MLC 3015, Cincinnati, OH 45229 USA.
EM shanna.guilfoyle@cchmc.org
NR 21
TC 0
Z9 0
U1 0
U2 0
PU ACADEMIC PRESS INC ELSEVIER SCIENCE
PI SAN DIEGO
PA 525 B ST, STE 1900, SAN DIEGO, CA 92101-4495 USA
SN 1525-5050
EI 1525-5069
J9 EPILEPSY BEHAV
JI Epilepsy Behav.
PD JUL
PY 2019
VL 96
BP 57
EP 60
DI 10.1016/j.yebeh.2019.04.017
PG 4
WC Behavioral Sciences; Clinical Neurology; Psychiatry
SC Behavioral Sciences; Neurosciences & Neurology; Psychiatry
GA IE6FX
UT WOS:000472472900009
PM 31077941
DA 2020-02-16
ER

PT J
AU Semenkovich, K
   Berlin, KS
   Ankney, RL
   Klages, KL
   Keenan, ME
   Rybak, TM
   Banks, GG
   Alemzadeh, R
   Eddington, A
AF Semenkovich, Katherine
   Berlin, Kristoffer S.
   Ankney, Rachel L.
   Klages, Kimberly L.
   Keenan, Mary E.
   Rybak, Tiffany M.
   Banks, Gabrielle G.
   Alemzadeh, Ramin
   Eddington, Angelica
TI Predictors of Diabetic Ketoacidosis Hospitalizations and Hemoglobin A1c
   Among Youth With Type 1 Diabetes
SO HEALTH PSYCHOLOGY
LA English
DT Article
DE diabetic ketoacidosis; Type 1 diabetes; adolescents; psychosocial
   functioning
ID PEDIATRIC SYMPTOM CHECKLIST; METABOLIC-CONTROL; GLYCEMIC CONTROL; LATENT
   CLASS; SELF-CARE; ADOLESCENTS; CHILDREN; STRESS; ADHERENCE; RISK
AB Objective: Diabetic ketoacidosis (DKA) and elevated hemoglobin A1c (HbA1c) in youth with Type 1 diabetes (T1D) can result in significant morbidity and mortality. Elucidating the risk factors for poor glycemic control and DKA hospitalizations is crucial for the refinement and development of prevention and treatment efforts. Method: Based on a conceptual framework, this study used path analysis to evaluate individual and family characteristics, psychosocial responses, and individual and family responses that prospectively predict the number of DKA hospitalizations and HbA1c approximately 1 year after assessment, accounting for sociodemographics. A total of 174 youth 12-18 years old with T1D (M = 14.68, SD = 1.77) and their caregivers completed measures assessing demographics, internalizing symptoms, diabetes stress, diabetes-related family conflict, and adherence. Medical records were reviewed to obtain the number of episodes of DKA and the HbA1c at 1-year follow-up. Results: Thirty-one participants had at least 1 episode of DKA based on chart review. Greater duration of diabetes, higher baseline HbA1c, lower income, identifying as non-Hispanic White, and higher youth report of internalizing symptoms were significant predictors of DKA at follow-up (p <.05). Identifying as Black-African American, a younger age, and higher baseline HbA1c significantly predicted higher HbA1c at follow-up (p <.05). Conclusions: Future studies should assess the utility and accuracy of using screeners for internalizing symptoms in pediatric endocrinology clinics to identify youth at risk for DKA hospitalizations.
C1 [Semenkovich, Katherine; Berlin, Kristoffer S.; Ankney, Rachel L.; Klages, Kimberly L.; Keenan, Mary E.; Rybak, Tiffany M.; Banks, Gabrielle G.; Eddington, Angelica] Univ Memphis, Dept Psychol, Psychol Bldg,400 Innovat Dr, Memphis, TN 38111 USA.
   [Berlin, Kristoffer S.; Alemzadeh, Ramin; Eddington, Angelica] Univ Tennessee, Hlth Sci Ctr, Dept Pediat, Knoxville, TN 37996 USA.
   [Banks, Gabrielle G.] Texas Childrens Hosp, Baylor Coll Med, Houston, TX 77030 USA.
RP Semenkovich, K (reprint author), Univ Memphis, Dept Psychol, Psychol Bldg,400 Innovat Dr, Memphis, TN 38111 USA.
EM ksmnkvch@memphis.edu
FU University of Memphis Faculty Research Grant Fund
FX This work was supported in part by a grant from The University of
   Memphis Faculty Research Grant Fund to Kristoffer S. Berlin. This
   support does not necessarily imply The University of Memphis's
   endorsement of research conclusions.
NR 58
TC 0
Z9 0
U1 2
U2 6
PU AMER PSYCHOLOGICAL ASSOC
PI WASHINGTON
PA 750 FIRST ST NE, WASHINGTON, DC 20002-4242 USA
SN 0278-6133
EI 1930-7810
J9 HEALTH PSYCHOL
JI Health Psychol.
PD JUL
PY 2019
VL 38
IS 7
BP 577
EP 585
DI 10.1037/hea0000719
PG 9
WC Psychology, Clinical; Psychology
SC Psychology
GA IE2NI
UT WOS:000472220600002
PM 30973748
DA 2020-02-16
ER

PT J
AU Gerin, MI
   Viding, E
   Pingault, JB
   Puetz, VB
   Knodt, AR
   Radtke, SR
   Brigidi, BD
   Swartz, JR
   Hariri, AR
   McCrory, EJ
AF Gerin, Mattia I.
   Viding, Essi
   Pingault, Jean-Baptiste
   Puetz, Vanessa B.
   Knodt, Annchen R.
   Radtke, Spenser R.
   Brigidi, Bartholomew D.
   Swartz, Johnna R.
   Hariri, Ahmad R.
   McCrory, Eamon J.
TI Heightened amygdala reactivity and increased stress generation predict
   internalizing symptoms in adults following childhood maltreatment
SO JOURNAL OF CHILD PSYCHOLOGY AND PSYCHIATRY
LA English
DT Article
DE Maltreatment; child abuse; amygdala; stress; internalizing disorder
ID NEURAL RESPONSE; LIFE EVENTS; LATENT VULNERABILITY; AUTOBIOGRAPHICAL
   MEMORY; PSYCHIATRIC-DISORDER; ABUSE; DEPRESSION; ANXIETY; CHILDREN;
   TRAUMA
AB Background Childhood maltreatment is one of the most potent predictors of future psychopathology, including internalizing disorders. It remains unclear whether heightened amygdala reactivity to threat and elevated stress exposure may be implicated in the pathogenesis and maintenance of internalizing disorders among individuals with a history of childhood maltreatment. Methods Using data from a sample of 1,144 young adults, we investigated the contribution of baseline threat-related amygdala reactivity and prospective major stressful life events to internalizing symptoms severity 1 year later (on average) in individuals with a history of maltreatment (n = 100) and propensity score matched nonmaltreated peers (n = 96). Results Even after stringently matching for several potentially confounding variables - including baseline internalizing symptoms, socioeconomic status and IQ - childhood maltreatment status predicted increased amygdala reactivity at baseline, elevated post-baseline exposure to major stressful life events and internalizing symptoms at follow-up. We also showed, for the first time, that amygdala reactivity at baseline and also post-baseline exposure to major stressful life events mediated the association between a history of maltreatment and future internalizing symptoms. Conclusions These findings provide support for the view that maltreatment is a potent developmental insult leading to long-lasting neurocognitive recalibrations of the threat processing system. It is possible that such alterations, over time, may impact mental health functioning by compromising the ability to effectively negotiate everyday challenges (stress susceptibility). These alterations were not, however, found to sensitize an individual to the impact of major stressful life events. The results of this study also lend compelling support to the view that increased psychiatric risk, in the context of childhood maltreatment, follows from an increased propensity to experience major stressful life events (stress generation).
C1 [Gerin, Mattia I.; Viding, Essi; Pingault, Jean-Baptiste; Puetz, Vanessa B.; McCrory, Eamon J.] UCL, Dept Clin Educ & Hlth Psychol, Div Psychol & Language Sci, London, England.
   [Gerin, Mattia I.; Puetz, Vanessa B.; McCrory, Eamon J.] Anna Freud Natl Ctr Children & Families, London, England.
   [Pingault, Jean-Baptiste] Kings Coll London, Social Genet & Dev Psychiat Ctr, London, England.
   [Pingault, Jean-Baptiste] Univ Paris Saclay, Univ Paris Sud, INSERM, CESP,UVSQ, Villejuif, France.
   [Knodt, Annchen R.; Radtke, Spenser R.; Brigidi, Bartholomew D.; Hariri, Ahmad R.] Duke Univ, Dept Psychol & Neurosci, Lab NeuroGenet, Durham, NC USA.
   [Swartz, Johnna R.] Univ Calif Davis, Dept Human Ecol, Davis, CA 95616 USA.
RP Gerin, MI (reprint author), UCL, Gower St, London WC1E 6BT, England.
EM mattia.gerin.13@ucl.ac.uk
OI Pingault, Jean-Baptiste/0000-0003-2557-4716
FU Duke University; US-National Institute on Drug Abuse Grant [R01DA033369,
   R01DA031579]; US-National Institute on Aging Grant [R01AG049789];
   University College London (UCL); Anna Freud National Centre for Children
   and Families; Prop. 63, the Mental Health Services Act; Behavioral
   Health Center of Excellence at UC Davis; Royal SocietyRoyal Society of
   London
FX The Duke Neurogenetics Study received support from Duke University as
   well as US-National Institute on Drug Abuse Grant R01DA033369 and
   R01DA031579. This work was further supported by US-National Institute on
   Aging Grant R01AG049789. J.B.P is a fellow of MQ: Transforming Mental
   Health (MQ16IP16); M.I.G. is in receipt of a PhD Impact studentship
   jointly funded by University College London (UCL) and the Anna Freud
   National Centre for Children and Families; J.R.S is supported by Prop.
   63, the Mental Health Services Act and the Behavioral Health Center of
   Excellence at UC Davis; E.V. is a Royal Society Wolfson Research Merit
   Award holder. The authors thank the Duke Neurogenetics Study
   participants and the staff of the Laboratory of NeuroGenetics. The
   authors have declared that they have no competing or potential conflicts
   of interest.
NR 51
TC 2
Z9 2
U1 1
U2 2
PU WILEY
PI HOBOKEN
PA 111 RIVER ST, HOBOKEN 07030-5774, NJ USA
SN 0021-9630
EI 1469-7610
J9 J CHILD PSYCHOL PSYC
JI J. Child Psychol. Psychiatry
PD JUL
PY 2019
VL 60
IS 7
BP 752
EP 761
DI 10.1111/jcpp.13041
PG 10
WC Psychology, Developmental; Psychiatry; Psychology
SC Psychology; Psychiatry
GA IF3JS
UT WOS:000472977400005
PM 30933355
DA 2020-02-16
ER

PT J
AU Colditz, PB
   Boyd, RN
   Winter, L
   Pritchard, M
   Gray, PH
   Whittingham, K
   O'Callaghan, M
   Jardine, L
   O'Rourke, P
   Marquart, L
   Forrest, K
   Spry, C
   Sanders, MR
AF Colditz, Paul B.
   Boyd, Roslyn N.
   Winter, Leanne
   Pritchard, Margo
   Gray, Peter H.
   Whittingham, Koa
   O'Callaghan, Michael
   Jardine, Luke
   O'Rourke, Peter
   Marquart, Louise
   Forrest, Kylee
   Spry, Carmen
   Sanders, Matthew R.
TI A Randomized Trial of Baby Triple P for Preterm Infants: Child Outcomes
   at 2 Years of Corrected Age
SO JOURNAL OF PEDIATRICS
LA English
DT Article
ID POSITIVE PARENTING PROGRAM; CEREBRAL-PALSY; BEHAVIOR PROBLEMS; BORN;
   METAANALYSIS; BIRTH; DEPRESSION; EMERGENCE; EFFICACY; MOTHER
AB Objective To determine the efficacy of a hospital-based intervention that transitions into existing community support, in enhancing developmental outcomes at 2 years of corrected age in infants born at less than 32 weeks.
   Study design In total, 323 families of 384 infants born <32 weeks were randomized to receive intervention or careas-usual. The intervention teaches parents coping skills, partner support, and effective parenting strategies over 4 hospital-based and 4 home-phone sessions. At 2 years of corrected age maternally reported child behavior was assessed by the Infant and Toddler Social Emotional Adjustment Scale. Observed child behavior was coded with the Revised Family Observation Schedule. Cognitive, language, and motor skills were assessed with the Bayley Scales of Infant and Toddler Development III.
   Results Mean gestational age of infants was 28.5 weeks (SD = 2.1), and mothers' mean age was 30.6 years (SD = 5.8). A total of 162 families (n = 196 infants) were allocated to intervention and 161 families (n = 188 infants) received care-as-usual. There was no significant adjusted difference between treatment groups on dysregulation (0.2; 95% CI 2.5 to 3.0, P = .9) externalizing (0.3; 95% CI 1.6 to 2.2, P = .8), internalizing (-1.5; 95% CI 4.3 to 1.3, P = .3), observed aversive (0.00; -0.04 to 0.04, P = .9), or nonaversive behavior (-0.01; 95% CI -0.05 to 0.03, P = .7). Intervention children scored significantly higher on cognition (3.5; 95% CI 0.2-6.8, P = .04) and motor skill (5.5; 95% CI 2.5-8.4, P < .001), and approached significance on language (3.8; 95% CI 0.3 to 7.9, P = .07).
   Conclusions Baby Triple P for Preterm Infants increases cognitive and motor skills but does not impact behavior. The results are evidence that hospital-based interventions can improve some developmental outcomes for infants <32 weeks.
C1 [Colditz, Paul B.; Winter, Leanne; Pritchard, Margo; Forrest, Kylee] Univ Queensland, Fac Med, Ctr Clin Res, Brisbane, Qld, Australia.
   [Colditz, Paul B.] Royal Brisbane & Womens Hosp, Brisbane, Qld, Australia.
   [Boyd, Roslyn N.; Whittingham, Koa] Univ Queensland, Fac Med, UQ Child Hlth Res Ctr, Queensland Cerebral Palsy & Rehabil Res Ctr, Brisbane, Qld, Australia.
   [Winter, Leanne; Spry, Carmen; Sanders, Matthew R.] Univ Queensland, Fac Hlth & Behav Sci, Sch Psychol, Parenting & Family Support Ctr, Brisbane, Qld, Australia.
   [Pritchard, Margo; Gray, Peter H.; O'Callaghan, Michael; Jardine, Luke] Mater Mothers Hosp, Brisbane, Qld, Australia.
   [Pritchard, Margo] Australian Catholic Univ, Brisbane, Qld, Australia.
   [Gray, Peter H.; Jardine, Luke; Forrest, Kylee] Univ Queensland, Mater Res Inst, Brisbane, Qld, Australia.
   [O'Rourke, Peter; Marquart, Louise] QIMR Berghofer Med Res Inst, Brisbane, Qld, Australia.
RP Colditz, PB (reprint author), Royal Brisbane & Womens Hosp, UQ Ctr Clin Res, Bldg 71-918, Brisbane, Qld 4029, Australia.
EM p.colditz@uq.edu.au
RI Boyd, Roslyn N/A-4498-2011; Colditz, Paul B/F-6772-2010; Whittingham,
   Koa/C-6766-2009
OI Boyd, Roslyn N/0000-0002-4919-5975; Colditz, Paul B/0000-0002-6408-8238;
   Whittingham, Koa/0000-0002-5344-9907
NR 38
TC 1
Z9 1
U1 2
U2 5
PU MOSBY-ELSEVIER
PI NEW YORK
PA 360 PARK AVENUE SOUTH, NEW YORK, NY 10010-1710 USA
SN 0022-3476
EI 1097-6833
J9 J PEDIATR-US
JI J. Pediatr.
PD JUL
PY 2019
VL 210
BP 48
EP 54
DI 10.1016/j.jpeds.2019.01.024
PG 7
WC Pediatrics
SC Pediatrics
GA IE6PH
UT WOS:000472497600012
PM 30857773
OA Bronze, Green Published
DA 2020-02-16
ER

PT J
AU Soto-Sanz, V
   Castellvi, P
   Piqueras, JA
   Rodriguez-Marin, J
   Rodriguez-Jimenez, T
   Miranda-Mendizabal, A
   Pares-Badell, O
   Almenara, J
   Alonso, I
   Blasco, MJ
   Cebria, A
   Gabilondo, A
   Gili, M
   Lagares, C
   Roca, M
   Alonso, J
AF Soto-Sanz, V.
   Castellvi, P.
   Piqueras, J. A.
   Rodriguez-Marin, J.
   Rodriguez-Jimenez, T.
   Miranda-Mendizabal, A.
   Pares-Badell, O.
   Almenara, J.
   Alonso, I.
   Blasco, M. J.
   Cebria, A.
   Gabilondo, A.
   Gili, M.
   Lagares, C.
   Roca, M.
   Alonso, J.
TI Internalizing and externalizing symptoms and suicidal behaviour in young
   people: a systematic review and meta-analysis of longitudinal studies
SO ACTA PSYCHIATRICA SCANDINAVICA
LA English
DT Review
DE internalizing symptoms; externalizing symptoms; suicidal behaviour;
   youths; systematic review; meta-analysis
ID NONSUICIDAL SELF-INJURY; RISK-FACTORS; COLLEGE-STUDENTS; DEPRESSIVE
   SYMPTOMS; PROTECTIVE FACTORS; MENTAL-DISORDERS; LIFE EVENTS; IDEATION;
   ADOLESCENTS; ANXIETY
AB Objective To assess internalizing and externalizing symptoms as risk factors for suicidal behaviour and suicide among adolescents and young adults. Method We conducted a systematic review of articles published until January 2017. We identified 26 883 potential papers; 1701 full-text articles were assessed for eligibility, of which 1479 were excluded because of methodological reasons. Diverse meta-analyses were performed for each group of symptoms. Odds ratios (ORs) and 95% confidence intervals (95% CI) or beta coefficients for categorical variables, and effect size (ES) were calculated for continuous variables. Results Finally, 41 studies were included, involving participants aged 12-26 years for a systematic review, and 24 articles were included for meta-analysis. The meta-analysis showed that youths with any internalizing (ES = 0.93) or externalizing symptoms (ES = 0.76 and OR = 2.59) were more likely to attempt suicide in future. This effect was also seen in depression symptoms (OR = 6.58 and ES = 1.00), legal problems (OR = 3.36), and anxiety (ES = 0.65). Conclusion Reported internalizing and externalizing symptoms are predictors of suicide behaviour in young people; therefore, the detection and management of these symptoms in young populations could be a crucial strategy for preventing suicidality in this group.
C1 [Soto-Sanz, V.; Piqueras, J. A.; Rodriguez-Marin, J.; Rodriguez-Jimenez, T.] Miguel Hernandez Univ Elche, Dept Hlth Psychol, Avda Univ S-N,Edf Altamira, Alicante 03202, Spain.
   [Castellvi, P.] Univ Jaen, Jaen, Spain.
   [Rodriguez-Jimenez, T.] Catholic Univ Murcia, Dept Psychol, Murcia, Spain.
   [Miranda-Mendizabal, A.; Pares-Badell, O.; Blasco, M. J.; Alonso, J.] Hosp del Mar, Res Inst, IMIM, Hlth Serv Res Grp, Barcelona, Spain.
   [Miranda-Mendizabal, A.; Blasco, M. J.; Alonso, J.] Pompeu Fabra Univ UPF, Dept Expt & Hlth Sci, Barcelona, Spain.
   [Almenara, J.] Univ Cadiz, Area Prevent Med & Publ Hlth, Cadiz, Spain.
   [Alonso, I.; Cebria, A.] Corp Sanitaria Parc Tauli, Dept Mental Hlth, Sabadell, Spain.
   [Blasco, M. J.; Alonso, J.] CIBERESP, Madrid, Spain.
   [Gabilondo, A.] Osakidetza Basque Hlth Serv, Outpatient Mental Hlth Care Network, Pais Vasco, Spain.
   [Gabilondo, A.] BioDonosti Hlth Res Inst, Mental Hlth & Psychiat Care Res Unit, San Sebastian, Spain.
   [Gili, M.; Roca, M.] Univ Balearic Isl, Inst Univ Invest Ciencies Salut IUNICS IDISPA, Palma De Mallorca, Spain.
   [Gili, M.; Roca, M.] Univ Balearic Isl, Network Prevent Act & Hlth Promot, Palma De Mallorca, Spain.
   [Lagares, C.] Univ Cadiz, Dept Stat & Operat Res, Cadiz, Spain.
RP Piqueras, JA (reprint author), Miguel Hernandez Univ Elche, Dept Hlth Psychol, Avda Univ S-N,Edf Altamira, Alicante 03202, Spain.
EM jpiqueras@umh.es
RI Alonso, Jordi/A-5514-2010; Castellvi, Pere/A-7533-2015; Piqueras, Jose
   A/C-6011-2011; BLASCO, MARIA JESUS/AAD-4694-2020; Gabilondo,
   Andrea/D-9259-2019; Lagares-Franco, Carolina/B-3685-2016
OI Alonso, Jordi/0000-0001-8627-9636; Castellvi, Pere/0000-0002-3920-8576;
   Piqueras, Jose A/0000-0002-3604-5441; BLASCO, MARIA
   JESUS/0000-0002-3614-292X; Gabilondo, Andrea/0000-0003-2280-9698;
   Lagares-Franco, Carolina/0000-0002-8715-7419; Miranda Mendizabal,
   Andrea/0000-0003-3649-7509
FU Instituto de Salud Carlos III FEDER: Fondo Europeo de Desarrollo
   Regional [PI13/00343]; DIUE de la Generalitat de CatalunyaGeneralitat de
   Catalunya [2014 SGR 7]; Instituto de Salud Carlos III (ISCIII)Instituto
   de Salud Carlos III [CD12/0044]; ISCIII-FISInstituto de Salud Carlos III
   [CM14/00125]; Ministerio de Educacion Cultura, y Deporte [ECD/465/2012]
FX This study was supported by grants from Instituto de Salud Carlos III
   FEDER: Fondo Europeo de Desarrollo Regional (PI13/00343) and the DIUE de
   la Generalitat de Catalunya (2014 SGR 7). Pere Castellvi was supported
   by a grant from the Instituto de Salud Carlos III (ISCIII) (CD12/0044),
   Maria Jesus Blasco by the ISCIII-FIS (CM14/00125), and Victoria Soto by
   Ministerio de Educacion Cultura, y Deporte (ECD/465/2012)
NR 105
TC 3
Z9 3
U1 13
U2 21
PU WILEY
PI HOBOKEN
PA 111 RIVER ST, HOBOKEN 07030-5774, NJ USA
SN 0001-690X
EI 1600-0447
J9 ACTA PSYCHIAT SCAND
JI Acta Psychiatr. Scand.
PD JUL
PY 2019
VL 140
IS 1
BP 5
EP 19
DI 10.1111/acps.13036
PG 15
WC Psychiatry
SC Psychiatry
GA IE1CI
UT WOS:000472123100002
PM 30980525
OA Green Accepted
DA 2020-02-16
ER

PT J
AU d'Apice, K
   Latham, RM
   von Stumm, S
AF d'Apice, Katrina
   Latham, Rachel M.
   von Stumm, Sophie
TI A Naturalistic Home Observational Approach to Children's Language,
   Cognition, and Behavior
SO DEVELOPMENTAL PSYCHOLOGY
LA English
DT Article
DE home observation; language; parenting; cognitive development; lexical
   diversity
ID SOCIOECONOMIC-STATUS; INFANT DEVELOPMENT; LEXICAL DIVERSITY; DIRECTED
   SPEECH; FAMILY; EXPERIENCES; RECORDINGS; ABILITIES; KNOWLEDGE; QUALITY
AB Although early life experiences of language and parenting are critical for children's development, large home observation studies of both domains are scarce in the psychological literature, presumably because of their considerable costs to the participants and researchers. Here, we used digital audio-recorders to unobtrusively observe 107 children, aged 2.03 to 3.99 years (M = 2.77, SD = 0.55), and their families over 3 days (M = 15.06 hr per day, SD = 1.87). The recording software estimated the total number of words that a child heard over the course of a day. In addition, we transcribed six 5-min excerpts per family (i.e., 30 min overall) to extract estimates of children's and their parents' lexical diversity, positive and critical parenting, and children's internalizing and externalizing behaviors. We found that home language input (i.e., number of words and lexical diversity) was positively associated with children's cognitive ability and lexical diversity but not with their behaviors. In addition, we observed that home language input varied as much within as between families across days (intraclass correlation = .47). By comparison, parenting predicted children's behavioral outcomes but was not related to their cognitive or lexical ability. Overall, our findings suggest that home language input affects child development in cognition and language, while positive and parenting informs their behavioral development. Furthermore, we demonstrated that digital audio-recordings are useful tools for home observation studies that seek to disentangle the complex relationships between early life home environments and child development.
C1 [d'Apice, Katrina] Univ York, Dept Educ, York, N Yorkshire, England.
   [Latham, Rachel M.] Kings Coll London, Social Genet & Dev Psychiat Ctr, Inst Psychiat Psychol & Neurosci, London, England.
   [von Stumm, Sophie] Univ York, Derwent Coll, Dept Educ, York YO10 5DD, N Yorkshire, England.
RP von Stumm, S (reprint author), Univ York, Derwent Coll, Dept Educ, York YO10 5DD, N Yorkshire, England.
EM sophie.vonstumm@york.ac.uk
OI d'Apice, Katrina/0000-0002-2117-9498; Latham, Rachel/0000-0003-3632-4640
FU Wellcome TrustWellcome Trust [108208/Z/15/Z]; Jacobs Fellowship
   2017-2019
FX The authors do not have any conflict of interest. Some of the data
   reported here were previously presented at the British Society for the
   Psychology of Individual Differences conference, Nottingham, United
   Kingdom, April 8, 2016; the International Society for Intelligence
   Research conferences, St. Petersburg, Russia, July 17, 2016; and
   Montreal, Quebec, Canada, July 14, 2017; the FLUX congress, Berlin,
   Germany, August 30, 2018; and the British Psychological Society,
   Developmental Psychology Section, Liverpool, United Kingdom, September
   12, 2018. This study was funded by a Wellcome Trust Seed Award to Sophie
   von Stumm (108208/Z/15/Z). Sophie von Stumm is recipient of a Jacobs
   Fellowship 2017-2019. We thank the children and families that
   participated in the study, and we thank Hannah Scott, Karim Secker,
   Hannah Girvan, Efstratios Tzanos, Ellen Lundorff and Sophie Jackson, for
   their help with the data collection and preparation.
NR 73
TC 2
Z9 2
U1 5
U2 6
PU AMER PSYCHOLOGICAL ASSOC
PI WASHINGTON
PA 750 FIRST ST NE, WASHINGTON, DC 20002-4242 USA
SN 0012-1649
EI 1939-0599
J9 DEV PSYCHOL
JI Dev. Psychol.
PD JUL
PY 2019
VL 55
IS 7
BP 1414
EP 1427
DI 10.1037/dev0000733
PG 14
WC Psychology, Developmental
SC Psychology
GA IE1NP
UT WOS:000472152900007
PM 31033308
OA Green Accepted
DA 2020-02-16
ER

PT J
AU Maes, M
   Nelemans, SA
   Danneel, S
   Fernandez-Castilla, B
   Van den Noortgate, W
   Goossens, L
   Vanhalst, J
AF Maes, Marlies
   Nelemans, Stefanie A.
   Danneel, Sofie
   Fernandez-Castilla, Belen
   Van den Noortgate, Wim
   Goossens, Luc
   Vanhalst, Janne
TI Loneliness and Social Anxiety Across Childhood and Adolescence:
   Multilevel Meta-Analyses of Cross-Sectional and Longitudinal
   Associations
SO DEVELOPMENTAL PSYCHOLOGY
LA English
DT Article
DE loneliness; social anxiety; children; adolescents; longitudinal;
   meta-analysis
ID SHORT-FORM MEASURE; PEER VICTIMIZATION; DEPRESSIVE SYMPTOMS; MIDDLE
   SCHOOL; INTERNET USE; PSYCHOLOGICAL ADJUSTMENT; INTERNALIZING DISTRESS;
   REJECTION SENSITIVITY; EMOTIONAL ADJUSTMENT; GENDER-DIFFERENCES
AB Social relationships are of vital importance for children's and adolescents' development, and disruptions in these relationships can have serious implications. Such disruptions play a central role in both loneliness and social anxiety. Although both phenomena are closely related, they have largely been studied separately, and important questions have remained unanswered concerning how both go together within and across time. Multilevel meta-analyses were performed on 102 cross-sectional studies, published between 1981 and 2016, including 41,776 participants (39% males) with a mean age of 15.59 years. Longitudinal associations were examined in 10 studies, including 3,995 participants (46% males), using a novel technique that enables the examination of such associations even when these were not reported in the original empirical studies. Results indicated a strong, positive cross-sectional association between loneliness and social anxiety symptoms. This associations did not systematically differ in strength across childhood and adolescence. Moreover, results showed that loneliness and social anxiety symptoms were reciprocally associated over time. To conclude, loneliness and social anxiety symptoms are positively associated both within and across time, and across childhood and adolescence. Breaking this vicious cycle is of great importance, as both phenomena may be associated with profound problems in multiple domains of youth development. Moreover, failing to pay attention to both loneliness and social anxiety symptoms might substantially reduce the effectiveness of intervention programs focusing on either of the two.
C1 [Maes, Marlies; Danneel, Sofie; Goossens, Luc] Katholieke Univ Leuven, Sch Psychol & Dev Context, Tiensestr 102,Box 3717, B-3000 Louvain, Belgium.
   [Maes, Marlies] Res Fdn Flanders, Brussels, Belgium.
   [Nelemans, Stefanie A.] Univ Utrecht, Res Ctr Adolescent Dev, Utrecht, Netherlands.
   [Fernandez-Castilla, Belen; Van den Noortgate, Wim] Katholieke Univ Leuven, Psychol & Educ Sci, Campus Kulak Kortrijk, Kortrijk, Belgium.
   [Van den Noortgate, Wim] Katholieke Univ Leuven, Methodol Educ Sci, Leuven, Belgium.
   [Vanhalst, Janne] Univ Ghent, Dept Dev Personal & Social Psychol, Ghent, Belgium.
RP Maes, M (reprint author), Katholieke Univ Leuven, Sch Psychol & Dev Context, Tiensestr 102,Box 3717, B-3000 Louvain, Belgium.
EM marlies.maes@kuleuven.be
RI Van den Noortgate, Wim/AAB-5969-2020
OI Van den Noortgate, Wim/0000-0003-4011-219X; Nelemans,
   Stefanie/0000-0002-9045-8124
NR 166
TC 1
Z9 1
U1 14
U2 29
PU AMER PSYCHOLOGICAL ASSOC
PI WASHINGTON
PA 750 FIRST ST NE, WASHINGTON, DC 20002-4242 USA
SN 0012-1649
EI 1939-0599
J9 DEV PSYCHOL
JI Dev. Psychol.
PD JUL
PY 2019
VL 55
IS 7
BP 1548
EP 1565
DI 10.1037/dev0000719
PG 18
WC Psychology, Developmental
SC Psychology
GA IE1NP
UT WOS:000472152900018
PM 30896228
DA 2020-02-16
ER

PT J
AU Baker, JH
   Neyland, MKH
   Thornton, LM
   Runfola, CD
   Larsson, H
   Lichtenstein, P
   Bulik, C
AF Baker, Jessica H.
   Neyland, M. K. Higgins
   Thornton, Laura M.
   Runfola, Cristin D.
   Larsson, Henrik
   Lichtenstein, Paul
   Bulik, Cynthia
TI Body Dissatisfaction in Adolescent Boys
SO DEVELOPMENTAL PSYCHOLOGY
LA English
DT Article
DE body dissatisfaction; muscle dissatisfaction; height dissatisfaction;
   adolescence
ID EATING-DISORDERS; IMAGE DISSATISFACTION; WEIGHT STATUS; RISK-FACTORS;
   SELF-ESTEEM; MUSCULARITY; DRIVE; GIRLS; ASSOCIATIONS; BEHAVIORS
AB Body dissatisfaction is a significant mental health symptom present in adolescent girls and boys. However, it is often either disregarded in adolescent boys or examined using assessments that may not resonate with males. The present study addresses these issues, examining the manifestation, etiology, and correlates of 3 facets of body dissatisfaction in adolescent boys. Adolescent male twins aged 16- to 17-years-old from the Swedish Twin Study of Child and Adolescent Development were included along with a female comparison group: 915 monozygotic and 671 dizygotic same-sex twins. Body dissatisfaction was defined using measures of height dissatisfaction, muscle dissatisfaction, and the body dissatisfaction subscale of the Eating Disorder Inventory (EDI-BD). We examined the prevalence of body dissatisfaction, whether the facets of body dissatisfaction were phenotypically and etiologically distinct, and associations with specific externalizing and internalizing symptoms. For boys, muscle dissatisfaction scores were greater than height dissatisfaction scores. Results also indicated that height and muscle dissatisfaction were phenotypically and etiologically distinct from the EDI-BD. Unique associations were observed with externalizing and internalizing symptoms: muscle dissatisfaction with symptoms of bulimia nervosa and the EDI-BD with internalizing symptoms, body mass index, and drive for thinness. The facets of body dissatisfaction were also largely distinct in girls and unique between-sex associations with externalizing and internalizing symptoms emerged. Overall, male-oriented aspects of body dissatisfaction are distinct from female-oriented aspects of body dissatisfaction. To capture the full picture of male body dissatisfaction, multiple facets must be addressed.
C1 [Baker, Jessica H.; Thornton, Laura M.; Bulik, Cynthia] Univ N Carolina, Dept Psychiat, 101 Manning Dr,CB 7160, Chapel Hill, NC 27599 USA.
   [Neyland, M. K. Higgins] Univ N Carolina, Dept Psychol, Chapel Hill, NC 27515 USA.
   [Runfola, Cristin D.] Stanford Univ, Dept Psychiat, Stanford, CA 94305 USA.
   [Larsson, Henrik; Lichtenstein, Paul; Bulik, Cynthia] Karolinska Inst, Dept Med Epidemiol & Biostat, Stockholm, Sweden.
   [Larsson, Henrik] Orebro Univ, Dept Med Sci, Orebro, Sweden.
RP Baker, JH (reprint author), Univ N Carolina, Dept Psychiat, 101 Manning Dr,CB 7160, Chapel Hill, NC 27599 USA.
EM jhbaker@med.unc.edu
FU Shire; Swedish Research Council (VR)Swedish Research Council
   [538-2013-8864]; Pearson;  [NIH K01MH106675]
FX Portions of this article have been presented previously at the annual
   meeting of the Academy for Eating Disorders International Conference
   (2014), New York, New York and the annual meeting of the Eating Disorder
   Research Society (2012), Porto, Portugal. Jessica H. Baker was supported
   by Grant NIH K01MH106675. Henrik Larsson has also served as a speaker
   for Eli-Lilly and Shire and has received a research grant from Shire.
[truncated: 1,417,606 more chars]
