# Supplementary material for: Mapping Phenomena Relevant to Adolescent Emotion Regulation: A Text-Mining Systematic Review
Source: Adolesc Res Rev. 2021 May 21;7(1):127–39. doi: 10.1007/s40894-021-00160-7 (PMC8138847; doi:10.1007/s40894-021-00160-7)
Supplement: Supplementary file 1 — Supplementary file1 (ZIP 54379 kb) [file 40894_2021_160_MOESM1_ESM.zip › veni_sysrev-master/recs/savedrecs20.txt]

FN Clarivate Analytics Web of Science
VR 1.0
PT J
AU Barber, BK
   Buehler, C
AF Barber, BK
   Buehler, C
TI Family cohesion and enmeshment: Different constructs, different effects
SO JOURNAL OF MARRIAGE AND THE FAMILY
LA English
DT Article
DE adolescence; cohesion; enmeshment; family functioning; psychological
   control
ID OLSON CIRCUMPLEX MODEL; SYSTEMS; ADAPTABILITY; HYPOTHESIS
AB Some past conceptualizations in family research have synthesized the constructs of family cohesion and enmeshment by placing enmeshment al the high extreme end of cohesion. In this article, we argue that, theoretically, the 2 are different constructs-cohesion is a measure of supportive interaction, and enmeshment is a measure of psychological control. We examine this hypothesis by testing the associations between adolescent reports of family cohesion and enmeshment and several measures of adolescent problem behaviors using a sample of 471 students in preadolescence and early and middle adolescence from a suburb of a city in the South. Results show that cohesion is associated negatively with both internalizing and externalizing adolescent problem behaviors. Enmeshment is related positively with youth problems, and more strongly with internalizing problems. Furthermore, different patterns of interaction emerge among the 2 family variables and the adolescents' grade in school and sex.
C1 UNIV TENNESSEE,DEPT CHILD & FAMILY STUDIES,KNOXVILLE,TN 37996.
RP Barber, BK (reprint author), BRIGHAM YOUNG UNIV,CTR STUDIES FAMILY,POB 25516,PROVO,UT 84602, USA.
NR 41
TC 124
Z9 127
U1 0
U2 20
PU NATL COUNC FAMILY RELATIONS
PI MINNEAPOLIS
PA 3989 CENTRAL AVE NE #550, MINNEAPOLIS, MN 55421
SN 0022-2445
J9 J MARRIAGE FAM
JI J. Marriage Fam.
PD MAY
PY 1996
VL 58
IS 2
BP 433
EP 441
DI 10.2307/353507
PG 9
WC Family Studies; Sociology
SC Family Studies; Sociology
GA UR615
UT WOS:A1996UR61500014
DA 2020-02-16
ER

PT J
AU Steinhausen, HC
   Juzi, C
AF Steinhausen, HC
   Juzi, C
TI Elective mutism: An analysis of 100 cases
SO JOURNAL OF THE AMERICAN ACADEMY OF CHILD AND ADOLESCENT PSYCHIATRY
LA English
DT Article
DE elective mutism; development; clinical features
ID CHILDREN
AB Objective: An extended series of 100 children with elective mutism (EM) was clinically analyzed. Method: The total sample included two subgroups of clinically referred children at different locations and a subgroup of nonreferred children with EM. The study was based on comprehensive item sheets and, in the nonreferred sample only, the Child Behavior Checklist. Results: EM is a rare disorder in the referred child psychiatric samples. It typically starts at preschool age, is more common in girls, and is seen in all social strata. A background of migration and early developmental risk factors is also quite common. Premorbid speech and language disorders play a role in one third of the clientele, and three quarters of children with EM had behavioral abnormalities during infancy and preschool age. School and unfamiliar people create the social context in which children with EM most frequently do not speak. Shyness and internalizing behavior problems are the most common personality features in EM, and comorbid diagnoses are quite frequent. Conclusion: This large series of affected children has identified the most typical features of EM and thereby extends the limited knowledge of this rare disorder of childhood.
RP Steinhausen, HC (reprint author), UNIV ZURICH,DEPT CHILD & ADOLESCENT PSYCHIAT,FREIESTR 15,POSTFACH,CH-8028 ZURICH,SWITZERLAND.
NR 17
TC 139
Z9 139
U1 2
U2 25
PU WILLIAMS & WILKINS
PI BALTIMORE
PA 351 WEST CAMDEN ST, BALTIMORE, MD 21201-2436
SN 0890-8567
J9 J AM ACAD CHILD PSY
JI J. Am. Acad. Child Adolesc. Psychiatr.
PD MAY
PY 1996
VL 35
IS 5
BP 606
EP 614
DI 10.1097/00004583-199605000-00015
PG 9
WC Psychology, Developmental; Pediatrics; Psychiatry
SC Psychology; Pediatrics; Psychiatry
GA UG542
UT WOS:A1996UG54200016
PM 8935207
DA 2020-02-16
ER

PT J
AU Kasen, S
   Cohen, P
   Brook, JS
   Hartmark, C
AF Kasen, S
   Cohen, P
   Brook, JS
   Hartmark, C
TI A multiple-risk interaction model: Effects of temperament and divorce on
   psychiatric disorders in children
SO JOURNAL OF ABNORMAL CHILD PSYCHOLOGY
LA English
DT Article
ID 10-YEAR FOLLOW-UP; PARENTAL DIVORCE; STEPFATHER FAMILIES; MARITAL
   DISRUPTION; BEHAVIOR PROBLEMS; SEX-DIFFERENCES; LATE CHILDHOOD;
   PSYCHOPATHOLOGY; ADOLESCENCE; METAANALYSIS
AB Effects of family status on the trajectory of problematic temperament-adjustment at I to 10 years of age and associated psychiatric disturbance 8 years later were examined in an epidemiological sample of 648 children. After adjusting for predivorce temperament-adjustment and background factors, logistic regression yielded independent effects of single custodial mother (SCM) family status for increased risk of disruptive and anxiety disorders, and of stepfamily status for increased risk of disruptive disorders. Increased risk of psychiatric disorders was more pervasive for SCM family boys versus intact family boys than for SCM family girls versus intact family girls, however only significantly more so for depression. No significant sex interaction was observed for stepfamily status. When girls and boys were treated independently, patterns of family status and outcomes of internalizing disorders varied. In stepfamilies, an elevated risk of depression and anxiety disorders was observed in girls but not boys, whereas in SCM families an elevated risk of depression was observed in boys but not girls. Within each family status group there was support for an altered risk of later psychiatric disorders given specific problematic predivorce temperament-adjustment characteristics. Implications for future research and treatment are discussed.
C1 COLUMBIA UNIV,DEPT PSYCHIAT,NEW YORK,NY 10032.
   COLUMBIA UNIV,SCH PUBL HLTH,NEW YORK,NY 10032.
   MT SINAI SCH MED,DEPT COMMUNITY MED,NEW YORK,NY 10029.
RP Kasen, S (reprint author), NEW YORK STATE PSYCHIAT INST & HOSP,DEPT EPIDEMIOL MENTAL DISORDERS,UNIT 47,722 W 168TH ST,NEW YORK,NY 10032, USA.
NR 100
TC 27
Z9 28
U1 0
U2 7
PU PLENUM PUBL CORP
PI NEW YORK
PA 233 SPRING ST, NEW YORK, NY 10013
SN 0091-0627
J9 J ABNORM CHILD PSYCH
JI J. Abnorm. Child Psychol.
PD APR
PY 1996
VL 24
IS 2
BP 121
EP 150
DI 10.1007/BF01441481
PG 30
WC Psychology, Clinical; Psychology, Developmental
SC Psychology
GA UK194
UT WOS:A1996UK19400001
PM 8743241
DA 2020-02-16
ER

PT J
AU Tiffany, DW
   Tiffany, PG
AF Tiffany, DW
   Tiffany, PG
TI Contextual effects on adolescent disorders relevant to coping
SO PSYCHOLOGICAL REPORTS
LA English
DT Article; Proceedings Paper
CT Kansas Conference in Clinical Child Psychology - Translating Research
   into Practice
CY OCT   15, 1994
CL UNIV KANSAS, LAWRENCE, KS
HO UNIV KANSAS
AB A four-factor control model was used to test the contextual determinants in adolescents' sense of control on a coping scale. Outpatients, matched for age and gender, completed the Tiffany Control Scales. Analyses confirmed the hypotheses that 52 who scored as externalizing compared to those 40 scoring as internalizing showed greater coping in response to different contextual determinants defined as situations.
NR 3
TC 1
Z9 1
U1 0
U2 0
PU PSYCHOLOGICAL REPORTS
PI MISSOULA
PA P O BOX 9229, MISSOULA, MT 59807
SN 0033-2941
J9 PSYCHOL REP
JI Psychol. Rep.
PD APR
PY 1996
VL 78
IS 2
BP 593
EP 594
DI 10.2466/pr0.1996.78.2.593
PG 2
WC Psychology, Multidisciplinary
SC Psychology
GA UG143
UT WOS:A1996UG14300040
PM 9148317
DA 2020-02-16
ER

PT J
AU Tubman, JG
   Windle, M
   Windle, RC
AF Tubman, JG
   Windle, M
   Windle, RC
TI Cumulative sexual intercourse patterns among middle adolescents: Problem
   behavior precursors and concurrent health risk behaviors
SO JOURNAL OF ADOLESCENT HEALTH
LA English
DT Article
DE adolescence; externalizing symptoms; gender differences; intercourse
   partners; internalizing symptoms; problem behavior; risk behavior;
   sexual intercourse; substance use
ID TRANSMITTED DISEASES; RECKLESS BEHAVIOR; URBAN ADOLESCENTS; TAKING
   BEHAVIORS; SUBSTANCE USE; GENDER; AIDS
AB Purpose: The purpose of this study is to document associations among problem behaviors in childhood and early adolescence and several health risk behaviors in middle adolescence, including a cumulative index of sexual intercourse risk.
   Method: A nontreatment sample of 1167 10th and 11th grade students was recruited from three homogenous suburban high schools in western New York. Intercourse activity and number of sexual partners were assessed four times at 6-month intervals over a 2-year period via self-report questionnaires administered in classroom settings.
   Results: Sexual intercourse activity, once initiated, was found to be relatively persistent, rather than sporadic, for most adolescents. Repeated intercourse experience with multiple partners over the assessed time periods was associated with higher levels of externalizing childhood behavior problems, earlier onset of antisocial behaviors and substance use, and higher concurrent substance use. An avoidant, withdrawn behavioral style in childhood was associated with lower rates of sexual involvement in adolescence.
   Conclusions: Temporal linkages among childhood precursors and adolescent sexual behaviors were identified as critical to understanding adolescent risk behaviors. These cross-time relationships may identify potential targets for future intervention/prevention efforts among high risk subsamples of children and adolescents.
C1 RES INST ADDICT,BUFFALO,NY 14203.
   FLORIDA INT UNIV,DEPT PSYCHOL,MIAMI,FL 33199.
OI Tubman, Jonathan/0000-0002-9235-8450
FU NIAAA NIH HHSUnited States Department of Health & Human ServicesNational
   Institutes of Health (NIH) - USANIH National Institute on Alcohol Abuse
   & Alcoholism (NIAAA) [AA07861]
NR 42
TC 75
Z9 76
U1 0
U2 6
PU ELSEVIER SCIENCE INC
PI NEW YORK
PA 655 AVENUE OF THE AMERICAS, NEW YORK, NY 10010
SN 1054-139X
J9 J ADOLESCENT HEALTH
JI J. Adolesc. Health
PD MAR
PY 1996
VL 18
IS 3
BP 182
EP 191
DI 10.1016/1054-139X(95)00128-F
PG 10
WC Psychology, Developmental; Public, Environmental & Occupational Health;
   Pediatrics
SC Psychology; Public, Environmental & Occupational Health; Pediatrics
GA UC634
UT WOS:A1996UC63400005
PM 8777194
DA 2020-02-16
ER

PT J
AU Krueger, RF
   Caspi, A
   Moffitt, TE
   White, J
   StouthamerLoeber, M
AF Krueger, RF
   Caspi, A
   Moffitt, TE
   White, J
   StouthamerLoeber, M
TI Delay of gratification, psychopathology, and personality: Is low
   self-control specific to externalizing problems?
SO JOURNAL OF PERSONALITY
LA English
DT Article
ID PRESCHOOL DELAY; CHILDREN; COMORBIDITY; DELINQUENCY; PREDICTORS;
   IMPULSIVITY; PREVALENCE; ANXIETY; REWARDS; SAMPLE
AB We assessed the delay of gratification behavior of 428 twelve- and thirteen-year-old boys, half of whom were known to manifest symptoms of behavioral disturbance. Consistent with the hypothesis that low self-control is a risk factor specific to externalizing (aggressive and delinquent) disorders, boys who showed signs of externalizing disorders tended to seek immediate gratification in a laboratory task more often than both nondisordered boys and boys who showed signs of internalizing (anxious and depressed) disorders. In addition, children who were able to delay immediate gratification were described by their mothers as ego controlled, ego resilient, conscientious, open to experience, and agreeable. These results suggest that poor delay of gratification may be one of a select number of specific risk factors for externalizing disorder, and that good delay of gratification is linked to multiple adaptive tendencies in early adolescence.
C1 UNIV PITTSBURGH, WESTERN PSYCHIAT INST, PITTSBURGH, PA 15260 USA.
RP Krueger, RF (reprint author), UNIV WISCONSIN, DEPT PSYCHOL, 1202 W JOHNSON ST, MADISON, WI 53706 USA.
RI Moffitt, Terrie E/D-5295-2011; caspi, avshalom/D-5294-2011
OI Moffitt, Terrie E/0000-0002-8589-6760; caspi,
   avshalom/0000-0003-0082-4600
FU NIMH NIH HHSUnited States Department of Health & Human ServicesNational
   Institutes of Health (NIH) - USANIH National Institute of Mental Health
   (NIMH) [MH45548]
NR 55
TC 133
Z9 134
U1 2
U2 33
PU WILEY
PI HOBOKEN
PA 111 RIVER ST, HOBOKEN 07030-5774, NJ USA
SN 0022-3506
EI 1467-6494
J9 J PERS
JI J. Pers.
PD MAR
PY 1996
VL 64
IS 1
BP 107
EP 129
DI 10.1111/j.1467-6494.1996.tb00816.x
PG 23
WC Psychology, Social
SC Psychology
GA UK193
UT WOS:A1996UK19300005
PM 8656312
DA 2020-02-16
ER

PT J
AU Shaw, JA
   Applegate, B
   Schorr, C
AF Shaw, JA
   Applegate, B
   Schorr, C
TI Twenty-one-month follow-up study of school-age children exposed to
   Hurricane Andrew
SO JOURNAL OF THE AMERICAN ACADEMY OF CHILD AND ADOLESCENT PSYCHIATRY
LA English
DT Article
DE children; disaster; psychopathology
ID POSTTRAUMATIC-STRESS-DISORDER; NATURAL DISASTER; BUFFALO CREEK; PSYCHIC
   TRAUMA; MORBIDITY; SYMPTOMS
AB Objective: To explore the 21-month course of posttraumatic stress symptomatology (PTSS) and psychological morbidity in 30 school-age children (7 to 13 years) after exposure to Hurricane Andrew. Method: Pynoos' Posttraumatic Stress Disorder Reaction Index and Achenbach's Teacher's Report Form were administered at 8 and 21 months after Hurricane Andrew. Results: At 21 months 70% of the children endorsed moderate-severe PTSS. The reduction in PTSS was greater for boys than girls. Psychopathology as measured by the Teacher's Report Form increased over the 19-month period. Boys demonstrated significant increases in internalizing symptoms and in Withdrawn, Anxious/Depressed, Social Problems, and Attention Problems scales, and girls showed a significant increase in the Anxious/Depressed scale. Conclusions: Twenty-one months after exposure to Hurricane Andrew, there were continuing high levels of PTSS and evidence of increasing emotional and behavioral problems. While girls sustained higher levels of PTSS, boys demonstrated higher indices of other psychopathology. The enduring effects of disaster associated with secondary stressors and ''traumatic reminders'' continue to be etiologically important for continuing psychological morbidity.
RP Shaw, JA (reprint author), UNIV MIAMI,SCH MED,DEPT PSYCHIAT D29,DIV CHILD & ADOLESCENT PSYCHIAT,POB 016960,MIAMI,FL 33101, USA.
NR 33
TC 98
Z9 99
U1 0
U2 4
PU WILLIAMS & WILKINS
PI BALTIMORE
PA 351 WEST CAMDEN ST, BALTIMORE, MD 21201-2436
SN 0890-8567
J9 J AM ACAD CHILD PSY
JI J. Am. Acad. Child Adolesc. Psychiatr.
PD MAR
PY 1996
VL 35
IS 3
BP 359
EP 364
DI 10.1097/00004583-199603000-00018
PG 6
WC Psychology, Developmental; Pediatrics; Psychiatry
SC Psychology; Pediatrics; Psychiatry
GA TW743
UT WOS:A1996TW74300018
PM 8714325
DA 2020-02-16
ER

PT J
AU Lehmkuhl, U
   Rauh, H
AF Lehmkuhl, U
   Rauh, H
TI Relevance of developmental psychology models for child and adolescent
   psychiatry
SO PRAXIS DER KINDERPSYCHOLOGIE UND KINDERPSYCHIATRIE
LA German
DT Article
ID ADULT LIFE; PSYCHOPATHOLOGY; ADJUSTMENT; DISORDERS
AB The literature on personality research, developmental psychology and psychopathology has consistently revealed two types of personality. According to different theoretical and methodological approaches these types are considered as prototypes of a personality dimension, or as behavioral patterns in psychopathology. In the research on adult personality, they are known as extraversion and introversion. Child psychiatrists refer to these prototypes as externalizing and internalizing disorders. However, there are few empirical studies on the congruency between adult personality types and childhood disorders. Longitudinal studies from the USA and New Zealand give evidence that adult personality types can predict coping styles of school age children in stressfull and challenging situations. Research on infant attachment to caregivers, revealing consistently different qualities of interaction patterns, may also be predictive for different coping styles in children of preschool age. Interdisciplinary discussions will focus on the question, whether early behavior patterns should be seen as predictors for adult traits (homotypic continuity) or as developmentally determined indicators for underlying functions (heterotypic continuity). Possibly, in early developmental stages behavior patterns have adaptive functions and in later stages become chronic strategies over time. Another topic concerns the relation between personality traits and pathologic behavior patterns and whether chronic strain may be influential.
C1 UNIV POTSDAM,LEHRSTUHL ENTWICKLUNGSPSYCHOL,INST PSYCHOL,POTSDAM,GERMANY.
RP Lehmkuhl, U (reprint author), HUMBOLDT UNIV BERLIN,VIRCHOW KLINIKUMS,ABT PSYCHIAT & NEUROL KINDES & JUGENDALTERS,D-14050 BERLIN,GERMANY.
NR 27
TC 0
Z9 0
U1 0
U2 0
PU VANDENHOECK & RUPRECHT
PI GOTTINGEN
PA THEATERSTRASSE 13, POSTFACH 77, W-37070 GOTTINGEN, GERMANY
SN 0032-7034
J9 PRAX KINDERPSYCHOL K
JI Prax. Kinderpsychol. Kinderpsychiatr.
PD MAR-APR
PY 1996
VL 45
IS 3-4
BP 78
EP 82
PG 5
WC Psychology, Developmental; Psychiatry
SC Psychology; Psychiatry
GA UJ894
UT WOS:A1996UJ89400002
PM 8657665
DA 2020-02-16
ER

PT J
AU Diehl, M
   Coyle, N
   LabouvieVief, G
AF Diehl, M
   Coyle, N
   LabouvieVief, G
TI Age and sex differences in strategies of coping and defense across the
   life span
SO PSYCHOLOGY AND AGING
LA English
DT Article
ID PERSONALITY-CHANGE; MECHANISMS; WOMEN; CONCEPTIONS
AB Age and sex differences in the use of coping and defense strategies were examined in a life-span sample of 381 individuals. Participants responded to 2 self-report measures assessing mechanisms of coping and defense and measures assessing their level of cognitive complexity. Older adults used a combination of coping and defense strategies indicative of greater impulse control and the tendency to positively appraise conflict situations. Adolescents and younger adults used strategies that were outwardly aggressive and psychologically undifferentiated, indicating lower levels of impulse control and self-awareness. Women used more internalizing defenses than men and used coping strategies that flexibly integrated intra- and interpersonal aspects of conflict situations. Taken together, findings provide evidence for the age- and sex-specific use of strategies of coping and defense, suggesting that men and women may face different developmental tasks in the process toward maturity in adulthood.
RP Diehl, M (reprint author), WAYNE STATE UNIV,DEPT PSYCHOL,71 W WARREN AVE,DETROIT,MI 48202, USA.
RI Sharry, John A Mac/B-5509-2011
OI Sharry, John A Mac/0000-0002-9528-6261
FU NIA NIH HHSUnited States Department of Health & Human ServicesNational
   Institutes of Health (NIH) - USANIH National Institute on Aging (NIA)
   [AG09203]
NR 69
TC 211
Z9 219
U1 1
U2 26
PU AMER PSYCHOLOGICAL ASSOC
PI WASHINGTON
PA 750 FIRST ST NE, WASHINGTON, DC 20002-4242
SN 0882-7974
J9 PSYCHOL AGING
JI Psychol. Aging
PD MAR
PY 1996
VL 11
IS 1
BP 127
EP 139
DI 10.1037/0882-7974.11.1.127
PG 13
WC Gerontology; Psychology, Developmental
SC Geriatrics & Gerontology; Psychology
GA UE323
UT WOS:A1996UE32300014
PM 8726378
DA 2020-02-16
ER

PT J
AU Needleman, HL
   Riess, JA
   Tobin, MJ
   Biesecker, GE
   Greenhouse, JB
AF Needleman, HL
   Riess, JA
   Tobin, MJ
   Biesecker, GE
   Greenhouse, JB
TI Bone lead levels and delinquent behavior
SO JAMA-JOURNAL OF THE AMERICAN MEDICAL ASSOCIATION
LA English
DT Article
ID EXPOSURE
AB Objective.-To evaluate the association between body lead burden and social adjustment.
   Design.-Retrospective cohort study.
   Setting.-Public school community.
   Participants.-From a population of 850 boys in the first grade at public schools, 503 were selected on the basis of a risk scale for antisocial behavior. All of the 850 boys who scored in the upper 30th percentile of the distribution on a self-reported antisocial behavior scale were matched with an equal number drawn by lot from the lower 70% of the distribution. From this sample, 301 students accepted the invitation to participate.
   Exposure Measure.-K x-ray fluorescence spectroscopy of tibia at subjects' age of 12 years.
   Main Outcome Measures.-Child Behavior Checklist (CBCL), teachers' and parents' reports, and subjects' self-report of antisocial behavior and delinquency at 7 and 11 years of age.
   Results.-Subjects, teachers, and parents were blind to the bone lead measurements. At 7 years of age, borderline associations between teachers' aggression, delinquency, and externalizing scores and lead levels were observed after adjustment for covariates. At 11 years of age, parents reported a significant lead-related association with the following CBCL cluster scores: somatic complaints and delinquent, aggressive, internalizing, and externalizing behavior. Teachers reported significant associations of lead with somatic complaints, anxious/depressed behavior, social problems, attention problems, and delinquent, aggressive, internalizing, and externalizing behavior. High-lead subjects reported; higher scores in subjects' self-reports of delinquency at 11 years. High-lead subjects were more likely to obtain worse scores on all items of the CBCL during the 4-year period of observation. High bone lead levels were associated with an increased risk of exceeding the clinical score (T>70) for attention, aggression, and delinquency.
   Conclusion.-Lead exposure is associated with increased risk for antisocial and delinquent behavior, and the effect follows a developmental course.
C1 UNIV PITTSBURGH,SCH MED,DEPT PSYCHIAT,PITTSBURGH,PA.
   UNIV PITTSBURGH,GRAD SCH PUBL HLTH,PITTSBURGH,PA.
   CARNEGIE MELLON UNIV,DEPT STAT,PITTSBURGH,PA 15213.
RI Greenhouse, Joel/W-2132-2019; Ryan, P. Barry/A-7662-2009
OI Greenhouse, Joel/0000-0001-5087-9648; 
FU NIEHS NIH HHSUnited States Department of Health & Human ServicesNational
   Institutes of Health (NIH) - USANIH National Institute of Environmental
   Health Sciences (NIEHS) [R01 ES 05015-01A1]
NR 35
TC 415
Z9 429
U1 0
U2 30
PU AMER MEDICAL ASSOC
PI CHICAGO
PA 515 N STATE ST, CHICAGO, IL 60610
SN 0098-7484
J9 JAMA-J AM MED ASSOC
JI JAMA-J. Am. Med. Assoc.
PD FEB 7
PY 1996
VL 275
IS 5
BP 363
EP 369
DI 10.1001/jama.275.5.363
PG 7
WC Medicine, General & Internal
SC General & Internal Medicine
GA TT303
UT WOS:A1996TT30300029
PM 8569015
DA 2020-02-16
ER

PT J
AU Lang, C
   Field, T
   Pickens, J
   Martinez, A
   Bendell, D
   Yando, R
   Routh, D
AF Lang, C
   Field, T
   Pickens, J
   Martinez, A
   Bendell, D
   Yando, R
   Routh, D
TI Preschoolers of dysphoric mothers
SO JOURNAL OF CHILD PSYCHOLOGY AND PSYCHIATRY AND ALLIED DISCIPLINES
LA English
DT Article
DE preschoolers; dysphoric mothers
ID DEPRESSED MOTHERS; CHILDREN; INFANTS; INFORMANTS; DISTORTION
AB Dysphoric mothers rated their preschool children as having more internalizing and externalizing behavior problems than children of nondysphoric mothers. Observers rated the dysphoric mothers as having more negative affect during play interactions, although their children's affect was not rated more negatively. The dysphoric mother-infant dyads were also rated as having a poorer quality interaction. These data suggest that mothers' chronic dysphoria (75% were chronically dysphoric) has a negative impact on the mothers' perceptions of their children as well as the mothers' and children's interaction behavior.
C1 UNIV MIAMI,SCH MED,TOUCH RES INST,MIAMI,FL 33101.
FU NIMH NIH HHSUnited States Department of Health & Human ServicesNational
   Institutes of Health (NIH) - USANIH National Institute of Mental Health
   (NIMH) [MH00331, MH46586]
NR 17
TC 18
Z9 18
U1 0
U2 1
PU PERGAMON-ELSEVIER SCIENCE LTD
PI OXFORD
PA THE BOULEVARD, LANGFORD LANE, KIDLINGTON, OXFORD, ENGLAND OX5 1GB
SN 0021-9630
J9 J CHILD PSYCHOL PSYC
JI J. Child Psychol. Psychiatry Allied Discip.
PD FEB
PY 1996
VL 37
IS 2
BP 221
EP 224
DI 10.1111/j.1469-7610.1996.tb01394.x
PG 4
WC Psychology, Developmental; Psychiatry; Psychology
SC Psychology; Psychiatry
GA UD039
UT WOS:A1996UD03900012
PM 8682902
DA 2020-02-16
ER

PT J
AU Cowan, PA
   Cohn, DA
   Cowan, CP
   Pearson, JL
AF Cowan, PA
   Cohn, DA
   Cowan, CP
   Pearson, JL
TI Parents' attachment histories and children's externalizing and
   internalizing behaviors: Exploring family systems models of linkage
SO JOURNAL OF CONSULTING AND CLINICAL PSYCHOLOGY
LA English
DT Article
ID CHILDHOOD ATTACHMENT; MATERNAL ATTACHMENT; MARITAL CONFLICT; WORKING
   MODELS; ADJUSTMENT; MOTHERS; PREDICT; QUALITY
AB Twenty-seven mothers and 27 fathers were given the Adult Attachment Interview (M. Main & R. Goldwyn, in press) when their children were 3.5 years old. Continuous ratings of narrative coherence, probable experience quality (parents perceived as loving), and state of mind (current anger at parents) were entered as latent variables in partial least squares structural equation models that included observational measures of marital quality and parenting style. Models that include fathers' attachment histories predicted more variance in kindergarten teachers' descriptions of children's externalizing behavior, whereas models that include mothers' attachment histories predicted more variance in children's internalizing behavior. Marital data added predictive power to the equations. Discussion is focused on the importance of integrating attachment and family systems approaches, and of parents' gender and marital quality, in understanding specific links between parents' attachment histories and their young children's externalizing and internalizing behaviors.
C1 UNIV VIRGINIA,CHARLOTTESVILLE,VA 22903.
   NIMH,ROCKVILLE,MD 20857.
RP Cowan, PA (reprint author), UNIV CALIF BERKELEY,DEPT PSYCHOL,3210 TOLMAN HALL,BERKELEY,CA 94720, USA.
FU NIMH NIH HHSUnited States Department of Health & Human ServicesNational
   Institutes of Health (NIH) - USANIH National Institute of Mental Health
   (NIMH) [MH-31109]
NR 52
TC 143
Z9 147
U1 0
U2 32
PU AMER PSYCHOLOGICAL ASSOC
PI WASHINGTON
PA 750 FIRST ST NE, WASHINGTON, DC 20002-4242
SN 0022-006X
J9 J CONSULT CLIN PSYCH
JI J. Consult. Clin. Psychol.
PD FEB
PY 1996
VL 64
IS 1
BP 53
EP 63
DI 10.1037/0022-006X.64.1.53
PG 11
WC Psychology, Clinical
SC Psychology
GA TX437
UT WOS:A1996TX43700006
PM 8907084
DA 2020-02-16
ER

PT J
AU Schothorst, PF
   VanEngeland, H
AF Schothorst, PF
   VanEngeland, H
TI Long-term behavioral sequelae of prematurity
SO JOURNAL OF THE AMERICAN ACADEMY OF CHILD AND ADOLESCENT PSYCHIATRY
LA English
DT Article
DE preterm; neonatal intensive care; longitudinal study; long-term
   follow-up; social competence; school competence; behavior problems
ID LOW-BIRTH-WEIGHT; LOW-BIRTHWEIGHT CHILDREN; NEUROLOGICAL SOFT SIGNS;
   PSYCHIATRIC-DISORDERS; SCHOOL-AGE; FOLLOW-UP; RISK-FACTORS; INFANTS;
   PRETERM; INTELLIGENCE
AB Objective: Longitudinal evaluation of the competence and the prevalence of behavior problems in preterm children with serious neonatal complications. Method: Prospective follow-up of nonhandicapped preterm children who had been hospitalized in a neonatal intensive care unit (n = 177). The follow-up extended from early school age to early adolescence and was conducted with the help of the Child Behavior Checklist (CBCL) (parent form). Results: The preterm children had lower scores on the Social and School Competence scales than did controls (n = 276). They also were more likely to attend special schools than were children in the general population. With regard to behavior problems, the preterm children had more social problems. The very preterm children and the children who were small for gestational age (SGA) were the ones who contributed to the significant findings. The children who were appropriate for gestational age did not differ from controls. No differential changes in CBCL ratings were found between the preterm and control children. The stability with regard to internalizing problems, attention problems, and social problems was high among the very preterm children and SGA children. Conclusion: Very preterm and preterm SGA children are at increased risk of problems in social functioning and functioning at school. These problems persist with age.
RP Schothorst, PF (reprint author), UNIV UTRECHT, ACAD HOSP UTRECHT, DEPT CHILD & ADOLESCENT PSYCHIAT, RUDOLF MAGNUS INST NEUROSCI, 3508 GA UTRECHT, NETHERLANDS.
NR 35
TC 88
Z9 91
U1 0
U2 13
PU ELSEVIER SCIENCE INC
PI NEW YORK
PA 360 PARK AVE SOUTH, NEW YORK, NY 10010-1710 USA
SN 0890-8567
EI 1527-5418
J9 J AM ACAD CHILD PSY
JI J. Am. Acad. Child Adolesc. Psychiatr.
PD FEB
PY 1996
VL 35
IS 2
BP 175
EP 183
DI 10.1097/00004583-199602000-00011
PG 9
WC Psychology, Developmental; Pediatrics; Psychiatry
SC Psychology; Pediatrics; Psychiatry
GA TR250
UT WOS:A1996TR25000011
PM 8720627
DA 2020-02-16
ER

PT J
AU Tschann, JM
   Kaiser, P
   Chesney, MA
   Alkon, A
   Boyce, WT
AF Tschann, JM
   Kaiser, P
   Chesney, MA
   Alkon, A
   Boyce, WT
TI Resilience and vulnerability among preschool children: Family
   functioning, temperament, and behavior problems
SO JOURNAL OF THE AMERICAN ACADEMY OF CHILD AND ADOLESCENT PSYCHIATRY
LA English
DT Article
DE resilience; family conflict; temperament; behavior problems
ID ADOLESCENT ADJUSTMENT; PSYCHIATRIC-DISORDER; 3-YEAR-OLD CHILDREN;
   CONFLICT; DIVORCE; PSYCHOPATHOLOGY; RESPONSES; STRESS; COMPETENCE;
   DISTRESS
AB Objective: To examine the effects of child temperament and stressful family functioning on child behavior problems among preschool children. Method: One hundred forty-five preschool children, aged 2 to 5 years, were evaluated by teachers, mothers, and independent observers. Teachers reported on child temperament; from these ratings, two dimensions or temperament were derived: difficult/easy and approachability. Mothers reported on two dimensions of family functioning: conflict and expressiveness. Both teachers and independent observers rated child behavior problems. Results: Children with more difficult temperaments who were in high-conflict families had the most internalizing and externalizing behavior problems, while children with easy temperaments had fewer such problems, regardless of levels of family conflict. Difficult children whose families were highly expressive engaged in the most observed aggression. Conclusions: Results suggest that temperament is involved in both protective and vulnerability processes. A difficult temperament operates as a vulnerability factor for internalizing and externalizing behavior problems and observed aggression, while an easy temperament functions as a protective mechanism for these outcomes.
C1 UNIV CALIF SAN FRANCISCO,SCH MED,DEPT PEDIAT,SAN FRANCISCO,CA 94143.
RP Tschann, JM (reprint author), UNIV CALIF SAN FRANCISCO,SCH MED,DEPT PSYCHIAT,CSBS-204,BOX 0844,SAN FRANCISCO,CA 94143, USA.
FU NICHD NIH HHSUnited States Department of Health & Human ServicesNational
   Institutes of Health (NIH) - USANIH Eunice Kennedy Shriver National
   Institute of Child Health & Human Development (NICHD) [IR01 HD 24718]
NR 46
TC 62
Z9 66
U1 1
U2 28
PU WILLIAMS & WILKINS
PI BALTIMORE
PA 351 WEST CAMDEN ST, BALTIMORE, MD 21201-2436
SN 0890-8567
J9 J AM ACAD CHILD PSY
JI J. Am. Acad. Child Adolesc. Psychiatr.
PD FEB
PY 1996
VL 35
IS 2
BP 184
EP 192
DI 10.1097/00004583-199602000-00012
PG 9
WC Psychology, Developmental; Pediatrics; Psychiatry
SC Psychology; Pediatrics; Psychiatry
GA TR250
UT WOS:A1996TR25000012
PM 8720628
DA 2020-02-16
ER

PT J
AU Pulkkinen, L
AF Pulkkinen, L
TI Proactive and reactive aggression in early adolescence as precursors to
   anti- and prosocial behavior in young adults
SO AGGRESSIVE BEHAVIOR
LA English
DT Article; Proceedings Paper
CT Biennial Meeting of the Society-for-Research-on-Child-Development
CY MAR 30-APR 02, 1995
CL INDIANAPOLIS, IN
SP Soc Res Child Dev
DE proactive; offensive; reactive; defensive aggression; longitudinal
   study; emotion regulation
AB Three groups of adolescents who were 14 years old in 1974 were formed on the basis of peer nominations and teacher ratings in an ongoing longitudinal study: 1) reactively aggressive (REA) individuals who displayed reactive, that is, self-defensive aggression but not proactive aggression (43 boys, 35 girls); 2) proactively aggressive (PROA) individuals who attacked another person without a reason (56 boys, 35 girls); and 3) nonaggressive (NONA) individuals who were low in proactive and reactive aggression (48 boys, 45 girls). The groups were compared at ages 8, 14, and 27 in variables representing the constructs of a two-dimensional model of emotional and behavioral regulation. The REA Ss were characterized by higher self-control, especially constructiveness, at each age and better adult adjustment than the PROA Ss. The PROA males were prone to externalizing problems and criminality in adulthood, whereas the PROA females were prone to internalizing problems and neuroticism in adulthood. Both exhibited conduct problems in adolescence, and became heavy users of alcohol in adulthood. The PROA Ss had more children at age 27 than the other Ss. (C) 1996 Wiley-Liss, Inc.
RP Pulkkinen, L (reprint author), UNIV JYVASKYLA, DEPT PSYCHOL, POB 35, JYVASKYLA 40351, FINLAND.
NR 23
TC 104
Z9 104
U1 1
U2 20
PU WILEY
PI HOBOKEN
PA 111 RIVER ST, HOBOKEN 07030-5774, NJ USA
SN 0096-140X
EI 1098-2337
J9 AGGRESSIVE BEHAV
JI Aggressive Behav.
PY 1996
VL 22
IS 4
BP 241
EP 257
DI 10.1002/(SICI)1098-2337(1996)22:4<241::AID-AB1>3.0.CO;2-O
PG 17
WC Behavioral Sciences; Psychology, Multidisciplinary
SC Behavioral Sciences; Psychology
GA UZ979
UT WOS:A1996UZ97900001
DA 2020-02-16
ER

PT J
AU Barriga, AQ
   Gibbs, JC
AF Barriga, AQ
   Gibbs, JC
TI Measuring cognitive distortion in antisocial youth: Development and
   preliminary validation of the ''How I Think'' questionnaire
SO AGGRESSIVE BEHAVIOR
LA English
DT Article
DE cognitive distortion; antisocial youth; externalizing behavior;
   internalizing behavior
ID OFFENDERS; BEHAVIOR
AB The present study describes the development and preliminary validation of the ''How I Think'' questionnaire (HIT), a new measure of self-serving cognitive distortion. The HIT is based upon Gibbs and Potter's [Gibbs, 1993; Gibbs et al., 1995] four-category typology of cognitive distortion: Self-Centered, Blaming Others, Minimizing/Mislabeling, and Assuming the Worst. The preliminary HIT exhibited high test-retest and internal consistency reliability, and generally good construct validity. Correlations between the HIT and self-reported antisocial or externalizing behavior remained significant after controlling for internalizing disorders [Achenbach, 1991]. The four typological categories performed comparably well. The HIT was partially successful in discriminating criterion groups. The findings are discussed in terms of theory, research, and application. (C) 1996 Wiley-Liss, Inc.
RP Barriga, AQ (reprint author), OHIO STATE UNIV,DEPT PSYCHOL,142 TOWNSHEND HALL,1885 NEIL AVE,COLUMBUS,OH 43210, USA.
NR 36
TC 85
Z9 87
U1 0
U2 16
PU WILEY-LISS
PI NEW YORK
PA DIV JOHN WILEY & SONS INC 605 THIRD AVE, NEW YORK, NY 10158-0012
SN 0096-140X
J9 AGGRESSIVE BEHAV
JI Aggressive Behav.
PY 1996
VL 22
IS 5
BP 333
EP 343
PG 11
WC Behavioral Sciences; Psychology, Multidisciplinary
SC Behavioral Sciences; Psychology
GA VJ749
UT WOS:A1996VJ74900002
DA 2020-02-16
ER

PT J
AU Blackson, TC
   Tarter, RE
   Mezzich, AC
AF Blackson, TC
   Tarter, RE
   Mezzich, AC
TI Interaction between childhood temperament and parental discipline
   practices on behavioral adjustment in preadolescent sons of substance
   abuse and normal fathers
SO AMERICAN JOURNAL OF DRUG AND ALCOHOL ABUSE
LA English
DT Article
DE difficult temperament; discipline practices; behavior problems; alcohol
   and drug abuse
ID DIFFICULT TEMPERAMENT; AGE ONSET; DRUG-USE; FAMILY; ALCOHOL;
   ADOLESCENCE; RISK
AB We conducted this study with a sample of sons of fathers having a Psychoactive Substance Use Disorder (PSUD+, n = 55) and sons of fathers who did not qualify for a PSUD (PSUD-, n = 97). Parental discipline practice from the child's perspective was investigated in relation to the child's difficult temperament to determine their association with sons' externalizing and internalizing behavior problems reported by mothers. PSUD+ status, difficult temperament in the boys, and their ratings of parental discipline practices accounted for a significant proportion of variance with respect to their externalizing behavior (11%), bur only PSUD+ status had a main effect on internalizing behavior. However, the main finding of this study was that the interaction of parental discipline and difficult temperament in the child moderated both externalizing and internalizing behavior problems, accounting for an additional 5% of an explained variance. Thus, this study illustrates the importance of the conjoint influence of children's temperament characteristics and parental discipline practices on the children's adjustment, These results support the findings from previous studies showing that a difficult temperament disposition places the child at risk for maltreatment by parents and for development of a disruptive behavior disorder. Both outcomes have been found in many investigations to presage alcohol and drug abuse in adolescence. The findings also underscore the importance of both individual and contextual variables for understanding the development of psychopathology. In this regard, the results show the need for prevention and treatment to encompass strategies directed at disaggregating the basis of maladaptive family interaction patterns.
RP Blackson, TC (reprint author), UNIV PITTSBURGH,MED CTR,DEPT PSYCHIAT,CTR EDUC & DRUG ABUSE RES,3811 OHARA ST,PITTSBURGH,PA 15213, USA.
FU NIDA NIH HHSUnited States Department of Health & Human ServicesNational
   Institutes of Health (NIH) - USANIH National Institute on Drug Abuse
   (NIDA) [R01 DA 08540, P50-DA 05605]
NR 33
TC 26
Z9 27
U1 0
U2 3
PU MARCEL DEKKER INC
PI NEW YORK
PA 270 MADISON AVE, NEW YORK, NY 10016
SN 0095-2990
J9 AM J DRUG ALCOHOL AB
JI Am. J. Drug Alcohol Abuse
PY 1996
VL 22
IS 3
BP 335
EP 348
DI 10.3109/00952999609001663
PG 14
WC Psychology, Clinical; Substance Abuse
SC Psychology; Substance Abuse
GA UZ782
UT WOS:A1996UZ78200003
PM 8841683
DA 2020-02-16
ER

PT J
AU Clark, DB
AF Clark, DB
TI Adolescent substance abuse and internalizing disorders
SO CHILD AND ADOLESCENT PSYCHIATRIC CLINICS OF NORTH AMERICA
LA English
DT Article
ID PHOBIC ANXIETY-STATES; ALCOHOL-CONSUMPTION; PSYCHIATRIC-DISORDERS;
   DRUG-ABUSE; MENTAL-DISORDERS; ONSET ALCOHOLISM; DEPRESSION; DEPENDENCE;
   PREVALENCE; COMORBIDITY
AB Clinical observation suggests that anxiety and affective disorders are important in the development and course of psychoactive substance abuse in some adolescents. These internalizing disorders sometimes precede and may contribute to the development of psychoactive substance-use disorders, Screening for internalizing disorders, suicide risk, and trauma history is important in the clinical evaluation of all adolescents with psychoactive substance-use disorders. Depression and anxiety symptoms may be caused, however, by chronic alcohol or drug consumption or withdrawal. Therefore, a period of abstinence and reevaluation should precede specific treatments. Specific treatment for anxiety disorders or depression may be appropriate in some substance-abusing adolescents. Focused psychotherapeutic techniques or psycho-pharmacologic treatments can sometimes be useful adjuncts to psychoactive substance-abuse programs.
C1 UNIV PITTSBURGH,PRESBYTERIAN HOSP,MED CTR,DEPT PSYCHIAT,PITTSBURGH ADOLESCENT ALCOHOL RES C,PITTSBURGH,PA 15213.
NR 73
TC 35
Z9 35
U1 0
U2 6
PU W B SAUNDERS CO
PI PHILADELPHIA
PA INDEPENDENCE SQUARE WEST CURTIS CENTER, STE 300, PHILADELPHIA, PA
   19106-3399
SN 1056-4993
J9 CHILD ADOL PSYCH CL
JI Child Adolesc. Psychiatr. N. Am.
PD JAN
PY 1996
VL 5
IS 1
BP 45
EP &
DI 10.1016/S1056-4993(18)30384-5
PG 14
WC Psychiatry
SC Psychiatry
GA UZ890
UT WOS:A1996UZ89000005
DA 2020-02-16
ER

PT J
AU Phares, V
   Ehrbar, LA
   Lum, JJ
AF Phares, V
   Ehrbar, LA
   Lum, JJ
TI Parental perceptions of the development and treatment of children's and
   adolescents' emotional/behavioral problems
SO CHILD & FAMILY BEHAVIOR THERAPY
LA English
DT Article
ID SOCIAL COGNITION; ACCEPTABILITY; BEHAVIOR; DISTURBANCE; PSYCHOTHERAPY;
   INTERVENTIONS; ATTRIBUTION; MOTHERS; AGE
AB Parents read one of eight vignettes counterbalanced for gender (boy or girl), age (6-year old or 15-year old), and type of clinical problem (internalizing or externalizing). After reading the vignette, parents rated their perceptions of responsibility for the child's problems and the acceptability of different treatments. Results showed that mothers, fathers, and teachers were seen as more responsible for younger rather than older children's problems, whereas older children were seen as more responsible than younger children for their own problems. Teachers were seen as more responsible for children's internalizing problems and children were seen as more responsible for their own externalizing problems. This pattern of results was similar for mothers and fathers who were participants. Greater behavioral contingencies were perceived to be more acceptable for younger children and children with externalizing problems. Individual therapy, family therapy, and medication were perceived as more acceptable for internalizing than externalizing problems. Overall, internalizing problems were perceived as more severe than externalizing problems. Results were discussed in terms of the relationships between parents' perceptions and findings from empirical research.
RP Phares, V (reprint author), UNIV FLORIDA,DEPT PSYCHOL,4202 E FOWLER AVE,BEH 339,TAMPA,FL 33620, USA.
NR 29
TC 9
Z9 9
U1 0
U2 6
PU HAWORTH PRESS INC
PI BINGHAMTON
PA 10 ALICE ST, BINGHAMTON, NY 13904-1580
SN 0731-7107
J9 CHILD FAM BEHAV THER
JI Child Fam. Behav. Ther.
PY 1996
VL 18
IS 4
BP 19
EP 36
DI 10.1300/J019v18n04_02
PG 18
WC Psychology, Clinical; Family Studies
SC Psychology; Family Studies
GA VR357
UT WOS:A1996VR35700002
DA 2020-02-16
ER

PT J
AU Arbuthnot, J
   Poole, CJ
   Gordon, DA
AF Arbuthnot, J
   Poole, CJ
   Gordon, DA
TI Use of educational materials to modify stressful behaviors in
   post-divorce parenting
SO JOURNAL OF DIVORCE & REMARRIAGE
LA English
DT Article
ID THERAPIST CONTACT
AB A 32-page educational booklet was mailed to half of all parents filing for divorce in one urban domestic relations court over a la-week period. A total of 358 primarily lower-middle class intervention and wait-list control parents were interviewed by telephone approximately three months post-filing. Mothers in the treatment group reported greater reduction of loyalty conflict behaviors and increased encouragement of child-father involvement. No differences were observed between intervention and control for either mothers' willingness to share responsibility or in rate of conveyance to children of interparental conflict and personal distress. No differences were observed for father behaviors. Children exhibiting greater internalizing and externalizing behaviors on the Child Behavior Checklist (Parents) had mothers who reported experiencing greater interpersonal conflict and personal distress, and more often spoke of their difficulties to their children.
   A one-year follow-up revealed that intervention parents were more likely to communicate positively with their children about their other parent, and that nonresidential parents had greater access to their children than parents in the control conditions. The implications for this change in reducing stress in children of divorce are discussed.
RP Arbuthnot, J (reprint author), OHIO UNIV,DEPT PSYCHOL,PORTER HALL 200,ATHENS,OH 45701, USA.
NR 21
TC 5
Z9 5
U1 0
U2 8
PU HAWORTH PRESS INC
PI BINGHAMTON
PA 10 ALICE ST, BINGHAMTON, NY 13904-1580
SN 1050-2556
J9 J DIVORCE REMARRIAGE
JI J. Divorce Remarriage
PY 1996
VL 25
IS 1-2
BP 117
EP 137
DI 10.1300/J087v25n01_08
PG 21
WC Family Studies
SC Family Studies
GA UZ360
UT WOS:A1996UZ36000009
DA 2020-02-16
ER

PT J
AU Robins, RW
   John, OP
   Caspi, A
   Moffitt, TE
   StouthamerLoeber, M
AF Robins, RW
   John, OP
   Caspi, A
   Moffitt, TE
   StouthamerLoeber, M
TI Resilient, overcontrolled, and undercontrolled boys: Three replicable
   personality types
SO JOURNAL OF PERSONALITY AND SOCIAL PSYCHOLOGY
LA English
DT Article
ID PRESCHOOL DELAY; SELF-ESTEEM; ADOLESCENCE; GRATIFICATION; CONSISTENCY;
   ADJUSTMENT; CHILDHOOD; TRAITS
AB Three replicable personality types were identified in a sample of 300 adolescent boys and shown to generalize across African Americans and Caucasians. The types had conceptually coherent relations with the Big Five dimensions, ego resiliency, and ego control, and converged with three of the types identified by J. Block (1971). The behavioral implications of the types were explored using several independent data sources. Resilients were intelligent, successful in school, unlikely to be delinquents, and relatively free of psychopathology; Overcontrollers shared some of these characteristics but were also prone to internalizing problems; and Undercontrollers showed a general pattern of academic, behavioral, and emotional problems. This research demonstrates that replicable and generalizable personality types can be identified empirically, and that the unique constellation of traits defining an individual has important consequences for a wide range of outcomes.
C1 UNIV CALIF BERKELEY, INST PERSONAL & SOCIAL RES, BERKELEY, CA 94720 USA.
   UNIV WISCONSIN, DEPT PSYCHOL, MADISON, WI 53706 USA.
   UNIV PITTSBURGH, WESTERN PSYCHIAT INST, DEPT PSYCHOL, PITTSBURGH, PA 15260 USA.
RI Moffitt, Terrie E/D-5295-2011; caspi, avshalom/D-5294-2011
OI Moffitt, Terrie E/0000-0002-8589-6760; caspi,
   avshalom/0000-0003-0082-4600
FU NIMH NIH HHSUnited States Department of Health & Human ServicesNational
   Institutes of Health (NIH) - USANIH National Institute of Mental Health
   (NIMH) [MH49255, MH45548]
NR 62
TC 302
Z9 305
U1 0
U2 48
PU AMER PSYCHOLOGICAL ASSOC
PI WASHINGTON
PA 750 FIRST ST NE, WASHINGTON, DC 20002-4242 USA
SN 0022-3514
EI 1939-1315
J9 J PERS SOC PSYCHOL
JI J. Pers. Soc. Psychol.
PD JAN
PY 1996
VL 70
IS 1
BP 157
EP 171
DI 10.1037/0022-3514.70.1.157
PG 15
WC Psychology, Social
SC Psychology
GA TN773
UT WOS:A1996TN77300012
PM 8558407
DA 2020-02-16
ER

PT J
AU Reimer, MS
   Overton, WF
   Steidl, JH
   Rosenstein, DS
   Horowitz, H
AF Reimer, MS
   Overton, WF
   Steidl, JH
   Rosenstein, DS
   Horowitz, H
TI Familial responsiveness and behavioral control: Influences on adolescent
   psychopathology, attachment, and cognition
SO JOURNAL OF RESEARCH ON ADOLESCENCE
LA English
DT Article
ID COMPETENCE; PATTERNS; SELF
AB The purpose of this study was to explore the relation of familial responsiveness and behavioral control with internalizing and externalizing symptomatology in an adolescent inpatient psychiatric sample. Lower levels of familial responsiveness were found to be associated with adolescent externalizing symptomatology. Contrary to the relation between parental behavioral control and externalizing behavior found among normal high school students, parental behavioral control did not distinguish internalizing and externalizing symptomatology. Lower levels of familial responsiveness were also found to be associated with adolescents' dismissive attachment representations and with later attainment of formal operational thought. The implications of these findings for understanding adolescent psychopathological outcome were explored. Differences in the patterns of association between responsiveness and symptomatology for male and female adolescents suggest the utility of investigating further how current family interaction and attachment representations may mutually influence adolescent psychopathological outcome.
C1 TEMPLE UNIV, DEPT PSYCHOL, PHILADELPHIA, PA 19122 USA.
   INST PENN HOSP, PHILADELPHIA, PA USA.
NR 59
TC 8
Z9 8
U1 0
U2 1
PU WILEY-BLACKWELL
PI HOBOKEN
PA 111 RIVER ST, HOBOKEN 07030-5774, NJ USA
SN 1050-8392
EI 1532-7795
J9 J RES ADOLESCENCE
JI J. Res. Adolesc.
PY 1996
VL 6
IS 1
BP 87
EP 112
PG 26
WC Family Studies; Psychology, Developmental
SC Family Studies; Psychology
GA TU161
UT WOS:A1996TU16100008
DA 2020-02-16
ER

PT J
AU Diamond, GS
   Serrano, AC
   Dickey, M
   Sonis, WA
AF Diamond, GS
   Serrano, AC
   Dickey, M
   Sonis, WA
TI Current status of family-based outcome and process research
SO JOURNAL OF THE AMERICAN ACADEMY OF CHILD AND ADOLESCENT PSYCHIATRY
LA English
DT Review
DE family therapy; outcome research; process research; review
ID DEFICIT HYPERACTIVITY DISORDER; DEPRESSIVE-DISORDERS; ADOLESCENT
   PSYCHOTHERAPY; BEHAVIORAL INTERVENTION; SCHIZOPHRENIC-PATIENTS;
   ANTISOCIAL-BEHAVIOR; EXPRESSED EMOTION; CONTROLLED TRIAL;
   MARITAL-THERAPY; OBESE CHILDREN
AB Objective: To review family-based treatment research. A growing body of research and several meta-analytic reviews demonstrate that family-based treatments are effective for a variety of child and adolescent disorders. In addition, an emerging tradition of family-based process research has begun to identify important ingredients of effective family psychotherapy. This article reviews these advances and their implications for future research. Method: Selected studies on the treatment of schizophrenia, depression, anxiety, eating disorders, attention deficit, conduct disorder, and substance abuse are reviewed, as well as several process research and meta-analytic studies. Results: Family-based therapies have been shown to be effective for treating schizophrenia, conduct disorder, and substance abuse. Some data support their effectiveness in the treatment of eating disorders. Few studies have targeted internalizing disorders. A process research tradition is emerging, but it is in need of methodological advances, Meta-analytic studies suggest that family-based therapies are as effective as other models. Conclusions: More well-designed studies with diverse populations are needed to assess accurately the effectiveness of this increasingly popular treatment approach.
C1 UNIV PENN,SCH MED,DEPT PSYCHIAT,PHILADELPHIA,PA 19104.
   PHILADELPHIA CHILD GUIDANCE CTR,OUTPATIENT SERV,PHILADELPHIA,PA.
   SO CONNECTICUT STATE UNIV,DEPT MARRIAGE & FAMILY THERAPY,NEW HAVEN,CT 06515.
RI diamond, Guy/X-8695-2019
NR 120
TC 56
Z9 57
U1 0
U2 6
PU WILLIAMS & WILKINS
PI BALTIMORE
PA 351 WEST CAMDEN ST, BALTIMORE, MD 21201-2436
SN 0890-8567
J9 J AM ACAD CHILD PSY
JI J. Am. Acad. Child Adolesc. Psychiatr.
PD JAN
PY 1996
VL 35
IS 1
BP 6
EP 16
DI 10.1097/00004583-199601000-00007
PG 11
WC Psychology, Developmental; Pediatrics; Psychiatry
SC Psychology; Pediatrics; Psychiatry
GA TL432
UT WOS:A1996TL43200007
PM 8567614
DA 2020-02-16
ER

PT J
AU Deci, EL
   Ryan, RM
   Williams, GC
AF Deci, EL
   Ryan, RM
   Williams, GC
TI Need satisfaction and the self-regulation of learning
SO LEARNING AND INDIVIDUAL DIFFERENCES
LA English
DT Article
ID COGNITIVE EVALUATION THEORY; INTRINSIC MOTIVATION; CHILDRENS
   PERCEPTIONS; PERCEIVED COMPETENCE; EXTRINSIC REWARD; AUTONOMY; BEHAVIOR;
   STYLES; INTERNALIZATION; PERFORMANCE
AB Self-regulation is analyzed in terms of self-determination theory using the concepts of intrinsic motivation and the internalization of extrinsic motivation. Laboratory experiments and field studies are reviewed indicating that: (1) intrinsic motivation and fully internalized extrinsic motivation are positively associated with high quality learning and personal adjustment; and (2) maintaining intrinsic motivation and internalizing extrinsic motivation are facilitated by social contexts that allow satisfaction of the basic psychological needs for autonomy, competence, and relatedness. Such contexts are ones that are characterized by the provision of choice, optimal challenge, informational feedback, interpersonal involvement, and acknowledgment of feelings.
RP Deci, EL (reprint author), UNIV ROCHESTER, DEPT PSYCHOL, MELIORA HALL, ROCHESTER, NY 14627 USA.
RI Deci, Edward L/T-7048-2017; Deci, Edward L./Y-4790-2019; Ryan, Richard
   M./H-1459-2019
OI Deci, Edward L/0000-0001-8246-8536; Deci, Edward L./0000-0001-8246-8536;
   Ryan, Richard M./0000-0002-2355-6154
NR 65
TC 206
Z9 212
U1 3
U2 63
PU ELSEVIER SCIENCE BV
PI AMSTERDAM
PA PO BOX 211, 1000 AE AMSTERDAM, NETHERLANDS
SN 1041-6080
EI 1873-3425
J9 LEARN INDIVID DIFFER
JI Learn. Individ. Differ.
PY 1996
VL 8
IS 3
BP 165
EP 183
DI 10.1016/S1041-6080(96)90013-8
PG 19
WC Psychology, Educational
SC Psychology
GA VK821
UT WOS:A1996VK82100002
DA 2020-02-16
ER

PT J
AU afKlinteberg, B
AF afKlinteberg, B
TI Biology, norms, and personality: A developmental perspective
SO NEUROPSYCHOBIOLOGY
LA English
DT Article
DE childhood behavior; norm-breaking; personality scales; biochemical
   indicators; platelet monoamine oxidase activity; criminal offence;
   longitudinal research
ID PLATELET MONOAMINE-OXIDASE; FLUID 5-HYDROXYINDOLEACETIC ACID; MAO
   ACTIVITY; CEREBROSPINAL-FLUID; THYROID-HORMONE; BEHAVIOR; ALCOHOLISM;
   DISORDERS; PSYCHOPATHOLOGY; IMPULSIVITY
AB The focus concerns psychobiological risk factors in the development of antisocial behavior among male and female subjects. Using longitudinal data, violent and nonviolent criminal offences were studied in relation to childhood vulnerability indicators, norm-breaking behavior in adolescence, and to personality traits and biochemical measures in adult age. Subsequently, levels of norm-breaking behavior in adolescence were studied as related to personality and biochemical measures in adult age. Data were obtained from a representative group of 82 male and 87 female subjects as (1) teacher ratings of behavior at age 13, assumed to differentially reflect vulnerability to externalizing and internalizing psychosocial disturbances; (2) self-ratings of norm-breaking behaviours at age 1 5; (3) Karolinska Scales of Personality scores and biochemical measures at age 26-27 years, and (4) records for criminal offences up to age 40. In both the male and female groups, criminal offences during the life span were associated with childhood externalizing and adolescent norm-breaking behavior. Furthermore, in the male group, criminal and violent offences were associated with adult psychopathy-related personality traits and a biochemical indicator of psychosocial vulnerability; platelet monoamine oxidase (MAO) activity. Among female subjects, criminal offenders displayed significantly lower MAO activity in comparison to noncriminals. High levels of norm-breaking behavior in adolescence were associated with adult high impulsiveness, low socialization, and low platelet MAO activity in both male and female subjects. The results of the analyses were used as a basis for some theoretical and methodological conclusions.
RP afKlinteberg, B (reprint author), UNIV STOCKHOLM, DEPT PSYCHOL, S-10691 STOCKHOLM, SWEDEN.
NR 53
TC 13
Z9 13
U1 0
U2 0
PU KARGER
PI BASEL
PA ALLSCHWILERSTRASSE 10, CH-4009 BASEL, SWITZERLAND
SN 0302-282X
EI 1423-0224
J9 NEUROPSYCHOBIOLOGY
JI Neuropsychobiology
PY 1996
VL 34
IS 3
BP 146
EP 154
DI 10.1159/000119320
PG 9
WC Neurosciences; Psychiatry; Psychology
SC Neurosciences & Neurology; Psychiatry; Psychology
GA VR022
UT WOS:A1996VR02200006
PM 8916072
DA 2020-02-16
ER

PT J
AU Cederblad, M
AF Cederblad, M
TI Fifty years of epidemiologic studies in child and adolescent psychiatry
   in Sweden
SO NORDIC JOURNAL OF PSYCHIATRY
LA English
DT Article
DE adolescent psychiatry; child; epidemiology; review; Sweden
ID REPORTED HEALTH-STATUS; SHORT-TERM STABILITY; DEPRESSIVE SYMPTOMS;
   SWEDISH ADOLESCENTS; 3500 ADOLESCENTS; WESTERN SWEDEN; MEDICAL-CARE;
   AUTISM; BEHAVIOR
AB In Sweden the first epidemiologic study on mental disorders in children and adolescents was made in 1945-46. Since then investigations have been made on different age groups using various methods to clarify the nature and magnitude of psychiatric morbidity in children and adolescents. During the last two decades the assessment of single behaviour deviances and stress reactions has been replaced by studies on psychiatric disorders according to the DSM system or using factor-analysed composite clusters of behaviours. High rates of comorbidity show that the symptoms of young people are more diffuse than those of adults. The frequency of ''psychiatric cases'' varied depending on the methods used. Most studies rate 5-20% as behaviourally disturbed i.e. enough to cause a problem to the child and/or his/her parents and teachers. Most studies state that boys have more behaviour deviances than girls before puberty. Girls have more problems during adolescence, especially depressions and psychosomatic symptoms. Girls have more internalizing symptoms, while boys display more acting-out behaviours. Self-reported symptoms are generally more frequent than symptoms reported by parents. Teachers report the lowest frequencies. Severe psychopathology like anorexia nervosa, major depressive disorders and psychoses are comparatively rare. The study of such conditions requires different methods than the study of adjustment problems and stress reactions.
RP Cederblad, M (reprint author), UNIV LUND, AVDELNINGEN BARN UNGDORNSPSYKIATRI, BOX 638, S-22009 LUND, SWEDEN.
NR 63
TC 20
Z9 20
U1 0
U2 3
PU INFORMA HEALTHCARE
PI LONDON
PA TELEPHONE HOUSE, 69-77 PAUL STREET, LONDON EC2A 4LQ, ENGLAND
SN 0803-9488
J9 NORD J PSYCHIAT
JI Nord. J. Psychiatr.
PY 1996
VL 50
SU 36
BP 55
EP 66
DI 10.3109/08039489609104315
PG 12
WC Psychiatry
SC Psychiatry
GA UR323
UT WOS:A1996UR32300008
DA 2020-02-16
ER

PT J
AU Feng, H
   Cartledge, G
AF Feng, H
   Cartledge, G
TI Social skill assessment of inner city Asian, African, and European
   American students
SO SCHOOL PSYCHOLOGY REVIEW
LA English
DT Article
ID PEER; CHILDREN
AB A multimethod, multidimensional approach, consisting of teacher ratings, self-ratings, sociometric ratings, direct observations, and semistructured interview, was used to assess the social skills of fifth-grade Asian, African, and European American students. inter- and intragroup differences were found on several of the measures. Teachers attributed characteristic internalizing and externalizing behaviors to Asian and African American students, respectively. Teacher perceptions were only partially supported through direct observations and self-reports. European and Asian American students differed significantly on the sociometric ratings, and Asian American students engaged in proportionately more outergroup social communications. The findings are discussed in terms of the implications for viewing the social skills of culturally and racially different inner city students.
C1 OHIO STATE UNIV,DEPT EDUC SERV & RES,COLUMBUS,OH 43210.
   NATL CHANGHUA UNIV EDUC,CHANGHUA,TAIWAN.
NR 22
TC 23
Z9 23
U1 0
U2 1
PU NATL ASSN SCHOOL PSYCHOL
PI HARRISONBURG
PA JAMES MADISON UNIV DEPT PSYCHOL, HARRISONBURG, VA 22807
SN 0279-6015
J9 SCHOOL PSYCHOL REV
JI Sch. Psychol. Rev.
PY 1996
VL 25
IS 2
BP 228
EP 239
PG 12
WC Psychology, Educational
SC Psychology
GA UL637
UT WOS:A1996UL63700008
DA 2020-02-16
ER

PT J
AU Callahan, SA
   PanichelliMindel, SM
   Kendall, PC
AF Callahan, SA
   PanichelliMindel, SM
   Kendall, PC
TI DSM-IV and internalizing disorders: Modifications, limitations, and
   utility
SO SCHOOL PSYCHOLOGY REVIEW
LA English
DT Article
ID ANXIETY DISORDERS; DEPRESSIVE-DISORDERS; NEGATIVE AFFECTIVITY; SOMATIC
   COMPLAINTS; EMOTIONAL STATES; MAJOR DEPRESSION; CHILDREN; ADOLESCENTS;
   CHILDHOOD; PHENOMENOLOGY
AB The recent publication of DSM-IV evidences changes in the areas of child anxiety and, to a lesser degree, depressive disorders. A summary of the DSM-IV criteria for childhood anxiety and depressive disorders, as well as modifications in diagnostic criteria from DSM-III-R to DSM-IV are presented. A brief review of major research findings regarding anxiety and depression in children also is provided, and DSM-IV is evaluated in terms of its grounding in empirical research. The utility of DSM-IV for school psychology is discussed, including a delineation of essential criteria for diagnosis and the need to determine the functional impact of a disorder. Finally, potential limitations of DSM-IV are examined.
C1 TEMPLE UNIV,DEPT PSYCHOL,PHILADELPHIA,PA 19122.
NR 63
TC 6
Z9 6
U1 0
U2 0
PU NATL ASSN SCHOOL PSYCHOL
PI HARRISONBURG
PA JAMES MADISON UNIV DEPT PSYCHOL, HARRISONBURG, VA 22807
SN 0279-6015
J9 SCHOOL PSYCHOL REV
JI Sch. Psychol. Rev.
PY 1996
VL 25
IS 3
BP 297
EP 307
PG 11
WC Psychology, Educational
SC Psychology
GA VF868
UT WOS:A1996VF86800006
DA 2020-02-16
ER

PT J
AU FITZMAURICE, GM
   LAIRD, NM
   ZAHNER, GEP
   DASKALAKIS, C
AF FITZMAURICE, GM
   LAIRD, NM
   ZAHNER, GEP
   DASKALAKIS, C
TI BIVARIATE LOGISTIC-REGRESSION ANALYSIS OF CHILDHOOD PSYCHOPATHOLOGY
   RATINGS USING MULTIPLE INFORMANTS
SO AMERICAN JOURNAL OF EPIDEMIOLOGY
LA English
DT Article
DE CHILD BEHAVIOR DISORDERS; LOGISTIC MODELS; MODELS, STATISTICAL;
   MULTIVARIATE ANALYSIS; OBSERVER VARIATION; PSYCHIATRIC STATUS RATING
   SCALES; PSYCHOMETRICS; RISK FACTORS
ID LONGITUDINAL DATA-ANALYSIS; CORRELATED BINARY DATA; AGREEMENT; BEHAVIOR
AB A central issue in studies of risk factors for childhood psychopathology is utilization of the information obtained about the child's mental health status from multiple informants, In this paper, the authors propose a new approach to the analysis of risk factor data when the outcomes are binary ratings (presence/absence of symptoms), This new approach has several attractive features in this setting, The strategy taken is to perform a single analysis using multivariate modeling, in which simultaneous logistic regressions are conducted for the outcomes given by each of several informants, The advantages of this approach include the following: 1) it retains the complete information about case status for each informant; 2) it permits assessment of informant-risk factor interactions as well as ''overall'' risk factor effects; 3) it provides measures of association between the multiple informants and adjusts for the association between responses in the analysis; and 4) missing data on a subset of respondents can be incorporated in a straightforward way, permitting all subjects with at least one informant to be used in the analysis, To illustrate the methods, the authors present findings on risk factors for measures of ''internalizing'' and ''Externalizing'' behaviors from two surveys using parent and teacher ratings of 6- to 11-year-old children in Connecticut between 1986 and 1989.
C1 HARVARD UNIV,SCH PUBL HLTH,DEPT BIOSTAT,BOSTON,MA 02115.
   HARVARD UNIV,SCH PUBL HLTH,DEPT EPIDEMIOL,BOSTON,MA 02115.
FU NIGMS NIH HHSUnited States Department of Health & Human ServicesNational
   Institutes of Health (NIH) - USANIH National Institute of General
   Medical Sciences (NIGMS) [GM29745]; NIMH NIH HHSUnited States Department
   of Health & Human ServicesNational Institutes of Health (NIH) - USANIH
   National Institute of Mental Health (NIMH) [MH17119, K01-MH00745-05]
NR 29
TC 67
Z9 67
U1 0
U2 8
PU AMER J EPIDEMIOLOGY
PI BALTIMORE
PA 624 N BROADWAY RM 225, BALTIMORE, MD 21205
SN 0002-9262
J9 AM J EPIDEMIOL
JI Am. J. Epidemiol.
PD DEC 1
PY 1995
VL 142
IS 11
BP 1194
EP 1203
DI 10.1093/oxfordjournals.aje.a117578
PG 10
WC Public, Environmental & Occupational Health
SC Public, Environmental & Occupational Health
GA TG259
UT WOS:A1995TG25900009
PM 7485066
DA 2020-02-16
ER

PT J
AU HART, J
   GUNNAR, M
   CICCHETTI, D
AF HART, J
   GUNNAR, M
   CICCHETTI, D
TI SALIVARY CORTISOL IN MALTREATED CHILDREN - EVIDENCE OF RELATIONS BETWEEN
   NEUROENDOCRINE ACTIVITY AND SOCIAL COMPETENCE
SO DEVELOPMENT AND PSYCHOPATHOLOGY
LA English
DT Article
ID STRESS; DEPRESSION; RESPONSES
AB Salivary cortisol concentrations (10:30-11:30 a.m.) and social behavior (observations and teacher reports) were examined in 33 maltreated (26 boys) and 16 comparison (8 boys) children. The maltreated children were studied for 31 days while they attended a therapeutic preschool for abused and neglected children. Children in the comparison sample were studied while attending a preschool serving economically disadvantaged families. Each child's cortisol values over days were used to compute measures of basal activity (median cortisol) and reactivity (ratio of quartile ranges). Median cortisol was not significantly correlated with social behavior measures; Cortisol reactivity was positively correlated with social competence and negatively correlated with shy/internalizing behavior. Maltreated children exhibited less cortisol reactivity then did comparison children. Maltreated children also scored lower in social competence and higher in shy/internalizing and acting out/externalizing behaviors. In additional analyses, maltreated children failed to show elevations in cortisol on days of high versus low social conflict in the classroom. Social competence was also found to correlate positively with cortisol levels on high-conflict days. In all, the results suggest a reduction in cortisol reactivity in maltreated children related to the impairment in social competence frequently noted among these children.
C1 UNIV MINNESOTA, INST CHILD DEV, MINNEAPOLIS, MN 55455 USA.
   UNIV ROCHESTER, MT HOPE FAMILY CTR, ROCHESTER, NY 14627 USA.
RI Cicchetti, Dante/C-4560-2015
OI Cicchetti, Dante/0000-0002-6347-1278
NR 50
TC 135
Z9 135
U1 0
U2 15
PU CAMBRIDGE UNIV PRESS
PI NEW YORK
PA 32 AVENUE OF THE AMERICAS, NEW YORK, NY 10013-2473 USA
SN 0954-5794
EI 1469-2198
J9 DEV PSYCHOPATHOL
JI Dev. Psychopathol.
PD WIN
PY 1995
VL 7
IS 1
BP 11
EP 26
DI 10.1017/S0954579400006313
PG 16
WC Psychology, Developmental
SC Psychology
GA QW179
UT WOS:A1995QW17900002
DA 2020-02-16
ER

PT J
AU RUBIN, KH
   COPLAN, RJ
   FOX, NA
   CALKINS, SD
AF RUBIN, KH
   COPLAN, RJ
   FOX, NA
   CALKINS, SD
TI EMOTIONALITY, EMOTION REGULATION, AND PRESCHOOLERS SOCIAL ADAPTATION
SO DEVELOPMENT AND PSYCHOPATHOLOGY
LA English
DT Article
ID BEHAVIORAL-INHIBITION; TEMPERAMENT; ATTACHMENT; CHILDHOOD; SECURITY
AB It was proposed that the interaction between the constructs of emotion regulation and social interaction would predict social adaptation in preschoolers. Ninety-six 4-year-olds were observed in quartets of unfamiliar same-sex peers. Based on parent temperament ratings and observed free play behaviors, 68 children from the original sample were classified as: low social interaction, good emotion regulators; low social interaction, poor emotion regulators; high social interaction, good emotion regulators; high social interaction, poor emotion regulators; or average. The results indicated that the low social interaction children who were poor regulators displayed more wary and anxious behaviors during free play and other episodes, and were rated as having more internalizing problems than both the low social interaction children who were good regulators and the average group. The high social interaction children who were poor regulators were rated as having more externalizing problems than either the high social interaction children who were good regulators or the average group. Thus, it seems as if emotion dysregulation is associated with psychological maladaptation, but that this association is tempered by the degree to which children engage in social interaction.
C1 UNIV MARYLAND, COLLEGE PK, MD 20742 USA.
RP RUBIN, KH (reprint author), UNIV WATERLOO, DEPT PSYCHOL, WATERLOO, ON N2L 3G1, CANADA.
RI Nguyen, Linh/H-3611-2012; Rubin, Kenneth H/M-5276-2018
OI Rubin, Kenneth H/0000-0002-2608-2484
NR 46
TC 221
Z9 222
U1 1
U2 38
PU CAMBRIDGE UNIV PRESS
PI NEW YORK
PA 32 AVENUE OF THE AMERICAS, NEW YORK, NY 10013-2473 USA
SN 0954-5794
EI 1469-2198
J9 DEV PSYCHOPATHOL
JI Dev. Psychopathol.
PD WIN
PY 1995
VL 7
IS 1
BP 49
EP 62
DI 10.1017/S0954579400006337
PG 14
WC Psychology, Developmental
SC Psychology
GA QW179
UT WOS:A1995QW17900004
DA 2020-02-16
ER

PT J
AU Hagekull, B
   Bohlin, G
AF Hagekull, B
   Bohlin, G
TI Day care quality, family and child characteristics and socioemotional
   development
SO EARLY CHILDHOOD RESEARCH QUARTERLY
LA English
DT Article
ID SOCIAL COMPETENCE; INFANT TEMPERAMENT; BEHAVIOR; STABILITY
AB The study investigated effects of day care quality in interaction with child and family characteristics on socioemotional development concurrently at 29 months and longitudinally at 4 years. By international standards, the study was performed in high-quality day care settings and in a fairly homogeneous group of well-functioning families. In a group of 52 children UM day care experience = 12.6 months at the age of 29 months), main effects of day care quality and effects due to interactions between such quality and the background characteristics of SES, home environment quality, gender, and infant manageability were studied. Socioemotional development was studied both in terms of children's problems (externalizing and internalizing) and positive aspects of functioning (positive emotional expressions and ego strength/effectance). The results showed a main effect of day care quality on expressions of positive emotions, and interactive effects were demonstrated for several of the other indicators of socioemotional functioning. Compensatory effects of high-quality care on externalizing behaviors for children from less advantaged homes as well as positive effects on boys' internalizing problems and ego strength/effectance were among the findings. Thus, using culturally relevant measures of day care quality, clear influences can be demonstrated even in a culture with a fairly uniform and high standard of care.
RP Hagekull, B (reprint author), UPPSALA UNIV,DEPT CLIN PSYCHOL,BOX 1225,S-75142 UPPSALA,SWEDEN.
NR 63
TC 37
Z9 37
U1 0
U2 13
PU ABLEX PUBL CORP
PI NORWOOD
PA 355 CHESTNUT ST, NORWOOD, NJ 07648
SN 0885-2006
J9 EARLY CHILD RES Q
JI Early Childhood Res. Q.
PD DEC
PY 1995
VL 10
IS 4
BP 505
EP 526
DI 10.1016/0885-2006(95)90019-5
PG 22
WC Education & Educational Research; Psychology, Developmental
SC Education & Educational Research; Psychology
GA TP554
UT WOS:A1995TP55400007
DA 2020-02-16
ER

PT J
AU CARTER, AS
   GRIGORENKO, EL
   PAULS, DL
AF CARTER, AS
   GRIGORENKO, EL
   PAULS, DL
TI A RUSSIAN ADAPTATION OF THE CHILD-BEHAVIOR CHECKLIST - PSYCHOMETRIC
   PROPERTIES AND ASSOCIATIONS WITH CHILD AND MATERNAL AFFECTIVE
   SYMPTOMATOLOGY AND FAMILY FUNCTIONING
SO JOURNAL OF ABNORMAL CHILD PSYCHOLOGY
LA English
DT Article
ID PSYCHOPATHOLOGY RATING-SCALES; EMOTIONAL-PROBLEMS; AMERICAN-CHILDREN;
   EPIDEMIOLOGICAL COMPARISONS; DEPRESSION INVENTORY; PSYCHIATRIC-SYMPTOMS;
   INTERRATER AGREEMENT; REFERRAL PROBLEMS; UNITED-STATES; AGED 6-11
AB The Child Behavior Checklist's (CBCL) applicability to a sample of 105 Russian 9- and 10-year-old children was evaluated by examining the internal consistency of Russian adaptations of parent and teacher report forms. In addition, child behavior scores were correlated with child reports of internalizing symptoms and maternal reports of their own internalizing symptoms and general family functioning. Finally, races of child behavior problems and patterns of interrater agreement were compared with U.S. normative data. The psychometric properties of the adaptations demonstrate the adequacy of these instruments for use in Russia. Internal consistency and interrater agreement were generally comparable to estimates obtained in U.S. normative samples. Further, an exploration of the construct validity of the Russian versions of the CBCL and Teacher Report Form (TRF) fends additional support to the adequacy of these instruments.
C1 YALE UNIV,SCH MED,CTR CHILD STUDY,NEW HAVEN,CT 06510.
   YALE UNIV,SCH MED,DEPT GENET,NEW HAVEN,CT 06510.
   RUSSIAN ACAD EDUC,INST PSYCHOL,MOSCOW,RUSSIA.
RP CARTER, AS (reprint author), YALE UNIV,DEPT PSYCHOL,POB 208205,NEW HAVEN,CT 06520, USA.
RI Grigorenko, Elena/V-2418-2019
OI Carter, Alice/0000-0001-9861-1560
FU NIMH NIH HHSUnited States Department of Health & Human ServicesNational
   Institutes of Health (NIH) - USANIH National Institute of Mental Health
   (NIMH) [MH-00508]
NR 44
TC 31
Z9 31
U1 0
U2 3
PU PLENUM PUBL CORP
PI NEW YORK
PA 233 SPRING ST, NEW YORK, NY 10013
SN 0091-0627
J9 J ABNORM CHILD PSYCH
JI J. Abnorm. Child Psychol.
PD DEC
PY 1995
VL 23
IS 6
BP 661
EP 684
DI 10.1007/BF01447471
PG 24
WC Psychology, Clinical; Psychology, Developmental
SC Psychology
GA TJ235
UT WOS:A1995TJ23500001
PM 8609307
DA 2020-02-16
ER

PT J
AU SPACCARELLI, S
AF SPACCARELLI, S
TI MEASURING ABUSE STRESS AND NEGATIVE COGNITIVE APPRAISALS IN CHILD SEXUAL
   ABUSE - VALIDITY DATA ON 2 NEW SCALES
SO JOURNAL OF ABNORMAL CHILD PSYCHOLOGY
LA English
DT Article
ID ADOLESCENT INCEST VICTIMS; LEARNED HELPLESSNESS; MANIFEST ANXIETY;
   IMPACT; VICTIMIZATION; DEPRESSION; PSYCHOPATHOLOGY; INVENTORY; BEHAVIOR
AB The validity of two measures assessing degree of stress associated with child sexual abuse was examined in a sample of 48 girls who had been sexually abused. The Checklist of Sexual Abuse and Related Stressors (C-SARS) assessed negative life events that were part of or were related to the abuse, and the Negative Appraisals of Sexual Abuse Scale (NAS4S) assessed negative cognitive appraisals of threat, harm, or loss associated with the abuse. Total scores for victim reports of bath stressful events and negative appraisals were positively and significantly related to two other measures of abuse severity: therapist ratings of abuse stress and the number of types of sexual abuse reported. Stressful event scores were also related to aggressive behavior problems, sexual concerns, and total symptom scores on the Child Behavior Checklist. Negative cognitive appraisal scores were related to victims' self-reports of depression, anxiety, and posttraumatic stress symptoms, and to parent reports of child depression and total symptoms. Regression analyses indicated that there were significant effects of negative appraisals on internalizing symptoms when controlling for the level of stressful events experienced. The results suggest that negative life events and negative appraisals associated with sexual abuse are valid constructs that help account for variability in mental health outcomes among child victims. The implications of these results and fixture research directions in examining variable outcomes among sexual abuse victims are discussed.
RP SPACCARELLI, S (reprint author), UNIV ILLINOIS,DEPT PSYCHIAT,INST JUVENILE RES,9075 WOLCOTT AVE,CHICAGO,IL 60612, USA.
NR 59
TC 38
Z9 39
U1 0
U2 11
PU PLENUM PUBL CORP
PI NEW YORK
PA 233 SPRING ST, NEW YORK, NY 10013
SN 0091-0627
J9 J ABNORM CHILD PSYCH
JI J. Abnorm. Child Psychol.
PD DEC
PY 1995
VL 23
IS 6
BP 703
EP 727
DI 10.1007/BF01447473
PG 25
WC Psychology, Clinical; Psychology, Developmental
SC Psychology
GA TJ235
UT WOS:A1995TJ23500003
PM 8609309
DA 2020-02-16
ER

PT J
AU BELLDOLAN, DJ
   FOSTER, SL
   CHRISTOPHER, JS
AF BELLDOLAN, DJ
   FOSTER, SL
   CHRISTOPHER, JS
TI GIRLS PEER RELATIONS AND INTERNALIZING PROBLEMS - ARE SOCIALLY
   NEGLECTED, REJECTED, AND WITHDRAWN GIRLS AT RISK
SO JOURNAL OF CLINICAL CHILD PSYCHOLOGY
LA English
DT Article
ID CHILDRENS DEPRESSION INVENTORY; CHILDHOOD DEPRESSION; ANXIETY DISORDERS;
   FOLLOW-UP; BEHAVIOR; HETEROGENEITY; AGGRESSION; COMPETENCE; ADJUSTMENT;
   PATTERNS
AB Identified 129 third- through fifth-grade girls (screened from 232) via peer nominations and behavioral observations as fitting into one of four peer status groups (popular, rejected, neglected, or average) and two withdrawal status groups (withdrawn or not withdrawn). Subjects, parents, and teachers completed questionnaire measures of depression and anxiety. Rejected and withdrawn girls showed more internalizing problems as reported by girls and their teachers compared to peers. The combination of rejection and withdrawal was associated with more internalizing behaviors. Neglected girls did not differ from peers on depression or anxiety; nor was the combination of neglect and withdrawal associated with increased scores on dependent measures.
C1 CALIF SCH PROFESS PSYCHOL,LOS ANGELES,CA.
   W VIRGINIA UNIV,MORGANTOWN,WV 26506.
RP BELLDOLAN, DJ (reprint author), UNIV MISSOURI,DEPT PSYCHOL,210 MCALESTER HALL,COLUMBIA,MO 65211, USA.
NR 51
TC 39
Z9 40
U1 0
U2 5
PU LAWRENCE ERLBAUM ASSOC INC
PI MAHWAH
PA 10 INDUSTRIAL AVE, MAHWAH, NJ 07430-2262
SN 0047-228X
J9 J CLIN CHILD PSYCHOL
JI J. Clin. Child Psychol.
PD DEC
PY 1995
VL 24
IS 4
BP 463
EP 473
DI 10.1207/s15374424jccp2404_10
PG 11
WC Psychology, Clinical; Psychology, Developmental
SC Psychology
GA TG240
UT WOS:A1995TG24000010
DA 2020-02-16
ER

PT J
AU SINCLAIR, JJ
   LARZELERE, RE
   PAINE, M
   JONES, P
   GRAHAM, K
   JONES, M
AF SINCLAIR, JJ
   LARZELERE, RE
   PAINE, M
   JONES, P
   GRAHAM, K
   JONES, M
TI OUTCOME OF GROUP TREATMENT FOR SEXUALLY ABUSE ADOLESCENT FEMALES LIVING
   IN A GROUP HOME SETTING - PRELIMINARY FINDINGS
SO JOURNAL OF INTERPERSONAL VIOLENCE
LA English
DT Note
ID IMPACT
AB The present study examined pre- to posttreatment changes on several outcome variables following a group treatment for sexually abused adolescent females living in a group home setting. The treatment, called SAY Group, is a 20-week, closed-enrollment group that employs a cognitive-behavioral, PTSD-informed approach. Pre- and posttest assessments were completed by 43 SAY Group participants and by their group-home caregivers. Significant improvements were found on adolescent self-report measures of internalizing and externalizing problems, PTSD symptoms, and self-worth. No significant improvement was noted for depression. Caregivers reported significant improvement on internalizing behavior problems and PTSD symptoms, but not on externalizing problems. Preliminary findings indicate that SAY Group is effective in reducing symptoms commonly associated with sexual abuse.
C1 UNIV NEBRASKA,LINCOLN,NE.
RP SINCLAIR, JJ (reprint author), FATHER FLANAGANS BOYS HOME,DIV RESIDENTIAL RES,YOUTH CARE BLDG,BOYS TOWN,NE 68010, USA.
NR 22
TC 17
Z9 17
U1 0
U2 1
PU SAGE PUBL INC
PI THOUSAND OAKS
PA 2455 TELLER RD, THOUSAND OAKS, CA 91320
SN 0886-2605
J9 J INTERPERS VIOLENCE
JI J. Interpers. Violence
PD DEC
PY 1995
VL 10
IS 4
BP 533
EP 542
DI 10.1177/088626095010004011
PG 10
WC Criminology & Penology; Family Studies; Psychology, Applied
SC Criminology & Penology; Family Studies; Psychology
GA TF974
UT WOS:A1995TF97400011
DA 2020-02-16
ER

PT J
AU Berzonsky, MD
AF Berzonsky, MD
TI Public self-presentations and self-conceptions: The moderating role of
   identity status
SO JOURNAL OF SOCIAL PSYCHOLOGY
LA English
DT Article
ID EGO-IDENTITY; PEER PRESSURE; ADOLESCENCE; BELIEFS; IMPACT
AB The effect of level of identity status on the internalization of a public self-presentation was investigated. American late adolescents, pretested on identity status and sociability, were instructed to portray themselves positively or negatively during a face-to-face interview, in a written interview, or on an anonymous questionnaire. Participants internalized positive presentations and resisted internalizing negative ones. Regression analyses indicated that differences in identity-status scores moderated shifts in private self-appraisals. Increased susceptibility was associated with moratorium scores, but only in the negative role conditions. Foreclosure scores accounted for enhanced resistance, but only in the positive role conditions. Evidence for the moderating effect of identity diffusion was obtained only in actual face-to-face encounters.
RP Berzonsky, MD (reprint author), SUNY COLL CORTLAND,DEPT PSYCHOL,CORTLAND,NY 13045, USA.
RI Berzonsky, Michael/R-8905-2019
NR 30
TC 5
Z9 5
U1 0
U2 3
PU HELDREF PUBLICATIONS
PI WASHINGTON
PA 1319 EIGHTEENTH ST NW, WASHINGTON, DC 20036-1802
SN 0022-4545
J9 J SOC PSYCHOL
JI J. Soc. Psychol.
PD DEC
PY 1995
VL 135
IS 6
BP 737
EP 745
DI 10.1080/00224545.1995.9713976
PG 9
WC Psychology, Social
SC Psychology
GA TW005
UT WOS:A1995TW00500006
DA 2020-02-16
ER

PT J
AU SHEERIN, D
   MACLEOD, M
   KUSUMAKAR, V
AF SHEERIN, D
   MACLEOD, M
   KUSUMAKAR, V
TI PSYCHOSOCIAL ADJUSTMENT IN CHILDREN WITH PORT-WINE STAINS AND PROMINENT
   EARS
SO JOURNAL OF THE AMERICAN ACADEMY OF CHILD AND ADOLESCENT PSYCHIATRY
LA English
DT Article
DE PORT-WINE STAIN; PROMINENT EARS; DISFIGUREMENT; SELF-PERCEPTION; CHILD
   BEHAVIOR CHECKLIST
ID PHYSICAL ATTRACTIVENESS; SELF-CONCEPT; BODY-IMAGE; ADOLESCENTS;
   BEAUTIFUL; DEFORMITY; PALATE
AB Objective: To evaluate psychosocial adjustment in children with port-wine stain (PWS) and children with prominent ears (PE). Method: Thirty-two children aged 7 to 16 years with facial PWS and 42 children with PE were evaluated using the Harter Self-Perception Profile, the Revised Children's Manifest Anxiety Scale, the Children's Depression Inventory, the Disfigurement Perception Scale, and the Child Behavior Checklist. Results were compared with normative data for the local population or with a control group. Profile scores were correlated with severity of the PWS or prominence of the ears. Results: Children with PE had poorer self-perception, higher concentration anxiety, and more internalizing and externalizing symptoms, and they were more withdrawn and had more social problems than children with PWS. The children with PWS functioned as well as or better than nondisfigured peers on measurements of psychosocial adjustment, while children with PE scored lower than nondisfigured peers on measures of self-perception and parent-rated social and attention problems. There was no correlation between degree of disfigurement and level of psychosocial adjustment. Conclusions: Psychosocial adjustment varied according to the nature of the disfigurement or deformity and was unrelated to the severity of the disfigurement.
C1 MENTAL WELF COMMISS,EDINBURGH,MIDLOTHIAN,SCOTLAND.
   DALHOUSIE UNIV,MOOD DISORDERS GRP,HALIFAX,NS,CANADA.
RP SHEERIN, D (reprint author), ST MARYS HOSP,CTR REG CHILD & FAMILY,DROGHEDA,IRELAND.
NR 49
TC 23
Z9 23
U1 0
U2 1
PU WILLIAMS & WILKINS
PI BALTIMORE
PA 351 WEST CAMDEN ST, BALTIMORE, MD 21201-2436
SN 0890-8567
J9 J AM ACAD CHILD PSY
JI J. Am. Acad. Child Adolesc. Psychiatr.
PD DEC
PY 1995
VL 34
IS 12
BP 1637
EP 1647
DI 10.1097/00004583-199512000-00014
PG 11
WC Psychology, Developmental; Pediatrics; Psychiatry
SC Psychology; Pediatrics; Psychiatry
GA TH670
UT WOS:A1995TH67000014
PM 8543535
DA 2020-02-16
ER

PT J
AU LEQUERICA, M
   HERMOSA, B
AF LEQUERICA, M
   HERMOSA, B
TI MATERNAL REPORTS OF BEHAVIOR PROBLEMS IN PRESCHOOL HISPANIC CHILDREN -
   AN EXPLORATORY-STUDY IN PREVENTIVE PEDIATRICS
SO JOURNAL OF THE NATIONAL MEDICAL ASSOCIATION
LA English
DT Article
DE CHILD BEHAVIORAL PROBLEMS; PRESCHOOLERS; HISPANIC LOW-INCOME CHILDREN
AB Maternal reports on the health, behavioral, and educational characteristics of Hispanic low-income preschoolers were gathered from a pediatric clinic to conduct appropriate consultation and teaching of behavioral issues to pediatric residents. Fifty-two Hispanic mothers attending an urban hospital clinic were given a questionnaire. Interviews provided data on family demographics, children's health status, behavior problems (65 items adapted from Achenbach's 1981 and 1987 Child Behavior Checklists [CBCL]), maternal depression, family life stressful events, and discipline methods, Thirteen externalizing and five internalizing high frequency behaviors were identified, Behavior problem scores were significantly related to the use of yelling and hitting/spanking as methods of discipline, Precarious health status and low enrollment in preschool programs also were reported. A broader preventive role for pediatricians in that pediatric setting was recommended and pursued. Results suggest a broad preventive role for pediatricians and pediatric clinics servicing low-income preschoolers.
RP LEQUERICA, M (reprint author), MONTCLAIR STATE UNIV,DEPT PSYCHOL,MONTCLAIR,NJ 07043, USA.
NR 0
TC 8
Z9 8
U1 0
U2 0
PU SLACK INC
PI THOROFARE
PA 6900 GROVE RD, THOROFARE, NJ 08086
SN 0027-9684
J9 J NATL MED ASSOC
JI J. Natl. Med. Assoc.
PD DEC
PY 1995
VL 87
IS 12
BP 861
EP 868
PG 8
WC Medicine, General & Internal
SC General & Internal Medicine
GA TJ640
UT WOS:A1995TJ64000004
PM 8558617
DA 2020-02-16
ER

PT J
AU HOGUE, A
   STEINBERG, L
AF HOGUE, A
   STEINBERG, L
TI HOMOPHILY OF INTERNALIZED DISTRESS IN ADOLESCENT PEER GROUPS
SO DEVELOPMENTAL PSYCHOLOGY
LA English
DT Article
ID SOCIAL-STATUS; DRUG-USE; DEPRESSION; CHILDREN; BEHAVIOR; OTHERS;
   SOCIALIZATION; COMORBIDITY; FRIENDSHIP; SIMILARITY
AB This study examined various hemophilic mechanisms by which adolescents affect, and are affected by, levels of internalized distress within their immediate peer groups. The sample included approximately 6,000 14- to 18-year-olds who were assessed twice over a 1-year period. Results showed that adolescents tend to associate with peers who report similar levels of internalized distress and that internalizers are no less successful than others at establishing friendships. Moreover, homophily of internalizing symptoms develops from 3 distinct sources: (a) Adolescents tend to choose friends who possess similar levels of internalized distress (selection effect); (b) in male, but not female, peer groups, individual distress levels grow increasingly similar to peer levels over time (socialization effect); and (c) peer group distress levels vary according to the distress of individual members (contagion effect).
C1 TEMPLE UNIV, DEPT PSYCHOL, PHILADELPHIA, PA 19122 USA.
RP HOGUE, A (reprint author), TEMPLE UNIV, CTR RES ADOLESCENT DRUG ABUSE, WEISS HALL TU 265-66, PHILADELPHIA, PA 19122 USA.
RI Steinberg, Laurence/Y-2488-2019
NR 64
TC 120
Z9 122
U1 2
U2 16
PU AMER PSYCHOLOGICAL ASSOC
PI WASHINGTON
PA 750 FIRST ST NE, WASHINGTON, DC 20002-4242 USA
SN 0012-1649
EI 1939-0599
J9 DEV PSYCHOL
JI Dev. Psychol.
PD NOV
PY 1995
VL 31
IS 6
BP 897
EP 906
DI 10.1037/0012-1649.31.6.897
PG 10
WC Psychology, Developmental
SC Psychology
GA TC756
UT WOS:A1995TC75600002
DA 2020-02-16
ER

PT J
AU KELTNER, D
   MOFFITT, TE
   STOUTHAMERLOEBER, M
AF KELTNER, D
   MOFFITT, TE
   STOUTHAMERLOEBER, M
TI FACIAL EXPRESSIONS OF EMOTION AND PSYCHOPATHOLOGY IN ADOLESCENT BOYS
SO JOURNAL OF ABNORMAL PSYCHOLOGY
LA English
DT Article
ID CHILD PSYCHOPATHOLOGY; BEHAVIOR; DEPRESSION; EXPERIENCE; EMBARRASSMENT;
   COMORBIDITY; TEMPERAMENT; INDIVIDUALS; PREVALENCE; AGGRESSION
AB On the basis of the widespread belief that emotions underpin psychological adjustment, the authors tested 3 predicted relations between externalizing problems and anger, internalizing problems and fear and sadness, and the absence of externalizing problems and social-moral emotion (embarrassment). Seventy adolescent boys were classified into 1 of 4 comparison groups on the basis ofteacher reports using a behavior problem checklist: internalizers, externalizers, mixed (both internalizers and externalizers), and nondisordered boys. The authors coded the facial expressions of emotion shown by the boys during a structured social interaction. Results supported the 3 hypotheses: (a) Externalizing adolescents showed increased facial expressions of anger, (b) on 1 measure internalizing adolescents showed increased facial expressions of fear, and (c) the absence of externalizing problems (or nondisordered classification) was related to increased displays of embarrassment. Discussion focused on the relations of these findings to hypotheses concerning the role of impulse control in antisocial behavior.
C1 UNIV PITTSBURGH, WESTERN PSYCHIAT INST & CLIN, PITTSBURGH, PA 15213 USA.
RP KELTNER, D (reprint author), UNIV WISCONSIN, DEPT PSYCHOL, W J BROGDEN BLDG, 1202 W JOHNSON ST, MADISON, WI 53706 USA.
RI Moffitt, Terrie E/D-5295-2011
OI Moffitt, Terrie E/0000-0002-8589-6760
NR 62
TC 76
Z9 77
U1 0
U2 11
PU AMER PSYCHOLOGICAL ASSOC
PI WASHINGTON
PA 750 FIRST ST NE, WASHINGTON, DC 20002-4242 USA
SN 0021-843X
J9 J ABNORM PSYCHOL
JI J. Abnorm. Psychol.
PD NOV
PY 1995
VL 104
IS 4
BP 644
EP 652
DI 10.1037/0021-843X.104.4.644
PG 9
WC Psychology, Clinical; Psychiatry
SC Psychology; Psychiatry
GA TA412
UT WOS:A1995TA41200012
PM 8530767
DA 2020-02-16
ER

PT J
AU Evans, DW
   Brody, L
   Noam, GG
AF Evans, DW
   Brody, L
   Noam, GG
TI Self-perceptions of adolescents with and without mood disorder: Content
   and structure
SO JOURNAL OF CHILD PSYCHOLOGY AND PSYCHIATRY AND ALLIED DISCIPLINES
LA English
DT Article; Proceedings Paper
CT Meeting of the
   Society-for-Research-in-Child-and-Adolescent-Psychopathology
CY JUN 25-28, 1994
CL LONDON, ENGLAND
SP Soc Res Child & Adolescent Psychopathol
DE self-perception; adolescent psychopathology; mood disorder
ID PSYCHIATRIC-INPATIENTS; PERCEIVED COMPETENCE; DEPRESSION; CHILDREN;
   BEHAVIOR; ESTEEM; WORTH
AB This study compared the self-perceptions of three groups of adolescents: one group with conduct disorder, a second group comorbid with both mood and conduct disorder, and a third group of normal controls. Results indicated that the three groups differed on several domains of self-perception, with each group reporting perceived strengths and weaknesses. Second-order principal component analyses revealed differences across groups in the structure of their self-perceptions. Finally, regression analyses indicated that self-perceptions share variance with a mixture of internalizing and externalizing symptoms. Results are discussed from a clinical-developmental perspective.
C1 BOSTON UNIV,DEPT PSYCHOL,BOSTON,MA 02215.
   MCLEAN HOSP,BELMONT,MA 02178.
   HARVARD UNIV,SCH MED,CAMBRIDGE,MA 02138.
NR 40
TC 7
Z9 7
U1 0
U2 2
PU PERGAMON-ELSEVIER SCIENCE LTD
PI OXFORD
PA THE BOULEVARD, LANGFORD LANE, KIDLINGTON, OXFORD, ENGLAND OX5 1GB
SN 0021-9630
J9 J CHILD PSYCHOL PSYC
JI J. Child Psychol. Psychiatry Allied Discip.
PD NOV
PY 1995
VL 36
IS 8
BP 1337
EP 1351
DI 10.1111/j.1469-7610.1995.tb01667.x
PG 15
WC Psychology, Developmental; Psychiatry; Psychology
SC Psychology; Psychiatry
GA TM259
UT WOS:A1995TM25900004
PM 8988270
DA 2020-02-16
ER

PT J
AU KING, RA
   SCAHILL, L
   VITULANO, LA
   SCHWABSTONE, M
   TERCYAK, KP
   RIDDLE, MA
AF KING, RA
   SCAHILL, L
   VITULANO, LA
   SCHWABSTONE, M
   TERCYAK, KP
   RIDDLE, MA
TI CHILDHOOD TRICHOTILLOMANIA - CLINICAL PHENOMENOLOGY, COMORBIDITY, AND
   FAMILY GENETICS
SO JOURNAL OF THE AMERICAN ACADEMY OF CHILD AND ADOLESCENT PSYCHIATRY
LA English
DT Article
DE HAIR-PULLING; TRICHOTILLOMANIA; OBSESSIVE-COMPULSIVE DISORDER; FAMILY
   STUDIES; COMORBIDITY
ID OBSESSIVE-COMPULSIVE DISORDER; CHILDREN; ADOLESCENTS; BEHAVIOR; NORMS
AB Objective: DSM-IV defines trichotillomania as an impulse disorder with rising tension followed by relief or gratification. Alternative formulations view trichotillomania as an internalizing disorder or variant of obsessive-compulsive disorder (OCD). This study addresses this controversy by examining the phenomenology, comorbidity, and family genetics of childhood trichotillomania. Method: Fifteen chronic hair-pullers (13 girls), aged 9 through 17 years (mean 12.3 +/- 2.3 years), were systematically assessed. Child Behavior Checklist (CBCL) profiles of the hair-pulling girls were compared with those of 37 girls from a general child psychiatry clinic and of 15 girls with OCD. Results: All the hair-pullers had impairing cosmetic disfigurement; however, 4 subjects (26.7%) denied rising tension or relief. All three groups had comparable global CBCL problem scores. The CBCL symptom profile of the hair-pulling group differed significantly from that of the general clinic group but strongly resembled that of the OCD group. The hair-pulling group, however, had few obsessions or compulsions aside from hair-pulling; two (13%) subjects met criteria for OCD. As a group, hair-pulling subjects had substantial comorbid psychopathology, and a parental history of ties, habits, or obsessive-compulsive symptoms was common. Conclusions: These findings lend only partial support to the notion of trichotillomania as an OCD-spectrum disorder. Rising tension followed by relief or gratification may not be an appropriate diagnostic criterion for trichotillomania.
C1 JOHNS HOPKINS UNIV,SCH MED,DEPT PSYCHIAT,DIV CHILD & ADOLESCENT PSYCHIAT,BALTIMORE,MD 21205.
RP KING, RA (reprint author), YALE UNIV,SCH MED,CTR CHILD STUDY,POB 207900,NEW HAVEN,CT 06520, USA.
OI Scahill, Lawrence/0000-0001-5073-1707
FU NIMH NIH HHSUnited States Department of Health & Human ServicesNational
   Institutes of Health (NIH) - USANIH National Institute of Mental Health
   (NIMH) [MH30929, MH49351, MH46717]
NR 38
TC 86
Z9 89
U1 1
U2 12
PU WILLIAMS & WILKINS
PI BALTIMORE
PA 351 WEST CAMDEN ST, BALTIMORE, MD 21201-2436
SN 0890-8567
J9 J AM ACAD CHILD PSY
JI J. Am. Acad. Child Adolesc. Psychiatr.
PD NOV
PY 1995
VL 34
IS 11
BP 1451
EP 1459
DI 10.1097/00004583-199511000-00011
PG 9
WC Psychology, Developmental; Pediatrics; Psychiatry
SC Psychology; Pediatrics; Psychiatry
GA TB165
UT WOS:A1995TB16500011
PM 8543512
DA 2020-02-16
ER

PT J
AU GOLDMAN, J
   SORENSEN, E
   WARD, M
AF GOLDMAN, J
   SORENSEN, E
   WARD, M
TI BRIEF CHILD ASSESSMENT BATTERY TO ASSIST WITH TREATMENT PLANNING AND
   PROGRAM-EVALUATION
SO COMMUNITY MENTAL HEALTH JOURNAL
LA English
DT Article
ID RATING-SCALES; DEPRESSION
AB A brief battery of self-report measures was constructed to discriminate effectively 45 matched clinic versus nonclinic subjects, ages 8 to 15. The battery consisted of measures from six domains, including externalizing problems, child and parent report of internalizing problems, peer relations, school functioning, and family relationships. Data on subjects and their families were provided by various sources, including parents, teachers, and the children. In an effort to facilitate interpretation and use of this information by unsophisticated staff, within domain scores were converted to bivariate risk scores. Results indicated effective classification (82%) of groups using the bivariate risk scores alone. This constituted only a small loss of information when the risk scores replaced t-scores. Implications for the use of the risk scores to facilitate treatment planning and program evaluation are discussed.
RP GOLDMAN, J (reprint author), UNIV FLORIDA,J HILLIS MILLER HLTH CTR,DEPT CLIN & HLTH PSYCHOL,BOX J-165,GAINESVILLE,FL 32610, USA.
NR 29
TC 4
Z9 4
U1 0
U2 0
PU HUMAN SCI PRESS INC
PI NEW YORK
PA 233 SPRING ST, NEW YORK, NY 10013-1578
SN 0010-3853
J9 COMMUNITY MENT HLT J
JI Community Ment. Health J.
PD OCT
PY 1995
VL 31
IS 5
BP 437
EP 448
DI 10.1007/BF02188614
PG 12
WC Health Policy & Services; Public, Environmental & Occupational Health;
   Psychiatry
SC Health Care Sciences & Services; Public, Environmental & Occupational
   Health; Psychiatry
GA TA349
UT WOS:A1995TA34900003
PM 8556851
DA 2020-02-16
ER

PT J
AU WEINE, AM
   PHILLIPS, JS
   ACHENBACH, TM
AF WEINE, AM
   PHILLIPS, JS
   ACHENBACH, TM
TI BEHAVIORAL AND EMOTIONAL-PROBLEMS AMONG CHINESE AND AMERICAN CHILDREN -
   PARENT AND TEACHER REPORTS FOR AGES 6 TO 13
SO JOURNAL OF ABNORMAL CHILD PSYCHOLOGY
LA English
DT Article
ID EPIDEMIOLOGICAL COMPARISONS; SCHOOL-CHILDREN; DUTCH CHILDREN;
   UNITED-STATES; PREVALENCE; STABILITY; SAMPLE; THAI
AB This study compared behavioral and emotional problems reported by parents and teachers in Chinese urban and rural samples and demographically similar American samples. Parents of 469 6-to-13-year-old children of each nationality completed the Child Behavior Checklist (CBCL). Teachers completed the Teacher's Report Form (TRF). Cross-cultural differences were generally modest in magnitude. Chinese children scored higher on TRF Delinquent Behavior and Anxious/Depressed syndromes, and on Internalizing. American children scored higher on CBCL Aggressive Behavior and TRF Attention Problems syndromes. Boys exhibited more externalizing behaviors across both cultures. The mean correlation between parent and teacher ratings was .36 in the Chinese sample and .29 in the American sample, a nonsignificant difference. Findings indicate considerable similarity between problems reported for children in very different societies.
C1 UNIV VERMONT,DEPT PSYCHIAT,BURLINGTON,VT 05401.
   UNIV DENVER,DEPT PSYCHOL,DENVER,CO 80208.
FU NIMH NIH HHSUnited States Department of Health & Human ServicesNational
   Institutes of Health (NIH) - USANIH National Institute of Mental Health
   (NIMH) [MH40305]
NR 32
TC 68
Z9 69
U1 0
U2 7
PU PLENUM PUBL CORP
PI NEW YORK
PA 233 SPRING ST, NEW YORK, NY 10013
SN 0091-0627
J9 J ABNORM CHILD PSYCH
JI J. Abnorm. Child Psychol.
PD OCT
PY 1995
VL 23
IS 5
BP 619
EP 639
DI 10.1007/BF01447666
PG 21
WC Psychology, Clinical; Psychology, Developmental
SC Psychology
GA TD016
UT WOS:A1995TD01600007
PM 8568084
DA 2020-02-16
ER

PT J
AU Reid, GJ
   Dubow, EF
   Carey, TC
AF Reid, GJ
   Dubow, EF
   Carey, TC
TI Developmental and situational differences in coping among children and
   adolescents with diabetes
SO JOURNAL OF APPLIED DEVELOPMENTAL PSYCHOLOGY
LA English
DT Article; Proceedings Paper
CT 101st Annual Meeting of the American-Psychological-Association
CY AUG 21-24, 1993
CL TORONTO, CANADA
SP Amer Psychol Assoc
ID STRESSFUL EVENTS; STRATEGIES; ADJUSTMENT; CHILDHOOD; MELLITUS; HEALTH;
   FAMILY; HELP; PAIN
AB Children and adolescents with diabetes indicated how they coped with three diabetes-related situations (diabetes-related social, diet, fingerprick) and a general peer-argument situation. Children utilized approach-coping strategies (i.e., problem solving, seeking social support) more frequently than adolescents. Both the approach- and avoidance-coping strategies (i.e., internalizing, externalizing, distancing) were highly and positively correlated across situations. Across all four situations, approach-coping strategies were used more frequently than avoidance-coping strategies. Approach-coping strategies were used less frequently for dealing with fingerpricks than the other situations. Avoidance-coping strategies were used more frequently for a general peer argument than the diabetes-related situations. In hierarchical regressions, after controlling for age, coping strategies accounted for a significant portion of the variance in predicting some global adjustment indices (grade point average, depression) and situation-specific, self-rated coping effectiveness. Higher levels of approach coping and lower levels of avoidance coping were generally related to more positive outcomes.
C1 BOWLING GREEN STATE UNIV, BOWLING GREEN, OH 43403 USA.
   MED COLL OHIO, TOLEDO, OH 43699 USA.
RP Reid, GJ (reprint author), IZAAK WALTON KILLAM HOSP CHILDREN, DEPT PSYCHOL, POB 3070, HALIFAX, NS B3J 3G9, CANADA.
NR 50
TC 34
Z9 36
U1 0
U2 4
PU ELSEVIER SCIENCE INC
PI NEW YORK
PA 360 PARK AVE SOUTH, NEW YORK, NY 10010-1710 USA
SN 0193-3973
J9 J APPL DEV PSYCHOL
JI J. Appl. Dev. Psychol.
PD OCT-DEC
PY 1995
VL 16
IS 4
BP 529
EP 554
DI 10.1016/0193-3973(95)90003-9
PG 26
WC Psychology, Developmental
SC Psychology
GA TN862
UT WOS:A1995TN86200003
DA 2020-02-16
ER

PT J
AU GJONE, H
   NOVIK, TS
AF GJONE, H
   NOVIK, TS
TI PARENTAL RATINGS OF BEHAVIOR PROBLEMS - A TWIN AND GENERAL-POPULATION
   COMPARISON
SO JOURNAL OF CHILD PSYCHOLOGY AND PSYCHIATRY AND ALLIED DISCIPLINES
LA English
DT Article
DE TWINS; TWIN-GENERAL POPULATION DIFFERENCES; CHILD BEHAVIOR PROBLEMS;
   EPIDEMIOLOGY; BIRTH WEIGHT; BIRTH ORDER
ID LOW-BIRTH-WEIGHT; SINGLETON DIFFERENCES; CHILDREN; AGE; COMPLICATIONS;
   HYPERACTIVITY; CHILDHOOD; ZYGOSITY; PAIRS
AB Generalization from twin studies relies on the assumption that liability to develop the disorder which is studied is influenced by similar factors in twins and singletons. The present study examines the impact of pre- and perinatal factors on parental reports of behaviour problems in 1832 twins, and compares level of attention problems, internalizing and externalizing behaviour in the twins with 723 children and adolescents from a general population sample. The modest influence of relative birth weight and birth order on level of attention problems in twins did not contribute to significant differences between twins and the general population sample. The levels of attention problems and externalizing behaviour was similar and there was a modest age dependent difference in internalizing behaviour. An increased variance was found for externalizing behaviour in twins.
RP GJONE, H (reprint author), UNIV OSLO,NATL CTR CHILD & ADOLESCENT PSYCHIAT,BOX 26 VINDEREN,N-0319 OSLO,NORWAY.
NR 34
TC 77
Z9 77
U1 0
U2 7
PU PERGAMON-ELSEVIER SCIENCE LTD
PI OXFORD
PA THE BOULEVARD, LANGFORD LANE, KIDLINGTON, OXFORD, ENGLAND OX5 1GB
SN 0021-9630
J9 J CHILD PSYCHOL PSYC
JI J. Child Psychol. Psychiatry Allied Discip.
PD OCT
PY 1995
VL 36
IS 7
BP 1213
EP 1224
DI 10.1111/j.1469-7610.1995.tb01366.x
PG 12
WC Psychology, Developmental; Psychiatry; Psychology
SC Psychology; Psychiatry
GA RZ325
UT WOS:A1995RZ32500008
PM 8847381
DA 2020-02-16
ER

PT J
AU PELCOVITZ, D
   SEPTIMUS, A
   FRIEDMAN, SB
   KRILOV, LR
   MANDEL, F
   KAPLAN, S
AF PELCOVITZ, D
   SEPTIMUS, A
   FRIEDMAN, SB
   KRILOV, LR
   MANDEL, F
   KAPLAN, S
TI PSYCHOSOCIAL CORRELATES OF CHRONIC FATIGUE SYNDROME IN ADOLESCENT GIRLS
SO JOURNAL OF DEVELOPMENTAL AND BEHAVIORAL PEDIATRICS
LA English
DT Article
DE CHRONIC FATIGUE SYNDROME; ADOLESCENCE; FAMILY FUNCTIONING
ID DEPRESSION
AB Behavior problems and family functioning were investigated in a sample of 10 adolescent girls with chronic fatigue syndrome (CFS), 10 matched healthy adolescent girls, and 10 adolescents with childhood cancer in remission. Based on the adolescent girls' reports, the CFS group had significantly higher scores than the cancer and healthy comparison adolescent girls on somatic complaints and also significantly higher scores than the cancer controls on internalizing symptoms and depression. Parent reports resulted in significantly higher scores in the CFS group than the adolescent girls from the healthy comparison groups on internalizing scores and somatic complaints. There were no significant differences on any family variables.
C1 N SHORE UNIV HOSP,DEPT PSYCHIAT,DIV CHILD & ADOLESCENT PSYCHIAT,BRONX,NY.
   MONTEFIORE MED CTR,ALBERT EINSTEIN COLL MED,DEPT PEDIAT,DIV ADOLESCENT MED,BRONX,NY 10467.
   N SHORE UNIV HOSP,DEPT PEDIAT,DIV PEDIAT INFECT DIS,MANHASSET,NY.
   N SHORE UNIV HOSP,DEPT RES,DIV BIOSTAT,MANHASSET,NY.
RP PELCOVITZ, D (reprint author), N SHORE UNIV HOSP,CORNELL UNIV MED COLL,DEPT PSYCHIAT,DIV CHILD & ADOLESCENT PSYCHIAT,MANHASSET,NY 11030, USA.
FU NIMH NIH HHSUnited States Department of Health & Human ServicesNational
   Institutes of Health (NIH) - USANIH National Institute of Mental Health
   (NIMH) [1R01 MH43772-04]
NR 25
TC 19
Z9 19
U1 0
U2 3
PU WILLIAMS & WILKINS
PI BALTIMORE
PA 351 WEST CAMDEN ST, BALTIMORE, MD 21201-2436
SN 0196-206X
J9 J DEV BEHAV PEDIATR
JI J. Dev. Behav. Pediatr.
PD OCT
PY 1995
VL 16
IS 5
BP 333
EP 338
PG 6
WC Behavioral Sciences; Psychology, Developmental; Pediatrics
SC Behavioral Sciences; Psychology; Pediatrics
GA TA112
UT WOS:A1995TA11200004
PM 8557833
DA 2020-02-16
ER

PT J
AU EPKINS, CC
AF EPKINS, CC
TI PEER RATINGS OF INTERNALIZING AND EXTERNALIZING PROBLEMS IN INPATIENT
   AND ELEMENTARY-SCHOOL-CHILDREN - CORRESPONDENCE WITH PARALLEL CHILD
   SELF-REPORT AND TEACHER RATINGS
SO JOURNAL OF EMOTIONAL AND BEHAVIORAL DISORDERS
LA English
DT Article; Proceedings Paper
CT 102nd Annual Conference of the American-Psychological-Association
CY AUG, 1994
CL LOS ANGELES, CA
SP Amer Psychol Assoc
ID MULTIMETHOD ASSESSMENT; ADOLESCENT DEPRESSION; CONCURRENT VALIDITY;
   ANXIETY DISORDERS; COMPETENCE; BEHAVIOR; WITHDRAWAL; SCALE
AB Some reliability and validity indices of peer ratings of internalizing (depression, anxiety) and externalizing (aggression) behaviors were explored for elementary school (n = 142) and inpatient (n = 86) 8- to 12-year-old children. Interrater reliabilities for the peer ratings were very good (all above .94) for both samples on all types of behaviors. Peer ratings corresponded significantly with child self-reports on all three traits in both the elementary school and inpatient samples in both the younger (ages 8 and 9) and older (ages 10, 11, and 12) children and in both girls and boys. Peer ratings of depression and aggression corresponded significantly with teacher ratings of those same traits in both samples; however, on anxiety, peer-teacher correspondence was not significant in both samples. For both older and younger children, as well as boys and girls, same-trait peer-teacher correspondence was significant on both depression and aggression, with correspondence on anxiety significant for boys and older children and nonsignificant for girls and younger children. Inpatient children were rated significantly higher by their peers than elementary school children on all three traits. Both samples of children self-reported significantly more depression and anxiety than their peers reported, and inpatient children self-reported significantly less aggression than their peers reported. The potential utility of peer ratings is discussed.
RP EPKINS, CC (reprint author), TEXAS TECH UNIV,DEPT PSYCHOL,BOX 42051,LUBBOCK,TX 79409, USA.
NR 50
TC 13
Z9 13
U1 0
U2 2
PU PRO-ED INC
PI AUSTIN
PA 8700 SHOAL CREEK BLVD, AUSTIN, TX 78757-6897
SN 1063-4266
J9 J EMOT BEHAV DISORD
JI J. Emot. Behav. Disord.
PD OCT
PY 1995
VL 3
IS 4
BP 203
EP 213
DI 10.1177/106342669500300402
PG 11
WC Education, Special; Psychology, Educational; Psychology,
   Multidisciplinary
SC Education & Educational Research; Psychology
GA TC148
UT WOS:A1995TC14800002
DA 2020-02-16
ER

PT J
AU PINSOF, WM
   WYNNE, LC
AF PINSOF, WM
   WYNNE, LC
TI THE EFFICACY OF MARITAL AND FAMILY-THERAPY - AN EMPIRICAL OVERVIEW,
   CONCLUSIONS, AND RECOMMENDATIONS
SO JOURNAL OF MARITAL AND FAMILY THERAPY
LA English
DT Article
ID FOLLOW-UP; HYPERACTIVE BOYS; CHRONIC ILLNESS; DEPRESSION; SCHIZOPHRENIA;
   MAINTENANCE; MANAGEMENT; DISTRESS; CHILDREN; RELAPSE
AB Based primarily on the contributions to this Special Issue of JMFT, this article provides an overview of the empirical research on the efficacy of marital and family therapy for the following disorders and problems: schizophrenia; affective (mood) disorders; selected externalizing, internalizing, and pervasive developmental disorders of childhood; adolescent conduct disorder; marital distress and the prevention of divorce; alcoholism; adult and adolescent drug abuse; and various chronic adult, adolescent, and childhood physical disorders. Convincing scientific evidence supports the efficacy of broadly defined marital and family therapy for the treatment of many disorders, as well as its superiority to standard and individual treatments for certain disorders and populations. We conclude with recommendations for future research as well as for collaborative initiatives between marital/family therapists and other professionals working in the marriage and family field.
C1 NORTHWESTERN UNIV,EVANSTON,IL 60201.
   UNIV ROCHESTER,SCH MED,ROCHESTER,NY.
RP PINSOF, WM (reprint author), FAMILY INST,618 LIB PL,EVANSTON,IL 60201, USA.
NR 59
TC 123
Z9 126
U1 0
U2 9
PU AMER ASSOC MARRIAGE FAMILY THERAPY INC
PI WASHINGTON
PA 1100 17TH ST NW, TENTH FL, WASHINGTON, DC 20036
SN 0194-472X
J9 J MARITAL FAM THER
JI J. Marital Fam. Ther.
PD OCT
PY 1995
VL 21
IS 4
BP 585
EP 613
DI 10.1111/j.1752-0606.1995.tb00179.x
PG 29
WC Psychology, Clinical; Family Studies
SC Psychology; Family Studies
GA TB910
UT WOS:A1995TB91000012
DA 2020-02-16
ER

PT J
AU COOLEYQUILLE, MR
   TURNER, SM
   BEIDEL, DC
AF COOLEYQUILLE, MR
   TURNER, SM
   BEIDEL, DC
TI EMOTIONAL IMPACT OF CHILDRENS EXPOSURE TO COMMUNITY VIOLENCE - A
   PRELIMINARY-STUDY
SO JOURNAL OF THE AMERICAN ACADEMY OF CHILD AND ADOLESCENT PSYCHIATRY
LA English
DT Article
DE COMMUNITY VIOLENCE; DISTRESS; BEHAVIOR; CHILDREN
ID SCHOOL-AGE CHILDREN; TELEVISION VIOLENCE; BEHAVIOR PROFILE; AGGRESSION;
   SCHEDULE; ADOLESCENTS; RELIABILITY; DISORDERS; INTERVIEW; PROJECT
AB Objective: To use multiple methods and measures to investigate preliminarily the emotional impact of children's exposure to community violence. Method: Thirty-seven schoolchildren between the ages of 7 and 12 years were categorized into groups with ''high'' or ''low'' frequency of exposure. Results: Differing levels of exposure to community violence did not appear to have an impact on DSM-III-R diagnoses. Exposure to high levels of community violence was not related to internalizing behavior and disorders, but rather was associated with externalizing behavior. Conclusions: There appears to be an adverse relationship between high levels of exposure to community violence and emotional and conduct problems. Vicarious learning serves as an explanatory construct for these findings.
C1 MED UNIV S CAROLINA,ANXIETY PREVENT & TREATMENT RES CTR,DEPT PSYCHIAT & BEHAV SCI,CHARLESTON,SC.
RP COOLEYQUILLE, MR (reprint author), GEORGE MASON UNIV,DEPT PSYCHOL,FAIRFAX,VA 22030, USA.
FU NIMH NIH HHSUnited States Department of Health & Human ServicesNational
   Institutes of Health (NIH) - USANIH National Institute of Mental Health
   (NIMH) [MH42884]
NR 40
TC 142
Z9 143
U1 0
U2 8
PU WILLIAMS & WILKINS
PI BALTIMORE
PA 351 WEST CAMDEN ST, BALTIMORE, MD 21201-2436
SN 0890-8567
J9 J AM ACAD CHILD PSY
JI J. Am. Acad. Child Adolesc. Psychiatr.
PD OCT
PY 1995
VL 34
IS 10
BP 1362
EP 1368
DI 10.1097/00004583-199510000-00022
PG 7
WC Psychology, Developmental; Pediatrics; Psychiatry
SC Psychology; Pediatrics; Psychiatry
GA RX165
UT WOS:A1995RX16500022
PM 7592274
DA 2020-02-16
ER

PT J
AU VERHULST, FC
   VANDERENDE, J
AF VERHULST, FC
   VANDERENDE, J
TI THE 8-YEAR STABILITY OF PROBLEM BEHAVIOR IN AN EPIDEMIOLOGIC SAMPLE
SO PEDIATRIC RESEARCH
LA English
DT Article
ID 4-YEAR FOLLOW-UP; LONGITUDINAL RESEARCH; CHILD
AB This study assessed the 8-y stability and change of parent-reported problem behaviors in 791 children from the general population assessed at 2-y intervals with the same standardized procedure, the child behavior checklist (CBCL). Problem behaviors were rather stable across even the relatively long time interval of 8 y. The 8-y stability coefficient for total problem score was 0.48, with somewhat higher stability for externalizing than internalizing problems. Despite stability, problem behaviors also changed considerably across time. These changes do not only reflect the increase in chronologic age. The present study showed that there are changes in children's problem levels that result from historical time influences. These secular trends seemed of even greater importance than aging effects, and reflect a slight increase of the norm of children's problem behaviors.
C1 ERASMUS UNIV ROTTERDAM,DEPT CHILD & ADOLESCENT PSYCHIAT,ROTTERDAM,NETHERLANDS.
NR 17
TC 56
Z9 57
U1 0
U2 4
PU WILLIAMS & WILKINS
PI BALTIMORE
PA 351 WEST CAMDEN ST, BALTIMORE, MD 21201-2436
SN 0031-3998
J9 PEDIATR RES
JI Pediatr. Res.
PD OCT
PY 1995
VL 38
IS 4
BP 612
EP 617
DI 10.1203/00006450-199510000-00023
PG 6
WC Pediatrics
SC Pediatrics
GA RV971
UT WOS:A1995RV97100023
PM 8559618
OA Bronze
DA 2020-02-16
ER

PT J
AU SWENSON, CC
   KENNEDY, WA
AF SWENSON, CC
   KENNEDY, WA
TI PERCEIVED CONTROL AND TREATMENT OUTCOME WITH CHRONIC ADOLESCENT
   OFFENDERS
SO ADOLESCENCE
LA English
DT Article
ID CHILDREN; PERSISTENCE; CONTINGENCY; VALIDATION; DEPRESSION; BELIEFS;
   SCALE
AB The relationship between perceived control and treatment outcome was explored with chronic adolescent offenders who exhibit internalizing or externalizing behavior problems.  Data were examined from the records of 307 male adolescents between the ages of 14 and 18 committed to a state training school for hard-core offenders.  Adolescent offenders with externalizing behavior problems, such as aggression, showed a more favorable treatment outcome when they attributed overall successes to their own behavior and when they viewed themselves as worried or anxious.  They showed a less favorable treatment outcome when they viewed themselves as generally happy.  Adolescent offenders with internalizing behavior problems, such as anxiety or depression, tended to show less favorable treatment outcomes when they viewed themselves as being high in physical competence and when they attributed failures to themselves.
C1 FLORIDA STATE UNIV,DEPT PSYCHOL,TALLAHASSEE,FL 32306.
   MED UNIV S CAROLINA,DEPT PSYCHIAT & BEHAV SCI,CTR NAT CRIME VICTIMS RES & TREATMENT,CHARLESTON,SC 29425.
NR 40
TC 5
Z9 5
U1 0
U2 1
PU LIBRA PUBLISHERS INC
PI SAN DIEGO
PA 3089C CLAIREMONT DR SUITE 383, SAN DIEGO, CA 92117
SN 0001-8449
J9 ADOLESCENCE
JI Adolescence
PD FAL
PY 1995
VL 30
IS 119
BP 565
EP 578
PG 14
WC Psychology, Developmental
SC Psychology
GA RN308
UT WOS:A1995RN30800005
PM 7484342
DA 2020-02-16
ER

PT J
AU VERNBERG, EM
   EWELL, KK
   BEERY, SH
   FREEMAN, CM
   ABWENDER, DA
AF VERNBERG, EM
   EWELL, KK
   BEERY, SH
   FREEMAN, CM
   ABWENDER, DA
TI AVERSIVE EXCHANGES WITH PEERS AND ADJUSTMENT DURING EARLY ADOLESCENCE -
   IS DISCLOSURE HELPFUL
SO CHILD PSYCHIATRY & HUMAN DEVELOPMENT
LA English
DT Article
ID CHILDRENS PERCEPTIONS; EXPERIENCES
AB We examined the relationship between the frequency of four types of aversive exchanges with peers (teased, threatened, hit, excluded), disclosure, and psychological distress in a sample of 130 early adolescents (65 boys, 65 girls). Most (73%) reported at least one aversive exchange with a peer during the 3-month target period. Many reported that they did not talk to anyone about these exchanges. When disclosure occurred, other adolescents were more likely than adults to be chosen as confidants. More frequent aversive exchanges and non-disclosure of these events were related to higher self-reported loneliness for boys and girls. A similar pattern was found for girls only using mothers' ratings of the adolescents' internalizing and externalizing symptoms.
C1 COMMONWEALTH VIRGINIA YOUTH & FAMILY SERV,RICHMOND,VA.
   WESTERN PSYCHIAT INST & HOSP,PITTSBURGH,PA.
   UNIV ROCHESTER,SCH MED,ROCHESTER,NY 14627.
   UNIV MIAMI,CORAL GABLES,FL 33124.
RP VERNBERG, EM (reprint author), UNIV KANSAS,CLIN CHILD PSYCHOL PROGRAM,1122 W CAMPUS RD,LAWRENCE,KS 66045, USA.
FU NIMH NIH HHSUnited States Department of Health & Human ServicesNational
   Institutes of Health (NIH) - USANIH National Institute of Mental Health
   (NIMH) [MH46996]
NR 22
TC 15
Z9 15
U1 0
U2 6
PU HUMAN SCI PRESS INC
PI NEW YORK
PA 233 SPRING ST, NEW YORK, NY 10013-1578
SN 0009-398X
J9 CHILD PSYCHIAT HUM D
JI Child Psychiat. Hum. Dev.
PD FAL
PY 1995
VL 26
IS 1
BP 43
EP 59
DI 10.1007/BF02353229
PG 17
WC Psychology, Developmental; Pediatrics; Psychiatry
SC Psychology; Pediatrics; Psychiatry
GA RX659
UT WOS:A1995RX65900005
PM 7587480
DA 2020-02-16
ER

PT J
AU BROWN, RT
   ECKMAN, J
   BALDWIN, K
   BUCHANAN, I
   DINGLE, AD
AF BROWN, RT
   ECKMAN, J
   BALDWIN, K
   BUCHANAN, I
   DINGLE, AD
TI PROTECTIVE ASPECTS OF ADAPTIVE-BEHAVIOR IN CHILDREN WITH SICKLE-CELL
   SYNDROMES
SO CHILDRENS HEALTH CARE
LA English
DT Article
ID PSYCHOLOGICAL ADJUSTMENT; HANDICAPPED-CHILDREN; CHRONIC ILLNESS;
   HIGH-RISK; ADOLESCENTS; DISEASE; MOTHERS; ANEMIA; ADAPTATION; STRESS
AB Examining 61 youths diagnosed with sickle cell syndromes, this study focused on both protective and risk factors of adaptive behavioral functioning in these children. Demographic characteristics (age, sex, intelligence, and socioeconomic status), severity of disease (number of days hospitalized, emergency room visits, hemoglobin, and school days missed), behavioral adjustment, and family functioning were examined to determine their relation to adaptive behavioral competencies. Age, sex, and intellectual functioning were found to be efficient predictors of the majority of adaptive behavioral domains, with higher adaptive functioning being associated with younger children, girls, and greater intellectual functioning. Adjustment difficulties characterized by internalizing symptoms were found to predict communication and global adaptive functioning. Within the context of a risk-resistance adaptation model, the present data were interpreted to support the use of secondary prevention efforts for children with sickle cell syndrome who may be designated at high risk for developmental delays.
C1 EMORY UNIV, SCH PUBL HLTH, DEPT PSYCHIAT & BEHAV SCI & PEDIAT, ATLANTA, GA 30322 USA.
   EMORY UNIV, SCH MED, DEPT MED, ATLANTA, GA USA.
   EMORY UNIV, SCH MED, DEPT PEDIAT, ATLANTA, GA USA.
   GEORGIA STATE UNIV, ATLANTA, GA 30303 USA.
   EMORY UNIV, SCH MED, DEPT PSYCHIAT & BEHAV SCI, ATLANTA, GA USA.
RP BROWN, RT (reprint author), EMORY UNIV, SCH MED, DEPT PSYCHIAT & BEHAV SCI & PEDIAT, 1365 CLIFTON RD NE, ATLANTA, GA 30322 USA.
RI Dingle, Arden/B-7739-2013
OI Brown, Ronald/0000-0002-9656-4614
NR 36
TC 8
Z9 8
U1 0
U2 6
PU ROUTLEDGE JOURNALS, TAYLOR & FRANCIS LTD
PI ABINGDON
PA 2-4 PARK SQUARE, MILTON PARK, ABINGDON OX14 4RN, OXON, ENGLAND
SN 0273-9615
EI 1532-6888
J9 CHILD HEALTH CARE
JI Child. Health Care
PD FAL
PY 1995
VL 24
IS 4
BP 205
EP 222
DI 10.1207/s15326888chc2404_1
PG 18
WC Public, Environmental & Occupational Health
SC Public, Environmental & Occupational Health
GA TH567
UT WOS:A1995TH56700001
DA 2020-02-16
ER

PT J
AU BURKS, VS
   DODGE, KA
   PRICE, JM
AF BURKS, VS
   DODGE, KA
   PRICE, JM
TI MODELS OF INTERNALIZING OUTCOMES OF EARLY REJECTION
SO DEVELOPMENT AND PSYCHOPATHOLOGY
LA English
DT Article
ID SOCIAL-STATUS; EXTERNALIZING PROBLEMS; PEER STATUS; AGGRESSION;
   CHILDHOOD; LONELINESS; ADJUSTMENT; PREDICTORS; COMPETENCE; CHILDREN
AB Viewing social rejection from same-age peers as a source of stress for children, the current study sought to determine the most appropriate model of the effects of temporary versus consistent experiences with rejection for both short-term and long-term internalizing problems. Adopting a cross-sectional longitudinal design, the sociometric status of children in the first year of the study (when the children were in the first, second, or third grades), and then again in the next school year (when children were in the second, third, or fourth grades) was assessed to determine which children were rejected by their peers. Internalizing outcome measures were administered in the third and sixth years of follow-up. Results indicated that, for boys, the Threshold Model best represented the stressful effects of rejection. That is, only boys who were exposed to rejection for 2 consecutive years demonstrated both short-term and long-term internalizing problems in subsequent years. For girls, however, there appeared to be few significant differences among those who never experienced rejection, who had only temporary experiences with rejection, and girls who were consistently exposed to rejection. Results are discussed in terms of the significance of a Threshold Model as well as possible explanations for these gender differences.
C1 SAN DIEGO STATE UNIV,SAN DIEGO,CA 92182.
RP BURKS, VS (reprint author), VANDERBILT UNIV,PEABODY COLL,BOX 512,NASHVILLE,TN 37203, USA.
NR 30
TC 46
Z9 46
U1 0
U2 6
PU CAMBRIDGE UNIV PRESS
PI NEW YORK
PA 40 WEST 20TH STREET, NEW YORK, NY 10011-4211
SN 0954-5794
J9 DEV PSYCHOPATHOL
JI Dev. Psychopathol.
PD FAL
PY 1995
VL 7
IS 4
BP 683
EP 695
DI 10.1017/S0954579400006787
PG 13
WC Psychology, Developmental
SC Psychology
GA TF894
UT WOS:A1995TF89400007
DA 2020-02-16
ER

PT J
AU COIE, J
   TERRY, R
   LENOX, K
   LOCHMAN, J
   HYMAN, C
AF COIE, J
   TERRY, R
   LENOX, K
   LOCHMAN, J
   HYMAN, C
TI CHILDHOOD PEER REJECTION AND AGGRESSION AS PREDICTORS OF STABLE PATTERNS
   OF ADOLESCENT DISORDER
SO DEVELOPMENT AND PSYCHOPATHOLOGY
LA English
DT Article
ID SOCIAL-STATUS; ANTISOCIAL-BEHAVIOR; SOCIOMETRIC STATUS; CONDUCT
   DISORDER; STABILITY; DELINQUENCY; ADJUSTMENT; CHILDREN; SCHOOL;
   PERSPECTIVE
AB The significance of childhood peer rejection and aggression as predictors of adolescent disorder was tested on 1147 children who were followed longitudinally from Grade 3 through Grade 10. Growth curve analyses of parent- and self-reported problems suggested that boys who were both aggressive and rejected in third grade had profiles of increasingly severe internalizing and externalizing problems across three assessment points in adolescence. Other groups showed either decreasing symptom patterns from Grade 6 to 10 or had consistently lower problem profiles. The longitudinal patterns were more complex for the girls. Childhood peer rejection was the only predictor of stable disorder as reported by parents, whereas self-reported externalizing problems were best predicted by childhood aggression.
RP COIE, J (reprint author), DUKE UNIV,DEPT PSYCHOL,S&HS BOX 90085,DURHAM,NC 27708, USA.
NR 45
TC 199
Z9 205
U1 1
U2 15
PU CAMBRIDGE UNIV PRESS
PI NEW YORK
PA 40 WEST 20TH STREET, NEW YORK, NY 10011-4211
SN 0954-5794
J9 DEV PSYCHOPATHOL
JI Dev. Psychopathol.
PD FAL
PY 1995
VL 7
IS 4
BP 697
EP 713
DI 10.1017/S0954579400006799
PG 17
WC Psychology, Developmental
SC Psychology
GA TF894
UT WOS:A1995TF89400008
DA 2020-02-16
ER

PT J
AU RUBIN, KH
   CHEN, XY
   MCDOUGALL, P
   BOWKER, A
   MCKINNON, J
AF RUBIN, KH
   CHEN, XY
   MCDOUGALL, P
   BOWKER, A
   MCKINNON, J
TI THE WATERLOO LONGITUDINAL PROJECT - PREDICTING INTERNALIZING AND
   EXTERNALIZING PROBLEMS IN ADOLESCENCE
SO DEVELOPMENT AND PSYCHOPATHOLOGY
LA English
DT Article
ID FOLLOW-UP; PEER RELATIONSHIPS; TEACHERS RATINGS; MIDDLE CHILDHOOD;
   SOCIAL-STATUS; CHILDREN; LONELINESS; COMPETENCE; WITHDRAWAL; BOYS
AB We examined childhood social withdrawal and aggression as predictive of adolescent maladaption, comparing and contrasting social and emotional outcomes associated with aggression and social withdrawal. We also focused on childhood social competence as a predictor of adolescent adaptation. The sample comprised 60 children for whom a complete data set was available at both ages 7 and 14 years. The predictors were aggregated measures of social withdrawal, aggression, and social competence derived from three sources-behavioral observations, peer assessments, and teacher ratings. The outcomes focused primarily on markers of internalizing and externalizing problems. The results indicated that childhood social withdrawal uniquely and significantly contributed to the prediction of adolescent loneliness, felt insecurity, and negative self-regard. Aggression predicted adolescent delinquent activity; social competence predicted felt security in the peer group and substance use in adolescence.
C1 UNIV WATERLOO,WATERLOO,ON N2L 3G1,CANADA.
RP RUBIN, KH (reprint author), UNIV MARYLAND,DEPT HUMAN DEV,3304 BENJAMIN BLDG,COLLEGE PK,MD 20742, USA.
RI Rubin, Kenneth H/M-5276-2018
OI Rubin, Kenneth H/0000-0002-2608-2484
NR 73
TC 167
Z9 169
U1 0
U2 10
PU CAMBRIDGE UNIV PRESS
PI NEW YORK
PA 40 WEST 20TH STREET, NEW YORK, NY 10011-4211
SN 0954-5794
J9 DEV PSYCHOPATHOL
JI Dev. Psychopathol.
PD FAL
PY 1995
VL 7
IS 4
BP 751
EP 764
DI 10.1017/S0954579400006829
PG 14
WC Psychology, Developmental
SC Psychology
GA TF894
UT WOS:A1995TF89400011
DA 2020-02-16
ER

PT J
AU HOZA, B
   MOLINA, BSG
   BUKOWSKI, WM
   SIPPOLA, LK
AF HOZA, B
   MOLINA, BSG
   BUKOWSKI, WM
   SIPPOLA, LK
TI PEER VARIABLES AS PREDICTORS OF LATER CHILDHOOD ADJUSTMENT
SO DEVELOPMENT AND PSYCHOPATHOLOGY
LA English
DT Article
AB This study examined the relation between children's peer relationships and teacher-rated psychological adjustment. A number of shortcomings in the peer literature were addressed by: (a) employing carefully delineated peer variables (passive isolation, rejected isolation, aggressive-disruptive, peer preference, mutual friendship); (b) employing a data analytic strategy that permitted simultaneous examination of main effects of and interactions among peer variables; (c) using an outcome measure that is well-normed for children and widely used in studies of adjustment; and (d) controlling for outcome measures' autocorrelations across time points. For 236 school children in the third, fourth, and fifth grades, concurrent associations were examined between these peer variables and internalizing and externalizing problems. Longitudinal associations were examined over a period of 2 years. In so doing, we found that passive isolation was a risk factor for internalizing problems, and rejected isolation was marginally predictive of externalizing problems. Furthermore, we found complex moderating effects of mutual friendship, such that children who were not isolated may derive benefits from having a close mutual friend, but the results were not clear for children with poor peer-group relationships. Much additional research is needed to further clarify these findings.
C1 WESTERN PSYCHIAT INST & CLIN,PITTSBURGH,PA 15213.
   CONCORDIA UNIV,MONTREAL,PQ,CANADA.
NR 23
TC 55
Z9 56
U1 0
U2 3
PU CAMBRIDGE UNIV PRESS
PI NEW YORK
PA 40 WEST 20TH STREET, NEW YORK, NY 10011-4211
SN 0954-5794
J9 DEV PSYCHOPATHOL
JI Dev. Psychopathol.
PD FAL
PY 1995
VL 7
IS 4
BP 787
EP 802
DI 10.1017/S0954579400006842
PG 16
WC Psychology, Developmental
SC Psychology
GA TF894
UT WOS:A1995TF89400013
DA 2020-02-16
ER

PT J
AU CREASEY, G
   MITTS, N
   CATANZARO, S
AF CREASEY, G
   MITTS, N
   CATANZARO, S
TI ASSOCIATIONS AMONG DAILY HASSLES, COPING, AND BEHAVIOR PROBLEMS IN
   NONREFERRED KINDERGARTNERS
SO JOURNAL OF CLINICAL CHILD PSYCHOLOGY
LA English
DT Article
ID STRESSFUL LIFE EVENTS; CHILDRENS STRATEGIES; SOCIAL RESOURCES;
   ADJUSTMENT; SUPPORT; DEPRESSION; ATTACHMENT; FAMILIES; INFANT; ANGER
AB Examined relations among daily stressors, coping, and adjustment in a kindergarten sample by administering a daily-hassles measure and vignettes designed to elicit coping responses. Each child's parent and teacher completed a behavioral checklist. Daily hassles were associated with externalizing behavior problems, as well as total behavior problems as reported by parents. Active coping strategies were positively related to behavior problems independent of hassles. Specifically, coping strategies in response to a family stressor were related to parent reports of internalizing, externalizing, and total behavior problems, whereas strategies generated for a school stressor were related to teacher reports of externalizing behavior problems. Implications for future research are discussed.
RP CREASEY, G (reprint author), ILLINOIS STATE UNIV,DEPT PSYCHOL,CAMPUS BOX 4620,NORMAL,IL 61790, USA.
NR 38
TC 21
Z9 23
U1 0
U2 6
PU LAWRENCE ERLBAUM ASSOC INC
PI MAHWAH
PA 10 INDUSTRIAL AVE, MAHWAH, NJ 07430-2262
SN 0047-228X
J9 J CLIN CHILD PSYCHOL
JI J. Clin. Child Psychol.
PD SEP
PY 1995
VL 24
IS 3
BP 311
EP 319
DI 10.1207/s15374424jccp2403_8
PG 9
WC Psychology, Clinical; Psychology, Developmental
SC Psychology
GA RL119
UT WOS:A1995RL11900008
DA 2020-02-16
ER

PT J
AU SCHTEINGART, JS
   MOLNAR, J
   KLEIN, TP
   LOWE, CB
   HARTMANN, AH
AF SCHTEINGART, JS
   MOLNAR, J
   KLEIN, TP
   LOWE, CB
   HARTMANN, AH
TI HOMELESSNESS AND CHILD FUNCTIONING IN THE CONTEXT OF RISK AND PROTECTIVE
   FACTORS MODERATING CHILD OUTCOMES
SO JOURNAL OF CLINICAL CHILD PSYCHOLOGY
LA English
DT Article
ID DEPRESSED MOTHERS; MENTAL-HEALTH; IMPACT; ADJUSTMENT; PARENTS
AB Investigated the effect of homelessness on the psychological and developmental functioning of 3- to 5-year-old children. Compared 82 homeless children with 62 sociodemographically matched housed children and with standardization groups. Risk factors (homelessness and maternal depressive symptomatology) and protective factors (additional caregiver and early childhood education) were included as variables potentially moderating child outcomes. Compared to normative groups, 4- and 5-year-old homeless children had significantly more behavior problems, and significantly more of both housed and homeless children were at risk for developmental delays. Regressions of outcomes on risk and protective variables and their interactions indicated no significant differences between the housed and homeless groups. Overall, two main effects were obtained: Maternal depressive symptomatology predicted increased internalizing behavior problems, and early childhood education predicted higher developmental competencies.
C1 FORD FDN,NEW YORK,NY.
   BARNARD COLL,NEW YORK,NY.
   MT HOPE HOUSING CO INC,BRONX,NY.
   CUNY CITY COLL,NEW YORK,NY.
RP SCHTEINGART, JS (reprint author), NYU,DOCTORAL PROGRAM CLIN PSYCHOL,6 WASHINGTON PL,ROOM 468,NEW YORK,NY 10003, USA.
NR 48
TC 19
Z9 19
U1 0
U2 3
PU LAWRENCE ERLBAUM ASSOC INC
PI MAHWAH
PA 10 INDUSTRIAL AVE, MAHWAH, NJ 07430-2262
SN 0047-228X
J9 J CLIN CHILD PSYCHOL
JI J. Clin. Child Psychol.
PD SEP
PY 1995
VL 24
IS 3
BP 320
EP 331
DI 10.1207/s15374424jccp2403_9
PG 12
WC Psychology, Clinical; Psychology, Developmental
SC Psychology
GA RL119
UT WOS:A1995RL11900009
DA 2020-02-16
ER

PT J
AU OBRIEN, M
   MARGOLIN, G
   JOHN, RS
AF OBRIEN, M
   MARGOLIN, G
   JOHN, RS
TI RELATION AMONG MARITAL CONFLICT, CHILD COPING, AND CHILD ADJUSTMENT
SO JOURNAL OF CLINICAL CHILD PSYCHOLOGY
LA English
DT Article
ID COGNITIVE-CONTEXTUAL FRAMEWORK; BEHAVIOR PROBLEMS; INTERPARENTAL
   CONFLICT; YOUNG ADOLESCENTS; FAMILY CONFLICT; LIFE EVENTS; UNINTENDED
   VICTIMS; SOCIAL SUPPORT; BATTERED WOMEN; VIOLENCE
AB Examined the relation among marital conflict children's coping responses to parents' marital conflict, and child adjustment. Eighty-three families participated in this investigation Preadolescent children reported on the frequency and intensity of interparental conflict they witnessed; the strategies they used to cope with their parents' marital conflict; and their symptoms of depression, anxiety, and hostility, and their self-esteem. Mothers and fathers reported on children's hostility, and internalizing and externalizing behavior problems. Results indicate that children's use of coping strategies that involve them in parents' marital conflict is predictive of child reports of increased levels of child maladjustment, whereas use of coping strategies that distance children from parents' marital conflict is predictive of child reports of decreased levels of child maladjustment Children's use of coping strategies that activate social support is predictive of mother reports of decreased levels of child maladjustment.
C1 UNIV SO CALIF,LOS ANGELES,CA 90089.
RP OBRIEN, M (reprint author), NYU,DEPT PSYCHOL,6 WASHINGTON PL,ROOM 483,NEW YORK,NY 10003, USA.
NR 88
TC 72
Z9 72
U1 0
U2 15
PU LAWRENCE ERLBAUM ASSOC INC
PI MAHWAH
PA 10 INDUSTRIAL AVE, MAHWAH, NJ 07430-2262
SN 0047-228X
J9 J CLIN CHILD PSYCHOL
JI J. Clin. Child Psychol.
PD SEP
PY 1995
VL 24
IS 3
BP 346
EP 361
DI 10.1207/s15374424jccp2403_12
PG 16
WC Psychology, Clinical; Psychology, Developmental
SC Psychology
GA RL119
UT WOS:A1995RL11900012
DA 2020-02-16
ER

PT J
AU MERRELL, KW
AF MERRELL, KW
TI AN INVESTIGATION OF THE RELATIONSHIP BETWEEN SOCIAL SKILLS AND
   INTERNALIZING PROBLEMS IN EARLY-CHILDHOOD - CONSTRUCT-VALIDITY OF THE
   PRESCHOOL AND KINDERGARTEN BEHAVIOR SCALES
SO JOURNAL OF PSYCHOEDUCATIONAL ASSESSMENT
LA English
DT Article
ID CHILDREN
AB Research findings on possible links between the constructs of social skills and internalizing disorders during early childhood are presented. Developmental research data from a new child behavioral rating instrument, the Preschool and Kindergarten Behavior Scales (PKBS), were utilized to explore the social skills/internalizing problems link and to identify some important behavioral characteristics of young children who are at high risk for developing internalizing type social-emotional problems. Social skills scores on the PKBS were found to be associated negatively with internalizing problem scores on three different criterion measures. Using the criterion of 1.5 standard deviations or higher than the normative mean on the Internalizing Problems broad band score on the PKBS, a base rate of approximately 6.8% of a large national normative sample of preschool-age children was identified as having moderately high to significant internalizing problem ratings. This group of ''internalizers'' was found to have significantly poorer social skills than non-internalizing children in the same normative group and could be classified with a relatively high degree of accuracy based on discriminant function analysis of the PKBS scores alone. implications of these findings, potential clinical uses of the PKBS, and possible directions for future research are discussed.
RP MERRELL, KW (reprint author), UTAH STATE UNIV,DEPT PSYCHOL,LOGAN,UT 84322, USA.
NR 24
TC 30
Z9 31
U1 1
U2 3
PU PSYCHOEDUCATIONAL CORP
PI CORDOVA
PA 173 LEIF COVE, CORDOVA, TN 38018
SN 0734-2829
J9 J PSYCHOEDUC ASSESS
JI J. Psychoeduc. Assess.
PD SEP
PY 1995
VL 13
IS 3
BP 230
EP 240
DI 10.1177/073428299501300302
PG 11
WC Psychology, Educational
SC Psychology
GA RY062
UT WOS:A1995RY06200002
DA 2020-02-16
ER

PT J
AU SHAW, JA
   APPLEGATE, B
   TANNER, S
   PEREZ, D
   ROTHE, E
   CAMPOBOWEN, AE
   LAHEY, BL
AF SHAW, JA
   APPLEGATE, B
   TANNER, S
   PEREZ, D
   ROTHE, E
   CAMPOBOWEN, AE
   LAHEY, BL
TI PSYCHOLOGICAL EFFECTS OF HURRICANE-ANDREW ON AN ELEMENTARY-SCHOOL
   POPULATION
SO JOURNAL OF THE AMERICAN ACADEMY OF CHILD AND ADOLESCENT PSYCHIATRY
LA English
DT Article
DE CHILD; POSTTRAUMATIC STRESS DISORDER; DISASTER
ID STRESS-DISORDER; PSYCHIC TRAUMA; CHILDREN; DISASTER
AB Objective: To explore the prevalence and progression of posttraumatic symptomatology (PTS), using emotional and behavioral indices of psychopathology in school-age children in the pathway of Hurricane Andrew (HI-IMPACT) and in a comparison group north of Miami (LO-IMPACT). Method: Pynoos' Posttraumatic Stress Disorder Reaction Index and Achenbach's Teacher's Report Form (TRF) were administered 8 weeks and 32 weeks after the hurricane. In addition, 21 measures of disruptive behavior cataloged by Dade County Public Schools were aggregated and compared by grading period between pre- and posthurricane school years. Results: There were no statistically significant differences between the two schools in PTS at 8 weeks after the hurricane, although the children in the HI-IMPACT school were more likely to have severe PTS. TRF findings at 8 weeks revealed that children in the HI-IMPACT school evidenced lower means on the eight TRF scales and on the broader Internalizing and Externalizing measures. Analysis of the disruptive behavior revealed a drop in the marking period immediately after the hurricane in the HI-IMPACT area, but an opposite effect was observed in the LO-IMPACT area. Conclusions: After the hurricane there was an initial increase in PTS and a concomitant decrease in other measures of behavior and psychopathology. PTS remained relatively high throughout the school year, but there was a rebound and subsequent normalization of the measures of disruptive behavior.
RP SHAW, JA (reprint author), UNIV MIAMI,SCH MED,DEPT PSYCHIAT,DIV CHILD & ADOLESCENT PSYCHIAT,D-29,POB 016960,MIAMI,FL 33101, USA.
NR 18
TC 104
Z9 105
U1 0
U2 4
PU WILLIAMS & WILKINS
PI BALTIMORE
PA 351 WEST CAMDEN ST, BALTIMORE, MD 21201-2436
SN 0890-8567
J9 J AM ACAD CHILD PSY
JI J. Am. Acad. Child Adolesc. Psychiatr.
PD SEP
PY 1995
VL 34
IS 9
BP 1185
EP 1192
DI 10.1097/00004583-199509000-00016
PG 8
WC Psychology, Developmental; Pediatrics; Psychiatry
SC Psychology; Pediatrics; Psychiatry
GA RR323
UT WOS:A1995RR32300016
PM 7559313
DA 2020-02-16
ER

PT J
AU LEWINSOHN, PM
   GOTLIB, IH
   SEELEY, JR
AF LEWINSOHN, PM
   GOTLIB, IH
   SEELEY, JR
TI ADOLESCENT PSYCHOPATHOLOGY .4. SPECIFICITY OF PSYCHOSOCIAL RISK-FACTORS
   FOR DEPRESSION AND SUBSTANCE-ABUSE IN OLDER ADOLESCENTS
SO JOURNAL OF THE AMERICAN ACADEMY OF CHILD AND ADOLESCENT PSYCHIATRY
LA English
DT Article
DE ADOLESCENT DEPRESSION; SUBSTANCE ABUSE; PSYCHOSOCIAL RISK FACTORS
ID LEARNED HELPLESSNESS; UNIPOLAR DEPRESSION; PERSONALITY; DISORDERS;
   CHILDHOOD; STYLE
AB Objective: To determine the specificity to major depressive disorder (MDD) of a wide array of psychosocial risk factors in older adolescents (aged 14 through 18 years), Method: Diagnostic and psychosocial assessments were conducted with 1,507 randomly selected high school students at T-1 and after approximately 1 year (T-2). Three diagnostic groups were compared: those who had an episode of MDD during that year (n = 90), those who had an episode of substance use disorder during that year (SUD) (n = 42), and a control group with no disorder (n = 1,189). Results: Risk factors specific to MDD were stress (minor and major events), emotional reliance, physical symptoms and disease, history of suicide attempt, and a past episode of depression or anxiety disorder. Risk factors specific to SUD were tobacco use, academic difficulties, and a past episode of SUD. Risk factors that were shared were current depression symptoms, internalizing and externalizing behavior problems, coping skills, interpersonal conflict with parents, and dissatisfaction with grades. Conclusions: By determining the number of risk factors for MDD, for SUD, or those that are general to both disorders, clinicians can make informed predictions concerning the probable future onset of a full-fledged episode of MDD and/or SUD in individual cases. The results of this study allow for the identification of adolescents who are at elevated risk for MDD and SUD. The results also have implications for the design of interventions aimed at preventing the occurrence of these disorders. Such interventions should target change on risk factors of the type identified in this study.
C1 NORTHWESTERN UNIV,DEPT PSYCHOL,EVANSTON,IL.
RP LEWINSOHN, PM (reprint author), OREGON RES INST,1715 FRANKLIN BLVD,EUGENE,OR 97403, USA.
FU NIMH NIH HHSUnited States Department of Health & Human ServicesNational
   Institutes of Health (NIH) - USANIH National Institute of Mental Health
   (NIMH) [MH46931, MH40501]
NR 36
TC 135
Z9 137
U1 1
U2 20
PU WILLIAMS & WILKINS
PI BALTIMORE
PA 351 WEST CAMDEN ST, BALTIMORE, MD 21201-2436
SN 0890-8567
J9 J AM ACAD CHILD PSY
JI J. Am. Acad. Child Adolesc. Psychiatr.
PD SEP
PY 1995
VL 34
IS 9
BP 1221
EP 1229
DI 10.1097/00004583-199509000-00021
PG 9
WC Psychology, Developmental; Pediatrics; Psychiatry
SC Psychology; Pediatrics; Psychiatry
GA RR323
UT WOS:A1995RR32300021
PM 7559318
DA 2020-02-16
ER

PT J
AU SENCHAK, M
   LEONARD, KE
   GREENE, BW
   CARROLL, A
AF SENCHAK, M
   LEONARD, KE
   GREENE, BW
   CARROLL, A
TI COMPARISONS OF ADULT CHILDREN OF ALCOHOLIC, DIVORCED, AND CONTROL
   PARENTS IN 4 OUTCOME DOMAINS
SO PSYCHOLOGY OF ADDICTIVE BEHAVIORS
LA English
DT Article
ID SUBSTANCE USE; ADOLESCENT CHILDREN; BEHAVIOR; FATHERS; PERSONALITY;
   DISORDERS; DRINKING; VALIDITY; RISK; PSYCHOPATHOLOGY
AB This study evaluated potential differences among 82 adult children of paternal alcoholics, 80 adult children of divorced parents, and 82 controls. Participants completed questionnaires assessing psychosocial functioning, internalizing and externalizing behaviors, alcohol use, and early family environment. After controlling for stressors often associated with alcoholic families, the authors found no group differences on current outcome measures. However, there were group differences on measures of early family environment. Children of alcoholics reported less father warmth than children of divorce or controls, and children of alcoholic and divorced parents reported more parental conflict than did controls. Post hoc analyses revealed that these early family environment variables were associated with participants' current psychosocial functioning.
RP SENCHAK, M (reprint author), RES INST ADDICT,1021 MAIN ST,BUFFALO,NY 14203, USA.
OI Leonard, Kenneth E./0000-0001-6658-1264
NR 50
TC 14
Z9 14
U1 0
U2 5
PU EDUCATIONAL PUBLISHING FOUNDATION
PI WASHINGTON
PA 750 FIRST ST, NE, WASHINGTON, DC 20002-4242
SN 0893-164X
J9 PSYCHOL ADDICT BEHAV
JI Psychol. Addict. Behav.
PD SEP
PY 1995
VL 9
IS 3
BP 147
EP 156
PG 10
WC Substance Abuse; Psychology, Multidisciplinary
SC Substance Abuse; Psychology
GA RU679
UT WOS:A1995RU67900001
DA 2020-02-16
ER

PT J
AU BARRERA, M
   LI, SA
   CHASSIN, L
AF BARRERA, M
   LI, SA
   CHASSIN, L
TI EFFECTS OF PARENTAL ALCOHOLISM AND LIFE STRESS ON HISPANIC AND
   NON-HISPANIC CAUCASIAN ADOLESCENTS - A PROSPECTIVE-STUDY
SO AMERICAN JOURNAL OF COMMUNITY PSYCHOLOGY
LA English
DT Article
DE ADOLESCENTS; HISPANICS; PARENTAL ALCOHOLISM; STRESS
ID DIAGNOSTIC INTERVIEW SCHEDULE; PSYCHIATRIC-DISORDERS; MEXICAN-AMERICANS;
   SOCIAL SUPPORT; MENTAL-HEALTH; SUBSTANCE USE; CHILDREN; DRINKING;
   SYMPTOMATOLOGY; PREVALENCE
AB Investigated ethnicity and parental alcoholism as factors that might influence the stress vulnerability of adolescents. It extended an initial cross-sectional study of this same sample by adding two annual assessments which allowed for additional cross-sectional analyses and longitudinal tests. Hispanic and Caucasian adolescents (N = 306 at Time 1) completed measures of their own life stress, family conflict, and alcohol use. Their parents reported on adolescents' internalizing and externalizing symptoms. Cross-sectional analyses at Time 2, and prospective analyses involving Time 1 and Time 2 measures were, for the most part, consistent with the original study's results. Caucasian adolescents and children of alcoholic parents appeared to be more vulnerable to stress than Hispanic adolescents and children of nonalcoholic parents. Family conflict was a partial explanation for this increased vulnerability.
RP BARRERA, M (reprint author), ARIZONA STATE UNIV,DEPT PSYCHOL,BOX 871104,TEMPE,AZ 85287, USA.
FU NIDA NIH HHSUnited States Department of Health & Human ServicesNational
   Institutes of Health (NIH) - USANIH National Institute on Drug Abuse
   (NIDA) [DA05227]
NR 37
TC 26
Z9 26
U1 0
U2 7
PU PLENUM PUBL CORP
PI NEW YORK
PA 233 SPRING ST, NEW YORK, NY 10013
SN 0091-0562
J9 AM J COMMUN PSYCHOL
JI Am. J. Community Psychol.
PD AUG
PY 1995
VL 23
IS 4
BP 479
EP 507
DI 10.1007/BF02506965
PG 29
WC Public, Environmental & Occupational Health; Psychology,
   Multidisciplinary; Social Work
SC Public, Environmental & Occupational Health; Psychology; Social Work
GA TJ389
UT WOS:A1995TJ38900002
PM 8546108
DA 2020-02-16
ER

PT J
AU THURBER, CA
AF THURBER, CA
TI THE EXPERIENCE AND EXPRESSION OF HOMESICKNESS IN PREADOLESCENT AND
   ADOLESCENT BOYS
SO CHILD DEVELOPMENT
LA English
DT Article
ID CHILDRENS DEPRESSION INVENTORY; PSYCHOLOGICAL DISTURBANCE; MANIFEST
   ANXIETY; VALIDITY; VULNERABILITY; TRANSITION; UNIVERSITY; STUDENTS;
   AMERICAN
AB This study is the first prospective longitudinal and clinical investigation of homesickness in children. The moods of 329 boys ages 8-16 were assessed on a daily basis during either a 2- or 4-week period of separation from primary caregivers. Results supported 4 hypotheses: (1) homesickness was prevalent and varied in intensity. 83% of the boys reported some homesickness on at least 1 day during their stay, and 5.8% experienced severe depression and anxiety; (2) homesickness was experienced as a combination of depression and anxiety, particularly the former; (3) younger boys were at greater risk for homesickness than older boys; and (4) homesickness presented most often as internalizing behavior and was sometimes detectable to observers who knew the boys. 63% of the boys who self-reported moderate or high levels of homesickness were judged by observers to be homesick. Inconsistent with popular notions, the most homesick boys became progressively more homesick over the course of their separation, experiencing a significant drop in homesickness just before reuniting with parents. The phenomenology of homesickness is discussed, as are issues of simultaneous depression and anxiety in children.
RP THURBER, CA (reprint author), UNIV CALIF LOS ANGELES,DEPT PSYCHOL,405 HILGARD AVE,LOS ANGELES,CA 90095, USA.
NR 63
TC 33
Z9 33
U1 0
U2 2
PU UNIV CHICAGO PRESS
PI CHICAGO
PA 5720 S WOODLAWN AVE, CHICAGO, IL 60637
SN 0009-3920
J9 CHILD DEV
JI Child Dev.
PD AUG
PY 1995
VL 66
IS 4
BP 1162
EP 1178
DI 10.2307/1131805
PG 17
WC Psychology, Educational; Psychology, Developmental
SC Psychology
GA RQ094
UT WOS:A1995RQ09400018
PM 7671654
DA 2020-02-16
ER

PT J
AU FARAONE, SV
   BIEDERMAN, J
   MILBERGER, S
AF FARAONE, SV
   BIEDERMAN, J
   MILBERGER, S
TI HOW RELIABLE ARE MATERNAL REPORTS OF THEIR CHILDRENS PSYCHOPATHOLOGY -
   ONE-YEAR RECALL OF PSYCHIATRIC DIAGNOSES OF ADHD CHILDREN
SO JOURNAL OF THE AMERICAN ACADEMY OF CHILD AND ADOLESCENT PSYCHIATRY
LA English
DT Article
DE RELIABILITY, MATERNAL REPORTS; PSYCHOMETRICS; ATTENTION-DEFICIT
   HYPERACTIVITY DISORDER
ID DEFICIT HYPERACTIVITY DISORDER; ANXIETY DISORDERS; STRUCTURED INTERVIEW;
   COMORBIDITY; CHILDHOOD; PARENT; PREVALENCE; STABILITY; AGREEMENT;
   ADOLESCENTS
AB Objective: Although childhood psychiatric diagnoses often rely on maternal reports, little is known about their long-term reliability and diagnostic accuracy. Thus, the authors sought to examine these psychometric features in a cohort of ADHD and control children. Method: The sample consisted of 140 referred children with ADHD and 120 normal controls. The authors compared childhood diagnoses based on maternal reports of their children's psychopathology at this baseline assessment with those collected 1 year later. Results: Both reliability and accuracy were excellent for ADHD. Reliability and specificity were also excellent for conduct disorder, oppositional defiant disorder, major depression, bipolar disorder, separation anxiety, and multiple anxiety disorders. Reliability and sensitivity were relatively low for simple phobia, social phobia, agoraphobia, and overanxious disorder. Conclusions: With some exceptions, maternal reports of their children's psychopathology provided a reliable and accurate means of assessment. Generally, maternally derived diagnoses were less accurate for internalizing compared with externalizing disorders. However, specificity was high for all diagnoses, suggesting that mothers were not biased to report symptoms that had not occurred.
C1 MASSACHUSETTS GEN HOSP,PEDIAT PSYCHOPHARMACOL UNIT ACC725,CHILD PSYCHIAT SERV,BOSTON,MA 02114.
   HARVARD UNIV,SCH MED,DEPT PSYCHIAT,BOSTON,MA 02115.
   HARVARD UNIV,SCH MED,MASSACHUSETTS MENTAL HLTH CTR,DEPT PSYCHIAT,BOSTON,MA 02115.
   BROCKTON W ROXBURY VET AFFAIRS MED CTR,BOSTON,MA.
   HARVARD UNIV,SCH PUBL HLTH,DEPT EPIDEMIOL,BOSTON,MA 02115.
RI Faraone, Stephen V/O-7239-2018; Faraone, Stephen/AAE-7334-2019
OI Faraone, Stephen V/0000-0002-9217-3982; Faraone,
   Stephen/0000-0002-9217-3982
FU NIMH NIH HHSUnited States Department of Health & Human ServicesNational
   Institutes of Health (NIH) - USANIH National Institute of Mental Health
   (NIMH) [R01 MH-41314-01A2]
NR 40
TC 135
Z9 135
U1 0
U2 8
PU WILLIAMS & WILKINS
PI BALTIMORE
PA 351 WEST CAMDEN ST, BALTIMORE, MD 21201-2436
SN 0890-8567
J9 J AM ACAD CHILD PSY
JI J. Am. Acad. Child Adolesc. Psychiatr.
PD AUG
PY 1995
VL 34
IS 8
BP 1001
EP 1008
DI 10.1097/00004583-199508000-00009
PG 8
WC Psychology, Developmental; Pediatrics; Psychiatry
SC Psychology; Pediatrics; Psychiatry
GA RL320
UT WOS:A1995RL32000009
PM 7665438
DA 2020-02-16
ER

PT J
AU COSENTINO, CE
   MEYERBAHLBURG, HFL
   ALPERT, JL
   WEINBERG, SL
   GAINES, R
AF COSENTINO, CE
   MEYERBAHLBURG, HFL
   ALPERT, JL
   WEINBERG, SL
   GAINES, R
TI SEXUAL-BEHAVIOR PROBLEMS AND PSYCHOPATHOLOGY SYMPTOMS IN SEXUALLY ABUSED
   GIRLS
SO JOURNAL OF THE AMERICAN ACADEMY OF CHILD AND ADOLESCENT PSYCHIATRY
LA English
DT Article; Proceedings Paper
CT 144th Annual Meeting of the American-Psychiatric-Association
CY MAY 11-16, 1991
CL NEW ORLEANS, LA
SP Amer Psychiat Assoc
DE CHILD SEXUAL ABUSE; SEXUAL BEHAVIOR; PSYCHOPATHOLOGY SYMPTOMS; IMMEDIATE
   EFFECTS
ID POST-TRAUMATIC STRESS; YOUNG-CHILDREN; SCHOOL-AGE; DOLLS; WOMEN
AB Objective: This study contrasted a group of sexually abused girls, aged 6 to 12 years, with two demographically comparable control groups, girls from a child psychiatry outpatient department, and girls from a general pediatric clinic to determine whether differences in sexual behavior and psychopathology symptoms could be demonstrated. Method: All girls and their mothers underwent an evaluation protocol composed of two parent-report inventories, the Child Behavior Checklist and the Child Sexual Behavior Inventory. Results: Sexually abused girls and psychiatric controls manifested more psychopathology symptoms, including internalizing and externalizing behaviors, than the nonpsychiatric controls. Relative to both control groups, sexually abused girls manifested more sexual behavior problems: masturbating openly and excessively, exposing their genitals, indiscriminately hugging and kissing strange adults and children, and attempting to insert objects into their genitals. Abuse by fathers or stepfathers involving intercourse was associated with particularly marked sexual behavior disturbances. There was a subgroup of sexually abused girls who tended to force sexual activities on siblings and peers. All of these girls had experienced prolonged sexual abuse (more than 2 years) involving physical force which was perpetrated by a parent. Conclusions: Findings suggest that sexual abuse in preadolescent girls is associated with sexual behavior problems.
C1 COLUMBIA UNIV COLL PHYS & SURG,DEPT PSYCHOL,NEW YORK,NY 10032.
   PRESBYTERIAN HOSP,CHILD PSYCHIAT SERV,NEW YORK,NY.
   COLUMBIA UNIV COLL PHYS & SURG,NEW YORK STATE PSYCHIAT INST,NEW YORK,NY 10032.
   NYU,SCH EDUC,QUANTITAT METHODS PROGRAM,NEW YORK,NY.
NR 46
TC 36
Z9 39
U1 0
U2 13
PU WILLIAMS & WILKINS
PI BALTIMORE
PA 351 WEST CAMDEN ST, BALTIMORE, MD 21201-2436
SN 0890-8567
J9 J AM ACAD CHILD PSY
JI J. Am. Acad. Child Adolesc. Psychiatr.
PD AUG
PY 1995
VL 34
IS 8
BP 1033
EP 1042
DI 10.1097/00004583-199508000-00013
PG 10
WC Psychology, Developmental; Pediatrics; Psychiatry
SC Psychology; Pediatrics; Psychiatry
GA RL320
UT WOS:A1995RL32000013
PM 7665442
DA 2020-02-16
ER

PT J
AU SCERBO, AS
   KOLKO, DJ
AF SCERBO, AS
   KOLKO, DJ
TI CHILD PHYSICAL ABUSE AND AGGRESSION - PRELIMINARY FINDINGS ON THE ROLE
   OF INTERNALIZING PROBLEMS
SO JOURNAL OF THE AMERICAN ACADEMY OF CHILD AND ADOLESCENT PSYCHIATRY
LA English
DT Article
DE AGGRESSION; EMOTION; INTERNALIZING BEHAVIOR; PHYSICAL ABUSE
ID DEPRESSIVE-DISORDERS; CONDUCT DISORDER; VIOLENCE; MALTREATMENT;
   AVOIDANCE; BEHAVIOR; VERSION; CYCLE; RISK
AB Objective: To test the prediction that the interaction of physical abuse and internalizing problems will heighten levels of aggressive behavior in a group of disruptive children. Method: Fifty-two clinic-referred disruptive children (aged 7 through 15 years) were assessed in terms of history of physical abuse, internalizing behavior problems (rated by parents), and aggressive behavior (rated by parents, teachers, and clinic staff). Results: Physically abused children with co-occurring high levels of internalizing problems (based on a median split) exhibited significantly higher levels of aggression as rated by parents (p<.000) and teachers (p<.020) and a trend toward heightened aggression as rated by staff (p<.08). The patterns were similar across the three independent informants and remained regardless of age, gender, or race. Conclusions: Physical abuse was related to heightened levels of aggression only in those children who also had emotional difficulties. Results lend some support to a transactional model of the development of aggression, suggesting that problems arise out of interactions between child factors (such as internalizing problems) and adverse family experiences (such as physical abuse).
C1 UNIV PITTSBURGH,SCH MED,WESTERN PSYCHIAT INST & CLIN,DIV CHILD & ADOLESCENT PSYCHIAT,PITTSBURGH,PA 15260.
RP SCERBO, AS (reprint author), EASTERN WASHINGTON UNIV,DEPT PSYCHOL,MS-94,526 5TH ST,CHENEY,WA 99004, USA.
FU NIMH NIH HHSUnited States Department of Health & Human ServicesNational
   Institutes of Health (NIH) - USANIH National Institute of Mental Health
   (NIMH) [T32 MH18269]
NR 41
TC 18
Z9 18
U1 0
U2 4
PU WILLIAMS & WILKINS
PI BALTIMORE
PA 351 WEST CAMDEN ST, BALTIMORE, MD 21201-2436
SN 0890-8567
J9 J AM ACAD CHILD PSY
JI J. Am. Acad. Child Adolesc. Psychiatr.
PD AUG
PY 1995
VL 34
IS 8
BP 1060
EP 1066
DI 10.1097/00004583-199508000-00016
PG 7
WC Psychology, Developmental; Pediatrics; Psychiatry
SC Psychology; Pediatrics; Psychiatry
GA RL320
UT WOS:A1995RL32000016
PM 7665445
DA 2020-02-16
ER

PT J
AU VANDERGAAG, RJ
   BUITELAAR, J
   VANDENBAN, E
   BEZEMER, M
   NJIO, L
   VANENGELAND, H
AF VANDERGAAG, RJ
   BUITELAAR, J
   VANDENBAN, E
   BEZEMER, M
   NJIO, L
   VANENGELAND, H
TI A CONTROLLED MULTIVARIATE CHART REVIEW OF MULTIPLE COMPLEX DEVELOPMENTAL
   DISORDER
SO JOURNAL OF THE AMERICAN ACADEMY OF CHILD AND ADOLESCENT PSYCHIATRY
LA English
DT Article
DE PERVASIVE DEVELOPMENTAL DISORDER; MULTIPLE COMPLEX (MULTIPLEX)
   DEVELOPMENTAL DISORDER; AUTISM
ID CHILDREN; PERSONALITY; CHILDHOOD; VALIDITY; AUTISM
AB Objective: The primary aim of the study was to ascertain the usefulness and the validity of the set of criteria proposed to define a subgroup within the DSM-III/-R category of pervasive developmental disorder-not otherwise specified under the name of multiple complex developmental disorder (MCDD). Method: A multivariate analysis (cluster and principal-components analysis) was performed on the characteristics, reliably extracted from the charts of 105 children with MCDD, 32 with autistic disorder, 51 with externalizing disorders, and 56 with internalizing disorders, all with an IQ greater than 70, fully assessed in our department between 1984 and 1991. Results: The main finding was a strong correspondence between the classification of the cases by DSM-III-R categories and the subdivision by means of a multivariate cluster analysis. The cluster analysis did not discriminate between children with emotional and disruptive disorders. Furthermore, children with MCDD and autistic disorder were significantly different both on symptom factors (''psychotic thinking/anxiety,'' ''aggression,'' ''deficient interaction/communication,'' ''stereotyped and rigid behavior,'' and ''suspiciousness/odd interaction'') and on factors that reflected developmental and environmental background variables. Conclusion: The results of this study add to the nosology of autistic spectrum disorders and lend additional support to the need for a separate subcategory of MCDD within DSM-V. Further corroboration of these results in independent (multicenter) samples will be required.
C1 UNIV UTRECHT,DEPT CHILD & ADOLESCENT PSYCHIAT,UTRECHT,NETHERLANDS.
   UNIV UTRECHT,RUDOLF MAGNUS INST NEUROSCI,UTRECHT,NETHERLANDS.
   VELDWIJK RES INST,ERMELO,NETHERLANDS.
RI Buitelaar, Jan K/E-4584-2012; Gaag, R.J./H-8030-2014
OI Buitelaar, Jan K/0000-0001-8288-7757; 
NR 39
TC 52
Z9 53
U1 0
U2 10
PU WILLIAMS & WILKINS
PI BALTIMORE
PA 351 WEST CAMDEN ST, BALTIMORE, MD 21201-2436
SN 0890-8567
J9 J AM ACAD CHILD PSY
JI J. Am. Acad. Child Adolesc. Psychiatr.
PD AUG
PY 1995
VL 34
IS 8
BP 1096
EP 1106
DI 10.1097/00004583-199508000-00021
PG 11
WC Psychology, Developmental; Pediatrics; Psychiatry
SC Psychology; Pediatrics; Psychiatry
GA RL320
UT WOS:A1995RL32000021
PM 7665449
DA 2020-02-16
ER

PT J
AU STEELE, RG
   FOREHAND, R
   ARMISTEAD, L
   BRODY, G
AF STEELE, RG
   FOREHAND, R
   ARMISTEAD, L
   BRODY, G
TI PREDICTING ALCOHOL AND DRUG-USE IN EARLY ADULTHOOD - THE ROLE OF
   INTERNALIZING AND EXTERNALIZING BEHAVIOR PROBLEMS IN EARLY ADOLESCENCE
SO AMERICAN JOURNAL OF ORTHOPSYCHIATRY
LA English
DT Article
ID SUBSTANCE-ABUSE; PSYCHIATRIC-DISORDER; ANTISOCIAL-BEHAVIOR; CONDUCT;
   DELINQUENCY; CONNECTION; ANXIETY; GENDER
AB Unique and interactive internalizing and externalizing behavior problems in adolescence were examined in relationship to drug and alcohol use in young adulthood. Results indicated that higher externalizing scores in adolescence predicted more alcohol use in young adulthood for both males and females and also predicted more marijuana and hard drug use for males. Lower internalizing scores were found to predict more marijuana and hard drug use in young adulthood for boys, but not for girls.
RP STEELE, RG (reprint author), UNIV GEORGIA, DEPT PSYCHOL, ATHENS, GA 30602 USA.
OI Forehand, Rex/0000-0002-5954-4032; Steele, Ric/0000-0002-1201-0770
NR 39
TC 33
Z9 33
U1 0
U2 3
PU AMER PSYCHOLOGICAL ASSOC
PI WASHINGTON
PA 750 FIRST ST NE, WASHINGTON, DC 20002-4242 USA
SN 0002-9432
EI 1939-0025
J9 AM J ORTHOPSYCHIAT
JI Am. J. Orthopsychiatr.
PD JUL
PY 1995
VL 65
IS 3
BP 380
EP 388
DI 10.1037/h0079694
PG 9
WC Psychiatry; Social Work
SC Psychiatry; Social Work
GA RK927
UT WOS:A1995RK92700010
PM 7485423
DA 2020-02-16
ER

PT J
AU BUTLER, SM
   MACKAY, SA
   DICKENS, SE
AF BUTLER, SM
   MACKAY, SA
   DICKENS, SE
TI MATERNAL AND ADOLESCENT RATINGS OF PSYCHOPATHOLOGY IN YOUNG OFFENDER AND
   NONCLINICAL MALES
SO CANADIAN JOURNAL OF BEHAVIOURAL SCIENCE-REVUE CANADIENNE DES SCIENCES DU
   COMPORTEMENT
LA English
DT Article
ID INCARCERATED JUVENILE DELINQUENTS; AGREEMENT; ADJUSTMENT; SYMPTOMS;
   BEHAVIOR; MOTHER
AB Recent research has started to examine the effect of clinical status on the correspondence between maternal and adolescent ratings of emotional and behavioural problems. This study compared maternal and youth ratings of the youths' adjustment using the Child Behaviour Checklist and Youth Self-Report in young offender (n = 50) and non-clinical males (n = 51) 12-16 years of age. In the young offender group, significant differences were found between maternal and youth ratings on all Internalizing and Externalizing scales. While delinquent youths' reports were in the clinical range only on the delinquent behaviour subscale, maternal ratings were in the clinical range on most subscales. By contrast, maternal and youth reports in the control group showed comparable ratings on Internalizing scales, with normal adolescents endorsing significantly more Externalizing behaviour problems than their mothers. Maternal and youth ratings in the controls were in the normal range on all scales. Several hypotheses to explain the differences between young offenders' and their mother's reporting of symptoms are presented. The implications of these findings for forensic assessment of adolescents are discussed.
RP BUTLER, SM (reprint author), CLARKE INST PSYCHIAT,TORONTO,ON,CANADA.
NR 20
TC 10
Z9 11
U1 0
U2 3
PU CANADIAN PSYCHOL ASSOC
PI QUEBEC CITY
PA RUE VINCENT RD OLD CHELSEA, QUEBEC CITY J0X 2N0, CANADA
SN 0008-400X
J9 CAN J BEHAV SCI
JI Can. J. Behav. Sci.-Rev. Can. Sci. Comport.
PD JUL
PY 1995
VL 27
IS 3
BP 333
EP 342
DI 10.1037/0008-400X.27.3.333
PG 10
WC Psychology, Multidisciplinary
SC Psychology
GA RM696
UT WOS:A1995RM69600006
DA 2020-02-16
ER

PT J
AU NEISWORTH, JT
   BAGNATO, SJ
   SALVIA, J
AF NEISWORTH, JT
   BAGNATO, SJ
   SALVIA, J
TI NEUROBEHAVIORAL MARKERS FOR EARLY REGULATORY DISORDERS
SO INFANTS AND YOUNG CHILDREN
LA English
DT Article
DE NEUROBEHAVIORAL DISORDERS; NEUROBEHAVIORAL MARKER; REGULATORY DISORDERS;
   REGULATORY MARKERS
AB Measures of developmental delay alone do not provide complete information regarding possible early developmental difficulties. In addition to or rather than delay, some children may evidence atypical or qualitatively different behaviors that can thwart development. Neurobehavioral assessment provides appraisal of the kinds and extent of atypical behaviors that may signal present or future developmental complications amenable to early intervention. Infants and children exposed to drugs, head trauma, or other sources of neurologic compromise may especially evidence atypical behavior in self-regulation. Difficulties In such areas as consolability, attention, sleep and eating routines, impulsivity, and excessive staring may be markers for more extensive developmental problems. This article provides a rationale for neurobehavioral assessment and includes a description of research and development of a new instrument, Neurobehavioral Indicators of Atypical Development (NIAD), that is designed to assist in early intervention screening and diagnosis.
C1 PENN STATE UNIV,SPECIAL EDUC PROGRAM,UNIVERSITY PK,PA 16802.
RP NEISWORTH, JT (reprint author), UNIV PITTSBURGH,CHILDRENS HOSP PITTSBURGH,SCH MED,SCH PSYCHOL,CHILD DEV UNIT,3705 5TH AVE,PITTSBURGH,PA 15213, USA.
NR 37
TC 5
Z9 5
U1 0
U2 1
PU ASPEN PUBL INC
PI FREDERICK
PA 7201 MCKINNEY CIRCLE, FREDERICK, MD 21701
SN 0896-3746
J9 INFANT YOUNG CHILD
JI Infants Young Child.
PD JUL
PY 1995
VL 8
IS 1
BP 8
EP 17
DI 10.1097/00001163-199507000-00005
PG 10
WC Education, Special; Psychology, Developmental; Rehabilitation
SC Education & Educational Research; Psychology; Rehabilitation
GA RG048
UT WOS:A1995RG04800005
DA 2020-02-16
ER

PT J
AU VOSTANIS, P
   NICHOLLS, J
AF VOSTANIS, P
   NICHOLLS, J
TI 9-MONTH CHANGES OF MATERNAL EXPRESSED EMOTION IN CONDUCT AND EMOTIONAL
   DISORDERS OF CHILDHOOD - A FOLLOW-UP-STUDY
SO JOURNAL OF CHILD PSYCHOLOGY AND PSYCHIATRY AND ALLIED DISCIPLINES
LA English
DT Article
DE EXPRESSED EMOTION; PSYCHIATRIC DISORDERS; CHILDHOOD; 9 MONTHS
ID NATIONAL SAMPLE; 3-YEAR COURSE; FAMILY; SCHIZOPHRENIA; CHILDREN;
   PREDICTORS; RELAPSE; QUESTIONNAIRES; 16-YEAR-OLDS; 4-YEAR-OLDS
AB In this follow-up study, mothers of 28 children with conduct disorders (CD) and 29 children with emotional disorders (ED) of 6-11 years of age, were interviewed and rated for expressed emotion 9 months after their first clinical assessment. Mothers of children with CD expressed significantly less criticism and higher warmth after 9 months. Initial externalizing scores in the CD group and initial internalizing scores in the ED group at the first assessment predicted symptomatic change, in contrast with EE scales. Initial externalizing scores and low levels of maternal warmth predicted presence of conduct disorder at the last contact with the clinician. The implications of the findings on the development of treatment techniques are discussed.
RP VOSTANIS, P (reprint author), UNIV BIRMINGHAM,QUEEN ELIZABETH PSYCHIAT HOSP,MINDELSOHN WAY,BIRMINGHAM B15 2QZ,W MIDLANDS,ENGLAND.
NR 55
TC 30
Z9 30
U1 0
U2 3
PU PERGAMON-ELSEVIER SCIENCE LTD
PI OXFORD
PA THE BOULEVARD, LANGFORD LANE, KIDLINGTON, OXFORD, ENGLAND OX5 1GB
SN 0021-9630
J9 J CHILD PSYCHOL PSYC
JI J. Child Psychol. Psychiatry Allied Discip.
PD JUL
PY 1995
VL 36
IS 5
BP 833
EP 846
DI 10.1111/j.1469-7610.1995.tb01332.x
PG 14
WC Psychology, Developmental; Psychiatry; Psychology
SC Psychology; Psychiatry
GA RG322
UT WOS:A1995RG32200009
PM 7559848
DA 2020-02-16
ER

PT J
AU WALTERS, AS
   MERRELL, KW
AF WALTERS, AS
   MERRELL, KW
TI WRITTEN VERSUS ORAL-ADMINISTRATION OF A SOCIAL-EMOTIONAL SELF-REPORT
   TEST FOR CHILDREN - DOES METHOD OF EXECUTION MAKE A DIFFERENCE
SO PSYCHOLOGY IN THE SCHOOLS
LA English
DT Article
AB This study examined administration method (standard written administration vs. oral administration by an examiner) as a variable in influencing children's self-report test scores. Subjects included 139 students in grades 3-6, randomly assigned to one or the other administration condition. Subjects completed the Internalizing Disorders Evaluation Scale for Children (IDESC) according to the assigned administration method. Internal consistency estimates of each group were essentially similar. Mean IDESC scores of the two groups did not differ significantly from either a statistical or practical standpoint, based on t-test and effect size calculations. Results suggest that method of administration did not affect test performance. Implications for child assessment and future research are discussed.
C1 UTAH STATE UNIV,DEPT PSYCHOL,LOGAN,UT 84322.
NR 13
TC 10
Z9 10
U1 0
U2 0
PU CLINICAL PSYCHOLOGY PUBL CO
PI BRANDON
PA 4 CONANT SQUARE, BRANDON, VT 05733
SN 0033-3085
J9 PSYCHOL SCHOOLS
JI Psychol. Schools
PD JUL
PY 1995
VL 32
IS 3
BP 186
EP 189
DI 10.1002/1520-6807(199507)32:3<186::AID-PITS2310320305>3.0.CO;2-W
PG 4
WC Psychology, Educational
SC Psychology
GA RU930
UT WOS:A1995RU93000004
DA 2020-02-16
ER

PT J
AU MATTANAH, JJF
   BECKER, DF
   LEVY, KN
   EDELL, WS
   MCGLASHAN, TH
AF MATTANAH, JJF
   BECKER, DF
   LEVY, KN
   EDELL, WS
   MCGLASHAN, TH
TI DIAGNOSTIC STABILITY IN ADOLESCENTS FOLLOWED UP 2 YEARS AFTER
   HOSPITALIZATION
SO AMERICAN JOURNAL OF PSYCHIATRY
LA English
DT Article
ID PSYCHIATRIC STATUS; HYPERACTIVE BOYS; DISORDERS; DEPRESSION; CHILDHOOD;
   HEALTH
AB Objective: The authors examined the stability of DSM-III-R disorders and groups of disorders in adolescent inpatients followed up 2 years after hospitalization. Method: Seventy hospitalized adolescents were reliably assessed by using structured diagnostic interviews for DSM-III-R disorders. Two years later the subjects were independently assessed with the same interviews. Diagnostic stability was measured by determining both the percentage of persisting cases and the kappa statistic. Results: Internalizing disorders had the highest percentage of persisting cases (59%) but an insignificant kappa due to many new cases at follow-up. Externalizing disorders had a lower percentage of stable cases (39%) but a significant kappa because Of fewer new cases. Substance use disorders were fairly stable (53%) and had a significant kappa, indicating that this may be the most stable group of disorders in adolescents. Personality disorder clusters were relatively unstable, especially clusters A and C. Conclusions: Diagnostic stability in these hospitalized adolescents was less than that reported for adults. This may indicate that DSM-III-R diagnoses in adolescents have poor construct validity, but it may also reflect the different paths for development of psychopathology during adolescence. For axis I, externalizing disorders appear most specific to adolescence, with some persistence but decreasing incidence over time. Existing cases of internalizing disorders tend to be even more persistent, but the high incidence of new cases during adolescence contributes to lower overall stability. Substance use disorders appear to be most stable, and personality disorders appear to be least stable, in adolescents.
C1 YALE UNIV, SCH MED, YALE PSYCHIAT INST, NEW HAVEN, CT USA.
   YALE UNIV, SCH MED, DEPT PSYCHIAT, NEW HAVEN, CT USA.
NR 24
TC 79
Z9 83
U1 0
U2 3
PU AMER PSYCHIATRIC PUBLISHING, INC
PI WASHINGTON
PA 800 MAINE AVE SW, SUITE 900, WASHINGTON, DC 20024 USA
SN 0002-953X
EI 1535-7228
J9 AM J PSYCHIAT
JI Am. J. Psychiat.
PD JUN
PY 1995
VL 152
IS 6
BP 889
EP 894
PG 6
WC Psychiatry
SC Psychiatry
GA RC494
UT WOS:A1995RC49400012
PM 7755119
DA 2020-02-16
ER

PT J
AU MATTHYS, W
   WALTERBOS, W
   VANENGELAND, H
   KOOPS, W
AF MATTHYS, W
   WALTERBOS, W
   VANENGELAND, H
   KOOPS, W
TI CONDUCT-DISORDERED BOYS PERCEPTIONS OF THEIR LIKED PEERS
SO COGNITIVE THERAPY AND RESEARCH
LA English
DT Article
DE PERSON PERCEPTION; SOCIAL COGNITION; SOCIAL INFORMATION PROCESSING
   THEORY; CONDUCT DISORDER; OPPOSITIONAL DEFIANT DISORDER; AGGRESSIVE
   BEHAVIOR
ID ANTISOCIAL-BEHAVIOR; PERSPECTIVE-TAKING; AGGRESSIVE BOYS; CHILDREN;
   SKILLS; EMPATHY; BIASES
AB Person perception is one of several aspects of the first steps in social informatation-processing, viz., encoding and mental representation of social cues. To study person perception in conduct-disordered bays, we ur;ed the method of free person description. First, age-related effects on the various measures of peer descriptions were studied in normal boys. Second, peer descriptions made by oppositional-defiant and conduct-disordered (CD) boys were compared with those made by a normal control (NC) group and a psychiatric control group with internalizing disorders (ID). Just like younger normal bays when compared with older ones CD boys, when compared with NC boys, perceived their peers more from an egocentric point of view. They paid less attention to the peers' inner, personal worlds and instead attended more to the peers' external qualities; more specifically they focused more on items relating to the peers' activities with others. In all these respects ID boys took a position in between CD and NC boys without differing significantly from either group. Findings concerning CD boys' representations of peers are discussed with respect to other aspects of mental representation (perspective-taking, empathy) and the effect of these representations on the generation of nonprosocial and antisocial solutions to social problems with peers.
C1 FREE UNIV AMSTERDAM,AMSTERDAM,NETHERLANDS.
RP MATTHYS, W (reprint author), UNIV UTRECHT HOSP,RUDOLF MAGNUS INST NEUROSCI,DEPT CHILD & ADOLESCENT PSYCHIAT,POB 85500,3508 GA UTRECHT,NETHERLANDS.
NR 40
TC 13
Z9 13
U1 0
U2 4
PU PLENUM PUBL CORP
PI NEW YORK
PA 233 SPRING ST, NEW YORK, NY 10013
SN 0147-5916
J9 COGNITIVE THER RES
JI Cogn. Ther. Res.
PD JUN
PY 1995
VL 19
IS 3
BP 357
EP 372
DI 10.1007/BF02230405
PG 16
WC Psychology, Clinical
SC Psychology
GA RB305
UT WOS:A1995RB30500006
DA 2020-02-16
ER

PT J
AU BOWEN, F
   VITARO, F
   KERR, M
   PELLETIER, D
AF BOWEN, F
   VITARO, F
   KERR, M
   PELLETIER, D
TI CHILDHOOD INTERNALIZING PROBLEMS - PREDICTION FROM KINDERGARTEN, EFFECT
   OF MATERNAL OVERPROTECTIVENESS, AND SEX-DIFFERENCES
SO DEVELOPMENT AND PSYCHOPATHOLOGY
LA English
DT Article
ID PRESCHOOL BEHAVIOR QUESTIONNAIRE; EARLY ELEMENTARY-SCHOOL; EXTERNALIZING
   PROBLEMS; CHILDRENS PERCEPTIONS; DEPRESSION INVENTORY; PEER STATUS;
   AGGRESSION; WITHDRAWAL; BOYS; INHIBITION
AB Research on the development of childhood internalizing problems has largely failed to consider that there may be different developmental paths for boys and girls. Additionally, studies have begun with elementary school children who are well beyond their first social experiences. This study follows 144 boys and 125 girls from kindergarten (for most children the time of first social experiences) to fifth grade. We identify the best predictors of fifth grade internalizing problems from kindergarten measure of anxiety-withdrawal, shyness, adaptability, and popularity. We also test whether maternal overprotectiveness moderates the link between kindergarten predictors and fifth-grade internalizing problems. Throughout, we consider boys and girls separately. Peer-rated unpopularity was the best predictor of later problems for both boys and girls, followed by peer-rated shyness for boys and teacher-rated anxiety-withdrawal for girls. Maternal overprotectiveness was more important for boys than girls. For boys overprotectiveness reduced the predictive link between some kindergarten variables and some fifth-grade outcomes; for girls overprotectiveness did not significantly moderate the predictive link. We discuss the advantages of different perspectives (peers, teachers, and mothers) for predicting internalizing problems. We also discuss the roles of early temperament, early social experience, and maternal overprotectiveness versus close temporal experience in developing internalizing problems.
C1 UNIV QUEBEC,HULL,PQ,CANADA.
RP BOWEN, F (reprint author), UNIV MONTREAL,FAC SCI EDUC,DEPT PSYCHOPEDAGOGY & ANDRAGOGY,POB 6128,BRANCH CTR VILLE,MONTREAL,PQ H3C 3J7,CANADA.
NR 64
TC 16
Z9 16
U1 0
U2 0
PU CAMBRIDGE UNIV PRESS
PI NEW YORK
PA 40 WEST 20TH STREET, NEW YORK, NY 10011-4211
SN 0954-5794
J9 DEV PSYCHOPATHOL
JI Dev. Psychopathol.
PD SUM
PY 1995
VL 7
IS 3
BP 481
EP 498
DI 10.1017/S0954579400006647
PG 18
WC Psychology, Developmental
SC Psychology
GA RL784
UT WOS:A1995RL78400006
DA 2020-02-16
ER

PT J
AU SILVERN, L
   KARYL, J
   WAELDE, L
   HODGES, WF
   STAREK, J
   HEIDT, E
   MIN, K
AF SILVERN, L
   KARYL, J
   WAELDE, L
   HODGES, WF
   STAREK, J
   HEIDT, E
   MIN, K
TI RETROSPECTIVE REPORTS OF PARENTAL PARTNER ABUSE - RELATIONSHIPS TO
   DEPRESSION, TRAUMA SYMPTOMS AND SELF-ESTEEM AMONG COLLEGE-STUDENTS
SO JOURNAL OF FAMILY VIOLENCE
LA English
DT Article
DE SPOUSE ABUSE; EFFECTS ON CHILDREN; POSTTRAUMATIC STRESS DISORDER; CHILD
   ABUSE
ID MARITAL VIOLENCE; SEXUAL ABUSE; UNINTENDED VICTIMS; INTACT FAMILIES;
   BATTERED WOMEN; CHILDREN; ADJUSTMENT; CHILDHOOD; STRESS; VICTIMIZATION
AB This study rested whether retrospective reports of childhood exposure to parental partner abuse were associated with internalizing aspects of adult adjustment. Participants were 550 men and women college students. Among women, childhood exposure to partner abuse was related to depression, trauma-related symptoms, and low self-esteem; among men, exposure was associated with trauma-related symptoms. These relationships were statistically independent of reported parental alcohol abuse and divorce. Relationships of parental partner abuse to low self-esteem and depression among women were also independent of variation in retrospective reports of child sexual and physical abuse. However the relationship of partner abuse to trauma-related symptoms depended, in part, on the co-occurrence of child abuse. The discussion addressed implications of the findings for future research and for clinical practice.
RP SILVERN, L (reprint author), UNIV COLORADO,DEPT PSYCHOL,CAMPUS BOX 345,BOULDER,CO 80309, USA.
OI Waelde, Lynn/0000-0003-1331-1759
NR 59
TC 85
Z9 85
U1 0
U2 8
PU PLENUM PUBL CORP
PI NEW YORK
PA 233 SPRING ST, NEW YORK, NY 10013
SN 0885-7482
J9 J FAM VIOLENCE
JI J. Fam. Violence
PD JUN
PY 1995
VL 10
IS 2
BP 177
EP 202
DI 10.1007/BF02110599
PG 26
WC Psychology, Clinical; Family Studies
SC Psychology; Family Studies
GA QW743
UT WOS:A1995QW74300003
DA 2020-02-16
ER

PT J
AU RYDELL, AM
   DAHL, M
   SUNDELIN, C
AF RYDELL, AM
   DAHL, M
   SUNDELIN, C
TI CHARACTERISTICS OF SCHOOL-CHILDREN WHO ARE CHOOSY EATERS
SO JOURNAL OF GENETIC PSYCHOLOGY
LA English
DT Article
ID ONSET ANOREXIA-NERVOSA; EATING DISORDERS; BEHAVIOR PROBLEMS;
   YOUNG-CHILDREN; TEACHERS
AB Choosiness, manifested in refusal of foods, eating little, and disinterest in food, was studied with regard to prevalence, stability, sociodemographic characteristics, health problems, weight, and associated problem behaviors in a sample of 240 Swedish primary school children. Questionnaires were used, and data on sociodemographic variables, health problems, weight, and height were collected from child health-care and school health records. Choosiness was present in one third of the children, but only 8% showed choosy behavior both at home and in school. The choosy children had no more health problems than others, nor were they significantly thinner. Choosiness was not related to gender, social class, or ethnic background. The choosy children had modestly elevated levels of externalizing, hyperactive, and internalizing behavior. The choosy children with a history of refusal to eat in infancy or preschool age had more pronounced choosy behavior and had more problem behaviors than the other choosy children. Choosiness can not easily be categorized within an eating disorders or main problem syndromes of childhood frame of reference.
C1 UNIV HOSP UPPSALA, DEPT PEDIAT, UPPSALA, SWEDEN.
RP RYDELL, AM (reprint author), UPPSALA UNIV, DEPT CLIN PSYCHOL, BOX 1225, S-75142 UPPSALA, SWEDEN.
NR 30
TC 45
Z9 46
U1 0
U2 3
PU ROUTLEDGE JOURNALS, TAYLOR & FRANCIS LTD
PI ABINGDON
PA 2-4 PARK SQUARE, MILTON PARK, ABINGDON OX14 4RN, OXON, ENGLAND
SN 0022-1325
EI 1940-0896
J9 J GENET PSYCHOL
JI J. Genet. Psychol.
PD JUN
PY 1995
VL 156
IS 2
BP 217
EP 229
DI 10.1080/00221325.1995.9914818
PG 13
WC Psychology, Developmental; Psychology; Psychology, Multidisciplinary
SC Psychology
GA RF129
UT WOS:A1995RF12900007
PM 7798080
DA 2020-02-16
ER

PT J
AU MEDWAY, FJ
   DAVIS, KE
   CAFFERTY, TP
   CHAPPELL, KD
   OHEARN, RE
AF MEDWAY, FJ
   DAVIS, KE
   CAFFERTY, TP
   CHAPPELL, KD
   OHEARN, RE
TI FAMILY DISRUPTION AND ADULT ATTACHMENT CORRELATES OF SPOUSE AND CHILD
   REACTIONS TO SEPARATION AND REUNION DUE TO OPERATION DESERT-STORM
SO JOURNAL OF SOCIAL AND CLINICAL PSYCHOLOGY
LA English
DT Article
ID PERSPECTIVE; MARRIAGE; STYLES; LOVE; WORK
AB Employing predictors derived from the stress resistance and adult attachment literature, two studies are reported on the effects of war separation due to Operation Desert Storm on the families of South Carolina Reserve and National Guard member families. Study One, conducted during March and April 1991 (just following the cessation of fighting), sampled soldiers' spouses who attended military support group meetings. Data showed that separation was correlated with emotional distress for spouses and internalizing-type behavior problems in children. Spouse distress was positively correlated with family disruption ratings and negatively correlated with attachment security whereas children's reactions were primarily determined by mother distress and, to a lesser extent, family disruption. Attachment style was a particularly powerful predictor of distress among childless spouses. Only for those reporting high levels of family disruption did military support group perceptions moderate distress levels. In Study Two, conducted in December 1991, six months after reunion, another sample was studied using participants who responded to a survey mailed to spouses of all state Reserve and National Guard personnel activated during Desert Storm. The instrument assessed retrospective accounts of distress during separation, and children's behavior at separation and reunion. As in Study One, distress was related to family disruption and attachment style, and maternal distress was highly related to children's behavior during deployment and at reunion. Adult attachment security was significantly related to children's behavior at reunion and marginally related to behavior problems during separation. Results are discussed with reference to both research on effects of war-related stresses on families, and on importance of considering adult attachment in research on stressful separations.
C1 COLUMBIA COLL,COLUMBIA,SC.
   AUBURN UNIV,AUBURN,AL 36849.
RP MEDWAY, FJ (reprint author), UNIV S CAROLINA,DEPT PSYCHOL,COLUMBIA,SC 29208, USA.
NR 47
TC 45
Z9 45
U1 0
U2 2
PU GUILFORD PRESS
PI NEW YORK
PA 72 SPRING STREET, NEW YORK, NY 10012
SN 0736-7236
J9 J SOC CLIN PSYCHOL
JI J. Soc. Clin. Psychol.
PD SUM
PY 1995
VL 14
IS 2
BP 97
EP 118
DI 10.1521/jscp.1995.14.2.97
PG 22
WC Psychology, Clinical; Psychology, Social
SC Psychology
GA RL450
UT WOS:A1995RL45000001
DA 2020-02-16
ER

PT J
AU WILENS, TE
   BIEDERMAN, J
   KIELY, K
   BREDIN, E
   SPENCER, TJ
AF WILENS, TE
   BIEDERMAN, J
   KIELY, K
   BREDIN, E
   SPENCER, TJ
TI PILOT-STUDY OF BEHAVIORAL AND EMOTIONAL DISTURBANCES IN THE HIGH-RISK
   CHILDREN OF PARENTS WITH OPIOID DEPENDENCE
SO JOURNAL OF THE AMERICAN ACADEMY OF CHILD AND ADOLESCENT PSYCHIATRY
LA English
DT Article
DE SUBSTANCE ABUSE; PSYCHOPATHOLOGY; RISK FACTORS
ID ATTENTION-DEFICIT DISORDER; DRUG-USE; PSYCHIATRIC DIAGNOSES; ALCOHOLIC
   PARENTS; HYPERACTIVE BOYS; YOUNG ADULTHOOD; SUBSTANCE USE;
   PSYCHOPATHOLOGY; CONVERGENCE; COMORBIDITY
AB Objective: Despite the prevalence of nonalcohol substance abuse disorders, few data are available on the high-risk children of parents with these disorders. To this end as a preliminary study, children of opioid-dependent parents were assessed on measures of emotional and behavioral problems. Method: Child Behavior Checklist data from 15 girls and 29 boys (mean age 10.4 years) from 27 families of parents receiving treatment in a methadone maintenance clinic were compared with matched data from referred children with attention-deficit hyperactivity disorder: plus comorbid psychiatric disorders (''comorbid ADHD children'') and medically referred children without ADHD (''controls''). Results: The children of opioid-dependent parents had significantly poorer competency scores, and higher scores on both Internalizing and Externalizing subscales of the Child Behavior Checklist, compared with controls (p values < .01), but not compared with comorbid ADHD children. Twenty-four children (55%) of opioid-dependent parents had elevated subscale scores indicative of significant psychopathology. Conclusions: These pilot data seem to indicate that the 4- to 18-year-old children of parents with opioid dependence have high rates of psychopathology and significant dysfunction and suggest the need for further controlled studies in this population.
C1 HARVARD UNIV,SCH MED,BOSTON,MA.
   BAY COVE SUBST ABUSE CLIN,BOSTON,MA.
RP WILENS, TE (reprint author), MASSACHUSETTS GEN HOSP,PEDIAT PSYCHOPHARMACOL UNIT,ACC 725,BOSTON,MA 02114, USA.
NR 48
TC 64
Z9 64
U1 0
U2 5
PU WILLIAMS & WILKINS
PI BALTIMORE
PA 351 WEST CAMDEN ST, BALTIMORE, MD 21201-2436
SN 0890-8567
J9 J AM ACAD CHILD PSY
JI J. Am. Acad. Child Adolesc. Psychiatr.
PD JUN
PY 1995
VL 34
IS 6
BP 779
EP 785
DI 10.1097/00004583-199506000-00019
PG 7
WC Psychology, Developmental; Pediatrics; Psychiatry
SC Psychology; Pediatrics; Psychiatry
GA QZ536
UT WOS:A1995QZ53600019
PM 7608052
DA 2020-02-16
ER

PT J
AU MOSS, HB
   VANYUKOV, M
   MAJUMDER, PP
   KIRISCI, L
   TARTER, RE
AF MOSS, HB
   VANYUKOV, M
   MAJUMDER, PP
   KIRISCI, L
   TARTER, RE
TI PREPUBERTAL SONS OF SUBSTANCE-ABUSERS - INFLUENCES OF PARENTAL AND
   FAMILIAL SUBSTANCE-ABUSE ON BEHAVIORAL DISPOSITION, IQ, AND
   SCHOOL-ACHIEVEMENT
SO ADDICTIVE BEHAVIORS
LA English
DT Article
ID ADOPTEES RAISED APART; YOUNG MEN; HIGH-RISK; PSYCHIATRIC-DIAGNOSIS;
   EMOTIONAL-PROBLEMS; DRUG-ABUSE; ALCOHOLISM; CHILDREN; PSYCHOPATHOLOGY;
   RESPONSES
AB In order to better understand the transgeneration liability for a substance abuse disorder, we investigated the impact of parental and familial substance abuse disorders on prepubertal boys. Specifically, the influence of each parent's substance abuse history and the effects of significant family aggregation of substance abuse disorders were tested as predictors of the child's behavioral disposition, IQ, and school achievement scores, while controlling for socioeconomic status (SES). Sons of substance abusing fathers were found to have higher externalizing and internalizing problem-behavior scores, Lower IQ scores, and lower school achievement scores. Internalizing and externalizing problem-behavior scores were most strongly associated with bilinear parental substance abuse, whereas SES and paternal substance abuse were most strongly associated with IQ and school performance scores. The results are compatible with the hypothesis that although paternal substance abuse has an adverse impact on the son's functioning, bilineal parental substance abuse is associated with the greatest behavioral deviancy among prepubertal males and is associated with a greater liability for substance abuse.
RP MOSS, HB (reprint author), UNIV PITTSBURGH,SCH MED,WESTERN PSYCHIAT INST & CLIN,CTR EDUC & DRUG ABUSE RES,3811 OHARA ST,PITTSBURGH,PA 15213, USA.
FU NIDA NIH HHSUnited States Department of Health & Human ServicesNational
   Institutes of Health (NIH) - USANIH National Institute on Drug Abuse
   (NIDA) [P50-DA 05605]
NR 60
TC 34
Z9 35
U1 0
U2 2
PU PERGAMON-ELSEVIER SCIENCE LTD
PI OXFORD
PA THE BOULEVARD, LANGFORD LANE, KIDLINGTON, OXFORD, ENGLAND OX5 1GB
SN 0306-4603
J9 ADDICT BEHAV
JI Addict. Behav.
PD MAY-JUN
PY 1995
VL 20
IS 3
BP 345
EP 358
DI 10.1016/0306-4603(94)00077-C
PG 14
WC Psychology, Clinical; Substance Abuse
SC Psychology; Substance Abuse
GA QX022
UT WOS:A1995QX02200006
PM 7653316
DA 2020-02-16
ER

PT J
AU WILLIAMS, M
AF WILLIAMS, M
TI CHILDHOOD WITHDRAWAL AS A PRECURSOR OF INTERNALIZING DIFFICULTIES IN
   ADULTHOOD
SO CANADIAN PSYCHOLOGY-PSYCHOLOGIE CANADIENNE
LA English
DT Meeting Abstract
C1 CONCORDIA UNIV,MONTREAL,PQ,CANADA.
NR 0
TC 0
Z9 0
U1 0
U2 0
PU CANADIAN PSYCHOL ASSOC
PI QUEBEC CITY
PA RUE VINCENT RD OLD CHELSEA, QUEBEC CITY J0X 2N0, CANADA
SN 0708-5591
J9 CAN PSYCHOL
JI Can. Psychol.-Psychol. Can.
PD MAY
PY 1995
VL 36
IS 2A
BP 190
EP 190
PG 1
WC Psychology, Multidisciplinary
SC Psychology
GA QZ310
UT WOS:A1995QZ31000512
DA 2020-02-16
ER

PT J
AU FERDINAND, RF
   VERHULST, FC
   WIZNITZER, M
AF FERDINAND, RF
   VERHULST, FC
   WIZNITZER, M
TI CONTINUITY AND CHANGE OF SELF-REPORTED PROBLEM BEHAVIORS FROM
   ADOLESCENCE INTO YOUNG ADULTHOOD
SO JOURNAL OF THE AMERICAN ACADEMY OF CHILD AND ADOLESCENT PSYCHIATRY
LA English
DT Article
DE PSYCHOPATHOLOGY; EPIDEMIOLOGY; LONGITUDINAL; ADOLESCENCE; YOUNG
   ADULTHOOD; YOUTH SELF-REPORT; YOUNG ADULT SELF-REPORT
ID EPIDEMIOLOGIC SAMPLE; PSYCHOPATHOLOGY; COMPETENCE; STABILITY; CHILDREN;
   RISK
AB Objective: To investigate the 4-year course of behavioral and emotional problems from adolescence into young adulthood in a general population sample. Method: The population consisted of 364 individuals, aged 15 to 18 years at the beginning of the study. Subjects filled out the Youth Self-Report at the first time of assessment. At follow-up, 2 and 4 years later, subjects aged 19 or older completed the Young Adult Self-Report, which was derived from the Youth Self-Report. Results: Almost 40% of the adolescents who were classified as deviant initially were still deviant 4 years later. There was no significant difference in the continuity of internalizing problems versus externalizing problems in this sample. Conclusions: All types of problems tended to persist to a similar degree. This holds also for problems that are often regarded as typical childhood problems, such as attention problems and hyperactivity. Because adolescent problems are likely to continue, we need more knowledge on the efficacy of interventions.
C1 ERASMUS UNIV ROTTERDAM,SOPHIA CHILDRENS HOSP,DEPT CHILD & ADOLESCENT PSYCHIAT,3015 GJ ROTTERDAM,NETHERLANDS.
   UNIV GRONINGEN,DEPT SOCIAL PSYCHIAT,GRONINGEN,NETHERLANDS.
NR 34
TC 79
Z9 80
U1 0
U2 5
PU WILLIAMS & WILKINS
PI BALTIMORE
PA 351 WEST CAMDEN ST, BALTIMORE, MD 21201-2436
SN 0890-8567
J9 J AM ACAD CHILD PSY
JI J. Am. Acad. Child Adolesc. Psychiatr.
PD MAY
PY 1995
VL 34
IS 5
BP 680
EP 690
DI 10.1097/00004583-199505000-00020
PG 11
WC Psychology, Developmental; Pediatrics; Psychiatry
SC Psychology; Pediatrics; Psychiatry
GA QV536
UT WOS:A1995QV53600020
PM 7775363
DA 2020-02-16
ER

PT J
AU MARTIN, SL
   GORDON, TE
   KUPERSMIDT, JB
AF MARTIN, SL
   GORDON, TE
   KUPERSMIDT, JB
TI SURVEY OF EXPOSURE TO VIOLENCE AMONG THE CHILDREN OF MIGRANT AND
   SEASONAL FARM-WORKERS
SO PUBLIC HEALTH REPORTS
LA English
DT Article
ID COMMUNITY VIOLENCE; FAMILY VIOLENCE; UNINTENDED VICTIMS; BEHAVIOR
   PROBLEMS; MARITAL VIOLENCE; ABUSED-CHILDREN; BATTERED WOMEN; ADJUSTMENT;
   WITNESSES; SYMPTOMS
AB Numerous children of migrant and seasonal farm workers live in rural areas of our country.  The lifestyles and living conditions of farm workers place the children of these families at high risk for many health problems.  However, few studies have focused on the emotional and behavioral well-being of these children.
   This study extends past research by examining the emotional and behavioral health of the children of farm workers in relation to a potentially risky environmental exposure, namely, exposure to violence.  In this descriptive study, the extent of violence exposure, including being a witness to and a victim of violence, is examined among 8-11-year-old children of migrant and seasonal farm workers.  Potential relationships between sociodemographic factors and violence exposure are examined, and associations between violence exposure and children's emotional and behavioral problems, and weapon carrying behavior are investigated.
   The results show that more than half of the study children had been exposed to violence, with 46 percent having witnessed violence among others and 19 percent having been the direct victims of violence.  There was a fair degree of overlap between having witnessed violence and having been a victim of violence; 13 percent of all study children both witnessed and had been victims of violence, 33 percent only had witnessed violence, and 6 percent only had been victims of violence.
   Violence exposure was positively related to children's emotional problems, behavioral problems, and weapon carrying behavior.  Compared to nonexposed children, violence exposed children were eight times more likely to evidence internalizing problems, were six times more likely to evidence externalizing problems, and were four times more likely to carry weapons (specifically, knives or guns).
   These findings suggest that there is a need for further research on this high-risk population, as well as the need to develop and implement innovative public health interventions for rural children.
C1 UNIV N CAROLINA,DEPT PSYCHOL,CHAPEL HILL,NC 27599.
RP MARTIN, SL (reprint author), UNIV N CAROLINA,SCH PUBL HLTH,DEPT MATERNAL & CHILD HLTH,CB 7400,CHAPEL HILL,NC 27599, USA.
FU NIMH NIH HHSUnited States Department of Health & Human ServicesNational
   Institutes of Health (NIH) - USANIH National Institute of Mental Health
   (NIMH) [R0 MH 48101, P20 MH49878]; PHS HHSUnited States Public Health
   Service [MCJ-107]
NR 52
TC 32
Z9 32
U1 0
U2 8
PU US GOVERNMENT PRINTING OFFICE
PI WASHINGTON
PA SUPT OF DOCUMENTS, WASHINGTON, DC 20402-9325
SN 0033-3549
J9 PUBLIC HEALTH REP
JI Public Health Rep.
PD MAY-JUN
PY 1995
VL 110
IS 3
BP 268
EP 276
PG 9
WC Public, Environmental & Occupational Health
SC Public, Environmental & Occupational Health
GA RE043
UT WOS:A1995RE04300006
PM 7610214
DA 2020-02-16
ER

PT J
AU LUTHAR, SS
AF LUTHAR, SS
TI SOCIAL COMPETENCE IN THE SCHOOL SETTING - PROSPECTIVE CROSS-DOMAIN
   ASSOCIATIONS AMONG INNER-CITY TEENS
SO CHILD DEVELOPMENT
LA English
DT Article
ID HIGH-RISK ADOLESCENTS; DEVELOPMENTAL PSYCHOPATHOLOGY;
   ACADEMIC-ACHIEVEMENT; CHILDHOOD DEPRESSION; CHILDREN; RESILIENCE;
   STRESS; VULNERABILITY; ADAPTATION; DISORDERS
AB In this 6-month prospective study of 138 ninth-grade inner-city students, associations among different aspects of school-based social competence were examined. In addition, links between initial emotional adjustment and subsequent social competence at school were explored. Aspects of social competence examined included academic achievement, peer reputation, and teacher-rated classroom behaviors. Emotional adjustment was measured based on self-reported internalizing and externalizing symptoms. Consonant with views positing continuity and coherence of development, high temporal consistency was found within each social competence domain. In addition, superior adjustment in one domain was sometimes associated with subsequent improvements in other spheres as well. Exceptions found to this pattern were that (a) both as an antecedent and as a consequent variable, peer-rated sociability was negatively linked with other indices of school-based functioning, and (b) among girls, high anxiety was related to improved performance at school over the year. Ecological influences in adolescent adjustment are discussed, and implications of the findings for future research are explored.
RP LUTHAR, SS (reprint author), YALE UNIV,SCH MED,CMHC SAC-S207,34 PK ST,NEW HAVEN,CT 06519, USA.
FU NIDA NIH HHSUnited States Department of Health & Human ServicesNational
   Institutes of Health (NIH) - USANIH National Institute on Drug Abuse
   (NIDA) [K21 DA000202, DA00202]
NR 62
TC 68
Z9 68
U1 0
U2 6
PU UNIV CHICAGO PRESS
PI CHICAGO
PA 5720 S WOODLAWN AVE, CHICAGO, IL 60637
SN 0009-3920
J9 CHILD DEV
JI Child Dev.
PD APR
PY 1995
VL 66
IS 2
BP 416
EP 429
DI 10.1111/j.1467-8624.1995.tb00880.x
PG 14
WC Psychology, Educational; Psychology, Developmental
SC Psychology
GA QX040
UT WOS:A1995QX04000011
PM 7750374
OA Green Accepted
DA 2020-02-16
ER

PT J
AU HAAGER, D
   VAUGHN, S
AF HAAGER, D
   VAUGHN, S
TI PARENT, TEACHER, PEER, AND SELF-REPORTS OF THE SOCIAL COMPETENCE OF
   STUDENTS WITH LEARNING-DISABILITIES
SO JOURNAL OF LEARNING DISABILITIES
LA English
DT Article
ID DISABLED STUDENTS; CLASSROOM-BEHAVIOR; ACHIEVING STUDENTS; SOCIOMETRIC
   STATUS; LD CHILDREN; ACHIEVEMENT; SKILLS; ACCEPTANCE; ADOLESCENTS;
   PERSPECTIVE
AB The social competence of students with learning disabilities (LD), low achievement (LA), and average to high achievement (AHA) was examined from the perspectives of parents, teachers, peels, and self, guided by a theoretical model of social competence (Vaughn & Hogan, 1990) that includes social skills, behavior problems, peer relations, and self-perceptions. Parent ratings of social skills did not differ significantly among achievement groups; however, for two factors of behavior problems (internalizing and hyperactivity), students with LD and LA were rated as having more problems than AHA students. Teachers perceived students with LD and LA as demonstrating poorer social skills and more behavior problems than AHA students. Peer ratings indicated that students with LD and LA were less liked by peers than were AHA students, yet only LA students received significantly higher peer rejection. Self-reports differentiated the groups on one factor: cooperation. Discussion focuses on the complexity of social competence as a construct, and explanations of the results are offered.
C1 UNIV MIAMI,DEPT TEACHING & LEARNING,CORAL GABLES,FL 33124.
   UNIV MIAMI,DEPT PSYCHOL,CORAL GABLES,FL 33124.
RP HAAGER, D (reprint author), CALIF STATE UNIV LOS ANGELES,DIV SPECIAL EDUC,5151 STATE UNIV DR,LOS ANGELES,CA 90032, USA.
NR 60
TC 58
Z9 61
U1 0
U2 8
PU PRO-ED INC
PI AUSTIN
PA 8700 SHOAL CREEK BLVD, AUSTIN, TX 78757-6897
SN 0022-2194
J9 J LEARN DISABIL
JI J. Learn. Disabil.
PD APR
PY 1995
VL 28
IS 4
BP 205
EP &
DI 10.1177/002221949502800403
PG 0
WC Education, Special; Rehabilitation
SC Education & Educational Research; Rehabilitation
GA QN864
UT WOS:A1995QN86400003
PM 7738433
DA 2020-02-16
ER

PT J
AU WALKER, LS
   GARBER, J
   VANSLYKE, DA
   GREENE, JW
AF WALKER, LS
   GARBER, J
   VANSLYKE, DA
   GREENE, JW
TI LONG-TERM HEALTH OUTCOMES IN PATIENTS WITH RECURRENT ABDOMINAL-PAIN
SO JOURNAL OF PEDIATRIC PSYCHOLOGY
LA English
DT Article
DE RECURRENT ABDOMINAL PAIN; LONGITUDINAL; PAIN; EMOTIONAL ADJUSTMENT;
   PROGNOSIS
ID CHILDREN; ADOLESCENTS; DEPRESSION; SYMPTOMS; ANXIETY; PARENTS
AB Investigated somatic and emotional symptoms, functional disability and health service utilization in 31 former RAP patients and 32 former well patients who had originally been interviewed 5 to 6 years earlier. Both former patients and their mothers were interviewed for this follow-up study. Medical records were obtained for those patients who reported receiving new diagnoses for abdominal pain since their initial assessment. Results indicated that only one of the former RAP patients was later diagnosed with organic disease that clearly accounted for his earlier abdominal pain. Nonetheless, at follow-lip former RAP patients reported significantly higher levels of abdominal pain, other somatic symptoms, and functional disability (including school/work absence) than did former well patients. Mothers reported higher levels of internalizing emotional symptoms in former RAP patients than in former well patients.
C1 VANDERBILT UNIV,SCH MED,NASHVILLE,TN 37240.
RP WALKER, LS (reprint author), VANDERBILT UNIV,SCH MED,DIV ADOLESCENT MED,436 MED CTR S,NASHVILLE,TN 37232, USA.
FU NICHD NIH HHSUnited States Department of Health & Human ServicesNational
   Institutes of Health (NIH) - USANIH Eunice Kennedy Shriver National
   Institute of Child Health & Human Development (NICHD) [HD23264]
NR 28
TC 130
Z9 131
U1 0
U2 6
PU PLENUM PUBL CORP
PI NEW YORK
PA 233 SPRING ST, NEW YORK, NY 10013
SN 0146-8693
J9 J PEDIATR PSYCHOL
JI J. Pediatr. Psychol.
PD APR
PY 1995
VL 20
IS 2
BP 233
EP 245
DI 10.1093/jpepsy/20.2.233
PG 13
WC Psychology, Developmental
SC Psychology
GA QV801
UT WOS:A1995QV80100007
PM 7760222
DA 2020-02-16
ER

PT J
AU THOMAS, AM
   FOREHAND, R
   NEIGHBORS, B
AF THOMAS, AM
   FOREHAND, R
   NEIGHBORS, B
TI CHANGE IN MATERNAL DEPRESSIVE MOOD - UNIQUE CONTRIBUTIONS TO ADOLESCENT
   FUNCTIONING OVER TIME
SO ADOLESCENCE
LA English
DT Article
ID CHILDREN; PARENTS; COMPETENCE
AB There is substantial evidence of the relationship between maternal depressive mood and problematic child functioning.  The vast majority of studies in this area concentrate on cross-sectional designs and depressive mood at one point in time.  In contrast to the existing literature, the goal of this study was to investigate the relation of change in maternal depressed mood across time and adolescent functioning, including the possible moderating effects of gender of the adolescent and the marital status of parents.  Regression analyses indicated that increased depressed mood across one year predicted teacher report of higher levels of externalizing and internalizing problems and lower levels of social competence, above that which could be predicted from the initial assessment of depressed mood.  With one exception, neither gender nor parental marital status qualified the findings.  The results suggest that static levels of maternal depressive mood are not sufficient for forecasting adolescent functioning.  Future research needs also to consider change in such mood.
C1 UNIV GEORGIA,ATHENS,GA 30602.
RP THOMAS, AM (reprint author), LOYOLA COLL MARYLAND,DEPT PSYCHOL,4501 N CHARLES ST,BALTIMORE,MD 21210, USA.
OI Forehand, Rex/0000-0002-5954-4032
NR 18
TC 18
Z9 18
U1 0
U2 2
PU LIBRA PUBLISHERS INC
PI SAN DIEGO
PA 3089C CLAIREMONT DR SUITE 383, SAN DIEGO, CA 92117
SN 0001-8449
J9 ADOLESCENCE
JI Adolescence
PD SPR
PY 1995
VL 30
IS 117
BP 43
EP 52
PG 10
WC Psychology, Developmental
SC Psychology
GA QV161
UT WOS:A1995QV16100003
PM 7625263
DA 2020-02-16
ER

PT J
AU MANASSIS, K
   BRADLEY, S
   GOLDBERG, S
   HOOD, J
   SWINSON, RP
AF MANASSIS, K
   BRADLEY, S
   GOLDBERG, S
   HOOD, J
   SWINSON, RP
TI BEHAVIORAL-INHIBITION, ATTACHMENT AND ANXIETY IN CHILDREN OF MOTHERS
   WITH ANXIETY DISORDERS
SO CANADIAN JOURNAL OF PSYCHIATRY-REVUE CANADIENNE DE PSYCHIATRIE
LA English
DT Article; Proceedings Paper
CT 40th Annual Meeting of the
   American-Academy-of-Child-and-Adolescent-Psychiatry
CY OCT 26-31, 1993
CL SAN ANTONIO, TX
SP Amer Acad Child & Adolescent Psychiat
ID SOCIAL SUPPORT; PRESCHOOLERS; COMPETENCE; CONSTRUCT; SECURITY; PARENTS;
   PEER; LIFE
AB Objective:  This study examined the relationship between behavioural inhibition, insecure mother-child attachment and evidence of anxiety in the offspring of mothers with anxiety disorders.  Method:  Twenty children aged 18 to 59 months who were born to 18 mothers with diagnosed anxiety disorders were examined for behavioural inhibition (Kagan's measures) and mother-child attachment (Strange Situation Procedure).  Child anxiety was assessed using DSM-III-R criteria and the Child Behavior Checklist (CBCL).  Results:  Sixty-five percent of the children were behaviourally inhibited.  They showed more somatic problems and fewer destructive behaviours than those who were not inhibited.  Eighty percent of the children were insecurely attached.  They had higher CBCL internalizing scores than secure children and three of them met diagnostic criteria for anxiety disorders.  Conclusion:  Though preliminary, this work suggests a need to identify children of anxious mothers as being at risk for anxiety, especially in the presence of inhibited temperament or attachment difficulties.
C1 UNIV TORONTO,INST MED SCI,TORONTO,ON M5S 1A1,CANADA.
   UNIV TORONTO,DEPT PSYCHIAT,TORONTO,ON M5S 1A1,CANADA.
RP MANASSIS, K (reprint author), HOSP SICK CHILDREN,DEPT PSYCHIAT,555 UNIV AVE,TORONTO,ON M5G 1X8,CANADA.
NR 33
TC 85
Z9 85
U1 2
U2 23
PU CANADIAN PSYCHIATRIC ASSOC
PI OTTAWA
PA SUITE 200, 237 ARGYLE AVE, OTTAWA ON K2P 1B8, CANADA
SN 0706-7437
J9 CAN J PSYCHIAT
JI Can. J. Psychiat.-Rev. Can. Psychiat.
PD MAR
PY 1995
VL 40
IS 2
BP 87
EP 92
DI 10.1177/070674379504000206
PG 6
WC Psychiatry
SC Psychiatry
GA QZ613
UT WOS:A1995QZ61300006
PM 7788623
DA 2020-02-16
ER

PT J
AU GOLDBERG, S
   GOTOWIEC, A
   SIMMONS, RJ
AF GOLDBERG, S
   GOTOWIEC, A
   SIMMONS, RJ
TI INFANT-MOTHER ATTACHMENT AND BEHAVIOR PROBLEMS IN HEALTHY AND
   CHRONICALLY ILL PRESCHOOLERS
SO DEVELOPMENT AND PSYCHOPATHOLOGY
LA English
DT Article
ID CHRONIC ILLNESS
AB Analysis of longitudinal data for 145 children [5] healthy, 40 with cystic fibrosis (CF), and 54 with congenital heart disease (CHD)I was conducted: (a) to ascertain whether behavioral problems evident in older medically compromised children would be reported as early as 2-3 years-of-age; and (b) to test theoretical predictions concerning the role of infant-mother attachment in the etiology of behavior problems. As predicted, children with a medical diagnosis received higher scores from parents on the Child Behavior Checklist (CBCL), primarily on the Internalizing scale. Reports of somatic symptoms did not account for this effect. Contrary to predictions, children with CHD were reported to have more behavior problems than those with CF. Secure attachment was associated with lower CBCL scores for internalizing problems regardless of medical status. The increase in behavior problem reports associated with insecure attachment was shown to reflect an effect of avoidance rather than insecurity per se. The importance of distinguishing effects of different types of insecurity and the need for meta-analytic strategies to do so is emphasized.
C1 CLARKE INST PSYCHIAT,TORONTO,ON M5T 1R8,CANADA.
RP GOLDBERG, S (reprint author), HOSP SICK CHILDREN,PSYCHIAT RES UNIT,555 UNIV AVE,TORONTO,ON M5G 1X8,CANADA.
NR 35
TC 56
Z9 58
U1 0
U2 17
PU CAMBRIDGE UNIV PRESS
PI NEW YORK
PA 40 WEST 20TH STREET, NEW YORK, NY 10011-4211
SN 0954-5794
J9 DEV PSYCHOPATHOL
JI Dev. Psychopathol.
PD SPR
PY 1995
VL 7
IS 2
BP 267
EP 282
DI 10.1017/S0954579400006490
PG 16
WC Psychology, Developmental
SC Psychology
GA QW982
UT WOS:A1995QW98200004
DA 2020-02-16
ER

PT J
AU URMAN, R
   ICKOWICZ, A
   FULFORD, P
   TANNOCK, R
AF URMAN, R
   ICKOWICZ, A
   FULFORD, P
   TANNOCK, R
TI AN EXAGGERATED CARDIOVASCULAR-RESPONSE TO METHYLPHENIDATE IN ADHD
   CHILDREN WITH ANXIETY
SO JOURNAL OF CHILD AND ADOLESCENT PSYCHOPHARMACOLOGY
LA English
DT Article
AB The cardiovascular responses to methylphenidate (MPH) were investigated in anxious and nonanxious children with attention-deficit hyperactivity disorder (ADHD). A randomized, double-blind, placebo-controlled crossover design was used to evaluate the acute effects of three doses (0.3, 0.6, and 0.9 mg/kg) of MPH on cardiovascular function in 63 children (34 nonanxious, 29 anxious), aged 6 to 12 years, with ADHD. Resting heart rate as well as systolic and diastolic blood pressure readings were taken prior to 1 hr after, and 2 hrs after administration of medication. Results indicated that baseline cardiovascular measures were similar for the two diagnostic groups. MPH produced the expected dose-dependent and time-dependent increases in heart rate and both systolic and diastolic blood pressure in all children. However, MPH produced significantly greater increases in diastolic blood pressure in the anxious ADHD group, particularly 1 hr after its administration, than in the nonanxious ADHD children. Although these stimulant-induced changes were generally of little clinical concern, the exaggerated response of the ADHD/ANX children to MPH challenge supports the hypothesis of increased sensitivity to augmented noradrenergic function in this group. The presence of high levels of trait anxiety in some ADHD children alters the cardiovascular response to MPH, suggesting that highly anxious children with ADHD may constitute a distinct subgroup of children with ADHD. In this study, anxiety was defined by the child's self-report, so the findings attest to the importance of obtaining children's self-report of internalizing symptomatology. The presence of self-reported anxiety in ADHD children should alert clinicians to the possibility of a differential response to psychostimulants in anxious ADHD children.
C1 HOSP SICK CHILDREN,DEPT PSYCHIAT,RES UNIT,TORONTO,ON M5G 1X8,CANADA.
RI Urman, Richard/AAH-7758-2019
OI Urman, Richard/0000-0002-0516-5977
NR 0
TC 18
Z9 19
U1 0
U2 5
PU MARY ANN LIEBERT INC PUBL
PI LARCHMONT
PA 2 MADISON AVENUE, LARCHMONT, NY 10538
SN 1044-5463
J9 J CHILD ADOL PSYCHOP
JI J. Child Adolesc. Psychopharmacol.
PD SPR
PY 1995
VL 5
IS 1
BP 29
EP 37
DI 10.1089/cap.1995.5.29
PG 9
WC Pediatrics; Pharmacology & Pharmacy; Psychiatry
SC Pediatrics; Pharmacology & Pharmacy; Psychiatry
GA QZ008
UT WOS:A1995QZ00800005
DA 2020-02-16
ER

PT J
AU LUTHAR, SS
   WOOLSTON, JL
   SPARROW, SS
   ZIMMERMAN, LD
   RIDDLE, MA
AF LUTHAR, SS
   WOOLSTON, JL
   SPARROW, SS
   ZIMMERMAN, LD
   RIDDLE, MA
TI ADAPTIVE BEHAVIORS AMONG PSYCHIATRICALLY HOSPITALIZED CHILDREN - THE
   ROLE OF INTELLIGENCE AND RELATED ATTRIBUTES
SO JOURNAL OF CLINICAL CHILD PSYCHOLOGY
LA English
DT Article
ID PREMORBID SOCIAL COMPETENCE; HIGH-RISK; RESILIENCE; VULNERABILITY;
   ADOLESCENTS; STRESS; GENDER
AB Examined adaptive behaviors among 126 psychiatrically hospitalized children. Intelligence has previously been found to serve protective functions for the maintenance of socially competent behaviors. In this study, two constructs in addition to intelligence, possibly associated with this protective effect, were examined: level of academic achievement and the distinction between internalizing and externalizing symptomatology. Sex effects were also examined. Of the variables examined, achievement showed the strongest associations with different types of adaptive behaviors. Further, achievement levels appeared to mediate the modest associations that were found for intelligence. Type of symptomatology had significant associations with adaptive behaviors chiefly in the socialization domain, and these effects seemed largely independent of both IQ and achievement. Results are discussed in terms of implications for interventions with psychiatrically hospitalized children.
C1 JOHNS HOPKINS MED INST,BALTIMORE,MD 21205.
RP LUTHAR, SS (reprint author), YALE UNIV,SCH MED,SAC-CMHC-S207,34 PK ST,NEW HAVEN,CT 06519, USA.
NR 39
TC 7
Z9 8
U1 0
U2 3
PU LAWRENCE ERLBAUM ASSOC INC
PI MAHWAH
PA 10 INDUSTRIAL AVE, MAHWAH, NJ 07430-2262
SN 0047-228X
J9 J CLIN CHILD PSYCHOL
JI J. Clin. Child Psychol.
PD MAR
PY 1995
VL 24
IS 1
BP 98
EP 108
DI 10.1207/s15374424jccp2401_12
PG 11
WC Psychology, Clinical; Psychology, Developmental
SC Psychology
GA QJ459
UT WOS:A1995QJ45900012
DA 2020-02-16
ER

PT J
AU KERIG, PK
AF KERIG, PK
TI TRIANGLES IN THE FAMILY CIRCLE - EFFECTS OF FAMILY-STRUCTURE ON
   MARRIAGE, PARENTING, AND CHILD ADJUSTMENT
SO JOURNAL OF FAMILY PSYCHOLOGY
LA English
DT Article
ID COGNITIVE-CONTEXTUAL FRAMEWORK; MARITAL CONFLICT; BEHAVIOR PROBLEMS;
   INTERPARENTAL CONFLICT; YOUNG ADOLESCENTS; DIVORCED PARENTS; CONDUCT
   PROBLEMS; SELF-ESTEEM; DISCORD; QUALITY
AB Mothers, fathers, and 6- to 10-year-old children used the Family Cohesion Index to type their family system as cohesive (all close), separate (all distant), triangulated (cross-generational coalitions), or detouring (child excluded from the parental subsystem). Family members agreed modestly with one another. Multivariate analyses of variance showed that parents in triangulated families were higher in marital conflict and dissatisfaction than were cohesive and detouring parents. Children in triangulated families reported more interparental conflict and more negative affect in the family. Children in detouring families rated themselves higher in self-blame for their parents' conflicts, and their parents rated them highest in internalizing problems. Parents in separate families rated their children highest in externalizing problems. Implications for the integration of family systems perspectives with research on marriage and parenting are discussed.
RP KERIG, PK (reprint author), SIMON FRASER UNIV,DEPT PSYCHOL,BURNABY,BC V5A 1S6,CANADA.
NR 78
TC 90
Z9 90
U1 2
U2 21
PU AMER PSYCHOLOGICAL ASSOC
PI WASHINGTON
PA 750 FIRST ST NE, WASHINGTON, DC 20002-4242
SN 0893-3200
J9 J FAM PSYCHOL
JI J. Fam. Psychol.
PD MAR
PY 1995
VL 9
IS 1
BP 28
EP 43
DI 10.1037/0893-3200.9.1.28
PG 16
WC Psychology, Clinical; Family Studies
SC Psychology; Family Studies
GA QV375
UT WOS:A1995QV37500005
DA 2020-02-16
ER

PT J
AU ROVET, JF
   EHRLICH, RM
AF ROVET, JF
   EHRLICH, RM
TI LONG-TERM EFFECTS OF L-THYROXINE THERAPY FOR CONGENITAL HYPOTHYROIDISM
SO JOURNAL OF PEDIATRICS
LA English
DT Article
ID ADULT-RATS; CHILDREN; INFANTS
AB Objective: To study the effects of initial and concurrent dose levels of L-thyroxine on ability and behavior in children with congenital hypothyroidism.
   Methods: An existing database, involving a large cohort of children with congenital hypothyroidism detected by neonatal screening, was analyzed retrospectively, There were 94 children: 89 were assessed at age 7 years for intelligence and selective cognitive abilities, and 87 at age 8 years for behavior, achievement, and selective abilities.
   Results: Subjects were stratified by median spilt into low and high starting dose groups. The high-dose group performed better on indexes of intelligence, verbal ability, and memory but had more behavior problems reflecting increased anxiety, social withdrawal, and poorer concentration. The dose of L-thyroxine at age 8 years was negatively correlated with memory task performance.
   Conclusion: A higher starting dose of L-thyroxine is beneficial for subsequent intellectual outcome in children with congenital hypothyroidism but may be associated with internalizing behavior problems.
C1 UNIV TORONTO, DEPT PEDIAT, DIV ENDOCRINOL, TORONTO, ON, CANADA.
   UNIV TORONTO, DEPT PSYCHOL, TORONTO, ON, CANADA.
RP ROVET, JF (reprint author), HOSP SICK CHILDREN, DEPT PSYCHOL, 555 UNIV AVE, TORONTO, ON M5G 1X8, CANADA.
NR 37
TC 98
Z9 102
U1 0
U2 2
PU MOSBY-ELSEVIER
PI NEW YORK
PA 360 PARK AVENUE SOUTH, NEW YORK, NY 10010-1710 USA
SN 0022-3476
EI 1097-6833
J9 J PEDIATR-US
JI J. Pediatr.
PD MAR
PY 1995
VL 126
IS 3
BP 380
EP 386
DI 10.1016/S0022-3476(95)70452-3
PG 7
WC Pediatrics
SC Pediatrics
GA QL579
UT WOS:A1995QL57900008
PM 7869196
DA 2020-02-16
ER

PT J
AU TUCKER, MA
   FOX, RA
AF TUCKER, MA
   FOX, RA
TI ASSESSMENT OF FAMILIES WITH MILDLY HANDICAPPED AND NONHANDICAPPED
   PRESCHOOLERS
SO JOURNAL OF SCHOOL PSYCHOLOGY
LA English
DT Article
DE PARENTING; HANDICAPPED PRESCHOOLERS; ASSESSMENT; FAMILY
ID PARENTING INVENTORY; YOUNG-CHILDREN; VALIDITY; MODEL
AB This exploratory study examined parenting and child problem behavior differences between families of preschoolers with and without mild handicapping conditions. Sixty-five families of preschoolers with mild handicaps were compared with sixty families with nonhandicapped children by means of the Parent Behavior Checklist and the Child Behavior Checklist, The results indicated that mothers of the mildly handicapped sample had lower developmental expectations for their children than did mothers of the nonhandicapped sample. Parents rated their preschoolers with mild handicaps as displaying higher levels of internalizing and total behavior problems than did parents of nonhandicapped preschoolers. Increases in parental discipline were related to increases in parents' ratings of children's externalizing behavior for ail families. The implications of these findings for school psychologists relative to developing individualized family service plans are discussed.
C1 MARQUETTE UNIV,MILWAUKEE,WI 53233.
NR 24
TC 4
Z9 4
U1 0
U2 0
PU PERGAMON-ELSEVIER SCIENCE LTD
PI OXFORD
PA THE BOULEVARD, LANGFORD LANE, KIDLINGTON, OXFORD, ENGLAND OX5 1GB
SN 0022-4405
J9 J SCHOOL PSYCHOL
JI J. Sch. Psychol.
PD SPR
PY 1995
VL 33
IS 1
BP 29
EP 37
DI 10.1016/0022-4405(94)00033-5
PG 9
WC Psychology, Educational
SC Psychology
GA QG929
UT WOS:A1995QG92900002
DA 2020-02-16
ER

PT J
AU MCGEE, RA
   WOLFE, DA
   YUEN, SA
   WILSON, SK
   CARNOCHAN, J
AF MCGEE, RA
   WOLFE, DA
   YUEN, SA
   WILSON, SK
   CARNOCHAN, J
TI THE MEASUREMENT OF MALTREATMENT - A COMPARISON OF APPROACHES
SO CHILD ABUSE & NEGLECT
LA English
DT Article
DE MALTREATMENT; MEASUREMENT; ADOLESCENTS
ID PUNITIVE CHILDHOOD EXPERIENCES; SEXUAL ABUSE; SELF-REPORT; CHILDREN;
   VIOLENCE; RUNAWAY; IMPACT
AB This study examined the comparability and predictive validity of three approaches to the measurement of child maltreatment. Adolescents (N = 160, aged 11-17) were randomly selected from the open caseload of a child protection agency. Global ratings of maltreatment severity were made by three reporting sources: researchers on the basis of protection agency case files, protection agency social workers, and the adolescents themselves. Ratings were made of five types of maltreatment: physical, sexual, emotional, neglect, and exposure to family violence. Self-reported (YSR) and caretaker-reported (CBCL) adjustment measures were also obtained for each subject. Results indicated that over 90% of the sample had experienced more than one type of malteatment. Comparison of ratings across sources indicated considerable disagreement with respect to judgments of maltreatment occurrence and severity. Relative to professional ratings, adolescent ratings were better predictors of externalizing and internalizing symptomatology in both univariate and multivariate analyses.
C1 UNIV WESTERN ONTARIO,LONDON,ON,CANADA.
OI Wolfe, David/0000-0003-1658-0903
NR 40
TC 186
Z9 186
U1 1
U2 6
PU PERGAMON-ELSEVIER SCIENCE LTD
PI OXFORD
PA THE BOULEVARD, LANGFORD LANE, KIDLINGTON, OXFORD, ENGLAND OX5 1GB
SN 0145-2134
J9 CHILD ABUSE NEGLECT
JI Child Abus. Negl.
PD FEB
PY 1995
VL 19
IS 2
BP 233
EP 249
DI 10.1016/0145-2134(94)00119-F
PG 17
WC Family Studies; Psychology, Social; Social Work
SC Family Studies; Psychology; Social Work
GA QE861
UT WOS:A1995QE86100009
PM 7780784
DA 2020-02-16
ER

PT J
AU CASPI, A
   HENRY, B
   MCGEE, RO
   MOFFITT, TE
   SILVA, PA
AF CASPI, A
   HENRY, B
   MCGEE, RO
   MOFFITT, TE
   SILVA, PA
TI TEMPERAMENTAL ORIGINS OF CHILD AND ADOLESCENT BEHAVIOR PROBLEMS - FROM
   AGE 3 TO AGE 15
SO CHILD DEVELOPMENT
LA English
DT Article
ID DSM-III DISORDERS; PRE-SCHOOL YEARS; LARGE SAMPLE; FOLLOW-UP; EXTREME
   TEMPERAMENT; ANTISOCIAL-BEHAVIOR; GENERAL-POPULATION; CLINICAL STATUS;
   LIFE-COURSE; PERSONALITY
AB We assessed relations between early temperament and behavior problems across 12 years in an unselected sample of over 800 children.  Temperament measures were drawn from behavior ratings made by examiners who observed children at ages 3, 5, 7, and 9.  Factor analyses revealed 3 dimensions at each age:  Lack of Control, Approach, and Sluggishness.  Temperament dimensions at ages 3 and 5 were correlated in theoretically coherent ways with behavior problems that were independently evaluated by parents and teachers at ages 9 and 11, and by parents at ages 13 and 15.  Lack of Control was more strongly associated with later externalizing behavior problems than with internalizing problems; Approach was associated with fewer internalizing problems among boys; and Sluggishness was weakly associated with both anxiety and inattention, especially among girls.  Lack of Control and Sluggishness were also associated with fewer adolescent competencies.  These results suggest that early temperament may have predictive specificity for the development of later psychopathology.
C1 COLBY COLL,WATERVILLE,ME 04901.
   UNIV OTAGO,SCH MED,DUNEDIN,NEW ZEALAND.
RP CASPI, A (reprint author), UNIV WISCONSIN,DEPT PSYCHOL,1202 W JOHNSON ST,MADISON,WI 53706, USA.
RI Moffitt, Terrie E/D-5295-2011
OI Moffitt, Terrie E/0000-0002-8589-6760; McGee, Rob/0000-0003-2429-6304
FU NIMH NIH HHSUnited States Department of Health & Human ServicesNational
   Institutes of Health (NIH) - USANIH National Institute of Mental Health
   (NIMH) [MH-49414, MH-45070]
NR 56
TC 485
Z9 491
U1 0
U2 75
PU UNIV CHICAGO PRESS
PI CHICAGO
PA 5720 S WOODLAWN AVE, CHICAGO, IL 60637
SN 0009-3920
J9 CHILD DEV
JI Child Dev.
PD FEB
PY 1995
VL 66
IS 1
BP 55
EP 68
DI 10.1111/j.1467-8624.1995.tb00855.x
PG 14
WC Psychology, Educational; Psychology, Developmental
SC Psychology
GA QK524
UT WOS:A1995QK52400005
PM 7497829
DA 2020-02-16
ER

PT J
AU CARTER, BD
   EDWARDS, JF
   KRONENBERGER, WG
   MICHALCZYK, L
   MARSHALL, GS
AF CARTER, BD
   EDWARDS, JF
   KRONENBERGER, WG
   MICHALCZYK, L
   MARSHALL, GS
TI CASE-CONTROL STUDY OF CHRONIC FATIGUE IN PEDIATRIC-PATIENTS
SO PEDIATRICS
LA English
DT Note
DE FATIGUE; CHRONIC FATIGUE SYNDROME; EPSTEIN-BARR VIRUS; DEPRESSION;
   PSYCHOLOGICAL DISTRESS; INFECTIOUS DISEASES; CHILDHOOD AND ADOLESCENCE
ID EPSTEIN-BARR-VIRUS; FOLLOW-UP; DEPRESSION; CHILDREN; DEFINITION;
   INFECTION; SYMPTOMS; DISEASE; ILLNESS
AB Objective. To determine the demographic characteristics, medical features, psychological profile, and natural history of children with chronic fatigue.
   Design. Case control study.
   Setting. Pediatric Infectious Diseases Clinic of Kosair Children's Hospital, 1990 to 1992.
   Participants. Forty-four patients referred for persistent tent fatigue were evaluated. Twenty patients participated in a psychological study; 20 healthy controls of similar age and gender were recruited from community pediatric practices and 20 matched depressed controls were recruited from university psychiatry services (subjects were treated as groups in the analyses).
   Measures. Demographic data were obtained for all referred patients. Those with fatigue for at least 2 months and no alternative diagnosis received a detailed history, physical and battery of laboratory tests (complete blood count, sedimentation rate, chemistry panel, chest X-ray, thyroid stimulating hormone, thyroxine, anti-nuclear antibodies, urinalysis, immunoglobulins, and Epstein-Barr virus (EBV), toxoplasma, and cytomegalovirus serologies). Psychological study participants completed the following: background structured interview; Kaufman Brief intelligence Test; Children's Depression Inventory; Child Behavior Checklist; Youth Self Report; Diagnostic Interview for Children and Adolescents-Revised; mail-in follow-up survey.
   Results. The median age of fatigue patients was 14.3 years; 60% were female, 96% white, and 87% from the mid/upper socioeconomic status (SES). Fatigue patients were demographically similar to 21 patients referred for infectious mononucleosis (IM) but were older than other clinic patients (P < .0001). White race (P = .0568) and mid/upper SES (P = .0403) were over-represented among fatigue patients compared to patients referred for other diagnoses. Of 36 patients meeting criteria for further study, 5 had an IM-like illness including evidence of recent EBV infection. For the remaining 31 patients, clinical and laboratory evaluations were unrevealing. Psychological study subjects reported marked declines in quality-of-life and scored high on measures of internalizing, withdrawal, and social isolation. Nine met diagnostic criteria for depression, although depressive symptoms were not as prominent as those reported by depressed controls. Fatigue subjects scored higher on somatization than both control groups. The follow-up survey indicated symptomatic improvement in most patients.
   Conclusions. Chronic fatigue was a common reason for referral, with over-representation of white children from mid/upper SES. After exclusion of EBV-associated IM, screening laboratory tests were not helpful in establishing specific organic diagnoses. Whereas the natural history was favorable, chronic fatigue resulted in major quality-of-life changes and was associated with significant levels of psychosocial distress.
   Implications. Psychological evaluation is warranted in these patients, as some may have treatable psychological conditions. Given the absence of proved medical therapies, psychosocial interventions to improve quality-of-life should be studied.
C1 UNIV LOUISVILLE,SCH MED,DEPT PEDIAT,LOUISVILLE,KY 40202.
   SPADLING UNIV,DEPT PSYCHOL,LOUISVILLE,KY.
   INDIANA UNIV,SCH MED,DEPT PSYCHIAT & BEHAV SCI,INDIANAPOLIS,IN.
RP CARTER, BD (reprint author), UNIV LOUISVILLE,SCH MED,DEPT PSYCHIAT & BEHAV SCI,200 E CHESTNUT ST,LOUISVILLE,KY 40202, USA.
NR 39
TC 84
Z9 85
U1 0
U2 4
PU AMER ACAD PEDIATRICS
PI ELK GROVE VILLAGE
PA 141 NORTH-WEST POINT BLVD, ELK GROVE VILLAGE, IL 60007-1098
SN 0031-4005
J9 PEDIATRICS
JI Pediatrics
PD FEB
PY 1995
VL 95
IS 2
BP 179
EP 186
PG 8
WC Pediatrics
SC Pediatrics
GA QE313
UT WOS:A1995QE31300003
PM 7838632
DA 2020-02-16
ER

PT J
AU HYND, GW
   MORGAN, AE
   EDMONDS, JE
   BLACK, K
   RICCIO, CA
   LOMBARDINO, L
AF HYND, GW
   MORGAN, AE
   EDMONDS, JE
   BLACK, K
   RICCIO, CA
   LOMBARDINO, L
TI READING DISABILITIES, COMORBID PSYCHOPATHOLOGY, AND THE SPECIFICITY OF
   NEUROLINGUISTIC DEFICITS
SO DEVELOPMENTAL NEUROPSYCHOLOGY
LA English
DT Article
ID PHONOLOGICAL AWARENESS; COGNITIVE DEFICITS; DISORDER; CHILDREN;
   HYPERACTIVITY; ACQUISITION; DYSLEXICS
AB Research on children with learning disabilities, and reading disabilities in particular, indicates a high comorbidity with both internalizing and externalizing disorders. In the first study, a group of children with reading disability (RD, N = 17) was compared with a group of children with RD and co-occurring psychopathology (RD+, N = 17) on a number of neuropsychological measures. Group comparisons did not reveal any significant differences. The second study investigated the performance of subjects with significant reading disability (RD/RD+, N = 16) as compared to subjects with attention deficit hyperactivity disorder (N = 18) on a number of neurolinguistic and phonological measures. Group comparisons revealed the RD group to have relative deficits in phonological coding, expressive language, elision, and vocabulary. The results of these studies revealed that regardless of the presence of co-occurring psychopathology, children with RD suffer deficits in neurolinguistic abilities, particularly those relating to phonological processes. These results support the notion that children with reading disabilities suffer primary deficits in language and phonological processes and that these deficits are specific to the presence of reading disabilities even when comorbid psychopathology exists.
C1 UNIV ALABAMA,TUSCALOOSA,AL 35487.
   UNIV FLORIDA,GAINESVILLE,FL 32611.
RP HYND, GW (reprint author), UNIV GEORGIA,MED COLL GEORGIA,CTR CLIN & DEV NEUROPSYCHOL,570 ADERHOLD HALL,ATHENS,GA 30602, USA.
NR 50
TC 12
Z9 12
U1 0
U2 1
PU LAWRENCE ERLBAUM ASSOC INC
PI MAHWAH
PA 10 INDUSTRIAL AVE, MAHWAH, NJ 07430-2262
SN 8756-5641
J9 DEV NEUROPSYCHOL
JI Dev. Neuropsychol.
PY 1995
VL 11
IS 3
BP 311
EP 322
DI 10.1080/87565649509540622
PG 12
WC Psychology, Developmental; Psychology; Psychology, Experimental
SC Psychology
GA RV916
UT WOS:A1995RV91600004
DA 2020-02-16
ER

PT J
AU ACKERMAN, PT
   DYKMAN, RA
AF ACKERMAN, PT
   DYKMAN, RA
TI READING-DISABLED STUDENTS WITH AND WITHOUT COMORBID ARITHMETIC
   DISABILITY
SO DEVELOPMENTAL NEUROPSYCHOLOGY
LA English
DT Article
ID UNITED-STATES; MATHEMATICAL DISABILITIES; LEARNING-DISABILITIES;
   NUMERICAL COGNITION; CHILDREN; ATTENTION; DISORDERS; ACHIEVEMENT;
   DYSLEXIA; SPEED
AB Two subgroups of learning disabled students, reading disabled only (RD) and reading/arithmetic disabled (RAD), were contrasted at two age levels, 8 to 12 years old and 12 to 17 years old. At both age levels, RAD students were significantly poorer spellers and weaker on the Arithmetic and Coding subtests of the Wechsler Intelligence Scale for Children (WISC) than RD-only students, The younger subgroups were also differentiated by four other WISC-R subtests: Information, Similarities, Comprehension, and Block Design. The adolescent subgroups differed on the new Symbol Search subtest of the WISC-III. The subgroups did not differ at either age level on phonological skills, memory tasks, naming speed, and picture vocabulary. Nor did they differ on parent ratings of externalizing and internalizing behavior problems. Evidence is presented that arithmetic disabled children fall relatively further behind with increasing age. A core weakness in reading and arithmetic disability is processing speed, and students with dual disabilities are particularly impaired. Other possible factors in co-occurring reading and arithmetic disability are inferential reasoning, generalization, temperament, and inadequate supervised practice.
RP ACKERMAN, PT (reprint author), ARKANSAS CHILDRENS HOSP,DEPT PEDIAT,CTR APPL RES & EVALUAT,800 MARSHALL ST,LITTLE ROCK,AR 72202, USA.
NR 44
TC 54
Z9 56
U1 0
U2 12
PU LAWRENCE ERLBAUM ASSOC INC
PI MAHWAH
PA 10 INDUSTRIAL AVE, MAHWAH, NJ 07430-2262
SN 8756-5641
J9 DEV NEUROPSYCHOL
JI Dev. Neuropsychol.
PY 1995
VL 11
IS 3
BP 351
EP 371
DI 10.1080/87565649509540625
PG 21
WC Psychology, Developmental; Psychology; Psychology, Experimental
SC Psychology
GA RV916
UT WOS:A1995RV91600007
DA 2020-02-16
ER

PT J
AU DOPFNER, M
   BERNER, W
   LEHMKUHL, G
AF DOPFNER, M
   BERNER, W
   LEHMKUHL, G
TI RELIABILITY AND FACTORIAL VALIDITY OF THE YOUTH SELF-REPORT OF THE
   CHILD-BEHAVIOR CHECKLIST IN A CLINICAL-SAMPLE
SO DIAGNOSTICA
LA German
DT Article
DE YOUTH SELF-REPORT; CROSS-CULTURAL STUDY; RELIABILITY FACTOR ANALYSIS
ID ADOLESCENTS; AGREEMENT
AB This study examined the reliability (internal consistency), the correlations between the scale scores, and the factorial validity of the German Version of the Youth Self-Report (YSR), which is a self-report questionnaire for 11- to 18-yearold adolescents derived from the Child Behavior Checklist (CBCL). The analyses were based on a sample of patients in a child and adolescent psychiatric hospital (N = 2921. The internal consistencies of the total score and the Externalizing and Internalizing groupings are at least satisfactory (r(tt) > .80). Apart from the syndrome scales ''Withdrawn'' and ''Thought Problems'', the reliabilities of the syndrome scales are satisfactory (r(tt) > .70). The internal consistencies of the syndrome scales of the German and the American samples are comparable. The intercorrelations of the scales are generally relatively low or moderate. The structure of the syndrome scales was confirmed by factor analyses, except for the scale ''Withdrawn''. Corn parisons with a clinical sample from the United States show high correspondences of the scale scores in some cases.
RP DOPFNER, M (reprint author), UNIV COLOGNE,PSYCHIAT & PSYCHOTHERAPIE KINDES & JUGENDALTERS K,ROBERT KOCH STR 10,D-50931 COLOGNE,GERMANY.
NR 34
TC 36
Z9 36
U1 0
U2 12
PU HOGREFE-VERLAG GMBH & CO
PI GOTTINGEN
PA ROHNSWEG 25, D-37085 GOTTINGEN, GERMANY
SN 0012-1924
J9 DIAGNOSTICA
JI Diagnostica
PY 1995
VL 41
IS 3
BP 221
EP 244
PG 24
WC Psychology, Clinical
SC Psychology
GA RQ426
UT WOS:A1995RQ42600003
DA 2020-02-16
ER

PT J
AU MACDONALD, VM
   TSIANTIS, J
   ACHENBACH, TM
   MOTTISTEFANIDI, F
   RICHARDSON, SC
AF MACDONALD, VM
   TSIANTIS, J
   ACHENBACH, TM
   MOTTISTEFANIDI, F
   RICHARDSON, SC
TI COMPETENCES AND PROBLEMS REPORTED BY PARENTS OF GREEK AND AMERICAN
   CHILDREN, AGES 6-11
SO EUROPEAN CHILD & ADOLESCENT PSYCHIATRY
LA English
DT Article
DE CBCL; CROSS-CULTURAL; GREEK AND AMERICAN CHILDREN
ID BEHAVIORAL EMOTIONAL-PROBLEMS; EPIDEMIOLOGICAL COMPARISONS
AB This study compared parent-reported competencies and behavioral/emotional problems in demographically-matched samples of Creek and American children, ages 6-11. Parents of 356 children of each nationality completed the Child Behavior Checklist (CBCL). Competence scores were higher for American children, except on Academic Competence, where scores were higher for Creek children. Creek scores were significantly higher than American scores on the Withdrawn, Anxious/Depressed, Attention Problems, Delinquent Behavior, Aggressive Behavior, Internalizing, Externalizing, and Total Problem scales. On the Anxious/Depressed syndrome, nationality accounted for 14% of the variance. There were few main effects for sex and age and fewer interactions. The higher problem scores in the Creek sample were partly due to the tendency of Greek parents to use extreme item scores. When items were scored present v. absent, Creek scores were higher only on Withdrawn, Anxious/Depressed, Internalizing, and Total Problems, while American scores were higher on Somatic Complaints and Thought Problems. Nationality differences in rates of referral for mental health services and sample differences in exclusion criteria for prior mental health services may have contributed to differences in problem scores. Results are compared to findings from other cross-cultural studies.
C1 AGHIA SOPHIA CHILDRENS HOSP,DEPT PSYCHOL PAEDIAT,ATHENS,GREECE.
   UNIV ATHENS,SCH PHILOSOPHY,DEPT PSYCHOL,ATHENS,GREECE.
RP MACDONALD, VM (reprint author), UNIV VERMONT,DEPT PSYCHIAT,1 S PROSPECT ST,BURLINGTON,VT 05401, USA.
RI Motti-Stefanidi, Frosso/AAA-3609-2020
OI Richardson, Clive/0000-0003-1339-8188
FU NIMH NIH HHSUnited States Department of Health & Human ServicesNational
   Institutes of Health (NIH) - USANIH National Institute of Mental Health
   (NIMH) [NIMH 40305]
NR 28
TC 18
Z9 18
U1 0
U2 4
PU HOGREFE & HUBER PUBLISHERS
PI KIRKLAND
PA PO BOX 2487, KIRKLAND, WA 98083-2487
SN 1018-8827
J9 EUR CHILD ADOLES PSY
JI Eur. Child Adolesc. Psych.
PD JAN
PY 1995
VL 4
IS 1
BP 1
EP 13
DI 10.1007/BF01987961
PG 13
WC Psychology, Developmental; Pediatrics; Psychiatry
SC Psychology; Pediatrics; Psychiatry
GA QR826
UT WOS:A1995QR82600001
PM 7788478
DA 2020-02-16
ER

PT J
AU PADUR, JS
   RAPOFF, MA
   HOUSTON, BK
   BARNARD, M
   DANOVSKY, M
   OLSON, NY
   MOORE, WV
   VATS, TS
   LIEBERMAN, B
AF PADUR, JS
   RAPOFF, MA
   HOUSTON, BK
   BARNARD, M
   DANOVSKY, M
   OLSON, NY
   MOORE, WV
   VATS, TS
   LIEBERMAN, B
TI PSYCHOSOCIAL ADJUSTMENT AND THE ROLE OF FUNCTIONAL STATUS FOR CHILDREN
   WITH ASTHMA
SO JOURNAL OF ASTHMA
LA English
DT Article
AB This study examined the psychosocial adjustment of children with asthma compared to children with diabetes, with cancer, and healthy children and the role of functional status in psychosocial adjustment. The total sample included 100 children, aged 8-16 years, (mean = 11.5 years), consisting of 48 boys and 52 girls. Children with asthma scored significantly higher on measures of affective adjustment (depression and internalizing behavior), significantly lower on self-esteem, and evidenced significantly greater functional impairment. Children with cancer missed significantly more school days. After controlling for functional status, no significant differences remained in affective adjustment but absences remained significantly higher for the children with cancer.
C1 UNIV KANSAS,MED CTR,DEPT PEDIAT,KANSAS CITY,KS 66103.
NR 0
TC 43
Z9 44
U1 0
U2 2
PU MARCEL DEKKER INC
PI NEW YORK
PA 270 MADISON AVE, NEW YORK, NY 10016
SN 0277-0903
J9 J ASTHMA
JI J. Asthma
PY 1995
VL 32
IS 5
BP 345
EP 353
DI 10.3109/02770909509082759
PG 9
WC Allergy; Respiratory System
SC Allergy; Respiratory System
GA RX869
UT WOS:A1995RX86900004
PM 7559275
DA 2020-02-16
ER

PT J
AU CASELLI, LT
   MOTTA, RW
AF CASELLI, LT
   MOTTA, RW
TI THE EFFECT OF PTSD AND COMBAT LEVEL ON VIETNAM VETERANS PERCEPTIONS OF
   CHILD-BEHAVIOR AND MARITAL ADJUSTMENT
SO JOURNAL OF CLINICAL PSYCHOLOGY
LA English
DT Article
ID POSTTRAUMATIC-STRESS-DISORDER; FAMILY; MARRIAGE; SYMPTOMS
AB This study empirically investigated the effects of post-traumatic stress disorder (PTSD) and combat level on Vietnam veterans' perceptions of their children's behavior, as well as its effects on their marital adjustment.  Results indicated that the predictor variables of PTSD and combat level together explained 33.6% of the variance in perceived child behavior problems (p < .001) and 51.8% of the variance in marital adjustment (p < .001).  In addition, PTSD and combat level, when observed together, reliably predicted internalizing and externalizing behavior problems in addition to four specific areas of marital adjustment.  When observed individually, however, it was shown that child behavior problems and marital adjustment were predicted primarily by PTSD, rather than combat level.
C1 HOFSTRA UNIV,HEMPSTEAD,NY 11550.
NR 27
TC 62
Z9 62
U1 0
U2 3
PU CLINICAL PSYCHOLOGY PUBL CO
PI BRANDON
PA 4 CONANT SQUARE, BRANDON, VT 05733
SN 0021-9762
J9 J CLIN PSYCHOL
JI J. Clin. Psychol.
PD JAN
PY 1995
VL 51
IS 1
BP 4
EP 12
DI 10.1002/1097-4679(199501)51:1<4::AID-JCLP2270510102>3.0.CO;2-E
PG 9
WC Psychology, Clinical
SC Psychology
GA QL983
UT WOS:A1995QL98300001
PM 7782473
DA 2020-02-16
ER

PT J
AU LEADBEATER, BJ
   BLATT, SJ
   QUINLAN, DM
AF LEADBEATER, BJ
   BLATT, SJ
   QUINLAN, DM
TI GENDER-LINKED VULNERABILITIES TO DEPRESSIVE SYMPTOMS, STRESS, AND
   PROBLEM BEHAVIORS IN ADOLESCENTS
SO JOURNAL OF RESEARCH ON ADOLESCENCE
LA English
DT Review
ID SEX-DIFFERENCES; EXPERIENCES QUESTIONNAIRE; PSYCHOMETRIC PROPERTIES;
   LIFE EVENTS; SELF-CRITICISM; UNIPOLAR DEPRESSION; SOCIAL SUPPORT;
   YOUNG-ADULTS; RISK-FACTORS; CHILDREN
AB Ample research has shown that female adolescents endorse more internalizing and fewer externalizing symptoms than do male adolescents, but explanations for these gender differences have not been forthcoming. In this review, we integrated research findings of gender differences in subtypes of depressive vulnerabilities and in reactivity to stressful life events involving the self or others in order to suggest possible explanations of gender differences in adolescent psychopathology. Adolescent girls show greater interpersonal depressive vulnerability and greater reactivity to stressful events involving others. In contrast, gender differences have not been found in adolescents' self-critical depressive vulnerability and in their reactivity to stressful events involving issues of self-worth. We argue that adolescents with heightened interpersonal depressive vulnerability (who fear abandonment and seek attention and nurturing) arree more reactive to stressful events involving others and are more likely to exhibit internalizing than externalizing syndromes. On the other hand, adolescents with heightened self-critical depressive vulnerability (who experience guilt and self-blame and avoid interpersonal intimacy) are more reactive to stressful events involving threats to the self and are more likely to exhibit externalizing, in addition to internalizing, syndromes.
RP LEADBEATER, BJ (reprint author), YALE UNIV, DEPT PSYCHOL, POB 208205, NEW HAVEN, CT 06520 USA.
NR 151
TC 238
Z9 238
U1 0
U2 26
PU WILEY
PI HOBOKEN
PA 111 RIVER ST, HOBOKEN 07030-5774, NJ USA
SN 1050-8392
EI 1532-7795
J9 J RES ADOLESCENCE
JI J. Res. Adolesc.
PY 1995
VL 5
IS 1
BP 1
EP 29
DI 10.1207/s15327795jra0501_1
PG 29
WC Family Studies; Psychology, Developmental
SC Family Studies; Psychology
GA QB147
UT WOS:A1995QB14700001
DA 2020-02-16
ER

PT J
AU CHANG, L
   MORRISSEY, RF
   KOPLEWICZ, HS
AF CHANG, L
   MORRISSEY, RF
   KOPLEWICZ, HS
TI PREVALENCE OF PSYCHIATRIC-SYMPTOMS AND THEIR RELATION TO ADJUSTMENT
   AMONG CHINESE-AMERICAN YOUTH
SO JOURNAL OF THE AMERICAN ACADEMY OF CHILD AND ADOLESCENT PSYCHIATRY
LA English
DT Article
ID CHILD-BEHAVIOR CHECKLIST; ACCULTURATION; CONVERGENCE
AB Objective:  The primary purpose of this investigation is to assess psychiatric symptoms of Chinese-American children using Achenbach's Child Behavior Checklist (CBCL) and to determine the impact of acculturation on these symptoms.  Method:  One hundred eighty-one forms of a Chinese CBCL and a 10-item questionnaire on adjustment and ethnic patterns of socialization were completed by a parent or guardian of Chinese-American children attending a Chinese school in New York City.  Results:  The sample's total problem, internalizing, externalizing, total competence, activities, and social scores were significantly lower than Achenbach's American norms by age and sex.  Favorable adjustment was correlated significantly with lower total problem and internalizing scores.  Recent immigrants did not have higher symptom scores.  Conclusion:  Lower scores of the Chinese-American children may be due to temperamental differences, underreporting by the respondent, or cultural intolerance of misbehavior.
C1 LONG ISL JEWISH MED CTR,SCHNEIDER CHILDRENS HOSP,DIV CHILD & ADOELSCENT PSYCHAIT,NEW HYDE PK,NY 11042.
NR 41
TC 52
Z9 55
U1 0
U2 0
PU WILLIAMS & WILKINS
PI BALTIMORE
PA 351 WEST CAMDEN ST, BALTIMORE, MD 21201-2436
SN 0890-8567
J9 J AM ACAD CHILD PSY
JI J. Am. Acad. Child Adolesc. Psychiatr.
PD JAN
PY 1995
VL 34
IS 1
BP 91
EP 99
DI 10.1097/00004583-199501000-00019
PG 9
WC Psychology, Developmental; Pediatrics; Psychiatry
SC Psychology; Pediatrics; Psychiatry
GA QD725
UT WOS:A1995QD72500020
PM 7860464
DA 2020-02-16
ER

PT J
AU RAZ, S
   LAUTERBACH, MD
   HOPKINS, TL
   PORTER, CL
   RIGGS, WW
   SANDER, CJ
AF RAZ, S
   LAUTERBACH, MD
   HOPKINS, TL
   PORTER, CL
   RIGGS, WW
   SANDER, CJ
TI SEVERITY OF PERINATAL CEREBRAL INJURY AND DEVELOPMENTAL OUTCOME - A
   DOSE-RESPONSE RELATIONSHIP
SO NEUROPSYCHOLOGY
LA English
DT Article
ID LOW-BIRTH-WEIGHT; INTRAVENTRICULAR HEMORRHAGE; PREMATURE-INFANTS;
   PRETERM INFANTS; INTRACRANIAL HEMORRHAGE; VENTRICULAR DILATATION;
   LANGUAGE-DEVELOPMENT; VISUAL-ATTENTION; BRAIN; HYDROCEPHALUS
AB The purpose of this study was to establish a dose-response relationship between extent of perinatal cerebral injury and quality of developmental outcome in childhood. To attain this goal, 54 school-and preschool-age children who had incurred perinatal intracranial hemorrhage were recruited. The main index of hemorrhage severity-the degree of acute ventriculomegaly observed on the cranial ultrasonogram during the neonatal period-was significantly associated with outcome in all measured domains. These included verbal and nonverbal intelligence, motor skills, and behavioral problems associated with the externalizing and internalizing syndromal groupings. The putative neurobiological mechanisms underlying the observed dose-response relationship between perinatal lesion severity and developmental outcome are discussed.
C1 UNIV MEMPHIS,SCH MED,DEPT RADIOL,MEMPHIS,TN.
   BAPTIST MEM HOSP E,NEONATAL INTENS CARE UNIT,MEMPHIS,TN.
RP RAZ, S (reprint author), UNIV MEMPHIS,DEPT PSYCHOL,MEMPHIS,TN 38152, USA.
NR 54
TC 11
Z9 11
U1 1
U2 2
PU AMER PSYCHOLOGICAL ASSOC
PI WASHINGTON
PA 750 FIRST ST NE, WASHINGTON, DC 20002-4242
SN 0894-4105
J9 NEUROPSYCHOLOGY
JI Neuropsychology
PD JAN
PY 1995
VL 9
IS 1
BP 91
EP 101
DI 10.1037/0894-4105.9.1.91
PG 11
WC Psychology, Clinical; Neurosciences; Psychology
SC Psychology; Neurosciences & Neurology
GA RF680
UT WOS:A1995RF68000011
DA 2020-02-16
ER

PT J
AU SARKAR, AB
   KAPUR, M
   KALIAPERUMAL, VG
AF SARKAR, AB
   KAPUR, M
   KALIAPERUMAL, VG
TI THE PREVALENCE AND PATTERN OF PSYCHOLOGICAL DISTURBANCE IN SCHOOLGOING
   MIDDLE CHILDHOOD CHILDREN
SO NIMHANS JOURNAL
LA English
DT Article
DE EPIDEMIOLOGY; PREVALENCE; PSYCHOLOGICAL DISORDERS; MIDDLE CHILDHOOD
   PERIOD
ID COMMUNITY
AB The study was carried out in two stages. In the first stage 408 school going children between eight and twelve years of age were selected for screening and their respective teachers were asked to fill up the Rutter's A and B proforma. The point prevalence of disturbance was found to be 10.54 percent, being somewhat similar for both the sexes, with peaking of disturbance at eight to nine years of age. In the second stage, to obtain the profile and pattern of disturbance, a sample of eighteen children were selected from each of the 'disturbed' and 'nondisturbed' group, through stratified sampling for age and sex, and their respective teachers rated them on the Achenbach's Child Behaviour Check Lists. The disturbed students were found to be significantly higher on unpopular, self destructive, inattentive, nervous, overactive and other problems scores than nondisturbed students. Boys had higher externalising problems, while the girls had higher internalizing problems. Rutter's proforma was found to have less sensitivity for detecting internalizing problems.
C1 NATL INST MENTAL HLTH & NEUROSCI,DEPT CLIN PSYCHOL,BANGALORE 560029,KARNATAKA,INDIA.
   NATL INST MENTAL HLTH & NEUROSCI,DEPT BIOSTAT,BANGALORE 560029,KARNATAKA,INDIA.
NR 20
TC 8
Z9 8
U1 0
U2 0
PU NATL INST MENTAL HEALTH & NEURO SCIENCES
PI BANGALORE
PA  BANGALORE 560 029, INDIA
SN 0254-0886
J9 NIMHANS J
JI Nimhans J.
PD JAN
PY 1995
VL 13
IS 1
BP 33
EP 41
PG 9
WC Neurosciences
SC Neurosciences & Neurology
GA QW840
UT WOS:A1995QW84000005
DA 2020-02-16
ER

PT J
AU SOURANDER, A
   HEIKKILA, T
   LEIJALA, H
   HEINISUO, AM
   HELENIUS, H
   PIHA, J
AF SOURANDER, A
   HEIKKILA, T
   LEIJALA, H
   HEINISUO, AM
   HELENIUS, H
   PIHA, J
TI FOLLOW-UP OF SHORT-TERM CHILD PSYCHIATRIC INPATIENT TREATMENT
SO NORDIC JOURNAL OF PSYCHIATRY
LA English
DT Article
DE CHILD PSYCHIATRY; FOLLOW-UP; INPATIENT; SHORT-TERM
ID HOSPITALIZATION
AB In this study 70 children were prospectively followed up for 5 months after discharge from 4-to 6-week short-term inpatient treatment programs in three child psychiatric wards in Finland.  Each child psychiatric ward was the only one in the respective area.  The purpose of the study was to investigate the short-term effectiveness of brief, time-limited inpatient treatment programs.  Children were evaluated by a parent or parent figure with the Child Behaviour Checklist and Rutter Parent's Questionnaire A2 and by a school teacher with the Teacher Report Form and Rutter Teacher's Questionnaire B2 both on admission to inpatient treatment and at follow-up after discharge.  In general, there was a rather remarkable improvement in behaviour.  However, two-thirds of the patients were functioning outside the normal range at follow-up.  Treatment programs seemed to have more short-term impact on externalizing than on internalizing behaviour problems.
C1 SATAKUNTA CENT HOSP,CHILD PSYCHIAT UNIT,SF-28500 PORI,FINLAND.
   SEINAJOKI CENT HOSP,CHILD PSYCHIAT UNIT,SF-60220 SEINAJOKI,FINLAND.
   UNIV TURKU,DEPT BIOSTAT,SF-20520 TURKU 52,FINLAND.
   UNIV TURKU,DEPT CHILD PSYCHIAT,SF-20520 TURKU 52,FINLAND.
RP SOURANDER, A (reprint author), TURKU UNIV HOSP,CHILD PSYCHIAT UNIT,SF-20520 TURKU,FINLAND.
OI Sourander, Andre/0000-0003-0361-7244
NR 19
TC 8
Z9 8
U1 0
U2 0
PU SCANDINAVIAN UNIVERSITY PRESS
PI OSLO
PA PO BOX 2959 TOYEN, JOURNAL DIVISION CUSTOMER SERVICE, N-0608 OSLO,
   NORWAY
SN 0803-9488
J9 NORD J PSYCHIAT
JI Nord. J. Psychiatr.
PY 1995
VL 49
IS 2
BP 95
EP 101
DI 10.3109/08039489509011890
PG 7
WC Psychiatry
SC Psychiatry
GA QW219
UT WOS:A1995QW21900003
DA 2020-02-16
ER

PT J
AU TRAUTMAN, PD
   MEYERBAHLBURG, HFL
   POSTELNEK, J
   NEW, MI
AF TRAUTMAN, PD
   MEYERBAHLBURG, HFL
   POSTELNEK, J
   NEW, MI
TI EFFECTS OF EARLY PRENATAL DEXAMETHASONE ON THE COGNITIVE AND
   BEHAVIORAL-DEVELOPMENT OF YOUNG-CHILDREN - RESULTS OF A PILOT-STUDY
SO PSYCHONEUROENDOCRINOLOGY
LA English
DT Article
DE CONGENITAL ADRENAL HYPERPLASIA (CAH); DEXAMETHASONE (DEX); CHILDREN;
   BEHAVIOR; DEVELOPMENT; TEMPERAMENT
ID CONGENITAL ADRENAL-HYPERPLASIA; RESPIRATORY-DISTRESS SYNDROME;
   21-HYDROXYLASE DEFICIENCY; CUSHINGS-SYNDROME; TEMPERAMENT; PREGNANCY;
   DIAGNOSIS; INFANTS; FETAL; CORTICOSTEROIDS
AB The effect of early prenatal dexamethasone (DEX) exposure on cognitive and behavioral development, behavior problems, and temperament were examined in 26 consecutively identified children aged 6 mo to 5 1/2 years, whose mothers had been DEX-treated during pregnancy because their offspring was at risk for congenital adrenal hyperplasia (CAH), and compared with 14 children from untreated CAH-risk pregnancies. Three children in each group were CAH-affected. Assessments were performed by way of mother-completed standard questionnaires. No significant differences in cognitive abilities or behavior problems were identified. On temperament questionnaires, DEX-exposed children showed more Shyness (p < .004), greater Emotionality (p < .03), less Sociability (p < .04), and a trend for greater Avoidance (p < .07) than unexposed children. DEX-exposed children also had significantly higher Internalizing (p < .002) and Total Problem scores (p < .05) on the behavior problem measure for 2-3 year olds. The results should be considered preliminary until they have been replicated by the study of a larger sample and direct examination of the children.
C1 CORNELL UNIV, COLL MED, DEPT PSYCHIAT, DIV PEDIAT MENTAL HLTH, NEW YORK, NY 10021 USA.
   CORNELL UNIV, COLL MED, DEPT PEDIAT, DIV PEDIAT ENDOCRINOL, NEW YORK, NY 10021 USA.
   COLUMBIA UNIV, COLL PHYS & SURG, DIV CHILD & ADOLESCENT PSYCHIAT, NEW YORK, NY 10033 USA.
NR 47
TC 146
Z9 153
U1 1
U2 6
PU PERGAMON-ELSEVIER SCIENCE LTD
PI OXFORD
PA THE BOULEVARD, LANGFORD LANE, KIDLINGTON, OXFORD OX5 1GB, ENGLAND
SN 0306-4530
J9 PSYCHONEUROENDOCRINO
JI Psychoneuroendocrinology
PY 1995
VL 20
IS 4
BP 439
EP 449
DI 10.1016/0306-4530(94)00070-0
PG 11
WC Endocrinology & Metabolism; Neurosciences; Psychiatry
SC Endocrinology & Metabolism; Neurosciences & Neurology; Psychiatry
GA QN166
UT WOS:A1995QN16600009
PM 8532827
DA 2020-02-16
ER

PT J
AU BLACKSON, TC
   TARTER, RE
   MARTIN, CS
   MOSS, HB
AF BLACKSON, TC
   TARTER, RE
   MARTIN, CS
   MOSS, HB
TI TEMPERAMENT MEDIATES THE EFFECTS OF FAMILY HISTORY OF SUBSTANCE-ABUSE ON
   EXTERNALIZING AND INTERNALIZING CHILD-BEHAVIOR
SO AMERICAN JOURNAL ON ADDICTIONS
LA English
DT Article
ID ALCOHOLISM; RISK; PSYCHOPATHOLOGY; DEPRESSION; FATHERS
AB Temperament has been hypothesized to mediate the effects of family history of substance abuse (SA) on behavioral maladjustment in children. To date no study has provided empirical evidence to support this mediation hypothesis. In this study the temperament mediation hypothesis was tested employing hierarchical regression and other linear regression procedures. ''Difficult affective temperament'' in fathers and sons was found to mediate the relationship between SA+ family history and behavior maladjustment in 10- to 12-year-old sons of SA+ (n = 41) and SA- (n = 39) families. The authors discuss implications of the phenotype of difficult affective temperament in describing the developmental pathway to substance abuse.
RP BLACKSON, TC (reprint author), UNIV PITTSBURGH,SCH MED,CTR EDUC & DRUG ABUSE RES,DEPT PSYCHIAT,3811 OHARA ST,PITTSBURGH,PA 15213, USA.
NR 27
TC 25
Z9 25
U1 0
U2 5
PU AMER PSYCHIATRIC ASSOCIATION
PI WASHINGTON
PA 1400 K ST NW, WASHINGTON, DC 20005
SN 1055-0496
J9 AM J ADDICTION
JI Am. J. Addict.
PD WIN
PY 1994
VL 3
IS 1
BP 58
EP 66
PG 9
WC Substance Abuse
SC Substance Abuse
GA MY146
UT WOS:A1994MY14600007
DA 2020-02-16
ER

PT J
AU SANDLER, IN
   TEIN, JY
   WEST, SG
AF SANDLER, IN
   TEIN, JY
   WEST, SG
TI COPING, STRESS, AND THE PSYCHOLOGICAL SYMPTOMS OF CHILDREN OF DIVORCE -
   A CROSS-SECTIONAL AND LONGITUDINAL-STUDY
SO CHILD DEVELOPMENT
LA English
DT Article
AB The authors conducted a cross-sectional and prospective longitudinal study of stress, coping, and psychological symptoms in children of divorce. The sample consisted of 258 children (mean age = 10.1; SD = 1.2), of whom 196 were successfully followed 5.5 months later. A 4-dimensional model of coping was found using confirmatory factor analysis, with the factors being active coping, avoidance, distraction, and support. In the cross-sectional model avoidance coping partially mediated the relations between negative events and symptoms while active coping moderated the relations between negative events and conduct problems. In the longitudinal model significant negative paths were found from active coping and distraction Time 1 to internalizing symptoms Time 2, while Time 1 support coping had a positive path coefficient to Time 2 depression. Positive paths were found between negative events at Time 1 and anxiety at Time 2, and between all symptoms at Time 1 and negative events at Time 2.
RP SANDLER, IN (reprint author), ARIZONA STATE UNIV, DEPT PSYCHOL, PROGRAM PREVENT RES, TEMPE, AZ 85287 USA.
FU NIMH NIH HHSUnited States Department of Health & Human ServicesNational
   Institutes of Health (NIH) - USANIH National Institute of Mental Health
   (NIMH) [P50-MH39246]
NR 75
TC 246
Z9 249
U1 3
U2 37
PU WILEY
PI HOBOKEN
PA 111 RIVER ST, HOBOKEN 07030-5774, NJ USA
SN 0009-3920
EI 1467-8624
J9 CHILD DEV
JI Child Dev.
PD DEC
PY 1994
VL 65
IS 6
BP 1744
EP 1763
DI 10.2307/1131291
PG 20
WC Psychology, Educational; Psychology, Developmental
SC Psychology
GA QA686
UT WOS:A1994QA68600015
PM 7859552
DA 2020-02-16
ER

PT J
AU DEROSIER, ME
   KUPERSMIDT, JB
   PATTERSON, CJ
AF DEROSIER, ME
   KUPERSMIDT, JB
   PATTERSON, CJ
TI CHILDRENS ACADEMIC AND BEHAVIORAL-ADJUSTMENT AS A FUNCTION OF THE
   CHRONICITY AND PROXIMITY OF PEER REJECTION
SO CHILD DEVELOPMENT
LA English
DT Article
ID SOCIAL-STATUS; DEVELOPMENTAL ANALYSIS; SOCIOMETRIC STATUS; SELF;
   PREDICTORS; COMPETENCE; PERSPECTIVE; ADOLESCENCE; PERCEPTIONS;
   AGGRESSION
AB The experience of peer rejection is associated with a number of concurrent and later problems for children.  However, we know very little about differences in risk relative to different experiences of rejection over time.  This study examined later academic and behavioral problems as a function of two dimensions by which rejection may vary over time:  chronicity and temporal proximity.  622 second- through fourth-grade children (ages 7-12) were tested in the spring of 4 consecutive years.  The results indicated that both chronicity and proximity directly influenced later adjustment.  Taken together, the findings suggest that all levels of rejection were associated with greater absenteeism from school, and more chronic and proximal experiences of rejection were associated with elevated externalizing behavior problems and teacher-rated internalizing behavior problems.  There was evidence that initial level of adjustment, gender, and development moderated the relation among these dimensions of rejection and later adjustment.
C1 UNIV N CAROLINA,CHAPEL HILL,NC 27514.
   UNIV VIRGINIA,CHARLOTTESVILLE,VA 22903.
RP DEROSIER, ME (reprint author), DUKE UNIV,MED CTR,DEV EPIDEMIOL PROGRAM BOX,3454,DURHAM,NC 27710, USA.
FU NIMH NIH HHSUnited States Department of Health & Human ServicesNational
   Institutes of Health (NIH) - USANIH National Institute of Mental Health
   (NIMH) [MH10027-01]
NR 48
TC 194
Z9 196
U1 0
U2 16
PU UNIV CHICAGO PRESS
PI CHICAGO
PA 5720 S WOODLAWN AVE, CHICAGO, IL 60637
SN 0009-3920
J9 CHILD DEV
JI Child Dev.
PD DEC
PY 1994
VL 65
IS 6
BP 1799
EP 1813
DI 10.2307/1131295
PG 15
WC Psychology, Educational; Psychology, Developmental
SC Psychology
GA QA686
UT WOS:A1994QA68600019
PM 7859556
DA 2020-02-16
ER

PT J
AU PHARES, V
   DANFORTH, JS
AF PHARES, V
   DANFORTH, JS
TI ADOLESCENTS, PARENTS, AND TEACHERS DISTRESS OVER ADOLESCENTS BEHAVIOR
SO JOURNAL OF ABNORMAL CHILD PSYCHOLOGY
LA English
DT Article
ID CHILD
AB This study evaluated adolescents: parents: and teachers' self-reported distress and wishes to change adolescents' emotional/behavioral problems in a sample of clinically referred adolescents. Parents reported being bothered more than adolescents or teachers by adolescents' internalizing behavior. Both parents and teachers rated adolescents' externalizing behavior as more bothersome than did adolescents. Adolescents were significantly less likely to want to change their behavior than were parents or teachers. In addition, adolescents were significantly more likely to want to change their internalizing problems than their externalizing problems. For all three informants, being bothered by adolescents' behaviors was strongly associated with a desire to change the behaviors. Clinical implications of these findings are discussed.
C1 EASTERN CONNECTICUT STATE UNIV,WILLIMANTIC,CT 06226.
   LEARNING CLIN,WILLIMANTIC,CT 06226.
RP PHARES, V (reprint author), UNIV S FLORIDA,DEPT PSYCHOL,4202 E FOWLER AVE,BEH 339,TAMPA,FL 33620, USA.
NR 12
TC 32
Z9 33
U1 0
U2 3
PU PLENUM PUBL CORP
PI NEW YORK
PA 233 SPRING ST, NEW YORK, NY 10013
SN 0091-0627
J9 J ABNORM CHILD PSYCH
JI J. Abnorm. Child Psychol.
PD DEC
PY 1994
VL 22
IS 6
BP 721
EP 732
DI 10.1007/BF02171998
PG 12
WC Psychology, Clinical; Psychology, Developmental
SC Psychology
GA PV301
UT WOS:A1994PV30100006
PM 7876459
DA 2020-02-16
ER

PT J
AU ADAMS, CD
   HILLMAN, N
   GAYDOS, GR
AF ADAMS, CD
   HILLMAN, N
   GAYDOS, GR
TI BEHAVIORAL DIFFICULTIES IN TODDLERS - IMPACT OF SOCIOCULTURAL AND
   BIOLOGICAL RISK-FACTORS
SO JOURNAL OF CLINICAL CHILD PSYCHOLOGY
LA English
DT Article
ID CHILD-BEHAVIOR; DISADVANTAGED-CHILDREN; FETAL MALNUTRITION;
   HOME-ENVIRONMENT; INVENTORY; INFANTS; PERCEPTIONS; PREVALENCE; FAMILIES
AB Evaluated behavioral difficulties in three groups of preschoolers (ages 2 to 4 years). low risk, social risk (e.g., poverty, one-parent families), and dual risk (both biological and social risk conditions). Parents of 238 toddlers completed the Child Behavior Checklist/2-3 (CBCL/2-3) and the Eyberg Child Behavior Inventory (ECBI). Demographic, prenatal, and perinatal information was obtained to determine group status. Results indicated that toddlers in social- and dual-risk groups obtained significantly higher parent ratings on the Internalizing behaviors scale and the Anxious/Depressed, Withdrawn, and Destructive behavior subscales of the CBCL/2-3 when compared to toddlers in the low-risk group. No significant differences were obtained between social- and dual-risk groups or between specific biological risk categories (e.g., prematurity vs. developmental disorder). All ECBI results were nonsignificant. These findings suggest that social risk conditions place a preschooler at greater risk for behavioral difficulties, whether these poor social conditions occur with full-term, healthy infants or with children at biological risk (e.g., prematurity). It is recommended that social risk factors as well as biological risk factors be considered so that early intervention programs may target problematic behavior in their treatment approaches with preschoolers.
C1 LOUISIANA STATE UNIV,BATON ROUGE,LA 70803.
   UNIV MISSISSIPPI,MED CTR,JACKSON,MS 39216.
   WOMANS HOSP,BATON ROUGE,LA.
   PINECREST DEV CTR,ALEXANDRIA,LA.
NR 34
TC 28
Z9 28
U1 0
U2 4
PU LAWRENCE ERLBAUM ASSOC INC
PI MAHWAH
PA 10 INDUSTRIAL AVE, MAHWAH, NJ 07430-2262
SN 0047-228X
J9 J CLIN CHILD PSYCHOL
JI J. Clin. Child Psychol.
PD DEC
PY 1994
VL 23
IS 4
BP 373
EP 381
DI 10.1207/s15374424jccp2304_3
PG 9
WC Psychology, Clinical; Psychology, Developmental
SC Psychology
GA PV989
UT WOS:A1994PV98900004
DA 2020-02-16
ER

PT J
AU SANDOVAL, J
   ECHANDIA, A
AF SANDOVAL, J
   ECHANDIA, A
TI BEHAVIOR ASSESSMENT SYSTEM FOR CHILDREN
SO JOURNAL OF SCHOOL PSYCHOLOGY
LA English
DT Article
DE PERSONALITY ASSESSMENT; RATING SCALES; INTERNALIZING PROBLEMS;
   EXTERNALIZING PROBLEMS
AB The Behavior Assessment System for Children (BASC) is a well-designed and useful set of measures for the assessment and identification of school-age children with emotional disturbances and behavioral disorders.  The BASC consists of five measures designed to gather information about a child or adolescent from a variety of sources (teachers, parents, direct observations, students, and historical records).  In combining this information into an integrated system, the BASC uniquely attempts to provide a multidimensional understanding of a child.  This review summarizes the technical qualities of the BASC and critiques its usefulness for practicing school psychologists.  Although there are shortcomings, the BASC is made up of some of the best measures of their kind and represents an approach of choice for identifying children with emotional and behavioral disorders in schools.
RP SANDOVAL, J (reprint author), UNIV CALIF DAVIS,DIV EDUC,DAVIS,CA 95616, USA.
NR 0
TC 55
Z9 55
U1 1
U2 4
PU PERGAMON-ELSEVIER SCIENCE LTD
PI OXFORD
PA THE BOULEVARD, LANGFORD LANE, KIDLINGTON, OXFORD, ENGLAND OX5 1GB
SN 0022-4405
J9 J SCHOOL PSYCHOL
JI J. Sch. Psychol.
PD WIN
PY 1994
VL 32
IS 4
BP 419
EP 425
DI 10.1016/0022-4405(94)90037-X
PG 7
WC Psychology, Educational
SC Psychology
GA PU031
UT WOS:A1994PU03100007
DA 2020-02-16
ER

PT J
AU SHARPE, JN
   BROWN, RT
   THOMPSON, NJ
   ECKMAN, J
AF SHARPE, JN
   BROWN, RT
   THOMPSON, NJ
   ECKMAN, J
TI PREDICTORS OF COPING WITH PAIN IN MOTHERS AND THEIR CHILDREN WITH
   SICKLE-CELL SYNDROME
SO JOURNAL OF THE AMERICAN ACADEMY OF CHILD AND ADOLESCENT PSYCHIATRY
LA English
DT Article
DE SICKLE CELL DISEASE; ENGAGEMENT COPING; DISENGAGEMENT COPING
ID PSYCHOLOGICAL ADJUSTMENT; HANDICAPPED-CHILDREN; PEDIATRIC LEUKEMIA;
   CHRONIC ILLNESS; FOLLOW-UP; DISEASE; ADOLESCENTS; FAMILY; STRATEGIES;
   ADAPTATION
AB This study examined predictors of strategies used to cope with pain in children with sickle cell disease and their mothers. Method: Disease severity, socioeconomic status, child adjustment and adaptive behavior, maternal psychopathology, and family functioning were examined in 55 mother-child dyads to determine the predictive potential of these factors on engagement and disengagement coping. Results: While controlling for socioeconomic status and psychopathology in the mothers, 15% of the variance in engagement coping was predicted by family adaptability. Disengagement coping was predicted by internalizing symptoms exhibited by the child, including a negative and pessimistic attributional style, which accounted for nearly one fifth of the variance. Finally, mothers who reported more active strategies for coping with their child's pain were more likely to endorse greater use of techniques to prevent and effectively manage pain in their children. Conclusions: Neither coping strategy was predicted by severity of disease presentation in the children, suggesting the importance of psychosocial factors in adapting to childhood chronic illness and that severity of disease may not necessarily be a marker for families at risk for adjustment difficulties. Findings were interpreted to support a systemic family model in promoting active and adaptive engagement coping in caretakers of children with sickle cell syndrome.
C1 EMORY UNIV, SCH MED, DEPT PSYCHIAT & BEHAV SCI, B65 CLIFTON RD NE, ATLANTA, GA 30322 USA.
   EMORY UNIV, SCH MED, DEPT MED, ATLANTA, GA 30322 USA.
   EMORY UNIV, SCH PUBL HLTH, DIV BEHAV SCI & HLTH EDUC, ATLANTA, GA 30322 USA.
   EMORY UNIV, SCH MED, DEPT PEDIAT, ATLANTA, GA 30322 USA.
RI Potter, Jennifer Sharpe/C-6720-2008
OI Potter, Jennifer Sharpe/0000-0002-7250-4422; Brown,
   Ronald/0000-0002-9656-4614
NR 40
TC 16
Z9 16
U1 0
U2 8
PU ELSEVIER SCIENCE INC
PI NEW YORK
PA 360 PARK AVE SOUTH, NEW YORK, NY 10010-1710 USA
SN 0890-8567
EI 1527-5418
J9 J AM ACAD CHILD PSY
JI J. Am. Acad. Child Adolesc. Psychiatr.
PD NOV-DEC
PY 1994
VL 33
IS 9
BP 1246
EP 1255
DI 10.1097/00004583-199411000-00005
PG 10
WC Psychology, Developmental; Pediatrics; Psychiatry
SC Psychology; Pediatrics; Psychiatry
GA PN483
UT WOS:A1994PN48300005
PM 7995790
DA 2020-02-16
ER

PT J
AU ROHDE, P
   LEWINSOHN, PM
   SEELEY, JR
AF ROHDE, P
   LEWINSOHN, PM
   SEELEY, JR
TI ARE ADOLESCENTS CHANGED BY AN EPISODE OF MAJOR DEPRESSION
SO JOURNAL OF THE AMERICAN ACADEMY OF CHILD AND ADOLESCENT PSYCHIATRY
LA English
DT Article
DE DEPRESSION; ADOLESCENTS; PSYCHOSOCIAL CHARACTERISTICS
ID UNIPOLAR DEPRESSION; SMOKING CESSATION; SCAR HYPOTHESIS; GROWTH-HORMONE;
   DISORDERS; RISK; PSYCHOPATHOLOGY; COMPETENCE; SECRETION; CHILDHOOD
AB Objective: This study examined whether adolescents having a first onset of major depression are changed by the experience (i.e., does having an episode of depression result in residual effects that did not exist before the episode?). Method: Among 1,507 community adolescents assessed at two time points approximately 1 year apart, 45 experienced and recovered from a first episode of depression between the two assessments. These adolescents were contrasted with never-depressed control subjects on an array of depression-related psychosocial variables before and after the episode. Results: Psychosocial scars (characteristics evident after but not before the episode) include internalizing behavior problems, stressful major life events, excessive emotional reliance on others, cigarette smoking, and subsyndromal depression symptoms. Both before and after the episode, the depressed adolescents reported an elevated level of physical health problems. Conclusions: More scars were found in the present study than in previous research with formerly depressed adults. This is consistent with the hypothesis that early-onset depression is a more pernicious form of the disorder that may impact adolescents more severely than adults.
RP ROHDE, P (reprint author), OREGON RES INST, 1715 FRANKLIN BLVD, EUGENE, OR 97403 USA.
FU NIMH NIH HHSUnited States Department of Health & Human ServicesNational
   Institutes of Health (NIH) - USANIH National Institute of Mental Health
   (NIMH) [MH40501]
NR 61
TC 153
Z9 155
U1 0
U2 11
PU ELSEVIER SCIENCE INC
PI NEW YORK
PA 360 PARK AVE SOUTH, NEW YORK, NY 10010-1710 USA
SN 0890-8567
EI 1527-5418
J9 J AM ACAD CHILD PSY
JI J. Am. Acad. Child Adolesc. Psychiatr.
PD NOV-DEC
PY 1994
VL 33
IS 9
BP 1289
EP 1298
DI 10.1097/00004583-199411000-00010
PG 10
WC Psychology, Developmental; Pediatrics; Psychiatry
SC Psychology; Pediatrics; Psychiatry
GA PN483
UT WOS:A1994PN48300010
PM 7995795
DA 2020-02-16
ER

PT J
AU VANELDIK, TT
AF VANELDIK, TT
TI BEHAVIOR PROBLEMS WITH DEAF DUTCH BOYS
SO AMERICAN ANNALS OF THE DEAF
LA English
DT Article
ID AGED 6-11; CHECKLIST; AMERICAN
AB During an investigation into behavioral problems of deaf children, 41 deaf boys were compared to a large group of hearing children of the same age.  T.M. Achenbach's Child Behavior Checklist was used for data collection and analysis.  It appeared the deaf boys had more behavioral problems overall but that they were no more often disturbed than their hearing counterparts.  Internalizing and externalizing behavioral problems emerged with greater frequency in the deaf group.  Younger deaf boys showed more behavioral problems than older deaf boys with differences in age emerging as discriminating factors.
NR 20
TC 22
Z9 22
U1 0
U2 1
PU AMERICAN ANNALS OF THE DEAF
PI WASHINGTON
PA KDES PAS-6 800 FLORIDA AVE NE, WASHINGTON, DC 20002
SN 0002-726X
J9 AM ANN DEAF
JI Am. Ann. Deaf
PD OCT
PY 1994
VL 139
IS 4
BP 394
EP 399
DI 10.1353/aad.2012.0280
PG 6
WC Education, Special; Rehabilitation
SC Education & Educational Research; Rehabilitation
GA PQ160
UT WOS:A1994PQ16000002
PM 7810455
DA 2020-02-16
ER

PT J
AU TSIANTIS, J
   MOTTISTEFANIDI, F
   RICHARDSON, C
   SCHMECK, K
   POUSTKA, F
AF TSIANTIS, J
   MOTTISTEFANIDI, F
   RICHARDSON, C
   SCHMECK, K
   POUSTKA, F
TI PSYCHOLOGICAL-PROBLEMS OF SCHOOL-AGE GERMAN AND GREEK CHILDREN - A
   CROSS-CULTURAL-STUDY
SO EUROPEAN CHILD & ADOLESCENT PSYCHIATRY
LA English
DT Article
ID EPIDEMIOLOGICAL COMPARISONS; EMOTIONAL-PROBLEMS; AMERICAN-CHILDREN;
   PARENTS
AB This study investigated psychological problems of 466 Greek and 790 German non-referred, non-migrant children aged 6-11 years using the Child Behavior Checklist. Comparisons between the two countries on the total behaviour problem scores, the total number of positive codings, the externalizing and internalizing scales and the social competence scales revealed a number of cultural differences. Greek children displayed consistently higher problem scores and lower scores on social and activities competence scores than the German children with the one exception of school competence. These results are discussed in relation to different intercultural attitudes, meanings and expectations of parents on their children.
C1 UNIV ATHENS, SCH PHILOSOPHY, DEPT PSYCHOL, ATHENS, GREECE.
   PANTEION UNIV SOCIAL & POLIT SCI, ATHENS, GREECE.
   UNIV FRANKFURT, DEPT CHILD & ADOLESCENT PSYCHIAT, D-60590 FRANKFURT, GERMANY.
RP TSIANTIS, J (reprint author), AGHIA SOPHIA CHILDRENS HOSP, DEPT PSYCHOL PAEDIAT, ATHENS, GREECE.
RI Motti-Stefanidi, Frosso/AAA-3609-2020
OI Richardson, Clive/0000-0003-1339-8188
NR 26
TC 11
Z9 11
U1 0
U2 3
PU SPRINGER
PI NEW YORK
PA 233 SPRING ST, NEW YORK, NY 10013 USA
SN 1018-8827
EI 1435-165X
J9 EUR CHILD ADOLES PSY
JI Eur. Child Adolesc. Psych.
PD OCT
PY 1994
VL 3
IS 4
BP 209
EP 219
DI 10.1007/BF01978110
PG 11
WC Psychology, Developmental; Pediatrics; Psychiatry
SC Psychology; Pediatrics; Psychiatry
GA QA154
UT WOS:A1994QA15400001
PM 29871456
DA 2020-02-16
ER

PT J
AU DEVINE, D
   KEMPTON, T
   FOREHAND, R
AF DEVINE, D
   KEMPTON, T
   FOREHAND, R
TI ADOLESCENT DEPRESSED MOOD AND YOUNG-ADULT FUNCTIONING - A
   LONGITUDINAL-STUDY
SO JOURNAL OF ABNORMAL CHILD PSYCHOLOGY
LA English
DT Article
ID CHILDREN; SYMPTOMS; SCALES
AB The present study examined two aspects of depressed mood in adolescence:  (1) stability across the adolescent years and (2) ability to predict functioning in young adulthood.  Participants included 82 Caucasian individuals (46 females and 36 males) who were assessed one time per year for 4 consecutive years during adolescence (mean age at initial assessment = 13.5 years) and again during young adulthood (mean age = 19).  The results indicated that depressed mood, as measured by the Children's Depression Inventory (CDI), remained relatively stable across at least 3 consecutive years of data collection during adolescence.  In addition, adolescent CDI scores predicted young adult functioning in each of four areas:  prosocial competence, self-esteem, externalizing problems, and internalizing problems.
C1 MED COLL OHIO,TOLEDO,OH 43699.
RP DEVINE, D (reprint author), UNIV GEORGIA,DEPT PSYCHOL,ATHENS,GA 30602, USA.
OI Forehand, Rex/0000-0002-5954-4032
NR 23
TC 45
Z9 46
U1 0
U2 3
PU PLENUM PUBL CORP
PI NEW YORK
PA 233 SPRING ST, NEW YORK, NY 10013
SN 0091-0627
J9 J ABNORM CHILD PSYCH
JI J. Abnorm. Child Psychol.
PD OCT
PY 1994
VL 22
IS 5
BP 629
EP 640
DI 10.1007/BF02168942
PG 12
WC Psychology, Clinical; Psychology, Developmental
SC Psychology
GA PK554
UT WOS:A1994PK55400008
PM 7822633
DA 2020-02-16
ER

PT J
AU OLLENDICK, TH
   KING, NJ
AF OLLENDICK, TH
   KING, NJ
TI DIAGNOSIS, ASSESSMENT, AND TREATMENT OF INTERNALIZING PROBLEMS IN
   CHILDREN - THE ROLE OF LONGITUDINAL DATA
SO JOURNAL OF CONSULTING AND CLINICAL PSYCHOLOGY
LA English
DT Article
ID COGNITIVE-BEHAVIORAL TREATMENT; LIFE-COURSE PATTERNS; DSM-III DISORDERS;
   ANXIETY DISORDERS; FOLLOW-UP; DEPRESSIVE-DISORDERS;
   PSYCHIATRIC-DISORDER; COMMUNITY SAMPLE; NATIONAL SAMPLE; CO-MORBIDITY
AB This review examines the role of longitudinal data in the diagnosis, assessment, and treatment of internalizing disorders in children and adolescents. On the basis of the limited longitudinal data available, it is suggested that internalizing disorders in children and adolescents are highly prevalent, frequently comorbid with other childhood disorders, and, arguably so, persistent over time. However, it is also noted that a considerable amount of instability characterizes these disorders and that the developmental course is not fully understood at this time. In addition, these disorders are responsive to treatment, at least on a short-term basis. Finally, a plea is made for longitudinal studies that use a developmental perspective in examining internalizing disorders in children and adolescents.
C1 MONASH UNIV, FAC EDUC, CLAYTON, VIC 3168, AUSTRALIA.
RP OLLENDICK, TH (reprint author), VIRGINIA POLYTECH INST & STATE UNIV, DEPT PSYCHOL, BLACKSBURG, VA 24061 USA.
NR 98
TC 124
Z9 125
U1 0
U2 17
PU AMER PSYCHOLOGICAL ASSOC
PI WASHINGTON
PA 750 FIRST ST NE, WASHINGTON, DC 20002-4242 USA
SN 0022-006X
EI 1939-2117
J9 J CONSULT CLIN PSYCH
JI J. Consult. Clin. Psychol.
PD OCT
PY 1994
VL 62
IS 5
BP 918
EP 927
DI 10.1037/0022-006X.62.5.918
PG 10
WC Psychology, Clinical
SC Psychology
GA PM869
UT WOS:A1994PM86900004
PM 7806721
DA 2020-02-16
ER

PT J
AU DEQUIROS, GB
   KINSBOURNE, M
   PALMER, RL
   RUFO, DT
AF DEQUIROS, GB
   KINSBOURNE, M
   PALMER, RL
   RUFO, DT
TI ATTENTION-DEFICIT DISORDER IN CHILDREN - 3 CLINICAL VARIANTS
SO JOURNAL OF DEVELOPMENTAL AND BEHAVIORAL PEDIATRICS
LA English
DT Article
DE ATTENTION DEFICIT DISORDER; HYPERACTIVITY; INATTENTION; IMPULSIVITY
ID HYPERACTIVE-CHILDREN; LEARNING-DISABILITIES; ELEMENTARY-SCHOOL;
   METHYLPHENIDATE; BEHAVIOR; TEACHER; PEER; PSYCHOPATHOLOGY; FAMILIES;
   ADULTS
AB A clinic-referred population of 116 children with attentional problems was classified by DSM-III [attention deficit disorder (ADD)] with respect to inattention, impulsivity, and hyperactivity. The sample proved to subdivide into three groups: inattentive, impulsive, and hyperactive (HII), n = 60; inattentive and impulsive (II), n = 26; and inattentive (I), n = 30. The distinction between II and I resolves the confounding of impulsivity and inattention in previous studies of children who have ADD but are not hyperactive. The three groups were found to be similar in mean age, gender ratio, prevalence, and pattern of associated learning disabilities, family history of psychopathology, and probability of favorable response to methylphenidate. Group I differed from Groups HII and II in the frequency of externalizing relative to internalizing comorbid psychopathology. A group that is hyperactive and impulsive but not inattentive was not found. The preponderance of similarities in associated characteristics suggests that the three groups are differing clinical presentations of an ADD spectrum.
C1 TUFTS UNIV,CTR COGNIT STUDIES,BEHAL NEUROL UNIT,11 MINER HALL,MEDFORD,MA 02155.
FU NIMH NIH HHSUnited States Department of Health & Human ServicesNational
   Institutes of Health (NIH) - USANIH National Institute of Mental Health
   (NIMH) [R01 MH 37578]
NR 71
TC 15
Z9 15
U1 0
U2 2
PU WILLIAMS & WILKINS
PI BALTIMORE
PA 351 WEST CAMDEN ST, BALTIMORE, MD 21201-2436
SN 0196-206X
J9 J DEV BEHAV PEDIATR
JI J. Dev. Behav. Pediatr.
PD OCT
PY 1994
VL 15
IS 5
BP 311
EP 319
PG 9
WC Behavioral Sciences; Psychology, Developmental; Pediatrics
SC Behavioral Sciences; Psychology; Pediatrics
GA PL688
UT WOS:A1994PL68800001
PM 7868698
DA 2020-02-16
ER

PT J
AU STEIN, JA
   NEWCOMB, MD
AF STEIN, JA
   NEWCOMB, MD
TI CHILDRENS INTERNALIZING AND EXTERNALIZING BEHAVIORS AND MATERNAL
   HEALTH-PROBLEMS
SO JOURNAL OF PEDIATRIC PSYCHOLOGY
LA English
DT Article
DE CHILDHOOD PSYCHOPATHOLOGY; MATERNAL ILLNESS; MATERNAL DEPRESSED MOOD;
   SOCIAL LEARNING THEORY
ID DEPRESSED MOTHERS; DYADIC ADJUSTMENT; CHRONICALLY ILL; DRUG-USE;
   EMOTIONAL ADJUSTMENT; MARITAL DISCORD; FAMILY-THERAPY; SOCIAL SUPPORT;
   ABDOMINAL-PAIN; LIFE EVENTS
AB Examined the impact of a range of health related constructs reflecting maternal physical symptomatology, health services utilization, subjective health status, depressed mood, medical-psychological complaints, and marital adjustment on children's internalizing and externalizing behavior problems in a community sample (N = 145). Physical symptomatology predicted a general second-order latent factor of children's behavior problems. Depressed mood predicted a primary latent factor of internalizing child behavior problems. Seizure symptoms, and more health problems in the last 4 years specifically predicted child psychosomatic complaints/anxiety. Thus, general physical symptoms predicted a broad spectrum of problem behaviors, whereas specific mental or physical health problems predicted similar distinct problem behavior syndromes. Implications of these results for identifying children at risk for psychopathology, and the relevance of social learning theory and a broader based family systems approach are discussed.
C1 UNIV SO CALIF, LOS ANGELES, CA 90089 USA.
RP STEIN, JA (reprint author), UNIV CALIF LOS ANGELES, DEPT PSYCHOL, FRANZ HALL, LOS ANGELES, CA 90024 USA.
FU NIDA NIH HHSUnited States Department of Health & Human ServicesNational
   Institutes of Health (NIH) - USANIH National Institute on Drug Abuse
   (NIDA) [DA01070]
NR 81
TC 22
Z9 22
U1 2
U2 6
PU OXFORD UNIV PRESS INC
PI CARY
PA JOURNALS DEPT, 2001 EVANS RD, CARY, NC 27513 USA
SN 0146-8693
EI 1465-735X
J9 J PEDIATR PSYCHOL
JI J. Pediatr. Psychol.
PD OCT
PY 1994
VL 19
IS 5
BP 571
EP 594
DI 10.1093/jpepsy/19.5.571
PG 24
WC Psychology, Developmental
SC Psychology
GA PN852
UT WOS:A1994PN85200004
PM 7807291
DA 2020-02-16
ER

PT J
AU OFFORD, DR
   BENNETT, KJ
AF OFFORD, DR
   BENNETT, KJ
TI CONDUCT DISORDER - LONG-TERM OUTCOMES AND INTERVENTION EFFECTIVENESS
SO JOURNAL OF THE AMERICAN ACADEMY OF CHILD AND ADOLESCENT PSYCHIATRY
LA English
DT Article
DE CONDUCT DISORDER; OUTCOME; INTERVENTION; REVIEW
ID ADULT ANTISOCIAL-BEHAVIOR; AGE 15 YEARS; PRIMARY PREVENTION; FOLLOW-UP;
   ADOLESCENT DEPRESSION; AGGRESSIVE BOYS; CHILDHOOD; CHILDREN; STABILITY;
   PROJECT
AB Objective: To review the literature on conduct disorder in two areas: long-term outcome and the effects of interventions. Method: The sources of the articles for review were computer searches, but the articles were selected for this review to illustrate key findings in the long-term outcome area and to review critically four intervention strategies to prevent or treat conduct disorder, namely, parent- and family-targeted programs, social-cognitive programs, peer and school-based programs, and community programs. Results: Conduct problems in childhood predict the same increased rates of psychiatric disorder overall in men and women but the patterns are different: for externalizing disorders, the prediction is stronger in men and for internalizing disorders, the prediction is stronger in women. In the intervention domain, the literature provides limited evidence of the effectiveness of either primary or secondary prevention. Conclusions: Prospective studies of community samples of children provide the best opportunity to understand more thoroughly the adult outcomes of conduct disorder. Because of the heavy burden of suffering of conduct disorder, and the limited effectiveness of clinical interventions, there is a compelling argument in favor of an increased emphasis on primary prevention efforts.
C1 MCMASTER UNIV, DEPT PSYCHIAT, HAMILTON L8S 4L8, ONTARIO, CANADA.
   MCMASTER UNIV, DEPT CLIN EPIDEMIOL & BIOSTAT, HAMILTON L8S 4L8, ONTARIO, CANADA.
RP OFFORD, DR (reprint author), CHEDOKE MCMASTER HOSP, CTR STUDIES CHILDREN RISK, BOX 2000, STN A, HAMILTON L8N 3Z5, ONTARIO, CANADA.
RI Bennett, Kevin J./S-2503-2019
OI Bennett, Kevin J./0000-0001-8449-3305
NR 67
TC 136
Z9 138
U1 1
U2 15
PU ELSEVIER SCIENCE INC
PI NEW YORK
PA 360 PARK AVE SOUTH, NEW YORK, NY 10010-1710 USA
SN 0890-8567
EI 1527-5418
J9 J AM ACAD CHILD PSY
JI J. Am. Acad. Child Adolesc. Psychiatr.
PD OCT
PY 1994
VL 33
IS 8
BP 1069
EP 1078
DI 10.1097/00004583-199410000-00001
PG 10
WC Psychology, Developmental; Pediatrics; Psychiatry
SC Psychology; Pediatrics; Psychiatry
GA PH203
UT WOS:A1994PH20300001
PM 7982856
DA 2020-02-16
ER

PT J
AU SCERBO, AS
   KOLKO, DJ
AF SCERBO, AS
   KOLKO, DJ
TI SALIVARY TESTOSTERONE AND CORTISOL IN DISRUPTIVE CHILDREN - RELATIONSHIP
   TO AGGRESSIVE, HYPERACTIVE, AND INTERNALIZING BEHAVIORS
SO JOURNAL OF THE AMERICAN ACADEMY OF CHILD AND ADOLESCENT PSYCHIATRY
LA English
DT Article
DE TESTOSTERONE; CORTISOL; AGGRESSION; DISRUPTIVE BEHAVIOR
ID MAJOR DEPRESSIVE DISORDER; PLASMA TESTOSTERONE; TEACHER RATINGS;
   NORMATIVE DATA; ADOLESCENTS; PERSONALITY; RELIABILITY; PSYCHOPATHS;
   OFFENDERS; DOMINANCE
AB Objective: To test predictions that basal salivary testosterone and cortisol are related to antisocial and internalizing behaviors, respectively, and that cortisol moderates the testosterone-aggression relationship. Method: Saliva samples were assayed to determine testosterone and cortisol levels in 40 clinic-referred disruptive children (aged 7 through 14 years) who were rated on aggression, inattention/overactivity, and internalizing behavior by parents, teachers, and clinic staff members. Results: Results indicated significant positive relationships between testosterone and staff-rated aggression and between cortisol and parent-rated internalizing behavior. A significant negative relationship was found between cortisol and staff-rated inattention/overactivity. No interactions between testosterone and cortisol were found. These results were maintained regardless of age, racial background, height, weight, diagnosis, or medication status. Conclusions: Results suggest moderate relationships between testosterone and observed aggression, and between cortisol and emotional behaviors, in a group of disruptive children. Cortisol did not moderate the testosterone-aggression relationship in this population.
C1 UNIV PITTSBURGH,WESTERN PSYCHIAT INST & CLIN,SCH MED,DIV CHILD & ADOLESCENT PSYCHIAT,PITTSBURGH,PA 15213.
FU NIMH NIH HHSUnited States Department of Health & Human ServicesNational
   Institutes of Health (NIH) - USANIH National Institute of Mental Health
   (NIMH) [T32 MH18269]
NR 70
TC 157
Z9 157
U1 0
U2 22
PU WILLIAMS & WILKINS
PI BALTIMORE
PA 351 WEST CAMDEN ST, BALTIMORE, MD 21201-2436
SN 0890-8567
J9 J AM ACAD CHILD PSY
JI J. Am. Acad. Child Adolesc. Psychiatr.
PD OCT
PY 1994
VL 33
IS 8
BP 1174
EP 1184
DI 10.1097/00004583-199410000-00013
PG 11
WC Psychology, Developmental; Pediatrics; Psychiatry
SC Psychology; Pediatrics; Psychiatry
GA PH203
UT WOS:A1994PH20300015
PM 7982868
DA 2020-02-16
ER

PT J
AU LEON, GR
   FULKERSON, JA
   PERRY, CL
   DUBE, A
AF LEON, GR
   FULKERSON, JA
   PERRY, CL
   DUBE, A
TI FAMILY INFLUENCES, SCHOOL BEHAVIORS, AND RISK FOR THE LATER DEVELOPMENT
   OF AN EATING DISORDER
SO JOURNAL OF YOUTH AND ADOLESCENCE
LA English
DT Article
ID ANOREXIA-NERVOSA; BULIMIA-NERVOSA; RELATIVES; PERSONALITY; ATTITUDES;
   TWINS
AB Interviews were conducted with parents of 136 female and 45 male adolescents categorized into risk groups for the later development of an eating disorder.  The family and school concomitants of risk status in females were demonstrated to be different from that in males.  Risk group female adolescents rated family cohesion, parent-adolescent communication processes, and overall family satisfaction more negatively than the comparison group.  Mothers of moderate risk group females reported lower family cohesion than the comparison group; there were no group differences for adolescent females in fathers' ratings of family measures.  However, no group differences were found on any of the family measures between male risk and comparison males.  For both females and males, there were no significant group differences in family history of eating and mood disorders, or alcohol dependence.  Teacher ratings indicated relatively greater internalizing tendencies in the high-risk female group.
C1 UNIV MINNESOTA,SCH PUBL HLTH,DIV EPIDEMIOL,MINNEAPOLIS,MN 55455.
RP LEON, GR (reprint author), UNIV MINNESOTA,DEPT PSYCHOL,75 E RIVER RD,MINNEAPOLIS,MN 55455, USA.
NR 24
TC 28
Z9 28
U1 0
U2 2
PU PLENUM PUBL CORP
PI NEW YORK
PA 233 SPRING ST, NEW YORK, NY 10013
SN 0047-2891
J9 J YOUTH ADOLESCENCE
JI J. Youth Adolesc.
PD OCT
PY 1994
VL 23
IS 5
BP 499
EP 515
DI 10.1007/BF01537733
PG 17
WC Psychology, Developmental
SC Psychology
GA PM047
UT WOS:A1994PM04700001
DA 2020-02-16
ER

PT J
AU BATES, JE
   MARVINNEY, D
   KELLY, T
   DODGE, KA
   BENNETT, DS
   PETTIT, GS
AF BATES, JE
   MARVINNEY, D
   KELLY, T
   DODGE, KA
   BENNETT, DS
   PETTIT, GS
TI CHILD-CARE HISTORY AND KINDERGARTEN ADJUSTMENT
SO DEVELOPMENTAL PSYCHOLOGY
LA English
DT Article
ID INFANT DAY-CARE; NATIONAL LONGITUDINAL SURVEY; MATERNAL EMPLOYMENT;
   MOTHER ATTACHMENT; SOCIAL-STATUS; QUALITY; AGE; BEHAVIOR; PERSPECTIVE;
   SCHOOL
AB Parents gave histories of 589 children just before kindergarten.  Children were later assessed with teacher, peer, and observer measures of social adjustment in school.  Children with higher day-care amounts in each of 3 eras (0-1, 1-4, and 4-5 years) scored higher on the composite negative adjustment and lower on positive adjustment (however, they also scored lower on teacher-rated internalizing problems).  Day care predicted even after statistical control for measures representing alternative explanations, such as family stress and socioeconomic status, accounting for 2.7% of variance in negative adjustment and 2.9% of positive adjustment.  Interactions between day care and other variables did not add to predictions of the molar adjustment composites.  Extensive infancy care did not in itself predict adjustment, according to planned contrasts that controlled for total amount of day care received across the 3 eras of the child's life.
C1 VANDERBILT UNIV,DEPT PSYCHOL & HUMAN DEV,NASHVILLE,TN 37240.
   AUBURN UNIV,DEPT FAMILY & CHILD DEV,AUBURN,AL 36849.
   EASTERN PENN PSYCHIAT INST,PHILADELPHIA,PA 19129.
RP BATES, JE (reprint author), INDIANA UNIV,DEPT PSYCHOL,BLOOMINGTON,IN 47401, USA.
RI Bennett, David/A-1361-2007
NR 43
TC 94
Z9 96
U1 1
U2 5
PU AMER PSYCHOLOGICAL ASSOC
PI WASHINGTON
PA 750 FIRST ST NE, WASHINGTON, DC 20002-4242
SN 0012-1649
J9 DEV PSYCHOL
JI Dev. Psychol.
PD SEP
PY 1994
VL 30
IS 5
BP 690
EP 700
DI 10.1037/0012-1649.30.5.690
PG 11
WC Psychology, Developmental
SC Psychology
GA PG032
UT WOS:A1994PG03200009
DA 2020-02-16
ER

PT J
AU QUAMMA, JP
   GREENBERG, MT
AF QUAMMA, JP
   GREENBERG, MT
TI CHILDRENS EXPERIENCE OF LIFE STRESS - THE ROLE OF FAMILY SOCIAL SUPPORT
   AND SOCIAL PROBLEM-SOLVING SKILLS AS PROTECTIVE FACTORS
SO JOURNAL OF CLINICAL CHILD PSYCHOLOGY
LA English
DT Article
ID ELEMENTARY-SCHOOL-CHILDREN; ETIOLOGIC FACTORS; EVENTS; ADOLESCENCE;
   ADJUSTMENT; CHILDHOOD; SYMPTOMS; MODERATOR; DISEASES; IMPACT
AB Examined the role of family social support and social problem-solving skills in moderating the effects of children's stressful life events on behavioral adjustment.  Participants were 322 fourth and fifth graders who reported on their stressful experiences during the past year.  Children from both regular education (RE) or special education (SE) classrooms were included in the sample.  Additional self-report data from children also included measures related to perceived level of family social support, a personality questionnaire, and a social problem-solving measure.  In addition, teachers provided reports of the children's behavior and adjustment.  Main effects were found for total stress, school/peer stress, family social support, and social problem solving.  Significant moderator effects were found for family support on total stress for the teacher-reported internalizing problems of RE students and for family support on school/peer stress on the teacher-reported externalizing problems and self-reported anxiety problems of SE students.  Specific, theory-generated hypotheses are discussed as a more effective method of examining relations between stress and various moderator variables.
RP QUAMMA, JP (reprint author), UNIV WASHINGTON,DEPT PSYCHOL,NI 25,SEATTLE,WA 98195, USA.
NR 41
TC 34
Z9 35
U1 1
U2 7
PU LAWRENCE ERLBAUM ASSOC INC
PI MAHWAH
PA 10 INDUSTRIAL AVE, MAHWAH, NJ 07430-2262
SN 0047-228X
J9 J CLIN CHILD PSYCHOL
JI J. Clin. Child Psychol.
PD SEP
PY 1994
VL 23
IS 3
BP 295
EP 305
DI 10.1207/s15374424jccp2303_7
PG 11
WC Psychology, Clinical; Psychology, Developmental
SC Psychology
GA PF039
UT WOS:A1994PF03900007
DA 2020-02-16
ER

PT J
AU LOCHMAN, JE
   WAYLAND, KK
AF LOCHMAN, JE
   WAYLAND, KK
TI AGGRESSION, SOCIAL ACCEPTANCE, AND RACE AS PREDICTORS OF NEGATIVE
   ADOLESCENT OUTCOMES
SO JOURNAL OF THE AMERICAN ACADEMY OF CHILD AND ADOLESCENT PSYCHIATRY
LA English
DT Article
DE AGGRESSION; SOCIAL ACCEPTANCE; DELINQUENCY; SUBSTANCE USE
ID PEER REJECTION; BEHAVIOR; BOYS; ADJUSTMENT; DELINQUENCY; DIMENSIONS;
   RISK
AB Objective: The current study examined a mixed-race, longitudinal sample of 114 boys to assess the relative power of aggression, low peer acceptance, and race in predicting a broad range of adolescent outcomes and behaviors. Method: Outcomes were assessed through self-report and through peer, teacher, and independent observer ratings. Results: Results indicate that preadolescent levels of aggression are predictive of boys' subsequent adolescent involvement in marijuana, drugs, and alcohol and in delinquent activity. Aggression and low peer acceptance served as predictors of teacher, peer, and independent observer ratings of externalizing and internalizing behavior at follow-up. Results also indicate that peer ratings of social acceptance and of aggressive behavior operate differently across racial groups, when predicting to self-reported follow-up behaviors. Conclusions: Aggressive and socially disliked boys are at risk for engaging in a progressive series of behaviors that increase their engagement in contranormative behavior. The moderating effects of race may be due to biases in elementary school peer ratings in mixed-race samples, or they may represent actual differences in how early risk markers operate with boys of different racial status.
RP LOCHMAN, JE (reprint author), DUKE UNIV, MED CTR, DEPT PSYCHIAT, BOX 2906, DURHAM, NC 27710 USA.
FU NIDA NIH HHSUnited States Department of Health & Human ServicesNational
   Institutes of Health (NIH) - USANIH National Institute on Drug Abuse
   (NIDA) [DA 08453]; NIMH NIH HHSUnited States Department of Health &
   Human ServicesNational Institutes of Health (NIH) - USANIH National
   Institute of Mental Health (NIMH) [MH 39989]
NR 29
TC 62
Z9 63
U1 1
U2 4
PU ELSEVIER SCIENCE INC
PI NEW YORK
PA 360 PARK AVE SOUTH, NEW YORK, NY 10010-1710 USA
SN 0890-8567
EI 1527-5418
J9 J AM ACAD CHILD PSY
JI J. Am. Acad. Child Adolesc. Psychiatr.
PD SEP
PY 1994
VL 33
IS 7
BP 1026
EP 1035
DI 10.1097/00004583-199409000-00014
PG 10
WC Psychology, Developmental; Pediatrics; Psychiatry
SC Psychology; Pediatrics; Psychiatry
GA PD466
UT WOS:A1994PD46600014
PM 7961341
DA 2020-02-16
ER

PT J
AU MARGALIT, M
   LEVINALYAGON, M
AF MARGALIT, M
   LEVINALYAGON, M
TI LEARNING-DISABILITY SUBTYPING, LONELINESS, AND CLASSROOM ADJUSTMENT
SO LEARNING DISABILITY QUARTERLY
LA English
DT Article
ID DISCRIMINANT-ANALYSIS; SOCIAL-STATUS; CHILDREN; REPLICATION; BEHAVIOR;
   MIDDLE; SCHOOL; BOYS
AB This study was designed to identify patterns of social-emotional subgroups among students with learning disabilities.  The sample consisted of 122 students from 12 self-contained classes for students with learning disabilities situated in regular schools in Israel.  Through cluster analysis using measures of loneliness and externalizing and internalizing behavioral maladjustment, four subgroups of students were identified:  two non-lonely groups-one behaviorally adjusted and the other with externalizing maladjustment; and two highly lonely groups-one with high externalizing maladjustment, the other with high internalizing maladjustment.  Internal validation through MANCOVA analysis revealed significant differences between subgroups on the three classification criteria.  As external validation of the classification, significant intergroup differences were also found on teacher- and student-rated social skills and peer acceptance ratings.  Case studies demonstrated subgroup patterns, individual differences, and the personal meaning attributed to loneliness and social relations.
RP MARGALIT, M (reprint author), TEL AVIV UNIV,SCH EDUC,POB 39040,IL-69978 TEL AVIV,ISRAEL.
NR 32
TC 24
Z9 24
U1 1
U2 5
PU COUNC LEARNING DISABILITES KRISTEN MCBRIDE
PI OVER LAND PARK
PA EXECUTIVE SECRETARY PO BOX 40303, OVER LAND PARK, KS 66204
SN 0731-9487
J9 LEARN DISABILITY Q
JI Learn. Disabil. Q.
PD FAL
PY 1994
VL 17
IS 4
BP 297
EP 310
DI 10.2307/1511126
PG 14
WC Education, Special; Rehabilitation
SC Education & Educational Research; Rehabilitation
GA PT864
UT WOS:A1994PT86400005
DA 2020-02-16
ER

PT J
AU STEIN, E
   RAEGRANT, N
   ACKLAND, S
   AVISON, W
AF STEIN, E
   RAEGRANT, N
   ACKLAND, S
   AVISON, W
TI PSYCHIATRIC-DISORDERS OF CHILDREN IN CARE - METHODOLOGY AND DEMOGRAPHIC
   CORRELATES
SO CANADIAN JOURNAL OF PSYCHIATRY-REVUE CANADIENNE DE PSYCHIATRIE
LA English
DT Article
ID FOSTER-CARE; PROTECTIVE FACTORS; HEALTH; PREVALENCE; RISK
AB This paper examines psychiatric symptoms and disorders in children in the care of a Children's Aid Society.  Youth caretaker and teacher scores on the Standardized Clinical Information System questionnaire were correlated with demographic and maltreatment data gathered from the files of children from a Children's Aid Society.  Mean externalizing and internalizing scores for the study group were significantly elevated above the norm on the youth, caretaker and teacher reports; externalizing more so than internalizing.  Forty-one percent to 63% of the children studied scored in the pathological range for one or more disorders.  Conduct disorder was the most common disorder (30% to 50%).  Within the study sample, temporary wards and children with a history of having been abused had more elevated scores.  The authors conclude that children in foster care have significant psychiatric morbidity reflective of the extreme adversity and maltreatment they have experienced.
C1 CHILD & PARENT RESOURCE INST,LONDON,ON,CANADA.
   UNIV WESTERN ONTARIO,DEPT SOCIOL,LONDON,ON N6A 3K7,CANADA.
   UNIV WESTERN ONTARIO,CTR HLTH & WELLBEING,LONDON,ON N6A 3K7,CANADA.
RP STEIN, E (reprint author), UNIV WESTERN ONTARIO,DEPT PSYCHIAT,LONDON,ON N6A 3K7,CANADA.
NR 21
TC 45
Z9 45
U1 0
U2 5
PU CANADIAN PSYCHIATRIC ASSOC
PI OTTAWA
PA SUITE 200, 237 ARGYLE AVE, OTTAWA ON K2P 1B8, CANADA
SN 0706-7437
J9 CAN J PSYCHIAT
JI Can. J. Psychiat.-Rev. Can. Psychiat.
PD AUG
PY 1994
VL 39
IS 6
BP 341
EP 347
DI 10.1177/070674379403900605
PG 7
WC Psychiatry
SC Psychiatry
GA QG201
UT WOS:A1994QG20100005
PM 7987769
DA 2020-02-16
ER

PT J
AU CROSS, TP
   DEVOS, E
   WHITCOMB, D
AF CROSS, TP
   DEVOS, E
   WHITCOMB, D
TI PROSECUTION OF CHILD SEXUAL ABUSE - WHICH CASES ARE ACCEPTED
SO CHILD ABUSE & NEGLECT
LA English
DT Article; Proceedings Paper
CT 8th National Symposium on Child Sexual Abuse
CY FEB   20, 1992
CL HUNTSVILLE, AL
DE PROSECUTION; CHILD SEXUAL ABUSE
ID INTERVIEW
AB This study examined the relationship of case characteristics, maternal support, and child psychopathology to acceptance of child sexual abuse cases for prosecution. Cases referred to prosecutors' offices over a 1-year period in four urban jurisdictions (N = 43 1) were examined, and a smaller sample of mothers and children (N = 289) were interviewed as well. Background characteristics of the perpetrator and victim, severity of abuse, and nature of available evidence were all significantly related to acceptance for prosecution. Specific independent predictors of acceptance were victim age, presence of oral-genital abuse, use or threat of force, duration of abuse, and presence of physical or eyewitness evidence. With other variables controlled, maternal support was higher and child internalizing psychopathology lower in accepted cases. The results are interpreted in terms of prosecutors' concern for serving justice and protecting children and their perceptions of their ability to prosecute cases successfully.
C1 EDUC DEV CTR INC,NEWTON,MA 02160.
NR 25
TC 54
Z9 54
U1 0
U2 2
PU PERGAMON-ELSEVIER SCIENCE LTD
PI OXFORD
PA THE BOULEVARD, LANGFORD LANE, KIDLINGTON, OXFORD, ENGLAND OX5 1GB
SN 0145-2134
J9 CHILD ABUSE NEGLECT
JI Child Abuse Negl.
PD AUG
PY 1994
VL 18
IS 8
BP 663
EP 677
DI 10.1016/0145-2134(94)90016-7
PG 15
WC Family Studies; Psychology, Social; Social Work
SC Family Studies; Psychology; Social Work
GA NZ744
UT WOS:A1994NZ74400006
PM 7953906
DA 2020-02-16
ER

PT J
AU FENDRICH, M
   WARNER, V
AF FENDRICH, M
   WARNER, V
TI SYMPTOM AND SUBSTANCE USE REPORTING CONSISTENCY OVER 2 YEARS FOR
   OFFSPRING AT HIGH AND LOW-RISK FOR DEPRESSION
SO JOURNAL OF ABNORMAL CHILD PSYCHOLOGY
LA English
DT Article
ID MAJOR DEPRESSION; AGE-DIFFERENCES; RELIABILITY; CHILD; DISORDERS;
   INTERVIEW
AB We examined 2-year recall of reports of lifetime symptomatology and substance use questions on the K-SADS-E in a sample of offspring at high and low risk for depression. Comparisons were made between those who forgot and those who remembered reports of screening symptoms made at the initial interview. In general, recall for symptoms of internalizing disorders (depression and anxiety disorder) was much worse than recall for symptoms of externalizing disorders (conduct disorder and substance use). Less than two-thirds of those initially meeting the lifetime depression screening criteria provided reports which met the lifetime screening criteria at followup. Significant correlates of screening criteria recall included the following variables (measured at the initial interview): history of treatment for any disorder, impairment on the GAS (a score less than 61), and the presence of hypersomnia and suicidal symptoms (thoughts or ideation). Logistic regression suggested that a prior report of suicidal symptoms (including thoughts, ideation, or behavior) was the most important correlate of screen recall.
C1 NEW YORK STATE PSYCHIAT INST & HOSP,NEW YORK,NY 10032.
RP FENDRICH, M (reprint author), UNIV ILLINOIS,INST JUVENILE RES,DEPT PSYCHIAT,M-C 747,907 S WOLCOTT AVE,CHICAGO,IL 60612, USA.
FU NIDA NIH HHSUnited States Department of Health & Human ServicesNational
   Institutes of Health (NIH) - USANIH National Institute on Drug Abuse
   (NIDA) [R29DA07995]; NIMH NIH HHSUnited States Department of Health &
   Human ServicesNational Institutes of Health (NIH) - USANIH National
   Institute of Mental Health (NIMH) [P50MH43878-03]
NR 21
TC 9
Z9 9
U1 0
U2 0
PU PLENUM PUBL CORP
PI NEW YORK
PA 233 SPRING ST, NEW YORK, NY 10013
SN 0091-0627
J9 J ABNORM CHILD PSYCH
JI J. Abnorm. Child Psychol.
PD AUG
PY 1994
VL 22
IS 4
BP 425
EP 439
DI 10.1007/BF02168083
PG 15
WC Psychology, Clinical; Psychology, Developmental
SC Psychology
GA PB281
UT WOS:A1994PB28100002
PM 7963076
DA 2020-02-16
ER

PT J
AU THOMPSON, RJ
   GIL, KM
   KEITH, BR
   GUSTAFSON, KE
   GEORGE, LK
   KINNEY, TR
AF THOMPSON, RJ
   GIL, KM
   KEITH, BR
   GUSTAFSON, KE
   GEORGE, LK
   KINNEY, TR
TI PSYCHOLOGICAL ADJUSTMENT OF CHILDREN WITH SICKLE-CELL DISEASE -
   STABILITY AND CHANGE OVER A 10-MONTH PERIOD
SO JOURNAL OF CONSULTING AND CLINICAL PSYCHOLOGY
LA English
DT Note
ID COPING STRATEGIES; CHRONIC ILLNESS; STRESS; ADOLESCENTS; MOTHERS;
   PARENT; ADULTS; PAIN
AB Rates of poor psychological adjustment of children with sickle cell disease remained relatively constant over initial and follow-up assessment points. However, there was relatively little stability in the classification of the adjustment of individuals, low congruence in specific behavior problem patterns and diagnoses in accordance with the Diagnostic, and Statistical Manual of Mental Disorders (3rd ed.; American Psychiatric Association, 1980), and less stability in child adjustment by child report than by mother report. With initial levels of adjustment controlled, children's strategies for coping with pain accounted for a significant increment in child-reported symptoms (19%) and mother-reported internalizing behavior problems (8%) at follow-up beyond the contribution of illness and demographic parameters and follow-up interval. The findings suggest that children's coping strategies are a salient intervention target for enhancing adjustment.
C1 DUKE UNIV,MED CTR,DEPT SOCIOL,DURHAM,NC 27710.
   DUKE UNIV,MED CTR,DEPT BIOCHEM & BIOPHYS,DURHAM,NC 27710.
RP THOMPSON, RJ (reprint author), DUKE UNIV,MED CTR,DEPT PSYCHIAT,BOX 3362,DURHAM,NC 27710, USA.
FU NHLBI NIH HHSUnited States Department of Health & Human ServicesNational
   Institutes of Health (NIH) - USANIH National Heart Lung & Blood
   Institute (NHLBI) [HL 28391, HL39124]
NR 24
TC 34
Z9 34
U1 0
U2 5
PU AMER PSYCHOLOGICAL ASSOC
PI WASHINGTON
PA 750 FIRST ST NE, WASHINGTON, DC 20002-4242
SN 0022-006X
J9 J CONSULT CLIN PSYCH
JI J. Consult. Clin. Psychol.
PD AUG
PY 1994
VL 62
IS 4
BP 856
EP 860
DI 10.1037/0022-006X.62.4.856
PG 5
WC Psychology, Clinical
SC Psychology
GA PD281
UT WOS:A1994PD28100024
PM 7962891
DA 2020-02-16
ER

PT J
AU BELLINGER, D
   LEVITON, A
   ALLRED, E
   RABINOWITZ, M
AF BELLINGER, D
   LEVITON, A
   ALLRED, E
   RABINOWITZ, M
TI PRENATAL AND POSTNATAL LEAD-EXPOSURE AND BEHAVIOR PROBLEMS IN
   SCHOOL-AGED CHILDREN
SO ENVIRONMENTAL RESEARCH
LA English
DT Article
ID BOSTON-TEACHER-QUESTIONNAIRE; BLOOD-LEAD; INTELLIGENCE; LEVEL;
   HYPERACTIVITY; INTOXICATION; ATTAINMENT; DISORDERS; COHORT;
   NEUROTOXICITY
AB The association between early lead exposure and later problem behaviors was evaluated prospectively in a cohort of 8-year-old children born during a 12-month period at one hospital. Lead levels in umbilical cord blood (($) over bar X = 6.8 mu g/dl, SD = 3.1) and the dentin of a shed deciduous tooth (($) over tilde X = 3.4 mu g/g, SD = 2.4) provided measures of prenatal and postnatal exposure, respectively. Ratings on the Teacher Report Form of the Child Behavior Profile provided information about children's problem behaviors. Cord blood lead level was not associated with the overall prevalence or nature of problem behaviors. In both crude and adjusted analyses, tooth lead level was significantly associated with total problem behavior scores (approximately 2 points in T score per log unit increase in teeth lead). Significant tooth lead-associated increases in both internalizing and externalizing scores were also observed (approximately 1.5 points in T score per log unit increase). Weaker associations were noted between tooth lead level and the prevalence of ''extreme'' problem behavior scores. The extent to which these associations reflect residual confounding is uncertain. These data suggest, however, that social and emotional dysfunctions are correlates and may be expressions of increased lead exposure. (C) 1994 Academic Press, Inc.
RP BELLINGER, D (reprint author), CHILDRENS HOSP,NEUROEPIDEMIOL UNIT,300 LONGWOOD AVE,BOSTON,MA 02115, USA.
FU NICHD NIH HHSUnited States Department of Health & Human ServicesNational
   Institutes of Health (NIH) - USANIH Eunice Kennedy Shriver National
   Institute of Child Health & Human Development (NICHD) [HD20381]; NIEHS
   NIH HHSUnited States Department of Health & Human ServicesNational
   Institutes of Health (NIH) - USANIH National Institute of Environmental
   Health Sciences (NIEHS) [ES05482, ES00138]
NR 64
TC 135
Z9 141
U1 2
U2 6
PU ACADEMIC PRESS INC JNL-COMP SUBSCRIPTIONS
PI SAN DIEGO
PA 525 B ST, STE 1900, SAN DIEGO, CA 92101-4495
SN 0013-9351
J9 ENVIRON RES
JI Environ. Res.
PD JUL
PY 1994
VL 66
IS 1
BP 12
EP 30
DI 10.1006/enrs.1994.1041
PG 19
WC Environmental Sciences; Public, Environmental & Occupational Health
SC Environmental Sciences & Ecology; Public, Environmental & Occupational
   Health
GA NV450
UT WOS:A1994NV45000002
PM 8013435
DA 2020-02-16
ER

PT J
AU BREEDLOVE, LR
AF BREEDLOVE, LR
TI INTERNALIZING DISORDERS IN CHILDREN AND ADOLESCENTS - REYNOLDS,WM
SO JOURNAL OF CLINICAL PSYCHIATRY
LA English
DT Book Review
NR 1
TC 0
Z9 0
U1 0
U2 0
PU PHYSICIANS POSTGRADUATE PRESS
PI MEMPHIS
PA P O BOX 240008, MEMPHIS, TN 38124
SN 0160-6689
J9 J CLIN PSYCHIAT
JI J. Clin. Psychiatry
PD JUL
PY 1994
VL 55
IS 7
BP 318
EP 318
PG 1
WC Psychology, Clinical; Psychiatry
SC Psychology; Psychiatry
GA PD432
UT WOS:A1994PD43200021
DA 2020-02-16
ER

PT J
AU DUPAUL, GJ
   BARKLEY, RA
   MCMURRAY, MB
AF DUPAUL, GJ
   BARKLEY, RA
   MCMURRAY, MB
TI RESPONSE OF CHILDREN WITH ADHD TO METHYLPHENIDATE - INTERACTION WITH
   INTERNALIZING SYMPTOMS
SO JOURNAL OF THE AMERICAN ACADEMY OF CHILD AND ADOLESCENT PSYCHIATRY
LA English
DT Article; Proceedings Paper
CT 99th Annual Convention of the American-Psychological-Association
CY AUG   19, 1991
CL SAN FRANCISCO, CA
SP Amer Psychol Assoc
DE ATTENTION-DEFICIT HYPERACTIVITY DISORDER; CHILDREN; METHYLPHENIDATE;
   INTERNALIZING DISORDER
ID ATTENTION-DEFICIT DISORDER; STIMULANT MEDICATION; DRUG RESPONSE;
   HYPERACTIVITY; BEHAVIOR
AB Objective: The purpose of this study was to examine differences in methylphenidate (MPH) response between groups of children with attention-deficit hyperactivity disorder (ADHD) who exhibited varying degrees of internalizing symptoms. Method: A sample of 40 children with ADHD was subdivided into three groups based on the severity of comorbid internalizing symptoms. Differential effects of three doses of MPH (5 mg, 10 mg, 15 mg) were evaluated in a double-blind, placebo-controlled fashion using multiple outcome measures across home, school, and clinic settings. Results: Children with ADHD and comorbid internalizing symptoms were significantly less likely to respond positively to MPH than were their noninternalizing counterparts according to teacher ratings and behavioral observations during a clinic-based academic task. Conclusions: Children who exhibit comorbid symptoms of ADHD and internalizing disorder are less likely to respond to MPH in classroom settings and on academic tasks. A significant minority of children with comorbid conditions may be at a higher risk for an adverse medication response relative to patients with ADHD who are not exhibiting internalizing symptoms. Further research is necessary to delineate the characteristics of possible adverse responders.
C1 UNIV MASSACHUSETTS,MED CTR,DEPT PSYCHIAT,WORCESTER,MA 01605.
RP DUPAUL, GJ (reprint author), LEHIGH UNIV,SCH PSYCHOL & SPECIAL EDUC,DEPT COUNSELING PSYCHOL,BETHLEHEM,PA 18015, USA.
FU PHS HHSUnited States Public Health Service [41464]
NR 26
TC 105
Z9 105
U1 0
U2 1
PU WILLIAMS & WILKINS
PI BALTIMORE
PA 351 WEST CAMDEN ST, BALTIMORE, MD 21201-2436
SN 0890-8567
J9 J AM ACAD CHILD PSY
JI J. Am. Acad. Child Adolesc. Psychiatr.
PD JUL-AUG
PY 1994
VL 33
IS 6
BP 894
EP 903
DI 10.1097/00004583-199407000-00016
PG 10
WC Psychology, Developmental; Pediatrics; Psychiatry
SC Psychology; Pediatrics; Psychiatry
GA NU824
UT WOS:A1994NU82400016
PM 8083147
DA 2020-02-16
ER

PT J
AU FERDINAND, RF
   VERHULST, FC
AF FERDINAND, RF
   VERHULST, FC
TI THE PREDICTION OF POOR OUTCOME IN YOUNG-ADULTS - COMPARISON OF THE
   YOUNG-ADULT SELF-REPORT, THE GENERAL HEALTH QUESTIONNAIRE AND THE
   SYMPTOM CHECKLIST
SO ACTA PSYCHIATRICA SCANDINAVICA
LA English
DT Article
DE EPIDEMIOLOGY; YOUTH; LONGITUDINAL STUDY; PREDICTION
AB The ability of the Young Adult Self-Report (YASR), the Symptom Checklist (SCL-90) and the General Health Questionnaire (GHQ-28) to predict maladjustment across a 2-year time-span was assessed in a general population sample of 528 18- to 22-year-olds. Referral for mental health services and need for professional help were predicted by total problem scores of the YASR, the GHQ-28 and the SCL-90 and by the internalizing scale of the YASR. Furthermore, the internalizing scale predicted suicide attempts or suicidal ideation, whereas the externalizing scale predicted police contacts. The YASR delinquent behavior syndrome was the only significant predictor of alcohol abuse. The findings supported the validity of the YASR as an instrument for the assessment of psychopathology in young adults.
C1 ERASMUS UNIV ROTTERDAM,SOPHIA CHILDRENS HOSP,DEPT CHILD & ADOLESCENT PSYCHIATRY,3015 GJ ROTTERDAM,NETHERLANDS.
NR 18
TC 37
Z9 37
U1 0
U2 4
PU MUNKSGAARD INT PUBL LTD
PI COPENHAGEN
PA 35 NORRE SOGADE, PO BOX 2148, DK-1016 COPENHAGEN, DENMARK
SN 0001-690X
J9 ACTA PSYCHIAT SCAND
JI Acta Psychiatr. Scand.
PD JUN
PY 1994
VL 89
IS 6
BP 405
EP 410
DI 10.1111/j.1600-0447.1994.tb01537.x
PG 6
WC Psychiatry
SC Psychiatry
GA NV864
UT WOS:A1994NV86400008
PM 8085471
DA 2020-02-16
ER

PT J
AU BOIVIN, M
   POULIN, F
   VITARO, F
AF BOIVIN, M
   POULIN, F
   VITARO, F
TI DEPRESSED MOOD AND PEER REJECTION IN CHILDHOOD
SO DEVELOPMENT AND PSYCHOPATHOLOGY
LA English
DT Article
ID SOCIOMETRIC STATUS; CHILDRENS DEPRESSION; HETEROGENEITY; BEHAVIOR;
   VALIDITY; CONTINUITIES; PERCEPTIONS; LONELINESS; AGGRESSION; INVENTORY
AB The purpose of the present study was to compare the depression profile of four subtYPes of peer-rejected children and a group of neglected children to a normative sample and evaluate whether or not these subgroups showed distinctive patterns. A total of 140 children were selected on the basis of peer status and peer assessment of social behavior. Depressed mood was evaluated by self-reports and peer assessments. As expected, withdrawn-rejected children expressed stronger feelings of depression, both generally (i.e., higher Child Depression Inventory [CDI] scores) and specifically (i.e., energy/interest), as well as more loneliness and social dissatisfaction than the normative group. They were also seen by their peers as being sadder. The aggressive-withdrawn-rejected children displayed results that were very similar to those of withdrawn-rejected children. They manifested stronger feelings of depression both generally (i.e., higher CDI scores) and specifically (i.e., mood/affect) and expressed more loneliness and social dissatisfaction than the normative group. They were also nominated more often as getting their feelings hurt easily and as being usually sad. Contrary to expectations, aggressive-rejected children were also found to differ from the normative children but only on a general index of depression, not on the more specific measures nor on loneliness and social dissatisfaction. Also, they did not differ from the normative sample on the peer assessment items. The neglected children did not differ from the normative sample on any of the self-report or peer assessment measures. The results concerning withdrawn-rejected and aggressive-withdrawn-rejected children suggest that peer rejection could play a mediating role with respect to feelings of distress and confirm that these children are at risk for internalizing problems. The pattern of results for aggressive-rejected children suggests that peer rejection may not play such a role.
C1 UNIV MONTREAL,CHILDRENS SOCIAL MALADJUSTMENT RES UNIT,MONTREAL H3C 3J7,QUEBEC,CANADA.
RP BOIVIN, M (reprint author), UNIV LAVAL,ECOLE PSYCHOL,PAVILLON F A SAVARD,ST FOY G1K 7P4,PQ,CANADA.
NR 54
TC 93
Z9 93
U1 0
U2 17
PU CAMBRIDGE UNIV PRESS
PI NEW YORK
PA 40 WEST 20TH STREET, NEW YORK, NY 10011-4211
SN 0954-5794
J9 DEV PSYCHOPATHOL
JI Dev. Psychopathol.
PD SUM
PY 1994
VL 6
IS 3
BP 483
EP 498
DI 10.1017/S0954579400006064
PG 16
WC Psychology, Developmental
SC Psychology
GA NZ565
UT WOS:A1994NZ56500007
DA 2020-02-16
ER

PT J
AU RUDOLPH, KD
   HAMMEN, C
   BURGE, D
AF RUDOLPH, KD
   HAMMEN, C
   BURGE, D
TI INTERPERSONAL FUNCTIONING AND DEPRESSIVE SYMPTOMS IN CHILDHOOD -
   ADDRESSING THE ISSUES OF SPECIFICITY AND COMORBIDITY
SO JOURNAL OF ABNORMAL CHILD PSYCHOLOGY
LA English
DT Article
ID ADOLESCENT DEPRESSION; ADULT OUTCOMES; CHILDREN; COMPETENCE; DISORDERS;
   ANXIETY; BEHAVIOR; OTHERS; MOOD
AB Research has supported linkages between depression and social impairment in youngsters, but has often focused on depressive symptoms in isolation. We collected data on depressive, anxiety, and externalizing symptoms in 161 school children. Information about interpersonal competence was gathered from several sources, including children, teachers, and behavioral observations. Depressive symptoms were found to be related to difficulties in multiple areas of competence, including maladaptive social problem-solving styles, conflict-negotiation and affect-regulation deficits, and peer rejection. Comparisons of the relative contributions made by depressive and anxiety symptoms to the prediction of functioning yielded some evidence for a specific relation between depressive symptoms and impairment. Children with cooccurring internalizing and externalizing symptoms generally suffered from the most social dysfunction. If replicated in clinical samples, findings such as these may help to guide intervention efforts with depressed children.
RP RUDOLPH, KD (reprint author), UNIV CALIF LOS ANGELES,DEPT PSYCHOL,1285 FRANZ HALL,405 HILGARD AVE,LOS ANGELES,CA 90024, USA.
NR 29
TC 112
Z9 114
U1 0
U2 6
PU PLENUM PUBL CORP
PI NEW YORK
PA 233 SPRING ST, NEW YORK, NY 10013
SN 0091-0627
J9 J ABNORM CHILD PSYCH
JI J. Abnorm. Child Psychol.
PD JUN
PY 1994
VL 22
IS 3
BP 355
EP 371
DI 10.1007/BF02168079
PG 17
WC Psychology, Clinical; Psychology, Developmental
SC Psychology
GA NP015
UT WOS:A1994NP01500006
PM 8064038
DA 2020-02-16
ER

PT J
AU WEISS, B
   CATRON, T
AF WEISS, B
   CATRON, T
TI SPECIFICITY OF THE COMORBIDITY OF AGGRESSION AND DEPRESSION IN CHILDREN
SO JOURNAL OF ABNORMAL CHILD PSYCHOLOGY
LA English
DT Article
ID CONDUCT DISORDER; PEER REJECTION; SOCIAL-STATUS; BOYS; CHILDHOOD
AB A number of investigations have reported that depressive and aggressive behavior are correlated in children. However, this relation actually may represent an association between the more broadband constructs of internalizing and externalizing problems. Three hundred fifty third through sixth graders and their teachers completed measures assessing aggression, anxiety, hyperactivity, and depression. Results of a second-order confirmatory factor analysis suggested that the relation between aggression and depression in fact may represent a more broadband relation between externalizing and internalizing problems. These findings may have implications for understanding of the causal processes underlying the relation between aggression and depression in children, and more generally, for our conceptualization of the nature of the comorbidity of depression and aggression.
C1 VANDERBILT UNIV,DEPT PSYCHIAT,NASHVILLE,TN 37240.
RP WEISS, B (reprint author), VANDERBILT UNIV,DEPT PSYCHOL & HUMAN DEV,BOX 512 GPC,NASHVILLE,TN 37203, USA.
FU NICHD NIH HHSUnited States Department of Health & Human ServicesNational
   Institutes of Health (NIH) - USANIH Eunice Kennedy Shriver National
   Institute of Child Health & Human Development (NICHD)
   [1-HD5-SM50265-02]; CMHS SAMHSA HHS [1-R18-SM50265-01]
NR 34
TC 48
Z9 49
U1 0
U2 9
PU PLENUM PUBL CORP
PI NEW YORK
PA 233 SPRING ST, NEW YORK, NY 10013
SN 0091-0627
J9 J ABNORM CHILD PSYCH
JI J. Abnorm. Child Psychol.
PD JUN
PY 1994
VL 22
IS 3
BP 389
EP 401
DI 10.1007/BF02168081
PG 13
WC Psychology, Clinical; Psychology, Developmental
SC Psychology
GA NP015
UT WOS:A1994NP01500008
PM 8064040
DA 2020-02-16
ER

PT J
AU SILBERG, JL
   ERICKSON, MT
   MEYER, JM
   EAVES, LJ
   RUTTER, ML
   HEWITT, JK
AF SILBERG, JL
   ERICKSON, MT
   MEYER, JM
   EAVES, LJ
   RUTTER, ML
   HEWITT, JK
TI THE APPLICATION OF STRUCTURAL EQUATION MODELING TO MATERNAL RATINGS OF
   TWINS BEHAVIORAL AND EMOTIONAL-PROBLEMS
SO JOURNAL OF CONSULTING AND CLINICAL PSYCHOLOGY
LA English
DT Article
ID POPULATION-BASED TWIN; GENERALIZED ANXIETY DISORDER;
   COLORADO-ADOPTION-PROJECT; GENETIC INFLUENCES; MAJOR DEPRESSION;
   PATH-ANALYSIS; AGED 6-11; GENOTYPE; WOMEN; ALCOHOLISM
AB The application of structural equation modeling to twin data is used to assess the impact of genetic and environmental factors on children's behavioral and emotional functioning. The models are applied to the maternal ratings of behavior of a subsample of 515 monozygotic and 749 dizygotic juvenile twin pairs, ages 8 through 16, obtained through mailed questionnaires as part of the Medical College of Virginia Adolescent Behavioral Development Twin Project. The importance of genetic, shared, and specific environmental factors for explaining variation is reported for both externalizing and internalizing behaviors, as well as significant differences in the causes of variation in externalizing behaviors among young boys and girls. The usefulness of applying structural equation models to data on monozygotic and dizygotic twins and the potential implications for addressing clinically relevant questions regarding the causes of psychopathology are discussed.
C1 VIRGINIA COMMONWEALTH UNIV,DEPT PSYCHOL,RICHMOND,VA 23284.
   INST PSYCHIAT,DEPT CHILD & ADOLESCENT PSYCHIAT,LONDON SE5 8AF,ENGLAND.
   UNIV COLORADO,INST BEHAV GENET,BOULDER,CO 80309.
RP SILBERG, JL (reprint author), VIRGINIA COMMONWEALTH UNIV,MED COLL VIRGINIA,DEPT HUMAN GENET,BOX 3,MCV STN,RICHMOND,VA 23298, USA.
RI Rutter, Michael/C-8570-2013
FU NIAAA NIH HHSUnited States Department of Health & Human ServicesNational
   Institutes of Health (NIH) - USANIH National Institute on Alcohol Abuse
   & Alcoholism (NIAAA) [AA08672]; NIMH NIH HHSUnited States Department of
   Health & Human ServicesNational Institutes of Health (NIH) - USANIH
   National Institute of Mental Health (NIMH) [MH45268, MH19392]
NR 67
TC 59
Z9 59
U1 0
U2 5
PU AMER PSYCHOLOGICAL ASSOC
PI WASHINGTON
PA 750 FIRST ST NE, WASHINGTON, DC 20002-4242
SN 0022-006X
J9 J CONSULT CLIN PSYCH
JI J. Consult. Clin. Psychol.
PD JUN
PY 1994
VL 62
IS 3
BP 510
EP 521
DI 10.1037//0022-006X.62.6.510
PG 12
WC Psychology, Clinical
SC Psychology
GA NR923
UT WOS:A1994NR92300009
PM 8063977
DA 2020-02-16
ER

PT J
AU GOMEZBENEYTO, M
   BONET, A
   CATALA, MA
   PUCHE, E
   VILA, V
AF GOMEZBENEYTO, M
   BONET, A
   CATALA, MA
   PUCHE, E
   VILA, V
TI PREVALENCE OF MENTAL-DISORDERS AMONG CHILDREN IN VALENCIA, SPAIN
SO ACTA PSYCHIATRICA SCANDINAVICA
LA English
DT Article
DE EPIDEMIOLOGY; CHILDHOOD; MENTAL DISORDER
AB A 2-stage survey was carried out to establish the point-prevalence of mental disorders and help-seeking behaviour in children aged 8, 11 and 15 living in the city of Valencia. Global prevalence rates, rates by age and rates by sex, as well as rates of specific diagnosis according to DSM-111-R criteria are described. Help-seeking behaviour was found to be related to an interaction between internalizing and externalizing symptoms and sex.
RP GOMEZBENEYTO, M (reprint author), UNIV VALENCIA,FAC MED,DEPT MED,UNIDAD PSIQUIAT,AVE BLASCO IBANEZ 17,E-46010 VALENCIA,SPAIN.
NR 22
TC 41
Z9 42
U1 0
U2 6
PU MUNKSGAARD INT PUBL LTD
PI COPENHAGEN
PA 35 NORRE SOGADE, PO BOX 2148, DK-1016 COPENHAGEN, DENMARK
SN 0001-690X
J9 ACTA PSYCHIAT SCAND
JI Acta Psychiatr. Scand.
PD MAY
PY 1994
VL 89
IS 5
BP 352
EP 357
DI 10.1111/j.1600-0447.1994.tb01528.x
PG 6
WC Psychiatry
SC Psychiatry
GA NM029
UT WOS:A1994NM02900012
PM 8067275
DA 2020-02-16
ER

PT J
AU VANDENOORD, EJCG
   BOOMSMA, DI
   VERHULST, FC
AF VANDENOORD, EJCG
   BOOMSMA, DI
   VERHULST, FC
TI A STUDY OF PROBLEM BEHAVIORS IN 10-YEAR-OLD TO 15-YEAR-OLD BIOLOGICALLY
   RELATED AND UNRELATED INTERNATIONAL ADOPTEES
SO BEHAVIOR GENETICS
LA English
DT Article
DE CHILD/ADOLESCENT BEHAVIOR PROBLEMS; CHILD BEHAVIOR CHECKLIST; BEHAVIOR
   GENETICS; SIBLING EFFECTS; SEX DIFFERENCES
ID CHILD PSYCHIATRIC-DISORDERS; GENETIC-FACTORS; TWIN DATA; HYPERACTIVITY;
   IMITATION; MODELS; LEVEL; AGE
AB Genetic and environmental influences on problem behaviors were studies in a sample of international adoptees. Parental ratings of childrens' problem behaviors were obtained with the Child Behavior Checklist (CBCL). The sample (mean age, 12.4 years) comprised a group of biological siblings (111 pairs), a group of nonbiological siblings (221 pairs), and a group of singletons (94). Nonshared environmental influences were most important for problem behaviors studies in this paper. Genetic influences were substantial for Externalizing behaviors but unimportant for Internalizing behaviors. For the CBCL total problem score, Attention Problem, and Externalizing behaviors, the results of the present study were in agreement with findings from twin studies. The lack of genetic influences on Internalizing behaviors contrasts with results from twin studies. For the total problem score, the Externalizing grouping, Delinquent Behavior, and Aggressive Behavior, variances for singletons were significantly smaller than for siblings. Model fit indices indicated that these differences in variances are better attributed to smaller effects of factors associated with sibship size than to active influences of siblings on each other. Significant sex differences were found for 8 of the 10 scales. The larger variances for boys on the Externalizing grouping and Aggressive Behavior could be explained by genetic influences.
C1 ERASMUS UNIV ROTTERDAM, SOPHIA CHILDRENS HOSP, DEPT CHILD & ADOLESCENT PSYCHIATRY, ROTTERDAM, NETHERLANDS.
   FREE UNIV AMSTERDAM, DEPT PSYCHONOM, AMSTERDAM, NETHERLANDS.
NR 43
TC 117
Z9 117
U1 0
U2 8
PU SPRINGER
PI NEW YORK
PA 233 SPRING ST, NEW YORK, NY 10013 USA
SN 0001-8244
EI 1573-3297
J9 BEHAV GENET
JI Behav. Genet.
PD MAY
PY 1994
VL 24
IS 3
BP 193
EP 205
DI 10.1007/BF01067187
PG 13
WC Behavioral Sciences; Genetics & Heredity; Psychology, Multidisciplinary
SC Behavioral Sciences; Genetics & Heredity; Psychology
GA NX841
UT WOS:A1994NX84100001
PM 7945150
DA 2020-02-16
ER

PT J
AU FEEHAN, M
   STANTON, W
   MCGEE, R
   SILVA, PA
AF FEEHAN, M
   STANTON, W
   MCGEE, R
   SILVA, PA
TI A LONGITUDINAL-STUDY OF BIRTH-ORDER, HELP-SEEKING AND PSYCHOPATHOLOGY
SO BRITISH JOURNAL OF CLINICAL PSYCHOLOGY
LA English
DT Article
ID DSM-III DISORDERS; LARGE SAMPLE; FAMILY-SIZE; CHILDREN; DELINQUENTS
AB Recent studies have suggested an association between birth order and psychopathology. However, the association remains unclear due to a lack of consideration of the confounding effects of family size. At age seven years the family size and birth order of children from a large cohort of New Zealand children were examined in relation to parental help seeking for behavioural and emotional problems, and the development of DSM-III (American Psychiatric Association, 1980) disorder in pre-adolescence and adolescence. Neither the child's gender, birth order nor family size were associated with parental help seeking or the prevalence of DSM-III disorder in pre-adolescence at age 11. In adolescence at age 15, however, significantly more girls, first-borns and children from small families had DSM-III disorder, but the interactions between these factors were not significant. In particular, these associations were found with internalizing disorders. The appropriateness of further studies of birth order in relation to psychopathology is discussed.
C1 UNIV QUEENSLAND,SCH MED,CANC PREVENT RES CTR,ST LUCIA,QLD 4067,AUSTRALIA.
   UNIV OTAGO,SCH MED,DEPT PREVENT & SOCIAL MED,DUNEDIN,NEW ZEALAND.
RP FEEHAN, M (reprint author), UNIV OTAGO,SCH MED,DEPT PAEDIAT & CHILD HLTH,DUNEDIN MULTIDISCIPLINARY HLTH & DEV RES UNIT,DUNEDIN,NEW ZEALAND.
OI McGee, Rob/0000-0003-2429-6304
FU NIMH NIH HHSUnited States Department of Health & Human ServicesNational
   Institutes of Health (NIH) - USANIH National Institute of Mental Health
   (NIMH) [1-R01-MH43746, 1-23-MH42723-01]
NR 24
TC 8
Z9 8
U1 0
U2 3
PU BRITISH PSYCHOLOGICAL SOC
PI LEICESTER
PA ST ANDREWS HOUSE, 48 PRINCESS RD EAST, LEICESTER, LEICS, ENGLAND LE1 7DR
SN 0144-6657
J9 BRIT J CLIN PSYCHOL
JI Br. J. Clin. Psychol.
PD MAY
PY 1994
VL 33
BP 143
EP 150
DI 10.1111/j.2044-8260.1994.tb01105.x
PN 2
PG 8
WC Psychology, Clinical
SC Psychology
GA NN643
UT WOS:A1994NN64300002
PM 8038730
DA 2020-02-16
ER

PT J
AU SHAW, DS
   KEENAN, K
   VONDRA, JI
AF SHAW, DS
   KEENAN, K
   VONDRA, JI
TI DEVELOPMENTAL PRECURSORS OF EXTERNALIZING BEHAVIOR - AGES 1 TO 3
SO DEVELOPMENTAL PSYCHOLOGY
LA English
DT Article; Proceedings Paper
CT Biennial Meeting of the Society-for-Research-in-Child-Development
CY MAR 25-28, 1993
CL NEW ORLEANS, LA
SP Soc Res Child Dev
ID ATTACHMENT; AGGRESSION; CHILD; PREDICTORS; STABILITY; DELINQUENCY;
   COMPETENCE; PATTERNS; QUALITY; SCHOOL
AB Despite previous research indicating that early negative child behavior and the quality of the parent-child relationship are predictive of later externalizing problems, few investigators have attempted to trace these antecedents back to infancy. In a sample of 100 infants from low-income families, it was possible to identify developmental sequences leading from infant persistence and lack of maternal responsiveness to later child disruptive. aggressive child behavior at ages 2 and 3. Gender differences were found with respect to the range and type of variables that showed continuity in predicting disruptive behavior. For boys, salient predictors of age 2 and age 3 externalizing behavior were maternal unresponsiveness, infant attention-seeking, aggression, and noncompliance, whereas for girls. infant noncompliance was related to both age 3 externalizing and internalizing problems.
RP SHAW, DS (reprint author), UNIV PITTSBURGH,DEPT PSYCHOL,CTR CLIN PSYCHOL,604 OLD ENGN HALL,4015 OHARA ST,PITTSBURGH,PA 15260, USA.
NR 40
TC 202
Z9 206
U1 1
U2 15
PU AMER PSYCHOLOGICAL ASSOC
PI WASHINGTON
PA 750 FIRST ST NE, WASHINGTON, DC 20002-4242
SN 0012-1649
J9 DEV PSYCHOL
JI Dev. Psychol.
PD MAY
PY 1994
VL 30
IS 3
BP 355
EP 364
DI 10.1037/0012-1649.30.3.355
PG 10
WC Psychology, Developmental
SC Psychology
GA NL719
UT WOS:A1994NL71900006
DA 2020-02-16
ER

PT J
AU BARBARIN, OA
   WHITTEN, CF
   BONDS, SM
AF BARBARIN, OA
   WHITTEN, CF
   BONDS, SM
TI ESTIMATING RATES OF PSYCHOSOCIAL PROBLEMS IN URBAN AND POOR CHILDREN
   WITH SICKLE-CELL-ANEMIA
SO HEALTH & SOCIAL WORK
LA English
DT Article
DE AFRICAN AMERICAN; CHILDREN; PAIN; PSYCHOSOCIAL STRESSORS; SICKLE CELL
   ANEMIA
ID ADJUSTMENT; DISEASE; ADOLESCENTS; ILLNESS
AB The risk of adjustment problems increases when a child has a serious life-threatening illness. This article estimates the frequency of adjustment problems across multiple domains for children and adolescents with sickle cell anemia (SCA). Parents provided information on the social, emotional, academic, and family adjustment of 327 children with SCA who were being treated at a comprehensive sickle cell clinic serving a predominantly poor and urban population. More than 25 percent of these children had emotional adjustment problems in the form of internalizing symptoms such as anxiety and depression. In addition, at least one child in five had problems related to social functioning and academic performance. These impairments were related significantly to the frequency of serious pain episodes but not to absolute family income. No significant differences in the data were found based on family income. The data also showed that the disruptive effects of the illness were related to gender and age.
C1 WAYNE STATE UNIV, CTR COMPREHENS SICKLE CELL, DETROIT, MI 48202 USA.
   CHILDRENS HOSP, CTR SICKLE CELL, DETROIT, MI USA.
RP BARBARIN, OA (reprint author), UNIV MICHIGAN, SCH SOCIAL WORK, CTR CHILD & FAMILY, 1007 E HURON, ANN ARBOR, MI 48104 USA.
FU NICHD NIH HHSUnited States Department of Health & Human ServicesNational
   Institutes of Health (NIH) - USANIH Eunice Kennedy Shriver National
   Institute of Child Health & Human Development (NICHD) [R01-HD23968]
NR 15
TC 32
Z9 32
U1 0
U2 1
PU OXFORD UNIV PRESS INC
PI CARY
PA JOURNALS DEPT, 2001 EVANS RD, CARY, NC 27513 USA
SN 0360-7283
EI 1545-6854
J9 HEALTH SOC WORK
JI Health Soc. Work
PD MAY
PY 1994
VL 19
IS 2
BP 112
EP 119
DI 10.1093/hsw/19.2.112
PG 8
WC Social Work
SC Social Work
GA NM523
UT WOS:A1994NM52300005
PM 8045444
DA 2020-02-16
ER

PT J
AU GRANGER, DA
   WEISZ, JR
   KAUNECKIS, D
AF GRANGER, DA
   WEISZ, JR
   KAUNECKIS, D
TI NEUROENDOCRINE REACTIVITY, INTERNALIZING BEHAVIOR PROBLEMS, AND
   CONTROL-RELATED COGNITIONS IN CLINIC-REFERRED CHILDREN AND ADOLESCENTS
SO JOURNAL OF ABNORMAL PSYCHOLOGY
LA English
DT Article; Proceedings Paper
CT Biennial Meeting of the Society-for-Research-in-Child-Development
CY MAR 25-28, 1993
CL NEW ORLEANS, LA
SP Soc Res Child Dev
ID MAJOR DEPRESSIVE DISORDER; CORTISOL SECRETION; STRESS; RESPONSES;
   ANXIETY; RELIABILITY; COMPETENCE; INHIBITION; INVENTORY; SYSTEM
AB Literature on neuroendocrine-behavior relations suggests that cortisol reactivity to social challenge may be associated with children's internalizing problem behavior. To explore this possibility, and the role of control-related beliefs, we studied 102 7-17-year-old clinic-referred children. Measures of problem behavior, depression and anxiety, and control-related beliefs were collected, and Ss' saliva was sampled before and after a parent-child conflict task. Neuroendocrine activation (i.e., cortisol increase) in response to the interaction task was associated with Ss' (a) social withdrawal, social anxiety, and social problems: (b) socially inhibited behavior during the task; and (c) low levels of perceived social contingency and high levels of external attributions for personal successes and failures. Our findings are among the first to link children's behavioral response to social challenge, neuroendocrine activation, cognitions, and psychopathology
RP GRANGER, DA (reprint author), UNIV CALIF LOS ANGELES,DEPT PSYCHOL,405 HILGARD AVE,LOS ANGELES,CA 90024, USA.
FU NIMH NIH HHSUnited States Department of Health & Human ServicesNational
   Institutes of Health (NIH) - USANIH National Institute of Mental Health
   (NIMH) [MH49522]
NR 52
TC 123
Z9 123
U1 1
U2 15
PU AMER PSYCHOLOGICAL ASSOC
PI WASHINGTON
PA 750 FIRST ST NE, WASHINGTON, DC 20002-4242
SN 0021-843X
J9 J ABNORM PSYCHOL
JI J. Abnorm. Psychol.
PD MAY
PY 1994
VL 103
IS 2
BP 267
EP 276
DI 10.1037/0021-843X.103.2.267
PG 10
WC Psychology, Clinical; Psychiatry
SC Psychology; Psychiatry
GA NL111
UT WOS:A1994NL11100010
PM 8040496
DA 2020-02-16
ER

PT J
AU LEWINSOHN, PM
   ROBERTS, RE
   SEELEY, JR
   ROHDE, P
   GOTLIB, IH
   HOPS, H
AF LEWINSOHN, PM
   ROBERTS, RE
   SEELEY, JR
   ROHDE, P
   GOTLIB, IH
   HOPS, H
TI ADOLESCENT PSYCHOPATHOLOGY .2. PSYCHOSOCIAL RISK-FACTORS FOR DEPRESSION
SO JOURNAL OF ABNORMAL PSYCHOLOGY
LA English
DT Article
ID UNIPOLAR DEPRESSION; MAJOR DEPRESSION; COMMUNITY SAMPLE; CHILDHOOD;
   SCALE; DISORDERS; CHILDREN; PERSONALITY; COMORBIDITY; SYMPTOMS
AB In a prospective study of adolescent depression, adolescents (N = 1,508) were assessed at Time 1 and after 1 year (Time 2) on psychosocial variables hypothesized to be associated with depression. Most psychosocial variables were associated with current (n = 45) depression. Formerly depressed adolescents (n = 217) continued to differ from never depressed controls on many of the psychosocial variables. Many of the depression-related measures also acted as risk factors for future depression (n = 112), especially past depression, current other mental disorders, past suicide attempt, internalizing behavior problems, and physical symptoms. Young women were more likely to be, to become, and to have been depressed. Controlling for the psychosocial variables eliminated the gender difference for current and future but not for past depression.
C1 NORTHWESTERN UNIV, DEPT PSYCHOL, EVANSTON, IL 60201 USA.
RP LEWINSOHN, PM (reprint author), OREGON RES INST, 1715 FRANKLIN BLVD, EUGENE, OR 97403 USA.
FU NIMH NIH HHSUnited States Department of Health & Human ServicesNational
   Institutes of Health (NIH) - USANIH National Institute of Mental Health
   (NIMH) [MH40501]
NR 95
TC 404
Z9 411
U1 5
U2 42
PU AMER PSYCHOLOGICAL ASSOC
PI WASHINGTON
PA 750 FIRST ST NE, WASHINGTON, DC 20002-4242 USA
SN 0021-843X
EI 1939-1846
J9 J ABNORM PSYCHOL
JI J. Abnorm. Psychol.
PD MAY
PY 1994
VL 103
IS 2
BP 302
EP 315
DI 10.1037/0021-843X.103.2.302
PG 14
WC Psychology, Clinical; Psychiatry
SC Psychology; Psychiatry
GA NL111
UT WOS:A1994NL11100014
PM 8040500
DA 2020-02-16
ER

PT J
AU KANDEL, DB
   ROSENBAUM, E
   CHEN, K
AF KANDEL, DB
   ROSENBAUM, E
   CHEN, K
TI IMPACT OF MATERNAL DRUG-USE AND LIFE EXPERIENCES ON PREADOLESCENT
   CHILDREN BORN TO TEENAGE MOTHERS
SO JOURNAL OF MARRIAGE AND THE FAMILY
LA English
DT Article
DE CHILD PSYCHOLOGICAL ADJUSTMENT; MATERNAL DRUG USE; MARITAL
   NONINTACTNESS; NONINTACT FAMILY; PARENTING; PREADOLESCENT CHILDREN
ID SUBSTANCE USE; ADOLESCENT MOTHERS; YOUNG-ADULTS; PARENTING STYLES;
   CONDUCT PROBLEMS; FAMILY; DELINQUENCY; ADJUSTMENT; BEHAVIOR; DIVORCE
AB The influence of maternal drug use and unconventional behavior on children's behavioral problems, cognitive functioning, and self-esteem is examined for children aged 8 and older born to adolescent mothers. Analyses are based on 581 unique mother-child dyads from the 1986 National Longitudinal Survey of the Work Experience of Youth (NLSY). Causal models indicate that maternal attitudes and experiences as an adolescent or young adult (having been raised in a nonintact home, self-esteem, and delinquency) and current family structure have different consequences for the home environments provided for girls and boys. These same maternal characteristics also directly influence children's externalizing and internalizing problem behaviors, and feelings of self-worth. The effect of maternal drug use on children is indirect and operates through increasing the risk of marital disruption.
C1 NEW YORK STATE PSYCHIAT INST & HOSP,NEW YORK,NY 10032.
   FORDHAM UNIV,DEPT SOCIOL & ANTHROPOL,BRONX,NY 10458.
RP KANDEL, DB (reprint author), COLUMBIA UNIV COLL PHYS & SURG,DEPT PSYCHIAT,722 W 168TH ST,BOX 20,NEW YORK,NY 10032, USA.
NR 56
TC 12
Z9 12
U1 0
U2 5
PU NATL COUNCIL FAMILY RELATIONS
PI MINNEAPOLIS
PA 3989 CENTRAL AVE NE #550, MINNEAPOLIS, MN 55421
SN 0022-2445
J9 J MARRIAGE FAM
JI J. Marriage Fam.
PD MAY
PY 1994
VL 56
IS 2
BP 325
EP 340
DI 10.2307/353103
PG 16
WC Family Studies; Sociology
SC Family Studies; Sociology
GA NN606
UT WOS:A1994NN60600006
DA 2020-02-16
ER

PT J
AU SIMONS, RL
   WHITBECK, LB
   BEAMAN, J
   CONGER, RD
AF SIMONS, RL
   WHITBECK, LB
   BEAMAN, J
   CONGER, RD
TI THE IMPACT OF MOTHERS PARENTING, INVOLVEMENT BY NONRESIDENTIAL FATHERS,
   AND PARENTAL CONFLICT ON THE ADJUSTMENT OF ADOLESCENT CHILDREN
SO JOURNAL OF MARRIAGE AND THE FAMILY
LA English
DT Article
DE CHILD ADJUSTMENT; DIVORCE; NONCUSTODIAL FATHERS; PARENTING
ID SUPPORT; STRESS; FAMILIES; HARDSHIP; BEHAVIOR; DIVORCE; LIVES
AB The present study used panel data on 207 divorced women and their children to examine the influence of mothers' parenting practices, involvement of nonresidential fathers, and parental conflict on the adjustment of adolescents living in mother-headed households. In addition, the study investigated the possibility that child adjustment problems may be a cause, as well as a consequence, of parental behavior. Quality of parenting by nonresidential fathers was related to externalizing problems for boys and girls, although the results differed somewhat depending on the source of data used to assess father's parenting. Quality of mother's parenting showed an association with externalizing problems of boys and girls, and was also related to internalizing problems for boys. Parental conflict was associated with internalizing problems for boys but not girls. Finally, adolescent externalizing problems appeared to reduce the quality of mother's parenting for both boys and girls, and to diminish father involvement in parenting in the case of boys.
C1 IOWA STATE UNIV SCI & TECHNOL,CTR FAMILY RES RURAL MENTAL HLTH,AMES,IA 50011.
RP SIMONS, RL (reprint author), IOWA STATE UNIV SCI & TECHNOL,DEPT SOCIOL,107 E HALL,AMES,IA 50011, USA.
NR 42
TC 89
Z9 89
U1 0
U2 10
PU NATL COUNCIL FAMILY RELATIONS
PI MINNEAPOLIS
PA 3989 CENTRAL AVE NE #550, MINNEAPOLIS, MN 55421
SN 0022-2445
J9 J MARRIAGE FAM
JI J. Marriage Fam.
PD MAY
PY 1994
VL 56
IS 2
BP 356
EP 374
DI 10.2307/353105
PG 19
WC Family Studies; Sociology
SC Family Studies; Sociology
GA NN606
UT WOS:A1994NN60600008
DA 2020-02-16
ER

PT J
AU CONGER, RD
   GE, XJ
   ELDER, GH
   LORENZ, FO
   SIMONS, RL
AF CONGER, RD
   GE, XJ
   ELDER, GH
   LORENZ, FO
   SIMONS, RL
TI ECONOMIC-STRESS, COERCIVE FAMILY PROCESS, AND DEVELOPMENTAL PROBLEMS OF
   ADOLESCENTS
SO CHILD DEVELOPMENT
LA English
DT Article
ID MARITAL QUALITY; HARDSHIP; UNEMPLOYMENT; DISTRESS; PSYCHOPATHOLOGY;
   BEHAVIOR; CHILDREN; PRESSURE; SUPPORT; HEALTH
AB We propose a model of family conflict and coercion that links economic stress in family life to adolescent symptoms of internalizing and externalizing emotions and behaviors. The 180 boys and 198 girls in the study were living in intact families in the rural Midwest, an area characterized by economic decline and uncertainty. Theoretical constructs in the model were measured using both trained observer and family member reports. These adolescents and their parents were interviewed each year for 3 years during the seventh, eighth, and ninth grades. Our theoretical model proposes that economic pressure experienced by parents increases parental dysphoria and marital conflict as well as conflicts between parents and children over money. High levels of spousal irritability, coupled with coercive exchanges over money matters, were expected to be associated with greater hostility in general by parents toward their children. These hostile/coercive exchanges were expected to increase the likelihood of adolescent emotional and behavioral problems. Overall, results were consistent with the proposed model. Moreover, the hypothesized processes applied equally well to the behavior of mothers and fathers, as well as sons and daughters.
C1 UNIV N CAROLINA,CHAPEL HILL,NC 27514.
RP CONGER, RD (reprint author), IOWA STATE UNIV SCI & TECHNOL,DEPT SOCIOL,107 E HALL,AMES,IA 50011, USA.
FU NIDA NIH HHSUnited States Department of Health & Human ServicesNational
   Institutes of Health (NIH) - USANIH National Institute on Drug Abuse
   (NIDA) [DA05347]; NIMH NIH HHSUnited States Department of Health & Human
   ServicesNational Institutes of Health (NIH) - USANIH National Institute
   of Mental Health (NIMH) [MH48165, MH43270]
NR 59
TC 897
Z9 903
U1 8
U2 88
PU UNIV CHICAGO PRESS
PI CHICAGO
PA 5720 S WOODLAWN AVE, CHICAGO, IL 60637
SN 0009-3920
J9 CHILD DEV
JI Child Dev.
PD APR
PY 1994
VL 65
IS 2
BP 541
EP 561
DI 10.2307/1131401
PG 21
WC Psychology, Educational; Psychology, Developmental
SC Psychology
GA NH837
UT WOS:A1994NH83700019
PM 8013239
DA 2020-02-16
ER

PT J
AU HACK, TF
   OSACHUK, TAG
   DELUCA, RV
AF HACK, TF
   OSACHUK, TAG
   DELUCA, RV
TI GROUP TREATMENT FOR SEXUALLY ABUSED PREADOLESCENT BOYS
SO FAMILIES IN SOCIETY-THE JOURNAL OF CONTEMPORARY HUMAN SERVICES
LA English
DT Article
ID YOUNG-CHILDREN; IMPACT; THERAPY; VICTIMS; ISSUES; SAMPLE
AB Group treatment programs are a common intervention for children who have been sexually abused. However, empirical literature demonstrating their effectiveness, particularly among preadolescent males, is scarce. The authors evaluated the effectiveness of semistructured group work with six preadolescent boys who had experienced either extra- or intrafamilial sexual abuse. From pre- to postgroup, the boys experienced decreased anxiety, decreased depression, increased self-esteem, and decreased internalizing and externalizing behaviors. Further gains were generally observed from postgroup to follow-up. The success of the group-treatment program is attributed, in part, to the implementation of a reward program designed to reduce disruptive behavior.
RP HACK, TF (reprint author), UNIV MANITOBA, DEPT PSYCHOL, WINNIPEG R3T 2N2, MANITOBA, CANADA.
RI Hack, Thomas/C-5174-2012
OI Hack, Thomas/0000-0002-6913-8732
NR 50
TC 16
Z9 16
U1 0
U2 0
PU ALLIANCE CHILDREN & FAMILIES
PI MILWAUKEE
PA 11700 WEST LAKE PARK DRIVE, MILWAUKEE, WI 53224 USA
SN 1044-3894
J9 FAM SOC-J CONTEMP H
JI Fam. Soc.-J. Contemp. Hum. Serv.
PD APR
PY 1994
VL 75
IS 4
BP 217
EP 228
DI 10.1177/104438949407500403
PG 12
WC Family Studies; Social Work
SC Family Studies; Social Work
GA NE473
UT WOS:A1994NE47300003
DA 2020-02-16
ER

PT J
AU SUMMERVILLE, MB
   KASLOW, NJ
   ABBATE, MF
   CRONAN, S
AF SUMMERVILLE, MB
   KASLOW, NJ
   ABBATE, MF
   CRONAN, S
TI PSYCHOPATHOLOGY, FAMILY FUNCTIONING, AND COGNITIVE-STYLE IN URBAN
   ADOLESCENTS WITH SUICIDE ATTEMPTS
SO JOURNAL OF ABNORMAL CHILD PSYCHOLOGY
LA English
DT Article
ID CHILDRENS DEPRESSION INVENTORY; EMOTIONALLY-DISTURBED CHILDREN;
   CIRCUMPLEX MODEL; BLACK; CRITIQUE; BEHAVIOR
AB This study examined psychopathology, family functioning, and cognitive style in 121 African-American adolescents who attempted suicide. Group means suggested that these youths, when taken together, were not reporting significant psychological distress. However, after classifying the youths into three groups by level of depressive symptoms interesting findings emerged Youth self-reports of depressive symptoms on the Children's Depression Inventory were associated with the presence of internalizing and externalizing disorders on the Youth Self-Report and Child Behavior Checklist, and with a maladaptive attributional style. Sixty-seven percent of participants classified their family types as maladaptive in terms of levels of cohesion and/or adaptability. In fact, the majority of adolescents and parents reported their families as disengaged These findings are discussed from a culturally and developmentally sensitive framework which considers key demographic variables (race, socioeconomic status, age). Clinical implications are offered for individual and family interventions.
C1 WESLEYAN UNIV,MIDDLETOWN,CT 06457.
RP SUMMERVILLE, MB (reprint author), EMORY UNIV,SCH MED,GRADY MEM HOSP,80 BUTLER ST,POB 26113,INFECT DIS CLIN,ATLANTA,GA 30335, USA.
NR 43
TC 35
Z9 35
U1 0
U2 2
PU PLENUM PUBL CORP
PI NEW YORK
PA 233 SPRING ST, NEW YORK, NY 10013
SN 0091-0627
J9 J ABNORM CHILD PSYCH
JI J. Abnorm. Child Psychol.
PD APR
PY 1994
VL 22
IS 2
BP 221
EP 235
DI 10.1007/BF02167901
PG 15
WC Psychology, Clinical; Psychology, Developmental
SC Psychology
GA NN115
UT WOS:A1994NN11500006
PM 8064030
DA 2020-02-16
ER

PT J
AU ROBIN, AL
   SIEGEL, PT
   KOEPKE, T
   MOYE, AW
   TICE, S
AF ROBIN, AL
   SIEGEL, PT
   KOEPKE, T
   MOYE, AW
   TICE, S
TI FAMILY-THERAPY VERSUS INDIVIDUAL THERAPY FOR ADOLESCENT FEMALES WITH
   ANOREXIA-NERVOSA
SO JOURNAL OF DEVELOPMENTAL AND BEHAVIORAL PEDIATRICS
LA English
DT Article
DE ANOREXIA NERVOSA; ADOLESCENTS; FAMILY THERAPY; INDIVIDUAL THERAPY
AB Behavioral family systems therapy (BFST) was compared with ego-oriented individual therapy (EOIT) in a controlled, random-assignment investigation involving 22 young adolescents with anorexia nervosa.  Each adolescent and her parents received approximately 16 months of outpatient therapy along with a common medical and dietary regimen.  BFST emphasized parental control over eating and weight gain, coupled with cognitive restructuring and problem-solving communication training.  EOIT emphasized building ego strength, adolescent autonomy, and insight into the emotional blocks to eating.  BFST produced greater change on body-mass index than did EOIT, but both treatments produced comparable improvements on eating attitudes, body shape dissatisfaction, interoceptive awareness, depression/internalizing psychopathology, and eating-related family conflict.  The implications of these results for the clinician who treats adolescents with anorexia nervosa are discussed.
C1 WAYNE STATE UNIV,SCH MED,DETROIT,MI 48201.
RP ROBIN, AL (reprint author), CHILDRENS HOSP MICHIGAN,DEPT PEDIAT,DIV PSYCHIAT PSYCHOL,3901 BEAUBIEN BLVD,DETROIT,MI 48201, USA.
FU NIMH NIH HHSUnited States Department of Health & Human ServicesNational
   Institutes of Health (NIH) - USANIH National Institute of Mental Health
   (NIMH) [R01MH41773]
NR 19
TC 94
Z9 95
U1 2
U2 14
PU WILLIAMS & WILKINS
PI BALTIMORE
PA 351 WEST CAMDEN ST, BALTIMORE, MD 21201-2436
SN 0196-206X
J9 J DEV BEHAV PEDIATR
JI J. Dev. Behav. Pediatr.
PD APR
PY 1994
VL 15
IS 2
BP 111
EP 116
PG 6
WC Behavioral Sciences; Psychology, Developmental; Pediatrics
SC Behavioral Sciences; Psychology; Pediatrics
GA NF402
UT WOS:A1994NF40200008
PM 8034762
DA 2020-02-16
ER

PT J
AU [Anonymous]
AF [Anonymous]
TI INTERNALIZING DISORDERS IN CHILDREN AND ADOLESCENTS - REYNOLDS,WM
SO ADOLESCENCE
LA English
DT Book Review
NR 1
TC 0
Z9 0
U1 0
U2 1
PU LIBRA PUBLISHERS INC
PI SAN DIEGO
PA 3089C CLAIREMONT DR SUITE 383, SAN DIEGO, CA 92117
SN 0001-8449
J9 ADOLESCENCE
JI Adolescence
PD SPR
PY 1994
VL 29
IS 113
BP 248
EP 248
PG 1
WC Psychology, Developmental
SC Psychology
GA NG224
UT WOS:A1994NG22400024
DA 2020-02-16
ER

PT J
AU TANNENBAUM, L
   FOREHAND, R
AF TANNENBAUM, L
   FOREHAND, R
TI MATERNAL DEPRESSIVE MOOD - THE ROLE OF THE FATHER IN PREVENTING
   ADOLESCENT PROBLEM BEHAVIORS
SO BEHAVIOUR RESEARCH AND THERAPY
LA English
DT Note
ID CHILDREN; PSYCHOPATHOLOGY; PARENTS; DIVORCE; COMPETENCE; RESILIENCE;
   CONFLICT; STRESS
AB The current study examines the role of the father-adolescent relationship as a buffer for maternal depressive mood in a nonclinic young adolescent sample (n = 282). Internalizing and externalizing problems, as well as grade point average, were examined. Results indicated that, for all three variables, maternal depressive mood was associated with poorer functioning. Of most importance, for internalizing and externalizing problems, a good father-adolescent relationship served to buffer the adolescent from maternal depressed mood. This effect existed regardless of the gender of the adolescent or parental marital status. The findings suggest that behavior problems are associated with even mild levels of one family stressor, maternal depressive mood, and that these problems can be counteracted through an intrafamilial support system-the father. Implications for the behavior therapist are considered.
C1 UNIV GEORGIA,DEPT PSYCHOL,ATHENS,GA 30602.
NR 28
TC 49
Z9 49
U1 0
U2 5
PU PERGAMON-ELSEVIER SCIENCE LTD
PI OXFORD
PA THE BOULEVARD, LANGFORD LANE, KIDLINGTON, OXFORD, ENGLAND OX5 1GB
SN 0005-7967
J9 BEHAV RES THER
JI Behav. Res. Ther.
PD MAR
PY 1994
VL 32
IS 3
BP 321
EP 325
DI 10.1016/0005-7967(94)90129-5
PG 5
WC Psychology, Clinical
SC Psychology
GA MY910
UT WOS:A1994MY91000007
PM 8192631
DA 2020-02-16
ER

PT J
AU EVANS, DW
AF EVANS, DW
TI SELF-COMPLEXITY AND ITS RELATION TO DEVELOPMENT, SYMPTOMATOLOGY AND
   SELF-PERCEPTION DURING ADOLESCENCE
SO CHILD PSYCHIATRY & HUMAN DEVELOPMENT
LA English
DT Article
DE SELF-COMPLEXITY INVENTORY; ADOLESCENCE; SELF-PERCEPTION; DEPRESSION;
   DEVELOPMENT
ID SCALE
AB Self-complexity refers to the degree to which various aspects of self-concept are differentiated from each other. A new measure of self-complexity (the SCI) was administered to 182 adolescents. The SCI correlated positively with chronological age and global self-worth and was negatively related to internalizing and externalizing symptoms. Regression analyses indicated that the SCI was the best predictor of depression when holding global self-worth constant.
RP EVANS, DW (reprint author), YALE UNIV,CTR CHILD STUDY,230 S FRONTAGE RD,NEW HAVEN,CT 06520, USA.
NR 19
TC 26
Z9 26
U1 0
U2 8
PU HUMAN SCI PRESS INC
PI NEW YORK
PA 233 SPRING ST, NEW YORK, NY 10013-1578
SN 0009-398X
J9 CHILD PSYCHIAT HUM D
JI Child Psychiat. Hum. Dev.
PD SPR
PY 1994
VL 24
IS 3
BP 173
EP 182
DI 10.1007/BF02353194
PG 10
WC Psychology, Developmental; Pediatrics; Psychiatry
SC Psychology; Pediatrics; Psychiatry
GA NA607
UT WOS:A1994NA60700003
PM 8174394
DA 2020-02-16
ER

PT J
AU KAZDIN, AE
AF KAZDIN, AE
TI INTERNALIZING DISORDERS IN CHILDREN AND ADOLESCENTS - REYNOLDS,WM
SO CONTEMPORARY PSYCHOLOGY
LA English
DT Book Review
RP KAZDIN, AE (reprint author), YALE UNIV,NEW HAVEN,CT 06520, USA.
NR 1
TC 0
Z9 0
U1 0
U2 0
PU AMER PSYCHOLOGICAL ASSOC
PI WASHINGTON
PA 750 FIRST ST NE, WASHINGTON, DC 20002-4242
SN 0010-7549
J9 CONTEMP PSYCHOL
JI Comtemp. Psychol.
PD MAR
PY 1994
VL 39
IS 3
BP 298
EP 299
PG 2
WC Psychology, Multidisciplinary
SC Psychology
GA NA342
UT WOS:A1994NA34200031
DA 2020-02-16
ER

PT J
AU LUTHAR, SS
   RIPPLE, CH
AF LUTHAR, SS
   RIPPLE, CH
TI SENSITIVITY TO EMOTIONAL DISTRESS AMONG INTELLIGENT ADOLESCENTS - A
   SHORT-TERM PROSPECTIVE-STUDY
SO DEVELOPMENT AND PSYCHOPATHOLOGY
LA English
DT Article
ID HIGH-RISK ADOLESCENTS; SOCIAL COMPETENCE; CHILDHOOD DEPRESSION;
   SCHOOL-CHILDREN; STRESS; PSYCHOPATHOLOGY; PSYCHOTHERAPY; VULNERABILITY;
   RESILIENCE; BEHAVIOR
AB In this 6-month prospective study, interactions between intelligence and emotional distress were examined in predicting social competence among 138 inner-city adolescents. The attempt was to extend previous cross-sectional findings obtained with a similar sample of disadvantaged youth. Intelligence was assessed via a nonverbal test of cognitive abilities, and social competence was operationalized based on teacher and peer ratings and school grades. Distress variables examined in interaction with intelligence included internalizing and externalizing symptomatology as well as the more specific internalizing symptoms of depression and anxiety. Interaction effects obtained indicated that intelligent youth who reported high depression and anxiety at Time 1 showed decreases in social competence over time, whereas those low on initial distress showed improvements in social competence levels. No such associations between initial distress and subsequent social competence were seen among the less intelligent children. Findings are discussed in terms of theoretical issues and empirical evidence in developmental psychopathology, and implications for future research are noted.
RP LUTHAR, SS (reprint author), YALE UNIV,DEPT PSYCHIAT,29 SYLVAN AVE,NEW HAVEN,CT 06519, USA.
NR 55
TC 8
Z9 8
U1 0
U2 7
PU CAMBRIDGE UNIV PRESS
PI NEW YORK
PA 40 WEST 20TH STREET, NEW YORK, NY 10011-4211
SN 0954-5794
J9 DEV PSYCHOPATHOL
JI Dev. Psychopathol.
PD SPR
PY 1994
VL 6
IS 2
BP 343
EP 357
DI 10.1017/S0954579400004624
PG 15
WC Psychology, Developmental
SC Psychology
GA NJ524
UT WOS:A1994NJ52400007
DA 2020-02-16
ER

PT J
AU PIANTA, RC
   EGELAND, B
AF PIANTA, RC
   EGELAND, B
TI PREDICTORS OF INSTABILITY IN CHILDRENS MENTAL TEST-PERFORMANCE AT 24,
   48, AND 96 MONTHS
SO INTELLIGENCE
LA English
DT Article
ID MOTHER-INFANT INTERACTION; HOME-ENVIRONMENT; COGNITIVE COMPETENCE;
   EARLY-CHILDHOOD; FOLLOW-UP; IQ; INTELLIGENCE; QUALITY; STRESS; RISK
AB Deviations in children's mental test performance from 24 to 48 and 48 to 96 months were examined in a sample of 169 disadvantaged mothers and their first-born children.  Deviations from mental test performance were indexed by residuals computed from 24-month Bayley MDI and 48-month WPPSI correlations, and from 48-month WPPSI and 96-month WISC-R correlations.  Deviations from predicted values of mental test performance across 24 to 48 months were predicted by maternal personality, the interaction, and child problem-solving behavior.  Deviations from predicted values across the 48- to 96-month period were predicted by maternal social support and mother interactive behavior from the 24- to 48-month period, and in a separate regression, from children's internalizing behaviors in kindergarden.  The results are discussed with regard to the relations between specific aspects of the childrearing environment and child intelligence and the role of child characteristics.
C1 UNIV VIRGINIA,CHARLOTTESVILLE,VA 22903.
   UNIV MINNESOTA,MINNEAPOLIS,MN 55455.
OI Pianta, Robert/0000-0002-6280-8051
NR 41
TC 25
Z9 25
U1 0
U2 5
PU ABLEX PUBL CORP
PI NORWOOD
PA 355 CHESTNUT ST, NORWOOD, NJ 07648
SN 0160-2896
J9 INTELLIGENCE
JI Intelligence
PD MAR-APR
PY 1994
VL 18
IS 2
BP 145
EP 163
DI 10.1016/0160-2896(94)90025-6
PG 19
WC Psychology, Multidisciplinary
SC Psychology
GA PF618
UT WOS:A1994PF61800004
DA 2020-02-16
ER

PT J
AU STEIN, MA
   SZUMOWSKI, E
   RAVITZ, AJ
   FREY, MJ
   LEVENTHAL, BL
AF STEIN, MA
   SZUMOWSKI, E
   RAVITZ, AJ
   FREY, MJ
   LEVENTHAL, BL
TI DEXAMETHASONE SUPPRESSION AND CHILDHOOD DEPRESSION - ASSOCIATION WITH
   CATEGORICAL AND DIMENSIONAL MEASURES
SO JOURNAL OF CHILD AND ADOLESCENT PSYCHOPHARMACOLOGY
LA English
DT Article
AB This article examines the relationship of dexamethasone nonsuppression to both categorical (i.e., diagnostic categories) and dimensional (i.e., quantitative, multivariate) measures of depression in children. Sixty inpatients, ages 5-13 years, were administered the dexamethasone suppression test (DST). Categorical measures were the diagnoses of major depression or dysthymic disorder obtained from semi-structured interviews of child and parent. Dimensional measures of depression were the Short Child Depression Inventory (which is a child's self-report instrument) and the Child Behavior Checklist (which gave parent-rated quantitative scores for depression, aggression, hyperactivity, internalizing behaviors, and externalizing behaviors). Cortisol nonsuppression was associated with both dimensional and categorical measures of depression, but not with ratings of aggression or hyperactivity or with the diagnoses of dysthymic disorder or disruptive behavior disorder. Children with major depression had a higher rate of nonsuppression (69%) than children with either dysthymic disorder (29%) or disruptive behavior disorders (36%). Abnormal DST findings and postdexamethasone cortisol levels appeared significantly associated with higher scores on both dimensional measures of depression, but not with measures of internalizing or externalizing behavior, aggression, or hyperactivity. The total variance in dexamethasone suppression accounted for by dimensional ratings of depression was relatively modest (<20%). Although the potentially confounding roles of comorbid anxiety disorders and psychosocial stressors remain to be investigated, it appears that biological studies of mood disorders in children may be advanced by the use of both dimensional and categorical approaches to the assessment of depression.
RP STEIN, MA (reprint author), UNIV CHICAGO,CHILD & ADOLESCENT PSYCHIAT SECT,5841 S MARYLAND AVE,MC-3077,CHICAGO,IL 60637, USA.
NR 0
TC 1
Z9 1
U1 0
U2 0
PU MARY ANN LIEBERT INC PUBL
PI LARCHMONT
PA 2 MADISON AVENUE, LARCHMONT, NY 10538
SN 1044-5463
J9 J CHILD ADOL PSYCHOP
JI J. Child Adolesc. Psychopharmacol.
PD SPR
PY 1994
VL 4
IS 1
BP 43
EP 52
DI 10.1089/cap.1994.4.43
PG 10
WC Pediatrics; Pharmacology & Pharmacy; Psychiatry
SC Pediatrics; Pharmacology & Pharmacy; Psychiatry
GA NE990
UT WOS:A1994NE99000004
DA 2020-02-16
ER

PT J
AU DUNN, J
   SLOMKOWSKI, C
   BEARDSALL, L
   RENDE, R
AF DUNN, J
   SLOMKOWSKI, C
   BEARDSALL, L
   RENDE, R
TI ADJUSTMENT IN MIDDLE CHILDHOOD AND EARLY ADOLESCENCE - LINKS WITH
   EARLIER AND CONTEMPORARY SIBLING RELATIONSHIPS
SO JOURNAL OF CHILD PSYCHOLOGY AND PSYCHIATRY AND ALLIED DISCIPLINES
LA English
DT Article
DE ADJUSTMENT; SIBLINGS; ADOLESCENCE; MOTHERS
ID BEHAVIOR PROBLEMS; PERSONAL ADJUSTMENT; MARITAL DISCORD; CHILDREN;
   MOTHER
AB The relation of individual differences in internalizing and externalizing behavior in middle childhood and early adolescence to children's concurrent sibling relationships and their mothers' mood, and to their sibling and mother-child relationships in the preschool period was studied. Thirty-nine younger and 39 older siblings observed at home in the preschool period were studied 5 and 7 years later. Differences in adjustment were related to contemporary sibling relationships and maternal mood, and to sibling and mother-child interaction in the preschool period, even when mothers' current mood was taken into account.
C1 COLUMBIA UNIV,NEW YORK,NY 10027.
   UNIV CAMBRIDGE,CAMBRIDGE,ENGLAND.
RP DUNN, J (reprint author), PENN STATE UNIV,COLL HUMAN DEV,UNIV PK,PA 16802, USA.
FU NIMH NIH HHSUnited States Department of Health & Human ServicesNational
   Institutes of Health (NIH) - USANIH National Institute of Mental Health
   (NIMH) [NIMH MH-46535]
NR 30
TC 71
Z9 71
U1 2
U2 20
PU CAMBRIDGE UNIV PRESS
PI NEW YORK
PA 40 WEST 20TH STREET, NEW YORK, NY 10011-4211
SN 0021-9630
J9 J CHILD PSYCHOL PSYC
JI J. Child Psychol. Psychiatry Allied Discip.
PD MAR
PY 1994
VL 35
IS 3
BP 491
EP 504
DI 10.1111/j.1469-7610.1994.tb01736.x
PG 14
WC Psychology, Developmental; Psychiatry; Psychology
SC Psychology; Psychiatry
GA NC086
UT WOS:A1994NC08600007
PM 8195308
DA 2020-02-16
ER

PT J
AU PELCOVITZ, D
   KAPLAN, S
   GOLDENBERG, B
   MANDEL, F
   LEHANE, J
   GUARRERA, J
AF PELCOVITZ, D
   KAPLAN, S
   GOLDENBERG, B
   MANDEL, F
   LEHANE, J
   GUARRERA, J
TI POSTTRAUMATIC-STRESS-DISORDER IN PHYSICALLY ABUSED ADOLESCENTS
SO JOURNAL OF THE AMERICAN ACADEMY OF CHILD AND ADOLESCENT PSYCHIATRY
LA English
DT Article
DE POSTTRAUMATIC STRESS DISORDER; ADOLESCENT PHYSICAL CHILD ABUSE;
   PSYCHOPATHOLOGY
ID CHILDHOOD; INCEST
AB Objective: In an investigation of the prevalence of post-traumatic stress disorder (PTSD), other Axis I psychiatric disorders, and social and behavioral difficulties, 27 physically abused adolescents were compared with 27 nonabused controls who were recruited through random-digit dialing procedures. Method: The Structured Clinical Interview for Diagnosis (PTSD module), Kiddie-Schedule for Affective Disorders and Schizophrenia, and Youth Self-Report were administered to all subjects; mothers were interviewed regarding their adolescent's behavior using the Kiddie-Schedule for Affective Disorders and Schizophrenia for School-Age Children and Child Behavior Checklist. Results: The three physically abused adolescents who received a diagnosis of PTSD on the PTSD module of the Structured Clinical Interview for Diagnosis reported their PTSD symptoms were in reaction to extrafamilial sexual assaults and not to physical abuse. In contrast, the abused adolescents showed significantly higher prevalence rates of depression, conduct disorder, internalizing and externalizing behavior problems, and social deficits. Conclusions: Findings suggest that physically abused adolescents may be more at risk for behavioral and social difficulties than for PTSD.
C1 N SHORE UNIV HOSP,CORNELL UNIV MED COLL,COLL MED,DEPT RES,DIV BIOSTAT,MANHASSET,NY 11030.
   CORNELL UNIV,MED CTR,COLL MED,SCH PUBL HLTH,NEW YORK,NY 10021.
RP PELCOVITZ, D (reprint author), N SHORE UNIV HOSP,CORNELL UNIV MED COLL,COLL MED,DEPT PSYCHIAT,DIV CHILD PSYCHIAT,MANHASSET,NY 11030, USA.
FU NIMH NIH HHSUnited States Department of Health & Human ServicesNational
   Institutes of Health (NIH) - USANIH National Institute of Mental Health
   (NIMH) [NIMH 1RO1MH43772-04]
NR 31
TC 115
Z9 116
U1 0
U2 11
PU WILLIAMS & WILKINS
PI BALTIMORE
PA 351 WEST CAMDEN ST, BALTIMORE, MD 21201-2436
SN 0890-8567
J9 J AM ACAD CHILD PSY
JI J. Am. Acad. Child Adolesc. Psychiatr.
PD MAR-APR
PY 1994
VL 33
IS 3
BP 305
EP 312
DI 10.1097/00004583-199403000-00002
PG 8
WC Psychology, Developmental; Pediatrics; Psychiatry
SC Psychology; Pediatrics; Psychiatry
GA MY114
UT WOS:A1994MY11400002
PM 8169174
DA 2020-02-16
ER

PT J
AU JOHN, OP
   CASPI, A
   ROBINS, RW
   MOFFITT, TE
   STOUTHAMERLOEBER, M
AF JOHN, OP
   CASPI, A
   ROBINS, RW
   MOFFITT, TE
   STOUTHAMERLOEBER, M
TI THE LITTLE 5 - EXPLORING THE NOMOLOGICAL NETWORK OF THE 5-FACTOR MODEL
   OF PERSONALITY IN ADOLESCENT BOYS
SO CHILD DEVELOPMENT
LA English
DT Article
ID NATURAL-LANGUAGE; DIMENSIONS; DISORDER; BIG-5
AB The California Child Q-set (CCQ) was used to explore the structure of personality in early adoloscence and to develop scales to measure the ''Big Five'' dimensions: Extraversion, Agreeableness, Conscientiousness, Neuroticism, and Openness to Experience. Mothers provided Q-sorts of 350 ethnically diverse boys between 12 and 13 years old. Analyses of the construct validity of the scales provided a nomological network relating the Big Five to theoretically and socially important criterion variables, such as juvenile delinquency, Externalizing and Internalizing disorders of childhood psychopathology, school performance, IQ, SES, and race. These effects were obtained using diverse methods, including self-reports from the boys, ratings by their mothers and their teachers, and objective-test data. In addition to the Big Five, analyses also suggested 2 possibly age-specific dimensions of personality in early adolescence. Discussion is focused on the changing manifestations of personality traits throughout development.
C1 UNIV WISCONSIN,MADISON,WI 53706.
   UNIV PITTSBURGH,WESTERN PSYCHIAT INST,PITTSBURGH,PA 15260.
RP JOHN, OP (reprint author), UNIV CALIF BERKELEY,DEPT PSYCHOL,BERKELEY,CA 94720, USA.
RI caspi, avshalom/D-5294-2011; Moffitt, Terrie E/D-5295-2011
OI caspi, avshalom/0000-0003-0082-4600; Moffitt, Terrie
   E/0000-0002-8589-6760
FU NIMH NIH HHSUnited States Department of Health & Human ServicesNational
   Institutes of Health (NIH) - USANIH National Institute of Mental Health
   (NIMH) [NIMH MH45548, NIMH MH49255]
NR 63
TC 360
Z9 367
U1 0
U2 42
PU UNIV CHICAGO PRESS
PI CHICAGO
PA 5720 S WOODLAWN AVE, CHICAGO, IL 60637
SN 0009-3920
J9 CHILD DEV
JI Child Dev.
PD FEB
PY 1994
VL 65
IS 1
BP 160
EP 178
DI 10.2307/1131373
PG 19
WC Psychology, Educational; Psychology, Developmental
SC Psychology
GA MW340
UT WOS:A1994MW34000013
PM 8131645
DA 2020-02-16
ER

PT J
AU JOLLY, JB
   DYKMAN, RA
AF JOLLY, JB
   DYKMAN, RA
TI USING SELF-REPORT DATA TO DIFFERENTIATE ANXIOUS AND DEPRESSIVE SYMPTOMS
   IN ADOLESCENTS - COGNITIVE CONTENT SPECIFICITY AND GLOBAL DISTRESS
SO COGNITIVE THERAPY AND RESEARCH
LA English
DT Article
DE COGNITION; SPECIFICITY; DEPRESSION; ANXIETY
ID NEGATIVE AFFECTIVITY; PSYCHOMETRIC PROPERTIES; ANXIETY DISORDERS;
   CHILDREN; INVENTORY; OUTPATIENTS; HYPOTHESIS; CHILDHOOD; SCALES
AB This investigation contrasted the cognitive content or cognitions of 162 inpatient adolescents (M = 14.6, SD = 1.6) in an effort to differentiate noncognitive anxiety and depressive symptoms. A principal-factors analysis with promax rotation of the Cognition Checklist (Beck, Brown, Steer, Eidelson, & Riskind, 1987) revealed that anxiety and depressive cognitions consisted of three factors, consistent with the tripartite theory of internalizing affect (Clark & Watson, 1991): specific anxiety cognitions, specific depressive cognitions, and general cognitions (overlapping depressive and anxious cognitions). Self-reported noncognitive depressive symptoms were significantly predicted by specific depressive cognitions and general cognitions; specific anxiety cognitions did not significantly predict depressive symptoms. Self-reported noncognitive anxiety symptoms were significantly predicted by specific anxiety cognitions and general cognitions, but were not predicted by specific depressive cognitions. Results were interpreted in light of the cognitive content-specificity hypothesis (Beck, 1976) and the tripartite model of internalizing symptoms.
C1 UNIV ARKANSAS MED SCI HOSP,TUCSON,AZ.
NR 38
TC 50
Z9 50
U1 0
U2 4
PU PLENUM PUBL CORP
PI NEW YORK
PA 233 SPRING ST, NEW YORK, NY 10013
SN 0147-5916
J9 COGNITIVE THER RES
JI Cogn. Ther. Res.
PD FEB
PY 1994
VL 18
IS 1
BP 25
EP 37
DI 10.1007/BF02359393
PG 13
WC Psychology, Clinical
SC Psychology
GA MR815
UT WOS:A1994MR81500003
DA 2020-02-16
ER

PT J
AU LAMBERT, MC
   KNIGHT, F
   TAYLOR, R
   ACHENBACH, TM
AF LAMBERT, MC
   KNIGHT, F
   TAYLOR, R
   ACHENBACH, TM
TI EPIDEMIOLOGY OF BEHAVIORAL AND EMOTIONAL-PROBLEMS AMONG CHILDREN OF
   JAMAICA AND THE UNITED-STATES - PARENT REPORTS FOR AGES 6 TO 11
SO JOURNAL OF ABNORMAL CHILD PSYCHOLOGY
LA English
DT Article
ID AMERICAN-CHILDREN; PSYCHOPATHOLOGY; CHECKLIST
AB zResearch on child behavior problems requires standardized methodology in order to identify similarities and differences between societies. The present study compared parent-reported behavior problems of 360 Jamaican and 946 U.S. children aged 6 to 11. It revealed few differences in individual, total, internalizing (e.g., depression), and externalizing (e.g., fighting) problem scores as a function of nationality, gender, or age. Findings from this and other studies indicate the feasibility of a common methodology in cross-national studies of children's problems, but also the need for further refinement.
C1 UNIV W INDIES,DEPT PSYCHIAT,MONA,JAMAICA.
   UNIV MISSISSIPPI,DEPT PSYCHOL,UNIVERSITY,MS 38677.
   UNIV VERMONT,DEPT PSYCHIAT,BURLINGTON,VT 05401.
RP LAMBERT, MC (reprint author), MICHIGAN STATE UNIV,DEPT PSYCHOL,PSYCHOL RES BLDG,E LANSING,MI 48824, USA.
RI Achenbach, Thomas/E-8254-2010
FU NIMH NIH HHSUnited States Department of Health & Human ServicesNational
   Institutes of Health (NIH) - USANIH National Institute of Mental Health
   (NIMH) [NIMH MH 40305]
NR 28
TC 33
Z9 33
U1 0
U2 0
PU PLENUM PUBL CORP
PI NEW YORK
PA 233 SPRING ST, NEW YORK, NY 10013
SN 0091-0627
J9 J ABNORM CHILD PSYCH
JI J. Abnorm. Child Psychol.
PD FEB
PY 1994
VL 22
IS 1
BP 113
EP 128
DI 10.1007/BF02169259
PG 16
WC Psychology, Clinical; Psychology, Developmental
SC Psychology
GA MV441
UT WOS:A1994MV44100007
PM 8163772
DA 2020-02-16
ER

PT J
AU STABLER, B
   CLOPPER, RR
   SIEGEL, PT
   STOPPANI, C
   COMPTON, PG
   UNDERWOOD, LE
AF STABLER, B
   CLOPPER, RR
   SIEGEL, PT
   STOPPANI, C
   COMPTON, PG
   UNDERWOOD, LE
TI ACADEMIC-ACHIEVEMENT AND PSYCHOLOGICAL ADJUSTMENT IN SHORT CHILDREN
SO JOURNAL OF DEVELOPMENTAL AND BEHAVIORAL PEDIATRICS
LA English
DT Article
DE PSYCHOLOGICAL ADJUSTMENT; SHORT CHILDREN; GROWTH HORMONE
AB Limited information is available on the educational and behavioral functioning of short children. Through 27 participating medical centers, we administered a battery of psychologic tests to 166 children referred for growth hormone (GH) treatment (5 to 16 years) who were below the third percentile for height (mean height = -2.7 SD). The sample consisted of 86 children with isolated growth-hormone deficiency (GHD) and 80 children with idiopathic short stature (ISS). Despite average intelligence, absence of significant family dysfunction, and advantaged social background, a large number of children had academic under-achievement. Both groups showed significant discrepancy (p <.01) between IQ and achievement scores in reading (6%), spelling (10%), and arithmetic (13%) and a higher-than-expected rate of behavior problems (GHD, 12%, p <.0001; ISS, 10%, p <.0001). Behavior problems included elevated rates of internalizing behavior (e.g., anxiety, somatic complaints) and externalizing behavior (e.g., impulsive, distractible, attention-seeking). Social competence was reduced in school-related activities for GHD patients (6%, p <.03).
   The high frequency of underachievement, behavior problems, and reduced social competency in these children suggests that short stature itself may predispose them to some of their difficulties. Alternately, parents of short, underachieving children may be more likely to seek help. In addition, some problems may be caused by factors related to specific diagnoses.
C1 CHILDRENS HOSP, DEPT PSYCHIAT, BUFFALO, NY 14222 USA.
   GENENTECH INC, SAN FRANCISCO, CA 94080 USA.
   UNIV N CAROLINA, SCH MED, DEPT PEDIAT, CHAPEL HILL, NC 27599 USA.
   CHILDRENS HOSP MICHIGAN, DEPT PSYCHIAT, DETROIT, MI USA.
   CHILDRENS HOSP MICHIGAN, DEPT PSYCHOL, DETROIT, MI USA.
RP STABLER, B (reprint author), UNIV N CAROLINA, SCH MED, DEPT PSYCHIAT, 243 WING C, CAMPUS BOX 7160, CHAPEL HILL, NC 27599 USA.
FU NCRR NIH HHSUnited States Department of Health & Human ServicesNational
   Institutes of Health (NIH) - USANIH National Center for Research
   Resources (NCRR) [RR00046]
NR 15
TC 104
Z9 106
U1 0
U2 3
PU LIPPINCOTT WILLIAMS & WILKINS
PI PHILADELPHIA
PA TWO COMMERCE SQ, 2001 MARKET ST, PHILADELPHIA, PA 19103 USA
SN 0196-206X
EI 1536-7312
J9 J DEV BEHAV PEDIATR
JI J. Dev. Behav. Pediatr.
PD FEB
PY 1994
VL 15
IS 1
BP 1
EP 6
DI 10.1097/00004703-199402000-00001
PG 6
WC Behavioral Sciences; Psychology, Developmental; Pediatrics
SC Behavioral Sciences; Psychology; Pediatrics
GA MV404
UT WOS:A1994MV40400001
PM 8195431
DA 2020-02-16
ER

PT J
AU VARNI, JW
   KATZ, ER
   COLEGROVE, R
   DOLGIN, M
AF VARNI, JW
   KATZ, ER
   COLEGROVE, R
   DOLGIN, M
TI PERCEIVED SOCIAL SUPPORT AND ADJUSTMENT OF CHILDREN WITH NEWLY-DIAGNOSED
   CANCER
SO JOURNAL OF DEVELOPMENTAL AND BEHAVIORAL PEDIATRICS
LA English
DT Article
DE CANCER; CHILDREN; SOCIAL SUPPORT; ADJUSTMENT; SCHOOL; PEERS;
   REINTEGRATION
ID ACQUIRED LIMB DEFICIENCIES; CHILDHOOD-CANCER; PSYCHOLOGICAL ADJUSTMENT;
   HANDICAPPED-CHILDREN; CHRONICALLY ILL; PEER RELATIONS; SELF-ESTEEM;
   STRESS; ADOLESCENTS; DISABILITY
AB The negative impact on psychologic adjustment from the stress of living with newly diagnosed cancer is hypothesized to be affected by perceived social support. Thirty children with newly diagnosed cancer completed standardized assessment instruments measuring depressive symptoms, state anxiety, trait anxiety, social anxiety, general self-esteem, and perceived social support from classmates, parents, teachers, and friends. Their parents completed a standardized assessment instrument measuring internalizing and externalizing behavior problems. Perceived classmate, parent, and teacher social support were variously correlated with the psychologic adjustment parameters in the hypothesized direction of greater support predicting lower psychologic distress and higher self-esteem. Hierarchical multiple regression analyses identified perceived classmate social support as the most consistent predictor of adaptation, providing further evidence of the essential function of the social environment of the school setting in affecting the adjustment of children with newly diagnosed cancer.
C1 UNIV CALIF SAN DIEGO,SCH MED,DEPT PSYCHIAT,SAN DIEGO,CA 92103.
   UNIV CALIF LOS ANGELES,LONG BEACH MEM MED CTR,JONATHAN JAQUES CHILDRENS CANC CTR,SCH MED,LOS ANGELES,CA.
   UNIV SO CALIFORNIA,CHILDRENS HOSP LOS ANGELES,SCH MED,DIV HEMATOL ONCOL,LOS ANGELES,CA.
RP VARNI, JW (reprint author), CHILDRENS HOSP & HLTH CTR,DIV HEMATOL ONCOL,PSYCHOSOCIAL & BEHAV SCI PROGRAM,3020 CHILDRENS WAY,SAN DIEGO,CA 92123, USA.
NR 53
TC 62
Z9 64
U1 0
U2 14
PU WILLIAMS & WILKINS
PI BALTIMORE
PA 351 WEST CAMDEN ST, BALTIMORE, MD 21201-2436
SN 0196-206X
J9 J DEV BEHAV PEDIATR
JI J. Dev. Behav. Pediatr.
PD FEB
PY 1994
VL 15
IS 1
BP 20
EP 26
DI 10.1097/00004703-199402000-00004
PG 7
WC Behavioral Sciences; Psychology, Developmental; Pediatrics
SC Behavioral Sciences; Psychology; Pediatrics
GA MV404
UT WOS:A1994MV40400004
PM 8195433
DA 2020-02-16
ER

PT J
AU MCCLOWRY, SG
   GIANGRANDE, SK
   TOMMASINI, NR
   CLINTON, W
   FOREMAN, NS
   LYNCH, K
   FERKETICH, SL
AF MCCLOWRY, SG
   GIANGRANDE, SK
   TOMMASINI, NR
   CLINTON, W
   FOREMAN, NS
   LYNCH, K
   FERKETICH, SL
TI THE EFFECTS OF CHILD TEMPERAMENT, MATERNAL CHARACTERISTICS, AND FAMILY
   CIRCUMSTANCES ON THE MALADJUSTMENT OF SCHOOL-AGE-CHILDREN
SO RESEARCH IN NURSING & HEALTH
LA English
DT Article
ID INFANT TEMPERAMENT; BEHAVIOR PROBLEMS; LIFE STRESS; RISK; PERCEPTIONS;
   SYMPTOMS; DISORDER; PSYCHOPATHOLOGY; PERSONALITY; PREDICTORS
AB Eighty-nine mothers with children between the ages of 8 and 11 years reported perceptions of their child's adjustment and temperament, and described concurrent family circumstances such as socioeconomic status, level of parental distress, major life events experienced, maternal hassles, and their own psychiatric symptoms. A conceptual model hypothesizing the direct and indirect effects of family circumstances, maternal characteristics, and child temperament on the maladjustment of school-age children was tested using causal modeling with residual analysis. Fifty-six percent of child externalizing behavior was directly explained by the negative reactivity and nonpersistence of the child's temperament, and maternal hassles. A total of 33% of the variance of internalizing behavior was explained by the direct effects of negative reactivity of the child's temperament and maternal hassles. For both externalizing and internalizing behavior, a total of 54% of the variance in maternal hassles was explained by three variables: maternal psychiatric symptoms contributed 34%, major life events added 15%, and the intensity of the mother's temperament added an additional 5%. These three variables have a direct effect on maternal hassles and together had an indirect effect of .24 on child externalizing behavior through maternal hassles. Likewise, they have a direct effect on maternal hassles and together had an indirect effect of .31 on child internalizing behavior through maternal hassles.  (C) 1994 John Wiley & Sons, Inc.
C1 YALE UNIV,CTR CHILD STUDY,NEW HAVEN,CT 06520.
   YALE UNIV,SCH NURSING,NEW HAVEN,CT 06520.
   ST VINCENTS HOSP & MED CTR,NEW YORK,NY 10011.
   YALE NEW HAVEN MED CTR,NEW HAVEN,CT 06504.
RP MCCLOWRY, SG (reprint author), NYU,DIV NURSING,WASHINGTON SQ,429 SHIMKIN HALL,NEW YORK,NY 10003, USA.
NR 52
TC 12
Z9 12
U1 0
U2 1
PU JOHN WILEY & SONS INC
PI NEW YORK
PA 605 THIRD AVE, NEW YORK, NY 10158-0012
SN 0160-6891
J9 RES NURS HEALTH
JI Res. Nurs. Health
PD FEB
PY 1994
VL 17
IS 1
BP 25
EP 35
DI 10.1002/nur.4770170105
PG 11
WC Nursing
SC Nursing
GA MR667
UT WOS:A1994MR66700004
PM 8134608
DA 2020-02-16
ER

PT J
AU KELLEY, ML
AF KELLEY, ML
TI THE EFFECTS OF MILITARY-INDUCED SEPARATION ON FAMILY FACTORS AND
   CHILD-BEHAVIOR
SO AMERICAN JOURNAL OF ORTHOPSYCHIATRY
LA English
DT Article
ID CIRCUMPLEX MODEL; FOLLOW-UP; FACES-III; DIVORCE
AB Data from 61 mothers of school-age children were examined before, during, and after military deployment of their husbands. Separations resulted in temporary disruptions in families' reported ability to maintain supportive relationships. Wives of servicemen sent to the Persian Gulf War reported less nurturance and family cohesiveness, and more internalizing and externalizing in children than did those whose husbands' deployment was routine.
RP KELLEY, ML (reprint author), OLD DOMINION UNIV,DEPT PSYCHOL,NORFOLK,VA 23508, USA.
NR 41
TC 68
Z9 68
U1 0
U2 2
PU AMER ORTHOPSYCHIATRIC ASSN
PI NEW YORK
PA 19 W 44TH ST, NEW YORK, NY 10036
SN 0002-9432
J9 AM J ORTHOPSYCHIAT
JI Am. J. Orthopsychiatr.
PD JAN
PY 1994
VL 64
IS 1
BP 103
EP 111
DI 10.1037/h0079499
PG 9
WC Psychiatry; Social Work
SC Psychiatry; Social Work
GA MT907
UT WOS:A1994MT90700010
PM 8147419
DA 2020-02-16
ER

PT J
AU SCHMITZ, S
   CHERNY, SS
   FULKER, DW
   MRAZEK, DA
AF SCHMITZ, S
   CHERNY, SS
   FULKER, DW
   MRAZEK, DA
TI GENETIC AND ENVIRONMENTAL-INFLUENCES ON EARLY-CHILDHOOD BEHAVIOR
SO BEHAVIOR GENETICS
LA English
DT Article
DE CHILD BEHAVIOR CHECKLIST FOR AGES 2-3; TWIN ANALYSIS; INTERNALIZING;
   EXTERNALIZING
ID 3-YEAR-OLD CHILDREN; TWIN; LISREL; TEMPERAMENT; PREVALENCE; MODELS
AB The Child Behavior Checklist for Ages 2-3 (Adelbach et al., J. Abnonn. Child Psychol. 15;629-650; 1987) was completed by mothers of 229 pairs of twins (mean age = 33 months). Using the two broad-band groupings of Internalizing and Externalizing described by Achenbach et al. (1987), various models to estimate genetic and environmental parameters were fitted using LISREL 7. Model-fitting results showed that the genetic components to the observed phenotypical variation were small and not necessary in the model. Influences from the shared environment, however, could not be dropped from the model without a deterioration in fit. Parameter estimates were not significantly different in boys and girls.
C1 UNIV COLORADO, DEPT PSYCHOL, BOULDER, CO 80309 USA.
   CHILDRENS NATL MED CTR, WASHINGTON, DC 20010 USA.
RP SCHMITZ, S (reprint author), UNIV COLORADO, INST BEHAV GENET, BOULDER, CO 80309 USA.
RI Cherny, Stacey S/B-3315-2008
OI Cherny, Stacey S/0000-0002-0269-3352
FU NCRR NIH HHSUnited States Department of Health & Human ServicesNational
   Institutes of Health (NIH) - USANIH National Center for Research
   Resources (NCRR) [RR-07013-25]; NICHD NIH HHSUnited States Department of
   Health & Human ServicesNational Institutes of Health (NIH) - USANIH
   Eunice Kennedy Shriver National Institute of Child Health & Human
   Development (NICHD) [NICHD HD-0789-07]
NR 26
TC 37
Z9 37
U1 0
U2 2
PU SPRINGER
PI NEW YORK
PA 233 SPRING ST, NEW YORK, NY 10013 USA
SN 0001-8244
EI 1573-3297
J9 BEHAV GENET
JI Behav. Genet.
PD JAN
PY 1994
VL 24
IS 1
BP 25
EP 34
DI 10.1007/BF01067926
PG 10
WC Behavioral Sciences; Genetics & Heredity; Psychology, Multidisciplinary
SC Behavioral Sciences; Genetics & Heredity; Psychology
GA MY905
UT WOS:A1994MY90500003
PM 8192618
DA 2020-02-16
ER

PT J
AU BLACK, M
   DUBOWITZ, H
   HARRINGTON, D
AF BLACK, M
   DUBOWITZ, H
   HARRINGTON, D
TI SEXUAL ABUSE - DEVELOPMENTAL DIFFERENCES IN CHILDRENS BEHAVIOR AND
   SELF-PERCEPTION
SO CHILD ABUSE & NEGLECT
LA English
DT Article
DE CHILD SEXUAL ABUSE; BEHAVIOR; SELF-PERCEPTION; PREPUBERTAL CHILDREN;
   DEVELOPMENTAL DIFFERENCES
ID PSYCHOLOGICAL SYMPTOMS; PERCEIVED COMPETENCE; YOUNG-CHILDREN;
   PREVALENCE; IMPACT; INCEST; CHILDHOOD; KNOWLEDGE; STRESS; SCALE
AB Developmental differences in behavior and self-perception were examined in a group of 44 preschool and school-age children referred for evaluation of sexual abuse and 41 comparison children with no history of sexual abuse, matched on age and gender, and from a similar socioeconomic background. Children suspected of having been sexually abused were rated by their parents as having more internalizing and externalizing problems than comparison children. When children rated their self-competence and social acceptance, there were no group differences between children based on their abuse status; however, there was significant within-group variation among the children suspected of having been sexually abused. Preschool children had elevated scores of perceived competence and social acceptance, and school-age children had depressed scores. There were no age differences among the children in the comparison group. The results suggest that among children suspected of abuse, not only does their self-perception vary by their developmental level, but preschool children may respond with elevated perceptions of themselves. Focusing on individual differences in children's response to suspicions of sexual abuse enables us to identify risk and protective factors that contribute to the psychological outcomes of child sexual abuse.
RP BLACK, M (reprint author), UNIV MARYLAND,SCH MED,DEPT PEDIAT,DIV GEN PEDIAT,700 W LOMBARD ST,BALTIMORE,MD 21201, USA.
NR 46
TC 24
Z9 25
U1 0
U2 7
PU PERGAMON-ELSEVIER SCIENCE LTD
PI OXFORD
PA THE BOULEVARD, LANGFORD LANE, KIDLINGTON, OXFORD, ENGLAND OX5 1GB
SN 0145-2134
J9 CHILD ABUSE NEGLECT
JI Child Abuse Negl.
PD JAN
PY 1994
VL 18
IS 1
BP 85
EP 95
DI 10.1016/0145-2134(94)90098-1
PG 11
WC Family Studies; Psychology, Social; Social Work
SC Family Studies; Psychology; Social Work
GA MQ185
UT WOS:A1994MQ18500009
PM 8124601
DA 2020-02-16
ER

PT J
AU BLOOD, L
   CORNWALL, A
AF BLOOD, L
   CORNWALL, A
TI PRETREATMENT VARIABLES THAT PREDICT COMPLETION OF AN ADOLESCENT
   SUBSTANCE-ABUSE TREATMENT PROGRAM
SO JOURNAL OF NERVOUS AND MENTAL DISEASE
LA English
DT Article
ID ALCOHOL INVOLVEMENT SCALE
AB The present study was designed to determine the utility of pretreatment data in predicting completion and dropout from adolescent substance abuse treatment. One hundred thirty-two consecutively admitted adolescents (mean age = 16.4 years; 93 male subjects, 39 female subjects) with significant substance abuse were-administered a battery of standardized substance abuse, psychopathology, and social questionnaires immediately after admission to an intensive, set-length substance abuse treatment program. Seventy-four adolescents completed the program. Using discriminant function analyses, five pretreatment measures were found to predict treatment completion in male subjects, including: greater severity of problems with alcohol; greater use of drugs other than alcohol, cannabis, and tobacco; higher degree of internalizing problems; and lower self-esteem. Significant predictors for completion by female subjects were not found. The role of treatment readiness and motivation for male subjects is examined, and the lack of significant findings for female subjects is discussed.
C1 IZAAK WALTON KILLAM HOSP CHILDREN,DEPT PSYCHOL,HALIFAX B3J 3G9,NS,CANADA.
RP BLOOD, L (reprint author), NOVA SCOTIA DEPT HLTH,DIV DRUG DEPENDENCY SERV,5938 UNIV AVE,HALIFAX B3J 1C6,NS,CANADA.
NR 18
TC 45
Z9 46
U1 0
U2 0
PU WILLIAMS & WILKINS
PI BALTIMORE
PA 351 WEST CAMDEN ST, BALTIMORE, MD 21201-2436
SN 0022-3018
J9 J NERV MENT DIS
JI J. Nerv. Ment. Dis.
PD JAN
PY 1994
VL 182
IS 1
BP 14
EP 19
DI 10.1097/00005053-199401000-00004
PG 6
WC Clinical Neurology; Psychiatry
SC Neurosciences & Neurology; Psychiatry
GA MQ763
UT WOS:A1994MQ76300003
PM 8277295
DA 2020-02-16
ER

PT J
AU ALLEN, JP
   HAUSER, ST
   EICKHOLT, C
   BELL, KL
   OCONNOR, TG
AF ALLEN, JP
   HAUSER, ST
   EICKHOLT, C
   BELL, KL
   OCONNOR, TG
TI AUTONOMY AND RELATEDNESS IN FAMILY INTERACTIONS AS PREDICTORS OF
   EXPRESSIONS OF NEGATIVE ADOLESCENT AFFECT
SO JOURNAL OF RESEARCH ON ADOLESCENCE
LA English
DT Article; Proceedings Paper
CT Workshop on Affective Processes in Adolescence
CY OCT 19-20, 1992
CL BETHESDA, MD
SP NIMH
ID DELINQUENCY; PATTERNS; BEHAVIOR
AB This study examined the connection between adolescents' expressions of negative affect and their attempts to meet the developmental task of establishing autonomy and relatedness in interactions with their parents.  Longitudinal, observational data were obtained by coding family interaction tasks administered to 96 adolescents at ages 14 and 16 and their one or two parents.  These were then related to observer-rated adolescent depressive affect in an interview at age 16 and to self-reported internalizing and externalizing behavior at age 17.  Results revealed that difficulties establishing autonomy and relatedness with parents were linked to both depressed affect and externalizing behaviors.  However, depressed affect was more closely linked to difficulties establishing autonomy, whereas externalizing behaviors were more closely linked to difficulties maintaining relatedness.
C1 HARVARD UNIV,SCH MED,BOSTON,MA 02115.
RP ALLEN, JP (reprint author), UNIV VIRGINIA,DEPT PSYCHOL,GILMER HALL,CHARLOTTESVILLE,VA 22903, USA.
NR 31
TC 134
Z9 138
U1 0
U2 17
PU LAWRENCE ERLBAUM ASSOC INC
PI MAHWAH
PA 10 INDUSTRIAL AVE, MAHWAH, NJ 07430-2262
SN 1050-8392
J9 J RES ADOLESCENCE
JI J. Res. Adolesc.
PY 1994
VL 4
IS 4
BP 535
EP 552
DI 10.1207/s15327795jra0404_6
PG 18
WC Family Studies; Psychology, Developmental
SC Family Studies; Psychology
GA QL367
UT WOS:A1994QL36700006
DA 2020-02-16
ER

PT J
AU LOEBER, R
   RUSSO, MF
   STOUTHAMERLOEBER, M
   LAHEY, BB
AF LOEBER, R
   RUSSO, MF
   STOUTHAMERLOEBER, M
   LAHEY, BB
TI INTERNALIZING PROBLEMS AND THEIR RELATION TO THE DEVELOPMENT OF
   DISRUPTIVE BEHAVIORS IN ADOLESCENCE
SO JOURNAL OF RESEARCH ON ADOLESCENCE
LA English
DT Article; Proceedings Paper
CT Workshop on Affective Processes in Adolescence
CY OCT 19-20, 1992
CL BETHESDA, MD
SP NIMH
ID ATTENTION DEFICIT DISORDER; CONDUCT PROBLEMS; COMMUNITY SAMPLE;
   CO-MORBIDITY; CHILDHOOD; CHILDREN; PSYCHOPATHOLOGY; COMORBIDITY;
   SYMPTOMS; ANXIETY
AB The study focused on the intersection between internalizing and disruptive behavior problems.  Subjects were 890 inner-city boys who were enrolled in the fourth and seventh grades of public schools.  The boys were followed up with six assessments over the course of 3 years.  Based on earlier research, three developmental pathways toward serious disruptive behavior were considered:  an overt pathway, a covert pathway, and an authority conflict pathway.  The pathways had been formulated on the basis of the sequence of onset of different manifestations of disruptive child behavior as reported by the child and/or his parent.  Three forms of internalizing behaviors were the focus of the study:  stable depressed mood, stable anxiety, and stable withdrawal.  Boys with stable internalizing problems were defined as those who scored high on such a problem during 2 of the 3 years of the study.  Results demonstrated that internalizing problems were more associated with a diagnosis of Attention Deficit-Hyperactivity Disorder than with a diagnosis of Conduct Disorder.  In early adolescence, stable depressed mood occurred more often when boys advanced in either the overt or the covert pathways or when they were involved in multiple, rather than single, pathways.  In late adolescence, stable anxiety and stable withdrawal were more common in multiple than in the single pathways.  The importance of the interaction between internalizing and disruptive child behaviors is stressed.
C1 UNIV CHICAGO,DEPT PSYCHIAT,CHICAGO,IL 60637.
RP LOEBER, R (reprint author), UNIV PITTSBURGH,WESTERN PSYCHIAT INST & CLIN,3811 OHARA ST,PITTSBURGH,PA 15206, USA.
NR 37
TC 35
Z9 35
U1 0
U2 5
PU LAWRENCE ERLBAUM ASSOC INC
PI MAHWAH
PA 10 INDUSTRIAL AVE, MAHWAH, NJ 07430-2262
SN 1050-8392
J9 J RES ADOLESCENCE
JI J. Res. Adolesc.
PY 1994
VL 4
IS 4
BP 615
EP 637
DI 10.1207/s15327795jra0404_11
PG 23
WC Family Studies; Psychology, Developmental
SC Family Studies; Psychology
GA QL367
UT WOS:A1994QL36700011
DA 2020-02-16
ER

PT J
AU ROTHBART, MK
   AHADI, SA
   HERSHEY, KL
AF ROTHBART, MK
   AHADI, SA
   HERSHEY, KL
TI TEMPERAMENT AND SOCIAL-BEHAVIOR IN CHILDHOOD
SO MERRILL-PALMER QUARTERLY-JOURNAL OF DEVELOPMENTAL PSYCHOLOGY
LA English
DT Article
AB Relationships were explored between measures of temperament and the social behavior patterns of empathy, guilt/shame, aggression, help-seeking, and negativity for a group of 6- to 7-year-old children. For a subset of the sample, predictions of these social behavior patterns from infant laboratory observations were also reported. Individual differences in surgency were found to be predictive of aggression, and relationships between effortful control and both empathy and guilt/shame. Negative affectivity appeared to be ubiquitous in its relationships with social traits. Additional analyses indicated, however, that whereas internalizing components of negative affectivity, such as fear and sadness, are related to prosocial traits, irritable components of negative affectivity, such as anger and discomfort, are related to anti-social traits. Predictions from laboratory observations of infant temperament to later social behavior patterns generally corroborated the results obtained from concurrent parent questionnaire ratings.
RP ROTHBART, MK (reprint author), UNIV OREGON,DEPT PSYCHOL,EUGENE,OR 97403, USA.
NR 43
TC 594
Z9 598
U1 2
U2 96
PU WAYNE STATE UNIV PRESS
PI DETROIT
PA 4809 WOODWARD AVE, DETROIT, MI 48201-1309
SN 0272-930X
J9 MERRILL PALMER QUART
JI Merrill-Palmer Q.-J. Dev. Psychol.
PD JAN
PY 1994
VL 40
IS 1
BP 21
EP 39
PG 19
WC Psychology, Developmental
SC Psychology
GA MU227
UT WOS:A1994MU22700003
DA 2020-02-16
ER

PT J
AU POWER, TJ
   ATKINS, MS
   OSBORNE, ML
   BLUM, NJ
AF POWER, TJ
   ATKINS, MS
   OSBORNE, ML
   BLUM, NJ
TI THE SCHOOL PSYCHOLOGIST AS MANAGER OF PROGRAMMING FOR ADHD
SO SCHOOL PSYCHOLOGY REVIEW
LA English
DT Article
ID DEFICIT HYPERACTIVITY DISORDER; BEHAVIORAL INTERVENTIONS; CHILDREN;
   METHYLPHENIDATE; CLASSROOM; ACCEPTABILITY; PERFORMANCE; PARENTS; ANALOG;
   BOYS
AB The school psychologist is uniquely positioned to provide services to children with attention deficit hyperactivity disorder (ADHD).  School psychologists can readily utilize naturalistic methods of assessment; they have the potential to be highly effective in consulting with teachers by establishing effective, ongoing, working alliances with educators.  Although clinic-based professionals often have expertise in assessing and treating children with complex patterns of internalizing and externalizing behavior, they generally have difficulty acquiring naturalistic assessment data and collaborating with teachers on an ongoing basis.  The role of the school psychologist in managing services for children with ADHD is examined in relation to legal mandates and recent trends in ADHD research and the practice of school psychology.  The limitations of a school-based model are considered; the need for close collaboration between school- and clinic-based professionals is emphasized.
RP POWER, TJ (reprint author), UNIV PENN,SCH MED,CHILDRENS SEASHORE HOUSE,ADHD PROGRAM,3405 CIV CTR BLVD,PHILADELPHIA,PA 19104, USA.
NR 66
TC 21
Z9 21
U1 0
U2 1
PU NATL ASSN SCHOOL PSYCHOL
PI HARRISONBURG
PA JAMES MADISON UNIV DEPT PSYCHOL, HARRISONBURG, VA 22807
SN 0279-6015
J9 SCHOOL PSYCHOL REV
JI Sch. Psychol. Rev.
PY 1994
VL 23
IS 2
BP 279
EP 291
PG 13
WC Psychology, Educational
SC Psychology
GA PC304
UT WOS:A1994PC30400012
DA 2020-02-16
ER

PT J
AU BOOTH, CL
   ROSEKRASNOR, L
   MCKINNON, JA
   RUBIN, KH
AF BOOTH, CL
   ROSEKRASNOR, L
   MCKINNON, JA
   RUBIN, KH
TI PREDICTING SOCIAL-ADJUSTMENT IN MIDDLE CHILDHOOD - THE ROLE OF PRESCHOOL
   ATTACHMENT SECURITY AND MATERNAL STYLE
SO SOCIAL DEVELOPMENT
LA English
DT Article
DE ATTACHMENT; PEERS; PARENTING
ID DISRUPTIVE BEHAVIOR PROBLEMS; PEER RELATIONS; COMPETENCE; 6-YEAR-OLDS;
   FRIENDSHIPS; CHILDREN; MOTHERS; RISK
AB Children's social and emotional adjustment at age 8 were examined in relation to attachment security, parenting style, setting conditions, and social and emotional adjustment at age 4.  Seventy-nine children participated in videotaped interaction sessions with their mothers and with unfamiliar peers at the two ages.  Data were derived from videotape coding, mother questionnaires, and child sociometric ratings.  Results indicted that internalizing problems, externalizing problems, and social engagement were related at the two ages.  After removing the variance due to the relationship between child behaviors at the two ages, a comparison of mother-child relationship predictors indicated that attachment security at age 4 was the strongest predictor of internalizing problems and social engagement/acceptance at age 8, while maternal style was the strongest predictor of externalizing difficulties.  Results point to the importance of both aspects of the mother-child relationship, and indicate that the nature of family and peer links may vary depending upon the specific social domain assessed.
C1 BROCK UNIV,ST CATHARINES,ON L2S 3A1,CANADA.
   UNIV WATERLOO,WATERLOO,ON N2L 3G1,CANADA.
RP BOOTH, CL (reprint author), UNIV WASHINGTON,CTR CHILD DEV & MENTAL RETARD,MAIL STOP WJ-10,SEATTLE,WA 98195, USA.
RI Rubin, Kenneth H/M-5276-2018
OI Rubin, Kenneth H/0000-0002-2608-2484
NR 46
TC 86
Z9 87
U1 0
U2 13
PU BLACKWELL PUBL LTD
PI OXFORD
PA 108 COWLEY RD, OXFORD, OXON, ENGLAND OX4 1JF
SN 0961-205X
J9 SOC DEV
JI Soc. Dev.
PY 1994
VL 3
IS 3
BP 189
EP 204
DI 10.1111/j.1467-9507.1994.tb00040.x
PG 16
WC Psychology, Developmental
SC Psychology
GA PY121
UT WOS:A1994PY12100002
DA 2020-02-16
ER

PT J
AU MANSEL, J
   HURRELMANN, K
AF MANSEL, J
   HURRELMANN, K
TI EXTERNALIZING AND INTERNALIZING FORMS OF PROCESSING PROBLEMS AMONG
   ADOLESCENTS - AGGRESSION AND PSYCHOSOMATIC COMPLAINTS
SO SOZIALE WELT-ZEITSCHRIFT FUR SOZIALWISSENSCHAFTLICHE FORSCHUNG UND
   PRAXIS
LA German
DT Article
AB This paper treats the externalizing and internalizing reactions of adolescents as two poles in the regulation of stress in precarious life situations. In recent years, the public discussion has focused increasingly on aggression as an externalizing form of reaction among adolescents. In contrast, internalizing forms of problem processing, which manifest in impairments of mental and physical well-being, have received less attention. A representative survey of adolescents compared these two forms of processing problems. The survey also ascertained the conditions on which the kind of problem processing depended. Particular attention was paid to the discrepancies between adolescents' increased expectations of being able to engage in autonomous and creative activities and the greater difficulties in fulfilling these expectations in the process of the status transition from school to work in everyday life.
C1 UNIV BIELEFELD, FAK GESUNDHEITSWISSENSCH, D-33615 BIELEFELD, GERMANY.
RP MANSEL, J (reprint author), UNIV BIELEFELD, FAK PADAGOG, W-4800 BIELEFELD, GERMANY.
RI Hurrelmann, Klaus/AAB-7404-2019
NR 67
TC 3
Z9 3
U1 0
U2 3
PU NOMOS VERLAGSGESELLSCHAFT MBH & CO KG
PI BADEN-BADEN
PA WALDSEESTR 3 5, BADEN-BADEN, 76530, GERMANY
SN 0038-6073
J9 SOZ WELT
JI Sozial Welt-Zeit. Sozialwiss. Forsch. Praxis
PY 1994
VL 45
IS 2
BP 147
EP 179
PG 33
WC Sociology
SC Sociology
GA NU856
UT WOS:A1994NU85600002
DA 2020-02-16
ER

PT J
AU KRACKE, B
   SILBEREISEN, RK
AF KRACKE, B
   SILBEREISEN, RK
TI PUBERTAL CHANGES AND PSYCHOSOCIAL DEVELOPMENT IN ADOLESCENTS - AN
   OVERVIEW OF RECENT RESEARCH
SO ZEITSCHRIFT FUR ENTWICKLUNGSPSYCHOLOGIE UND PADAGOGISCHE PSYCHOLOGIE
LA German
DT Review
DE PUBERTY; PUBERTAL TIMING; PSYCHOSOCIAL ADJUSTMENT; SOCIAL RELATIONS;
   FAMILY STRAINS; ADOLESCENCE
ID SEXUAL-MATURATION; REPRODUCTIVE STRATEGY; CHILDHOOD EXPERIENCE;
   EVOLUTIONARY-THEORY; FAMILY INTERACTIONS; SOCIAL INFLUENCES; GIRLS;
   BEHAVIOR; AGE; PERSPECTIVE
AB For decades, the interplay between pubertal changes and psychosocial development was rarely a focus of research in German speaking countries. By contrast, in North America and Scandinavia, a large body of research evolved, especially addressing the role of biological processes in adolescents' development. Aspects of particular interest were individual differences in the timing and pace of pubertal changes. Recently, a shift in emphasis has taken place, focusing no longer on pubertal timing as an antecedent of changes in adolescents' behavior, but rather on the precursors of differences in pubertal timing itself. The latter are seen in stressful interactions between parents and offspring emerging over considerable periods of time during childhood. This review begins with a discussion of the methods used in the assessment of pubertal processes. We then present major conceptual issues and results of empirical investigations concerning the consequences of individual differences in pubertal timing on various aspects of the self-concept, on social relationships, and on internalizing and externalizing problem behaviors. Finally, results are discussed on the role of family strains and other risk factors in early maturation. In addition to a large number of studies from the international arena, some recent German investigations are highlighted.
C1 PENN STATE UNIV, UNIVERSITY PK, PA 16802 USA.
RP KRACKE, B (reprint author), UNIV MANNHEIM, LEHRSTUHL ERZIEHUNGSWISSENSCH 2, D-68131 MANNHEIM, GERMANY.
NR 131
TC 4
Z9 4
U1 0
U2 8
PU HOGREFE & HUBER PUBLISHERS
PI GOTTINGEN
PA MERKELSTR 3, D-37085 GOTTINGEN, GERMANY
SN 0049-8637
EI 2190-6262
J9 Z ENTWICKL PADAGOGIS
JI Z. Entwicklung. Padag. Psychol.
PY 1994
VL 26
IS 4
BP 293
EP 330
PG 38
WC Psychology, Educational
SC Psychology
GA PL785
UT WOS:A1994PL78500001
DA 2020-02-16
ER

PT J
AU ZOCCOLILLO, M
AF ZOCCOLILLO, M
TI GENDER AND THE DEVELOPMENT OF CONDUCT DISORDER
SO DEVELOPMENT AND PSYCHOPATHOLOGY
LA English
DT Article
ID DSM-III DISORDERS; PSYCHIATRIC-DIAGNOSIS; SOMATIC COMPLAINTS; YOUNG
   ADOLESCENTS; LARGE SAMPLE; CHILDREN; AGGRESSION; BEHAVIOR; GIRLS;
   TESTOSTERONE
AB A discussion of gender and conduct disorder must first answer the basic questions of whether or not there are any differences in prevalence, symptoms, and correlates of conduct disorder by sex. Several epidemiologic studies have found no difference in the prevalence of conduct disorder in adolescence by sex. Correlates of conduct disorder in girls are similar to those in boys (including aggression and internalizing disorders), once base rates of the correlates are accounted for. A major problem in studying conduct disorder in girls is the lack of appropriate criteria; the Diagnostic and Statistical Manual (3rd ed., rev.) criteria are not appropriate for girls. A case is made for sex-specific criteria for conduct disorder that take into account known differences in male and female childhood cultures and base-rate differences in aggression and criminality. Until basic issues of diagnosis and prevalence are resolved, other issues such as risk factors and developmental pathways cannot be successfully addressed.
RP ZOCCOLILLO, M (reprint author), MCGILL UNIV,DEPT PSYCHIAT,4018 ST CATHERINE ST W,WESTMOUNT H3Z 1P2,PQ,CANADA.
NR 62
TC 250
Z9 252
U1 0
U2 18
PU CAMBRIDGE UNIV PRESS
PI NEW YORK
PA 40 WEST 20TH STREET, NEW YORK, NY 10011-4211
SN 0954-5794
J9 DEV PSYCHOPATHOL
JI Dev. Psychopathol.
PD WIN-SPR
PY 1993
VL 5
IS 1-2
BP 65
EP 78
DI 10.1017/S0954579400004260
PG 14
WC Psychology, Developmental
SC Psychology
GA LJ431
UT WOS:A1993LJ43100005
DA 2020-02-16
ER

PT J
AU EPKINS, CC
AF EPKINS, CC
TI A PRELIMINARY COMPARISON OF TEACHER RATINGS AND CHILD SELF-REPORT OF
   DEPRESSION, ANXIETY, AND AGGRESSION IN INPATIENT AND ELEMENTARY-SCHOOL
   SAMPLES
SO JOURNAL OF ABNORMAL CHILD PSYCHOLOGY
LA English
DT Article
ID REFERRED CHILDREN; BEHAVIOR; PSYCHOPATHOLOGY; ADOLESCENTS; INFORMANTS;
   AGREEMENT; COMORBIDITY; DISORDERS
AB Using equivalent scales, the differential utility of teachers' ratings of elementary school (n = 142) and inpatient (n = 83) 8- to 12-year-old children was examined by comparing teachers' correspondence with the inpatient and elementary school children's self-reports of depression, anxiety, and aggression. Teacher-child correspondence was significant for all three traits in the elementary school sample, yet only significant for aggression in the inpatient sample. However, the level or severity of depression and anxiety symptoms that the teachers reported for the inpatient sample was similar to that reported by the children themselves. In contrast, elementary school children reported significantly more internalizing symptoms than their teachers. Inpatient children reported more depression, but not significantly more anxiety and aggression than elementary school children. For all traits, teachers reported significantly more symptoms for inpatient children, after controlling for child self-report and socioeconomic status. The utility of teachers' ratings across samples, method variance and rater biases, and issues pertaining to self-report are discussed.
RP EPKINS, CC (reprint author), AUBURN UNIV,DEPT PSYCHOL,4082 HALEY CTR,AUBURN,AL 36849, USA.
NR 33
TC 28
Z9 29
U1 0
U2 4
PU PLENUM PUBL CORP
PI NEW YORK
PA 233 SPRING ST, NEW YORK, NY 10013
SN 0091-0627
J9 J ABNORM CHILD PSYCH
JI J. Abnorm. Child Psychol.
PD DEC
PY 1993
VL 21
IS 6
BP 649
EP 661
DI 10.1007/BF00916448
PG 13
WC Psychology, Clinical; Psychology, Developmental
SC Psychology
GA MQ123
UT WOS:A1993MQ12300004
PM 8126318
DA 2020-02-16
ER

PT J
AU BOYLE, MH
   OFFORD, DR
   RACINE, Y
   SANFORD, M
   SZATMARI, P
   FLEMING, JE
   PRICEMUNN, N
AF BOYLE, MH
   OFFORD, DR
   RACINE, Y
   SANFORD, M
   SZATMARI, P
   FLEMING, JE
   PRICEMUNN, N
TI EVALUATION OF THE DIAGNOSTIC INTERVIEW FOR CHILDREN AND ADOLESCENTS FOR
   USE IN GENERAL-POPULATION SAMPLES
SO JOURNAL OF ABNORMAL CHILD PSYCHOLOGY
LA English
DT Article
ID PSYCHIATRIC INTERVIEW; RELIABILITY; AGREEMENT; EPIDEMIOLOGY; DISORDERS;
   VALIDITY; PARENT; ISSUES
AB This article presents evaluative data on the use of the Diagnostic Interview for Children and Adolescents-Revised (DICA-R) to classify DSM-III-R disorders in the general population. Data for the analyses came from a probability sample (N = 251) of parent-child/adolescent dyads aged 6 to 16 separately administered the DICA-R on two occasions, 10- to 20 days apart, by trained lay interviewers and child psychiatrists. Data are presented on prevalence, test-retest reliability, parent-child/adolescent agreement, and trained lay interviewer-child psychiatrist agreement. High prevalences of oppositional defiant disorder derived from parent assessments and overanxious disorder and dysthymia derived from adolescent assessments suggest that these disorders may be overidentified. Interview data provided by 6- to 11-year olds to classify the internalizing disorders were too unreliable to be useful. Agreement between parent-child/adolescent dyads was generally low while agreement between trained lay interviewers-child psychiatrists was generally high.
C1 MCMASTER UNIV,DEPT PSYCHIAT,HAMILTON L8N 3Z5,ONTARIO,CANADA.
RP BOYLE, MH (reprint author), CHEDOKE MCMASTER HOSP,CHEDOKE DIV,CHILD PSYCHIAT RES CTR,PATTERSON BLDG,POB 2000,HAMILTON L8N 3Z5,ONTARIO,CANADA.
RI Pal, Deb K/F-3318-2011
NR 23
TC 95
Z9 96
U1 0
U2 3
PU PLENUM PUBL CORP
PI NEW YORK
PA 233 SPRING ST, NEW YORK, NY 10013
SN 0091-0627
J9 J ABNORM CHILD PSYCH
JI J. Abnorm. Child Psychol.
PD DEC
PY 1993
VL 21
IS 6
BP 663
EP 681
DI 10.1007/BF00916449
PG 19
WC Psychology, Clinical; Psychology, Developmental
SC Psychology
GA MQ123
UT WOS:A1993MQ12300005
PM 8126319
DA 2020-02-16
ER

PT J
AU RODRIGUE, JR
   GEFFKEN, GR
   MORGAN, SB
AF RODRIGUE, JR
   GEFFKEN, GR
   MORGAN, SB
TI PERCEIVED COMPETENCE AND BEHAVIORAL-ADJUSTMENT OF SIBLINGS OF CHILDREN
   WITH AUTISM
SO JOURNAL OF AUTISM AND DEVELOPMENTAL DISORDERS
LA English
DT Article
ID HANDICAPPED-CHILDREN; ADAPTATION; BROTHERS; SISTERS
AB Compared 19 siblings of severely autistic children with 20 siblings of children with Down syndrome and 20 siblings of developmentally normal children. Results reveal that siblings of autistic children have more internalizing and externalizing behavior problems than siblings of developmentally normal children; however, the three groups did not differ significantly on measures of perceived self-competence or parents' report of social competence. Examination of demographic variables indicate that age of sibling and parents' marital satisfaction were associated with siblings' psychological functioning. Implications for future research are discussed
C1 MEMPHIS STATE UNIV,MEMPHIS,TN 38152.
RP RODRIGUE, JR (reprint author), UNIV FLORIDA,HLTH SCI CTR,DEPT CLIN & HLTH PSYCHOL,BOX 100165,GAINESVILLE,FL 32610, USA.
NR 32
TC 86
Z9 86
U1 0
U2 10
PU PLENUM PUBL CORP
PI NEW YORK
PA 233 SPRING ST, NEW YORK, NY 10013
SN 0162-3257
J9 J AUTISM DEV DISORD
JI J. Autism Dev. Disord.
PD DEC
PY 1993
VL 23
IS 4
BP 665
EP 674
DI 10.1007/BF01046108
PG 10
WC Psychology, Developmental
SC Psychology
GA MN068
UT WOS:A1993MN06800006
PM 8106306
DA 2020-02-16
ER

PT J
AU KING, NJ
AF KING, NJ
TI INTERNALIZING DISORDERS IN CHILDREN AND ADOLESCENTS - REYNOLDS,WM
SO JOURNAL OF BEHAVIOR THERAPY AND EXPERIMENTAL PSYCHIATRY
LA English
DT Book Review
RP KING, NJ (reprint author), MONASH UNIV,FAC EDUC,SCH GRAD STUDIES,CLAYTON,VIC 3168,AUSTRALIA.
NR 1
TC 0
Z9 0
U1 0
U2 0
PU PERGAMON-ELSEVIER SCIENCE LTD
PI OXFORD
PA THE BOULEVARD, LANGFORD LANE, KIDLINGTON, OXFORD, ENGLAND OX5 1GB
SN 0005-7916
J9 J BEHAV THER EXP PSY
JI J. Behav. Ther. Exp. Psychiatry
PD DEC
PY 1993
VL 24
IS 4
BP 379
EP 380
DI 10.1016/0005-7916(93)90064-4
PG 2
WC Psychology, Clinical; Psychiatry
SC Psychology; Psychiatry
GA NT153
UT WOS:A1993NT15300013
DA 2020-02-16
ER

PT J
AU VARNI, JW
   KATZ, ER
   COLEGROVE, R
   DOLGIN, M
AF VARNI, JW
   KATZ, ER
   COLEGROVE, R
   DOLGIN, M
TI THE IMPACT OF SOCIAL SKILLS TRAINING ON THE ADJUSTMENT OF CHILDREN WITH
   NEWLY-DIAGNOSED CANCER
SO JOURNAL OF PEDIATRIC PSYCHOLOGY
LA English
DT Article
DE CANCER; CHILDREN; SOCIAL SKILLS TRAINING; SCHOOL REINTEGRATION; SOCIAL
   SUPPORT
ID ACQUIRED LIMB DEFICIENCIES; PEER RELATIONS; PSYCHOLOGICAL ADJUSTMENT;
   SUPPORT; SCHOOL; ADOLESCENTS; SURVIVORS; STRESS
AB Randomized 64 children ages 5 to 13 years with newly diagnosed cancer to either a Social Skills Training experimental treatment group or a School Reintegration standard treatment group. Children who received explicit training in social skills reported higher perceived classmate and teacher social support at the 9-month follow-up in comparison to pretreatment levels, while parents reported a decrease in internalizing and externalizing behavior problems and an increase in school competence. Methodological improvements for Phase III clinical trials are addressed.
C1 UNIV CALIF LOS ANGELES,LONG BEACH MEM MED CTR,SCH MED,LOS ANGELES,CA.
   UNIV SO CALIF,CHILDRENS HOSP,SCH MED,LOS ANGELES,CA.
RP VARNI, JW (reprint author), UNIV CALIF SAN DIEGO,CHILDRENS HOSP & HLTH CTR,DIV HEMATOL ONCOL,PSYCHOL & BEHAV SCI PROGRAM,SAN DIEGO,CA 92123, USA.
NR 46
TC 103
Z9 104
U1 1
U2 6
PU PLENUM PUBL CORP
PI NEW YORK
PA 233 SPRING ST, NEW YORK, NY 10013
SN 0146-8693
J9 J PEDIATR PSYCHOL
JI J. Pediatr. Psychol.
PD DEC
PY 1993
VL 18
IS 6
BP 751
EP 767
DI 10.1093/jpepsy/18.6.751
PG 17
WC Psychology, Developmental
SC Psychology
GA MR028
UT WOS:A1993MR02800006
PM 8138868
DA 2020-02-16
ER

PT J
AU PHARES, V
AF PHARES, V
TI PERCEPTIONS OF MOTHERS AND FATHERS RESPONSIBILITY FOR CHILDRENS BEHAVIOR
SO SEX ROLES
LA English
DT Article; Proceedings Paper
CT Annual Meeting of the American-Psychological-Association
CY AUG, 1992
CL WASHINGTON, DC
SP Amer Psychol Assoc
ID ADOLESCENT PSYCHOPATHOLOGY
AB Mother-blaming has been well documented in research related to the etiology and maintenance of child psychopathology and family dysfunction. However, there has been almost no research that investigates the differential attributions of maternal and paternal blame for different types of problems or attributions of responsibility for prosocial child behaviors. In the current study, young adult participants (primarily Caucasians from the middle class) were asked to rate their perceptions of mothers' and fathers' responsibility for children's internalizing, externalizing, and prosocial behavior. Mothers were rated as more responsible for their children's iternalizing behavior problems, and fathers were rated as more responsible for their children's externalizing behavior problems. Perceptions of mothers' and fathers' responsibility for their children's prosocial behaviors did not differ. Ramifications of mother-blaming and father-blaming are discussed.
[truncated: 215,675 more chars]
