# Supplementary material for: Mapping Phenomena Relevant to Adolescent Emotion Regulation: A Text-Mining Systematic Review
Source: Adolesc Res Rev. 2021 May 21;7(1):127–39. doi: 10.1007/s40894-021-00160-7 (PMC8138847; doi:10.1007/s40894-021-00160-7)
Supplement: Supplementary file 1 — Supplementary file1 (ZIP 54379 kb) [file 40894_2021_160_MOESM1_ESM.zip › veni_sysrev-master/recs/savedrecs3.txt]

FN Clarivate Analytics Web of Science
VR 1.0
PT J
AU Rowe, EW
   Curby, TW
   Kim, H
AF Rowe, Ellen W.
   Curby, Timothy W.
   Kim, Helyn
TI Variance in Teacher Ratings of Children's Adjustment
SO JOURNAL OF PSYCHOEDUCATIONAL ASSESSMENT
LA English
DT Article
DE teacher ratings; variance in ratings; cross-classified random effects;
   elementary school; participants
ID PROBLEM BEHAVIORS; INFORMANTS; CHILDHOOD; TIME
AB This study examined the variance in teacher ratings attributable to teacher, occasion, and child on the original Behavior Assessment System for Children (BASC). Teachers rated approximately 1,100 girls (52%) and boys (48%) at four public elementary schools over 3 years. About half of the students were rated twice and about a seventh 3 times. Approximately 30% of students were White, 50% African American, 9% Hispanic, 2% multiracial, and 2% Asian. Children were in kindergarten to fifth grade. Cross-classified random effects models were used to account for multiple occasions of data nested within both children and teachers. Overall, the child accounted for the largest amount of variance in ratings (52.3%) followed by occasion (34.2%) and teacher (13.5%). However, large differences existed across composites and scales. The findings suggest that teachers' ratings of adaptive competencies, externalizing behaviors, and school problems are based primarily on child behavior/characteristics. Ratings of internalizing problems may be more situational.
C1 [Rowe, Ellen W.; Curby, Timothy W.] George Mason Univ, Fairfax, VA 22030 USA.
   [Kim, Helyn] Univ Virginia, Charlottesville, VA USA.
RP Rowe, EW (reprint author), George Mason Univ, Dept Psychol, 4400 Univ Dr,MSN 3F5, Fairfax, VA 22030 USA.
EM erowe@gmu.edu
NR 24
TC 2
Z9 2
U1 0
U2 3
PU SAGE PUBLICATIONS INC
PI THOUSAND OAKS
PA 2455 TELLER RD, THOUSAND OAKS, CA 91320 USA
SN 0734-2829
EI 1557-5144
J9 J PSYCHOEDUC ASSESS
JI J. Psychoeduc. Assess.
PD FEB
PY 2019
VL 37
IS 1
BP 26
EP 39
DI 10.1177/0734282917728235
PG 14
WC Psychology, Educational
SC Psychology
GA HH0CC
UT WOS:000455379000003
DA 2020-02-16
ER

PT J
AU Berger, G
   Waldhoer, T
   Barrientos, I
   Kunkel, D
   Rami-Merhar, BM
   Schober, E
   Karwautz, A
   Wagner, G
AF Berger, Gabriele
   Waldhoer, Thomas
   Barrientos, Irene
   Kunkel, Daniela
   Rami-Merhar, Birgit M.
   Schober, Edith
   Karwautz, Andreas
   Wagner, Gudrun
TI Association of insulin-manipulation and psychiatric disorders: A
   systematic epidemiological evaluation of adolescents with type 1
   diabetes in Austria
SO PEDIATRIC DIABETES
LA English
DT Article
DE adolescent; diabetes complications; medication adherence; mental
   disorders; psychology
ID MENTAL-HEALTH; METABOLIC-CONTROL; EATING-DISORDERS; DEPRESSION;
   CHILDREN; PREVALENCE; SYMPTOMS; CHILDHOOD; ANXIETY; YOUTH
AB Background/Objective The aim of this study was to systematically assess the association of insulin-manipulation (intentional under- and/or overdosing of insulin), psychiatric comorbidity and diabetes complications. Methods Two diagnostic interviews (Diabetes-Self-Management-Patient-Interview and Children's-Diagnostic-Interview for Psychiatric Disorders) were conducted with 241 patients (age 10-22) with type 1 diabetes (T1D) from 21 randomly selected Austrian diabetes care centers. Medical data was derived from medical records. Results Psychiatric comorbidity was found in nearly half of the patients with insulin-manipulation (46.3%) compared to a rate of 17.5% in patients, adherent to the prescribed insulin therapy. Depression (18.3% vs 4.9%), specific phobia (21.1% vs 2.9%), social phobia (7.0% vs 0%), and eating disorders (12.7% vs 1.9%) were elevated in patients with insulin-manipulation. Females (37.7%) were more often diagnosed (P = 0.001) with psychiatric disorders than males (18.4%). In females, the percentage of psychiatric comorbidity significantly increased with the level of non-adherence to insulin therapy. Insulin-manipulation had an effect of +0.89% in HbA1c (P = <0.001) compared to patients adherent to insulin therapy, while there was no association of psychiatric comorbidity with metabolic control (HbA1c 8.16% vs 8.12% [65.68 vs 65.25 mmol/mol]). Ketoacidosis, severe hypoglycemia, and frequency of outpatient visits in a diabetes center were highest in patients with insulin-manipulation. Conclusions This is the first study using a systematic approach to assess the prevalence of psychiatric disorders in patients who do or do not manipulate insulin in terms of intentional under- and/or overdosing. Internalizing psychiatric disorders were associated with insulin-manipulation, especially in female patients and insulin-manipulation was associated with deteriorated metabolic control and diabetes complications.
C1 [Berger, Gabriele; Kunkel, Daniela; Rami-Merhar, Birgit M.; Schober, Edith] Med Univ Vienna, Dept Pediat & Adolescent Med, Vienna, Austria.
   [Waldhoer, Thomas] Med Univ Vienna, Dept Publ Hlth, Epidemiol, Vienna, Austria.
   [Barrientos, Irene; Karwautz, Andreas; Wagner, Gudrun] Med Univ Vienna, Dept Child & Adolescent Psychiat, Waehringer Guertel 18-20, A-1090 Vienna, Austria.
RP Wagner, G (reprint author), Med Univ Vienna, Dept Child & Adolescent Psychiat, Waehringer Guertel 18-20, A-1090 Vienna, Austria.
EM gudrun.wagner@meduniwien.ac.at
OI Waldhoer, Thomas/0000-0003-2043-8299
FU "Jubilaumsfond" of the ONB (Austrian National Bank) [ONB_11086]
FX "Jubilaumsfond" of the ONB (Austrian National Bank), Grant/Award Number:
   ONB_11086
NR 66
TC 2
Z9 2
U1 0
U2 10
PU WILEY
PI HOBOKEN
PA 111 RIVER ST, HOBOKEN 07030-5774, NJ USA
SN 1399-543X
EI 1399-5448
J9 PEDIATR DIABETES
JI Pediatr. Diabetes
PD FEB
PY 2019
VL 20
IS 1
BP 127
EP 136
DI 10.1111/pedi.12784
PG 10
WC Endocrinology & Metabolism; Pediatrics
SC Endocrinology & Metabolism; Pediatrics
GA HH1OX
UT WOS:000455490600018
PM 30267464
OA Other Gold
DA 2020-02-16
ER

PT J
AU Chung, S
   Zhou, Q
   Eisenberg, N
   Wolchik, S
AF Chung, Sara
   Zhou, Qing
   Eisenberg, Nancy
   Wolchik, Sharlene
TI Threat Appraisals and Coping Responses to Stressors: Links to Chinese
   Children's Behavioral Problems and Social Competence
SO JOURNAL OF EARLY ADOLESCENCE
LA English
DT Article
DE appraisals; coping; Chinese preadolescents; psychosocial adjustment
ID CULTURAL-DIFFERENCES; EMOTION REGULATION; GENDER-DIFFERENCES; LIFE
   EVENTS; HIGH-SCHOOL; STRATEGIES; SUPPORT; ADOLESCENCE; AMERICAN;
   SYMPTOMS
AB Given the increasing societal concerns about youth's mental health problems in the context of rapid sociocultural changes in urban China, studying the links of appraisals and coping to Chinese children's adjustment can inform cultural adaptations of cognitive behavioral therapy (CBT) interventions for this population. In a school-based sample of 591 Chinese preadolescent children (53.6% girls, X over bar age = 11.6 years, in fifth and sixth grades) in Beijing, we tested the concurrent relations between (a) children's self-reported threat appraisals of stressors and use of coping strategies (active, avoidant, distraction, and support seeking), and (b) three domains of adjustment (externalizing and internalizing problems, and social competence) rated by parents, teachers, and children. Structural equation modeling revealed that controlling for stressors and family demographics, threat appraisals and avoidant coping were positively associated with internalizing problems. Active coping was negatively associated with externalizing problems and positively associated with social competence, and support seeking coping was negatively associated with internalizing problems. Gender did not moderate threat/coping-adjustment associations.
C1 [Chung, Sara; Zhou, Qing] Univ Calif Berkeley, Dept Psychol, Berkeley, CA 94720 USA.
   [Eisenberg, Nancy; Wolchik, Sharlene] Arizona State Univ, Dept Psychol, Tempe, AZ 85287 USA.
RP Chung, S (reprint author), Univ Calif Berkeley, 2205 Tolman Hall, Berkeley, CA 94720 USA.
EM sarachung@berkeley.edu
FU American Psychological Association Dissertation Award; Arizona State
   University Graduate and Professional Student Association Research Grant
   Award; National Insitute of Mental Health [K05M801321]
FX The author(s) disclosed receipt of the following financial support for
   the research, authorship, and/or publication of this article: This study
   was supported by an American Psychological Association Dissertation
   Award and an Arizona State University Graduate and Professional Student
   Association Research Grant Award to Qing Zhou, and a Research Scientist
   Award from the National Insitute of Mental Health (K05M801321) to Nancy
   Eisenberg.
NR 61
TC 1
Z9 1
U1 3
U2 8
PU SAGE PUBLICATIONS INC
PI THOUSAND OAKS
PA 2455 TELLER RD, THOUSAND OAKS, CA 91320 USA
SN 0272-4316
EI 1552-5449
J9 J EARLY ADOLESCENCE
JI J. Early Adolesc.
PD FEB
PY 2019
VL 39
IS 2
BP 280
EP 305
DI 10.1177/0272431617737627
PG 26
WC Family Studies; Psychology, Developmental
SC Family Studies; Psychology
GA HF9VH
UT WOS:000454590200006
DA 2020-02-16
ER

PT J
AU Rapsey, CM
   Scott, KM
   Patterson, E
AF Rapsey, Charlene M.
   Scott, Kate M.
   Patterson, Ess
TI Childhood sexual abuse, poly-victimization and internalizing disorders
   across adulthood and older age: Findings from a 25-year longitudinal
   study
SO JOURNAL OF AFFECTIVE DISORDERS
LA English
DT Article
DE Childhood sexual abuse; Childhood physical abuse; Childhood emotional
   maltreatment; Poly-victimisation; Internalizing disorder; Older age;
   Life course; Latent class analysis
ID PARENTAL BONDING INSTRUMENT; PRESENT STATE EXAMINATION; MENTAL-HEALTH;
   ANXIETY DISORDERS; PHYSICAL ABUSE; ATTACHMENT STYLE; NATIONAL-SURVEY;
   MALTREATMENT; DEPRESSION; POPULATION
AB Background: We aimed to investigate associations between childhood sexual abuse and maltreatment and internalizing disorders (anxiety, depression, PTSD) across adulthood.
   Methods: Following a postal survey of 2220 women, a subsample was selected to participate in an interview. The subsample included 276 women reporting childhood sexual abuse and 221 women with no reported history of childhood sexual abuse. Interviews were repeated six and 25 years following the first interview. Internalizing disorders were assessed using ICD-8 and DSM-III criteria.
   Results: There was a lower probability of having an internalizing disorder at older ages than younger ages for all women, regardless of maltreatment history. Latent class analysis was used to define three classes (no/low maltreatment, sexual abuse, poly-victimisation). Compared with no/low maltreatment, a history of childhood sexual abuse was associated with almost double the risk of an internalizing disorder and a history of poly-victimisation was associated with over four times the risk of an internalizing disorder. Childhood sexual abuse and poly-victimisation remained associated with an elevated risk of a disorder in older age.
   Limitations: Findings are limited by attrition (39% participated at Time 3), low prevalence of severe physical abuse, and changes in assessment practice of childhood maltreatment and mental disorder in the past 30 years.
   Conclusions: Screening and treatment for internalizing disorders in women with histories of childhood maltreatment remains important in older aged populations.
C1 [Rapsey, Charlene M.; Scott, Kate M.; Patterson, Ess] Univ Otago, Dunedin Sch Med, Dept Psychol Med, Dunedin, New Zealand.
RP Rapsey, CM (reprint author), Univ Otago, Dunedin Sch Med, Dept Psychol Med, Dunedin, New Zealand.
EM charlene.rapsey@otago.ac.nz
OI Rapsey, Charlene/0000-0002-1052-249X; Patterson,
   Tess/0000-0001-9190-714X
FU Healthcare Otago Charitable Trust
FX This work was supported by the Healthcare Otago Charitable Trust to
   support a research assistant to undertake interviews and transcription.
   Many thanks go to the Department of Computer Science, University of
   Otago, Prof. Terry Brugha, Prof. Gyles Glover, Prof. Paul Bebbington,
   and Geoff Der in particular, who were all generous in their help as we
   attempted to resurrect use of the CATEGO programme. Our anonymous
   reviewers are also thanked for their significant input into the revision
   of this manuscript.
NR 97
TC 2
Z9 2
U1 1
U2 36
PU ELSEVIER SCIENCE BV
PI AMSTERDAM
PA PO BOX 211, 1000 AE AMSTERDAM, NETHERLANDS
SN 0165-0327
EI 1573-2517
J9 J AFFECT DISORDERS
JI J. Affect. Disord.
PD FEB 1
PY 2019
VL 244
BP 171
EP 179
DI 10.1016/j.jad.2018.10.095
PG 9
WC Clinical Neurology; Psychiatry
SC Neurosciences & Neurology; Psychiatry
GA GZ2QZ
UT WOS:000449234400024
PM 30342377
DA 2020-02-16
ER

PT J
AU Muller, LRF
   Buter, KP
   Rosner, R
   Unterhitzenberger, J
AF Mueller, Lauritz Rudolf Floribert
   Bueter, Karl Phillipp
   Rosner, Rita
   Unterhitzenberger, Johanna
TI Mental health and associated stress factors in accompanied and
   unaccompanied refugee minors resettled in Germany: a cross-sectional
   study
SO CHILD AND ADOLESCENT PSYCHIATRY AND MENTAL HEALTH
LA English
DT Article
DE Unaccompanied refugee minors; Asylum-seeking children and adolescents;
   Mental health; PTSD; Post-migration factors; Traumatic experiences;
   Children; European migrant crisis
ID PSYCHOLOGICAL DISTRESS; CHILDREN; ADOLESCENTS; TRAUMA; SYMPTOMS;
   DISORDER; PTSD; EXPERIENCES; DEPRESSION; PREDICTORS
AB BackgroundStudies throughout Europe have shown that asylum-seeking children and adolescents (ASC) are at risk of developing mental disorders. The most common mental-health problems in ASC include posttraumatic stress symptoms (PTSS), internalizing symptoms such as depression and anxiety, and externalizing behaviour. Being an unaccompanied refugee minor (URM) was found to be highly predictive for higher levels of psychological distress within ASC. Nevertheless, and even though Germany is Europe's biggest host country for ASC, studies that reliably examine the mental health of both URM and accompanied refugee minors (ARM) in Germany with psychometrically tested measures are still lacking.MethodsA cross-sectional survey in 19 facilities for minor refugees in Bavaria, Germany, screening for PTSS, depression, anxiety, externalizing behaviour, and post-migration factors was conducted. Participants were 98 ASC (URM, n=68; ARM, n=30) primarily from Afghanistan, Syria, and Eritrea. In 35.7% of interviews, interpreters were involved.ResultsBoth URM and ARM reported high levels of psychological distress and large numbers of potentially traumatic events, with 64.7% of URM and 36.7% of ARM scoring above the clinical cut-off for PTSS, 42.6% of URM and 30% of ARM for depression, and 38.2% of URM and 23.3% of ARM for anxiety. The total number of traumatic experiences was found to be the most robust predictor for PTSS, depression, and anxiety. Lower levels of individual resources, lower levels of social support in the host country, and poorer German language proficiency were associated with higher levels of psychological distress within both groups. URM reported significantly more traumatic events than ARM.ConclusionsASC in Germany are severely distressed and burdened by the experiences of various types of potentially traumatic events. The levels of distress found in the current study correspond with rates that have been reported in previous studies with ASC throughout Europe. Limitations of the present study include the convenience sample and the cross-sectional nature of findings.
C1 [Mueller, Lauritz Rudolf Floribert; Bueter, Karl Phillipp; Rosner, Rita; Unterhitzenberger, Johanna] Catholic Univ Eichstatt Ingolstadt, Ostenstr 25, D-85072 Eichstatt, Germany.
RP Muller, LRF (reprint author), Catholic Univ Eichstatt Ingolstadt, Ostenstr 25, D-85072 Eichstatt, Germany.
EM lauritz.mueller@ku.de
RI Rosner, Rita/H-6465-2015
FU proFOR+ by the Catholic University of Eichstatt-Ingolstadt; German
   Research Foundation (DFG)German Research Foundation (DFG)
FX The current study was funded by proFOR+, a funding programme provided by
   the Catholic University of Eichstatt-Ingolstadt, and by the German
   Research Foundation (DFG) within the funding programme Open Access
   Publishing.
NR 51
TC 3
Z9 3
U1 2
U2 9
PU BMC
PI LONDON
PA CAMPUS, 4 CRINAN ST, LONDON N1 9XW, ENGLAND
SN 1753-2000
J9 CHILD ADOL PSYCH MEN
JI Child Adolesc. Psychiatry Ment. Health
PD JAN 30
PY 2019
VL 13
AR 8
DI 10.1186/s13034-019-0268-1
PG 13
WC Pediatrics; Psychiatry
SC Pediatrics; Psychiatry
GA HJ6CP
UT WOS:000457271500001
PM 30719070
OA DOAJ Gold, Green Published
DA 2020-02-16
ER

PT J
AU Jamnik, MR
   DiLalla, LF
AF Jamnik, Matthew R.
   DiLalla, Lisabeth F.
TI Health Outcomes Associated With Internalizing Problems in Early
   Childhood and Adolescence
SO FRONTIERS IN PSYCHOLOGY
LA English
DT Article
DE preschoolers; adolescence; internalizing problems; negative
   emotionality; health outcomes
ID BODY-MASS INDEX; AGE-OF-ONSET; PHYSICAL HEALTH; MENTAL-HEALTH; ANXIETY
   DISORDERS; LIFETIME PREVALENCE; BEHAVIOR PROBLEMS; SELF-REPORT; RISK;
   DEPRESSION
AB Physical and mental health problems are becoming more common among the general population. Studies examining mental and physical health often indicate that mental illness early in life is associated with more detrimental health outcomes later. However, additional work is needed to better identity which psychological problems may contribute to poorer health outcomes. Given recent increases in childhood anxiety and depression specifically, it is beneficial to further investigate the relationship between internalizing problems, both early and later in life, and related health problems. Furthermore, little work has focused on studying internalizing problems in children as young as preschool-aged. Therefore, the current project used a longitudinal design to assess the effects of preschool and adolescent internalizing problems on health-related problems in adolescence. We analyzed data from 70 youth (47% male) who had been tested in our lab when they were 5 years old and then were administered questionnaires over a telephone interview when they were adolescents, between the ages of 12 and 20 years old. We used multi-informant measures, including parent-report at age 5 and youth-report at follow-up, 7 to 15 years later. Parents reported on children's internalizing behavior problems and negative emotionality (NE). Youth reported on their own internalizing behavior problems as well as health problems, physical activity, and overeating behaviors. Path modeling was used to examine predictions of internalizing and health behaviors. At age 5, parent-reported NE and internalizing problems were related, in addition to 5-year-old internalizing predicting health problems and overeating at follow-up. At follow-up, youth-reported internalizing was positively related to health problems and negatively related to physical activity, suggesting some similarities and differences between parent and youth responses. Additionally, girls reported significantly higher rates of internalizing and health problems at follow-up. These results indicate a significant relationship between preschool-aged and adolescent internalizing problems and related health outcomes experienced in adolescence.
C1 [Jamnik, Matthew R.] Southern Illinois Univ Carbondale, Dept Psychol, Carbondale, IL USA.
   [DiLalla, Lisabeth F.] Southern Illinois Univ, Sch Med, Univ Sch Med, Family & Community Med, Carbondale, IL 62901 USA.
RP DiLalla, LF (reprint author), Southern Illinois Univ, Sch Med, Univ Sch Med, Family & Community Med, Carbondale, IL 62901 USA.
EM ldilalla@siu.edu
OI DiLalla, Lisabeth/0000-0003-0784-2916
FU Central Research Committee of SIU School of Medicine; Southern Illinois
   University Carbondale
FX This work was supported by grants from the Central Research Committee of
   SIU School of Medicine and from Southern Illinois University Carbondale
   to the second author (LD).
NR 69
TC 0
Z9 0
U1 0
U2 4
PU FRONTIERS MEDIA SA
PI LAUSANNE
PA AVENUE DU TRIBUNAL FEDERAL 34, LAUSANNE, CH-1015, SWITZERLAND
SN 1664-1078
J9 FRONT PSYCHOL
JI Front. Psychol.
PD JAN 25
PY 2019
VL 10
AR 60
DI 10.3389/fpsyg.2019.00060
PG 11
WC Psychology, Multidisciplinary
SC Psychology
GA HJ0SB
UT WOS:000456871600001
PM 30761037
OA DOAJ Gold, Green Published
DA 2020-02-16
ER

PT J
AU Salavera, C
   Usan, P
   Teruel, P
AF Salavera, Carlos
   Usan, Pablo
   Teruel, Pilar
TI The relationship of internalizing problems with emotional intelligence
   and social skills in secondary education students: gender differences
SO PSICOLOGIA-REFLEXAO E CRITICA
LA English
DT Article
DE Internalizing problems; Social skills; Emotional intelligence; Secondary
   education students
ID SELF-EFFICACY; ADOLESCENCE; STRESS; COMPETENCE; STRATEGIES; DISORDERS;
   CHILDHOOD; SYMPTOMS; CHILDREN
AB Internalizing problems (depression, anxiety, social anxiety, somatic complaints, post-traumatic symptoms, and obsession-compulsion) are very important in adolescents' development. These problems can be related with people who lack social skills and poorly handle their emotions. This study assessed 1358 secondary education students (12-17years) to analyze the relationship linking internalizing problems, emotional intelligence, and social skills. The results showed not only how these constructs were related, but how students' internalizing problems varied according to their emotional intelligence and social skills. They also indicated that two in every three males, and just over one in every two females, obtained high scores for internalizing problems. The model showed a good fit: (2)(85)=201.161 p<0.001; (2)/gl=2.367; CFI=0.919; NFI=0.869; TLI=0.900; RMSEA=0.075, IC 95% (0.062-0.089). Finally, gender influenced the way that internalizing problems, emotional intelligence, and social skills were related, and an inverse relation appeared to link internalizing problems, emotional intelligence (r=-.77), and social skills (r=-.52) for females, while this relationship was poorer for males. By way of conclusion, we state that internalizing problems are related with emotional intelligence and social skills in secondary education students, but this relationship differs according to gender.
C1 [Salavera, Carlos; Usan, Pablo; Teruel, Pilar] Univ Zaragoza, Res Grp OPI, Zaragoza, Spain.
   [Salavera, Carlos; Usan, Pablo; Teruel, Pilar] Univ Zaragoza, Fac Educ, C Pedro Cerbuna 12, E-50009 Zaragoza, Spain.
RP Salavera, C (reprint author), Univ Zaragoza, Res Grp OPI, Zaragoza, Spain.; Salavera, C (reprint author), Univ Zaragoza, Fac Educ, C Pedro Cerbuna 12, E-50009 Zaragoza, Spain.
EM salavera@unizar.es
FU Department of Science and Technology of the Government of Aragon
   (Spain); European Social FundEuropean Social Fund (ESF); Research Group
   OPIICS, University of Zaragoza (Zaragoza, Spain) [S46_17R]
FX This study was performed by Research Group OPIICS (S46_17R), University
   of Zaragoza (Zaragoza, Spain) and was supported by research funds
   provided by the Department of Science and Technology of the Government
   of Aragon (Spain) and the European Social Fund.
NR 46
TC 0
Z9 0
U1 0
U2 5
PU SPRINGER INTERNATIONAL PUBLISHING AG
PI CHAM
PA GEWERBESTRASSE 11, CHAM, CH-6330, SWITZERLAND
SN 0102-7972
EI 1678-7153
J9 PSICOL-REFLEX CRIT
JI Psicol.-Reflex. Crit.
PD JAN 25
PY 2019
VL 32
AR 4
DI 10.1186/s41155-018-0115-y
PG 9
WC Psychology, Multidisciplinary
SC Psychology
GA HI9LW
UT WOS:000456778300001
PM 32025973
OA DOAJ Gold, Green Published
DA 2020-02-16
ER

PT J
AU D'Urso, G
   Petruccelli, I
   Pace, U
AF D'Urso, Giulio
   Petruccelli, Irene
   Pace, Ugo
TI Attachment style, attachment to God, religiosity, and moral
   disengagement: a study on offenders
SO MENTAL HEALTH RELIGION & CULTURE
LA English
DT Article
DE Offenders; moral disengagement; religiosity; interpersonal attachment;
   attachment to God
ID DECISION-MAKING STRATEGIES; INTERNALIZING PROBLEMS; ROMANTIC LOVE;
   ADULT; ADOLESCENCE; ATTITUDES
AB The present study investigates religiosity, moral disengagement, attachment to God, and interpersonal attachment in 30 offenders within Italian jails. We administered a semi-structured interview to collect data about family, social and medical history, and the manner in which the deviant act was carried out; the Moral Disengagement Scale; the Attachment to God Inventory; the Revised Intrinsic/Extrinsic Religious Orientation Scale; and the Attachment Style Questionnaire. Results show how intrinsic religiosity negatively predicts moral disengagement; the "Preoccupation with Relationships" Scale (anxious/ambivalent attachment) predicts avoidant attachment to God; and the "Secondariety for Relationship" Scale (dismissing attachment) predicts personal extrinsic religiosity and negatively predicts intrinsic religiosity. Studying these constructs in offenders is important not only to increase the literature but also to implement interventions aimed at reeducation focused on issues relevant to personal adjustment.
C1 [D'Urso, Giulio; Petruccelli, Irene; Pace, Ugo] Kore Univ Enna, Fac Human & Social Sci, Enna, Italy.
RP D'Urso, G (reprint author), Kore Univ Enna, Fac Human & Social Sci, Enna, Italy.
EM durso.giulio@icloud.com
NR 47
TC 0
Z9 0
U1 1
U2 1
PU ROUTLEDGE JOURNALS, TAYLOR & FRANCIS LTD
PI ABINGDON
PA 2-4 PARK SQUARE, MILTON PARK, ABINGDON OX14 4RN, OXON, ENGLAND
SN 1367-4676
EI 1469-9737
J9 MENT HEALTH RELIG CU
JI Ment. Health Relig. Cult.
PD JAN 2
PY 2019
VL 22
IS 1
BP 1
EP 11
DI 10.1080/13674676.2018.1562429
EA JAN 2019
PG 11
WC Psychiatry
SC Psychiatry
GA IL1CR
UT WOS:000470508100001
DA 2020-02-16
ER

PT J
AU Daeem, R
   Mansbach-Kleinfeld, I
   Farbstein, I
   Goodman, R
   Elias, R
   Ifrah, A
   Chodick, G
   Khamaisi, R
   Fennig, S
   Apter, A
AF Daeem, Raida
   Mansbach-Kleinfeld, Ivonne
   Farbstein, Ilana
   Goodman, Robert
   Elias, Rasha
   Ifrah, Anneke
   Chodick, Gabriel
   Khamaisi, Rassem
   Fennig, Silvana
   Apter, Alan
TI Correlates of mental disorders among minority Arab adolescents in
   Israel: results from the Galilee Study
SO ISRAEL JOURNAL OF HEALTH POLICY RESEARCH
LA English
DT Article
ID PSYCHOMETRIC PROPERTIES; HEALTH PROBLEMS; CHILDREN; PREVALENCE;
   STRENGTHS; VERSION; DISADVANTAGE; VALIDITY; SCHOOL; JEWISH
AB The Galilee Study is the first large epidemiological study to compare correlates of mental disorders between two Arab Palestinian minority groups of adolescents in Israel.
   A two-stage cross-sectional study, carried out between 2012 and 2014, included all 9th grade students from 5 Arab localities, representative of 77% of the Muslim and 100% of Druze citizens in Israel. During the screening stage, 1639 students completed the Strengths and Difficulties Questionnaire in the classroom (response rate = 69.3%). During the follow-up stage, 704 adolescent-mother dyads were interviewed at home; using the Development and Well-Being Assessment, the General Health Questionnaire (GHQ)-12, the Subjective Feeling of Discrimination Index (FDI), and socio-demographic questions (response rate = 84.4%).
   Prevalence of any disorder, internalizing or externalizing disorders among Muslim adolescents were 19.2, 15.8 and 4.2%, respectively and among Druze adolescents 10.9, 5.9 and 5.5%, respectively. Muslim adolescents were 3.2 times more likely than Druze adolescents to have an internalizing disorder, while Druze were 2 times more likely than Muslim to have an externalizing disorder. Males were at higher risk than females for externalizing disorders in both populations, though among Druze the risk was more striking. Learning disabilities increased the likelihood of having an externalizing disorder in both populations. Risk factors for internalizing disorders among Muslim adolescents were female gender, a very low socio-economic level, few siblings, LD, high maternal GHQ-12 score and high FDI; and for externalizing disorders, male gender, a relatively low socio-economic level but not the lowest, learning disability and high maternal GHQ-12 score.
   We found an association between religion/ethnicity and internalizing and externalizing disorders as well as a strong correlation between religion/ethnicity and socio-economic variables. Therefore, we tend to conclude that not religion per se but the multifaceted socio-cultural and economic factors that characterize religious groups are associated with mental disorders. Very low socio-economic level and feeling discriminated which were traits connected only to Muslim adolescents, were associated with internalizing disorders. When preparing preventive measures aimed at furthering mental health among minority adolescents, authorities should focus on improving the socio-economic status of minorities and reducing institutional and personal discrimination. The educational and mental health establishments could undertake measures to improve resilience and coping strategies of Muslim families living in the most adverse conditions, such as providing special support through the school counseling services and coordinating, at the ministerial levels, school and community health services in order to carry out joint preventive programs and referrals to specialist services when needed.
C1 [Daeem, Raida; Apter, Alan] Tel Aviv Univ, Sackler Fac Med, Tel Aviv, Israel.
   [Daeem, Raida; Farbstein, Ilana; Elias, Rasha] Ziv Med Ctr, Child & Adolescent Mental Hlth Dept, IL-13100 Safed, Israel.
   [Mansbach-Kleinfeld, Ivonne] Schneider Med Ctr Children Israel, Feinberg Child Study Ctr, IL-49202 Petah Tiqwa, Israel.
   [Goodman, Robert] King Coll London, Dept Child & Adolescent Psychiat, Inst Psychol Psychiat & Neurosci, London, England.
   [Ifrah, Anneke] Sheba Med Ctr, Israel Ctr Dis Control, Gertner Inst, IL-5265601 Tel Hashomer, Israel.
   [Chodick, Gabriel] Tel Aviv Univ, Sch Publ Hlth, Tel Aviv, Israel.
   [Chodick, Gabriel] MaccabiTech, Epidemiol & Data Base, Tel Aviv, Israel.
   [Khamaisi, Rassem] Univ Haifa, Dept Geog & Environm Studies, IL-31905 Haifa, Israel.
   [Fennig, Silvana; Apter, Alan] Schneider Childrens Med Ctr Israel, Dept Psychiat, IL-49202 Petah Tiqwa, Israel.
   [Apter, Alan] Ruppin Acad Ctr, Netanya, Israel.
   [Apter, Alan] Interdisciplinary Ctr, Herzliyya, Israel.
RP Mansbach-Kleinfeld, I (reprint author), Schneider Med Ctr Children Israel, Feinberg Child Study Ctr, IL-49202 Petah Tiqwa, Israel.
EM raidada@gmail.com; ivonnekm@netvision.net.il; ilanafarbstein@gmail.com;
   robert.goodman@kcl.ac.uk; elias.rasha@gmail.com;
   anneke.i@icdc.health.gov.il; hodik_g@mac.org.il;
   khamaisi@geo.haifa.ac.il; silvanaf@clalit.org.il; eapter@clalit.org.il
FU Israel National Institute for Health Policy and Health Services Research
   [10/15/A]; Mental Health Services Department of the Ministry of Health
FX This survey was supported by grant No. 10/15/A of the Israel National
   Institute for Health Policy and Health Services Research. The Mental
   Health Services Department of the Ministry of Health also participated
   in the funding of this research project in 2013 and Ivonne
   Mansbach-Kleinfeld, PhD, MPH, was a full-time employee of the Mental
   Health Services Department of the Ministry of Health of Israel during
   many stages of this project, including planning, data collection, data
   analyses and drafting of this manuscript.
NR 42
TC 1
Z9 1
U1 2
U2 5
PU BMC
PI LONDON
PA CAMPUS, 4 CRINAN ST, LONDON N1 9XW, ENGLAND
SN 2045-4015
J9 ISR J HEALTH POLICY
JI Isr. J. Health Policy Res.
PD JAN 21
PY 2019
VL 8
AR 14
DI 10.1186/s13584-018-0281-5
PG 12
WC Health Policy & Services; Public, Environmental & Occupational Health
SC Health Care Sciences & Services; Public, Environmental & Occupational
   Health
GA HK6OB
UT WOS:000458099800001
PM 30665458
OA DOAJ Gold, Green Published
DA 2020-02-16
ER

PT J
AU Hixson, H
   Burkhouse, KL
   Gorka, SM
   Klumpp, H
AF Hixson, Hanna
   Burkhouse, Katie L.
   Gorka, Stephanie M.
   Klumpp, Heide
TI A preliminary examination of the relation between neural sensitivity to
   reward and history of alcohol use disorder among adults with
   internalizing psychopathologies
SO NEUROSCIENCE LETTERS
LA English
DT Article
DE Reward positivity; Alcoholism; Internalizing disorders; Anxiety;
   Depression; EEG; ERP
ID FEEDBACK NEGATIVITY; MONETARY REWARDS; DEPRESSION; REACTIVITY; ANXIETY;
   ANHEDONIA; ADOLESCENTS; COMORBIDITY; PREDICTORS; ACTIVATION
AB Decreased reward responsiveness, as demonstrated utilizing the event-related potential (ERP) component the reward positivity (RewP), is an established correlate of internalizing psychopathologies (IPs), such as depressive and anxiety disorders. Although IPs are highly comorbid with alcohol use disorders (AUDs) and despite evidence that AUDs are also characterized by aberrant reward processing styles, no studies have examined how AUD history impacts the RewP among adults with IPs. The current preliminary study sought to examine this question in a sample of 65 adults with 1) current IPs (i.e., depression, social anxiety, and/or generalized anxiety, 2) current IPs with a history of an AUD (IP + Past AUD), and 3) no history of a DSM-IV disorder. Participants completed a guessing reward task while electroencephalogram (EEG) was recorded. Results indicated that participants in the IP group exhibited a more attenuated RewP relative to IP + Past AUD and healthy control individuals. Findings from this study highlight the importance of examining diagnostic subgroups among adults with anxiety and depressive disorders, and suggest that a history of AUD may enhance reward reactivity at the neural level in individuals with IPs.
C1 [Hixson, Hanna; Burkhouse, Katie L.; Gorka, Stephanie M.; Klumpp, Heide] Univ Illinois, Dept Psychiat, 1747 West Roosevelt Rd, Chicago, IL 60608 USA.
   [Klumpp, Heide] Univ Illinois, Dept Psychol, 808 S Wood St, Chicago, IL 60612 USA.
   [Klumpp, Heide] Univ Illinois, Dept Anat & Cell Biol, 808 S Wood St, Chicago, IL 60612 USA.
   [Klumpp, Heide] Univ Illinois, Grad Program Neurosci, 808 S Wood St, Chicago, IL 60612 USA.
RP Burkhouse, KL (reprint author), Univ Illinois, Dept Psychiat, 1747 West Roosevelt Rd, Chicago, IL 60608 USA.
EM kburkho@uic.edu
FU National Institute of Mental HealthUnited States Department of Health &
   Human ServicesNational Institutes of Health (NIH) - USANIH National
   Institute of Mental Health (NIMH) [K23-MH113793, K23MH093679]; Brain &
   Behavior Research FoundationNARSAD; Center for Clinical and
   Translational Research (CCTS) [UL1RR029879]; National Institute of
   Alcohol Abuse and AlcoholismUnited States Department of Health & Human
   ServicesNational Institutes of Health (NIH) - USANIH National Institute
   on Alcohol Abuse & Alcoholism (NIAAA) [K23-AA025111]
FX This work was supported by the National Institute of Mental Health
   (K23MH093679) and Brain & Behavior Research Foundation (formerly NARSAD)
   Award to HK and in part by the Center for Clinical and Translational
   Research (CCTS; UL1RR029879). KLB is supported by the National Institute
   of Mental Health (K23-MH113793). SMG is supported by the National
   Institute of Alcohol Abuse and Alcoholism (K23-AA025111).
NR 39
TC 3
Z9 3
U1 0
U2 0
PU ELSEVIER IRELAND LTD
PI CLARE
PA ELSEVIER HOUSE, BROOKVALE PLAZA, EAST PARK SHANNON, CO, CLARE, 00000,
   IRELAND
SN 0304-3940
EI 1872-7972
J9 NEUROSCI LETT
JI Neurosci. Lett.
PD JAN 18
PY 2019
VL 690
BP 17
EP 22
DI 10.1016/j.neulet.2018.10.003
PG 6
WC Neurosciences
SC Neurosciences & Neurology
GA HI9CI
UT WOS:000456752500004
PM 30292719
OA Green Accepted
DA 2020-02-16
ER

PT J
AU Borghese, MM
   Borgundvaag, E
   McIsaac, MA
   Janssen, I
AF Borghese, M. M.
   Borgundvaag, E.
   McIsaac, M. A.
   Janssen, I.
TI Imputing accelerometer nonwear time in children influences estimates of
   sedentary time and its associations with cardiometabolic risk
SO INTERNATIONAL JOURNAL OF BEHAVIORAL NUTRITION AND PHYSICAL ACTIVITY
LA English
DT Article
DE Missing data; Multiple imputation; Accelerometer; Sedentary behaviour;
   Child; Health
ID VIGOROUS PHYSICAL-ACTIVITY; SCHOOL-AGED CHILDREN; MULTIPLE IMPUTATION;
   HEALTH INDICATORS; CANADIAN CHILDREN; METABOLIC RISK; MISSING DATA;
   LIFE-STYLE; YOUTH; MODERATE
AB BackgroundA limitation of measuring sedentary time with an accelerometer is device removal. The resulting nonwear time is typically deleted from the data prior to calculating sedentary time. This could impact estimates of sedentary time and its associations with health indicators. We evaluated whether using multiple imputation to replace nonwear accelerometer epochs influences such estimates in children.Methods452 children (50% male) aged 10-13 were tasked with wearing an accelerometer (15s epochs) for 7days. On average, 8% of waking time was classified as nonwear time. Sedentary time was derived from a nonimputed dataset using the typical approach of deleting epochs that occurred during nonwear time, as well as from an imputed dataset. In the imputed dataset, each nonwear epoch was re-classified as being as sedentary or not using multiple imputation (5 iterations) which was informed by the likelihood of a wear time epoch being classified as sedentary or not using parameter estimates from a logistic regression model. Estimates of sedentary time and associations between sedentary time and health indicators (cardiometabolic risk factor and internalizing mental health symptoms Z-scores) were compared between the nonimputed and imputed datasets.ResultsOn average, sedentary time was 33min/day higher in the imputed dataset than in the nonimputed dataset (632 vs. 599min/day). The association between sedentary time and the cardiometabolic risk factor Z-score was stronger in the imputed vs. the nonimputed dataset (=0.137 vs. =0.092 per 60min/day change, respectively). These findings were more pronounced among children who had <7days with 10h of wear time.ConclusionResearchers should consider using multiple imputation to address accelerometer nonwear time, rather than deleting it, in order to derive more unbiased estimates of sedentary time and its associations with health indicators.
C1 [Borghese, M. M.; Janssen, I.] Queens Univ, Sch Kinesiol & Hlth Studies, 28 Div St, Kingston, ON, Canada.
   [Borgundvaag, E.; McIsaac, M. A.] Queens Univ, Dept Publ Hlth Sci, 99 Univ Ave, Kingston, ON, Canada.
RP Janssen, I (reprint author), Queens Univ, Sch Kinesiol & Hlth Studies, 28 Div St, Kingston, ON, Canada.
EM Mborg031@gmail.com; Ian.Janssen@queensu.ca
RI Janssen, Ian/B-7700-2009
OI Janssen, Ian/0000-0003-2159-3012
FU Heart and Stroke Foundation of CanadaHeart & Stroke Foundation of
   Canada; Canada Research Chair awardNatural Resources CanadaCanadian
   Forest ServiceCanada Research Chairs
FX This project was funding by the Heart and Stroke Foundation of Canada.
   The funder did not have a role in the design of the study nor the
   collection, analysis, or interpretation of data, nor in writing the
   manuscript. IJ was supported by a Canada Research Chair award.
NR 51
TC 1
Z9 1
U1 1
U2 1
PU BMC
PI LONDON
PA CAMPUS, 4 CRINAN ST, LONDON N1 9XW, ENGLAND
SN 1479-5868
J9 INT J BEHAV NUTR PHY
JI Int. J. Behav. Nutr. Phys. Act.
PD JAN 17
PY 2019
VL 16
AR 7
DI 10.1186/s12966-019-0770-0
PG 12
WC Nutrition & Dietetics; Physiology
SC Nutrition & Dietetics; Physiology
GA HH9CT
UT WOS:000456032400003
PM 30654817
OA DOAJ Gold, Green Published
DA 2020-02-16
ER

PT J
AU McGinnis, RS
   McGinnis, EW
   Hruschak, J
   Lopez-Duran, NL
   Fitzgerald, K
   Rosenblum, KL
   Muzik, M
AF McGinnis, Ryan S.
   McGinnis, Ellen W.
   Hruschak, Jessica
   Lopez-Duran, Nestor L.
   Fitzgerald, Kate
   Rosenblum, Katherine L.
   Muzik, Maria
TI Rapid detection of internalizing diagnosis in young children enabled by
   wearable sensors and machine learning
SO PLOS ONE
LA English
DT Article
ID PRESCHOOL DEPRESSION; BEHAVIOR CHECKLIST; ANXIETY DISORDERS; EMOTION
   REGULATION; EARLY-CHILDHOOD; MENTAL-HEALTH; AGES 3; PARENT;
   PSYCHOPATHOLOGY; ADOLESCENCE
AB There is a critical need for fast, inexpensive, objective, and accurate screening tools for childhood psychopathology. Perhaps most compelling is in the case of internalizing disorders, like anxiety and depression, where unobservable symptoms cause children to go unassessed-suffering in silence because they never exhibiting the disruptive behaviors that would lead to a referral for diagnostic assessment. If left untreated these disorders are associated with long-term negative outcomes including substance abuse and increased risk for suicide. This paper presents a new approach for identifying children with internalizing disorders using an instrumented 90-second mood induction task. Participant motion during the task is monitored using a commercially available wearable sensor. We show that machine learning can be used to differentiate children with an internalizing diagnosis from controls with 81% accuracy (67% sensitivity, 88% specificity). We provide a detailed description of the modeling methodology used to arrive at these results and explore further the predictive ability of each temporal phase of the mood induction task. Kinematical measures most discriminative of internalizing diagnosis are analyzed in detail, showing affected children exhibit significantly more avoidance of ambiguous threat. Performance of the proposed approach is compared to clinical thresholds on parent-reported child symptoms which differentiate children with an internalizing diagnosis from controls with slightly lower accuracy (.68-. 75 vs. .81), slightly higher specificity (.88-1.00 vs. .88), and lower sensitivity (.00-. 42 vs. .67) than the proposed, instrumented method. These results point toward the future use of this approach for screening children for internalizing disorders so that interventions can be deployed when they have the highest chance for long-term success.
C1 [McGinnis, Ryan S.] Univ Vermont, Dept Elect & Biomed Engn, Burlington, VT USA.
   [McGinnis, Ellen W.] Univ Vermont, Dept Psychiat, Burlington, VT 05405 USA.
   [McGinnis, Ellen W.; Lopez-Duran, Nestor L.] Univ Michigan, Dept Psychol, Ann Arbor, MI 48109 USA.
   [Hruschak, Jessica; Fitzgerald, Kate; Rosenblum, Katherine L.; Muzik, Maria] Univ Michigan, Dept Psychiat, Ann Arbor, MI 48109 USA.
RP McGinnis, EW (reprint author), Univ Vermont, Dept Psychiat, Burlington, VT 05405 USA.; McGinnis, EW (reprint author), Univ Michigan, Dept Psychol, Ann Arbor, MI 48109 USA.
EM ryan.mcginnis@uvm.edu
RI Rosenblum, Katherine/AAC-5921-2019
OI McGinnis, Ryan/0000-0001-8396-6967
FU Michigan Institute for Clinical and Health Research [UL1TR000433]; Blue
   Cross Blue Shield of Michigan Foundation [1982.SAP]; Brain Behavior
   Research FoundationNARSAD; National Institute of Mental HealthUnited
   States Department of Health & Human ServicesNational Institutes of
   Health (NIH) - USANIH National Institute of Mental Health (NIMH)
   [R03MH102648]
FX This work received support from the following sources: Michigan
   Institute for Clinical and Health Research (UL1TR000433, PI: Muzik;
   Biomedical and Social Sciences Scholar Program, University of Michigan
   PI: E.W. McGinnis); Blue Cross Blue Shield of Michigan Foundation Grant
   (1982.SAP, PI: E.W. McGinnis); Brain Behavior Research Foundation (PI:
   Fitzgerald); National Institute of Mental Health R03MH102648 (PI:
   Fitzgerald; Rosenblum). The funders had no role in study design, data
   collection and analysis, decision to publish, or preparation of the
   manuscript.
NR 73
TC 4
Z9 4
U1 1
U2 3
PU PUBLIC LIBRARY SCIENCE
PI SAN FRANCISCO
PA 1160 BATTERY STREET, STE 100, SAN FRANCISCO, CA 94111 USA
SN 1932-6203
J9 PLOS ONE
JI PLoS One
PD JAN 16
PY 2019
VL 14
IS 1
AR e0210267
DI 10.1371/journal.pone.0210267
PG 16
WC Multidisciplinary Sciences
SC Science & Technology - Other Topics
GA HH6BK
UT WOS:000455813300049
PM 30650109
OA DOAJ Gold, Green Published
DA 2020-02-16
ER

PT J
AU van der Cruijsen, R
   Murphy, J
   Bird, G
AF van der Cruijsen, Renske
   Murphy, Jennifer
   Bird, Geoffrey
TI Alexithymic traits can explain the association between puberty and
   symptoms of depression and anxiety in adolescent females
SO PLOS ONE
LA English
DT Article
ID PSYCHIATRIC-DISORDERS; GENDER-DIFFERENCES; SEX-DIFFERENCES;
   INDIVIDUAL-DIFFERENCES; UNITED-STATES; PREVALENCE; PSYCHOPATHOLOGY;
   GIRLS; AGE; INTEROCEPTION
AB Symptoms of internalizing disorders such as depression and anxiety increase in adolescence, especially in females. However, gender differences in depression and anxiety symptoms emerge only after puberty onset. Levels of alexithymia, characterized by difficulties identifying and describing one's emotions, are elevated in depression and anxiety, and fluctuate across adolescence in a gender-specific manner. This study investigated changes in alexithymia across adolescence, and explored the potential role of alexithymia in the development of depression and anxiety, separately for females and males. Accordingly, 140 adolescents aged 11 to 21 years (77 female) completed self-report measures of alexithymia, depression and anxiety, and pubertal development. For females alone, pubertal maturation was associated with alexithymic traits (specifically difficulties identifying and describing feelings), as well as symptoms of depression and anxiety. After accounting for alexithymia, the relationship between puberty and depression and anxiety was absent or reduced in females. Thus, alexithymic traits may have differential consequences for males and females, and possibly contribute towards increased depression and anxiety symptoms in females during adolescence. We propose that developmental changes in alexithymia should be considered when studying the onset and development of internalizing psychological disorders during adolescence.
C1 [van der Cruijsen, Renske] Leiden Univ, Dept Dev Psychol, Leiden, Netherlands.
   [Murphy, Jennifer; Bird, Geoffrey] Kings Coll London, Inst Psychiat Psychol & Neurosci, Genet & Dev Psychiat Ctr, MRC Social, London, England.
   [Bird, Geoffrey] Univ Oxford, Dept Expt Psychol, Oxford, England.
RP van der Cruijsen, R (reprint author), Leiden Univ, Dept Dev Psychol, Leiden, Netherlands.
EM l.w.p.van.der.cruijsen@fsw.leidenuniv.nl
RI Bird, Geoff/AAA-3652-2020
OI van der Cruijsen, Renske/0000-0001-9194-8945; Bird,
   Geoffrey/0000-0002-2310-0202
FU Netherlands Organization for Scientific Research (NWO-VICI)Netherlands
   Organization for Scientific Research (NWO) [453-14-001]; Economic and
   Social Research CouncilEconomic & Social Research Council (ESRC)
   [1599941, ES/J500057/1]; Baily Thomas Trust
FX This work was supported by a grant from The Netherlands Organization for
   Scientific Research (NWO-VICI 453-14-001 E.A.C.). Additionally, JM was
   supported by a doctoral studentship from the Economic and Social
   Research Council [1599941; ES/J500057/1] and GB by the Baily Thomas
   Trust. The funders had no role in study design, data collection and
   analysis, decision to publish, or preparation of the manuscript.
NR 77
TC 0
Z9 0
U1 3
U2 7
PU PUBLIC LIBRARY SCIENCE
PI SAN FRANCISCO
PA 1160 BATTERY STREET, STE 100, SAN FRANCISCO, CA 94111 USA
SN 1932-6203
J9 PLOS ONE
JI PLoS One
PD JAN 16
PY 2019
VL 14
IS 1
AR e0210519
DI 10.1371/journal.pone.0210519
PG 17
WC Multidisciplinary Sciences
SC Science & Technology - Other Topics
GA HH6BK
UT WOS:000455813300058
PM 30650139
OA DOAJ Gold, Green Published
DA 2020-02-16
ER

PT J
AU Graham, AM
   Rasmussen, JM
   Entringer, S
   Ben Ward, E
   Rudolph, MD
   Gilmore, JH
   Styner, M
   Wadhwa, PD
   Fair, DA
   Buss, C
AF Graham, Alice M.
   Rasmussen, Jerod M.
   Entringer, Sonja
   Ben Ward, Elizabeth
   Rudolph, Marc D.
   Gilmore, John H.
   Styner, Martin
   Wadhwa, Pathik D.
   Fair, Damien A.
   Buss, Claudia
TI Maternal Cortisol Concentrations During Pregnancy and Sex-Specific
   Associations With Neonatal Amygdala Connectivity and Emerging
   Internalizing Behaviors
SO BIOLOGICAL PSYCHIATRY
LA English
DT Article
DE Amygdala; Cortisol; Infancy; Internalizing; Pregnancy; Resting state
   functional connectivity MRI
ID CORTICOTROPIN-RELEASING HORMONE; GLUCOCORTICOID-RECEPTOR ISOFORMS;
   FUNCTIONAL CONNECTIVITY; PRENATAL STRESS; MESSENGER-RNA;
   11-BETA-HYDROXYSTEROID DEHYDROGENASE; CHILDHOOD MALTREATMENT;
   PSYCHIATRIC-DISORDERS; NETWORK CONNECTIVITY; AWAKENING RESPONSE
AB BACKGROUND: Maternal cortisol during pregnancy has the potential to influence rapidly developing fetal brain systems that are commonly altered in neurodevelopmental and psychiatric disorders. Research examining maternal cortisol concentrations across pregnancy and offspring neurodevelopment proximal to birth is needed to advance understanding in this area and lead to insight into the etiology of these disorders.
   METHODS: Participants were 70 adult women recruited during early pregnancy and their infants born after 34 weeks gestation. Maternal cortisol concentrations were assessed serially over 4 days in early, mid, and late gestation. Resting state functional connectivity magnetic resonance imaging of the neonatal amygdala was examined. Mothers reported on children's internalizing behavior problems at 24 months of age.
   RESULTS: Maternal cortisol concentrations during pregnancy were significantly associated with neonatal amygdala connectivity in a sex-specific manner. Elevated maternal cortisol was associated with stronger amygdala connectivity to brain regions involved in sensory processing and integration, as well as the default mode network in girls, and with weaker connectivity to these brain regions in boys. Elevated maternal cortisol was associated with higher internalizing symptoms in girls only, and this association was mediated by stronger neonatal amygdala connectivity.
   CONCLUSIONS: Normative variation in maternal cortisol during pregnancy is associated with the coordinated functioning of the amygdala soon after birth in a sex-specific manner. The identified pathway from maternal cortisol to higher internalizing symptoms in girls via alterations in neonatal amygdala connectivity may be relevant for the etiology of sex differences in internalizing psychiatric disorders, which are more prevalent in women.
C1 [Graham, Alice M.; Fair, Damien A.] Oregon Hlth & Sci Univ, Dept Behav Neurosci, Portland, OR 97201 USA.
   [Fair, Damien A.] Oregon Hlth & Sci Univ, Adv Imaging Res Ctr, Portland, OR 97201 USA.
   [Rasmussen, Jerod M.; Entringer, Sonja; Wadhwa, Pathik D.; Buss, Claudia] Univ Calif Irvine, Dev Hlth & Dis Res Program, 3117 Gillespie Neurosci Res Facil,837 Hlth Sci Dr, Irvine, CA 92697 USA.
   [Ben Ward, Elizabeth] Univ Calif Irvine, Dept Comp Sci, Irvine, CA 92697 USA.
   [Rudolph, Marc D.] Univ N Carolina, Dept Psychol & Neurosci, Chapel Hill, NC 27515 USA.
   [Gilmore, John H.; Styner, Martin] Univ N Carolina, Dept Psychiat, Chapel Hill, NC 27515 USA.
   [Entringer, Sonja; Buss, Claudia] Charite Univ Med Berlin, Berlin, Germany.
   [Entringer, Sonja; Buss, Claudia] Free Univ Berlin, Berlin, Germany.
   [Entringer, Sonja; Buss, Claudia] Humboldt Univ, Berlin, Germany.
   [Entringer, Sonja; Buss, Claudia] Berlin Inst Hlth, Inst Med Psychol, Berlin, Germany.
RP Wadhwa, PD (reprint author), Univ Calif Irvine, Dev Hlth & Dis Res Program, 3117 Gillespie Neurosci Res Facil,837 Hlth Sci Dr, Irvine, CA 92697 USA.
EM pwadhwa@uci.edu
RI Gilmore, John H./AAE-1398-2019
OI Gilmore, John H./0000-0002-0939-6764; Rudolph, Marc/0000-0001-7046-1169;
   Styner, Martin/0000-0002-8747-5118
FU National Institute of Child Health and Human DevelopmentUnited States
   Department of Health & Human ServicesNational Institutes of Health (NIH)
   - USANIH Eunice Kennedy Shriver National Institute of Child Health &
   Human Development (NICHD) [R01 HD060628]; National Institute of Mental
   HealthUnited States Department of Health & Human ServicesNational
   Institutes of Health (NIH) - USANIH National Institute of Mental Health
   (NIMH) [R01 MH091351]; NIH Office of the DirectorUnited States
   Department of Health & Human ServicesNational Institutes of Health (NIH)
   - USA [UG3 OD023349 02, K99 MH111805]; Gates Foundation Grand Challenges
   Explorations [R00 MH091238, R01 MH096773]
FX Support for this work was provided by the National Institute of Child
   Health and Human Development (Grant No. R01 HD060628 to PDW [EMA
   Assessment of Biobehavioral Processes in Human Pregnancy]), National
   Institute of Mental Health (Grant No. R01 MH091351 to CB and PDW [Fetal
   Programming of the Newborn and Infant Human Brain], Supplement to Grant
   No. R01 MH091351 to CB and DAF [Fetal Programming of Brain Functional
   Connectivity in Neonates and Infants], NIH Office of the Director (Grant
   No. UG3 OD023349 02 [Pre-and Postnatal Exposure Periods for Child
   Health: Common Risks and Shared Mechanisms] to CB, Richard K. Miller,
   Hyagriv N. Simhan, and Pathik D. Wadhwa) and Grant No. K99 MH111805 to
   AMG [A Targeted Approach to Examine the Influence of Maternal
   Psychological Stress on Newborn Brain Outcomes]), Gates Foundation Grand
   Challenges Explorations (to DAF and R. Nardos [Early Markers to Predict
   Cognition and Brain Development]), and Grant Nos. R00 MH091238 and R01
   MH096773 (both to DAF).
NR 104
TC 9
Z9 9
U1 2
U2 12
PU ELSEVIER SCIENCE INC
PI NEW YORK
PA STE 800, 230 PARK AVE, NEW YORK, NY 10169 USA
SN 0006-3223
EI 1873-2402
J9 BIOL PSYCHIAT
JI Biol. Psychiatry
PD JAN 15
PY 2019
VL 85
IS 2
BP 172
EP 181
DI 10.1016/j.biopsych.2018.06.023
PG 10
WC Neurosciences; Psychiatry
SC Neurosciences & Neurology; Psychiatry
GA HE5DP
UT WOS:000453393200011
PM 30122286
OA Green Accepted, Bronze
DA 2020-02-16
ER

PT J
AU Kataja, EL
   Karlsson, L
   Parsons, CE
   Peito, J
   Pesonen, H
   Haikio, T
   Hyona, J
   Nolvi, S
   Korja, R
   Karlsson, H
AF Kataja, Eeva-Leena
   Karlsson, Linnea
   Parsons, Christine E.
   Peito, Juho
   Pesonen, Henri
   Haikio, Tuomo
   Hyona, Jukka
   Nolvi, Saara
   Korja, Riikka
   Karlsson, Hasse
TI Maternal pre- and postnatal anxiety symptoms and infant attention
   disengagement from emotional faces
SO JOURNAL OF AFFECTIVE DISORDERS
LA English
DT Article
DE Maternal prenatal anxiety symptoms; Maternal postnatal anxiety symptoms;
   Infant attention to emotional faces; Attention disengagement; Attention
   bias to threat
ID PRENATAL STRESS; SEX-DIFFERENCES; SOCIAL SIGNALS; FEARFUL FACES;
   DEVELOPMENTAL ORIGINS; EARLY EXPERIENCE; DEVELOPING BRAIN;
   MENTAL-HEALTH; EYE-TRACKING; AT-RISK
AB Background: Biases in socio-emotional attention may be early markers of risk for self-regulation difficulties and mental illness. We examined the associations between maternal pre- and postnatal anxiety symptoms and infant attention patterns to faces, with particular focus on attentional biases to threat, across male and female infants.
   Methods: A general population, Caucasian sample of eight-month old infants (N = 362) were tested using eye-tracking and an attention disengagement (overlap) paradigm, with happy, fearful, neutral, and phase-scrambled faces and distractors. Maternal self-reported anxiety symptoms were assessed with the Symptom Checklist-90/anxiety subscale at five time points between gestational week 14 and 6 months postpartum.
   Results: Probability of disengagement was lowest for fearful faces in the whole sample. Maternal pre- but not postnatal anxiety symptoms associated with higher threat bias in infants, and the relation between maternal anxiety symptoms in early pregnancy and higher threat bias in infants remained significant after controlling for maternal postnatal symptoms. Maternal postnatal anxiety symptoms, in turn, associated with higher overall probability of disengagement from faces to distractors, but the effects varied by child sex.
   Limitations: The small number of mothers suffering from very severe symptoms. No control for the comorbidity of depressive symptoms.
   Conclusions: Maternal prenatal anxiety symptoms associate with infant's heightened attention bias for threat. Maternal postnatal anxiety symptoms, in turn, associate with infant's overall disengagement probability differently for boys and girls. Boys may show enhanced vigilance for distractors, except when viewing fearful faces, and girls enhanced vigilance for all socio-emotional stimuli. Long-term implications of these findings remain to be explored.
C1 [Kataja, Eeva-Leena; Karlsson, Linnea; Peito, Juho; Nolvi, Saara; Korja, Riikka; Karlsson, Hasse] Univ Turku, Turku Brain & Mind Ctr, Inst Clin Med, FinnBrain Birth Cohort Study, Turku, Finland.
   [Kataja, Eeva-Leena; Haikio, Tuomo; Hyona, Jukka; Korja, Riikka] Univ Turku, Dept Psychol, Turku, Finland.
   [Karlsson, Linnea] Turku Univ Hosp, Dept Child Psychiat, Turku, Finland.
   [Karlsson, Linnea; Karlsson, Hasse] Univ Turku, Turku, Finland.
   [Parsons, Christine E.] Aarhus Univ, Interacting Minds Ctr, Dept Clin Med, Aarhus, Denmark.
   [Pesonen, Henri] Aalto Univ, Dept Comp Sci, Espoo, Finland.
   [Karlsson, Hasse] Turku Univ Hosp, Dept Psychiat, Turku, Finland.
RP Kataja, EL (reprint author), Univ Turku, FinnBrain Birth Cohort Study, Lemminkaisenkatu 3,2 Krs, FIN-20520 Turku, Finland.
EM eeva-leena.kataja@utu.fi
RI Hyona, Jukka/K-5280-2019; Parsons, Christine/V-3571-2019; Korja,
   Riikka/M-9344-2015
OI Hyona, Jukka/0000-0002-5950-3361; Parsons,
   Christine/0000-0003-2856-6308; Pesonen, Henri/0000-0003-4500-2926;
   Korja, Riikka/0000-0002-6833-1565; Karlsson, Linnea/0000-0002-4725-0176;
   Karlsson, Hasse/0000-0002-4992-1893; Nolvi, Saara/0000-0003-4959-1473
FU State Grant for Clinical Research (EVO); Academy of FinlandAcademy of
   Finland [253270, 134950, 308176]; Jane and Aatos Erkko Foundation; Signe
   and Ane Gyllenberg Foundation; Yrjo Jahnsson Foundation; Turku
   University Foundation; Finnish Cultural FoundationFinnish Cultural
   Foundation; Suomen Aivosaatio
FX This work was supported by State Grant for Clinical Research (EVO),
   Academy of Finland (253270, 134950, 308176), Jane and Aatos Erkko
   Foundation, Signe and Ane Gyllenberg Foundation, Yrjo Jahnsson
   Foundation, Turku University Foundation, Finnish Cultural Foundation,
   Suomen Aivosaatio.
NR 81
TC 4
Z9 4
U1 5
U2 47
PU ELSEVIER
PI AMSTERDAM
PA RADARWEG 29, 1043 NX AMSTERDAM, NETHERLANDS
SN 0165-0327
EI 1573-2517
J9 J AFFECT DISORDERS
JI J. Affect. Disord.
PD JAN 15
PY 2019
VL 243
BP 280
EP 289
DI 10.1016/j.jad.2018.09.064
PG 10
WC Clinical Neurology; Psychiatry
SC Neurosciences & Neurology; Psychiatry
GA GW4DE
UT WOS:000446860300038
PM 30253357
DA 2020-02-16
ER

PT J
AU Paulus, MP
   Squeglia, LM
   Bagot, K
   Jacobus, J
   Kuplicki, R
   Breslin, FJ
   Bodurka, J
   Morris, AS
   Thompson, WK
   Bartsch, H
   Tapert, SF
AF Paulus, Martin P.
   Squeglia, Lindsay M.
   Bagot, Kara
   Jacobus, Joanna
   Kuplicki, Rayus
   Breslin, Florence J.
   Bodurka, Jerzy
   Morris, Amanda Sheffield
   Thompson, Wesley K.
   Bartsch, Hauke
   Tapert, Susan F.
TI Screen media activity and brain structure in youth: Evidence for diverse
   structural correlation networks from the ABCD study
SO NEUROIMAGE
LA English
DT Article
ID SURFACE-BASED ANALYSIS; HUMAN CEREBRAL-CORTEX; CORTICAL THICKNESS;
   UNITED-STATES; MENTAL-HEALTH; ASSOCIATIONS; ADOLESCENTS; COVARIANCE;
   CHILDREN; PATTERNS
AB The adolescent brain undergoes profound structural changes which is influenced by many factors. Screen media activity (SMA; e.g., watching television or videos, playing video games, or using social media) is a common recreational activity in children and adolescents; however, its effect on brain structure is not well understood. A multivariate approach with the first cross-sectional data release from the Adolescent Brain Cognitive Development (ABCD) study was used to test the maturational coupling hypothesis, i.e. the notion that coordinated patterns of structural change related to specific behaviors. Moreover, the utility of this approach was tested by determining the association between these structural correlation networks and psychopathology or cognition. ABCD participants with usable structural imaging and SMA data (N = 4277 of 4524) were subjected to a Group Factor Analysis (GFA) to identify latent variables that relate SMA to cortical thickness, sulcal depth, and gray matter volume. Subject scores from these latent variables were used in generalized linear mixed-effect models to investigate associations between SMA and internalizing and externalizing psychopathology, as well as fluid and crystalized intelligence. Four SMA-related GFAs explained 37% of the variance between SMA and structural brain indices. SMA-related GFAs correlated with brain areas that support homologous functions. Some but not all SMA-related factors corresponded with higher externalizing (Cohen's d effect size (ES) 0.06-0.1) but not internalizing psychopathology and lower crystalized (ES: 0.08-0.1) and fluid intelligence (ES: 0.04-0.09). Taken together, these findings support the notion of SMA related maturational coupling or structural correlation networks in the brain and provides evidence that individual differences of these networks have mixed consequences for psychopathology and cognitive performance.
C1 [Paulus, Martin P.; Kuplicki, Rayus; Breslin, Florence J.; Bodurka, Jerzy; Morris, Amanda Sheffield] Laureate Inst Brain Res, 6655 S Yale Ave, Tulsa, OK 74136 USA.
   [Paulus, Martin P.; Bagot, Kara; Jacobus, Joanna; Tapert, Susan F.] Univ Calif San Diego, Dept Psychiat, La Jolla, CA 92093 USA.
   [Squeglia, Lindsay M.] Med Univ South Carolina, Dept Psychiat & Behav Sci, Addict Sci Div, Charleston, SC 29425 USA.
   [Thompson, Wesley K.] Univ Calif San Diego, Dept Family Med & Publ Hlth, Div Biostat, La Jolla, CA 92093 USA.
   [Morris, Amanda Sheffield] Oklahoma State Univ, Coll Human Dev & Family Sci, Stillwater, OK 74078 USA.
   [Bartsch, Hauke] Univ Calif San Diego, Dept Radiol, La Jolla, CA 92093 USA.
RP Paulus, MP (reprint author), Laureate Inst Brain Res, 6655 S Yale Ave, Tulsa, OK 74136 USA.
EM mpaulus@laureateinstitute.org
OI Bartsch, Hauke/0000-0003-1486-4128
FU National Institutes of HealthUnited States Department of Health & Human
   ServicesNational Institutes of Health (NIH) - USA;  [U01DA041022]; 
   [U01DA041025];  [U01DA041028];  [U01DA041048];  [U01DA041089]; 
   [U01DA041093];  [U01DA041106];  [U01DA041117];  [U01DA041120]; 
   [U01DA041134];  [U01DA041148];  [U01DA041156];  [U01DA041174]; 
   [U24DA041123];  [U24DA041147]
FX Data used in the preparation of this article were obtained from the
   Adolescent Brain Cognitive Development (ABCD) Study
   (https://abcdstudy.org), held in the NIMH Data Archive (NDA). This is a
   multisite, longitudinal study designed to recruit more than 10,000
   children age 9-10 and follow them over 10 years into early adulthood.
   The ABCD Study is supported by the National Institutes of Health and
   additional federal partners under award numbers U01DA041022,
   U01DA041025, U01DA041028, U01DA041048, U01DA041089, U01DA041093,
   U01DA041106, U01DA041117, U01DA041120, U01DA041134, U01DA041148,
   U01DA041156, U01DA041174, U24DA041123, and U24DA041147. A full list of
   supporters is available at https://abcdstudy.org/nih-collaborators.A
   listing of participating sites and a complete listing of the study
   investigators can be found at
   https://abcdstudy.org/principal-investigators.html.ABCD consortium
   investigators designed and implemented the study and/or provided data
   but did not necessarily participate in analysis or writing of this
   report. This manuscript reflects the views of the authors and may not
   reflect the opinions or views of the NIH or ABCD consortium
   investigators. The ABCD data repository grows and changes over time. The
   ABCD data used in this report came from
   https://dx.doi.org/10.15154/1412097.
NR 73
TC 10
Z9 10
U1 12
U2 52
PU ACADEMIC PRESS INC ELSEVIER SCIENCE
PI SAN DIEGO
PA 525 B ST, STE 1900, SAN DIEGO, CA 92101-4495 USA
SN 1053-8119
EI 1095-9572
J9 NEUROIMAGE
JI Neuroimage
PD JAN 15
PY 2019
VL 185
BP 140
EP 153
DI 10.1016/j.neuroimage.2018.10.040
PG 14
WC Neurosciences; Neuroimaging; Radiology, Nuclear Medicine & Medical
   Imaging
SC Neurosciences & Neurology; Radiology, Nuclear Medicine & Medical Imaging
GA HC2JN
UT WOS:000451628200014
PM 30339913
OA Green Accepted
DA 2020-02-16
ER

PT J
AU Russell, BS
   Hutchison, M
   Fusco, A
AF Russell, Beth S.
   Hutchison, Morica
   Fusco, Alaina
TI Emotion Regulation Outcomes and Preliminary Feasibility Evidence From a
   Mindfulness Intervention for Adolescent Substance Use
SO JOURNAL OF CHILD & ADOLESCENT SUBSTANCE ABUSE
LA English
DT Article
DE adolescent substance use; distress tolerance; mindfulness; substance use
   recovery
ID DIALECTICAL BEHAVIOR-THERAPY; RELAPSE PREVENTION; DISTRESS TOLERANCE;
   USE DISORDERS; ALCOHOL-USE; IMPULSIVITY; DYSREGULATION; ADAPTATIONS;
   VALIDATION; PREDICTORS
AB Based on the evidence that emotion regulation difficulties underpin many mental health struggles during adolescence, including substance use disorders (SUDs), we focused on distress tolerance as a particularly salient mechanism of action for bolstering emotion regulation outcomes for adolescents in early SUD recovery. Mindfulness-based interventions are effective in improving distress tolerance through teaching skills to reduce individuals' perceived stress or feelings of crisis and increasing a sense of agency and self-regulatory efficacy. The aim of the present study was to improve emotion regulation outcomes in the student body of a recovery high school (N = 27) through six weeks of mindfulness intervention content delivered in a small-group format. Thus, we tested feasibility through recruitment and retention rates and examined preliminary efficacy outcomes from two, randomized mindfulness intervention conditions, and used a comparison group of students without an SUD diagnosis (N = 29) sampled from the community. Results indicate significant post-intervention impacts on recovery students' depression symptomology and on two separate measures of impulsivity (t(22) = 2.358, p < .05; t(20) = 2.358, p < .05; t(17) = 3.979, p < .01, respectively), although no significant differences between intervention condition were noted. Findings from the current study echo similar studies with comparable samples. Implications for the dosage and approach of group-format mindfulness interventions for adolescent samples are discussed.
C1 [Russell, Beth S.; Hutchison, Morica; Fusco, Alaina] Univ Connecticut, Storrs, CT USA.
RP Hutchison, M (reprint author), Univ Connecticut, Dept Human Dev & Family Studies, 348 Mansfield Ave,Unit 1058, Storrs, CT 06269 USA.
EM Morica.hutchison@uconn.edu
NR 65
TC 1
Z9 1
U1 3
U2 3
PU ROUTLEDGE JOURNALS, TAYLOR & FRANCIS LTD
PI ABINGDON
PA 2-4 PARK SQUARE, MILTON PARK, ABINGDON OX14 4RN, OXON, ENGLAND
SN 1067-828X
EI 1547-0652
J9 J CHILD ADOLES SUBST
JI J. Child Adolesc. Subst. Abus.
PD JAN 2
PY 2019
VL 28
IS 1
BP 21
EP 31
DI 10.1080/1067828X.2018.1561577
PG 11
WC Substance Abuse
SC Substance Abuse
GA HZ1NO
UT WOS:000468614100004
DA 2020-02-16
ER

PT J
AU Ebbert, AM
   Kumar, NL
   Luthar, SS
AF Ebbert, Ashley M.
   Kumar, Nina L.
   Luthar, Suniya S.
TI Complexities in Adjustment Patterns among the "Best and the Brightest":
   Risk and Resilience in the Context of High Achieving Schools
SO RESEARCH IN HUMAN DEVELOPMENT
LA English
DT Article
ID SUBSTANCE USE; CHILDREN; AFFLUENT; ADOLESCENTS; SUBURBAN; MOTHERS;
   YOUTH; PERFECTION; CHALLENGES; CONSTRUCT
AB Youth in high achieving schools (HAS) are at elevated risk for serious adjustment problems-including internalizing and externalizing symptoms and substance use-given unrelenting pressures to be "the best." For resilience researchers, successful risk evasion in these high-pressure settings should, arguably, be defined in terms of the absence of serious symptoms plus behaviorally manifested integrity and altruism. Future interventions should target that which is the fundamental basis of resilience: Dependable, supportive relationships in everyday settings. These must be promoted between adults and children and among them, toward enhancing positive development among youth and families in these high stress environments.
C1 [Ebbert, Ashley M.; Luthar, Suniya S.] Arizona State Univ, Tempe, AZ 85287 USA.
   [Kumar, Nina L.] Authent Connect, Cambridge, MA USA.
RP Luthar, SS (reprint author), Arizona State Univ, Dept Psychol, 950 South McAllister Ave, Tempe, AZ 85287 USA.
EM sluthar@asu.edu
FU Authentic Connections; Rodel Foundation; Templeton Foundation
FX We gratefully acknowledge support from Authentic Connections, the Rodel
   Foundation, and the Templeton Foundation. The contents are solely the
   responsibility of the authors and do not necessarily represent official
   views of the organizations providing funding support.
NR 65
TC 1
Z9 1
U1 1
U2 2
PU ROUTLEDGE JOURNALS, TAYLOR & FRANCIS LTD
PI ABINGDON
PA 2-4 PARK SQUARE, MILTON PARK, ABINGDON OX14 4RN, OXON, ENGLAND
SN 1542-7609
EI 1542-7617
J9 RES HUM DEV
JI Res. Hum. Dev.
PD JAN 2
PY 2019
VL 16
IS 1
BP 21
EP 34
DI 10.1080/15427609.2018.1541376
PG 14
WC Psychology, Developmental
SC Psychology
GA HP2AO
UT WOS:000461470600003
DA 2020-02-16
ER

PT J
AU Denault, AS
   Poulin, F
AF Denault, Anne-Sophie
   Poulin, Francois
TI Trajectories of participation in organized activities and outcomes in
   young adulthood
SO APPLIED DEVELOPMENTAL SCIENCE
LA English
DT Article
ID POSITIVE YOUTH; HIGH-SCHOOL; EXTRACURRICULAR PARTICIPATION; ADOLESCENCE;
   INTENSITY; HEALTH; INVOLVEMENT; BEHAVIOR; VIEW; ASSOCIATIONS
AB To examine whether trajectories of participation in organized activities during the high school years and beyond (from ages 14 to 20) predicted outcomes at age 21 (externalizing problems, internalizing problems, civic engagement, number of years of education, and perception of physical health), 354 youths (60% girls) were surveyed annually over nine years. Four trajectories were found: (a) "Low and decreasing" (71%), (b) "Moderate and stable" (12%), (c) "High and decreasing after high school" (12%), and (d) "High and increasing after high school" (5%). Results revealed that the predicted outcomes varied according to the different trajectories. Pursuing high levels of activity participation beyond high school was especially beneficial with respect to externalizing problems and educational attainment.
C1 [Denault, Anne-Sophie] Univ Laval, Quebec City, PQ, Canada.
   [Poulin, Francois] Univ Quebec Montreal, Montreal, PQ, Canada.
RP Denault, AS (reprint author), Univ Laval, Dept Fondements & Prat Educ, 2320 Rue Bibliotheques, Quebec City, PQ G1V 0A6, Canada.
EM anne-sophie.denault@fse.ulaval.ca
FU Social Sciences and Humanities Research Council of CanadaSocial Sciences
   and Humanities Research Council of Canada (SSHRC) [435-2012-1171]; Fonds
   de Recherche du Quebec sur la Societe et la Culture [2008-AC-118531]
FX This research was supported in part by grants from the Social Sciences
   and Humanities Research Council of Canada (grant number 435-2012-1171)
   and from the Fonds de Recherche du Quebec sur la Societe et la Culture
   (grant number 2008-AC-118531).
NR 65
TC 1
Z9 1
U1 1
U2 4
PU ROUTLEDGE JOURNALS, TAYLOR & FRANCIS LTD
PI ABINGDON
PA 2-4 PARK SQUARE, MILTON PARK, ABINGDON OX14 4RN, OXON, ENGLAND
SN 1088-8691
EI 1532-480X
J9 APPL DEV SCI
JI Appl. Dev. Sci.
PD JAN 2
PY 2019
VL 23
IS 1
BP 74
EP 89
DI 10.1080/10888691.2017.1308829
PG 16
WC Psychology, Developmental
SC Psychology
GA HN9JH
UT WOS:000460515200005
OA Green Accepted
DA 2020-02-16
ER

PT J
AU Young, ES
   Simpson, JA
   Griskevicius, V
   Huelsnitz, CO
   Fleck, C
AF Young, Ethan S.
   Simpson, Jeffry A.
   Griskevicius, Vladas
   Huelsnitz, Chloe O.
   Fleck, Cory
TI Childhood attachment and adult personality: A life history perspective
SO SELF AND IDENTITY
LA English
DT Article
DE Attachment; adult personality; life history theory; social development
ID HIGHER-ORDER FACTORS; INFANT ATTACHMENT; ENVIRONMENT; EXPERIENCE;
   EXPRESSION; SECURITY; STRESS; BIG-5
AB According to attachment theory, being securely attached to one's primary caregiver early in life should be related to personality adulthood. However, no studies to date have investigated this key premise using prospective data. To address this gap, we discuss evolutionary-based models of attachment and use them to examine how secure versus insecure children might score differently on Big 5 traits that underlie the meta-trait stability. We modeled data from Minnesota Longitudinal Study of Risk and Adaptation (N = 170), which has followed participants across 30 years. Participant's early attachment status was assessed in Ainsworth's Strange at 12 and 18 months and personality was assessed on Big 5 measures at age 32. Being securely attached early in childhood predicted three of the Big 5 traits known to tap the meta-trait stability. Specifically, participants rated as secure early in life scored higher on agreeableness and conscientiousness and lower on neuroticism in adulthood, whereas those rated as insecure scored lower on agreeableness and conscientiousness and higher on neuroticism. Exploratory mediation analyses revealed that neither adult attachment representations nor internalizing/externalizing symptoms mediated the association between early security and stability. The implications of these findings for understanding the origins of personality variation are discussed.
C1 [Young, Ethan S.; Simpson, Jeffry A.; Huelsnitz, Chloe O.; Fleck, Cory] Univ Minnesota, Dept Psychol, Minneapolis, MN 55455 USA.
   [Griskevicius, Vladas] Univ Minnesota, Carlson Sch Management, Minneapolis, MN 55455 USA.
RP Young, ES; Simpson, JA (reprint author), Univ Minnesota, Dept Psychol, Minneapolis, MN 55455 USA.
EM youn0737@umn.edu; simps108@umn.edu
RI Young, Ethan/G-6586-2018
OI Young, Ethan/0000-0002-8232-0184; Simpson, Jeff/0000-0003-1899-2493
NR 54
TC 4
Z9 4
U1 8
U2 23
PU ROUTLEDGE JOURNALS, TAYLOR & FRANCIS LTD
PI ABINGDON
PA 2-4 PARK SQUARE, MILTON PARK, ABINGDON OX14 4RN, OXON, ENGLAND
SN 1529-8868
EI 1529-8876
J9 SELF IDENTITY
JI Self Identity
PD JAN 2
PY 2019
VL 18
IS 1
SI SI
BP 22
EP 38
DI 10.1080/15298868.2017.1353540
PG 17
WC Psychology, Social
SC Psychology
GA HH1AW
UT WOS:000455452500003
DA 2020-02-16
ER

PT J
AU Fassett-Carman, A
   Hankin, BL
   Snyder, HR
AF Fassett-Carman, Alyssa
   Hankin, Benjamin L.
   Snyder, Hannah R.
TI Appraisals of dependent stressor controllability and severity are
   associated with depression and anxiety symptoms in youth
SO ANXIETY STRESS AND COPING
LA English
DT Article
DE Stress controllability; stress severity; depression; anxiety; stress
   appraisal; ALEQ
ID MEDIAL PREFRONTAL CORTEX; NEGATIVE LIFE EVENTS; LEARNED HELPLESSNESS;
   COGNITIVE VULNERABILITY; PSYCHOLOGICAL SYMPTOMS; COPING FLEXIBILITY;
   RISK-FACTORS; GENERATION; ADOLESCENCE; CHILDHOOD
AB Background and objectives: Stress is well established as a strong risk factor for internalizing psychopathology. Learned helplessness research demonstrates that perceived controllability of stressors affects internalizing symptoms. Furthermore, subjective perceived stress is associated with psychopathology. However, most recent research has focused on measuring the frequency and expert-rated severity of stressful life events despite evidence for the importance of stress perceptions. The present study brings together past and current literatures to investigate the importance of perceived severity and controllability of recent life events in the association between stressors and internalizing symptoms. Design and methods: We used a revised version of the Adolescent Life Events Questionnaire (ALEQ) that asked participants (ages 13-22, N = 328) to rate the frequency of 65 stressful events typical to youth, as well as the perceived stressfulness and control they felt over each event. Events were categorized prior to analysis as dependent (self-generated), independent (fateful) or neither. Results: Controllability and severity appraisals were associated with depression and anxiety symptoms, controlling for stressor frequency (which also predicted symptoms), for dependent but not independent stressors. Conclusions: These results highlight the importance of controllability and severity appraisals as potential risk factors for internalizing disorders, exposing a potential target for therapy.
C1 [Fassett-Carman, Alyssa] Brandeis Univ, Dept Neurosci, Waltham, MA 02453 USA.
   [Hankin, Benjamin L.] Univ Illinois, Dept Psychol, Champaign, IL USA.
   [Snyder, Hannah R.] Brandeis Univ, Dept Psychol, Waltham, MA 02254 USA.
RP Fassett-Carman, A (reprint author), Brandeis Univ, Dept Neurosci, Waltham, MA 02453 USA.
EM afassettcarman@brandeis.edu
OI Snyder, Hannah/0000-0003-2853-3557
FU NHLBI NIH HHSUnited States Department of Health & Human ServicesNational
   Institutes of Health (NIH) - USANIH National Heart Lung & Blood
   Institute (NHLBI) [F32 HL009848]; NIGMS NIH HHSUnited States Department
   of Health & Human ServicesNational Institutes of Health (NIH) - USANIH
   National Institute of General Medical Sciences (NIGMS) [T32 GM084907];
   NIMH NIH HHSUnited States Department of Health & Human ServicesNational
   Institutes of Health (NIH) - USANIH National Institute of Mental Health
   (NIMH) [F32 MH098481, T32 MH019929, R21 MH102210]
NR 82
TC 5
Z9 5
U1 2
U2 15
PU TAYLOR & FRANCIS LTD
PI ABINGDON
PA 2-4 PARK SQUARE, MILTON PARK, ABINGDON OR14 4RN, OXON, ENGLAND
SN 1061-5806
EI 1477-2205
J9 ANXIETY STRESS COPIN
JI Anxiety Stress Coping
PD JAN 2
PY 2019
VL 32
IS 1
BP 32
EP 49
DI 10.1080/10615806.2018.1532504
PG 18
WC Neurosciences; Psychiatry; Psychology, Multidisciplinary
SC Neurosciences & Neurology; Psychiatry; Psychology
GA HC5HI
UT WOS:000451833700003
PM 30303017
OA Green Accepted
DA 2020-02-16
ER

PT J
AU Cook, JM
   Donovan, CL
   Garnett, MS
AF Cook, Julia M.
   Donovan, Caroline L.
   Garnett, Michelle S.
TI Parent-mediated cognitive behavioural therapy for young children with
   high-functioning autism spectrum disorder and anxiety: a randomized
   control trial
SO EARLY CHILD DEVELOPMENT AND CARE
LA English
DT Article
DE Autism spectrum disorder; anxiety; children; parents
ID PERVASIVE DEVELOPMENTAL DISORDERS; ANXIOUS CHILDREN; MENTAL-HEALTH;
   STRESS SCALES; DOWN-SYNDROME; SYMPTOMS; INTERVENTION; ADOLESCENTS;
   DEPRESSION; MOTHERS
AB This study aimed to investigate the efficacy of a parent-mediated cognitive behavioural therapy (CBT) group anxiety intervention with young children with high functioning forms of autism spectrum disorder (ASD). Thirty-one children aged four to six years with ASD and anxiety were randomly assigned to treatment or waitlist control conditions. Outcomes were assessed via parent-report measures of child anxiety and emotional awareness. Parental outcomes were also investigated via self-report. At post-treatment no treatment effects were found for child or parent outcomes. However, by three-month follow-up for the completer sample, children in the treatment group demonstrated significant reductions in internalizing behaviours and there was a trend for a reduction in anxiety compared to pre-treatment. For parent outcomes, at three-month follow-up for the completer sample, no significant effects were found. Results provided preliminary evidence that children may make some gains in terms of anxiety subsequent to their parents attending a group CBT intervention for anxiety.
C1 [Cook, Julia M.; Donovan, Caroline L.] Griffith Univ, Sch Appl Psychol, Behav Basis Hlth, Mt Gravatt Campus, Mt Gravatt, Qld 4122, Australia.
   [Cook, Julia M.; Donovan, Caroline L.] Griffith Univ, Griffith Hlth Inst, Mt Gravatt Campus, Mt Gravatt, Qld 4122, Australia.
   [Garnett, Michelle S.] Minds & Hearts, West End, Qld, Australia.
RP Cook, JM (reprint author), Griffith Univ, Sch Appl Psychol, Behav Basis Hlth, Mt Gravatt Campus, Mt Gravatt, Qld 4122, Australia.; Cook, JM (reprint author), Griffith Univ, Griffith Hlth Inst, Mt Gravatt Campus, Mt Gravatt, Qld 4122, Australia.
EM julia.cook@griffithuni.edu.au
NR 60
TC 4
Z9 4
U1 3
U2 24
PU ROUTLEDGE JOURNALS, TAYLOR & FRANCIS LTD
PI ABINGDON
PA 2-4 PARK SQUARE, MILTON PARK, ABINGDON OX14 4RN, OXON, ENGLAND
SN 0300-4430
EI 1476-8275
J9 EARLY CHILD DEV CARE
JI Early Child Dev. Care
PD JAN 2
PY 2019
VL 189
IS 1
BP 119
EP 134
DI 10.1080/03004430.2017.1303684
PG 16
WC Education & Educational Research; Psychology, Developmental
SC Education & Educational Research; Psychology
GA HC6DB
UT WOS:000451890900010
DA 2020-02-16
ER

PT J
AU Reffi, AN
   Boykin, DM
   Orcutt, HK
AF Reffi, Anthony N.
   Boykin, Derrecka M.
   Orcutt, Holly K.
TI Examining Pathways of Childhood Maltreatment and Emotional Dysregulation
   Using Self-Compassion
SO JOURNAL OF AGGRESSION MALTREATMENT & TRAUMA
LA English
DT Article
DE Abuse; childhood maltreatment; coping; emotional regulation;
   self-compassion; self-kindness; substance use; trauma
ID POSTTRAUMATIC-STRESS-DISORDER; REGULATION DIFFICULTIES; REGULATION
   STRATEGIES; DEPRESSIVE SYMPTOMS; GENDER-DIFFERENCES; AGE-DIFFERENCES;
   ABUSE; ATTACHMENT; PSYCHOPATHOLOGY; VALIDITY
AB Childhood maltreatment has well-documented relationships with emotional dysregulation. Emotional dysregulation confers heightened risk for psychopathology and therefore represents an important therapeutic target for survivors of childhood maltreatment. Emerging research suggests that deficits in self-compassion may be one pathway by which childhood maltreatment adversely impacts emotional regulation processes. The current study sought to replicate previous research by investigating the mitigating effects of self-compassion on emotional dysregulation in a nonclinical sample of women with varying degrees of childhood maltreatment (N = 245). Hierarchical regression analyses showed that self-compassion predicted emotional dysregulation above and beyond childhood maltreatment and current substance use (including current alcohol use). Additionally, mediation analyses revealed that self-compassion exerted an indirect effect on the relationship between childhood maltreatment and emotional dysregulation. Overall, these results replicate previous findings and further support self-compassion as an explanatory mechanism connecting childhood maltreatment with later emotional dysregulation. Clinical and research implications are discussed.
C1 [Reffi, Anthony N.; Boykin, Derrecka M.; Orcutt, Holly K.] Northern Illinois Univ, Dept Psychol, De Kalb, IL 60115 USA.
RP Reffi, AN (reprint author), Northern Illinois Univ, Dept Psychol, De Kalb, IL 60115 USA.
EM anthonyreffi@gmail.com
OI Reffi, Anthony/0000-0002-2783-1678
NR 82
TC 1
Z9 1
U1 2
U2 2
PU ROUTLEDGE JOURNALS, TAYLOR & FRANCIS LTD
PI ABINGDON
PA 2-4 PARK SQUARE, MILTON PARK, ABINGDON OX14 4RN, OXON, ENGLAND
SN 1092-6771
EI 1545-083X
J9 J AGGRESS MALTREAT T
JI J. Aggress. Maltreatment Trauma
PY 2019
VL 28
IS 10
BP 1269
EP 1285
DI 10.1080/10926771.2018.1485810
PG 17
WC Psychology, Clinical; Criminology & Penology; Family Studies; Psychiatry
SC Psychology; Criminology & Penology; Family Studies; Psychiatry
GA JY0FK
UT WOS:000504100500008
DA 2020-02-16
ER

PT J
AU Di Pentima, L
   Toni, A
   Attili, G
AF Di Pentima, Lorenza
   Toni, Alessandro
   Attili, Grazia
TI Attachment, locus of control and symptomatological pictures: Differences
   for gender and age in childhood and adolescence
SO RICERCHE DI PSICOLOGIA
LA Italian
DT Article
DE attachment; locus of control; internalizing and externalizing symptoms;
   gender; infancy; adolescence
ID INTERNALIZING PROBLEMS; BEHAVIOR PROBLEMS; MIDDLE CHILDHOOD;
   EXTERNALIZING BEHAVIOR; DEPRESSIVE SYMPTOMS; PARENTING STYLE;
   MOTHER-CHILD; EARLY-LIFE; TRAJECTORIES; ANXIETY
AB Aim of the present study was to investigate the impact of mental models of attachment and of locus of control on the emergence of both internalizing (anxiety and mood disorders) and externalizing (aggressive behaviors) disorders. They have also been considered differences due to gender and age. Participants were 241 children, 133 males (55.2%) and 108 females (44.8%) aged between 8 and 14 years (M = 9.94, SD = 1.48). Instruments administered were: the Separation Anxiety Test for the measurement of the mental models of attachment, the Nowicki-Strikland Scale for the locus of control, the Self-Report Psychiatric Scales for Children and Adolescents for the psychopathological disorders and the Social Emotional Dimension Scales for the assessment of behavioral patterns. Results highlight association between female gender and internalizing disorders and between male gender and externalizing disorders. As for age, no significant differences between primary and secondary school subjects were found. Multiple linear regression analyzes show a significant effect of insecure attachment and external locus of control on the dimensions of anxiety, depression, obsessive-compulsive symptoms, eating disorders and somatic disorders. Aggressive behavior, on the other hand, is more influenced only by insecure attachment. In particular, in the comparison between subjects who have no disorder and those who present internalizing, externalizing or both types of disorder, a preponderance of ambivalent mental models emerges.
C1 [Di Pentima, Lorenza; Toni, Alessandro; Attili, Grazia] Univ Sapienza Roma, Dipartimento Sci Sociali Econ, Piazzale Aldo Moro 5, I-00185 Rome, Italy.
RP Di Pentima, L (reprint author), Univ Sapienza Roma, Dipartimento Sci Sociali Econ, Piazzale Aldo Moro 5, I-00185 Rome, Italy.
EM lorenza.dipentima@uniroma1.it; alessandro.toni@uniroma1.it;
   grazia.attili@uniroma1.it
NR 88
TC 0
Z9 0
U1 0
U2 0
PU FRANCO ANGELI
PI MILAN
PA VIALE MONZA 106, 20127 MILAN, ITALY
SN 0391-6081
EI 1972-5620
J9 RIC PSICOL
JI Ric. Psicol.
PY 2019
VL 42
IS 2
BP 251
EP 283
DI 10.3280/RIP2019-002003
PG 33
WC Psychology
SC Psychology
GA JU6AH
UT WOS:000501756900003
DA 2020-02-16
ER

PT J
AU Nelis, S
   Bukowski, WM
AF Nelis, Sabine
   Bukowski, William M.
TI Daily Affect and Self-Esteem in Early Adolescence: Correlates of Mean
   Levels and Within-Person Variability
SO PSYCHOLOGICA BELGICA
LA English
DT Article
DE daily affect; self-esteem; early adolescence; internalizing symptoms;
   peers; aggression
ID EMOTION REGULATION; DAILY-LIFE; DEPRESSIVE SYMPTOMS; GENDER-DIFFERENCES;
   POSITIVE EMOTION; AGGRESSION; DYNAMICS; EXPERIENCE; CHILDHOOD; STABILITY
AB Emotions and self-esteem are critical components of well-being and adaptation during adolescence. People differ in their average levels of affect and self-esteem, as well as in how much their affect and self-esteem fluctuate from moment to moment. Fluctuations in affect in particular have not been extensively examined in relation to adolescent-relevant variables. The present study investigates internalizing symptoms, social functioning, and overt and relational aggression as correlates of average levels and within-person variability in daily positive and negative affect (PA and NA) and self-esteem. Crucially, unique association were examined controlling for the other variables. Early adolescents (mean age 10.8 years, N= 94) completed daily diaries across four days on PA, NA, and self-esteem. They also completed general questionnaires, as did peers. Some key findings were that more internalizing symptoms were significantly associated with more variability in NA. The importance of peer relationships for adolescents' daily mean levels of PA and NA were shown. Peer-perceived social functioning was associated with less fluctuations in self-esteem. Some unexpected, non-significant, findings for aggression appeared. Finally, higher mean NA were associated with more NA fluctuations, whereas higher mean PA and self-esteem were associated with less fluctuations.
C1 [Nelis, Sabine] Katholieke Univ Leuven, Leuven, Belgium.
   [Bukowski, William M.] Concordia Univ, Montreal, PQ, Canada.
RP Nelis, S (reprint author), Katholieke Univ Leuven, Leuven, Belgium.
EM sabine.nelis@kuleuven.be
FU Social Sciences and Humanities Research Council of CanadaSocial Sciences
   and Humanities Research Council of Canada (SSHRC); le Fonds de Recherche
   du Quebec -Societe et Culture (FRQSC); KU Leuven Fund for Fair Open
   Access
FX This publication was made possible through support of the Social
   Sciences and Humanities Research Council of Canada, le Fonds de
   Recherche du Quebec -Societe et Culture (FRQSC), and the KU Leuven Fund
   for Fair Open Access. The authors thank Ryan Adams, Lina Maria Lopez,
   Richard Miners, and Gordon Rosenoff for their help in the data
   collection.
NR 68
TC 0
Z9 0
U1 0
U2 0
PU UBIQUITY PRESS LTD
PI LONDON
PA 2N, 6 OSBORNE ST, LONDON, E1 6TD, ENGLAND
SN 0033-2879
J9 PSYCHOL BELG
JI Psychol. Belg.
PY 2019
VL 59
IS 1
BP 96
EP 115
DI 10.5334/pb.467
PG 20
WC Psychology, Multidisciplinary
SC Psychology
GA JT0SY
UT WOS:000500711000005
PM 31328013
OA DOAJ Gold, Green Published
DA 2020-02-16
ER

PT J
AU Ludeke, S
   Linderkamp, F
AF Ludeke, Soren
   Linderkamp, Friedrich
TI Do Prosocial Adolescents Perceive Less Stress in Peer Relations? An
   Analysis of Prosocial Behavior among Adolescents with Behavior Problems
SO PSYCHOLOGIE IN ERZIEHUNG UND UNTERRICHT
LA German
DT Article
DE Internalizing; externalizing; prosocial behavior; stress; peer relations
ID DIFFICULTIES QUESTIONNAIRE; PSYCHOMETRIC PROPERTIES; STRENGTHS;
   PSYCHOPATHOLOGY; AGGRESSION; POPULARITY; PERCEPTION; CHILDHOOD;
   DISORDER; VALIDITY
AB Research findings to prosocial behavior like helping voluntarily among youths with internalizing and externalizing problems are contradictory. It has not been examined whether prosocial behavior decreases subjective stress perception in peer relations among adolescents with behavior problems. This study explores whether prosocial behavior as a protective factor moderates the link between behavior problems (internalizing and/or externalizing problems) and stress in peer relations. Based on a sample of 1019 adolescents aged 13-18 (including 678 with behavior problems according to an aggregated teacher-student-rating), standardized instruments were used. ANCOVAs show moderating impacts of prosocial behavior. In particular, prosocial, hyperactive adolescents feel lower stress in peer relations. The discussion points out the necessity of resource based perspectives, however, it also reflects how far prosocial behaviour can actually be employed as a resource by hyperactive adolescents.
C1 [Ludeke, Soren; Linderkamp, Friedrich] Berg Univ Wuppertal, Arbeitsbereich Rehabil Wissensch, Sch Educ, Inst Bildungsforsch, Rainer Gruenter Str 21, D-42119 Wuppertal, Germany.
RP Ludeke, S (reprint author), Berg Univ Wuppertal, Arbeitsbereich Rehabil Wissensch, Sch Educ, Inst Bildungsforsch, Rainer Gruenter Str 21, D-42119 Wuppertal, Germany.
EM luedeke@uni-wuppertal.de; linderkamp@uni-wuppertal.de
NR 45
TC 0
Z9 0
U1 0
U2 0
PU ERNST REINHARDT GMBH CO VERLAG
PI MUNICH 19
PA KEMNATENSTRASSE 46, D-80639 MUNICH 19, GERMANY
SN 0342-183X
J9 PSYCHOL ERZ UNTERR
JI Psychol. Erzieh. Unterr.
PY 2019
VL 66
IS 4
BP 273
EP 284
DI 10.2378/peu2019.art19d
PG 12
WC Psychology, Educational
SC Psychology
GA JO5EY
UT WOS:000497603000003
DA 2020-02-16
ER

PT J
AU Lui, PP
AF Lui, P. Priscilla
TI Rethinking the Acculturation Gap-Distress Theory Among Asian Americans:
   Testing Bidirectional Indirect Relations
SO AMERICAN JOURNAL OF ORTHOPSYCHIATRY
LA English
DT Article
DE acculturation; intergenerational conflict; longitudinal; mediation;
   negative affect
ID INTERGENERATIONAL FAMILY CONFLICT; PARENT-CHILD CONFLICT; MENTAL-HEALTH;
   PSYCHOLOGICAL SEPARATION; DEPRESSION; COLLEGE; ADOLESCENTS; STRESS;
   PERSONALITY; MEDIATION
AB The acculturation gap-distress theory postulates that parent-offspring acculturation mismatch precipitates greater intergenerational conflict in immigrant families, which in turn increases the risk for psychological problems among offspring. Whereas cross-sectional studies have shown support for these theory-informed relations, comparatively little is known about whether acculturation mismatch negatively affects psychological functioning, or whether offspring's psychological problems precipitate greater perceived acculturation mismatch via intergenerational cultural conflict. Furthermore, more research is needed to investigate how acculturation and family conflict affect Asian Americans transitioning into college and emerging adulthood. Across two measurement occasions, two cohorts of Asian American first-year college students (N = 555, M-age = 17.99, 56.0% women) completed survey questionnaires assessing their perception of parent-offspring acculturation discrepancies, acculturation-related intergenerational conflict, and internalizing and externalizing symptoms. For both sets of psychological functioning, gender invariant structural equation models testing the bidirectional relations demonstrated adequate fit for the data. In the case of externalizing symptoms, acculturation mismatch marginally significantly predicted subsequent intergenerational conflict, but acculturation mismatch did not predict externalizing symptoms via intergenerational cultural conflict. By contrast, offspring's internalizing and externalizing symptoms respectively predicted greater self-reported intergenerational cultural conflict, which in turn predicted perceived parent-offspring acculturation mismatch over time. These indirect relations suggested that both internalizing and externalizing symptoms indirectly contributed to greater acculturation mismatch through the presence of intergenerational cultural conflict, but data did not support the acculturation gap-distress theory. Theoretical and clinical implications as they pertain to Asian American emerging adults are discussed.
C1 [Lui, P. Priscilla] Southern Methodist Univ, Dallas, TX USA.
RP Lui, PP (reprint author), Southern Methodist Univ, Dept Psychol, POB 750442, Dallas, TX 75275 USA.
EM plui@smu.edu
FU American Psychological Foundation; American Psychological Association
FX The author thanks Chrystyna D. Kouros for her statistical consultation
   and comments on a draft of this article. The author also thanks David
   Rollock, Edward C. Chang, and Frederick T. L. Leong for their help in
   data collection, and Rupali Gautum for her assistance in data
   management. This project was partially funded through the American
   Psychological Foundation and the American Psychological Association.
NR 75
TC 3
Z9 3
U1 0
U2 0
PU AMER PSYCHOLOGICAL ASSOC
PI WASHINGTON
PA 750 FIRST ST NE, WASHINGTON, DC 20002-4242 USA
SN 0002-9432
EI 1939-0025
J9 AM J ORTHOPSYCHIAT
JI Am. J. Orthopsychiatr.
PY 2019
VL 89
IS 6
BP 627
EP 639
DI 10.1037/ort0000322
PG 13
WC Psychiatry; Social Work
SC Psychiatry; Social Work
GA JN2UJ
UT WOS:000496755700001
PM 29461073
DA 2020-02-16
ER

PT J
AU Reid, JA
   Baglivio, MT
   Piquero, AR
   Greenwald, MA
   Epps, N
AF Reid, Joan A.
   Baglivio, Michael T.
   Piquero, Alex R.
   Greenwald, Mark A.
   Epps, Nathan
TI No Youth Left Behind to Human Trafficking: Exploring Profiles of Risk
SO AMERICAN JOURNAL OF ORTHOPSYCHIATRY
LA English
DT Article
DE human trafficking; adverse childhood experiences; health risk behaviors;
   typology; foster care
ID COMMERCIAL SEXUAL EXPLOITATION; LATENT CLASS ANALYSIS; CHILD LABOR;
   HEALTH; VICTIMS; CARE; BEHAVIOR; MINORS; VULNERABILITY; PROSTITUTION
AB The objective of this study was to analytically identify risk profiles for juvenile human trafficking (JHT) based on adverse childhood experiences (ACEs) and health risk behaviors. First, the study examined which types of ACEs and health risk behaviors were more prevalent among trafficked adolescents using a sample of 913 male and female juvenile-justice-involved adolescents with suspected or verified JHT abuse reports documented between 2009 and 2015 and a comparison group (matched by age, gender, race, ethnicity, and location). Second, latent class analysis was used to identify profiles of risk for JHT. Finally, associations between JHT risk profiles and demographic characteristics provided a more comprehensive depiction of various types of trafficked adolescents. Study findings indicate that adolescents with JHT abuse reports were more likely to report child maltreatment and internalizing health risk behaviors reflective of self-harm and attempts to cope with trauma. Trafficked youth were less likely to report externalizing health risk behaviors related to violence or harming others. Six distinctive profiles of risk for JHT were identified. Three JHT risk profiles were characterized by extensive child maltreatment and health risk behaviors and were differentiated by placement in foster care and substance use. Three JHT risk profiles were characterized by less extensive histories of child maltreatment and were differentiated by drug use. In conclusion, these findings highlight that the current depictions of adolescent victims of human trafficking are too narrow and may lead to critical health care and service provision disparities for many trafficked adolescents.
C1 [Reid, Joan A.] Univ S Florida, Criminol Program, St Petersburg, FL USA.
   [Baglivio, Michael T.] TrueCore Behav Solut, Tampa, FL USA.
   [Piquero, Alex R.] Univ Texas Dallas, Program Criminol, Richardson, TX 75083 USA.
   [Greenwald, Mark A.; Epps, Nathan] Florida Dept Juvenile Justice, Tallahassee, FL USA.
RP Reid, JA (reprint author), 140 Seventh Ave South, St Petersburg, FL 33701 USA.
EM jareid2@usf.edu
NR 92
TC 1
Z9 1
U1 3
U2 3
PU AMER PSYCHOLOGICAL ASSOC
PI WASHINGTON
PA 750 FIRST ST NE, WASHINGTON, DC 20002-4242 USA
SN 0002-9432
EI 1939-0025
J9 AM J ORTHOPSYCHIAT
JI Am. J. Orthopsychiatr.
PY 2019
VL 89
IS 6
BP 704
EP 715
DI 10.1037/ort0000362
PG 12
WC Psychiatry; Social Work
SC Psychiatry; Social Work
GA JN2UJ
UT WOS:000496755700008
PM 30431301
DA 2020-02-16
ER

PT J
AU Indarwati, A
   Jamaris, M
   Yetti, E
AF Indarwati, Anik
   Jamaris, Martini
   Yetti, Elindra
TI The relationship between emotional regulation difficulties and
   subjective well-being in children aged 6-7 years
SO JOURNAL OF PUBLIC HEALTH IN AFRICA
LA English
DT Article
DE subjective well-being; emotional regulation difficulties; children aged
   6-7 years
AB A number of studies have shown the relationship between emotional regulation difficulties and subjective well-being. Reappraisal is considered a form of emotional regulation better than suppression. However, suppressing emotional expression increases the activity of physiological responses which actually harms the human health in the long run. Early age children still have difficulty in regulating their emotions, and this is likely to affect their psychological well-being if not properly managed. This study aims to examine the relationship between emotional regulation difficulties and subjective wellbeing in children aged 6-7 years. Study participants (N = 55) were children in their early childhood who were transitioned from kindergartens to Gorontalo elementary school. Data were obtained through questionnaires using an Emotional Regulation Checklist / ERC (shiedls & ciccheti, 2003) and subjective welfare questionnaire. Based on data analysis using Pearson product moment correlation test, the researcher found that the correlation coefficient (rxy) is 0.408 with p = 0.000 (p < 0.01). This indicates that there is a significant negative relationship between the variable of the value of emotional regulation difficulties with subjective wellbeing.
C1 [Indarwati, Anik; Jamaris, Martini; Yetti, Elindra] Univ Negeri Jakarta, Early Childhood Educ, Rawamangun Muka, Jakarta Timur, Indonesia.
RP Indarwati, A (reprint author), Univ Negeri Jakarta, Early Childhood Educ, Fac Early Childhood Educ, Rawamangun Muka 13220, Jakarta Timur, Indonesia.
EM anikindarwati_paud16s3@maha-siswa.unj.ac.id
NR 17
TC 0
Z9 0
U1 1
U2 1
PU PAGEPRESS PUBL
PI PAVIA
PA MEDITGROUP, VIA G BELLI, 4, PAVIA, 27100, ITALY
SN 2038-9922
EI 2038-9930
J9 J PUBLIC HEALTH AFR
JI J. Public Health Africa
PY 2019
VL 10
SU 1
BP 145
EP 147
AR 1210
DI 10.4081/jphia.2019.1210
PG 3
WC Public, Environmental & Occupational Health
SC Public, Environmental & Occupational Health
GA JJ1GI
UT WOS:000493908500041
OA DOAJ Gold
DA 2020-02-16
ER

PT J
AU Trawicka, A
   Lewandowska-Walter, A
   Bogdanowicz, M
   Wozniak-Mielczarek, L
   Janikowska-Holowenko, D
   Bilicka-Siewert, M
AF Trawicka, Agnieszka
   Lewandowska-Walter, Aleksandra
   Bogdanowicz, Marta
   Wozniak-Mielczarek, Lidia
   Janikowska-Holowenko, Dorota
   Bilicka-Siewert, Magdalena
TI Internalizing and externalizing behaviors in chronically ill adolescents
   in the context of family system functioning
SO HEALTH PSYCHOLOGY REPORT
LA English
DT Article
DE juvenile idiopathic arthritis; adolescence; Marfan syndrome; family
   system; externalizing and internalizing behaviors
ID QUALITY-OF-LIFE; JUVENILE IDIOPATHIC ARTHRITIS; MARFAN-SYNDROME;
   CHILDREN; HEALTH; ADJUSTMENT; ILLNESS; ADULTS; PAIN; DETERMINANTS
AB BACKGROUND
   Diagnosis of chronic illness, which constitutes a life-threatening situation such as in Marfan syndrome or disease with periods of remission and severity such as in juvenile idiopathic arthritis (JIA), leads to problems with the functioning of the adolescent and the whole family system. Therefore the aim of the study was to determine the differences in severity of internalizing and externalizing problems and in the perception of the family system between adolescents with Marfan syndrome, with JIA, and without chronic disease, as well as to determine whether characteristics of the family system are associated with externalizing and internalizing behaviors in those groups.
   PARTICIPANTS AND PROCEDURE
   The study involved three groups of adolescents: 1) with Marfan syndrome (n = 25), 2) with JIA (n = 29), and 3) without chronic illness (n = 20). We used the adolescent version of the Child Behavior Checklist (CBCL) Youth Self-Report (YSR) and the Family Assessment Scale.
   RESULTS
   Our results indicated that adolescents with Marfan syndrome have similar scores compared to adolescents with-out illness on all subscales concerning both internalizing and externalizing behaviors, as well as the family system's characteristics. Compared to adolescents with JIA, adolescents with Marfan syndrome had lower scores on externalization symptoms and Attention Problems and they also perceive their families as less balanced. Additionally, in the perception of adolescents with Marfan syndrome and with JIA the weaker the family bond, the stronger the intensity of externalizing behaviors.
   CONCLUSIONS
   Although in the light of our novel research, adolescents with Marfan syndrome do not present behavioral problems different from healthy peers, it is worth continuing such research in order to verify the results. Adolescents with JIA present more externalizing behaviors than peers without chronic illness, which is consistent with some previous research. Research on families of an adolescent child with Marfan and JIA are quite novel and they should be continued.
C1 [Trawicka, Agnieszka; Wozniak-Mielczarek, Lidia] Med Univ Gdansk, Dept Pediat Cardiol & Congenital Heart Dis, Gdansk, Poland.
   [Lewandowska-Walter, Aleksandra] Univ Gdansk, Inst Psychol, 4 Bazynskiego Str, PL-80952 Gdansk, Poland.
   [Bogdanowicz, Marta] SWPS Univ Social Sci & Humanities, Sopot Campus, Warsaw, Poland.
   [Janikowska-Holowenko, Dorota] Prof Tadeusz Bilikiewicz Psychiat Hosp Gdansk, Gdansk, Poland.
   [Bilicka-Siewert, Magdalena] Jadwiga Titz Kosko Prov Rheumatol Clin Sopot, Sopot, Poland.
RP Lewandowska-Walter, A (reprint author), Univ Gdansk, Inst Psychol, 4 Bazynskiego Str, PL-80952 Gdansk, Poland.
EM psyalw@ug.edu.pl
NR 63
TC 0
Z9 0
U1 0
U2 0
PU TERMEDIA PUBLISHING HOUSE LTD
PI POZNAN
PA KLEEBERGA ST 2, POZNAN, 61-615, POLAND
SN 2353-4184
EI 2353-5571
J9 HEALTH PSYCHOL REP
JI HEALTH PSYCHOL. REP.
PY 2019
VL 7
IS 3
BP 213
EP 228
DI 10.5114/hpr.2019.87934
PG 16
WC Psychology, Social
SC Psychology
GA JI3NI
UT WOS:000493371600005
OA DOAJ Gold
DA 2020-02-16
ER

PT J
AU Zatto, BRL
   Hoglund, WLG
AF Zatto, Brenna R. L.
   Hoglund, Wendy L. G.
TI Children's internalizing problems and teacher-child relationship quality
   across preschool
SO EARLY CHILDHOOD RESEARCH QUARTERLY
LA English
DT Article
DE Internalizing problems; Teacher-child relationship; Preschool;
   Low-income
ID INTERPERSONAL BEHAVIORS; SCHOOL ADJUSTMENT; RISK; ASSOCIATIONS;
   PERSPECTIVES; PERCEPTIONS; STUDENTS; LINKS; 1ST
AB Children experiencing internalizing problems (depression, anxiety, somatization) can have difficulty transitioning to preschool. Some research has shown that children who experience increased internalizing problems form negative relationships with their teachers. Other research has found that children who share more positive relationships with their teachers show fewer internalizing problems over time. The current study tests three conceptual models of the directional associations between children's internalizing problems and teacher-child relationship quality across the preschool year: relationship driven, child-driven, and transactional models. Participants included 443 ethnically diverse, low-income preschool children (47.9% girls, M-age =4.08 years, SD-.34 years) who were assessed in the fall and spring of preschool. Children's internalizing problems were rated by teachers using the Behavior Assessment System for Children 11. The teacher-child relationship was rated by teachers using the Student-Teacher Relationship Scale and observers using the Individualized Classroom Assessment Scoring System. Results supported the child-driven model: internalizing problems in the fall of preschool predicted more teacher-child dependency and a less positive teacher-child relationship by spring of preschool. Findings suggest that children who enter preschool as more sad or anxious are perceived to interact less positively with teachers across the preschool year. (C) 2019 Elsevier Inc. All rights reserved.
C1 [Zatto, Brenna R. L.; Hoglund, Wendy L. G.] Univ Alberta, Dept Psychol, Edmonton, AB, Canada.
RP Zatto, BRL (reprint author), Dept Psychol, P-217 Biol Sci Bldg, Edmonton, AB T6G 2E9, Canada.
EM zatto@ualberta.ca
FU Killam Cornerstone Grant; Stollery Children's Hospital Foundation
   through the Women and Children's Health Research Institute (WCHRI)
   Innovation Operating Grant
FX This work was supported by a Killam Cornerstone Grant and by the
   Stollery Children's Hospital Foundation through the Women and Children's
   Health Research Institute (WCHRI) Innovation Operating Grant awarded to
   Wendy Hoglund.
NR 48
TC 0
Z9 0
U1 0
U2 0
PU ELSEVIER SCIENCE INC
PI NEW YORK
PA STE 800, 230 PARK AVE, NEW YORK, NY 10169 USA
SN 0885-2006
EI 1873-7706
J9 EARLY CHILD RES Q
JI Early Childhood Res. Q.
PY 2019
VL 49
BP 28
EP 39
DI 10.1016/j.ecresq.2019.05.007
PG 12
WC Education & Educational Research; Psychology, Developmental
SC Education & Educational Research; Psychology
GA JB2WR
UT WOS:000488419900003
DA 2020-02-16
ER

PT J
AU Hong, JS
   Hsieh, YP
   Clary, KL
   Rose, T
   Russ, R
   Voisin, DR
AF Hong, Jun Sung
   Hsieh, Yi-Ping
   Clary, Kelly Lynn
   Rose, Theda
   Russ, Ryan
   Voisin, Dexter R.
TI Peer Victimization, Internalizing Problems, and Substance Use in Urban
   African American Adolescents in Chicago: The Relevance of the
   Self-Medication Hypothesis
SO VIOLENCE AND VICTIMS
LA English
DT Article
DE adolescents; bullying; mental health; peer victimization; substance use
ID EVIDENCE BASE UPDATE; MENTAL-HEALTH; ALCOHOL-USE; DRUG-USE; DEPRESSION;
   GENDER; SYMPTOMS; PREVALENCE; IMPACT; ABUSE
AB The aim of the study was to explore the link between peer victimization and substance use and tested the mediating role of internalizing problems in urban African American adolescents in Chicago. Six hundred and thirty-eight adolescents in Chicago's Southside participated in the study. Results from the hierarchical linear regression analysis showed that youth who reported peer victimization were at risk of internalizing problems. Those who were bullied by their peers were more likely to display internalizing problems, which was also significantly associated with substance use. Consistent with the self-medication hypothesis, findings from the study suggest that bullied youth are likely to display internalizing problems and turn to substance use. Implications for mental health practice in school settings are also discussed.
C1 [Hong, Jun Sung] Sungkyunkwan Univ, Dept Social Welf, Seoul, South Korea.
   [Hong, Jun Sung; Russ, Ryan] Wayne State Univ, Sch Social Work, 5447 Woodward Ave, Detroit, MI 48202 USA.
   [Hsieh, Yi-Ping] Univ North Dakota, Dept Social Work, Grand Forks, ND 58201 USA.
   [Clary, Kelly Lynn] Univ Illinois, Sch Social Work, Urbana, IL USA.
   [Rose, Theda] Univ Maryland, Sch Social Work, 525 W Redwood St, Baltimore, MD 21201 USA.
   [Voisin, Dexter R.] Univ Toronto, Factor Inwentash Fac Social Work, Toronto, ON, Canada.
RP Hong, JS (reprint author), Wayne State Univ, Sch Social Work, 5447 Woodward Ave, Detroit, MI 48202 USA.
EM fl4684@wayne.edu
OI Hsieh, Yi-Ping/0000-0002-8218-2228; Clary, Kelly/0000-0001-7710-2599;
   Hong, Jun Sung/0000-0003-2816-9900
NR 71
TC 0
Z9 0
U1 0
U2 0
PU SPRINGER PUBLISHING CO
PI NEW YORK
PA 11 WEST 42ND STREET, NEW YORK, NY 10036 USA
SN 0886-6708
EI 1945-7073
J9 VIOLENCE VICTIMS
JI Violence Vict.
PY 2019
VL 34
IS 5
BP 850
EP 866
DI 10.1891/0886-6708.VV-D-18-00127
PG 17
WC Criminology & Penology
SC Criminology & Penology
GA JB8JY
UT WOS:000488815600008
PM 31575819
DA 2020-02-16
ER

PT J
AU Izmirian, SC
   Milette-Winfree, M
   Jackson, DS
   Mueller, CW
AF Izmirian, Sonia C.
   Milette-Winfree, Matthew
   Jackson, David S.
   Mueller, Charles W.
TI Predicting Repeated Child and Adolescent Residential Treatment
   Placements
SO RESIDENTIAL TREATMENT FOR CHILDREN & YOUTH
LA English
DT Article
DE System-of-care; children; residential treatment; re-admission; multiple
   placements
ID OF-HOME CARE; MENTAL-HEALTH; SERVICE UTILIZATION; YOUTH; MOVEMENT;
   PATTERNS; SYSTEM; CONTINUUM; OUTCOMES; SCALE
AB Repeated child and adolescent mental health residential treatment placements are important given such patterns can indicate inefficient and costly services, system of care imbalances and/or earlier treatment failure. Identifying factors that predict subsequent residential treatment placement at the same or more restrictive level of care can help the field consider assessment and intervention approaches to lessen multiple placements. The current study examined predictors of youth returning to the same or higher (more restrictive) level of care (vs. those who were successfully transitioned to home-based services) after an initial episode of community-based residential treatment. Although multiple variables predicted subsequent residential treatment placement, when entered together in a multiple logistic regression, younger age, the presence of an internalizing diagnosis (often with one or more externalizing diagnoses), rural facility location, and an unsuccessful discharge status from the initial residential treatment placement predicted greater likelihood of subsequent placement. Research and practice implications are discussed.
C1 [Izmirian, Sonia C.; Milette-Winfree, Matthew; Mueller, Charles W.] Univ Hawaii Manoa, Dept Psychol, Honolulu, HI 96822 USA.
   [Jackson, David S.] Univ Hawaii Manoa, Child & Adolescent Mental Hlth Div, Honolulu, HI 96822 USA.
RP Milette-Winfree, M (reprint author), Univ Hawaii Manoa, Dept Psychol, Honolulu, HI 96822 USA.
EM mwinfree@hawaii.edu
NR 36
TC 0
Z9 0
U1 0
U2 0
PU ROUTLEDGE JOURNALS, TAYLOR & FRANCIS LTD
PI ABINGDON
PA 2-4 PARK SQUARE, MILTON PARK, ABINGDON OX14 4RN, OXON, ENGLAND
SN 0886-571X
EI 1541-0358
J9 RESID TREAT CHILD YO
JI Resid. Treat. Child. Youth
PY 2019
VL 36
IS 4
BP 282
EP 297
DI 10.1080/0886571X.2018.1558162
PG 16
WC Psychology, Clinical
SC Psychology
GA IZ7AR
UT WOS:000487237400003
DA 2020-02-16
ER

PT J
AU Tremblay, J
   Bertrand, K
   Blanchette-Martin, N
   Rush, B
   Savard, AC
   L'Esperance, N
   Demers-Lessard, G
   Genois, R
AF Tremblay, Joel
   Bertrand, Karine
   Blanchette-Martin, Nadine
   Rush, Brian
   Savard, Annie-Claude
   L'Esperance, Nadia
   Demers-Lessard, Genevieve
   Genois, Rosalie
TI Estimation of Needs for Addiction Services: A Youth Model
SO JOURNAL OF STUDIES ON ALCOHOL AND DRUGS
LA English
DT Article
ID MENTAL-HEALTH-SERVICES; SUBSTANCE-ABUSE; CLINICAL-SIGNIFICANCE;
   TREATMENT OUTCOMES; ALCOHOL TREATMENT; DELPHI TECHNIQUE; DRUG-USE;
   ADOLESCENTS; DISORDERS; COMORBIDITY
AB Results: The higher traumatic exposure during the war, the greater the tendency to have emotional problems and behavioral problems for both kinds of participants. The result showed that there were no differences on the prevalence of emotional and behavioral problems between the two groups, and both veterans and wives of veterans had no differences on seeking professional help for their emotional and behavioral problems. Wives of veterans living in rural areas showed higher scores on almost all ASR scales compared with those living in urban areas or even with those of veterans from urban and rural areas. Veterans with elementary education level had the highest scores compared with other groups. Veterans with poor well-being had the highest scores compared with other groups. Using Internalizing, Externalizing, and Total Problems as outcome variables and trauma exposure, smoking, drinking alcohol, and well-being as predictors, we found that the model was a significant predictor for both male and female participants on these three scales.
C1 [Tremblay, Joel; Demers-Lessard, Genevieve; Genois, Rosalie] Univ Quebec Trois Rivieres, Dept Psychoeduc, 850 Ave Vimy, Quebec City, PQ G1S 0B7, Canada.
   [Tremblay, Joel] Univ Quebec Trois Rivieres, RISQ Rech & Intervent Subst Psychoact Quebec, Trois Rivieres, PQ, Canada.
   [Bertrand, Karine] Univ Sherbrooke, Longueuil, PQ, Canada.
   [Blanchette-Martin, Nadine] CISSS Chaudiere Appalaches, CIUSSS Capitale Natl, Serv Rech Dependance, Quebec City, PQ, Canada.
   [Blanchette-Martin, Nadine] CISSS Chaudiere Appalaches, CIUSSS Capitale Natl, Serv Rech Dependance, Levis, PQ, Canada.
   [Rush, Brian] Ctr Addict & Mental Hlth, Inst Mental Hlth Policy Res, Toronto, ON, Canada.
   [Rush, Brian] Univ Toronto, Dept Psychiat, Toronto, ON, Canada.
   [Rush, Brian] Univ Toronto, Dept Publ Hlth Sci, Toronto, ON, Canada.
   [Savard, Annie-Claude] Univ Laval, Quebec City, PQ, Canada.
   [L'Esperance, Nadia] CIUSSS Mauricie Ctr Quebec, Trois Rivieres, PQ, Canada.
RP Tremblay, J (reprint author), Univ Quebec Trois Rivieres, Dept Psychoeduc, 850 Ave Vimy, Quebec City, PQ G1S 0B7, Canada.
EM joel.tremblay@uqtr.ca
FU Health Ministry of Quebec, Addiction Department [01-04-2014]
FX This research project was funded by the Health Ministry of Quebec,
   Addiction Department, Grant #01-04-2014.
NR 63
TC 6
Z9 6
U1 0
U2 0
PU ALCOHOL RES DOCUMENTATION INC CENT ALCOHOL STUD RUTGERS UNIV
PI PISCATAWAY
PA C/O DEIRDRE ENGLISH, 607 ALLISON RD, PISCATAWAY, NJ 08854-8001 USA
SN 1937-1888
EI 1938-4114
J9 J STUD ALCOHOL DRUGS
JI J. Stud. Alcohol Drugs
PD JAN
PY 2019
SU 18
BP 64
EP 75
PG 12
WC Substance Abuse; Psychology
SC Substance Abuse; Psychology
GA IX4FC
UT WOS:000485641100008
PM 30681950
HC Y
HP N
DA 2020-02-16
ER

PT J
AU Brenne, E
   Rimehaug, T
AF Brenne, Edel
   Rimehaug, Tormod
TI Pragmatic language impairment general and specific associations to
   mental health symptom dimensions in a child psychiatric sample
SO SCANDINAVIAN JOURNAL OF CHILD AND ADOLESCENT PSYCHIATRY AND PSYCHOLOGY
LA English
DT Article
DE Pragmatic impairment; mental health problems: CAMHS; ASEBA
ID SOCIAL COMMUNICATION DEFICITS; FOLLOW-UP; CHECKLIST; DISORDER;
   DIFFICULTIES; BEHAVIOR; HISTORY; SLI
AB Background: The results of several international studies indicate a high prevalence of language and communication impairments among children who are referred to child psychiatric services. However, these impairments are likely to remain undetected unless language and communication impairments are evaluated during the psychiatric assessment.
   Aims: The aim of the present study is to investigate the specific association between general and specific mental health problems, as expressed by the problem scales of Child Behavior Checklist (CBCL) and Teachers Report Form (TRF), and pragmatic skills and pragmatic language impairments (PLI) as defined the Pragmatic Composite of the Child Communication Checklist (CCC-PC).
   Methods: Children aged from 8 to 13 years (n = 73) were recruited in sequence following referral to a child and adolescent psychiatry (CAMHS) outpatient clinic within 12 months. Children with possible or established autism or intellectual disability were excluded. Standardized instruments measuring language, communication and mental health symptoms were distributed to parents and teachers, an intelligence test administered for clinical purposes, and demographic information was included.
   Results: The parent reports showed PLI among 38% of the children and revealed strong associations with the CBCL scales for emotional problems, thought problems and, especially, social and withdrawal symptoms, which mean more associations to internalized and non-externalized problems. PC-scores were at similar levels and PLI was reported by teachers at similar rates (compared to parent reports) with moderate agreement. Teacher PC-scores showed associations to only one TRF-scale, social problems. The CCC-PC subscale with the strongest associations to mental health symptoms was "Use of Context" ("Social Relationships" do not contribute to the CCC-PC scores).
   Conclusion: There was a general increase in PC-scores and increased prevalence of PLI in this clinical sample. PC-scores correlated with symptom scores for internalizing and non-externalizing problems scales. The strongest common factors appear to be related to the social aspects of mental health. Pragmatic skills should be considered as a protective factor for mental health rather than investigating pragmatic impairment as a risk or vulnerability factor.
C1 [Brenne, Edel; Rimehaug, Tormod] Nord Trondelag Hlth Trust, Child Psychiat Dept, Levanger, Norway.
   [Rimehaug, Tormod] Norwegian Univ Sci & Technol Trondheim, Trondheim, Norway.
RP Rimehaug, T (reprint author), Nord Trondelag Hlth Trust, Child Psychiat Dept, Levanger, Norway.; Rimehaug, T (reprint author), Norwegian Univ Sci & Technol Trondheim, Trondheim, Norway.
EM tormod.rimehaug@ntnu.no
NR 41
TC 0
Z9 0
U1 0
U2 0
PU EXELEY INC
PI NEW YORK
PA 47 FIFTH AVE, STE 1402-308, NEW YORK, NY 10016 USA
SN 2245-8875
J9 SCAND J CHILD ADOLES
JI Scand. J. Child Adolesc. Psychiatr. Psychol.
PY 2019
VL 7
BP 3
EP 12
DI 10.21307/sjcapp-2019-001
PG 10
WC Psychiatry
SC Psychiatry
GA IV4CE
UT WOS:000484220400002
OA DOAJ Gold
DA 2020-02-16
ER

PT J
AU Norup, DA
   Bo, S
AF Norup, Ditte Aagaard
   Bo, Sune
TI Mentalization mediates the relationship between borderline personality
   features and internalizing and externalizing psychopathology in
   adolescents
SO SCANDINAVIAN JOURNAL OF CHILD AND ADOLESCENT PSYCHIATRY AND PSYCHOLOGY
LA English
DT Article
DE Mentalization; borderline personality features; psychopathology;
   adolescence; mediation analysis
ID DISORDER; COMORBIDITY; ATTACHMENT; SYMPTOMS; MIND
AB Background: Findings show that deficiencies in the ability to understand mental states are related to many forms of psychopathology. Mentalizing dysfunctions are suggested to be the core pathology underlying borderline personality disorder (BPD). Moreover, research suggests that BPD predicts psychopathology in general and findings display that diminished mentalization is related to a range of psychiatric disorders. As yet, no study has investigated the potential link between borderline personality features, mentalization and internalizing and externalizing psychopathology, and whether internalizing and externalizing psychopathology in BPD might be driven by impaired mentalization.
   Objective: In a cross-sectional study, 109 patients referred to a child and adolescent psychiatric clinic were assessed with a battery of self-report instruments to asses borderline personality features, mentalization, and internalizing and externalizing psychopathology.
   Method: Simple mediation model was used to examine whether mentalizing abilities mediated the relationship between borderline features and psychopathology in regard to externalizing and internalizing psychopathology in adolescents.
   Results: The results indicated that mentalization mediated the relationship between borderline personality features and both externalizing and internalizing psychopathology in adolescents, indicating that mentalization underlie externalizing and internalizing psychopathology in adolescents with borderline personality features.
   Conclusion: The current study is the first empirical study to evaluate mentalization as a mediating factor between adolescents who met full or sub-threshold criteria for BPD and psychopathology. Clinical implications are discussed.
C1 [Norup, Ditte Aagaard] Aarhus Univ Hosp, Dept Child & Adolescent Psychiat, Cent Denmark Reg, Aarhus N, Denmark.
   [Bo, Sune] Reg Zealand Psychiat, Psychiat Res Unit, Slagelse, Denmark.
   [Bo, Sune] Reg Zealand Psychiat, Child & Adolescent Psychiat, Roskilde, Denmark.
RP Norup, DA (reprint author), Aarhus Univ Hosp, Dept Child & Adolescent Psychiat, Cent Denmark Reg, Aarhus N, Denmark.
EM ditnor@rm.dk
NR 35
TC 0
Z9 0
U1 1
U2 1
PU EXELEY INC
PI NEW YORK
PA 47 FIFTH AVE, STE 1402-308, NEW YORK, NY 10016 USA
SN 2245-8875
J9 SCAND J CHILD ADOLES
JI Scand. J. Child Adolesc. Psychiatr. Psychol.
PY 2019
VL 7
BP 13
EP 19
DI 10.21307/sjcapp-2019-002
PG 7
WC Psychiatry
SC Psychiatry
GA IV4CE
UT WOS:000484220400003
OA DOAJ Gold
DA 2020-02-16
ER

PT J
AU Dvorsky, MR
   Langberg, JM
   Becker, SP
   Evans, SW
AF Dvorsky, Melissa R.
   Langberg, Joshua M.
   Becker, Stephen P.
   Evans, Steven W.
TI Trajectories of Global Self-Worth in Adolescents with ADHD: Associations
   with Academic, Emotional, and Social Outcomes
SO JOURNAL OF CLINICAL CHILD AND ADOLESCENT PSYCHOLOGY
LA English
DT Article
ID ATTENTION-DEFICIT/HYPERACTIVITY DISORDER; DEFICIT-HYPERACTIVITY
   DISORDER; MULTIDIMENSIONAL ANXIETY SCALE; COGNITIVE-BEHAVIORAL THERAPY;
   ESTEEM DEVELOPMENT; YOUNG ADOLESCENTS; INTERNALIZING SYMPTOMS;
   DEPRESSIVE SYMPTOMS; ETHNIC-IDENTITY; MIDDLE SCHOOL
AB Resilience models suggest that there are likely to be multiple trajectories of self-worth and that despite experiencing impairment, some youth with attention deficit/hyperactivity disorder (ADHD) may maintain a positive self-worth, which could buffer them against negative outcomes. The present study used a cohort-sequential longitudinal design to evaluate developmental trajectories of global self-worth in a sample of 324 middle-school-age adolescents (71% male) diagnosed with ADHD between ages 11 and 14 in predicting outcomes at age 15. Sex, medication status, and ADHD/oppositional defiant disorder symptom severity were included as covariates in the models. Using growth mixture modeling, 3 distinct self-worth trajectory groups were identified: (a) high and increasing (44.4% of participants), (b) moderate and decreasing (48.8%), and (c) low and decreasing (6.8%). Participants with high and increasing global self-worth were less likely to exhibit co-occurring depressive symptoms and had better social functioning and higher grades at age 15 relative to those in either decreasing trajectory. Implications of these findings for monitoring and supporting positive global self-worth for adolescents with ADHD are discussed.
C1 [Dvorsky, Melissa R.; Becker, Stephen P.] Cincinnati Childrens Hosp Med Ctr, Div Behav Med & Clin Psychol, Cincinnati, OH 45229 USA.
   [Dvorsky, Melissa R.] Virginia Commonwealth Univ, Richmond, VA 23284 USA.
   [Langberg, Joshua M.] Virginia Commonwealth Univ, Dept Psychol, Box 2018, Richmond, VA 23284 USA.
   [Becker, Stephen P.] Univ Cincinnati, Cincinnati, OH 45221 USA.
   [Evans, Steven W.] Ohio Univ, Dept Psychol, Athens, OH 45701 USA.
RP Dvorsky, MR (reprint author), Cincinnati Childrens Hosp Med Ctr, 3333 Burnet Ave,MLC 10006, Cincinnati, OH 45229 USA.
EM dvorskymr@vcu.edu
RI Becker, Stephen P./AAE-3858-2019
FU National Institute of Mental HealthUnited States Department of Health &
   Human ServicesNational Institutes of Health (NIH) - USANIH National
   Institute of Mental Health (NIMH) [R01MH082864, R01MH082865]
FX This work was supported by the National Institute of Mental Health
   [R01MH082864, R01MH082865].
NR 96
TC 1
Z9 1
U1 2
U2 2
PU ROUTLEDGE JOURNALS, TAYLOR & FRANCIS LTD
PI ABINGDON
PA 2-4 PARK SQUARE, MILTON PARK, ABINGDON OX14 4RN, OXON, ENGLAND
SN 1537-4416
EI 1537-4424
J9 J CLIN CHILD ADOLESC
JI J. Clin. Child Adolesc. Psychol.
PY 2019
VL 48
IS 5
BP 765
EP 780
DI 10.1080/15374416.2018.1443460
PG 16
WC Psychology, Clinical; Psychology, Developmental
SC Psychology
GA IU0QB
UT WOS:000483281600007
PM 29714502
DA 2020-02-16
ER

PT J
AU Humphreys, KL
   Schouboe, SNF
   Kircanski, K
   Leibenluft, E
   Stringaris, A
   Gotlib, IH
AF Humphreys, Kathryn L.
   Schouboe, Sophie N. F.
   Kircanski, Katharina
   Leibenluft, Ellen
   Stringaris, Argyris
   Gotlib, Ian H.
TI Irritability, Externalizing, and Internalizing Psychopathology in
   Adolescence: Cross-Sectional and Longitudinal Associations and
   Moderation by Sex
SO JOURNAL OF CLINICAL CHILD AND ADOLESCENT PSYCHOLOGY
LA English
DT Article
ID MOOD DYSREGULATION DISORDER; PSYCHIATRIC-DISORDERS; YOUTH; CHILD;
   PREVALENCE; TEMPERAMENT
AB Irritability is a common feature of many psychiatric disorders, including both externalizing and internalizing disorders. There is little research, however, examining associations between irritability and these symptom domains, particularly during the important developmental period of adolescence, characterized by sex differences in the prevalence of disorders. We examined the cross-sectional associations between irritability, measured with the Affective Reactivity Index, and symptoms of externalizing and internalizing domains of psychopathology, measured with the Youth Self Report, in a volunteer community sample (N = 183) of 9- to 13-year-old (M = 11.39, SD = 1.07) boys and girls (37% White/Caucasian, 8% Asian, 11% Hispanic, 8% African American, 2% Native American, 2% Pacific Islander, 28% Other, and 3% not reported). A subset of the sample (n = 112) provided data at a 2-year follow-up, used to extend these associations. There were no sex differences in levels of irritability; however, the associations between irritability and symptom domains were moderated by sex. Specifically, in girls, irritability was associated equally with externalizing and internalizing symptoms. In contrast, in boys, irritability was associated more strongly with externalizing symptoms than with internalizing symptoms. Thus, across both sexes, irritability was moderately associated with externalizing symptoms, but the association between irritability and internalizing symptoms was stronger in girls than in boys. At follow-up, sex moderated the association between baseline irritability and later externalizing and internalizing symptoms. These findings indicate that irritability is associated with both externalizing and internalizing symptoms in early adolescence and that irritability is associated with internalizing symptoms more strongly in girls than in boys.
C1 [Humphreys, Kathryn L.; Schouboe, Sophie N. F.; Gotlib, Ian H.] Stanford Univ, Dept Psychol, Bldg 420 Jordan Hall, Stanford, CA 94305 USA.
   [Kircanski, Katharina; Leibenluft, Ellen; Stringaris, Argyris] NIMH, Emot & Dev Branch, Bethesda, MD 20892 USA.
RP Humphreys, KL (reprint author), Stanford Univ, Dept Psychol, Bldg 420 Jordan Hall, Stanford, CA 94305 USA.
EM humphrkl@gmail.com
FU National Institute of Mental HealthUnited States Department of Health &
   Human ServicesNational Institutes of Health (NIH) - USANIH National
   Institute of Mental Health (NIMH) [F32-MH107129, F32-MH096385,
   R01-MH101495]; Brain & Behavior Research FoundationNARSAD [23819];
   Klingenstein Third Generation Foundation Fellowship Award
FX This research was supported by National Institute of Mental Health
   Grants F32-MH107129 (K.L.H.), F32-MH096385 (K.K.), and R01-MH101495
   (I.H.G.), the Brain & Behavior Research Foundation (formerly NARSAD)
   Young Investigator Award 23819, and a Klingenstein Third Generation
   Foundation Fellowship Award to K.L.H. The authors have declared that
   they have no competing or potential conflicts of interest.
NR 40
TC 0
Z9 0
U1 5
U2 9
PU ROUTLEDGE JOURNALS, TAYLOR & FRANCIS LTD
PI ABINGDON
PA 2-4 PARK SQUARE, MILTON PARK, ABINGDON OX14 4RN, OXON, ENGLAND
SN 1537-4416
EI 1537-4424
J9 J CLIN CHILD ADOLESC
JI J. Clin. Child Adolesc. Psychol.
PY 2019
VL 48
IS 5
BP 781
EP 789
DI 10.1080/15374416.2018.1460847
PG 9
WC Psychology, Clinical; Psychology, Developmental
SC Psychology
GA IU0QB
UT WOS:000483281600008
PM 29667523
DA 2020-02-16
ER

PT J
AU Rabinowitz, JA
   Musci, R
   Milam, A
   Benke, K
   Sisto, D
   Ialongo, NS
   Maher, BS
   Uhl, G
   Rosenbaum, G
   Reboussin, B
AF Rabinowitz, Jill Alexandra
   Musci, Rashelle
   Milam, Adam
   Benke, Kelly
   Sisto, Danielle
   Ialongo, Nicholas S.
   Maher, Brion S.
   Uhl, George
   Rosenbaum, Gail
   Reboussin, Beth
TI Contributions of an Internalizing Symptoms Polygenic Risk Score and
   Contextual Factors to Alcohol-Related Disorders in African American
   Young Adults
SO JOURNAL OF STUDIES ON ALCOHOL AND DRUGS
LA English
DT Article
ID NATIONAL EPIDEMIOLOGIC SURVEY; GENOME-WIDE ASSOCIATION; UNITED-STATES;
   DRUG-USE; ENVIRONMENT INTERACTION; ADOLESCENT ALCOHOL; SUBSTANCE USE;
   DEPENDENCE; PREVALENCE; GENETICS
AB Objective: Alcohol-related disorders (i.e., abuse and dependence) are significant problems that may result in numerous negative consequences. Although a number of studies have examined factors that predict alcohol abuse and dependence in European samples. only a few studies have examined whether genetic and environmental factors influence the pathogenesis of alcohol-related disorders among African Americans. The present study examined whether gene (internalizing symptoms polygenic risk score) by environment (parental monitoring, community disadvantage) interactions were associated with alcohol-related disorders in a sample of African American adults. Method: Participants (N= 640; 39.7% male) were initially recruited for an elementary school-based universal prevention trial in a mid-Atlantic city and followed into adulthood. Participants reported on their perceptions of parental monitoring in sixth grade. At 30 years of age, participants reported on their alcohol abuse and dependence, and DNA was obtained and genotyped using Affymetrix 6.0 microarrays. An internalizing symptoms polygenic risk score was created using discovery samples results from a genome-wide association study (GWAS) that involved three large population-based studies. Community disadvantage was calculated based on census data when participants were in first grade. Results: There was a significant interaction between the internalizing symptoms polygenic risk score and community disadvantage such that exposure to higher community disadvantage was associated with lower risk for alcohol-related disorders among participants with a higher internalizing symptoms polygenic risk score. Conclusions: Our findings highlight that higher genetic loading for internalizing symptoms may protect urban African Americans from alcohol-related disorders, particularly in more disadvantaged areas.
C1 [Rabinowitz, Jill Alexandra; Musci, Rashelle; Milam, Adam; Benke, Kelly; Sisto, Danielle; Ialongo, Nicholas S.; Maher, Brion S.] Johns Hopkins Univ, Bloomberg Sch Publ Hlth, 624 N Broadway, Baltimore, MD 21205 USA.
   [Uhl, George] New Mexico Vet Affairs HealthCare Syst, Las Vegas, NM USA.
   [Rosenbaum, Gail] NYU, Dept Psychol, 6 Washington Pl, New York, NY 10003 USA.
   [Reboussin, Beth] Wake Forest Univ, Bowman Gray Sch Med, Dept Biostat Sci, Div Publ Hlth Sci, Winston Salem, NC USA.
RP Rabinowitz, JA (reprint author), Johns Hopkins Univ, Bloomberg Sch Publ Hlth, 624 N Broadway, Baltimore, MD 21205 USA.
EM jrabino3@jhu.edu
RI Rosenbaum, Gail/AAB-9301-2019
FU National Institute on Drug AbuseUnited States Department of Health &
   Human ServicesNational Institutes of Health (NIH) - USANIH National
   Institute on Drug Abuse (NIDA) [T32DA007292, R01DA036525, DA11796
   MH57005]
FX This research was funded by National Institute on Drug Abuse grants
   T32DA007292 (to Jill Alexandra Rabinowitz), R01DA036525 (to Brion S.
   Maher), and DA11796 MH57005 (to Nicholas S. Ialongo).
NR 62
TC 0
Z9 0
U1 2
U2 2
PU ALCOHOL RES DOCUMENTATION INC CENT ALCOHOL STUD RUTGERS UNIV
PI PISCATAWAY
PA C/O DEIRDRE ENGLISH, 607 ALLISON RD, PISCATAWAY, NJ 08854-8001 USA
SN 1937-1888
EI 1938-4114
J9 J STUD ALCOHOL DRUGS
JI J. Stud. Alcohol Drugs
PD JAN
PY 2019
VL 80
IS 1
BP 77
EP 85
DI 10.15288/jsad.2019.80.77
PG 9
WC Substance Abuse; Psychology
SC Substance Abuse; Psychology
GA IT2UG
UT WOS:000482708400010
PM 30807278
OA Green Published
DA 2020-02-16
ER

PT J
AU Bistrong, E
   Bottiani, JH
   Bradshaw, CP
AF Bistrong, Elizabeth
   Bottiani, Jessika H.
   Bradshaw, Catherine P.
TI Youth Reactions to Bullying: Exploring the Factors Associated with
   Student's Willingness to Intervene
SO JOURNAL OF SCHOOL VIOLENCE
LA English
DT Article
DE Bully; victim; bystander; mental health; school connectedness; defender;
   assister; outsider
ID PASSIVE BYSTANDING BEHAVIOR; PEER VICTIMIZATION; PARTICIPANT ROLES;
   SCHOOL; PREVENTION; PREDICTORS; RESPONSES; SUPPORT; ADOLESCENCE;
   AGGRESSION
AB The response patterns of youth who witness bullying have potential to influence future occurrence and persistence of bullying behaviors. Prevention efforts have included an increased focus on bystander interventions; however, the majority of adolescents rarely intervene in bullying situations. When they do, they often display of mixed pattern of behaviors. To better understand factors related to adolescent responses to witnessing bullying, the current study drew upon school climate survey data reported by 57,314 middle and high school students. Logistic regression analyses demonstrated higher odds of bully assisting behavior among those with higher externalizing symptoms and higher odds of defending the targets among those with elevated internalizing symptoms. Prior victimization was associated with higher odds of all bystander-behavior response types. These findings highlight the salient role of youth's prior victimization and mental health in youth responses to witnessing bullying. Implications for bystander-focused bullying prevention efforts are considered.
C1 [Bistrong, Elizabeth; Bottiani, Jessika H.; Bradshaw, Catherine P.] Univ Virginia, Curry Sch Educ & Human Dev, 417 Emmett St, Charlottesville, VA 22903 USA.
RP Bistrong, E (reprint author), Univ Virginia, Curry Sch Educ & Human Dev, 417 Emmett St, Charlottesville, VA 22903 USA.
EM ebistrong@gmail.com
FU National Institute of Justice; U.S. Department of EducationUS Department
   of Education; William T. Grant Foundation
FX This work was supported by grants to Catherine Bradshaw by the National
   Institute of Justice, the U.S. Department of Education, and the William
   T. Grant Foundation.
NR 43
TC 0
Z9 0
U1 1
U2 1
PU ROUTLEDGE JOURNALS, TAYLOR & FRANCIS LTD
PI ABINGDON
PA 2-4 PARK SQUARE, MILTON PARK, ABINGDON OX14 4RN, OXON, ENGLAND
SN 1538-8220
EI 1538-8239
J9 J SCH VIOLENCE
JI J. Sch. Violence
PY 2019
VL 18
IS 4
BP 522
EP 535
DI 10.1080/15388220.2019.1576048
PG 14
WC Criminology & Penology; Education & Educational Research; Psychology,
   Educational; Psychology, Developmental
SC Criminology & Penology; Education & Educational Research; Psychology
GA IS7QW
UT WOS:000482345300004
DA 2020-02-16
ER

PT J
AU Wigderson, S
   Lindahl, KM
   Malik, NM
AF Wigderson, Sara
   Lindahl, Kristin M.
   Malik, Neena M.
TI Parental Responsiveness Toward GLB Children: Impact on Mental Health Two
   Years Later
SO JOURNAL OF GLBT FAMILY STUDIES
LA English
DT Article
DE GLB youth outcomes; parent acceptance; parent support; parent
   ambivalence
ID SEXUAL IDENTITY DEVELOPMENT; BISEXUAL YOUTHS; DIFFERENT PATTERNS; SOCIAL
   SUPPORT; DRUG-USE; GAY; ORIENTATION; MINORITY; FAMILY; SUICIDALITY
AB Few studies have examined parental variables in relation to gay, lesbian, and bisexual (GLB) youth outcomes. This study aimed to establish the reliability and validity of observational codes that examined parental acceptance, emotional support, and ambivalence, and to examine the impact of these parental variables on GLB youth internalizing and externalizing problems, substance use problem severity, and GLB negative identity. Participants included 36 GLB parent-youth dyads at baseline, and out of those, 27 completed the 2-year follow-up. Results provided support for the reliability and validity of the observational codes. Parental ambivalence was positively correlated to youth-report of parental rejection, but was unrelated to parents' self-reports of rejection. Additionally, parental acceptance of sexual orientation at baseline was inversely related to GLB youth externalizing symptoms 2 years later, and parental emotional support was inversely related to GLB youth internalizing symptoms and substance use problem severity; however, there were no associations with GLB negative identity. Parental ambivalence was not related to longitudinal outcomes. The results of this study have implications for interventions targeting GLB youth and their parents.
C1 [Wigderson, Sara; Lindahl, Kristin M.; Malik, Neena M.] Univ Miami, Dept Psychol, POB 248185, Coral Gables, FL 33124 USA.
RP Wigderson, S (reprint author), Univ Miami, Dept Psychol, POB 248185, Coral Gables, FL 33124 USA.
EM sara.wigderson@gmail.com
NR 45
TC 0
Z9 0
U1 0
U2 0
PU ROUTLEDGE JOURNALS, TAYLOR & FRANCIS LTD
PI ABINGDON
PA 2-4 PARK SQUARE, MILTON PARK, ABINGDON OX14 4RN, OXON, ENGLAND
SN 1550-428X
EI 1550-4298
J9 J GLBT FAM STUD
JI J. GLBT Fam. Stud.
PY 2019
VL 15
IS 4
BP 326
EP 341
DI 10.1080/1550428X.2018.1545620
PG 16
WC Family Studies
SC Family Studies
GA IR4YI
UT WOS:000481439800002
DA 2020-02-16
ER

PT J
AU Pace, CS
   Muzi, S
AF Pace, Cecilia Serena
   Muzi, Stefania
TI Binge-Eating Symptoms, Emotional-Behavioral Problems and Gender
   Differences among Adolescents: A Brief Report
SO MEDITERRANEAN JOURNAL OF CLINICAL PSYCHOLOGY
LA English
DT Article
DE Binge eating; Adolescence; Emotional-behavioral problems; Gender
   differences
ID BODY-IMAGE; DISORDERS; PREVALENCE; OUTCOMES; ATTACHMENT; SAMPLE
AB We investigated relationships between binge-eating symptoms and emotional-behavioral problems in 382 community-adolescents (aged 13-18 years, M = 15, SD = 1; 61% girls), analyzing gender differences. Few studies have investigated binge eating in community-adolescents and none have explored gender differences in Italy. Participants completed the Binge Eating Scale (BES) and the Youth Self Report (YSR 11/18), which measures internalizing, externalizing and other problems (e.g. binge-drinking, substance abuse). 6% of adolescents (99% girls) were at-risk of binge-eating symptoms. In both gender, binge-eating symptoms were correlated with internalizing and other problems (all p < .001), but unexpectedly they were correlated with externalizing problems only in girls. The set of internalizing, externalizing and other problems predicted 23% of variance in BES among girls; only other problems predicted 12% of variance in BES among boys. Results identified gender-specific and non-specific risk factors for binge eating in Italian community-adolescents, that should be further investigated.
C1 [Pace, Cecilia Serena; Muzi, Stefania] Univ Genoa, Dept Educ Sci, Genoa, Italy.
RP Pace, CS (reprint author), Univ Genoa, Dept Educ Sci, Genoa, Italy.
EM cecilia.pace@unige.it
RI Muzi, Stefania/AAA-3819-2020
OI Muzi, Stefania/0000-0001-8332-1931
NR 25
TC 1
Z9 1
U1 0
U2 0
PU UNIV STUDI MESSINA
PI MESSINA
PA VIA DEI VERDI, MESSINA, 98122, ITALY
SN 2282-1619
J9 MEDITERR J CLIN PSYC
JI Mediterr. J. Clin. Psychol.
PY 2019
VL 7
IS 2
DI 10.6092/2282-1619/2019.7.2161
PG 9
WC Psychology, Clinical; Mathematics
SC Psychology; Mathematics
GA IQ0DW
UT WOS:000480422000010
OA DOAJ Gold
DA 2020-02-16
ER

PT J
AU Sorrenti, L
   Spadaro, L
   Mafodda, AV
   Scopelliti, G
   Orecchio, S
   Filippello, P
AF Sorrenti, Luana
   Spadaro, Laura
   Mafodda, Antonina Viviana
   Scopelliti, Giuseppina
   Orecchio, Susanna
   Filippello, Pina
TI The predicting role of school Learned helplessness in internalizing and
   externalizing problems. An exploratory study in students with Specific
   Learning Disorder
SO MEDITERRANEAN JOURNAL OF CLINICAL PSYCHOLOGY
LA English
DT Article
DE Specific learning disorder; Internalizing problems; Externalizing
   problems; School Learned helplessness; Pre-adolescent students
ID FRUSTRATION INTOLERANCE; PSYCHOLOGICAL CONTROL; ACADEMIC-ACHIEVEMENT;
   CHILDREN; DISABILITIES; DEPRESSION; COMPREHENSION; BEHAVIOR
AB Research has shown a link between specific learning disorders (SLD) and both internalizing (e.g., anxiety and depression) and externalizing problems (e.g., anger and aggressive behavior). However, the predictive factors of these behaviors have not been examined in significant depth. The main purpose of the present study is, therefore, to investigate the possible presence of learned helplessness as the main predictor of the development of internalizing/externalizing problems in students. The present study also aims to verify whether there are differences between pre-adolescent students with and without SLD in terms of learned helplessness in school and the development of internalizing/externalizing problems. The sample consisted of 84 students, with an average age of 12.9 years (SD=1.42). A total of 52 males (62 %) and 32 females (38 %) were divided into two groups, based on the presence of SLD (44 students with SLD and 40 without). The results showed that students with SLD demonstrated higher levels of internalizing problems. Further, although learned helplessness in a student was not a predictor of externalizing problems in the group without SLD, it was predictive of internalizing and externalizing problems in the group with it. The study's results, directions for future research, and implications for the psychological wellbeing of students are also discussed.
C1 [Sorrenti, Luana; Spadaro, Laura; Mafodda, Antonina Viviana; Scopelliti, Giuseppina; Orecchio, Susanna; Filippello, Pina] Univ Messina, Dept Clin & Perimental Med, Messina, Italy.
RP Sorrenti, L (reprint author), Univ Messina, Dept Clin & Perimental Med, Messina, Italy.
EM sorrenti@unime.it
RI Sorrenti, Luana/G-1040-2015
OI Sorrenti, Luana/0000-0002-5616-0498
NR 49
TC 1
Z9 1
U1 1
U2 1
PU UNIV STUDI MESSINA
PI MESSINA
PA VIA DEI VERDI, MESSINA, 98122, ITALY
SN 2282-1619
J9 MEDITERR J CLIN PSYC
JI Mediterr. J. Clin. Psychol.
PY 2019
VL 7
IS 2
DI 10.6092/2282-1619/2019.7.2035
PG 14
WC Psychology, Clinical; Mathematics
SC Psychology; Mathematics
GA IQ0DW
UT WOS:000480422000003
OA DOAJ Gold
DA 2020-02-16
ER

PT J
AU Khan, M
   Renk, K
AF Khan, Maria
   Renk, Kimberly
TI Mothers' adverse childhood experiences, depressive symptoms, parenting,
   and attachment as predictors of young children's problems
SO JOURNAL OF CHILD CUSTODY
LA English
DT Article
DE ACEs; At-risk young children; attachment; maternal depression; parenting
ID MATERNAL DEPRESSION; PSYCHOMETRIC PROPERTIES; ABUSE HISTORY;
   MENTAL-HEALTH; QUESTIONNAIRE; ATTRIBUTIONS; MALTREATMENT; POSTPARTUM;
   NEGLECT; PSYCHOPATHOLOGY
AB Given that young children of mothers with adverse childhood experiences (ACEs) exhibit increased risk for maladaptive outcomes (including being maltreated by their caregivers), this study investigated a comprehensive model for predicting children's emotional and behavioral problems in the context of mothers' ACEs. A community sample of 146 mothers with children aged one and onehalf to five years provided ratings of their ACEs, depressive symptoms, parenting characteristics, mother-young child attachment, and young children's internalizing and externalizing problems. Mothers' ACEs and depressive symptoms predicted uniquely young children's internalizing problems. In contrast, mothers' ACEs, depressive symptoms, and punitive parenting behaviors predicted uniquely young children's externalizing problems. These results suggested the importance of trauma-informed interventions for high-risk mothers who may be involved with child welfare systems and for their young children who are likely to exhibit emotional and behavioral problems as child custody decisions are made.
C1 [Khan, Maria; Renk, Kimberly] Univ Cent Florida, 4000 Cent Florida Blvd,Psychol Bldg 99,Room 353, Orlando, FL 32816 USA.
RP Renk, K (reprint author), Univ Cent Florida, 4000 Cent Florida Blvd,Psychol Bldg 99,Room 353, Orlando, FL 32816 USA.
EM Kimberly.Renk@ucf.edu
NR 63
TC 0
Z9 0
U1 2
U2 2
PU ROUTLEDGE JOURNALS, TAYLOR & FRANCIS LTD
PI ABINGDON
PA 2-4 PARK SQUARE, MILTON PARK, ABINGDON OX14 4RN, OXON, ENGLAND
SN 1537-9418
EI 1537-940X
J9 J CHILD CUSTODY
JI J. Child Custody
PY 2019
VL 16
IS 3
BP 268
EP 290
DI 10.1080/15379418.2019.1575318
PG 23
WC Family Studies
SC Family Studies
GA IN8LQ
UT WOS:000478932000003
DA 2020-02-16
ER

PT J
AU Pengpid, S
   Peltzer, K
AF Pengpid, Supa
   Peltzer, Karl
TI High carbonated soft drink consumption is associated with externalizing
   but not internalizing behaviours among university students in five ASEAN
   states
SO PSYCHOLOGY RESEARCH AND BEHAVIOR MANAGEMENT
LA English
DT Article
DE soft drink consumption; addictive behaviour; substance use; mental
   distress; university students; ASEAN
ID DEPRESSIVE SYMPTOMS; MENTAL-HEALTH; SUICIDAL BEHAVIORS; SODA
   CONSUMPTION; OLDER-ADULTS; FOOD; QUESTIONNAIRE; ADOLESCENTS; STRESS;
   SAMPLE
AB Background: The investigation aimed to estimate the association between carbonated soft drink consumption frequency and externalizing and internalizing behaviour among university students in five ASEAN counties.
   Methods: A cross-sectional survey included 3353 university students from Indonesia, Malaysia, Myanmar, Thailand and Vietnam, median age 20 years (interquartile range 3 years).
   Results: In all five ASEAN countries, the study found a prevalence no soft drink consumption in the past 30 days of 20.3%, less than one time a day 44.7%, once a day 25.4% and two or more times a day 9.6%. In the adjusted logistic regression analysis, higher frequency of soft drink consumption (one and/or two or more times a day) was associated with externalizing behaviour (in physical fight, injury, current tobacco use, problem drinking, drug use, pathological internet use and gambling behaviour), and higher frequency of soft drink consumption (two or more times a day) was associated with depression in females, but no association was found for the general student population in relation to internalizing behaviour (depression, posttraumatic stress disorder, suicidal ideation, suicide plan, suicide attempt and sleeping problem).
   Conclusions: Findings suggest that carbonated soft drink consumption is associated with a number of externalizing but not internalizing health risk behaviours.
C1 [Pengpid, Supa] Mahidol Univ, ASEAN Inst Hlth Dev, Salaya, Nakhon Pathom, Thailand.
   [Pengpid, Supa; Peltzer, Karl] North West Univ, Deputy Vice Chancellor Res & Innovat Off, Potchefstroom Campus 2,Hoffman St, ZA-2531 Potchefstroom, South Africa.
RP Peltzer, K (reprint author), North West Univ, Deputy Vice Chancellor Res & Innovat Off, Potchefstroom Campus 2,Hoffman St, ZA-2531 Potchefstroom, South Africa.
EM kfpeltzer@gmail.com
RI Peltzer, Karl/D-1518-2019
OI Peltzer, Karl/0000-0002-5980-0876
NR 35
TC 0
Z9 0
U1 2
U2 2
PU DOVE MEDICAL PRESS LTD
PI ALBANY
PA PO BOX 300-008, ALBANY, AUCKLAND 0752, NEW ZEALAND
SN 1179-1578
J9 PSYCHOL RES BEHAV MA
JI Psychol. Res. Behav. Manag.
PY 2019
VL 12
BP 585
EP 592
DI 10.2147/PRBM.S209611
PG 8
WC Psychology, Clinical; Psychiatry; Psychology, Multidisciplinary
SC Psychology; Psychiatry
GA IO3PH
UT WOS:000479292100002
PM 31534377
OA DOAJ Gold, Green Published
DA 2020-02-16
ER

PT J
AU Bares, C
   Silberg, J
   Kendler, K
   Maes, H
AF Bares, Cristina
   Silberg, Judy
   Kendler, Kenneth
   Maes, Hermine
TI SHARED ENVIRONMENTAL ASSOCIATION BETWEEN INTERNALIZING SYMPTOMS AND
   CIGARETTE USE IN ADOLESCENCE
SO EUROPEAN NEUROPSYCHOPHARMACOLOGY
LA English
DT Meeting Abstract
CT 26th World Congress of Psychiatric Genetics (WCPG)
CY OCT 11-15, 2018
CL Glasgow, SCOTLAND
C1 [Bares, Cristina] Univ Michigan, Ann Arbor, MI 48109 USA.
   [Silberg, Judy; Kendler, Kenneth; Maes, Hermine] Virginia Commonwealth Univ, Richmond, VA 23284 USA.
NR 0
TC 0
Z9 0
U1 0
U2 0
PU ELSEVIER
PI AMSTERDAM
PA RADARWEG 29, 1043 NX AMSTERDAM, NETHERLANDS
SN 0924-977X
EI 1873-7862
J9 EUR NEUROPSYCHOPHARM
JI Eur. Neuropsychopharmacol.
PY 2019
VL 29
SU 4
MA SA141
BP 1266
EP 1266
DI 10.1016/j.euroneuro.2018.08.363
PG 1
WC Clinical Neurology; Neurosciences; Pharmacology & Pharmacy; Psychiatry
SC Neurosciences & Neurology; Pharmacology & Pharmacy; Psychiatry
GA IM0VS
UT WOS:000477708400444
DA 2020-02-16
ER

PT J
AU Kumm, S
   Maggin, D
   Brown, C
   Talbott, E
AF Kumm, Skip
   Maggin, Daniel
   Brown, Christerralyn
   Talbott, Elizabeth
TI A Meta-Analytic Review of Mental Health Interventions Targeting Youth
   with Internalizing Disorders in Juvenile Justice Facilities
SO RESIDENTIAL TREATMENT FOR CHILDREN & YOUTH
LA English
DT Review
DE Internalizing disorders; juvenile justice; meta-analysis; mental health
ID CORRECTIONAL FACILITIES; NATIONAL-SURVEY; DETENTION; IMPLEMENTATION;
   RECIDIVISM; DETAINEES; CARE
AB There is general agreement in the research literature that youth in juvenile justice facilities are more likely to experience mental health disorders than their general population peers. The purpose of this systematic review and meta-analysis was to evaluate the methodological characteristics and effectiveness of mental health interventions delivered in juvenile justice settings on symptoms associated with internalizing disorders. The 11 studies included in the current review incorporated pretest-posttest research designs and were conducted with juveniles in secure facilities that reported outcome measures of depression, anxiety, posttraumatic stress disorder, or internalizing disorders. Meta-analytic findings indicate mixed results for interventions affecting internalizing symptoms and varying results between studies implementing an experimental design compared to those using a single group non-experimental design. Additionally, no studies examined how interventions could be incorporated into daily activities in juvenile justice facilities, such as school and classroom activities. Lastly, the limited number of studies included in the current review indicates a continued need for further experimental research on the effectiveness of mental health interventions delivered to youth in juvenile justice facilities.
C1 [Kumm, Skip; Maggin, Daniel; Brown, Christerralyn; Talbott, Elizabeth] Univ Illinois, Special Educ, Chicago, IL USA.
RP Kumm, S (reprint author), 1040 W Harrison,MC 147, Chicago, IL 60622 USA.
EM skumm2@uic.edu
NR 56
TC 1
Z9 1
U1 1
U2 1
PU ROUTLEDGE JOURNALS, TAYLOR & FRANCIS LTD
PI ABINGDON
PA 2-4 PARK SQUARE, MILTON PARK, ABINGDON OX14 4RN, OXON, ENGLAND
SN 0886-571X
EI 1541-0358
J9 RESID TREAT CHILD YO
JI Resid. Treat. Child. Youth
PY 2019
VL 36
IS 3
BP 235
EP 256
DI 10.1080/0886571X.2018.1560716
PG 22
WC Psychology, Clinical
SC Psychology
GA IK9PC
UT WOS:000476926900005
DA 2020-02-16
ER

PT J
AU Benas, JS
   McCarthy, AE
   Haimm, CA
   Huang, M
   Gallop, R
   Young, JF
AF Benas, Jessica S.
   McCarthy, Alyssa E.
   Haimm, Caroline A.
   Huang, Meghan
   Gallop, Robert
   Young, Jami F.
TI The Depression Prevention Initiative: Impact on Adolescent Internalizing
   and Externalizing Symptoms in a Randomized Trial
SO JOURNAL OF CLINICAL CHILD AND ADOLESCENT PSYCHOLOGY
LA English
DT Article
ID COGNITIVE-BEHAVIORAL THERAPY; CROSS-INFORMANT CORRELATIONS; MULTIPLE
   INFORMANTS; MEASUREMENT ERROR; CHILDREN; PSYCHOTHERAPY; INTERVENTION;
   ANXIETY; DISORDERS; CHILDHOOD
AB This randomized controlled trial examined the longitudinal effects of two school-based indicated depression prevention programs on adolescents' internalizing and externalizing symptoms, as measured by adolescents, their parents, and their teachers. One hundred eighty-six adolescents participated in this study. The average age was 14.01 (SD = 1.22) years, and the sample was 66.7% female. One third of the sample belonged to a racial minority. Youth received either Interpersonal Psychotherapy-Adolescent Skills Training or group counseling. Symptoms were assessed using adolescent, parent, and teacher reports on the Achenbach System of Empirically Based Assessment at baseline, postintervention, and 6-month follow-up. Adolescents reported the most robust effects in favor of Interpersonal Psychotherapy-Adolescent Skills Training. Adolescents in Interpersonal Psychotherapy-Adolescent Skills Training reported significantly greater reductions in internalizing symptoms through the 6-month follow-up and significantly greater reductions in externalizing symptoms during the intervention as compared to group counseling. Less robust effects were found when examining parent and teacher reports, although there was evidence of significant within-group change in parent-and teacher-reported internalizing symptoms for both interventions and significant between-group differences in teacher-reported externalizing symptoms. This study provides additional evidence supporting the efficacy of Interpersonal Psychotherapy-Adolescent Skills Training as a depression prevention program for adolescents. Interpersonal Psychotherapy-Adolescent Skills Training appears to have fast-acting effects on broadband internalizing and externalizing symptoms as reported by adolescents. This suggests that Interpersonal Psychotherapy-Adolescent Skills Training may serve as a transdiagnostic preventive intervention. Moreover, given the disparate reports of adolescents, parents, and teachers, this study demonstrates the significance of collecting information from multiple sources when possible.
C1 [Benas, Jessica S.; McCarthy, Alyssa E.; Haimm, Caroline A.; Huang, Meghan; Young, Jami F.] Rutgers State Univ, Grad Sch Appl & Profess Psychol, 152 Frelinghuysen Rd, Piscataway, NJ 08854 USA.
   [Gallop, Robert] West Chester Univ, Dept Math, W Chester, PA USA.
RP Benas, JS (reprint author), Rutgers State Univ, Grad Sch Appl & Profess Psychol, 152 Frelinghuysen Rd, Piscataway, NJ 08854 USA.
EM jbenas@rci.rutgers.edu
FU National Institute of Mental HealthUnited States Department of Health &
   Human ServicesNational Institutes of Health (NIH) - USANIH National
   Institute of Mental Health (NIMH) [R01MH087481]
FX This work was supported by the National Institute of Mental Health
   [Grant number R01MH087481].
NR 60
TC 3
Z9 3
U1 3
U2 3
PU ROUTLEDGE JOURNALS, TAYLOR & FRANCIS LTD
PI ABINGDON
PA 2-4 PARK SQUARE, MILTON PARK, ABINGDON OX14 4RN, OXON, ENGLAND
SN 1537-4416
EI 1537-4424
J9 J CLIN CHILD ADOLESC
JI J. Clin. Child Adolesc. Psychol.
PY 2019
VL 48
SU 1
BP S57
EP S71
DI 10.1080/15374416.2016.1197839
PG 15
WC Psychology, Clinical; Psychology, Developmental
SC Psychology
GA IJ5TZ
UT WOS:000475967100006
PM 27646462
OA Green Accepted
DA 2020-02-16
ER

PT J
AU Sun, M
   Rith-Najarian, LR
   Williamson, TJ
   Chorpita, BF
AF Sun, Michael
   Rith-Najarian, Leslie R.
   Williamson, Timothy J.
   Chorpita, Bruce F.
TI Treatment Features Associated with Youth Cognitive Behavioral Therapy
   Follow-Up Effects for Internalizing Disorders: A Meta-Analysis
SO JOURNAL OF CLINICAL CHILD AND ADOLESCENT PSYCHOLOGY
LA English
DT Article
ID ANXIETY DISORDERS; BOOSTER SESSIONS; PSYCHOSOCIAL TREATMENTS; PARENTAL
   INVOLVEMENT; PUBLICATION BIAS; CHILD ANXIETY; ADOLESCENTS; DEPRESSION;
   EFFICACY; CBT
AB Our aim was to investigate whether four treatment features (i.e., the inclusion of parental involvement, goal-setting strategies, maintenance/relapse prevention sessions, the addition of booster sessions) were associated with posttreatment and follow-up effect size of youth cognitive behavioral therapies (yCBTs) for anxiety, depression, posttraumatic stress disorder, and obsessive-compulsive disorder in age groups spanning young children to adolescents. We conducted a random-effects meta-analysis of 106 yCBTs tested in 76 randomized clinical trials from the PracticeWise Database to examine average effects of yCBTs posttreatment and at a later follow-up assessment. We coded the use of parental involvement, goal setting, booster sessions, and maintenance/relapse prevention in each yCBT and conducted random-effects meta-regression analyses to investigate whether these treatment features were associated with yCBT effects at posttreatment as well as at follow-up. Overall, yCBTs produced large pre- to posttreatment effects (d = 1.05), 95% confidence interval [0.94, 1.15], and larger pre-to follow-up effects (d = 1.29), 95% confidence interval [1.18, 1.40]. Metaregression results indicated that parental involvement was significantly associated with larger pre- to posttreatment effect sizes as well as pre-to follow-up effect sizes. Booster sessions, goal setting, and maintenance/relapse prevention were not significantly related to effect sizes at posttreatment or follow-up. Parental involvement may be helpful for maximizing long-term effectiveness of yCBT. Future studies should investigate for whom and under what conditions inclusion of yCBT treatment features is related to the durability of treatment gains.
C1 [Sun, Michael; Rith-Najarian, Leslie R.; Williamson, Timothy J.; Chorpita, Bruce F.] Univ Calif Los Angeles, Dept Psychol, 1285 Franz Hall,Box 951563, Los Angeles, CA 90095 USA.
RP Chorpita, BF (reprint author), Univ Calif Los Angeles, Dept Psychol, 1285 Franz Hall,Box 951563, Los Angeles, CA 90095 USA.
EM chorpita@ucla.edu
OI Williamson, Timothy J./0000-0002-3678-0657
FU National Institute of Mental Health of the National Institutes of
   HealthUnited States Department of Health & Human ServicesNational
   Institutes of Health (NIH) - USANIH National Institute of Mental Health
   (NIMH) [T32-MH015750, F31-MH111199]
FX This research was supported in part by the National Institute of Mental
   Health of the National Institutes of Health (Sun, Williamson,
   T32-MH015750; Sun, F31-MH111199). The content is solely the
   responsibility of the authors and does not necessarily represent the
   official views of the National Institutes of Health.
NR 76
TC 4
Z9 4
U1 0
U2 1
PU ROUTLEDGE JOURNALS, TAYLOR & FRANCIS LTD
PI ABINGDON
PA 2-4 PARK SQUARE, MILTON PARK, ABINGDON OX14 4RN, OXON, ENGLAND
SN 1537-4416
EI 1537-4424
J9 J CLIN CHILD ADOLESC
JI J. Clin. Child Adolesc. Psychol.
PY 2019
VL 48
SU 1
BP S269
EP S283
DI 10.1080/15374416.2018.1443459
PG 15
WC Psychology, Clinical; Psychology, Developmental
SC Psychology
GA IJ5TZ
UT WOS:000475967100023
PM 29677451
OA Green Accepted
DA 2020-02-16
ER

PT J
AU McCauley, JB
   Harris, MA
   Zajic, MC
   Swain-Lerro, LE
   Oswald, T
   McIntyre, N
   Trzesniewski, K
   Mundy, P
   Solomon, M
AF McCauley, James B.
   Harris, Michelle A.
   Zajic, Matthew C.
   Swain-Lerro, Lindsay E.
   Oswald, Tasha
   McIntyre, Nancy
   Trzesniewski, Kali
   Mundy, Peter
   Solomon, Marjorie
TI Self-Esteem, Internalizing Symptoms, and Theory of Mind in Youth With
   Autism Spectrum Disorder
SO JOURNAL OF CLINICAL CHILD AND ADOLESCENT PSYCHOLOGY
LA English
DT Article
ID HIGH-FUNCTIONING CHILDREN; DEPRESSIVE SYMPTOMATOLOGY; ANXIETY DISORDERS;
   ASPERGER-SYNDROME; SOCIAL SUPPORT; YOUNG-CHILDREN; ADOLESCENTS;
   ATTACHMENT; PREVALENCE; COMPETENCE
AB Self-esteem is a potent indicator of mental health in typically developing (TYP) individuals. It is surprising that there have been few comprehensive investigations of self-esteem in children and adolescents with autism spectrum disorder (ASD), given that they are at high risk for comorbid mental health problems, such as depression and anxiety. The objectives of the current study were to assess how youth with ASD rate their self-esteem compared to age-matched TYP youth and to examine how self-esteem relates to internalizing psychopathology and theory of mind in the two groups. Seventy-three children and adolescents, ages 9 to 17, were administered a battery of questionnaires assessing self-esteem and internalizing symptoms, as well as tasks designed to measure theory of mind. Results indicated that youth with ASD rated their self-esteem significantly lower than did TYP youth. Self-esteem was strongly related to depression in both groups but was negatively related to theory of mind only for youth with ASD. These results may provide important insights into how individuals with ASD form evaluations of their own self-worth and illustrate how increasing self-awareness in individuals with ASD is not without risks.
C1 [McCauley, James B.] Univ Calif Davis, UC Davis MIND Inst, Dept Human Ecol, Davis, CA 95616 USA.
   [McCauley, James B.; Solomon, Marjorie] Univ Calif Davis, Dept Psychiat & Behav Sci, Davis, CA 95616 USA.
   [Harris, Michelle A.; Trzesniewski, Kali] Univ Calif Davis, Dept Human Ecol, Davis, CA 95616 USA.
   [Zajic, Matthew C.; Swain-Lerro, Lindsay E.; McIntyre, Nancy; Mundy, Peter] Univ Calif Davis, Sch Educ, Davis, CA 95616 USA.
   [Oswald, Tasha] UC Davis MIND Inst, 2825 50th St, Sacramento, CA 95817 USA.
   [Mundy, Peter] Univ Calif Davis, UC Davis MIND Inst, Dept Psychiat & Behav Sci, Davis, CA 95616 USA.
   [Solomon, Marjorie] Univ Calif Davis, UC Davis MIND Inst, Davis, CA USA.
RP McCauley, JB (reprint author), UC Davis MIND Inst, 2825 50th St, Sacramento, CA 95817 USA.
EM jbmccauley@ucdavis.edu
OI Benjamin, Jonathan/0000-0003-2702-6254; McCarthy,
   John/0000-0002-7449-9508
FU Institute of Education SciencesUS Department of Education [IES
   R324A120168]; Tupin Grant at the UC Davis Department of Psychiatry and
   Behavioral Sciences; Lisa Capps Endowment for Research on
   Neurodevelopmental Disorders from the UC Davis Department of Psychiatry
   and Behavioral Sciences; Lisa Capps Endowment for Research on
   Neurodevelopmental Disorders from UC Davis MIND Institute
FX Support for this study was provided by Institute of Education Sciences
   grant IES R324A120168, the Tupin Grant at the UC Davis Department of
   Psychiatry and Behavioral Sciences, and the Lisa Capps Endowment for
   Research on Neurodevelopmental Disorders from the UC Davis Department of
   Psychiatry and Behavioral Sciences and UC Davis MIND Institute.
NR 84
TC 4
Z9 4
U1 7
U2 10
PU ROUTLEDGE JOURNALS, TAYLOR & FRANCIS LTD
PI ABINGDON
PA 2-4 PARK SQUARE, MILTON PARK, ABINGDON OX14 4RN, OXON, ENGLAND
SN 1537-4416
EI 1537-4424
J9 J CLIN CHILD ADOLESC
JI J. Clin. Child Adolesc. Psychol.
PY 2019
VL 48
IS 3
BP 400
EP 411
DI 10.1080/15374416.2017.1381912
PG 12
WC Psychology, Clinical; Psychology, Developmental
SC Psychology
GA IH9CE
UT WOS:000474803000003
PM 29048245
DA 2020-02-16
ER

PT J
AU Smith, TE
   Martel, MM
AF Smith, Tess E.
   Martel, Michelle M.
TI Trait-Based Profiles of ADHD in Adolescents and Young Adults
SO JOURNAL OF CLINICAL CHILD AND ADOLESCENT PSYCHOLOGY
LA English
DT Article
ID ATTENTION-DEFICIT/HYPERACTIVITY DISORDER; DEFICIT HYPERACTIVITY
   DISORDER; SLUGGISH COGNITIVE TEMPO; DSM-IV SUBTYPES; PERSONALITY-TRAITS;
   EFFORTFUL CONTROL; PROBLEM BEHAVIOR; 5-FACTOR MODEL; CHILDHOOD; CHILDREN
AB Empirical work has examined the utility of using person-centered statistical approaches emphasizing traits to parsing attention deficit/hyperactivity disorder (ADHD) heterogeneity in preschool and school-age children. However, trait-based profiles have not yet been examined in other age ranges, specifically adolescence and young adulthood. Therefore, the goal of the present study is to examine trait-based profiles in adolescents and young adults with ADHD to evaluate their similarity with trait-based profiles in preschoolers and children with ADHD and through comparison with external correlates (e.g., comorbidity). One hundred eighty-two adolescents and 287 young adults completed measures of ADHD symptoms, personality and temperament traits, and comorbid internalizing and externalizing problems. Latent profile analysis suggested at least 3 consistent trait-based profiles related to ADHD within adolescents and young adults: low extraversion, high extraversion, and high neuroticism. These profiles were largely similar to those found in preschool and middle childhood and demonstrated similar comorbidity patterns, namely, the low-extraversion profile exhibited higher internalizing problems, the high-extraversion profile exhibited higher externalizing problems, and the small high-neuroticism profile exhibited descriptively higher levels of all comorbid problems. Such profiles may have utility for personalization of intervention based on trait profiles and comorbidity patterns, as well as-more speculatively-possible prognostic utility.
C1 [Smith, Tess E.; Martel, Michelle M.] Univ Kentucky, Dept Psychol, 111G Kastle Hall, Lexington, KY 40506 USA.
RP Smith, TE (reprint author), Univ Kentucky, Dept Psychol, 111G Kastle Hall, Lexington, KY 40506 USA.
EM tesm223@g.uky.edu
FU National Institute of Mental HealthUnited States Department of Health &
   Human ServicesNational Institutes of Health (NIH) - USANIH National
   Institute of Mental Health (NIMH) [R01-MH63146]
FX This research was supported by National Institute of Mental Health Grant
   R01-MH63146 to Joel Nigg.
NR 72
TC 1
Z9 1
U1 0
U2 0
PU ROUTLEDGE JOURNALS, TAYLOR & FRANCIS LTD
PI ABINGDON
PA 2-4 PARK SQUARE, MILTON PARK, ABINGDON OX14 4RN, OXON, ENGLAND
SN 1537-4416
EI 1537-4424
J9 J CLIN CHILD ADOLESC
JI J. Clin. Child Adolesc. Psychol.
PY 2019
VL 48
IS 3
BP 440
EP 454
DI 10.1080/15374416.2018.1491004
PG 15
WC Psychology, Clinical; Psychology, Developmental
SC Psychology
GA IH9CE
UT WOS:000474803000006
PM 30028226
DA 2020-02-16
ER

PT J
AU Fuligni, AJ
   Bai, S
   Krull, JL
   Gonzales, NA
AF Fuligni, Andrew J.
   Bai, Sunhye
   Krull, Jennifer L.
   Gonzales, Nancy A.
TI Individual Differences in Optimum Sleep for Daily Mood During
   Adolescence
SO JOURNAL OF CLINICAL CHILD AND ADOLESCENT PSYCHOLOGY
LA English
DT Article
ID RECOMMEND OPTIMAL SLEEP; SUFFICIENT EVIDENCE; AMERICAN; CHILDREN; TIME;
   ASSOCIATION; ADJUSTMENT; QUANTITY; SYMPTOMS; QUALITY
AB Efforts to establish an empirical basis for recommended sleep durations during adolescence need to take into account individual differences in optimum sleep, defined as the amount of sleep at which peak functioning is observed. A total of 419 adolescents (M-age=15.03 years) with Mexican American backgrounds reported their nightly sleep duration and daily mood for a 2-week period at 1 or 2 waves of data collection, 1 year apart. Adolescents also completed an established measure of symptomatology. Multilevel modeling revealed a nonlinear association between sleep duration and next-day mood, whereby both too little and too much sleep were associated with elevated levels of daily distress. Significant individual differences in optimum sleep were observed such that younger adolescents and those with elevated levels of internalizing and total symptomatology evidenced greater sleep durations on nights before they reported their lowest levels of daily distress. Younger adolescents and those with higher internalizing and total symptomatology may need more sleep to reach their peak functioning the next day, at least in terms of daily mood.
C1 [Fuligni, Andrew J.] Univ Calif Los Angeles, Dept Psychol, Semel Inst Neurosci & Human Behav, Los Angeles, CA USA.
   [Bai, Sunhye; Krull, Jennifer L.] Univ Calif Los Angeles, Dept Psychol, Los Angeles, CA USA.
   [Gonzales, Nancy A.] Arizona State Univ, Dept Psychol, Tempe, AZ 85287 USA.
RP Fuligni, AJ (reprint author), 760 Westwood Plaza,Box 62, Los Angeles, CA 90024 USA.
EM afuligni@ucla.edu
FU Eunice Kennedy Shriver National Institute of Child Health and Human
   DevelopmentUnited States Department of Health & Human ServicesNational
   Institutes of Health (NIH) - USANIH Eunice Kennedy Shriver National
   Institute of Child Health & Human Development (NICHD) [R01-HD057164];
   UCLA California Center for Population Research - National Institute of
   Child Health and Human Development [P2C-HD041022]
FX The research was supported by funding from the Eunice Kennedy Shriver
   National Institute of Child Health and Human Development (R01-HD057164)
   and the UCLA California Center for Population Research, which is
   supported by the National Institute of Child Health and Human
   Development (P2C-HD041022). The content does not necessarily represent
   the official views of the National Institute of Child Health and Human
   Development or the National Institutes of Health.
NR 40
TC 9
Z9 9
U1 4
U2 4
PU ROUTLEDGE JOURNALS, TAYLOR & FRANCIS LTD
PI ABINGDON
PA 2-4 PARK SQUARE, MILTON PARK, ABINGDON OX14 4RN, OXON, ENGLAND
SN 1537-4416
EI 1537-4424
J9 J CLIN CHILD ADOLESC
JI J. Clin. Child Adolesc. Psychol.
PY 2019
VL 48
IS 3
BP 469
EP 479
DI 10.1080/15374416.2017.1357126
PG 11
WC Psychology, Clinical; Psychology, Developmental
SC Psychology
GA IH9CE
UT WOS:000474803000008
PM 28820607
HC Y
HP N
DA 2020-02-16
ER

PT J
AU Morningstar, M
   Dirks, MA
   Rappaport, BI
   Pine, DS
   Nelson, EE
AF Morningstar, Michele
   Dirks, Melanie A.
   Rappaport, Brent I.
   Pine, Daniel S.
   Nelson, Eric E.
TI Associations Between Anxious and Depressive Symptoms and the Recognition
   of Vocal Socioemotional Expressions in Youth
SO JOURNAL OF CLINICAL CHILD AND ADOLESCENT PSYCHOLOGY
LA English
DT Article
ID EMOTIONAL FACIAL EXPRESSIONS; PEER RELATIONS; SOCIAL ANXIETY; EARLY
   ADOLESCENCE; LATE CHILDHOOD; DISORDERS; CHILDREN; MOOD; VICTIMIZATION;
   HAPPINESS
AB The current study examined the associations between internalizing symptoms and adolescents' recognition of vocal socioemotional expressions produced by youth. Fifty-seven youth (8-17years old, M=12.62, SD=2.66; 29 anxious, 28 nonanxious; 32 female, 25 male) were asked to identify the intended expression in auditory recordings of youth's portrayals of basic emotions and social attitudes. Recognition accuracy increased with age, suggesting that the ability to recognize vocal affect continues to develop into adolescence. Anxiety symptoms were not associated with recognition ability, but youth's depressive symptoms were related to poorer identification of anger and happiness. Youth experiencing symptoms of depression may be likely to misinterpret vocal expressions of happiness and anger.
C1 [Morningstar, Michele; Dirks, Melanie A.] McGill Univ, Dept Psychol, 1205 Dr Penfield Ave, Montreal, PQ H3A 1B1, Canada.
   [Rappaport, Brent I.; Pine, Daniel S.; Nelson, Eric E.] NIMH, Sect Dev & Affect Neurosci, Bethesda, MD 20892 USA.
   [Nelson, Eric E.] Nationwide Childrens Hosp, Ctr Biobehav Hlth, Columbus, OH USA.
RP Morningstar, M (reprint author), McGill Univ, Dept Psychol, 1205 Dr Penfield Ave, Montreal, PQ H3A 1B1, Canada.
EM michele.morningstar@mail.mcgill.ca
RI Pine, Daniel/Z-1601-2019
FU intramural research program of the National Institute of Mental
   HealthUnited States Department of Health & Human ServicesNational
   Institutes of Health (NIH) - USANIH National Institute of Mental Health
   (NIMH)
FX This work was funded by the intramural research program of the National
   Institute of Mental Health.
NR 84
TC 4
Z9 4
U1 0
U2 1
PU ROUTLEDGE JOURNALS, TAYLOR & FRANCIS LTD
PI ABINGDON
PA 2-4 PARK SQUARE, MILTON PARK, ABINGDON OX14 4RN, OXON, ENGLAND
SN 1537-4416
EI 1537-4424
J9 J CLIN CHILD ADOLESC
JI J. Clin. Child Adolesc. Psychol.
PY 2019
VL 48
IS 3
BP 491
EP 500
DI 10.1080/15374416.2017.1350963
PG 10
WC Psychology, Clinical; Psychology, Developmental
SC Psychology
GA IH9CE
UT WOS:000474803000010
PM 28820619
DA 2020-02-16
ER

PT J
AU Borelli, JL
   Palmer, A
   Vanwoerden, S
   Sharp, C
AF Borelli, Jessica L.
   Palmer, Alexandra
   Vanwoerden, Salome
   Sharp, Carla
TI Convergence in Reports of Adolescents' Psychopathology: A Focus on
   Disorganized Attachment and Reflective Functioning
SO JOURNAL OF CLINICAL CHILD AND ADOLESCENT PSYCHOLOGY
LA English
DT Article
ID INFORMANT DISCREPANCIES; CHILD ATTACHMENT; INSECURE ATTACHMENT; ADULT
   ATTACHMENT; PARENT; BEHAVIOR; AGREEMENT; INFANT; PREDICTORS; SYMPTOMS
AB Although convergence in parent-youth reports of adolescent psychopathology is critical for treatment planning, research documents a pervasive lack of agreement in ratings of adolescents' symptoms. Attachment insecurity (particularly disorganized attachment) and impoverished reflective functioning (RF) are 2 theoretically implicated predictors of low convergence that have not been examined in the literature. In a cross-sectional investigation of adolescents receiving inpatient psychiatric treatment, we examined whether disorganized attachment and low (adolescent and parent) RF were associated with patterns of convergence in adolescent internalizing and externalizing symptoms. Compared with organized adolescents, disorganized adolescents had lower parent-youth convergence in reports of their internalizing symptoms and higher convergence in reports of their externalizing symptoms; low adolescent self-focused RF was associated with low convergence in parent-adolescent reports of internalizing symptoms, whereas low adolescent global RF was associated with high convergence in parent-adolescent reports of externalizing symptoms. Among adolescents receiving inpatient psychiatric treatment, disorganized attachment and lower RF were associated with weaker internalizing symptom convergence and greater externalizing symptom convergence, which if replicated, could inform assessment strategies and treatment planning in this setting.
C1 [Borelli, Jessica L.] Univ Calif Irvine, UCI THRIVE Lab, Dept Psychol & Social Behav, 4201 Social & Behav Sci Gateway, Irvine, CA 92697 USA.
   [Palmer, Alexandra] Pomona Coll, Dept Psychol, Claremont, CA 91711 USA.
   [Vanwoerden, Salome; Sharp, Carla] Univ Houston, Dept Psychol, Houston, TX 77004 USA.
RP Borelli, JL (reprint author), Univ Calif Irvine, UCI THRIVE Lab, Dept Psychol & Social Behav, 4201 Social & Behav Sci Gateway, Irvine, CA 92697 USA.
EM Jessica.borelli@uci.edu
OI Vanwoerden, Salome/0000-0001-6966-2131
NR 61
TC 2
Z9 2
U1 0
U2 1
PU ROUTLEDGE JOURNALS, TAYLOR & FRANCIS LTD
PI ABINGDON
PA 2-4 PARK SQUARE, MILTON PARK, ABINGDON OX14 4RN, OXON, ENGLAND
SN 1537-4416
EI 1537-4424
J9 J CLIN CHILD ADOLESC
JI J. Clin. Child Adolesc. Psychol.
PY 2019
VL 48
IS 4
BP 568
EP 581
DI 10.1080/15374416.2017.1399400
PG 14
WC Psychology, Clinical; Psychology, Developmental
SC Psychology
GA IH9CH
UT WOS:000474803300002
PM 29236525
DA 2020-02-16
ER

PT J
AU Felton, JW
   Collado, A
   Havewala, M
   Shadur, JM
   MacPherson, L
   Lejuez, CW
AF Felton, Julia W.
   Collado, Anahi
   Havewala, Mazneen
   Shadur, Julia M.
   MacPherson, Laura
   Lejuez, Carl W.
TI Distress Tolerance Interacts With Negative Life Events to Predict
   Depressive Symptoms Across Adolescence
SO JOURNAL OF CLINICAL CHILD AND ADOLESCENT PSYCHOLOGY
LA English
DT Article
ID REVISED CHILD ANXIETY; INTERNALIZING SYMPTOMS; PROBLEMATIC ALCOHOL;
   MAJOR DEPRESSION; YOUNG-ADULTS; SELF-REPORT; STRESS; PREVALENCE;
   REACTIVITY; SCALE
AB Adolescence is a vulnerable period for the development of depressive disorders. Recent research has demonstrated the importance of distress tolerance in the onset and maintenance of depression during adulthood; however, little is known about its role in predicting depressive symptoms among adolescents. The current study examines the effect of distress tolerance and co-occurring negative life events on the developmental trajectory of depressive symptoms from middle to late adolescence. Our sample included 117 adolescent boys and girls (44.4% female, 54.6% White). Participants were, on average, 16 years old at baseline (SD=0.90) and completed self-report inventories of negative life events and depressive symptoms; distress tolerance was assessed using a behavioral measure. Utilizing a latent growth curve approach, we found a significant interaction between distress tolerance and negative life events in predicting increases in depressive symptoms over time. Follow-up analyses suggest that negative life events were associated with greater increases in depressive symptoms over time for adolescents with lower levels of distress tolerance only. The study highlights the moderating role of distress intolerance in the relation between negative life events and depressive symptoms, and underscores the importance of targeting distress tolerance for treating depression among youth.
C1 [Felton, Julia W.] Michigan State Univ, Div Publ Hlth, Flint, MI 48502 USA.
   [Collado, Anahi; Havewala, Mazneen; Shadur, Julia M.] Univ Maryland, Dept Psychol, College Pk, MD 20742 USA.
   [MacPherson, Laura] Univ Maryland Marlene & Stuart Greenebaum, Comprehens Canc Ctr, Baltimore, MD USA.
   [Lejuez, Carl W.] Univ Kansas, Dept Psychol, Lawrence, KS 66045 USA.
RP Felton, JW (reprint author), Michigan State Univ, Div Publ Hlth, Flint, MI 48502 USA.
EM jfelto-n1@umd.edu
OI Lejuez, Carl/0000-0003-2772-7835
FU National Institute of Drug AbuseUnited States Department of Health &
   Human ServicesNational Institutes of Health (NIH) - USANIH National
   Institute on Drug Abuse (NIDA) [R01DA018647]
FX This research was supported in part by a grant from the National
   Institute of Drug Abuse Grant R01DA018647 (primary investigator, C.W.
   Lejuez).
NR 64
TC 1
Z9 1
U1 1
U2 1
PU ROUTLEDGE JOURNALS, TAYLOR & FRANCIS LTD
PI ABINGDON
PA 2-4 PARK SQUARE, MILTON PARK, ABINGDON OX14 4RN, OXON, ENGLAND
SN 1537-4416
EI 1537-4424
J9 J CLIN CHILD ADOLESC
JI J. Clin. Child Adolesc. Psychol.
PY 2019
VL 48
IS 4
BP 633
EP 642
DI 10.1080/15374416.2017.1405354
PG 10
WC Psychology, Clinical; Psychology, Developmental
SC Psychology
GA IH9CH
UT WOS:000474803300007
PM 29364742
DA 2020-02-16
ER

PT J
AU Pengpid, S
   Peltzer, K
AF Pengpid, Supa
   Peltzer, Karl
TI Prevalence and correlates of past 12-month suicide attempt among
   in-school adolescents in Guatemala
SO PSYCHOLOGY RESEARCH AND BEHAVIOR MANAGEMENT
LA English
DT Article
DE suicidal attempt; demographic factors; internalizing problems;
   externalizing problems; Guatemala
ID URBAN
AB Background: The aim of this investigation was to estimate the prevalence of past 12-month suicide attempts and associated factors among in-school adolescents in Guatemala.
   Methods: Cross-sectional data from the 2014 "Global School-based Health Survey (GSHS)'' included 4,274 students (median age 14 years, interquartile range=2 years) that were representative of all middle school students in Guatemala.
   Results: The prevalence of past 12-month suicide attempt was 16.6%, 12.2% among boys and 20.2% among girls. Among students with a suicide attempt in the past year, 52.8% had a suicide plan in the past year. In adjusted logistic regression analysis, male sex and loneliness were associated with past 12-month suicide attempt, and among boys, none of the variables, and among girls, loneliness and current alcohol use were associated with past 12-month suicide attempt.
   Conclusion: A high prevalence and several specific factors associated with suicide attempt were identified which can help in guiding preventive strategies.
C1 [Pengpid, Supa] Mahidol Univ, ASEAN Inst Hlth Dev, Phutthamonthon, Nakhonpathom, Thailand.
   [Pengpid, Supa; Peltzer, Karl] North West Univ, Off Deputy Vice Chancellor, Potchefstroom, South Africa.
   [Pengpid, Supa; Peltzer, Karl] North West Univ, Res & Innovat, Potchefstroom, South Africa.
RP Peltzer, K (reprint author), North West Univ, Res & Innovat Off, Potchefstroom Campus,11 Hoffman St, ZA-2531 Potchefstroom, South Africa.
EM kfpeltzer@gmail.com
RI Peltzer, Karl/D-1518-2019
OI Peltzer, Karl/0000-0002-5980-0876
NR 24
TC 0
Z9 0
U1 0
U2 0
PU DOVE MEDICAL PRESS LTD
PI ALBANY
PA PO BOX 300-008, ALBANY, AUCKLAND 0752, NEW ZEALAND
SN 1179-1578
J9 PSYCHOL RES BEHAV MA
JI Psychol. Res. Behav. Manag.
PY 2019
VL 12
BP 523
EP 529
DI 10.2147/PRBM.S212648
PG 7
WC Psychology, Clinical; Psychiatry; Psychology, Multidisciplinary
SC Psychology; Psychiatry
GA IH5PR
UT WOS:000474546500002
PM 31372072
OA DOAJ Gold, Green Published
DA 2020-02-16
ER

PT J
AU Salavera, C
   Usan, P
AF Salavera, Carlos
   Usan, Pablo
TI Influence of internalizing and externalizing problems on self-efficacy
   in Secondary students
SO RIE-REVISTA DE INVESTIGACION EDUCATIVA
LA Spanish
DT Article
DE self-efficacy; internalizing problems; externalizing problems; secondary
   students
ID ACADEMIC-PERFORMANCE; SOCIAL-SKILLS; ADOLESCENCE; GENDER; INTELLIGENCE;
   AGGRESSION; DEPRESSION; CHILDHOOD; CHILDREN
AB Self-efficacy has an impact on the academic results of our students. This can be related to the internalizing and externalizing problems of the individual. We evaluated 1402 secondary students between 12 to 17 years old (50.71% male, M = 14.94 years) in the region of Zaragoza in order to analyse the relationship between internalizing, externalizing and self-efficacy problems. The results show how women obtained higher scores in internalizing problems and men in externalizing problems regarding aggression and antisocial behaviour. Internalizing problems such as Depression, Obsession-Compulsion (R-2=.302) in the case of men and Depression and Anxiety (R-2=.458) in the case women acted as predictors of self-efficacy. In addition, none of the externalizing problems predicted self-efficacy. The model between self-efficacy, internalizing and externalizing problems obtained a good fit and internalizing factors showed an inverse relationship with self-efficacy (r=-.36), while externalizing problems showed a low correlation (r=.12) with this. In conclusion, the study showed how a greater presence of internalizing problems leads to lower self-efficacy in secondary students as well as the scarce influence of externalizing problems in relation to self-efficacy.
C1 [Salavera, Carlos; Usan, Pablo] Univ Zaragoza, Fac Educ, OPIICS Observ Invest & Innovac Ciencias Sociales, Zaragoza, Spain.
RP Salavera, C (reprint author), Univ Zaragoza, Fac Educ, Calle Pedro Cerbuna 12, E-50009 Zaragoza, Spain.
EM salavera@unizar.es
NR 39
TC 0
Z9 0
U1 1
U2 1
PU EDIT UM-EDICIONES UNIV MURCIA
PI MURCIA
PA EDIFICIO SAAVEDRA FAJARDO, C/O ACTOR ISIDORO MAIQUEZ 9, MURCIA, 30007,
   SPAIN
SN 0212-4068
EI 1989-9106
J9 RIE-REV INVESTIG EDU
JI RIE-Rev. Investig. Educ.
PY 2019
VL 37
IS 2
BP 413
EP 429
DI 10.6018/rie.37.2.323351
PG 17
WC Education & Educational Research
SC Education & Educational Research
GA IF7VN
UT WOS:000473293700008
OA DOAJ Gold
DA 2020-02-16
ER

PT J
AU Cho, HN
   Ha, EH
AF Cho, Han Nah
   Ha, Eun Hye
TI A Validation Study of the Korean Child Behavior Checklist 1.5-5 in the
   Diagnosis of Autism Spectrum Disorder and Non-Autism Spectrum Disorder
SO JOURNAL OF THE KOREAN ACADEMY OF CHILD AND ADOLESCENT PSYCHIATRY
LA English
DT Article
DE Korean Child Behavior Checklist 1.5-5; Autism spectrum disorder;
   Withdrawn; Diagnostic and Statistical Manual of Mental Disorders
   pervasive developmental problems; Internalizing
ID CBCL
AB Objectives: The purpose of this study was to analyze the discriminant validity and the clinical cut off scores of the Child Behavior Checklist 1.5-5 (CBCL 1.5-5) in the diagnosis of autism spectrum disorder (ASD) and non-ASD.
   Methods: In total, 104 ASD and 441 non-ASD infants were included in the study. T-test, discriminant analysis, receiver operating characteristic (ROC) curve analysis, and odds ratio analysis were performed on the data.
   Results: The discriminant validity was confirmed by mean differences and discriminant analysis on the subscales of Emotionally reactive, Somatic complaints, Withdrawn, Sleep problems, Attention problems, Aggressive behavior, Internalizing problems, Externalizing problems, and Total problems, along with the Diagnostic and Statistical Manual of Mental Disorders (DSM)-oriented scales between the two groups. ROC analysis showed that the following subscales significantly separated ASD from normal infants: Emotionally reactive, Somatic complaints, Withdrawn, Sleep problems, Attention problems, Aggressive behavior, Internalizing problems, Externalizing problems, Total problems, and DSM pervasive developmental problems. Moreover, the clinical cut off score criteria adopted in the Korean-CBCL 1.5-5 were shown to be valid for the subscales Withdrawn, Internalizing problems, Externalizing problems, Total problems, and DSM pervasive developmental problems.
   Conclusion: The subscales of Withdrawn, Internalizing problems, Externalizing problems, Total problems, and DSM pervasive developmental problems significantly discriminated infants with ASD.
C1 [Cho, Han Nah; Ha, Eun Hye] Sookmyung Womens Univ, Dept Child Welf & Studies, 100 Cheongpa Ro 47 Gil, Seoul 04310, South Korea.
RP Ha, EH (reprint author), Sookmyung Womens Univ, Dept Child Welf & Studies, 100 Cheongpa Ro 47 Gil, Seoul 04310, South Korea.
EM graceha@sookmyung.ac.kr
NR 20
TC 0
Z9 0
U1 0
U2 0
PU KOREAN ACAD CHILD & ADOLESCENT PSYCHIATRY
PI SEOUL
PA 1520 LG ECLAT, 1599-2 SEOCHO-DONG, SEOCHO-GU, SEOUL, 130-070, SOUTH
   KOREA
SN 1225-729X
EI 2233-9183
J9 J KOR ACAD CHILD ADO
JI J. Kor. Acad. Child Adolesc. Psychiat.
PD JAN
PY 2019
VL 30
IS 1
BP 9
EP 16
DI 10.5765/jkacap.180018.1
PG 8
WC Psychiatry
SC Psychiatry
GA ID8UF
UT WOS:000471961200003
OA Bronze, Other Gold
DA 2020-02-16
ER

PT J
AU Moody, KL
   Mercer, K
   Glass, M
AF Moody, Kendall L.
   Mercer, Kimberley
   Glass, Mitzi
TI An Integrative Review of the Prevalence of Depression among Pediatric
   Patients with Sickle Cell Disease
SO SOCIAL WORK IN PUBLIC HEALTH
LA English
DT Review
DE Sickle cell disease; chronic illness; depression; pediatric;
   psychosocial
ID QUALITY-OF-LIFE; INTERNALIZING SYMPTOMS; PEER RELATIONSHIPS;
   ADOLESCENTS; CHILDREN; PAIN; ADULTS; FAMILY
AB Sickle cell disease (SCD), a common hematological disorder, has received increased interest from researchers who set to discover whether individuals with SCD are at risk for depression. However, the prevalence of depression varies substantially between published studies. Therefore, two aims were identified in this critical review: (1) to summarize the prevalence of depression among children and adolescents diagnosed with SCD and (2) identify if disease severity predicts rates of depression within this population. Results from the 13 studies included in this review show the prevalence of depression was between 4%-46%. Pain predicted a higher occurrence of depression within this population.
C1 [Moody, Kendall L.; Mercer, Kimberley; Glass, Mitzi] Childrens Hosp Kings Daughters, Dept Social Work, 601 Childrens Lane, Norfolk, VA 23507 USA.
RP Moody, KL (reprint author), Childrens Hosp Kings Daughters, Dept Social Work, 601 Childrens Lane, Norfolk, VA 23507 USA.
EM Kendall.l.moody@gmail.com
OI Moody, Kendall/0000-0002-4833-3037
NR 35
TC 0
Z9 0
U1 0
U2 0
PU ROUTLEDGE JOURNALS, TAYLOR & FRANCIS LTD
PI ABINGDON
PA 2-4 PARK SQUARE, MILTON PARK, ABINGDON OX14 4RN, OXON, ENGLAND
SN 1937-1918
EI 1937-190X
J9 SOC WORK PUBLIC HLTH
JI Soc. Work Public Health
PY 2019
VL 34
IS 4
BP 343
EP 352
DI 10.1080/19371918.2019.1606754
PG 10
WC Public, Environmental & Occupational Health; Social Work
SC Public, Environmental & Occupational Health; Social Work
GA ID6MW
UT WOS:000471793900006
PM 31033425
DA 2020-02-16
ER

PT J
AU Yeung, JWK
AF Yeung, Jerf W. K.
TI Family Socialization and Chinese Youth Children's Development: Does
   psychosocial Maturity Matter?
SO MARRIAGE AND FAMILY REVIEW
LA English
DT Article
DE family socialization; internalizing and externalizing problems;
   psychosocial maturity
ID ANXIETY STRESS SCALES; SUBSTANCE USE; SELF-CONTROL; ANTISOCIAL-BEHAVIOR;
   MATERNAL DEPRESSION; HONG-KONG; ADOLESCENCE; RELIGIOSITY; PARENT; RISK
AB The present study examined the effects of family socialization in the form of family processes and parenting practices on youth children's internalizing and externalizing problems concomitantly in a sample of Chinese parent-child dyads. The results generally support that (1) family socialization is crucially influential on the youth outcomes, in which parenting is a function of family processes; (2) youth's psychosocial maturity significantly mediates the effects of family socialization on their outcomes; (3) effects of family processes are observed more pronounced as compared with parenting practices; and (4) more complicatedly varying effects of family processes and parenting practices on the youth outcomes appear when setting free the mediations of psychosocial maturity across different structural models. Service implications of the findings and future research directions are briefly discussed.
C1 [Yeung, Jerf W. K.] City Univ Hong Kong, Dept Social & Behav Sci, Kowloon, Hong Kong, Peoples R China.
RP Yeung, JWK (reprint author), City Univ Hong Kong, Dept Appl Social Sci, Kowloon, Hong Kong, Peoples R China.
EM ssjerf@gmail.com
NR 45
TC 0
Z9 0
U1 3
U2 9
PU ROUTLEDGE JOURNALS, TAYLOR & FRANCIS LTD
PI ABINGDON
PA 2-4 PARK SQUARE, MILTON PARK, ABINGDON OX14 4RN, OXON, ENGLAND
SN 0149-4929
EI 1540-9635
J9 MARRIAGE FAM REV
JI Marriage Fam. Rev.
PY 2019
VL 55
IS 4
BP 346
EP 365
DI 10.1080/01494929.2018.1478921
PG 20
WC Family Studies
SC Family Studies
GA ID6GS
UT WOS:000471776300003
DA 2020-02-16
ER

PT J
AU Hollanders, JJ
   Schaefer, N
   van der Pal, SM
   Oosterlaan, J
   Rotteveel, J
   Finken, MJJ
   Hille, ETM
   de Groot, CH
   Kloosterboer-Boerrigter, H
   den Ouden, AL
   Rijpstra, A
   Verloove-Vanhorick, SP
   Vogelaar, JA
   Kok, JH
   Ilsen, A
   van der Lans, M
   Boelen-van der Loo, WJC
   Lundqvist, T
   Heymans, HSA
   Duiverman, EJ
   Geven, WB
   Duiverman, ML
   Geven, LI
   Vrijlandt, EJLE
   Mulder, ALM
   Gerver, A
   Kollee, LAA
   Reijmers, L
   Sonnemans, R
   Wit, JM
   Dekker, FW
   Finken, MJJ
   Weisglas-Kuperus, N
   Keijzer-Veen, MG
   van der Heijden, AJ
   van Goudoever, JB
   van Weissenbruch, MM
   Cranendonk, A
   Delemarre-van de Waal, HA
   de Groot, L
   Samsom, JF
   de Vries, LS
   Rademaker, KJ
   Moerman, E
   Voogsgeerd, M
   de Kleine, MJK
   Andriessen, P
   Dielissen-van Helvoirt, CCM
   Mohamed, I
   van Straaten, HLM
   Baerts, W
   Slots-Kloosterboer, GWV
   Tuller-Pikkemaat, EMJ
   Ens-Dokkum, MH
   van Steenbrugge, GJ
AF Hollanders, Jonneke J.
   Schaefer, Nina
   van der Pal, Sylvia M.
   Oosterlaan, Jaap
   Rotteveel, Joost
   Finken, Martijn J. J.
   Hille, E. T. M.
   de Groot, C. H.
   Kloosterboer-Boerrigter, H.
   den Ouden, A. L.
   Rijpstra, A.
   Verloove-Vanhorick, S. P.
   Vogelaar, J. A.
   Kok, J. H.
   Ilsen, A.
   van der Lans, M.
   Boelen-van der Loo, W. J. C.
   Lundqvist, T.
   Heymans, H. S. A.
   Duiverman, E. J.
   Geven, W. B.
   Duiverman, M. L.
   Geven, L. I.
   Vrijlandt, E. J. L. E.
   Mulder, A. L. M.
   Gerver, A.
   Kollee, L. A. A.
   Reijmers, L.
   Sonnemans, R.
   Wit, J. M.
   Dekker, F. W.
   Finken, M. J. J.
   Weisglas-Kuperus, N.
   Keijzer-Veen, M. G.
   van der Heijden, A. J.
   van Goudoever, J. B.
   van Weissenbruch, M. M.
   Cranendonk, A.
   Delemarre-van de Waal, H. A.
   de Groot, L.
   Samsom, J. F.
   de Vries, L. S.
   Rademaker, K. J.
   Moerman, E.
   Voogsgeerd, M.
   de Kleine, M. J. K.
   Andriessen, P.
   Dielissen-van Helvoirt, C. C. M.
   Mohamed, I.
   van Straaten, H. L. M.
   Baerts, W.
   Slots-Kloosterboer, G. W. Veneklaas
   Tuller-Pikkemaat, E. M. J.
   Ens-Dokkum, M. H.
   van Steenbrugge, G. J.
CA Dutch POPS-19 Collaborative Study
TI Long-Term Neurodevelopmental and Functional Outcomes of Infants Born
   Very Preterm and/or with a Very Low Birth Weight
SO NEONATOLOGY
LA English
DT Article
DE Prematurity; Low gestational age; Adolescents; IQ; Behavior; Health
   status; Neuromotor functioning
ID YOUNG-ADULTS BORN; GESTATIONAL-AGE INFANTS; CHILDREN BORN;
   PSYCHOPATHOLOGY; PROJECT; HEALTH; COHORT; LIFE
AB Background: Birth weight (BW) is often used as a proxy for gestational age (GA) in studies on preterm birth. Recent findings indicate that, in addition to perinatal outcomes, subjects born very preterm (VP; GA < 32 weeks) differ from those with a very low birth weight (VLBW; BW < 1,500 g) in postnatal growth up to their final height. Objective: To study whether neurodevelopmental and functional outcomes at the age of 19 years differ in VP and/or VLBW subjects. Methods: 705 19-year-old subjects from the Project on Preterm and Small-for-Gestational-Age Infants (POPS) cohort were classified as (1) VP+/VLBW+ (n = 354), (2) VP+/VLBW-(n = 144), or (3) VP-/VLBW+ (n = 207), and compared with regard to IQ as assessed with the Multicultural Capacity Test-intermediate level; neuromotor function using Touwen's examination of mild neurologic dysfunction; hearing loss; self-and parent-reported behavioral and emotional functioning; educational achievement and occupation; and self-assessed health using the Health Utilities Index and the London Handicap Scale. Results: VP+/VLBW-infants, on average, had 3.8-point higher IQ scores (95% confidence interval [CI] 0.57.1), a trend towards higher educational achievement, 3.3dB better hearing (95% CI 1.2-5.4), and less anxious behavior, attention problems, and internalizing behavior than to VP+/VLBW+ subjects. VP-/VLBW+ infants reported 1.8 increased odds (95% CI 1.2-2.6) of poor health compared to VP+/VLBW+ subjects. Conclusions: At the age of 19 years, subjects born VP+/VLBW+, VP+/VLBW-, and VP-/VLBW+ have different neurodevelopmental and functional outcomes, although effect sizes are small. Hence, the terms VP and VLBW are not interchangeable. We recommend, at least for industrialized countries, to base inclusion in future studies on preterm populations on GA instead of on BW. (c) 2018 The Author(s) Published by S. Karger AG, Basel
C1 [Hollanders, Jonneke J.; Schaefer, Nina; Rotteveel, Joost; Finken, Martijn J. J.] Vrije Univ Amsterdam Med Ctr, Dept Pediat, Room KTC 4-033,Postbus 7057, NL-1007 MB Amsterdam, Netherlands.
   [van der Pal, Sylvia M.] TNO, Child Hlth, Leiden, Netherlands.
   [Oosterlaan, Jaap] Vrije Univ Amsterdam, Dept Clin Neuropsychol, Amsterdam, Netherlands.
   [Hille, E. T. M.; de Groot, C. H.; Kloosterboer-Boerrigter, H.; den Ouden, A. L.; Rijpstra, A.; Verloove-Vanhorick, S. P.; Vogelaar, J. A.] TNO Qual Life, Leiden, Netherlands.
   [Kok, J. H.; Ilsen, A.; van der Lans, M.; Boelen-van der Loo, W. J. C.; Lundqvist, T.; Heymans, H. S. A.] Emma Childrens Hosp AMC, Amsterdam, Netherlands.
   [Duiverman, E. J.; Geven, W. B.; Duiverman, M. L.; Geven, L. I.; Vrijlandt, E. J. L. E.] Univ Hosp Groningen, Beatrix Childrens Hosp, Groningen, Netherlands.
   [Mulder, A. L. M.; Gerver, A.] Univ Hosp Maastricht, Maastricht, Netherlands.
   [Kollee, L. A. A.; Reijmers, L.; Sonnemans, R.] Radboud Univ Nijmegen Med Ctr, Nijmegen, Netherlands.
   [Wit, J. M.; Dekker, F. W.; Finken, M. J. J.] Leiden Univ, Med Ctr, Leiden, Netherlands.
   [Weisglas-Kuperus, N.; Keijzer-Veen, M. G.; van der Heijden, A. J.; van Goudoever, J. B.] Univ Med Ctr Rotterdam, Erasmus MC Sophia Childrens Hosp, Rotterdam, Netherlands.
   [van Weissenbruch, M. M.; Cranendonk, A.; Delemarre-van de Waal, H. A.; de Groot, L.; Samsom, J. F.] Vrije Univ Amsterdam Med Ctr, Amsterdam, Netherlands.
   [de Vries, L. S.; Rademaker, K. J.; Moerman, E.; Voogsgeerd, M.] UMC, Wilhelmina Childrens Hosp, Utrecht, Netherlands.
   [de Kleine, M. J. K.; Andriessen, P.; Dielissen-van Helvoirt, C. C. M.; Mohamed, I.] Maxima Med Ctr, Veldhoven, Netherlands.
   [van Straaten, H. L. M.; Baerts, W.; Slots-Kloosterboer, G. W. Veneklaas; Tuller-Pikkemaat, E. M. J.] Isala Clin, Zwolle, Netherlands.
   [Ens-Dokkum, M. H.] Royal Effatha Guyot Grp, Zoetermeer, Netherlands.
   [van Steenbrugge, G. J.] Assoc Parents Premature Babies, Amsterdam, Netherlands.
RP Hollanders, JJ (reprint author), Vrije Univ Amsterdam Med Ctr, Dept Pediat, Room KTC 4-033,Postbus 7057, NL-1007 MB Amsterdam, Netherlands.
EM j.hollanders@vumc.nl
FU Netherlands Organisation for Health Research and Development
   (ZonMw)Netherlands Organization for Health Research and Development;
   Edgar Doncker Foundation; Foundation for Public Health Fundraising
   Campaigns; Phelps Foundation; Swart-van Essen Foundation; Foundation for
   Childrens Welfare Stamps; TNO Prevention and Health; Netherlands
   Organisation for Scientific Research (NWO)Netherlands Organization for
   Scientific Research (NWO); Dutch Kidney Foundation; Sophia Foundation
   for Medical Research; Stichting Astmabestrijding; Royal Effatha Guyot
   group
FX The authors did not receive funding for this particular article. The
   POPS-19 follow-up was supported by grants from the Netherlands
   Organisation for Health Research and Development (ZonMw), Edgar Doncker
   Foundation, Foundation for Public Health Fundraising Campaigns, Phelps
   Foundation, Swart-van Essen Foundation, Foundation for Childrens Welfare
   Stamps, TNO Prevention and Health, Netherlands Organisation for
   Scientific Research (NWO), Dutch Kidney Foundation, Sophia Foundation
   for Medical Research, Stichting Astmabestrijding, Royal Effatha Guyot
   group.
NR 32
TC 0
Z9 0
U1 1
U2 1
PU KARGER
PI BASEL
PA ALLSCHWILERSTRASSE 10, CH-4009 BASEL, SWITZERLAND
SN 1661-7800
EI 1661-7819
J9 NEONATOLOGY
JI Neonatology
PY 2019
VL 115
IS 4
BP 310
EP 319
DI 10.1159/000495133
PG 10
WC Pediatrics
SC Pediatrics
GA IC3KS
UT WOS:000470859900004
PM 30836372
OA Green Published, Other Gold
DA 2020-02-16
ER

PT J
AU Cetiner, O
   Sucuoglu, B
AF Cetiner, Ozlem
   Sucuoglu, Bulbin
TI Screening Children with Emotional and Behavioral Disorders in Elementary
   Schools
SO ANKARA UNIVERSITESI EGITIM BILIMLERI FAKULTESI OZEL EGITIM
   DERGISI-ANKARA UNIVERSITY FACULTY OF EDUCATIONAL SCIENCES JOURNAL OF
   SPECIAL EDUCATION
LA Turkish
DT Article
DE Elementary students; screening; risk; emotional and behavioral disorders
ID EXTERNALIZING BEHAVIORS; SCORE RELIABILITY; DIFFICULTIES QUESTIONNAIRE;
   MATERNAL DEPRESSION; EARLY INTERVENTION; INITIAL EVIDENCE; YOUNG
   ADULTHOOD; 1ST STEP; RISK; VALIDITY
AB The aim of this study is threefold: a. to investigate the psychometric characteristics of the Turkish Form of Student Risk Screening Scale (SRSS-T) that was developed to determine the risk students for emotional and behavioral disorders (EBD), b. to examine whether the SRSS scores of the students change according to the gender and grade levels, and c. to determine the elementary school students at high-risk group for emotional and behavioral problems based on SRSS scores. 108 teachers from 10 public elementary school administrated the SRSS for 2378 students. According to results of the analyses, the Turkish Form of the instrument has good validity and reliability, similar to the original form and the percentage of high-risk students in elementary school was approximately 6%. Total score and externalizing score of the boys and internalizing behaviors of girls were significantly higher than that of the others. In addition, total and subscale scores of 4th graders were higher than the scores of remaining of the groups. Results were discussed in terms of literature, limitation of the study was explained and recommendations for future studies were presented.
C1 [Cetiner, Ozlem; Sucuoglu, Bulbin] Hacettepe Univ, Ankara, Turkey.
RP Cetiner, O (reprint author), Hacettepe Univ, Ankara, Turkey.
EM ozlemsonmez84@gmail.com; sucuoglu@hacettepe.edu.tr
NR 67
TC 0
Z9 0
U1 1
U2 1
PU ANKARA UNIV, FAC EDUCATIONAL SCIENCES
PI ANKARA
PA CEBECI, ANKARA, 06590, TURKEY
SN 1304-7639
EI 2149-8261
J9 ANK UNIV EGIT BILIM
JI Ank. Univ. Egit. Bilim Fak. Ozel Egit. Derg.
PY 2019
VL 20
IS 1
BP 1
EP 28
DI 10.21565/ozelegitimdergisi.385874
PG 28
WC Education, Special
SC Education & Educational Research
GA IB1YE
UT WOS:000470062000002
OA DOAJ Gold
DA 2020-02-16
ER

PT J
AU Kaiser, T
   Li, JH
   Pollmann-Schult, M
AF Kaiser, Till
   Li, Jianghong
   Pollmann-Schult, Matthias
TI Evening and night work schedules and children's social and emotional
   well-being
SO COMMUNITY WORK & FAMILY
LA English
DT Article
DE Non-standard work; children; social and emotional well-being; SDQ;
   dual-earner couples; parenting
ID MEDIATION ANALYSIS; CONDUCT PROBLEMS; CHILDHOOD; MODERATOR; BEHAVIOR;
   MOTHERS
AB An emerging body of evidence shows that parents' non-standard work schedules have a detrimental effect on children's well-being. However, only a limited number of studies have investigated mediating factors that underpin this association. Likewise, only a few studies have examined the impact of fathers' non-standard work schedules on children's well-being. Based on data from the Families in Germany Study (FiD), this study aimed to address these research gaps. The sample consists of parents and their children at ages 7-8 and 9-10 (n = 838 child observations in dual-earner families). The data were collected in the years 2010-2013. Non-standard work hours were defined as working in evenings and or at night (every day, several times a week, or changing as shifts). Children's social and emotional well-being was measured with the Strengths and Difficulties Questionnaire (SDQ). The findings show that both mothers' and fathers' evening and night work schedules are linked to an increase in children's externalizing and internalizing behavior and that this association is partially mediated by mothers' and fathers' harsh and strict parenting, with a stronger mediation effect for fathers parenting.
C1 [Kaiser, Till] Ruhr Univ Bochum, Dept Psychol, Bochum, Germany.
   [Kaiser, Till; Li, Jianghong] WZB Berlin Social Sci Ctr, Berlin, Germany.
   [Li, Jianghong] Univ Western Australia, Telethon KIDS Inst, Perth, WA, Australia.
   [Li, Jianghong] Curtin Univ, Ctr Populat Hlth Res, Perth, WA, Australia.
   [Pollmann-Schult, Matthias] Otto von Guericke Univ, Fac Human Sci, Magdeburg, Germany.
RP Kaiser, T (reprint author), Ruhr Univ Bochum, Dept Psychol, Bochum, Germany.; Kaiser, T (reprint author), WZB Berlin Social Sci Ctr, Berlin, Germany.
EM till.kaiser@rub.de
OI Kaiser, Till/0000-0003-4984-1874
FU Deutsche ForschungsgemeinschaftGerman Research Foundation (DFG) [LI
   833/2-1]
FX This work was supported by Deutsche Forschungsgemeinschaft [Grant number
   LI 833/2-1].
NR 38
TC 1
Z9 1
U1 1
U2 2
PU ROUTLEDGE JOURNALS, TAYLOR & FRANCIS LTD
PI ABINGDON
PA 2-4 PARK SQUARE, MILTON PARK, ABINGDON OX14 4RN, OXON, ENGLAND
SN 1366-8803
EI 1469-3615
J9 COMMIMITY WORK FAM
JI Community Work Fam.
PY 2019
VL 22
IS 2
BP 167
EP 182
DI 10.1080/13668803.2017.1404443
PG 16
WC Sociology
SC Sociology
GA IB1WQ
UT WOS:000470056100004
OA Green Accepted
DA 2020-02-16
ER

PT J
AU O'Neill, AC
   Kuhlmeier, VA
   Craig, WM
AF O'Neill, Amy C.
   Kuhlmeier, Valerie A.
   Craig, Wendy M.
TI Examining the association between parenting and psychosomatic problems:
   self-esteem as a mediator across ages in early adolescence
SO INTERNATIONAL JOURNAL OF ADOLESCENCE AND YOUTH
LA English
DT Article
DE Self-esteem; adolescence; parents; psychosomatic
ID SECURE BASE; INTERNALIZING PROBLEMS; GENDER-DIFFERENCES; SENSITIVE
   PERIOD; PEER ATTACHMENT; SOCIAL SUPPORT; DEPRESSION; CHILDHOOD;
   SYMPTOMS; HEALTH
AB Supportive parenting is known to protect against psychosomatic manifestations of distress, yet the mechanisms through which this association operates are less clear. The present study evaluates children's self-esteem as a mediator, partially explaining the association between parent-child relationship quality and psychosomatic problems from late childhood to mid-adolescence. Results from a large, nationally-representative Canadian sample indicated that self-esteem partially mediated these associations, and self-esteem accounted for more shared variance between parent-child relationship quality and psychosomatic problems among younger children. Among older children, shared variance with self-esteem explained a smaller portion of this association, but the remaining direct effect of parent-child relationship on psychosomatic problems was larger. These findings suggest that supportive parents protect against psychosomatic problems, and that they do so by promoting self-esteem for younger children and through other mechanisms as children age. Results are discussed in the context of attachment theory and age-related trends in self-esteem development.
C1 [O'Neill, Amy C.; Kuhlmeier, Valerie A.; Craig, Wendy M.] Queens Univ, Dept Psychol, Kingston, ON, Canada.
RP O'Neill, AC (reprint author), Queens Univ, Dept Psychol, Kingston, ON, Canada.
EM 9ao19@queensu.ca
FU Public Health Agency of Canada
FX This work was supported by Public Health Agency of Canada.
NR 74
TC 0
Z9 0
U1 6
U2 6
PU ROUTLEDGE JOURNALS, TAYLOR & FRANCIS LTD
PI ABINGDON
PA 2-4 PARK SQUARE, MILTON PARK, ABINGDON OX14 4RN, OXON, ENGLAND
SN 0267-3843
EI 2164-4527
J9 INT J ADOLESC YOUTH
JI Int. J. Adolesc. Youth
PY 2019
VL 24
IS 2
BP 137
EP 148
DI 10.1080/02673843.2018.1482771
PG 12
WC Psychology, Developmental
SC Psychology
GA IB4VG
UT WOS:000470269600001
OA DOAJ Gold
DA 2020-02-16
ER

PT J
AU Harbin, SM
   Kelley, ML
   Piscitello, J
   Walker, SJ
AF Harbin, Shannon Marie
   Kelley, Mary Lou
   Piscitello, Jennifer
   Walker, Seandra J.
TI Multidimensional Bullying Victimization Scale: Development and
   validation
SO JOURNAL OF SCHOOL VIOLENCE
LA English
DT Article
DE Bullying; bully victimization; adolescents; school; measurement
ID MENTAL-HEALTH; PEER VICTIMIZATION; SCHOOL; CHILDREN; SUICIDALITY;
   AGGRESSION; BEHAVIORS; GENDER; VICTIM; ALPHA
AB The prevalence of bullying has increased over the past decade and is a public health concern. Existing measures of bullying lack breadth and/or psychometric support, which may inaccurately represent current rates of bullying. The purpose of this study was to develop and validate a psychometrically sound measure, the Multidimensional Bullying Victimization Scale (MBVS), to evaluate bullying in adolescents. An initial pool of items was generated and rated by 600 adolescents. Exploratory factor analyses yielded three factors-direct bulling, indirect bullying, and evaluative bullying. Confirmatory factor analyses were conducted on independent sample of 623 adolescents, supporting the original three-factor solution. Results indicate that the MBVS demonstrates good internal consistency, construct validity, and concurrent validity. The MBVS scores were significantly and positively correlated with internalizing and externalizing symptoms. The MBVS provides a reliable and valid assessment of adolescents' experiences with bully victimization.
C1 [Harbin, Shannon Marie; Kelley, Mary Lou; Piscitello, Jennifer; Walker, Seandra J.] Louisiana State Univ, Dept Psychol, Baton Rouge, LA 70803 USA.
RP Kelley, ML (reprint author), Louisiana State Univ, 236 Audubon Hall, Baton Rouge, LA 70803 USA.
EM mkelley@lsu.edu
NR 60
TC 0
Z9 0
U1 2
U2 3
PU ROUTLEDGE JOURNALS, TAYLOR & FRANCIS LTD
PI ABINGDON
PA 2-4 PARK SQUARE, MILTON PARK, ABINGDON OX14 4RN, OXON, ENGLAND
SN 1538-8220
EI 1538-8239
J9 J SCH VIOLENCE
JI J. Sch. Violence
PY 2019
VL 18
IS 1
BP 146
EP 161
DI 10.1080/15388220.2017.1423491
PG 16
WC Criminology & Penology; Education & Educational Research; Psychology,
   Educational; Psychology, Developmental
SC Criminology & Penology; Education & Educational Research; Psychology
GA IB0KR
UT WOS:000469947800011
DA 2020-02-16
ER

PT J
AU Hinton, KE
   Lahey, BB
   Villalta-Gil, V
   Meyer, FAC
   Burgess, LL
   Chodes, LK
   Applegate, B
   Van Hulle, CA
   Landman, BA
   Zald, DH
AF Hinton, Kendra E.
   Lahey, Benjamin B.
   Villalta-Gil, Victoria
   Meyer, Francisco A. C.
   Burgess, Leah L.
   Chodes, Laura K.
   Applegate, Brooks
   Van Hulle, Carol A.
   Landman, Bennett A.
   Zald, David H.
TI White matter microstructure correlates of general and specific
   second-order factors of psychopathology
SO NEUROIMAGE-CLINICAL
LA English
DT Article
DE White matter microstructure; P factor; General factor of
   psychopathology; Bifactor model; Dimensional psychopathology;
   Second-order factors of psychopathology
ID DIAGNOSTIC INTERVIEW SCHEDULE; OBSESSIVE-COMPULSIVE DISORDER;
   CORPUS-CALLOSUM; CHILDREN; BRAIN; ADOLESCENTS; ROBUST; ABNORMALITIES;
   METAANALYSIS; SYMPTOMS
AB Increasing data indicate that prevalent forms of psychopathology can be organized into second-order dimensions based on their correlations, including a general factor of psychopathology that explains the common variance among all disorders and specific second-order externalizing and internalizing factors. Nevertheless, most existing studies on the neural correlates of psychopathology employ case-control designs that treat diagnoses as independent categories, ignoring the highly correlated nature of psychopathology. Thus, for instance, although perturbations in white matter microstructure have been identified across a range of mental disorders, nearly all such studies used case-control designs, leaving it unclear whether observed relations reflect disorder-specific characteristics or transdiagnostic associations. Using a representative sample of 410 young adult twins oversampled for psychopathology risk, we tested the hypothesis that some previously observed relations between white matter microstructure properties in major tracts and specific disorders are related to second-order factors of psychopathology. We examined fractional anisotropy (FA), radial diffusivity (RD), and axial diffusivity (AD). White matter correlates of all second-order factors were identified after controlling for multiple statistical tests, including the general factor (FA in the body of the corpus callosum), specific internalizing (AD in the fornix), and specific externalizing (AD in the splenium of the corpus callosum, sagittal stratum, anterior corona radiata, and internal capsule). These findings suggest that some features of white matter within specific tracts may be transdiagnostically associated multiple forms of psychopathology through second-order factors of psychopathology rather with than individual mental disorders.
C1 [Hinton, Kendra E.; Villalta-Gil, Victoria; Meyer, Francisco A. C.; Burgess, Leah L.; Chodes, Laura K.; Zald, David H.] Vanderbilt Univ, Dept Psychol Sci, 221 Kirkland Hall, Nashville, TN 37235 USA.
   [Lahey, Benjamin B.] Univ Chicago, Dept Publ Hlth Sci, Chicago, IL 60637 USA.
   [Applegate, Brooks] Western Michigan Univ, Dept Educ Leadership Res & Technol, Kalamazoo, MI 49008 USA.
   [Van Hulle, Carol A.] Univ Wisconsin, Waisman Ctr, Madison, WI 53705 USA.
   [Landman, Bennett A.] Vanderbilt Univ, Sch Engn, 221 Kirkland Hall, Nashville, TN 37235 USA.
RP Hinton, KE (reprint author), 301 Wilson Hall 111 21st Ave South, Nashville, TN 37204 USA.
EM kendra.e.hinton@vanderbilt.edu
FU NIMHUnited States Department of Health & Human ServicesNational
   Institutes of Health (NIH) - USANIH National Institute of Mental Health
   (NIMH) [3R01MH098098-03S1]; Vanderbilt Institute for Clinical and
   Translational Research [UL1 RR024975-01, 2 UL1 TR000445-06]; National
   Science Foundation (NSF) Graduate Research Fellowship ProgramNational
   Science Foundation (NSF) [0909667, 1445197]; National Institute of
   Mental Health (NIMH)United States Department of Health & Human
   ServicesNational Institutes of Health (NIH) - USANIH National Institute
   of Mental Health (NIMH) [T32-MH18921]
FX This research was funded by NIMH grant 3R01MH098098-03S1 and Vanderbilt
   Institute for Clinical and Translational Research (Grant UL1 RR024975-01
   & Grant 2 UL1 TR000445-06). This work was supported by the National
   Science Foundation (NSF) Graduate Research Fellowship Program under
   Grants Number 0909667 and 1445197 as well as by a National Institute of
   Mental Health (NIMH) training grant (T32-MH18921). Any opinion,
   findings, and conclusions or recommendations expressed in this material
   are those of the authors and do not necessarily reflect the views of the
   NSF or the NIMH.
NR 67
TC 1
Z9 1
U1 2
U2 2
PU ELSEVIER SCI LTD
PI OXFORD
PA THE BOULEVARD, LANGFORD LANE, KIDLINGTON, OXFORD OX5 1GB, OXON, ENGLAND
SN 2213-1582
J9 NEUROIMAGE-CLIN
JI NeuroImage-Clin.
PY 2019
VL 22
AR UNSP 101705
DI 10.1016/j.nicl.2019.101705
PG 10
WC Neuroimaging
SC Neurosciences & Neurology
GA IB2UA
UT WOS:000470123000025
PM 30753960
OA DOAJ Gold, Green Published
DA 2020-02-16
ER

PT J
AU Feeney-Kettler, KA
   Kettler, RJ
   Dembitzer, L
AF Feeney-Kettler, Kelly A.
   Kettler, Ryan J.
   Dembitzer, Leah
TI Application of a Multitrait-Multimethod Matrix to Social, Emotional, and
   Behavioral Screening
SO JOURNAL OF APPLIED SCHOOL PSYCHOLOGY
LA English
DT Article
DE MTMM; preschool; screening; social-emotional assessment; validity
ID MENTAL-HEALTH PROBLEMS; IDENTIFICATION; VALIDATION; CHILD; RISK
AB The authors' purpose was to evaluate the multiple-gate Preschool Behavior Screening System (PBSS) for identifying children's social, emotional, and behavioral (SEB) difficulties. The sample included 122 triads of preschool children between 3 and 5 years old and their parents and teachers. The teacher and parent samples were predominantly women and European American with a substantial African American representation. The design involved numerous indicators of the reliability of scores and the validity of ensuing inferences. Scores from the Behavior Assessment System for Children, Second Edition were used as criterion measures for scores from the PBSS. The PBSS scores were found reliable across scales with Cronbach's alpha values ranging from .85 to .97. Agreement between teachers and parents was consistent with findings from previous research. Analyzed within a Multitrait-Multi method Matrix, correlational evidence supported inferences about externalizing difficulties, prosocial behavior, and total problems, as well as internalizing difficulties to a lesser degree. Receiver-operating characteristic curve analyses supported the PBSS across a range of scales and cut scores. Findings support the use of the PBSS as one method for identifying preschool children who may be at risk for SEB difficulties and underscore the importance of using multiple informants in the assessment of SEB difficulties.
C1 [Feeney-Kettler, Kelly A.] FK&K Consulting, Basking Ridge, NJ USA.
   [Kettler, Ryan J.] Rutgers State Univ, Grad Sch Appl & Profess Psychol, Dept Sch Psychol, New Brunswick, NJ USA.
   [Dembitzer, Leah] Ctr Hlth Educ Med & Dent, Dept Behav Hlth, Lakewood, NJ USA.
RP Feeney-Kettler, KA (reprint author), Rutgers State Univ, FK&K Consulting, Grad Sch Appl & Profess Psychol, 122 South Maple Ave, Basking Ridge, NJ 07920 USA.
EM feeneyka@hotmail.com
FU Institute of Education Sciences (Postdoctoral Training
   Grant/RF324A07212)
FX The study was supported by the Institute of Education Sciences
   (Postdoctoral Training Grant/RF324A07212).
NR 26
TC 0
Z9 0
U1 0
U2 0
PU ROUTLEDGE JOURNALS, TAYLOR & FRANCIS LTD
PI ABINGDON
PA 2-4 PARK SQUARE, MILTON PARK, ABINGDON OX14 4RN, OXON, ENGLAND
SN 1537-7903
EI 1537-7911
J9 J APPL SCH PSYCHOL
JI J. Appl. Sch. Psychol.
PY 2019
VL 35
IS 1
BP 20
EP 36
DI 10.1080/15377903.2018.1468843
PG 17
WC Psychology, Educational
SC Psychology
GA IB0AL
UT WOS:000469919500002
DA 2020-02-16
ER

PT J
AU Eerdekens, M
   Beuter, C
   Lefeber, C
   van den Anker, J
AF Eerdekens, Marielle
   Beuter, Christoph
   Lefeber, Claudia
   van den Anker, John
TI The challenge of developing pain medications for children: therapeutic
   needs and future perspectives
SO JOURNAL OF PAIN RESEARCH
LA English
DT Article
DE pediatric patients; Pediatric Investigation Plan; pain relief; acute
   pain; tapentadol
ID NEONATAL PROCEDURAL PAIN; CLINICAL-PRACTICE GUIDELINE; POSTOPERATIVE
   PAIN; POSTNATAL-DEVELOPMENT; PRETERM CHILDREN; SCHOOL-AGE; INTERNALIZING
   BEHAVIORS; MORPHINE REQUIREMENTS; DEVELOPMENTAL-CHANGES; CORTICAL
   ACTIVITY
AB It is broadly accepted that children of all age groups including (preterm) neonates and young infants can perceive pain and that there is an absolute need to treat their pain safely and effectively. The approved treatment options for children, particularly (preterm) neonates and young infants, are very limited with only a few medications specifically labelled for this population. This article presents the challenges of developing pain medications for children. A short overview gives information on pain in children, including pain perception, prevalence of pain and the long-term consequences of leaving pain untreated in this vulnerable population. Current pain management practices are briefly discussed. The challenges of conducting pediatric clinical trials in general and trials involving analgesic medications in particular within the regulatory framework available to develop these medications for children are presented. Emphasis is given to the operational hurdles faced in conducting a pediatric clinical trial program. Some suggestions to overcome these hurdles are provided based on our experience during the pediatric trial program for the strong analgesic tapentadol used for the treatment of moderate to severe acute pain.
C1 [Eerdekens, Marielle; Beuter, Christoph; Lefeber, Claudia] Grunenthal GmbH, Zieglerstr 6, D-52078 Aachen, Germany.
   [van den Anker, John] Univ Basel, Div Paediat Pharmacol & Pharmacometr, Childrens Hosp, Basel, Switzerland.
   [van den Anker, John] Childrens Natl Med Ctr, Div Clin Pharmacol, Washington, DC 20010 USA.
RP Beuter, C (reprint author), Grunenthal GmbH, Zieglerstr 6, D-52078 Aachen, Germany.
EM Christoph.Beuter@grunenthal.com
FU Grunenthal GmbH
FX Writing assistance was provided by Martin Brett, Elke Grosselindemann
   and Birgit Brett and was funded by Grunenthal GmbH.
NR 126
TC 5
Z9 5
U1 0
U2 0
PU DOVE MEDICAL PRESS LTD
PI ALBANY
PA PO BOX 300-008, ALBANY, AUCKLAND 0752, NEW ZEALAND
SN 1178-7090
J9 J PAIN RES
JI J. Pain Res.
PY 2019
VL 12
BP 1649
EP 1664
DI 10.2147/JPR.S195788
PG 16
WC Clinical Neurology
SC Neurosciences & Neurology
GA HZ8EV
UT WOS:000469088300001
PM 31213880
OA DOAJ Gold, Green Published
DA 2020-02-16
ER

PT J
AU Falla, D
   Ortega-Ruiz, R
AF Falla, Daniel
   Ortega-Ruiz, Rosario
TI Students diagnosed with autism spectrum disorder and victims of
   bullying: A systematic review
SO PSICOLOGIA EDUCATIVA
LA Spanish
DT Review
DE Autism; Bullying; Victimization; Systematic review
ID PEER VICTIMIZATION; INTERNALIZING SYMPTOMS; YOUNG ADOLESCENTS; CHILDREN;
   EXPERIENCES; SCHOOL; YOUTH; FRIENDSHIP; RISK; ASSOCIATIONS
AB School children with autism spectrum disorder (ASD) present difficulties in the interaction and social communication and cognitive rigidity and execution that make them especially vulnerable to bullying; however, research has been less profuse. The purpose of this paper is to review and consider the most recent studies on ASD and bullying. The method used has endorsed the PRISMA statement. The final sample is made up of 29 articles that reveal that these studies have been carried out with samples of fewer than 450 students with ASD. Likewise, it is pointed out that there are discrepancies in the understanding of bullying and the factors that predict it and that the prevalence of bullying is higher than the one published for normative schoolchildren. The results are discussed in comparison with previous reviews and new challenges are posed for the design of effective psycho-educational intervention programs specific for these students.
C1 [Falla, Daniel; Ortega-Ruiz, Rosario] Univ Cordoba, Cordoba, Spain.
   [Ortega-Ruiz, Rosario] Univ Greenwich, London, England.
RP Falla, D (reprint author), Univ Cordoba, Cordoba, Spain.
EM daniel.falla@uco.es
OI Falla, Daniel/0000-0002-4030-4442
NR 79
TC 0
Z9 0
U1 6
U2 10
PU COLEGIO OFICIAL PSICOLOGOS MADRID
PI MADRID
PA C/CUESTA SAN VICENTE, NO 4, 6 PLANTA, MADRID, 28008, SPAIN
SN 1135-755X
EI 2174-0526
J9 PSICOL EDUC
JI Psicol. Educ.
PY 2019
VL 25
IS 2
BP 77
EP 90
DI 10.5093/psed2019a6
PG 14
WC Education & Educational Research; Psychology, Educational; Psychology,
   Multidisciplinary
SC Education & Educational Research; Psychology
GA IA3MF
UT WOS:000469466700001
OA DOAJ Gold
DA 2020-02-16
ER

PT S
AU Ferguson, GM
   Dimitrova, R
AF Ferguson, Gail M.
   Dimitrova, Radosveta
BE McKenzie, J
   Grigorenko, EL
TI Behavioral and Academic Adjustment of Remotely Acculturating Adolescents
   in Urban Jamaica
SO GLOBALIZATION AS A CONTEXT FOR YOUTH DEVELOPMENT
SE New Directions for Child and Adolescent Development
LA English
DT Article; Book Chapter
ID IDENTITY; YOUTH; AMERICANIZATION
AB Remote acculturation (RA) is a modern form of non-migrant acculturation toward distant cultures prompted by indirect/ intermittent globalization-related cultural exposure. RA theory holds that not only are global cultures now pouring into local neighborhoods, but many youth are also internalizing these remote cultures. How well do they fare? Prior studies in Jamaica and elsewhere have reported that U. S./ Western-oriented adolescents exhibit poorer health habits. However, no studies have yet investigated adolescents' behavioral or academic adjustment in the context of RA, whether in Jamaica or elsewhere. Therefore, 245 adolescents and their mothers from high schools in Kingston, Jamaica (M-adolescent_age = 13.3; M-mother_age = 40.2) completed questionnaires assessing their RA in terms of behaviors and values, as well as the adolescents' behavioral resilience and grades. SEM analyses revealed that RA was, indeed, linked to adolescent behavioral and academic adjustment in Jamaica. Overall, Jamaican orientation was associated with better adaptation whereas European American orientation was associated with worse. (c) 2019 Wiley Periodicals, Inc.
C1 [Ferguson, Gail M.] Univ Illinois, Dept Human Dev & Family Studies, Urbana, IL 61801 USA.
   [Ferguson, Gail M.] Univ Minnesota, Inst Child Dev, Minneapolis, MN 55455 USA.
   [Dimitrova, Radosveta] Stockholm Univ Sweden, Dept Psychol, Stockholm, Sweden.
RP Ferguson, GM (reprint author), Univ Illinois, Dept Human Dev & Family Studies, Urbana, IL 61801 USA.; Ferguson, GM (reprint author), Univ Minnesota, Inst Child Dev, Minneapolis, MN 55455 USA.
OI Ferguson, Gail/0000-0002-7865-5352
FU Knox College
NR 44
TC 2
Z9 2
U1 0
U2 2
PU WILEY PERIODICALS
PI SAN FRANCISCO
PA 989 MARKET STREET, SAN FRANCISCO, CA 94103-1741 USA
SN 1534-8687
J9 NEW DIR CHILD ADOLES
PY 2019
VL 164
BP 27
EP 47
DI 10.1002/cad.20278
PG 21
WC Psychology, Developmental
SC Psychology
GA BM7ZS
UT WOS:000468623600003
PM 30891926
DA 2020-02-16
ER

PT J
AU Smith, SS
   Edmed, SL
   Staton, SL
   Pattinson, CL
   Thorpe, KJ
AF Smith, Simon S.
   Edmed, Shannon L.
   Staton, Sally L.
   Pattinson, Cassandra L.
   Thorpe, Karen J.
TI Correlates of naptime behaviors in preschool aged children
SO NATURE AND SCIENCE OF SLEEP
LA English
DT Article
DE napping; children's sleep; sleep behavior; early childhood
ID EARLY-CHILDHOOD EDUCATION; NAPPING PATTERNS; CORTISOL-LEVELS; SLEEP;
   CARE; DAYTIME; QUALITY
AB Purpose: Major changes in the timing, duration, and function of sleep occur during childhood. These changes include the transition from habitual napping to infrequent napping. This transition is likely to reflect, at least in part, neurocognitive development. This study sought to identify factors that discriminate between four groups of children with different teacher-reported responses to naptime in childcare: those who nap (nappers), sometimes nap (transitioners), do not nap (resters), and neither nap, nor lie still (problem nappers).
   Methods: Standardized observations of sleep and sleep behaviors, daytime behaviors across a number of domains, and direct neurocognitive assessment of 158 preschool aged children (aged 49-72 months; 54% male) attending childcare centers in Queensland (QLD), Australia, were adopted as part of a large longitudinal study of early childhood, the Effective Early Education Experiences (E4Kids) study. Discriminant function analysis was used to examine how age, parent education, nighttime sleep duration, cognitive functioning, behavior problems, and temperament differentiated the four groups.
   Results: Three discriminant functions were identified and defined as maturation (strong loadings of nighttime sleep duration, cognitive function, and age), socioeconomic status (parental cation), and behavioral problems (externalizing behavior, temperament, and internalizing behavior). These functions accounted for 62.9%, 32.6%, and 4.5% of the between-groups variance, respectively. Children defined as nappers (n= 44) had significantly shorter duration of nighttime sleep, were younger, and had lower cognitive functioning scores than did other groups. Problem nappers, (n= 25) were more likely to have parents with lower levels of education than did transitioners (n= 41). Standard behavior and temperament measures did not significantly differentiate the groups.
   Conclusion: The findings support an interaction between cognitive development, sleep behaviors, and the individual needs and circumstances of children. Further research in this area could make a strong contribution to theory and practice in early childhood education, and a strong contribution to understanding of children's development.
C1 [Smith, Simon S.; Edmed, Shannon L.; Staton, Sally L.; Thorpe, Karen J.] Univ Queensland, ISSR, Brisbane, Qld, Australia.
   [Pattinson, Cassandra L.] NINR, Brain Tissue & Injury Branch, NIH, Bethesda, MD 20892 USA.
RP Smith, SS (reprint author), Univ Queensland, ISSR, Level 2,Cycad Bldg 1018,80 Meiers Rd, Indooroopilly, Qld 4068, Australia.
EM simon.smith@uq.edu.au
RI Smith, Simon/P-1859-2017; Thorpe, Karen/N-1159-2017; Staton,
   Sally/N-9415-2018
OI Smith, Simon/0000-0002-0362-9045; Thorpe, Karen/0000-0001-8927-4064;
   Staton, Sally/0000-0002-9741-8010
FU Institute for Health and Biomedical Innovation, Queensland University of
   Technology; Australian Research Council Linkage Projects
   SchemeAustralian Research Council; Victorian Government Department of
   Education and Early Childhood Development; Queensland Government
   Department of Education and Training
FX This study was supported by funding from the Institute for Health and
   Biomedical Innovation, Queensland University of Technology and was
   completed as a sub-study of the E4Kids study. E4Kids is a project of the
   Melbourne Graduate School of Education at the University of Melbourne in
   partnership with Queensland University of Technology and is funded by
   the Australian Research Council Linkage Projects Scheme, the Victorian
   Government Department of Education and Early Childhood Development, and
   the Queensland Government Department of Education and Training.
NR 27
TC 0
Z9 0
U1 0
U2 0
PU DOVE MEDICAL PRESS LTD
PI ALBANY
PA PO BOX 300-008, ALBANY, AUCKLAND 0752, NEW ZEALAND
SN 1179-1608
J9 NAT SCI SLEEP
JI NAT. SCI. SLEEP
PY 2019
VL 11
BP 27
EP 34
DI 10.2147/NSS.S193115
PG 8
WC Clinical Neurology; Neurosciences
SC Neurosciences & Neurology
GA HX0RU
UT WOS:000467098400001
PM 31118848
OA DOAJ Gold, Green Published
DA 2020-02-16
ER

PT J
AU de la Torre-Luque, A
   Balle, M
   Fiol-Veny, A
   Bornas, X
   Sese, A
AF de la Torre-Luque, Alejandro
   Balle, Maria
   Fiol-Veny, Aina
   Bornas, Xavier
   Sese, Albert
TI ASSESSING ADOLESCENTS' INTERNALIZING SYMPTOMS USING VIRTUAL SOCIAL
   NETWORKS: A FORMAT EQUIVALENCE STUDY OF THE REVISED CHILD ANXIETY AND
   DEPRESSION SCALE
SO BEHAVIORAL PSYCHOLOGY-PSICOLOGIA CONDUCTUAL
LA English
DT Article
DE virtual social networks; format equivalence; psychological assessment;
   adolescence
ID PAPER-AND-PENCIL; TEMPERAMENT; COMORBIDITY; INVARIANCE; DISORDERS;
   IMPACT; PHOBIA
AB The widespread use of virtual social networks (VSN) by adolescents makes it possible to conduct psychological assessments or health promotion using these platforms. However, psychometric properties of them should be validated. This study aimed to test the feasibility of administering the Revised Child Anxiety and Depression Scale (RCADS) over a secure social network, while preserving its original psychometric properties. To do so, a sample of 703 adolescents (M= 13.86 years, SD= 0.49) completed the questionnaire either over a social network or using paper and pencil. We tested a two-way format equivalence: quantitative equivalence (comparing score distributions across versions); and qualitative or conceptual equivalence (comparing the between-factor correlations between versions and measurement invariance). As a result, no difference was found between the score distributions of the two versions and between-factor intercorrelations with similar patterns in both versions. Finally, both methods for administering the RCADS showed an adequate fit with their theoretical latent structure, thus preserving format equivalence. To sum up, VSN may, therefore, constitute appropriate contexts for conducting psychological assessment and research among adolescents.
C1 [de la Torre-Luque, Alejandro] Univ Autonoma Madrid, Madrid, Spain.
   [de la Torre-Luque, Alejandro] Ctr Invest Biomed Red Salud Mental CIBERSAM, Madrid, Spain.
   [Balle, Maria; Fiol-Veny, Aina; Bornas, Xavier; Sese, Albert] Univ Balearic Isl, Palma De Mallorca, Illes Balears, Spain.
RP de la Torre-Luque, A (reprint author), Univ Autonoma Madrid, Dept Psiquiatria, C Arzobispo Morcillo 5, E-28049 Madrid, Spain.
EM alejandro.delatorre@uam.es
RI Balle, Maria/G-1664-2016
OI Balle, Maria/0000-0002-8446-3090
NR 47
TC 0
Z9 0
U1 2
U2 3
PU FUNDACION VECA PARA AVANCE PSICOLOGIA
PI GRANADA
PA APARTADO CORREOS 1245, GRANADA, 18080, SPAIN
SN 1132-9483
J9 BEHAV PSYCHOL
JI Behav. Psychol.
PY 2019
VL 27
IS 1
BP 5
EP 20
PG 16
WC Psychology, Clinical
SC Psychology
GA HU8EO
UT WOS:000465517800001
DA 2020-02-16
ER

PT J
AU Thomson, KC
   Richardson, CG
   Gadermann, AM
   Emerson, SD
   Shoveller, J
   Guhn, M
AF Thomson, Kimberly C.
   Richardson, Chris G.
   Gadermann, Anne M.
   Emerson, Scott D.
   Shoveller, Jean
   Guhn, Martin
TI Association of Childhood Social-Emotional Functioning Profiles at School
   Entry With Early-Onset Mental Health Conditions
SO JAMA NETWORK OPEN
LA English
DT Article
ID PSYCHIATRIC-DISORDERS; LATENT CLASS; CHILDREN; DEPRESSION; CONTINUITY;
   INTERVENTION; PREDICTORS; SYMPTOMS; GENDER; STIGMA
AB IMPORTANCE More than 50% of lifetime mental health disorders develop by early adolescence, and yet it is not well understood how early childhood social-emotional functioning varies in populations or how differences in functioning may be associated with emerging mental health conditions.
   OBJECTIVES To identify profiles of social-emotional functioning at kindergarten school entry (age 5 years) and to examine to what extent profiles are related to early-onset mental health conditions (ages 6-14 years).
   DESIGN, SETTING, AND PARTICIPANTS This prospective cohort study followed up a population cohort of 34 552 children in British Columbia, Canada, from birth (born 1996-1998) to age 14 years (last follow-up, December 31, 2011). Data were analyzed from the Developmental Trajectories cohort that links British Columbia child development data from the Early Development Instrument (EDI) to British Columbia Ministry of Health and Ministry of Education records. Data were analyzed between May and September 2017.
   EXPOSURES Early childhood social-emotional functioning (defined as social competence, internalizing, and externalizing symptoms) rated by the children's kindergarten teachers.
   MAIN OUTCOMES AND MEASURES Occurrences of physician-assessed mental health conditions throughout childhood and early adolescence, including depression, anxiety, conduct disorder, and attention-deficit/hyperactivity disorder (ADHD), calculated from billing codes from the International Classification of Diseases, Ninth Revision recorded in provincial health insurance data.
   RESULTS Data from 34 323 children (mean [SD] age, 5.7 [0.3] years; 17 538 [51.1%] were boys) were analyzed at kindergarten and followed up to age 14 years (15 204 completed follow-up). Latent profile analysis identified 6 unique social-emotional functioning profiles at school entry, with 41.6% of children (n = 14 262) exhibiting comparative vulnerabilities in internalizing or externalizing behaviors. Prevalence of mental health conditions from ages 6 to 14 years was 4.0% for depression, 7.0% for anxiety, 5.5% for conduct disorder, 7.1% for ADHD, and 5.4% for multiple conditions. Zero-inflated Poisson analyses showed an association between social-emotional functioning profiles at kindergarten school entry and physician-assessed mental health conditions by age 14 years (range of adjusted odds ratios: depression, 1.10 [95% CI, 0.76-1.60] to 2.93 [95% CI, 1.93-4.44]; anxiety, 1.00 [95% CI, 0.74-1.36] to 1.73 [95% CI, 1.11-2.70]; conduct disorder, 2.17 [95% CI, 1.41-3.34] to 6.91 [95% CI, 4.90-9.74]; ADHD, 1.46 [95% CI, 1.11-1.93] to 8.72 [95% CI, 6.46-11.78]; and multiple conditions, 1.20 [95% CI, 0.88-1.63] to 6.81 [95% CI, 4.91-9.44]). Children with higher teacher ratings of aggression and hyperactivity had more frequent consultations for conduct disorder, ADHD, and multiple conditions.
   CONCLUSIONS AND RELEVANCE This study's findings suggest that more than 40% of children enter the school system with relative vulnerabilities in social-emotional functioning that are associated with early-onset mental health conditions. The results raise important questions for using population-level early childhood development monitoring in the context of universal and proactive mental health strategies.
C1 [Thomson, Kimberly C.; Gadermann, Anne M.; Emerson, Scott D.; Guhn, Martin] Univ British Columbia, Sch Populat & Publ Hlth, Human Early Learning Partnership, Ste 440,2206 East Mall, Vancouver, BC V6T 1Z3, Canada.
   [Thomson, Kimberly C.; Richardson, Chris G.; Gadermann, Anne M.; Emerson, Scott D.; Shoveller, Jean; Guhn, Martin] Univ British Columbia, Sch Populat & Publ Hlth, Vancouver, BC, Canada.
   [Richardson, Chris G.; Gadermann, Anne M.] St Pauls Hosp, Ctr Hlth Evaluat & Outcome Sci, Vancouver, BC, Canada.
RP Thomson, KC (reprint author), Univ British Columbia, Sch Populat & Publ Hlth, Human Early Learning Partnership, Ste 440,2206 East Mall, Vancouver, BC V6T 1Z3, Canada.
EM kimberly.thomson@ubc.ca
OI Emerson, Scott/0000-0001-8055-3542
FU Canadian Institutes of Health Research Doctoral Research Award from the
   Canadian Institutes of Health ResearchCanadian Institutes of Health
   Research (CIHR) [GSD-134926]; Lawson Foundation, Canada
FX This work was funded by Canadian Institutes of Health Research Doctoral
   Research Award GSD-134926 from the Canadian Institutes of Health
   Research (Dr Thomson) and the Lawson Foundation, Canada (Dr Guhn).
NR 76
TC 0
Z9 0
U1 0
U2 2
PU AMER MEDICAL ASSOC
PI CHICAGO
PA 330 N WABASH AVE, STE 39300, CHICAGO, IL 60611-5885 USA
SN 2574-3805
J9 JAMA NETW OPEN
JI JAMA Netw. Open
PD JAN
PY 2019
VL 2
IS 1
AR e186694
DI 10.1001/jamanetworkopen.2018.6694
PG 15
WC Medicine, General & Internal
SC General & Internal Medicine
GA HU6WO
UT WOS:000465422700057
PM 30646194
OA DOAJ Gold, Green Published
DA 2020-02-16
ER

PT J
AU Figueiredo, B
   Dias, P
   Lima, VS
   Lamela, D
AF Figueiredo, Barbara
   Dias, Pedro
   Lima, Vania Sousa
   Lamela, Diogo
TI Working Alliance Inventory for Children and Adolescents (WAI-CA)
   Development and Psychometric Properties
SO EUROPEAN JOURNAL OF PSYCHOLOGICAL ASSESSMENT
LA English
DT Article
DE adolescents; children; therapeutic alliance; Working Alliance Inventory
ID THERAPEUTIC ALLIANCE; FAMILY-THERAPY; RELATIONSHIP VARIABLES; PARENT
   ALLIANCE; PSYCHOTHERAPY; YOUTH; PREDICTION; BEHAVIOR; SCALE
AB The purpose of this study was to validate a version of the Working Alliance Inventory (WAI) for children and adolescents (WAI-CA). The sample included 109 children/adolescents aged between 7 and 17 years, outpatients in a Clinical Psychology Unit (Portugal), who completed the WAI-CA between psychotherapy sessions 3 and 35. A subsample of 30 children/adolescents aged between 10 and 14 years filled out both the WAI-CA and the WAI within a one-to-two week's interval. A subsample of 57 children/adolescents with ages between 7 and 17 years filled out the WAI-CA, and their accompanying parent the WAI. Results show high internal consistency (Cronbach's alpha ranging from .71 to .89) and good external validity. Significant differences were found in the bond subscale according to age, gender, and diagnosis, with higher values in children compared to adolescents, in girls compared to boys, and in participants with internalizing and externalizing problems compared to participants with school problems. Moderate to strong significant correlations were found between children/adolescents' WAI-CA and WAI scores and weak correlations between children/adolescents' WAI-CA scores and parent's WAI scores. Results suggest that the WAI-CA is a valid measure of working alliance to be used with children and adolescents.
C1 [Figueiredo, Barbara] Univ Minho, Sch Psychol, Campus Gualtar, P-4700057 Braga, Portugal.
   [Dias, Pedro; Lima, Vania Sousa] Univ Catolica Portuguesa, Ctr Estudos Desenvolvimento Humano, Fac Educ & Psicol, Porto, Portugal.
   [Lamela, Diogo] Lusofona Univ Porto, Porto, Portugal.
RP Figueiredo, B (reprint author), Univ Minho, Sch Psychol, Campus Gualtar, P-4700057 Braga, Portugal.
EM bbfi@psi.uminho.pt
RI Lamela, Diogo/Q-4945-2016; Figueiredo, Barbara/A-2655-2011
OI Lamela, Diogo/0000-0002-9466-0717; Figueiredo,
   Barbara/0000-0002-8209-7445; Dias, Pedro/0000-0002-1936-5363
NR 40
TC 0
Z9 0
U1 2
U2 2
PU HOGREFE & HUBER PUBLISHERS
PI GOTTINGEN
PA MERKELSTR 3, D-37085 GOTTINGEN, GERMANY
SN 1015-5759
EI 2151-2426
J9 EUR J PSYCHOL ASSESS
JI Eur. J. Psychol. Assess.
PD JAN
PY 2019
VL 35
IS 1
BP 22
EP 28
DI 10.1027/1015-5759/a000364
PG 7
WC Psychology, Applied
SC Psychology
GA HQ2AH
UT WOS:000462200700004
DA 2020-02-16
ER

PT J
AU Sirois, MS
   Bernier, A
   Lemelin, JP
AF Sirois, Marie-Soleil
   Bernier, Annie
   Lemelin, Jean-Pascal
TI Child temperamental anger, mother-child interactions, and
   socio-emotional functioning at school entry
SO EARLY CHILDHOOD RESEARCH QUARTERLY
LA English
DT Article
DE Child temperament; Child anger proneness; Mother-child interactions;
   Internalizing behavior; Externalizing behavior; Prosocial behavior
ID MUTUALLY RESPONSIVE ORIENTATION; EXTERNALIZING BEHAVIOR; MATERNAL
   SENSITIVITY; MIDDLE-CHILDHOOD; NEGATIVE EMOTIONALITY; FEARFUL
   TEMPERAMENT; BRAIN-DEVELOPMENT; EFFORTFUL CONTROL; PEER RELATIONS;
   ANXIETY
AB This study investigated the role of temperamental anger in toddlerhood in the prediction of child socioemotional functioning at school entry and the moderating function of mother-child interactions in these predictive associations. The sample included 86 children. To assess child temperamental anger, mothers and fathers completed the Anger proneness scale of the Toddler Behavior Assessment Questionnaire when children were aged 2 years. The quality of mother-child interactions was also assessed when children were 2 years old with the Mutually Responsive Orientation scale. Child internalizing, externalizing and prosocial behaviors were reported by parents in kindergarten and first grade with the Child Behavior Checklist and the Socio-Affective Profile. The results indicated that anger proneness predicted higher internalizing and externalizing behavior, and lower prosocial behavior. In the case of internalizing behavior, the effect of anger was qualified by an interaction with the quality of mother-child interaction: anger proneness predicted higher internalizing behavior only among children who had higher-quality interactions with their mothers. These findings suggest that simultaneous consideration of temperament and parent-child relationships early on in development may help identify children at risk for experiencing adjustment difficulties at school entry, allowing for prompt intervention before difficulties crystallize. (C) 2018 Elsevier Inc. All rights reserved.
C1 [Sirois, Marie-Soleil; Bernier, Annie] Univ Montreal, Dept Psychol, POB 6128, Montreal, PQ H3C 3J7, Canada.
   [Lemelin, Jean-Pascal] Univ Sherbrooke, Dept Psychoeduc, 2500 Univ Blvd, Sherbrooke, PQ J1K 2R1, Canada.
RP Bernier, A (reprint author), Univ Montreal, Dept Psychol, POB 6128, Montreal, PQ H3C 3J7, Canada.
EM marie-soleil.sirois@umontreal.ca; annie.bernier@umontreal.ca;
   Jean-Pascal.Lemelin@usherbrooke.ca
NR 95
TC 0
Z9 0
U1 2
U2 7
PU ELSEVIER SCIENCE INC
PI NEW YORK
PA STE 800, 230 PARK AVE, NEW YORK, NY 10169 USA
SN 0885-2006
EI 1873-7706
J9 EARLY CHILD RES Q
JI Early Childhood Res. Q.
PY 2019
VL 47
SI SI
BP 30
EP 38
DI 10.1016/j.ecresq.2018.10.005
PG 9
WC Education & Educational Research; Psychology, Developmental
SC Education & Educational Research; Psychology
GA HQ0SR
UT WOS:000462105800004
DA 2020-02-16
ER

PT J
AU Volpe, VV
   Holochwost, SJ
   Cole, VT
   Propper, C
AF Volpe, Vanessa V.
   Holochwost, Steven J.
   Cole, Veronica T.
   Propper, Cathi
TI Early growth in expressive communication and behavior problems:
   Differential relations by ethnicity
SO EARLY CHILDHOOD RESEARCH QUARTERLY
LA English
DT Article
DE Expressive communication; Language; Internalizing; Externalizing;
   Ethnicity
ID AFRICAN-AMERICAN PRESCHOOLERS; TEACHER-CHILD RELATIONSHIPS; LANGUAGE
   IMPAIRMENT; SOCIOECONOMIC-STATUS; EXTERNALIZING BEHAVIOR; SCHOOL
   ADJUSTMENT; RISK; ACHIEVEMENT; OUTCOMES; SKILLS
AB The current study examined the association between early growth in expressive communication from 18 months (1.5 years: M=1.59 years, SD= 0.08 years) to 36 months (3 years: M=3.01 years, SD= 0.05) and internalizing and externalizing problems at 84 months (8 years: M=7.79 years, SD= 0.31) and the differences in this association by ethnicity. We hypothesized that lower rates of early expressive communication growth from 18 to 36 months would be associated with more behavior problems in childhood, and that this association would be stronger for African American than European American children. The sample included 206 full-term healthy African American and European American children from the Durham Child Health and Development Study. Parents reported family demographics and children's internalizing and externalizing behaviors via questionnaires, while children completed language assessments in the laboratory. Hierarchical regression analyses revealed a significant interaction between growth in expressive communication and ethnicity for internalizing but not externalizing behavior, such that lower rates of expressive language growth were associated with increased internalizing behavior among African American children, but not among their European American peers. These findings suggest that the well-being of children from marginalized ethnic backgrounds may be disproportionately affected by reduced rates of language development, and that the provision of educational or clinical services for African American children in particular should consider the link between language skills and social and emotional well-being. (C) 2018 Elsevier Inc. All rights reserved.
C1 [Volpe, Vanessa V.] Ursinus Coll, Dept Psychol, 601 E Main St, Collegeville, VA 19126 USA.
   [Holochwost, Steven J.] Johns Hopkins Univ, Sci Learning Inst, 3400 North Charles St, Baltimore, MD 21218 USA.
   [Cole, Veronica T.; Propper, Cathi] Univ N Carolina, Ctr Dev Sci, East Franklin St,Suite 200,CB8115, Chapel Hill, NC 27599 USA.
RP Volpe, VV (reprint author), Ursinus Coll, Dept Psychol, 601 E Main St, Collegeville, VA 19126 USA.
EM vvolpe@ursinus.edu; steven@wolfbrown.com; vcole@email.unc.edu;
   propper@email.unc.edu
FU North Carolina Child Development Research Collaborative - National
   Science Foundation [BCS-0126475]
FX This study was supported by The North Carolina Child Development
   Research Collaborative which was funded by the National Science
   Foundation (#BCS-0126475). The authors would like to thank all the
   parents who participated in the Durham Child Health and Development
   Study and the research assistants for their valuable help in collecting
   this data.
NR 94
TC 0
Z9 0
U1 2
U2 5
PU ELSEVIER SCIENCE INC
PI NEW YORK
PA STE 800, 230 PARK AVE, NEW YORK, NY 10169 USA
SN 0885-2006
EI 1873-7706
J9 EARLY CHILD RES Q
JI Early Childhood Res. Q.
PY 2019
VL 47
SI SI
BP 89
EP 98
DI 10.1016/j.ecresq.2018.10.002
PG 10
WC Education & Educational Research; Psychology, Developmental
SC Education & Educational Research; Psychology
GA HQ0SR
UT WOS:000462105800009
DA 2020-02-16
ER

PT J
AU Varghese, C
   Vernon-Feagans, L
   Bratsch-Hines, M
AF Varghese, Cheryl
   Vernon-Feagans, Lynne
   Bratsch-Hines, Mary
TI Associations between teacher-child relationships, children's literacy
   achievement, and social competencies for struggling and non-struggling
   readers in early elementary school
SO EARLY CHILDHOOD RESEARCH QUARTERLY
LA English
DT Article
ID EXTERNALIZING BEHAVIOR PROBLEMS; STUDENT RELATIONSHIPS; FAMILY
   CHARACTERISTICS; RELATIONSHIP QUALITY; CLASSROOM TEACHERS; ADJUSTMENT;
   INSTRUCTION; KINDERGARTEN; TRAJECTORIES; RISK
AB Teacher-child relationships (TCRs) have been found to play important roles in children's classroom experiences and learning during the elementary school years. Given the importance of TCRs, the present study examined the associations between conflictual and close TCRs, children's literacy achievement, and children's social competencies using a sample of 503 kindergarten and first grade non-struggling and struggling readers and their teachers in ten rural schools in the Southeastern United States. Moderation by struggling reader status was also explored in the associations between conflictual or close TCRs and children's literacy achievement and social competencies. After controlling for child- and teacher-level characteristics, results from multilevel model analyses indicated that conflictual TCRs were significantly related to lower literacy achievement, more internalizing behaviors, more externalizing behaviors, and fewer prosocial behaviors. Close TCRs were not related to child outcomes, and moderation by struggling reader status was not significant. (C) 2018 Elsevier Inc. All rights reserved.
C1 [Varghese, Cheryl; Vernon-Feagans, Lynne; Bratsch-Hines, Mary] Univ N Carolina, Frank Porter Graham Child Dev Inst, Chapel Hill, NC 27515 USA.
RP Varghese, C (reprint author), Univ N Carolina, Frank Porter Graham Child Dev Inst, Chapel Hill, NC 27515 USA.
EM cvarghes@live.unc.edu
OI Varghese, Cheryl/0000-0002-5537-4902
NR 80
TC 1
Z9 1
U1 0
U2 2
PU ELSEVIER SCIENCE INC
PI NEW YORK
PA STE 800, 230 PARK AVE, NEW YORK, NY 10169 USA
SN 0885-2006
EI 1873-7706
J9 EARLY CHILD RES Q
JI Early Childhood Res. Q.
PY 2019
VL 47
SI SI
BP 124
EP 133
DI 10.1016/j.ecresq.2018.09.005
PG 10
WC Education & Educational Research; Psychology, Developmental
SC Education & Educational Research; Psychology
GA HQ0SR
UT WOS:000462105800012
DA 2020-02-16
ER

PT J
AU Weyns, T
   Colpin, H
   Engels, MC
   Doumen, S
   Verschueren, K
AF Weyns, Tessa
   Colpin, Hilde
   Engels, Maaike C.
   Doumen, Sarah
   Verschueren, Karine
TI The relative contribution of peer acceptance and individual and
   class-level teacher-child interactions to kindergartners' behavioral
   development
SO EARLY CHILDHOOD RESEARCH QUARTERLY
LA English
DT Article
DE School-based interactions; Teacher-child interactions; Peer acceptance;
   Behavioral development; Kindergarten
ID EXTERNALIZING BEHAVIOR; INTERPERSONAL BEHAVIORS; RELATIONSHIP QUALITY;
   DEPRESSIVE SYMPTOMS; AGGRESSIVE-BEHAVIOR; ANXIOUS SOLITUDE;
   SELF-CONCEPT; SCHOOL; ADJUSTMENT; TRAJECTORIES
AB The present longitudinal study examined the relative contribution of peer acceptance and individual and class-level teacher-child interactions to the development of externalizing and internalizing behaviors in kindergarten. A sample of 237 children (49% boys, M-age =5.19 years) from 36 classrooms was followed during three waves in kindergarten. Individual and class-level teacher-child interactions were observed, while peer ratings were used to assess peer acceptance, and teacher ratings to assess child behavior. Multilevel modelling showed that children's aggressive and anxious-fearful behavior was stable over time. Children who had more negative individual interactions with their teachers at the start of kindergarten displayed higher levels of externalizing behavior. Children whose teacher displayed more sensitive interactions at the class-level had lower levels of internalizing problems. Our study underscores the importance of including both individual and class-level teacher-child interactions and including several dimensions of the emotional component of teacher-child interactions in future research. (C) 2018 Elsevier Inc. All rights reserved.
C1 [Weyns, Tessa; Colpin, Hilde; Engels, Maaike C.; Verschueren, Karine] Katholieke Univ Leuven, Fac Psychol & Educ Sci, Tiensestr 102, B-3000 Louvain, Belgium.
   [Doumen, Sarah] Univ Hasselt, Res Educ, Martelarenlaan 42, B-3500 Hasselt, Belgium.
RP Weyns, T (reprint author), Katholieke Univ Leuven, Fac Psychol & Educ Sci, Tiensestr 102, B-3000 Louvain, Belgium.
EM tessa.weyns@kuleuven.be
OI Verschueren, Karine/0000-0003-2172-1424; doumen,
   sarah/0000-0003-4208-4751
FU FWO Research Fund - Flanders [1S13917N, G.0728.14]
FX This work was supported by the FWO Research Fund - Flanders (grant
   numbers 1S13917N, G.0728.14).
NR 92
TC 1
Z9 1
U1 4
U2 8
PU ELSEVIER SCIENCE INC
PI NEW YORK
PA STE 800, 230 PARK AVE, NEW YORK, NY 10169 USA
SN 0885-2006
EI 1873-7706
J9 EARLY CHILD RES Q
JI Early Childhood Res. Q.
PY 2019
VL 47
SI SI
BP 259
EP 270
DI 10.1016/j.ecresq.2018.12.009
PG 12
WC Education & Educational Research; Psychology, Developmental
SC Education & Educational Research; Psychology
GA HQ0SR
UT WOS:000462105800024
DA 2020-02-16
ER

PT J
AU Chen, L
   Bouvette-Turcot, AA
   Garg, E
   Nguyen, TTT
   Silveira, P
   Diorio, J
   Kobor, MS
   O'Donnell, K
   Meaney, M
AF Chen, Lawrence
   Bouvette-Turcot, Andree-Anne
   Garg, Elika
   Thi Thu Thao Nguyen
   Silveira, Patricia
   Diorio, Josie
   Kobor, Michael S.
   O'Donnell, Kieran
   Meaney, Michael
TI IDENTIFICATION OF GENES IN CHILD GENETIC RISK FOR ATTENTION
   DEFICIT/HYPERACTIVITY DISORDER THAT INTERACT WITH MATERNAL DEPRESSIVE
   SYMPTOMS IN PREDICTION OF INTERNALIZING PROBLEMS
SO EUROPEAN NEUROPSYCHOPHARMACOLOGY
LA English
DT Meeting Abstract
CT 25th World Congress of Psychiatric Genetics (WCPG)
CY OCT 13-17, 2017
CL Orlando, FL
C1 [Chen, Lawrence; Bouvette-Turcot, Andree-Anne; Silveira, Patricia; O'Donnell, Kieran; Meaney, Michael] McGill Univ, Montreal, PQ, Canada.
   [Garg, Elika; Thi Thu Thao Nguyen; Diorio, Josie] Douglas Mental Hlth Univ Inst, Montreal, PQ, Canada.
   [Kobor, Michael S.] Univ British Columbia, Vancouver, BC, Canada.
NR 0
TC 0
Z9 0
U1 1
U2 1
PU ELSEVIER SCIENCE BV
PI AMSTERDAM
PA PO BOX 211, 1000 AE AMSTERDAM, NETHERLANDS
SN 0924-977X
EI 1873-7862
J9 EUR NEUROPSYCHOPHARM
JI Eur. Neuropsychopharmacol.
PY 2019
VL 29
SU 3
MA SU9
BP S891
EP S891
DI 10.1016/j.euroneuro.2017.08.198
PG 1
WC Clinical Neurology; Neurosciences; Pharmacology & Pharmacy; Psychiatry
SC Neurosciences & Neurology; Pharmacology & Pharmacy; Psychiatry
GA HQ1KJ
UT WOS:000462156400327
DA 2020-02-16
ER

PT J
AU Wolford, SN
   Cooper, AN
   McWey, LM
AF Wolford, Sarah N.
   Cooper, Ashley N.
   McWey, Lenore M.
TI Maternal Depression, Maltreatment History, and Child Outcomes: The Role
   of Harsh Parenting
SO AMERICAN JOURNAL OF ORTHOPSYCHIATRY
LA English
DT Article
DE child outcomes; harsh parenting; maltreatment history; maternal
   depression; social interaction learning
ID INTERGENERATIONAL TRANSMISSION; DISRUPTIVE BEHAVIOR; FAMILY CONFLICT;
   MEDIATING ROLE; SEXUAL-ABUSE; MOTHERS; PSYCHOPATHOLOGY; SYMPTOMS;
   VICTIMIZATION; VIOLENCE
AB The link between maternal depression and negative child outcomes has been well-established; however, less is known regarding the impact of harsh parenting on child outcomes, especially for women living with depressive symptoms and whom also experienced child maltreatment. The purpose of this study was to examine harsh parenting practices as a mediator in this known association, in order to examine factors associated with negative child outcomes and to explore a reduction in future transmission of risk. Mediation analyses were conducted with 2 samples of mother-child dyads at separate time points (child age 6: n = 325; and youth age 12: n = 213) using data collected from the Longitudinal Studies of Child Abuse and Neglect. Only women who reported a history of childhood maltreatment were included in this study. Positive, significant associations were found between maternal depressive symptoms and child internalizing and externalizing symptoms at both ages. Further, partial mediation was established among maternal depressive symptoms, child outcomes, and harsh parenting practices. Analyses demonstrated that mothers with depressive symptoms and a history of maltreatment reported use of psychological and physical aggression with their children (age 6) and youth (age 12). Findings from this study bolstered existing research on maternal depression and child outcomes and extended current knowledge of the role of harsh parenting for children age 6 and youth age 12.
   Public Policy Relevance Statement
   Findings encourage public policy efforts to support social service agencies that offer parenting programs designed to reduce harsh parenting practices. For example, support for parenting interventions may serve as one such mechanism of change in the reduction of both parent and child mental health symptoms.
C1 [Wolford, Sarah N.; Cooper, Ashley N.; McWey, Lenore M.] Florida State Univ, Dept Family & Child Sci, 120 Convocat Way, Tallahassee, FL 32306 USA.
RP Wolford, SN (reprint author), Florida State Univ, Dept Family & Child Sci, 120 Convocat Way, Tallahassee, FL 32306 USA.
EM snw15c@my.fsu.edu
FU Administration on Children, Youth, and Families, U.S. Department of
   Health and Human Services (ACYF/DHHS)
FX This document includes data from the Longitudinal Studies of Child Abuse
   and Neglect (LONGSCAN), a project funded by the Administration on
   Children, Youth, and Families, U.S. Department of Health and Human
   Services (ACYF/DHHS). The data were collected by the LONGSCAN Consortium
   and have been provided by the National Data Archive on Child Abuse and
   Neglect. The information and opinions expressed herein reflect solely
   the position of the author(s). Nothing herein should be construed to
   indicate the support or endorsement of its content by ACYF/DH.
NR 57
TC 1
Z9 1
U1 1
U2 5
PU AMER PSYCHOLOGICAL ASSOC
PI WASHINGTON
PA 750 FIRST ST NE, WASHINGTON, DC 20002-4242 USA
SN 0002-9432
EI 1939-0025
J9 AM J ORTHOPSYCHIAT
JI Am. J. Orthopsychiatr.
PY 2019
VL 89
IS 2
BP 181
EP 191
DI 10.1037/ort0000365
PG 11
WC Psychiatry; Social Work
SC Psychiatry; Social Work
GA HO3DB
UT WOS:000460797300006
PM 30198728
DA 2020-02-16
ER

PT J
AU Li, XM
   Lam, CB
   Chung, KKH
   Leung, C
AF Li, Xiaomin
   Lam, Chun Bun
   Chung, Kevin Kien Hoa
   Leung, Cynthia
TI Linking Parents' Self-Stigma to the Adjustment of Children With
   Disabilities
SO AMERICAN JOURNAL OF ORTHOPSYCHIATRY
LA English
DT Article
DE child adjustment; Chinese families; parenting; disabilities; stigma
ID AUTISM SPECTRUM DISORDER; MENTAL-ILLNESS; INTERNALIZED-STIGMA; AFFILIATE
   STIGMA; EFFICACY BELIEFS; MOTHERS; FATHERS; STRESS; FAMILY; BEHAVIOR
AB This study examined the assoc ration of parental-stigma with child adjustment, and whether parenting self-efficacy and parenting distress mediated the association. Cross-sectional data were collected from 186 families living with kindergarten children identified to have disabilities in Hong Kong, China (mean age = 61.62 months; 76% of them were boys). Using questionnaires, 173 mothers and 112 fathers reported their own self-stigma, parenting self-efficacy, and parenting distress, as well as their children's prosocial behaviors and externalizing and internalizing behaviors. Multieroup, path analyses revealed a group-invariant model for both mothers and fathers. Controlling for children's gender and age, parents' self-stigma was linked to fewer prosocial behaviors and more externalizing and internalizing behaviors among children. Moreover, such links were partially mediated by parenting self-efficacy, but not parenting distress. Theoretically, the findings highlighted the importance of considering family processes when examining the potential impact of parental self stigma on child adjustment. Practically, the findings pointed to the utility of helping both mothers and fathers to deal with public stigma and increase their parenting self-efficacy-in supporting the development of children with disabilities.
   Public Policy Relevance Statement
   This study demonstrated that, for both mothers and fathers of children with disabilities, parenting self-efficacy mediated the negative association between parental self-stigma and child adjustment. Therefore, it is important to involve both mothers and fathers of children with disabilities in community education and family intervention. Practitioners and policy makers should not only equip these parents smith knowledge about child development and the causes of disabilities, but also help them to reduce self-stigma and improve parenting self-efficacy.
C1 [Li, Xiaomin; Lam, Chun Bun; Chung, Kevin Kien Hoa] Educ Univ Hong Kong, Dept Early Childhood Educ, Tai Po, 10 Ping Rd, Hong Kong, Peoples R China.
   [Leung, Cynthia] Hong Kong Polytech Univ, Dept Appl Social Sci, Hong Kong, Peoples R China.
RP Chung, KKH (reprint author), Educ Univ Hong Kong, Dept Early Childhood Educ, Tai Po, 10 Ping Rd, Hong Kong, Peoples R China.
EM kevin@eduhk.hk
OI Chung, Kevin K H/0000-0002-8105-7361; LAM, Chun Bun/0000-0002-3195-7919
FU Simon K.Y. Lee Foundation
FX This research was supported by a grant by the Simon K.Y. Lee Foundation
   to Kevin Kien Hoa Chung. We thank the research assistants and student
   helpers for their help in conducting this study, and the participating
   kindergartens and families for their insights about family relationships
   and child development.
NR 86
TC 0
Z9 0
U1 2
U2 6
PU AMER PSYCHOLOGICAL ASSOC
PI WASHINGTON
PA 750 FIRST ST NE, WASHINGTON, DC 20002-4242 USA
SN 0002-9432
EI 1939-0025
J9 AM J ORTHOPSYCHIAT
JI Am. J. Orthopsychiatr.
PY 2019
VL 89
IS 2
BP 212
EP 221
DI 10.1037/ort0000386
PG 10
WC Psychiatry; Social Work
SC Psychiatry; Social Work
GA HO3DB
UT WOS:000460797300009
PM 30676049
DA 2020-02-16
ER

PT J
AU Sheppard, CS
   Giletta, M
   Prinstein, MJ
AF Sheppard, Christopher S.
   Giletta, Matteo
   Prinstein, Mitchell J.
TI Peer Victimization Trajectories at the Adolescent Transition:
   Associations Among Chronic Victimization, Peer-Reported Status, and
   Adjustment
SO JOURNAL OF CLINICAL CHILD AND ADOLESCENT PSYCHOLOGY
LA English
DT Article
ID DEVELOPMENTAL TRAJECTORIES; MIDDLE SCHOOL; EMOTIONAL-PROBLEMS; VICTIMS;
   PREDICTORS; CHILDHOOD; STABILITY; EXPERIENCES; ELEMENTARY; POPULARITY
AB The current study demonstrated that chronic peer victimization, as compared to time-limited victimization, is particularly associated with peer status and peer-reported adjustment at the adolescent transition. Using a cohort sequential design, a sample of 653 adolescents (48% female, 87% Caucasian) in Grades 6-8 were assessed at 3 annual time points; data captured indices of peer victimization, likeability, popularity, and several peer-reported indices of internalizing (e.g., sadness, worry) and externalizing (e.g., anger, fighting) symptoms across Grades 6-10. Four trajectories of victimization experiences were identifiedchronic, high decreasing, low increasing, and low stablesuggesting instability in victimization experiences over time. Adolescents who experienced chronic victimization, as compared to those with low-stable, decreasing, or increasing levels of victimization, were rated by peers more often on indices of maladjustment and less often on measures of popularity and likeability. Findings highlight negative associations with chronic victimization and underscore the need for targeted interventions to prevent chronic victimization. Overall, findings further emphasize the role of chronicity in victimization and highlight the importance of identifying chronic victims for intervention and prevention efforts.
C1 [Sheppard, Christopher S.] Univ N Carolina, Dept Psychol & Neurosci, Chapel Hill, NC 27599 USA.
   [Giletta, Matteo] Tilburg Univ, TS Social & Behav Sci, Tilburg, Netherlands.
   [Prinstein, Mitchell J.] Univ N Carolina, Dept Psychol, Chapel Hill, NC 27515 USA.
RP Sheppard, CS (reprint author), Univ N Carolina, Dept Psychol & Neurosci, Chapel Hill, NC 27599 USA.
EM cshep@unc.edu
RI Giletta, Matteo/I-7814-2014
OI Prinstein, Mitchell/0000-0002-7587-8665
NR 56
TC 9
Z9 9
U1 7
U2 8
PU ROUTLEDGE JOURNALS, TAYLOR & FRANCIS LTD
PI ABINGDON
PA 2-4 PARK SQUARE, MILTON PARK, ABINGDON OX14 4RN, OXON, ENGLAND
SN 1537-4416
EI 1537-4424
J9 J CLIN CHILD ADOLESC
JI J. Clin. Child Adolesc. Psychol.
PY 2019
VL 48
IS 2
BP 218
EP 227
DI 10.1080/15374416.2016.1261713
PG 10
WC Psychology, Clinical; Psychology, Developmental
SC Psychology
GA HO1DW
UT WOS:000460646600003
PM 28010134
HC Y
HP N
DA 2020-02-16
ER

PT J
AU Becker, SP
   Garner, AA
   Tamm, L
   Antonini, TN
   Epstein, JN
AF Becker, Stephen P.
   Garner, Annie A.
   Tamm, Leanne
   Antonini, Tanya N.
   Epstein, Jeffery N.
TI Honing in on the Social Difficulties Associated With Sluggish Cognitive
   Tempo in Children: Withdrawal, Peer Ignoring, and Low Engagement
SO JOURNAL OF CLINICAL CHILD AND ADOLESCENT PSYCHOLOGY
LA English
DT Article
ID ATTENTION-DEFICIT/HYPERACTIVITY-DISORDER; DEFICIT HYPERACTIVITY
   DISORDER; ADHD INATTENTION; EXTERNAL VALIDITY; TEACHER RATINGS;
   IMPAIRMENT; METAANALYSIS; DIMENSIONS; PREDICTORS; PARENT
AB Sluggish cognitive tempo (SCT) symptoms are associated with social difficulties in children, though findings are mixed and many studies have used global measures of social impairment. The present study tested the hypothesis that SCT would be uniquely associated with aspects of social functioning characterized by withdrawal and isolation, whereas attention deficit/hyperactivity disorder (ADHD) and oppositional defiant disorder (ODD) symptoms would be uniquely associated with aspects of social functioning characterized by inappropriate responding in social situations and active peer exclusion. Participants were 158 children (70% boys) between 7-12years of age being evaluated for possible ADHD. Both parents and teachers completed measures of SCT, ADHD, ODD, and internalizing (anxiety/depression) symptoms. Parents also completed ratings of social engagement and self-control. Teachers also completed measures assessing asociality and exclusion, as well as peer ignoring and dislike. In regression analyses controlling for demographic characteristics and other psychopathology symptoms, parent-reported SCT symptoms were significantly associated with lower social engagement (e.g., starting conversations, joining activities). Teacher-reported SCT symptoms were significantly associated with greater asociality/withdrawal and ratings of more frequent ignoring by peers, as well as greater exclusion. ODD symptoms and ADHD hyperactive-impulsive symptoms were more consistently associated with other aspects of social behavior, including peer exclusion, being disliked by peers, and poorer self-control during social situations. Findings provide the clearest evidence to date that the social difficulties associated with SCT are primarily due to withdrawal, isolation, and low initiative in social situations. Social skills training interventions may be effective for children displaying elevated SCT symptomatology.
C1 [Becker, Stephen P.; Tamm, Leanne; Epstein, Jeffery N.] Cincinnati Childrens Hosp Med Ctr, Div Behav Med & Clin Psychol, Cincinnati, OH 45229 USA.
   [Becker, Stephen P.; Tamm, Leanne; Epstein, Jeffery N.] Univ Cincinnati, Coll Med, Dept Pediat, Cincinnati, OH 45221 USA.
   [Garner, Annie A.] St Louis Univ, Dept Psychol, St Louis, MO 63103 USA.
   [Antonini, Tanya N.] TIRR Mem Hermann, Dept Rehabil Psychol Neuropsychol, Houston, TX USA.
   [Antonini, Tanya N.] Baylor Coll Med, Dept Phys Med & Rehabil, Houston, TX 77030 USA.
RP Becker, SP (reprint author), Cincinnati Childrens Hosp Med Ctr, Ctr ADHD, 3333 Burnet Ave,MLC 10006, Cincinnati, OH 45229 USA.
EM stephen.becker@cchmc.org
RI Becker, Stephen P./AAE-3858-2019
OI Becker, Stephen/0000-0001-9046-5183; Tamm, Leanne/0000-0001-6066-1669
FU Ohio Department of Mental Health (ODMH) [12.1281]; National Institute of
   Mental HealthUnited States Department of Health & Human ServicesNational
   Institutes of Health (NIH) - USANIH National Institute of Mental Health
   (NIMH) [K23MH108603]
FX This study was funded in part by a grant from the Ohio Department of
   Mental Health (ODMH#12.1281) to Stephen Becker. Dr. Becker is supported
   by award number K23MH108603 from the National Institute of Mental
   Health. The content is solely the responsibility of the authors and does
   not necessarily represent the official views of the Ohio Department of
   Mental Health or the National Institutes of Health.
NR 54
TC 19
Z9 19
U1 9
U2 14
PU ROUTLEDGE JOURNALS, TAYLOR & FRANCIS LTD
PI ABINGDON
PA 2-4 PARK SQUARE, MILTON PARK, ABINGDON OX14 4RN, OXON, ENGLAND
SN 1537-4416
EI 1537-4424
J9 J CLIN CHILD ADOLESC
JI J. Clin. Child Adolesc. Psychol.
PY 2019
VL 48
IS 2
BP 228
EP 237
DI 10.1080/15374416.2017.1286595
PG 10
WC Psychology, Clinical; Psychology, Developmental
SC Psychology
GA HO1DW
UT WOS:000460646600004
PM 28287826
HC Y
HP N
DA 2020-02-16
ER

PT J
AU Snyder, HR
   Young, JF
   Hankin, BL
AF Snyder, Hannah R.
   Young, Jami F.
   Hankin, Benjamin L.
TI Chronic Stress Exposure and Generation Are Related to the P-Factor and
   Externalizing Specific Psychopathology in Youth
SO JOURNAL OF CLINICAL CHILD AND ADOLESCENT PSYCHOLOGY
LA English
DT Article
ID DEPRESSION; CHILDHOOD; CHILDREN; ANXIETY; COMORBIDITY; SYMPTOMS; GENDER;
   EMOTIONALITY; MALTREATMENT; ADOLESCENCE
AB Psychopathology is posited to be transdiagnostically linked to chronic stress. Yet efforts to understand the specificity and directionality of these links have been sparse, and the ubiquitous comorbidity of psychopathology has made the seemingly nonspecific links between psychological disorders and chronic stress difficult to interpret. The current study used a latent dimensional bifactor model of psychopathology to account for comorbidity and a multiwave prospective design to disentangle temporal associations between psychopathology and chronic stress longitudinally during the critical adolescent period for psychopathology risk and stress reactivity. A community sample of 567 youth (55.5% female, age M=11.8 at baseline, M=15.1 at end of study) were followed prospectively for 3years, with chronic stress assessed with the Youth Life Stress Interview and psychopathology symptoms assessed via both self and parent report. Exposure to chronic stress predicted what is common across forms of psychopathology (the p factor), which in turn predicted generation of chronic stress over time. After accounting for comorbidity via the p factor, externalizing behaviors also had specific transactional links to chronic stress, whereas links between internalizing psychopathology and chronic stress were completely accounted for by common psychopathology. The results provide the first direct evidence that chronic stress is transdiagnostically and reciprocally linked to psychopathology, during a critical youth period for psychopathology onset and stress reactivity.
C1 [Snyder, Hannah R.] Brandeis Univ, Dept Psychol, Waltham, MA 02453 USA.
   [Young, Jami F.] Rutgers State Univ, Grad Sch Appl & Profess Psychol, Piscataway, NJ USA.
   [Hankin, Benjamin L.] Univ Illinois, Dept Psychol, Champaign, IL USA.
RP Snyder, HR (reprint author), Brandeis Univ, Dept Psychol, Waltham, MA 02453 USA.
EM hrsnyder@brandeis.edu
OI Snyder, Hannah/0000-0003-2853-3557
FU National Institute of Mental HealthUnited States Department of Health &
   Human ServicesNational Institutes of Health (NIH) - USANIH National
   Institute of Mental Health (NIMH) [R01MH077195, 1R01MH105501,
   1R21MH102210, R01MH077178]
FX This research was supported by grants from the National Institute of
   Mental Health (R01MH077195, 1R01MH105501 and 1R21MH102210 to B.L.H.;
   R01MH077178 to J.F.Y.). The content is solely the responsibility of the
   authors and does not necessarily represent the official views of the
   funders.
NR 40
TC 10
Z9 10
U1 2
U2 4
PU ROUTLEDGE JOURNALS, TAYLOR & FRANCIS LTD
PI ABINGDON
PA 2-4 PARK SQUARE, MILTON PARK, ABINGDON OX14 4RN, OXON, ENGLAND
SN 1537-4416
EI 1537-4424
J9 J CLIN CHILD ADOLESC
JI J. Clin. Child Adolesc. Psychol.
PY 2019
VL 48
IS 2
BP 306
EP 315
DI 10.1080/15374416.2017.1321002
PG 10
WC Psychology, Clinical; Psychology, Developmental
SC Psychology
GA HO1DW
UT WOS:000460646600011
PM 28541762
HC Y
HP N
DA 2020-02-16
ER

PT J
AU Kertz, SJ
   Sylvester, C
   Tillman, R
   Luby, JL
AF Kertz, Sarah J.
   Sylvester, Chad
   Tillman, Rebecca
   Luby, Joan L.
TI Latent Class Profiles of Anxiety Symptom Trajectories From Preschool
   Through School Age
SO JOURNAL OF CLINICAL CHILD AND ADOLESCENT PSYCHOLOGY
LA English
DT Article
ID WECHSLER ABBREVIATED SCALE; CHILDHOOD ANXIETY; SOCIAL ANXIETY;
   BEHAVIORAL-INHIBITION; MIDDLE CHILDHOOD; DEVELOPMENTAL TRAJECTORIES;
   INTERNALIZING PROBLEMS; PSYCHIATRIC-DISORDERS; INTELLIGENCE-TEST;
   MENTAL-HEALTH
AB Anxiety typically arises early in childhood and decreases during school age. However, little is known about the earlier developmental course of anxiety in preschool, especially in at risk children, posing a clinically important problem. Given that anxiety in youth has a chronic course for some and also predicts later development of other mental health problems, it is important to identify factors early in development that may predict chronic anxiety symptoms. At-risk children (oversampled for depression) and caregivers completed 6 assessment waves beginning at preschool age (between 3-5.11years of age) up through 6.5years later. Growth mixture models revealed 4 distinct trajectories: 2 stable groups (high and moderate) and 2 decreasing groups (high and low). Important to note, the high stable anxiety group had greater baseline depression and social adversity/risk, higher average maternal depression over time, and poorer average social functioning over time compared to the high decreasing group. The high decreasing group also had greater externalizing/attention deficit hyperactivity disorder scores than the low decreasing group. Children with anxiety in early childhood who also experience high depression, social adversity/risk, maternal depression, and poor social functioning may be at risk for chronic symptoms over time.
C1 [Kertz, Sarah J.] Southern Illinois Univ Carbondale, Dept Psychol, 1125 Lincoln Dr, Carbondale, IL 62901 USA.
   [Sylvester, Chad; Tillman, Rebecca; Luby, Joan L.] Washington Univ, Sch Med, Dept Psychiat, St Louis, MO 63130 USA.
RP Kertz, SJ (reprint author), Southern Illinois Univ Carbondale, Dept Psychol, 1125 Lincoln Dr, Carbondale, IL 62901 USA.
EM skertz@siu.edu
FU National Institute of Mental HealthUnited States Department of Health &
   Human ServicesNational Institutes of Health (NIH) - USANIH National
   Institute of Mental Health (NIMH) [R01 MH064769]
FX Funding was provided by the National Institute of Mental Health: R01
   MH064769.
NR 62
TC 0
Z9 0
U1 2
U2 4
PU ROUTLEDGE JOURNALS, TAYLOR & FRANCIS LTD
PI ABINGDON
PA 2-4 PARK SQUARE, MILTON PARK, ABINGDON OX14 4RN, OXON, ENGLAND
SN 1537-4416
EI 1537-4424
J9 J CLIN CHILD ADOLESC
JI J. Clin. Child Adolesc. Psychol.
PY 2019
VL 48
IS 2
BP 316
EP 331
DI 10.1080/15374416.2017.1295380
PG 16
WC Psychology, Clinical; Psychology, Developmental
SC Psychology
GA HO1DW
UT WOS:000460646600012
PM 28318338
DA 2020-02-16
ER

PT J
AU Ali, OM
   Vandermeer, MRJ
   Sheikh, HI
   Joanisse, MF
   Hayden, EP
AF Ali, Ola Mohamed
   Vandermeer, Matthew R. J.
   Sheikh, Haroon I.
   Joanisse, Marc F.
   Hayden, Elizabeth P.
TI Girls' internalizing symptoms and white matter tracts in Cortico-Limbic
   circuitry
SO NEUROIMAGE-CLINICAL
LA English
DT Article
DE Internalizing symptoms; White matter microstructure; Diffusion Tensor
   Imaging (DTI); Latent profile analysis
ID MAJOR DEPRESSIVE DISORDER; UNCINATE FASCICULUS; GENDER-DIFFERENCES;
   PREFRONTAL CORTEX; ANXIETY DISORDERS; DEVELOPMENTAL CASCADES;
   LONGITUDINAL PATTERNS; PRESCHOOL DEPRESSION; HIPPOCAMPAL VOLUME; EMOTION
   PERCEPTION
AB Dysfunction in cortico-limbic circuitry is implicated in internalizing disorders (i.e., depressive and anxious disorders), but less is known about whether structural variations precede frank disorder and thus potentially mark risk. We therefore examined associations between white matter (WM) tract microstructure in cortico-limbic circuitry at age 7 and concurrent and longitudinal patterns of internalizing symptoms in 42 typically developing girls using Diffusion Tensor Imaging (DTI). Girls' internalizing symptoms were concurrently associated with reduced fractional anisotropy (FA) in segments of the cingulum bundle (CB) and the uncinate fasciculus (UF), bilaterally. Moreover, latent profile analysis showed that girls with increasing internalizing symptoms, based on assessments at ages 3, 6, 7, and 8, had reduced FA in these segments compared to girls with stably low symptoms. These results point to a putative neural mechanism underlying the course of childhood internalizing symptoms.
C1 [Ali, Ola Mohamed; Vandermeer, Matthew R. J.; Joanisse, Marc F.; Hayden, Elizabeth P.] Univ Western Ontario, Brain & Mind Inst, Dept Psychol, London, ON N6A 5B7, Canada.
   [Sheikh, Haroon I.] Univ Western Ontario, Mol Genet Unit, Dept Biol, London, ON N6A 5B7, Canada.
RP Ali, OM (reprint author), Univ Western Ontario, Brain & Mind Inst, Dept Psychol, London, ON N6A 5B7, Canada.
EM omohame7@uwo.ca
RI Joanisse, Marc/B-5772-2015
OI Joanisse, Marc/0000-0002-6352-291X
FU Canadian Institutes of Health Research (CIHR)Canadian Institutes of
   Health Research (CIHR) [MOP 86458]; Academic Development Fund (UWO);
   Children's Health Research Institute; Brain Canada; Canada Foundation
   for Innovation (CFI)Canada Foundation for Innovation
FX This research was supported by grants from Canadian Institutes of Health
   Research (CIHR) (MOP 86458), the Academic Development Fund (UWO), and
   Children's Health Research Institute. The Center for Functional and
   Metabolic Mapping (CFMM) is funded by Brain Canada and Canada Foundation
   for Innovation (CFI).
NR 120
TC 1
Z9 1
U1 0
U2 1
PU ELSEVIER SCI LTD
PI OXFORD
PA THE BOULEVARD, LANGFORD LANE, KIDLINGTON, OXFORD OX5 1GB, OXON, ENGLAND
SN 2213-1582
J9 NEUROIMAGE-CLIN
JI NeuroImage-Clin.
PY 2019
VL 21
AR UNSP 101650
DI 10.1016/j.nicl.2018.101650
PG 10
WC Neuroimaging
SC Neurosciences & Neurology
GA HN6ZP
UT WOS:000460337700063
PM 30611742
OA DOAJ Gold, Green Published
DA 2020-02-16
ER

PT J
AU Qian, X
   Castellanos, FX
   Uddin, LQ
   Loo, BRY
   Liu, SW
   Koh, HL
   Poh, XWW
   Fung, D
   Guan, CT
   Lee, TS
   Lim, CG
   Zhou, J
AF Qian, Xing
   Castellanos, Francisco Xavier
   Uddin, Lucina Q.
   Loo, Beatrice Rui Yi
   Liu, Siwei
   Koh, Hui Li
   Poh, Xue Wei Wendy
   Fung, Daniel
   Guan, Cuntai
   Lee, Tih-Shih
   Lim, Choon Guan
   Zhou, Juan
TI Large-scale brain functional network topology disruptions underlie
   symptom heterogeneity in children with attention-deficit/hyperactivity
   disorder
SO NEUROIMAGE-CLINICAL
LA English
DT Article
DE Attention-deficit/hyperactivity disorder; Functional connectivity;
   Modularity; Heterogeneity
ID DEFICIT HYPERACTIVITY DISORDER; RESTING-STATE; INATTENTIVE SUBTYPES;
   CONNECTIVITY MRI; DEFAULT-MODE; ADHD; ORGANIZATION; ARCHITECTURE;
   ADOLESCENTS; MECHANISM
AB Accumulating evidence suggests brain network dysfunction in attention-deficit/hyperactivity disorder (ADHD). Whether large-scale brain network connectivity patterns reflect clinical heterogeneity in ADHD remains to be fully understood. This study aimed to characterize the differential within- and between-network functional connectivity (FC) changes in children with ADHD combined (ADHD-C) or inattentive (ADHD-I) subtypes and their associations with ADHD symptoms. We studied the task-free functional magnetic resonance imaging (fMRI) data of 58 boys with ADHD and 28 demographically matched healthy controls. We measured within- and between-network connectivity of both low-level (sensorimotor) and high-level (cognitive) large-scale intrinsic connectivity networks and network modularity. We found that children with ADHD-C but not those with ADHD-I exhibited hyper-connectivity within the anterior default mode network (DMN) compared with controls. Additionally, children with ADHD-C had higher inter-network FC between the left executive control (ECN) and the salience (SN) networks, between subcortical and visual networks, and between the DMN and left auditory networks than controls, while children with ADHD-I did not show differences compared with controls. Similarly, children with ADHD-C but not ADHD-I showed lower network modularity compared with controls. Importantly, these observed abnormal inter-network connectivity and network modularity metrics were associated with Child Behavioral Checklist (CBCL) attention-deficit/hyperactivity problems and internalizing problems in children with ADHD. This study revealed relatively greater loss of brain functional network segregation in childhood ADHD combined subtype compared to the inattentive subtype, suggesting differential large-scale functional brain network topology phenotype underlying childhood ADHD heterogeneity.
C1 [Qian, Xing; Loo, Beatrice Rui Yi; Liu, Siwei; Koh, Hui Li; Lee, Tih-Shih; Zhou, Juan] Duke Natl Univ Singapore, Sch Med, Neurosci & Behav Disorders Program, Ctr Cognit Neurosci, 8 Coll Rd, Singapore 169857, Singapore.
   [Poh, Xue Wei Wendy; Fung, Daniel; Lim, Choon Guan] Inst Mental Hlth, Dept Child & Adolescent Psychiat, Singapore, Singapore.
   [Zhou, Juan] Natl Univ Singapore, Agcy Sci Technol & Res, Clin Imaging Res Ctr, Singapore, Singapore.
   [Castellanos, Francisco Xavier] NYU Langone Med Ctr, NYU Child Study Ctr, New York, NY USA.
   [Uddin, Lucina Q.] Univ Miami, Dept Psychol, POB 248185, Coral Gables, FL 33124 USA.
   [Guan, Cuntai] Nanyang Technol Univ, Sch Comp Sci & Engn, Singapore, Singapore.
RP Zhou, J (reprint author), Duke Natl Univ Singapore, Sch Med, Neurosci & Behav Disorders Program, Ctr Cognit Neurosci, 8 Coll Rd, Singapore 169857, Singapore.; Zhou, J (reprint author), Natl Univ Singapore, Agcy Sci Technol & Res, Clin Imaging Res Ctr, Singapore, Singapore.
EM helen.zhou@duke-nus.edu.sg
RI Guan, Cuntai/R-6198-2019; Guan, Cuntai/G-7835-2016; Uddin,
   Lucina/AAE-7168-2019; Liu, Siwei/AAC-6187-2020
OI Guan, Cuntai/0000-0002-0872-3276; Guan, Cuntai/0000-0002-0872-3276; Liu,
   Siwei/0000-0003-1277-484X; Zhou, Juan/0000-0002-0180-8648; Castellanos,
   Francisco/0000-0001-9192-9437
FU National Medical Research Council, SingaporeNational Medical Research
   Council, Singapore [NMRC/NIG11may025, NMRC/CIRG/1390/2014]; Duke-NUS
   Medical School Signature Research Program - Ministry of Health,
   Singapore
FX We would like to thank all subjects for their participation in this
   study. This work was supported by the National Medical Research Council,
   Singapore (NMRC/NIG11may025 to CGL and NMRC/CIRG/1390/2014 to JZ), and
   Duke-NUS Medical School Signature Research Program funded by Ministry of
   Health, Singapore.
NR 60
TC 4
Z9 4
U1 0
U2 5
PU ELSEVIER SCI LTD
PI OXFORD
PA THE BOULEVARD, LANGFORD LANE, KIDLINGTON, OXFORD OX5 1GB, OXON, ENGLAND
SN 2213-1582
J9 NEUROIMAGE-CLIN
JI NeuroImage-Clin.
PY 2019
VL 21
AR UNSP 101600
DI 10.1016/j.nicl.2018.11.010
PG 8
WC Neuroimaging
SC Neurosciences & Neurology
GA HN6ZP
UT WOS:000460337700013
PM 30472167
OA DOAJ Gold, Green Published
DA 2020-02-16
ER

PT J
AU Kilgus, SP
   Van Wie, MP
   Sinclair, JS
   Riley-Tillman, TC
   Herman, KC
AF Kilgus, Stephen P.
   Van Wie, Michael P.
   Sinclair, James S.
   Riley-Tillman, T. Chris
   Herman, Keith C.
TI Developing a Direct Rating Behavior Scale for Depression in Middle
   School Students
SO SCHOOL PSYCHOLOGY QUARTERLY
LA English
DT Article
DE universal screening; direct behavior rating; behavioral assessment
ID MENTAL-HEALTH; ADOLESCENT DEPRESSION; CONCURRENT VALIDITY;
   SPECIAL-EDUCATION; INTERVENTION; RISK; SENSITIVITY; PREVALENCE;
   DISORDERS; CHILDREN
AB Research has supported the applied use of Direct Behavior Rating Single-Item Scale (DBR-SIS) targets of "academic engagement" and "disruptive behavior" for a range of purposes, including universal screening and progress monitoring. Though useful in evaluating social behavior and externalizing problems, these targets have limited utility in evaluating emotional behavior and internalizing problems. Thus, the primary purpose of this study was to support the initial development and validation of a novel DBR-SIS target of "unhappy," which was intended to tap into the specific construct of depression. A particular focus of this study was on the novel target's utility within universal screening. A secondary purpose was to further validate the aforementioned existing DBR-SIS targets. Within this study, 87 teachers rated 1,227 students across two measures (i.e., DBR-SIS and the Teacher Observation of Classroom Adaptation-Checklist [TOCA-C]) and time points (i.e., fall and spring). Correlational analyses supported the test-retest reliability of each DBR-SIS target, as well as its convergent and discriminant validity across concurrent and predictive comparisons. Receiver operating characteristic (ROC) curve analyses further supported (a) the overall diagnostic accuracy of each target (as indicated by the area under the curve [AUC] statistic), as well as (b) the selection of cut scores found to accurately differentiate at-risk and not at-risk students (as indicated by conditional probability statistics). A broader review of findings suggested that across the majority of analyses, the existing DBR-SIS targets outperformed the novel "unhappy" target.
   Impact and Implications
   Research suggests that although many students exhibit within internalizing concerns, schools struggle to identify them in a timely manner. The results of the study indicate how the Direct Behavior Rating Single-Item Scales (DBR-SIS) can be used to identify students exhibiting such concerns.
C1 [Kilgus, Stephen P.; Van Wie, Michael P.; Sinclair, James S.; Riley-Tillman, T. Chris; Herman, Keith C.] Univ Missouri, Dept Educ Sch & Counseling Psychol, 16 Hill Hall, Columbia, MO 65211 USA.
RP Kilgus, SP (reprint author), Univ Missouri, Dept Educ Sch & Counseling Psychol, 16 Hill Hall, Columbia, MO 65211 USA.
EM kilguss@missouri.edu
OI Riley-Tillman, Timothy/0000-0001-7057-0429
NR 53
TC 0
Z9 0
U1 0
U2 2
PU AMER PSYCHOLOGICAL ASSOC
PI WASHINGTON
PA 750 FIRST ST NE, WASHINGTON, DC 20002-4242 USA
SN 1045-3830
EI 1939-1560
J9 SCHOOL PSYCHOL QUART
JI Sch. Psychol. Q.
PD JAN
PY 2019
VL 34
IS 1
BP 86
EP 95
DI 10.1037/spq0000263
PG 10
WC Psychology, Educational
SC Psychology
GA HN8JM
UT WOS:000460441100009
PM 29911877
DA 2020-02-16
ER

PT J
AU Bradley, A
   Karatzias, T
   Coyle, E
AF Bradley, Aoife
   Karatzias, Thanos
   Coyle, Eimear
TI Derealization and self-harm strategies are used to regulate disgust,
   fear, and sadness in adult survivors of childhood sexual abuse
SO CLINICAL PSYCHOLOGY & PSYCHOTHERAPY
LA English
DT Article
DE CSA; derealization; emotion regulation; emotions; PTSD; self-harm
ID POSTTRAUMATIC-STRESS-DISORDER; EMOTION REGULATION DIFFICULTIES; AFFECT
   DYSREGULATION; BEHAVIOR-THERAPY; RISK-FACTORS; PTSD; SYMPTOMS;
   DISSOCIATION; TRAUMA; MEDIATOR
AB Emotion regulation (ER) difficulties have been identified as an important target for clinical intervention in the treatment of post-traumatic stress disorder (PTSD) symptoms in survivors of childhood sexual abuse (CSA). However, there is limited research regarding the use of specific strategies to regulate specific emotions following exposure to traumatic events. The aim of the current study was to investigate the indirect effects of four trauma-related emotions (anger, sadness, disgust, and fear) on PTSD severity via two mediators: derealization and self-harm. In particular, we tested that if the two hypothetical mediators operate sequentially, derealization precedes self-harm and/or self-harm precedes derealization. A predominate female clinical sample (N=109) of CSA survivors completed measures of experience of emotions, ER, and post-traumatic stress. Bivariate and serial mediation analyses were conducted to test the direct and indirect effects of trauma-related emotions on PTSD severity. Serial mediation analyses indicated that there were significant total effects of all trauma-related emotions on PTSD severity. Three trauma-related emotions (sadness, disgust, and fear) were indirectly associated to PTSD severity via derealization and self-harm and via self-harm and derealization. Results indicate that difficulties in regulating the emotions of sadness, disgust, and fear may result in more severe derealization and self-harm as coping strategies, which in turn lead to greater PTSD severity. The sequence of mediators does not hold great importance in these pathways. Overall, our findings suggest that therapeutically targeting derealization and self-harm might enable the reduction of PTSD among CSA survivors.
C1 [Bradley, Aoife; Karatzias, Thanos] Edinburgh Napier Univ, Sch Hlth & Social Care, Sighthill Campus,Sighthill Court, Edinburgh EH11 4BN, Midlothian, Scotland.
   [Karatzias, Thanos] Royal Edinburgh & Associated Hosp, NHS Lothian, Rivers Ctr Traumat Stress, Edinburgh, Midlothian, Scotland.
   [Coyle, Eimear] NHS Fife, Dept Clin Psychol, Kirkcaldy, Fife, Scotland.
RP Karatzias, T (reprint author), Edinburgh Napier Univ, Sch Hlth & Social Care, Sighthill Campus,Sighthill Court, Edinburgh EH11 4BN, Midlothian, Scotland.
EM t.karatzias@napier.ac.uk
NR 62
TC 1
Z9 1
U1 1
U2 4
PU WILEY
PI HOBOKEN
PA 111 RIVER ST, HOBOKEN 07030-5774, NJ USA
SN 1063-3995
EI 1099-0879
J9 CLIN PSYCHOL PSYCHOT
JI Clin. Psychol. Psychother.
PD JAN-FEB
PY 2019
VL 26
IS 1
BP 94
EP 104
DI 10.1002/cpp.2333
PG 11
WC Psychology, Clinical
SC Psychology
GA HM9CB
UT WOS:000459779300009
PM 30230102
OA Bronze
DA 2020-02-16
ER

PT J
AU Blain-Arcaro, C
   Vaillancourt, T
AF Blain-Arcaro, Christine
   Vaillancourt, Tracy
TI Longitudinal Associations Between Externalizing Problems and Symptoms of
   Depression in Children and Adolescents
SO JOURNAL OF CLINICAL CHILD AND ADOLESCENT PSYCHOLOGY
LA English
DT Article
ID OPPOSITIONAL DEFIANT DISORDER; LIFE-COURSE-PERSISTENT; CONDUCT DISORDER;
   DEVELOPMENTAL CASCADES; ACADEMIC-ACHIEVEMENT; MULTIPLE INFORMANTS; PEER
   VICTIMIZATION; MENTAL-DISORDERS; FIT INDEXES; FOLLOW-UP
AB The longitudinal links between symptoms of externalizing difficulties-oppositional defiant disorder (ODD) and conduct disorder (CD)-and symptoms of depression are unclear. Therefore, we were interested in examining the temporal relation of symptoms of ODD, CD, and depression across 7 years in a sample of 643 10-year-old children (M = 10.91, SD = 0.36) at Time 1 using cross-lagged path analysis. Although symptoms of ODD predicted depressive symptoms across most time points and CD at Time 1 negatively predicted depressive symptoms at Time 3, evidence of the inverse relation was also found for both ODD and CD. Sex differences did not emerge. These findings add to the mixed literature on the directionality of externalizing and internalizing difficulties in children and adolescents by suggesting the presence of a reciprocal relation.
C1 [Blain-Arcaro, Christine; Vaillancourt, Tracy] Univ Ottawa, Fac Educ, Counselling Psychol, Ottawa, ON, Canada.
   [Vaillancourt, Tracy] Univ Ottawa, Sch Psychol, Fac Social Sci, Ottawa, ON, Canada.
RP Vaillancourt, T (reprint author), Univ Ottawa, 145 Jean Jacques Lussier, Ottawa, ON K1N 6N5, Canada.
EM tracy.vaillancourt@uottawa.ca
FU Social Sciences and Humanities Research Council of CanadaSocial Sciences
   and Humanities Research Council of Canada (SSHRC); Canadian Institutes
   of Health ResearchCanadian Institutes of Health Research (CIHR)
FX This study was supported by the Social Sciences and Humanities Research
   Council of Canada and the Canadian Institutes of Health Research
   (awarded to Tracy Vaillancourt).
NR 77
TC 2
Z9 2
U1 4
U2 6
PU ROUTLEDGE JOURNALS, TAYLOR & FRANCIS LTD
PI ABINGDON
PA 2-4 PARK SQUARE, MILTON PARK, ABINGDON OX14 4RN, OXON, ENGLAND
SN 1537-4416
EI 1537-4424
J9 J CLIN CHILD ADOLESC
JI J. Clin. Child Adolesc. Psychol.
PY 2019
VL 48
IS 1
BP 108
EP 119
DI 10.1080/15374416.2016.1270830
PG 12
WC Psychology, Clinical; Psychology, Developmental
SC Psychology
GA HM2RC
UT WOS:000459315600009
PM 28145747
DA 2020-02-16
ER

PT J
AU Humphreys, KL
AF Humphreys, Kathryn L.
TI Future Directions in the Study and Treatment of Parent-Child Separation
SO JOURNAL OF CLINICAL CHILD AND ADOLESCENT PSYCHOLOGY
LA English
DT Article
ID EARLY INSTITUTIONAL DEPRIVATION; CALLOUS-UNEMOTIONAL TRAITS;
   FOSTER-CARE; SENSITIVE PERIODS; FOLLOW-UP; BIFACTOR MODEL; MALTREATMENT;
   BRAIN; ADOLESCENTS; EXPERIENCE
AB Children require adult caregivers to survive and thrive. In the absence of committed and nurturing care, children face increased risk for a number of difficulties, including internalizing and externalizing psychopathology, cognitive and language deficits, and social difficulties. Recent changes in the U.S. immigration system have resulted in a large number of children removed from their parents, drawing increased scrutiny to the impact of parent-child separation and best practices for caring for children who have been separated. Drawing from work on children exposed to institutional care, as well as research on children separated from caregivers due to validated abuse and neglect, it is clear that children belong in families that are safe and supportive and that some forms of substitute care (i.e., institutional or group-based care) are insufficient to meet children's needs. However, it is difficult to know the specific impact of parent-child separation on child outcomes given that stressors often cluster and pre-separation experiences and post-separation placements also contribute to the experience of separation from a parent and subsequent functioning. Attempts to parse the specific contributions of each separation-related stressor, examining sensitive periods in the impact of separation, studying the mechanisms by which separations affect children, and consideration of the broader social and political context are useful future directions for moving this area of study forward. We must also more fully probe the roles that caregivers play in child development. Lastly, we must endeavor to cease practices of removing children from loving and capable caregivers and, when necessary, provide support to parents and children who have experienced separation.
C1 [Humphreys, Kathryn L.] Vanderbilt Univ, Dept Psychol & Human Dev, 221 Kirkland Hall, Nashville, TN 37235 USA.
RP Humphreys, KL (reprint author), Vanderbilt Univ, Dept Psychol & Human Dev, Peabody Coll, 230 Appleton Pl 552, Nashville, TN 37203 USA.
EM k.humphreys@vanderbilt.edu
FU Early Career Research Fellowship [2017 1261 05]; Jacobs Foundation
FX This work was supported through an Early Career Research Fellowship
   (2017 1261 05) from the Jacobs Foundation.
NR 126
TC 1
Z9 1
U1 2
U2 8
PU ROUTLEDGE JOURNALS, TAYLOR & FRANCIS LTD
PI ABINGDON
PA 2-4 PARK SQUARE, MILTON PARK, ABINGDON OX14 4RN, OXON, ENGLAND
SN 1537-4416
EI 1537-4424
J9 J CLIN CHILD ADOLESC
JI J. Clin. Child Adolesc. Psychol.
PY 2019
VL 48
IS 1
BP 166
EP 178
DI 10.1080/15374416.2018.1534209
PG 13
WC Psychology, Clinical; Psychology, Developmental
SC Psychology
GA HM2RC
UT WOS:000459315600014
PM 30556737
OA Bronze
DA 2020-02-16
ER

PT J
AU Hosokawa, R
   Katsura, T
AF Hosokawa, Rikuya
   Katsura, Toshiki
TI Role of Parenting Style in Children's Behavioral Problems through the
   Transition from Preschool to Elementary School According to Gender in
   Japan
SO INTERNATIONAL JOURNAL OF ENVIRONMENTAL RESEARCH AND PUBLIC HEALTH
LA English
DT Article
DE authoritarian parenting; permissive parenting; internalizing problem;
   externalizing problem; gender; preschool children
ID EXTERNALIZING BEHAVIOR; EARLY-CHILDHOOD; DIFFICULTIES QUESTIONNAIRE;
   DEVELOPMENTAL PATHWAYS; PREDICTIVE-VALIDITY; HARSH DISCIPLINE; CONDUCT
   PROBLEMS; SELF-REGULATION; AUTHORITARIAN; PATTERNS
AB While ineffective discipline can be attributed to authoritarian and permissive parenting styles, little research has examined the role of gender in the association between parenting style and early childhood behavioral problems. Thus, this study aimed to clarify the effects of authoritarian and permissive parenting on children's externalizing and internalizing behaviors during the preschool-to-elementary-school transition according to gender in Japan. A sample of 1668 Japanese children (853 boys and 815 girls) were followed longitudinally over one-year intervals, and assessed based on parenting styles (the Parenting Scale), children's behavioral problems (the Strengths and Difficulties Questionnaire), and family characteristics. Multivariate analyses revealed that, when analyzed by gender, authoritarian discipline influenced externalizing problems in boys ( = 0.048, p = 0.047) and girls ( = 0.067, p = 0.023), while permissive discipline influenced externalizing problems in boys only ( = 0.049, p = 0.038). The results document the relationship between family processes and the development of disruptive behavior disorders in children. Support for parents employing such child-rearing styles in early childhood may be effective in reducing school maladjustment.
C1 [Hosokawa, Rikuya] Nagoya City Univ, Sch Nursing, Nagoya, Aichi 4678601, Japan.
   [Hosokawa, Rikuya; Katsura, Toshiki] Kyoto Univ, Grad Sch Med, Kyoto 6068501, Japan.
RP Hosokawa, R (reprint author), Nagoya City Univ, Sch Nursing, Nagoya, Aichi 4678601, Japan.; Hosokawa, R (reprint author), Kyoto Univ, Grad Sch Med, Kyoto 6068501, Japan.
EM rikuya@med.nagoya-cu.ac.jp; tkatsura@hs.med.kyoto-u.ac.jp
OI Hosokawa, Rikuya/0000-0002-8560-086X
FU JSPS KAKENHIMinistry of Education, Culture, Sports, Science and
   Technology, Japan (MEXT)Japan Society for the Promotion of
   ScienceGrants-in-Aid for Scientific Research (KAKENHI) [16K20858,
   26893224]
FX This research was funded by JSPS KAKENHI Grant Number 26893224 and JSPS
   KAKENHI Grant Number 16K20858.
NR 101
TC 3
Z9 3
U1 7
U2 7
PU MDPI
PI BASEL
PA ST ALBAN-ANLAGE 66, CH-4052 BASEL, SWITZERLAND
SN 1660-4601
J9 INT J ENV RES PUB HE
JI Int. J. Environ. Res. Public Health
PD JAN 1
PY 2019
VL 16
IS 1
AR 21
DI 10.3390/ijerph16010021
PG 17
WC Environmental Sciences; Public, Environmental & Occupational Health
SC Environmental Sciences & Ecology; Public, Environmental & Occupational
   Health
GA HM0BZ
UT WOS:000459111400021
PM 30577659
OA DOAJ Gold, Green Published
DA 2020-02-16
ER

PT J
AU Lowe, JR
   Fuller, JF
   Do, BT
   Vohr, BR
   Das, A
   Hintz, SR
   Watterberg, KL
   Higgins, RD
   Caplan, MS
   Laptook, AR
   Keszler, M
   Hensman, AM
   Vieira, E
   Little, E
   Alksninis, B
   Keszler, ML
   Knoll, AM
   Leach, TM
   McGowan, EC
   Watson, VE
   Walsh, MC
   Hibbs, AM
   Newman, NS
   Payne, AH
   Wilson-Costello, DE
   Siner, BS
   Bhola, M
   Ross, E
   Taylor, HG
   Yalcinkaya, G
   Truog, WE
   Pallotto, EK
   Kilbride, HW
   Gauldin, C
   Holmes, A
   Johnson, K
   Knutson, A
   Poindexter, BB
   Schibler, K
   Merhar, S
   Grisby, C
   Gratton, TL
   Tepe, S
   Yolton, K
   Goldberg, RN
   Cotten, CM
   Goldstein, RF
   Malcolm, WF
   Ashley, PL
   Fisher, KA
   Finkle, J
   Gustafson, KE
   Laughon, MM
   Bose, CL
   Bernhardt, J
   Bose, G
   Wereszczak, J
   Carlton, DP
   Hale, EC
   Adams-Chapman, I
   Loggins, Y
   Carter, SL
   LaRossa, MM
   Wineski, LC
   Bottcher, DI
   Mackie, C
   Archer, SW
   Sokol, GM
   Poindexter, BB
   Papile, LA
   Harmon, HM
   Hines, AC
   Wilson, LD
   Herron, DE
   Gunn, S
   Smiley, L
   Kennedy, KA
   Tyson, JE
   Allain, E
   Arldt-McAlister, J
   Dempsey, AG
   Duncan, AF
   Garcia, C
   Eason, E
   John, J
   Jones, PM
   Lillie, ML
   Martin, K
   Martin, SC
   McDavid, GE
   McKee, S
   Rodgers, S
   Sperry, D
   Wright, SL
   Sanchez, PJ
   Nelin, LD
   Jadcherla, SR
   Fortney, CA
   Luzader, P
   Besner, GE
   Parikh, NA
   Wallace, D
   Newman, JE
   Auman, JO
   Crawford, M
   Gabrio, J
   Gantz, MG
   Huitema, CMP
   Zaterka-Baxter, KM
   Van Meurs, KP
   Stevenson, DK
   Ball, MB
   Proud, MS
   Bentley, B
   DeAnda, ME
   DeBattista, AM
   Earhart, B
   Huffman, LC
   Krueger, CE
   Lucash, R
   Weiss, HE
   Carlo, WA
   Ambalavanan, N
   Peralta-Carcelen, M
   Collins, MV
   Cosby, SS
   Biasini, FJ
   Johnston, KC
   Patterson, CS
   Phillips, VA
   Whitley, S
   Devaskar, U
   Garg, M
   Purdy, IB
   Chanlaw, T
   Geller, R
   Bell, EF
   Colaizy, TT
   Brumbaugh, JE
   Ellsbury, DL
   Johnson, KJ
   Walker, JR
   Campbell, DB
   Eastman, DL
   Tud, TL
   Ohis, RK
   Lacy, CB
   Duncan, AF
   Dupont, T
   Kuan, E
   Beauman, SS
   Hanson, M
   Schmidt, B
   Kirpalani, H
   DeMauro, SB
   Chaudhary, AS
   Abbasi, S
   Mancini, T
   Bernbaum, JC
   Gerdes, M
   Hurt, H
   Cook, N
   Cucinotta, DM
   D'Angio, CT
   Lakshminrusintha, S
   Guillet, R
   Reynolds, AM
   Jensen, RL
   Merzbach, J
   Myers, GJ
   Williams, A
   Yost, K
   Zorn, W
   Wynn, K
   Maffett, D
   Prinzing, D
   Hunn, J
   Guilford, S
   Farooq, O
   Rowan, M
   Sacilowski, MG
   Wadkins, HIM
   Bowman, M
   Fallone, C
   Binion, K
   Orme, C
   Scorsone, AM
   Andrews-Hartley, M
   Wyckoff, MH
   Sanchez, PJ
   Brion, LP
   Vasil, DM
   Chen, LJ
   Heyne, RJ
   Adams, SS
   Heyne, E
   Guzman, A
   Lee, LE
   Boatman, CT
   Shankaran, S
   Pappas, A
   Natarajan, G
   Chawla, S
   Bajaj, M
   February, M
   Agarwal, P
   Childs, K
   Woldt, E
   Bara, R
   Goldston, LA
   Barks, J
   Christensen, M
   Wiggins, S
   White, D
AF Lowe, Jean R.
   Fuller, Janell F.
   Do, Barbara T.
   Vohr, Betty R.
   Das, Abhik
   Hintz, Susan R.
   Watterberg, Kristi L.
   Higgins, Rosemary D.
   Caplan, Michael S.
   Laptook, Abbot R.
   Keszler, Martin
   Hensman, Angelita M.
   Vieira, Elisa
   Little, Emilee
   Alksninis, Barbara
   Keszler, Mary Lenore
   Knoll, Andrea M.
   Leach, Theresa M.
   McGowan, Elisabeth C.
   Watson, Victoria E.
   Walsh, Michele C.
   Hibbs, Anna Maria
   Newman, Nancy S.
   Payne, Allison H.
   Wilson-Costello, Deanne E.
   Siner, Bonnie S.
   Bhola, Monika
   Ross, Elizabeth
   Taylor, H. Gerry
   Yalcinkaya, Gulgun
   Truog, William E.
   Pallotto, Eugenia K.
   Kilbride, Howard W.
   Gauldin, Cheri
   Holmes, Anne
   Johnson, Kathy
   Knutson, Allison
   Poindexter, Brenda B.
   Schibler, Kurt
   Merhar, Stephanie
   Grisby, Cathy
   Gratton, Teresa L.
   Tepe, Stacey
   Yolton, Kimberly
   Goldberg, Ronald N.
   Cotten, C. Michael
   Goldstein, Ricki F.
   Malcolm, William F.
   Ashley, Patricia L.
   Fisher, Kimberley A.
   Finkle, Joanne
   Gustafson, Kathryn E.
   Laughon, Matthew M.
   Bose, Carl L.
   Bernhardt, Janice
   Bose, Gennie
   Wereszczak, Janice
   Carlton, David P.
   Hale, Ellen C.
   Adams-Chapman, Ira
   Loggins, Yvonne
   Carter, Sheena L.
   LaRossa, Maureen Mulligan
   Wineski, Lynn C.
   Bottcher, Diane, I
   Mackie, Colleen
   Archer, Stephanie Wilson
   Sokol, Gregory M.
   Poindexter, Brenda B.
   Papile, Lu-Ann
   Harmon, Heidi M.
   Hines, Abbey C.
   Wilson, Leslie Dawn
   Herron, Dianne E.
   Gunn, Susan
   Smiley, Lucy
   Kennedy, Kathleen A.
   Tyson, Jon E.
   Allain, Elizabeth
   Arldt-McAlister, Julie
   Dempsey, Allison G.
   Duncan, Andrea F.
   Garcia, Carmen
   Eason, Elizabeth
   John, Janice
   Jones, Patrick M.
   Lillie, M. Layne
   Martin, Karen
   Martin, Sara C.
   McDavid, Georgia E.
   McKee, Shannon
   Rodgers, Shawna
   Sperry, Daniel
   Wright, Sharon L.
   Sanchez, Pablo J.
   Nelin, Leif D.
   Jadcherla, Sudarshan R.
   Fortney, Christine A.
   Luzader, Patricia
   Besner, Gail E.
   Parikh, Nehal A.
   Wallace, Dennis
   Newman, Jamie E.
   Auman, Jeanette O'Donnell
   Crawford, Margaret
   Gabrio, Jenna
   Gantz, Marie G.
   Huitema, Carolyn M. Petrie
   Zaterka-Baxter, Kristin M.
   Van Meurs, Krisa P.
   Stevenson, David K.
   Ball, M. Bethany
   Proud, Melinda S.
   Bentley, Barbara
   DeAnda, Maria Elena
   DeBattista, Anne M.
   Earhart, Beth
   Huffman, Lynne C.
   Krueger, Casey E.
   Lucash, Ryan
   Weiss, Hali E.
   Carlo, Waldemar A.
   Ambalavanan, Namasivayam
   Peralta-Carcelen, Myriam
   Collins, Monica, V
   Cosby, Shirley S.
   Biasini, Fred J.
   Johnston, Kristen C.
   Patterson, Cryshelle S.
   Phillips, Vivien A.
   Whitley, Sally
   Devaskar, Uday
   Garg, Meena
   Purdy, Isabell B.
   Chanlaw, Teresa
   Geller, Rachel
   Bell, Edward F.
   Colaizy, Tarah T.
   Brumbaugh, Jane E.
   Ellsbury, Dan L.
   Johnson, Karen J.
   Walker, Jacky R.
   Campbell, Donia B.
   Eastman, Diane L.
   Tud, Tracy L.
   Ohis, Robin K.
   Lacy, Conra Backstrom
   Duncan, Andrea F.
   Dupont, Tara
   Kuan, Elizabeth
   Beauman, Sandra Sundquist
   Hanson, Mary
   Schmidt, Barbara
   Kirpalani, Haresh
   DeMauro, Sara B.
   Chaudhary, Aasma S.
   Abbasi, Soraya
   Mancini, Toni
   Bernbaum, Judy C.
   Gerdes, Marsha
   Hurt, Hallam
   Cook, Noah
   Cucinotta, Dara M.
   D'Angio, Carl T.
   Lakshminrusintha, Satyan
   Guillet, Ronnie
   Reynolds, Anne Marie
   Jensen, Rosemary L.
   Merzbach, Joan
   Myers, Gary J.
   Williams, Ashley
   Yost, Kelley
   Zorn, William
   Wynn, Karen
   Maffett, Deanna
   Prinzing, Diane
   Hunn, Julianne
   Guilford, Stephanie
   Farooq, Osman
   Rowan, Mary
   Sacilowski, Michael G.
   Wadkins, Holly I. M.
   Bowman, Melissa
   Fallone, Cait
   Binion, Kyle
   Orme, Constance
   Scorsone, Ann Marie
   Andrews-Hartley, Michelle
   Wyckoff, Myra H.
   Sanchez, Pablo J.
   Brion, Luc P.
   Vasil, Diana M.
   Chen, Lijun
   Heyne, Roy J.
   Adams, Sally S.
   Heyne, Elizabeth
   Guzman, Alicia
   Lee, Lizette E.
   Boatman, Catherine Twell
   Shankaran, Seetha
   Pappas, Athina
   Natarajan, Girija
   Chawla, Sanjay
   Bajaj, Monika
   February, Melissa
   Agarwal, Prashant
   Childs, Kirsten
   Woldt, Eunice
   Bara, Rebecca
   Goldston, Laura A.
   Barks, John
   Christensen, Mary
   Wiggins, Stephanie
   White, Diane
CA Eunice Kennedy Shriver Natl Inst
   Human Dev Neonatal Res Network
TI Behavioral problems are associated with cognitive and language scores in
   toddlers born extremely preterm
SO EARLY HUMAN DEVELOPMENT
LA English
DT Article
DE Development; CBCL; Bayley-III; Extremely low birth weight
ID LOW-BIRTH-WEIGHT; EXECUTIVE FUNCTION; CHILDREN BORN; OUTCOMES; INFANTS;
   ATTENTION; PROFILE
AB Objective: To evaluate the relationship of parent-reported child behaviors on the Child Behavior Checklist (CBCL) to cognition, language, and motor skills on the Bayley Scales of Infant and Toddler Development - III (Bayley-III) in toddlers born extremely preterm.
   Study design: Toddlers born extremely preterm (gestational ages 22 0/7 to 26 6/7 weeks) were tested at 22-26 months corrected age with Bayley-III while parents completed the CBCL. Socio-demographic variables and medical history were recorded. Linear regression models were used to assess the relationship of Bayley-III cognitive, motor, and language scores with CBCL scores, adjusting for medical and socio-demographic factors.
   Results: Internalizing, affective, and pervasive development problem behavior scores on the CBCL correlated significantly with lower Bayley-III cognitive, language, and motor scores on unadjusted and adjusted analyses. Although externalizing and anxiety problems were significantly associated with cognitive and language scores on unadjusted analysis, the relationships were not significant after adjusting for socio-economic factors. CBCL scores were similar for boys and girls, with the exception of the pervasive developmental problem scale; boys had significantly more problems than girls (p = 0.02).
   Conclusions: This study showed that parent reported behavior problems were related to lower cognitive, language, and motor development in toddlers born extremely preterm. Early findings of behavioral problems in toddlers born extremely premature may help identify children at greater risk for later learning difficulties. Adding a measure of behavior to the evaluation of these children may help better understand factors that can contribute to delays, especially in cognition and language.
C1 [Lowe, Jean R.; Fuller, Janell F.; Watterberg, Kristi L.] Univ New Mexico, Dept Pediat, Hlth Sci Ctr, Albuquerque, NM 87131 USA.
   [Do, Barbara T.] RTI Int, Social Stat & Environm Sci Unit, Res Triangle Pk, NC USA.
   [Vohr, Betty R.] Brown Univ, Women & Infants Hosp, Dept Pediat, Providence, RI 02908 USA.
   [Das, Abhik] RTT Int, Social Stat & Environm Sci Unit, Rockville, MD USA.
   [Hintz, Susan R.] Stanford Univ, Sch Med, Dept Pediat, Div Neonatal & Dev Med, Palo Alto, CA 94304 USA.
   [Hintz, Susan R.] Lucile Packard Childrens Hosp, Palo Alto, CA USA.
   [Higgins, Rosemary D.] Eunice Kennedy Shriver Natl Inst Child Hlth & Hum, NIH, Bethesda, MD USA.
   [Caplan, Michael S.] Univ Chicago, Pritzker Sch Med, Chicago, IL 60637 USA.
   [Laptook, Abbot R.; Keszler, Martin; Hensman, Angelita M.; Vieira, Elisa; Little, Emilee; Alksninis, Barbara; Keszler, Mary Lenore; Knoll, Andrea M.; Leach, Theresa M.; McGowan, Elisabeth C.; Watson, Victoria E.] Brown Univ, Alpert Med Sch, Providence, RI 02912 USA.
   [Laptook, Abbot R.; Keszler, Martin; Hensman, Angelita M.; Vieira, Elisa; Little, Emilee; Alksninis, Barbara; Keszler, Mary Lenore; Knoll, Andrea M.; Leach, Theresa M.; McGowan, Elisabeth C.; Watson, Victoria E.] Women & Infants Hosp Rhode Isl UG1 HD27904, Providence, RI USA.
   [Walsh, Michele C.; Hibbs, Anna Maria; Newman, Nancy S.; Payne, Allison H.; Wilson-Costello, Deanne E.; Siner, Bonnie S.; Bhola, Monika; Ross, Elizabeth; Taylor, H. Gerry; Yalcinkaya, Gulgun] Case Western Reserve Univ, Rainbow Babies & Childrens Hosp UG1 HD21364, Cleveland, OH 44106 USA.
   [Truog, William E.; Pallotto, Eugenia K.; Kilbride, Howard W.; Gauldin, Cheri; Holmes, Anne; Johnson, Kathy; Knutson, Allison] Univ Missouri, Childrens Mercy Hosp, Sch Med UG1 HD68284, Kansas City, MO 64110 USA.
   [Poindexter, Brenda B.; Schibler, Kurt; Merhar, Stephanie; Grisby, Cathy; Gratton, Teresa L.; Tepe, Stacey; Yolton, Kimberly] Univ Hosp, Cincinnati Childrens Hosp Med Ctr, Cincinnati, OH USA.
   [Poindexter, Brenda B.; Schibler, Kurt; Merhar, Stephanie; Grisby, Cathy; Gratton, Teresa L.; Tepe, Stacey; Yolton, Kimberly] Good Samaritan Hosp UG1 HD27853, Los Angeles, CA USA.
   [Goldberg, Ronald N.; Cotten, C. Michael; Goldstein, Ricki F.; Malcolm, William F.; Ashley, Patricia L.; Fisher, Kimberley A.; Finkle, Joanne; Gustafson, Kathryn E.; Laughon, Matthew M.; Bose, Carl L.; Bernhardt, Janice; Bose, Gennie; Wereszczak, Janice] Univ N Carolina, Sch Med, Univ Hosp, Duke Univ, Chapel Hill, NC 27515 USA.
   [Goldberg, Ronald N.; Cotten, C. Michael; Goldstein, Ricki F.; Malcolm, William F.; Ashley, Patricia L.; Fisher, Kimberley A.; Finkle, Joanne; Gustafson, Kathryn E.; Laughon, Matthew M.; Bose, Carl L.; Bernhardt, Janice; Bose, Gennie; Wereszczak, Janice] Duke Reg Hosp UG1 HD40492 UL1 TR1117 UL1 TR1111, Durham, NC USA.
   [Carlton, David P.; Hale, Ellen C.; Adams-Chapman, Ira; Loggins, Yvonne; Carter, Sheena L.; LaRossa, Maureen Mulligan; Wineski, Lynn C.; Bottcher, Diane, I; Mackie, Colleen] Emory Univ, Grady Mem Hosp, Childrens Healthcare Atlanta, Atlanta, GA 30322 USA.
   [Carlton, David P.; Hale, Ellen C.; Adams-Chapman, Ira; Loggins, Yvonne; Carter, Sheena L.; LaRossa, Maureen Mulligan; Wineski, Lynn C.; Bottcher, Diane, I; Mackie, Colleen] Emory Univ Hosp Midtown UG1 HD27851, Atlanta, GA USA.
   [Archer, Stephanie Wilson] Eunice Kennedy Shriver Natl Inst Child Hlth & Hum, Bethesda, MD USA.
   [Sokol, Gregory M.; Poindexter, Brenda B.; Papile, Lu-Ann; Harmon, Heidi M.; Hines, Abbey C.; Wilson, Leslie Dawn; Herron, Dianne E.; Gunn, Susan; Smiley, Lucy] Indiana Univ, Univ Hosp, Methodist Hosp, Riley Hosp Children, Bloomington, IN 47405 USA.
   [Sokol, Gregory M.; Poindexter, Brenda B.; Papile, Lu-Ann; Harmon, Heidi M.; Hines, Abbey C.; Wilson, Leslie Dawn; Herron, Dianne E.; Gunn, Susan; Smiley, Lucy] Wishard Hlth Serv UG1 HD27856, Indianapolis, IN USA.
   [Kennedy, Kathleen A.; Tyson, Jon E.; Allain, Elizabeth; Arldt-McAlister, Julie; Dempsey, Allison G.; Duncan, Andrea F.; Garcia, Carmen; Eason, Elizabeth; John, Janice; Jones, Patrick M.; Lillie, M. Layne; Martin, Karen; Martin, Sara C.; McDavid, Georgia E.; McKee, Shannon; Rodgers, Shawna; Sperry, Daniel; Wright, Sharon L.] Univ Texas Hlth Sci Ctr Houston, McGovern Med Sch, Childrens Mem Hermann Hosp, Houston, TX 77030 USA.
   [Kennedy, Kathleen A.; Tyson, Jon E.; Allain, Elizabeth; Arldt-McAlister, Julie; Dempsey, Allison G.; Duncan, Andrea F.; Garcia, Carmen; Eason, Elizabeth; John, Janice; Jones, Patrick M.; Lillie, M. Layne; Martin, Karen; Martin, Sara C.; McDavid, Georgia E.; McKee, Shannon; Rodgers, Shawna; Sperry, Daniel; Wright, Sharon L.] Mem Hermann Southwest, Houston, TX USA.
   [Sanchez, Pablo J.; Nelin, Leif D.; Jadcherla, Sudarshan R.; Fortney, Christine A.; Luzader, Patricia; Besner, Gail E.; Parikh, Nehal A.] Nationwide Childrens Hosp, Columbus, OH USA.
   [Sanchez, Pablo J.; Nelin, Leif D.; Jadcherla, Sudarshan R.; Fortney, Christine A.; Luzader, Patricia; Besner, Gail E.; Parikh, Nehal A.] Ohio State Univ, Med Ctr UG1 HD68278, Columbus, OH 43210 USA.
   [Wallace, Dennis; Newman, Jamie E.; Auman, Jeanette O'Donnell; Crawford, Margaret; Gabrio, Jenna; Gantz, Marie G.; Huitema, Carolyn M. Petrie; Zaterka-Baxter, Kristin M.] RTI Int U10 HD36790, Res Triangle Pk, NC USA.
   [Van Meurs, Krisa P.; Stevenson, David K.; Ball, M. Bethany; Proud, Melinda S.; Bentley, Barbara; DeAnda, Maria Elena; DeBattista, Anne M.; Earhart, Beth; Huffman, Lynne C.; Krueger, Casey E.; Lucash, Ryan; Weiss, Hali E.] Stanford Univ, Stanford, CA 94305 USA.
   [Van Meurs, Krisa P.; Stevenson, David K.; Ball, M. Bethany; Proud, Melinda S.; Bentley, Barbara; DeAnda, Maria Elena; DeBattista, Anne M.; Earhart, Beth; Huffman, Lynne C.; Krueger, Casey E.; Lucash, Ryan; Weiss, Hali E.] Lucile Packard Childrens Hosp UG1 HD27880 UL1 TR9, Palo Alto, CA USA.
   [Carlo, Waldemar A.; Ambalavanan, Namasivayam; Peralta-Carcelen, Myriam; Collins, Monica, V; Cosby, Shirley S.; Biasini, Fred J.; Johnston, Kristen C.; Patterson, Cryshelle S.; Phillips, Vivien A.; Whitley, Sally] Univ Alabama, Birmingham Hlth Syst & Childrens Hosp Alabama UG1, Tuscaloosa, AL 35487 USA.
   [Devaskar, Uday; Garg, Meena; Purdy, Isabell B.; Chanlaw, Teresa; Geller, Rachel] Univ Calif Los Angeles, Mattel Childrens Hosp, Santa Mon Hosp, Los Robles Hosp & Med Ctr, Los Angeles, CA 90024 USA.
   [Devaskar, Uday; Garg, Meena; Purdy, Isabell B.; Chanlaw, Teresa; Geller, Rachel] Olive View Med Ctr UG1 HD68270, Los Angeles, CA USA.
   [Bell, Edward F.; Colaizy, Tarah T.; Brumbaugh, Jane E.; Ellsbury, Dan L.; Johnson, Karen J.; Walker, Jacky R.; Campbell, Donia B.; Eastman, Diane L.; Tud, Tracy L.] Univ Iowa, Iowa City, IA 52242 USA.
   [Bell, Edward F.; Colaizy, Tarah T.; Brumbaugh, Jane E.; Ellsbury, Dan L.; Johnson, Karen J.; Walker, Jacky R.; Campbell, Donia B.; Eastman, Diane L.; Tud, Tracy L.] Mercy Med Ctr UG1 HD53109, Baltimore, MD USA.
   [Ohis, Robin K.; Lacy, Conra Backstrom; Duncan, Andrea F.; Dupont, Tara; Kuan, Elizabeth; Beauman, Sandra Sundquist; Hanson, Mary] Univ New Mexico, Hlth Sci Ctr UG1 HD53089 UL1 TR41, Albuquerque, NM 87131 USA.
   [Schmidt, Barbara; Kirpalani, Haresh; DeMauro, Sara B.; Chaudhary, Aasma S.; Abbasi, Soraya; Mancini, Toni; Bernbaum, Judy C.; Gerdes, Marsha; Hurt, Hallam; Cook, Noah; Cucinotta, Dara M.] Univ Penn, Hosp Univ Penn, Penn Hosp, Philadelphia, PA 19104 USA.
   [Schmidt, Barbara; Kirpalani, Haresh; DeMauro, Sara B.; Chaudhary, Aasma S.; Abbasi, Soraya; Mancini, Toni; Bernbaum, Judy C.; Gerdes, Marsha; Hurt, Hallam; Cook, Noah; Cucinotta, Dara M.] Childrens Hosp Philadelphia UG1 HD68244, Philadelphia, PA USA.
   [D'Angio, Carl T.; Lakshminrusintha, Satyan; Guillet, Ronnie; Reynolds, Anne Marie; Jensen, Rosemary L.; Merzbach, Joan; Myers, Gary J.; Williams, Ashley; Yost, Kelley; Zorn, William; Wynn, Karen; Maffett, Deanna; Prinzing, Diane; Hunn, Julianne; Guilford, Stephanie; Farooq, Osman; Rowan, Mary; Sacilowski, Michael G.; Wadkins, Holly I. M.; Bowman, Melissa; Fallone, Cait; Binion, Kyle; Orme, Constance; Scorsone, Ann Marie; Andrews-Hartley, Michelle] Univ Rochester, Med Ctr, Golisano Childrens Hosp, Rochester, NY 14642 USA.
   [D'Angio, Carl T.; Lakshminrusintha, Satyan; Guillet, Ronnie; Reynolds, Anne Marie; Jensen, Rosemary L.; Merzbach, Joan; Myers, Gary J.; Williams, Ashley; Yost, Kelley; Zorn, William; Wynn, Karen; Maffett, Deanna; Prinzing, Diane; Hunn, Julianne; Guilford, Stephanie; Farooq, Osman; Rowan, Mary; Sacilowski, Michael G.; Wadkins, Holly I. M.; Bowman, Melissa; Fallone, Cait; Binion, Kyle; Orme, Constance; Scorsone, Ann Marie; Andrews-Hartley, Michelle] Univ Buffalo, Childrens Hosp Buffalo UG1 HD68263 UL1 TR42, Buffalo, NY USA.
   [Wyckoff, Myra H.; Sanchez, Pablo J.; Brion, Luc P.; Vasil, Diana M.; Chen, Lijun; Heyne, Roy J.; Adams, Sally S.; Heyne, Elizabeth; Guzman, Alicia; Lee, Lizette E.; Boatman, Catherine Twell] Univ Texas Southwestern Med Ctr Dallas, Parkland Hlth & Hosp Syst, Dallas, TX 75390 USA.
   [Wyckoff, Myra H.; Sanchez, Pablo J.; Brion, Luc P.; Vasil, Diana M.; Chen, Lijun; Heyne, Roy J.; Adams, Sally S.; Heyne, Elizabeth; Guzman, Alicia; Lee, Lizette E.; Boatman, Catherine Twell] Childrens Med Ctr Dallas, Dallas, TX USA.
   [Shankaran, Seetha; Pappas, Athina; Natarajan, Girija; Chawla, Sanjay; Bajaj, Monika; February, Melissa; Agarwal, Prashant; Childs, Kirsten; Woldt, Eunice; Bara, Rebecca; Goldston, Laura A.; Barks, John; Christensen, Mary; Wiggins, Stephanie; White, Diane] Wayne State Univ, Hutzel Womens Hosp, Detroit, MI 48202 USA.
   [Shankaran, Seetha; Pappas, Athina; Natarajan, Girija; Chawla, Sanjay; Bajaj, Monika; February, Melissa; Agarwal, Prashant; Childs, Kirsten; Woldt, Eunice; Bara, Rebecca; Goldston, Laura A.; Barks, John; Christensen, Mary; Wiggins, Stephanie; White, Diane] Childrens Hosp Michigan UG1 HD21385, Detroit, MI USA.
RP Fuller, JF (reprint author), Univ New Mexico, Hlth Sci Ctr, Albuquerque, NM 87131 USA.
EM jafuller@salud.unm.edu
RI Truog, William/R-5576-2019
FU National Institutes of HealthUnited States Department of Health & Human
   ServicesNational Institutes of Health (NIH) - USA; Eunice Kennedy
   Shriver National Institute of Child Health and Human Development
   (NICHD)United States Department of Health & Human ServicesNational
   Institutes of Health (NIH) - USANIH Eunice Kennedy Shriver National
   Institute of Child Health & Human Development (NICHD); National Center
   for Advancing Translational Sciences (NCATS)United States Department of
   Health & Human ServicesNational Institutes of Health (NIH) - USANIH
   National Center for Advancing Translational Sciences (NCATS)
FX The National Institutes of Health, the Eunice Kennedy Shriver National
   Institute of Child Health and Human Development (NICHD), and the
   National Center for Advancing Translational Sciences (NCATS) provided
   grant support for the Neonatal Research Network's Generic Database and
   Follow-up Studies. NICHD staff provided input into the study design,
   conduct, analysis, and manuscript drafting; NCATS cooperative agreements
   provided infrastructure support to the NRN. The content is solely the
   responsibility of the authors and does not necessarily represent the
   official views of the National Institutes of Health.
NR 22
TC 3
Z9 3
U1 0
U2 11
PU ELSEVIER IRELAND LTD
PI CLARE
PA ELSEVIER HOUSE, BROOKVALE PLAZA, EAST PARK SHANNON, CO, CLARE, 00000,
   IRELAND
SN 0378-3782
EI 1872-6232
J9 EARLY HUM DEV
JI Early Hum. Dev.
PD JAN
PY 2019
VL 128
BP 48
EP 54
DI 10.1016/j.earlhumdev.2018.11.007
PG 7
WC Obstetrics & Gynecology; Pediatrics
SC Obstetrics & Gynecology; Pediatrics
GA HK6MH
UT WOS:000458094300008
PM 30522091
OA Green Accepted
DA 2020-02-16
ER

PT J
AU Heinrichs, N
   Kamp-Becker, I
   Bussing, R
   Schimek, M
   Becker, A
   Briegel, W
AF Heinrichs, Nina
   Kamp-Becker, Inge
   Bussing, Regina
   Schimek, Martina
   Becker, Andreas
   Briegel, Wolfgang
TI Disruptive Behaviors across Diff erent Disorders: Evaluation of a
   Clinical Sample Using the Eyberg Child Behavior Inventory
SO ZEITSCHRIFT FUR KINDER-UND JUGENDPSYCHIATRIE UND PSYCHOTHERAPIE
LA English
DT Article
DE Externalizing behaviors; assessment; childhood; temper tantrums;
   inattention
ID OPPOSITIONAL DEFIANT DISORDER; CONDUCT PROBLEMS; DIFFICULTIES
   QUESTIONNAIRE; PSYCHOMETRIC PROPERTIES; COMMUNITY SAMPLE; GERMAN HEALTH;
   MENTAL-HEALTH; PREVALENCE; INTERVIEW; AUTISM
AB Objective: The study reports the prevalence of disruptive behaviors in a help-seeking sample of young children across a diverse range of clinical diagnoses (based on ICD-10). Method: The Eyberg Child Behavior Inventory (ECBI), a parent rating scale of disruptive behaviors, was completed on 310 children (2-11 years) at three child and adolescent psychiatry clinics in three German states (Bavaria, Hesse, Lower Saxony); the majority of children were outpatients. Results: Mean intensity scores of disruptive behaviors differed significantly by diagnostic group, with the lowest ratings within a community sample, and increasingly higher scores in children with a diagnosis from the internalizing spectrum, those with pervasive developmental disorders, and finally, those with externalizing disorders (e.g. hyperkinetic disorder, conduct disorders). Seventy percent of the clinical sample, compared to only 17 % of the community sample, exceeded the normative cut-off score of 111, indicating that disruptive behaviors are common in young German children seeking help for different mental health problems. Conclusions: These findings support the Research Domain Criteria approach by showing that disruptive behaviors cross our current diagnostic labels and may need to be assessed and conceptualized in treatment planning, even in children without a primary diagnosis from the externalizing spectrum.
C1 [Heinrichs, Nina] Tech Univ Brunswick, Inst Psychol, Braunschweig, Germany.
   [Kamp-Becker, Inge] Univ Marburg, Psychosomat & Psychotherapy, Dept Child & Adolescent Psychiat, Marburg, Germany.
   [Bussing, Regina] Univ Florida, Dept Psychiat, Div Child & Adolescent Psychiat, Gainesville, FL 32611 USA.
   [Schimek, Martina; Briegel, Wolfgang] Leopoldina Hosp, Psychosomat & Psychotherapy, Dept Child & Adolescent Psychiat, Schweinfurt, Germany.
   [Becker, Andreas] Univ Gottingen, Psychosomat & Psychotherapy, Dept Child & Adolescent Psychiat, Gottingen, Germany.
   [Briegel, Wolfgang] Univ Wurzburg, Psychosomat & Psychotherapy, Dept Child & Adolescent Psychiat, Wurzburg, Germany.
RP Briegel, W (reprint author), Leopoldina Krankenhaus, Klin Kinder & Jugendpsychiat Psychosomat & Psycho, Gustav Adolf Str 4, D-97422 Schweinfurt, Germany.
EM wbriegel@leopoldina.de
NR 42
TC 0
Z9 0
U1 2
U2 3
PU VERLAG HANS HUBER
PI BERN 9
PA LANGGASS-STRASSE 76, CH-3000 BERN 9, SWITZERLAND
SN 1422-4917
EI 1664-2880
J9 Z KINDER JUG-PSYCH
JI Z. Kinder-und Jugendpsy. Psychother.
PD JAN
PY 2019
VL 47
IS 1
BP 35
EP 47
DI 10.1024/1422-4917/a000601
PG 13
WC Psychiatry
SC Psychiatry
GA HK9SJ
UT WOS:000458331900006
PM 30022702
DA 2020-02-16
ER

PT J
AU Dierkhising, CB
   Ford, JD
   Branson, C
   Grasso, DJ
   Lee, R
AF Dierkhising, Carly B.
   Ford, Julian D.
   Branson, Christopher
   Grasso, Damion J.
   Lee, Robert
TI Developmental timing of polyvictimization: Continuity, change, and
   association with adverse outcomes in adolescence
SO CHILD ABUSE & NEGLECT
LA English
DT Article
DE Trauma; Polyvictimization; Posttraumatic stress; Psychopathology;
   Traumatic stressors
ID POSTTRAUMATIC-STRESS-DISORDER; POLY-VICTIMIZATION; NATIONAL SAMPLE;
   CHILD MALTREATMENT; TRAUMA EXPOSURE; YOUTH; PTSD; PSYCHOPATHOLOGY;
   PREVALENCE; PERSISTENT
AB Children who experience polyvictimization (i.e., exposure to multiple and varied traumatic stressors) are at heightened risk for psychopathology. While polyvictims generally have worse outcomes than those with fewer types of traumatic experiences, not all polyvictims experience significant, or similar, impairment suggesting that polyvictims are a heterogeneous group. This variation in outcomes among polyvictimized children, may be due to differences in how poly victimization is operationalized and measured. The current study examines a clinically-referred sample of adolescents (N = 3754) aged 13-18 (M = 15.3, SD = 1.4) to examine whether poly victimization in early developmental age periods predict polyvictimization in later periods and whether there are differences in severity of adolescent psychopathology based on variations in timing of polyvictimization in childhood and adolescence. Results from latent class analysis (LCA) reveal the greater the number of developmental periods in which adolescents were classified as polyvictims, the greater the severity of PTSD, externalizing problems, and internalizing problems. In addition, there was variation in the relation between developmental timing of polyvictimization and different types of adolescent psychopathology.
C1 [Dierkhising, Carly B.] Calif State Univ Los Angeles, Sch Criminal Justice & Criminalist, Los Angeles, CA 90032 USA.
   [Ford, Julian D.; Grasso, Damion J.] Univ Connecticut, Sch Med, Dept Psychiat, Storrs, CT 06268 USA.
   [Branson, Christopher] NYU, Sch Med, New York, NY 10003 USA.
   [Lee, Robert] Duke Univ, Med Ctr, UCLA Duke Univ Natl Ctr Child Traumat Stress, Durham, NC 27706 USA.
RP Dierkhising, CB (reprint author), Calif State Univ Los Angeles, 5151 State Univ Dr, Los Angeles, CA 90032 USA.
EM cdierkh@calstatela.edu
OI Branson, Christopher/0000-0001-6049-1874
FU Center for Mental Health Services (CMHS) [2U79SM054284,
   1U79SM080044-01]; Substance Abuse and Mental Health Services
   Administration (SAMHSA)United States Department of Health & Human
   Services; U.S. Department of Health and Human Services (HHS); National
   Institute of Mental Health of the National Institutes of Health (NIH)
   [K23MH104697]
FX This manuscript was developed (in part) under grant numbers 2U79SM054284
   and 1U79SM080044-01 from the Center for Mental Health Services (CMHS),
   Substance Abuse and Mental Health Services Administration (SAMHSA), U.S.
   Department of Health and Human Services (HHS) and the National Institute
   of Mental Health of the National Institutes of Health (NIH) under Award
   K23MH104697. The views, policies, and opinions expressed are those of
   the authors and do not necessarily reflect those of SAMHSA, HHS, or NIH.
   We would like to acknowledge the 56 sites within the NCTSN that have
   contributed data to the Core Data Set as well as the children and
   families that have contributed to our growing understanding of child
   traumatic stress.
NR 50
TC 8
Z9 8
U1 4
U2 8
PU PERGAMON-ELSEVIER SCIENCE LTD
PI OXFORD
PA THE BOULEVARD, LANGFORD LANE, KIDLINGTON, OXFORD OX5 1GB, ENGLAND
SN 0145-2134
EI 1873-7757
J9 CHILD ABUSE NEGLECT
JI Child Abuse Negl.
PD JAN
PY 2019
VL 87
SI SI
BP 40
EP 50
DI 10.1016/j.chiabu.2018.07.022
PG 11
WC Family Studies; Psychology, Social; Social Work
SC Family Studies; Psychology; Social Work
GA HK1HH
UT WOS:000457655100005
PM 30049476
HC Y
HP N
DA 2020-02-16
ER

PT J
AU Briggs-Gowan, MJ
   Estabrook, R
   Henry, D
   Grasso, DG
   Burns, J
   McCarthy, KJ
   Pollak, SJ
   Wakschlag, LS
AF Briggs-Gowan, Margaret J.
   Estabrook, Ryne
   Henry, David
   Grasso, Damion G.
   Burns, James
   McCarthy, Kimberly J.
   Pollak, Seth J.
   Wakschlag, Lauren S.
TI Parsing dimensions of family violence exposure in early childhood:
   Shared and specific contributions to emergent psychopathology and
   impairment
SO CHILD ABUSE & NEGLECT
LA English
DT Article
DE Family violence; Intimate partner violence; Harsh parenting;
   Internalizing; Externalizing; Preschoolers
ID POTENTIALLY TRAUMATIC EVENTS; INTIMATE PARTNER VIOLENCE; HEALTHY BIRTH
   COHORT; CORPORAL PUNISHMENT; DOMESTIC VIOLENCE; 3-YEAR-OLD CHILDREN;
   NATIONAL SAMPLE; SPANKING; MALTREATMENT; METAANALYSIS
AB Early childhood exposure to family violence predicts increased risk for psychopathology. However, violence between partners and towards children often co-occur. This complicates efforts to determine how experiences of family violence contribute to early mental health problems. Utilizing mother-report data on harsh parenting and intimate partner violence (IPV) from two large community-based, socioeconomically and ethnically diverse samples of 3-5-year-old children, we illustrate the value of a bifactor method for characterizing a family climate in which verbal and physical violence are more chronic and pervasive among family members. In our Calibration sample (N = 1,179), we demonstrate the fit of a bifactor model with a shared violence factor reflecting violence among partners and towards children and orthogonal factors for physically harsh parenting and IPV. Examination of item distributions along quartiles on the identified factors reveals that violent behaviors are most frequent/chronic in families with high scores on the shared violence factor. Next, we apply this model in Validation (N = 1,316) and lab-visit samples (N = 369). Children's symptoms and impairment showed relatively strong and consistent associations with the shared factor. Some unique associations with IPV and harsh parenting were also observed. Overall, patterns suggest particularly negative impact when verbal and physical violence are more chronic and pervasive among family members. Finally, evidence supporting the bifactor model's validity relative to multi-method data from coded interviews about child abuse and IPV and observed parenting is presented. Findings illustrate the value of a bifactor approach for the meaningful characterization of shared and specific features of family violence.
C1 [Briggs-Gowan, Margaret J.; McCarthy, Kimberly J.] Univ Connecticut, Dept Psychiat, Sch Med, Farmington, CT 06107 USA.
   [Estabrook, Ryne; Burns, James; Wakschlag, Lauren S.] Northwestern Univ, Dept Med Social Sci, Feinberg Sch Med, Chicago, IL 60611 USA.
   [Henry, David] Univ Illinois, Chicago, IL USA.
   [Grasso, Damion G.; Pollak, Seth J.] Univ Wisconsin, Dept Psychol, 1202 W Johnson St, Madison, WI 53706 USA.
RP Briggs-Gowan, MJ (reprint author), Univ Connecticut, Dept Psychiat, Sch Med, Farmington, CT 06107 USA.
EM mbriggsgowan@uchc.edu
FU National Institute of Mental HealthUnited States Department of Health &
   Human ServicesNational Institutes of Health (NIH) - USANIH National
   Institute of Mental Health (NIMH) [U01MH090301, R01MH082830,
   U01MH082830]
FX Financial support for the study was provided by grants from the National
   Institute of Mental Health (U01MH090301, First author; R01MH082830, Last
   author; U01MH082830, Last author). This paper is dedicated to the memory
   of our dear colleague David Henry whose expertise deeply shaped this
   work.
NR 63
TC 4
Z9 4
U1 1
U2 9
PU PERGAMON-ELSEVIER SCIENCE LTD
PI OXFORD
PA THE BOULEVARD, LANGFORD LANE, KIDLINGTON, OXFORD OX5 1GB, ENGLAND
SN 0145-2134
EI 1873-7757
J9 CHILD ABUSE NEGLECT
JI Child Abuse Negl.
PD JAN
PY 2019
VL 87
SI SI
BP 100
EP 111
DI 10.1016/j.chiabu.2018.06.006
PG 12
WC Family Studies; Psychology, Social; Social Work
SC Family Studies; Psychology; Social Work
GA HK1HH
UT WOS:000457655100010
PM 30150105
DA 2020-02-16
ER

PT J
AU Kim-Spoon, J
   Deater-Deckard, K
   Calkins, SD
   King-Casas, B
   Bell, MA
AF Kim-Spoon, Jungmeen
   Deater-Deckard, Kirby
   Calkins, Susan D.
   King-Casas, Brooks
   Bell, Martha Ann
TI Commonality between executive functioning and effortful control related
   to adjustment
SO JOURNAL OF APPLIED DEVELOPMENTAL PSYCHOLOGY
LA English
DT Article
DE Cognitive control; Inhibitory control; Attentional control; Executive
   functioning; Effortful control; Adjustment
ID SELF-REGULATION; SOCIAL COMPETENCE; COGNITIVE CONTROL;
   INDIVIDUAL-DIFFERENCES; NEGATIVE EMOTIONALITY; EARLY-CHILDHOOD;
   BEHAVIOR; INHIBITION; IMPULSIVITY; ATTENTION
AB This study examined the association between executive functioning (EF) and effortful control (EC), and tested whether cognitive control as the commonality of EF and EC, predicted competence and internalizing and externalizing symptomatology in children (N = 218, 6-8 years) and adolescents (N = 157, 13-14 years). Confirmatory factor analyses suggested cognitive control inhibitory control and attentional control as a significant overlap between EF and EC. Structural equation modeling analyses indicated that the cognitive control latent factor was associated with competence and internalizing and externalizing symptomatology among children and externalizing symptomatology among adolescents. The results provide evidence that inhibitory control and attentional control are the commonality between EF and EC and highlight that they are linked with positive and negative adjustment outcomes.
C1 [Kim-Spoon, Jungmeen; King-Casas, Brooks; Bell, Martha Ann] Virginia Tech, Dept Psychol, Blacksburg, VA USA.
   [Deater-Deckard, Kirby] Univ Massachusetts, Dept Psychol & Brain Sci, Amherst, MA 01003 USA.
   [Calkins, Susan D.] Univ N Carolina, Dept Human Dev & Family Studies, Greensboro, NC 27412 USA.
   [King-Casas, Brooks] Virginia Tech Carilion Res Inst, Roanoke, VA USA.
RP Kim-Spoon, J (reprint author), Virginia Tech, Dept Psychol MC 0436, Blacksburg, VA 24061 USA.
EM jungmeen@vt.edu
OI Bell, Martha Ann/0000-0001-9222-0374
FU National Institute of Drug AbuseUnited States Department of Health &
   Human ServicesNational Institutes of Health (NIH) - USANIH National
   Institute on Drug Abuse (NIDA) [DA036017]; Eunice Kennedy Shriver
   National Institute of Child Health and Human DevelopmentUnited States
   Department of Health & Human ServicesNational Institutes of Health (NIH)
   - USANIH Eunice Kennedy Shriver National Institute of Child Health &
   Human Development (NICHD) [HD049878]
FX This work was supported by grants awarded to Jungmeen Kim Spoon and
   Brooks King-Casas from the National Institute of Drug Abuse (DA036017)
   and to Martha Ann Bell from the Eunice Kennedy Shriver National
   Institute of Child Health and Human Development (HD049878). We are
   grateful to children and parents who participated in our studies.
NR 63
TC 2
Z9 2
U1 0
U2 2
PU ELSEVIER SCIENCE INC
PI NEW YORK
PA 360 PARK AVE SOUTH, NEW YORK, NY 10010-1710 USA
SN 0193-3973
EI 1873-7900
J9 J APPL DEV PSYCHOL
JI J. Appl. Dev. Psychol.
PD JAN-FEB
PY 2019
VL 60
BP 47
EP 55
DI 10.1016/j.appdev.2018.10.004
PG 9
WC Psychology, Developmental
SC Psychology
GA HK1IS
UT WOS:000457659100005
PM 31073257
OA Green Accepted
DA 2020-02-16
ER

PT J
AU Crespo, LM
   Trentacosta, CJ
   Udo-Inyang, I
   Northerner, L
   Chaudhry, K
   Williams, A
AF Crespo, Laura M.
   Trentacosta, Christopher J.
   Udo-Inyang, Ini
   Northerner, Laura
   Chaudhry, Kiren
   Williams, Alexis
TI Self-regulation mitigates the association between household chaos and
   children's behavior problems
SO JOURNAL OF APPLIED DEVELOPMENTAL PSYCHOLOGY
LA English
DT Article
DE Household chaos; Self-regulation; Early childhood; Externalizing
   problems; Internalizing problems
ID DIFFERENTIAL SUSCEPTIBILITY; ADJUSTMENT PROBLEMS; EMOTION KNOWLEDGE;
   EFFORTFUL CONTROL; EARLY-CHILDHOOD; ADOLESCENCE; INCOME; POVERTY;
   PERSONALITY; COMPETENCE
AB Given the potential negative effects that early childhood behavioral problems have on later development, it is important to elucidate risk and protective factors. This study examined household chaos as a predictor of externalizing and internalizing problems among young children from low-income families. Additionally, self regulation was examined as a moderator of the association between chaos and behavior problems. One hundred young adult mother-toddler dyads participated. Moderation analyses indicated that self-regulation buffered the association between household chaos and child behavior problems. Specifically, greater household chaos was associated with more behavior problems, but only among children with poorer self-regulation. Notably, this pattern was observed for both externalizing and internalizing problems. These findings suggest that early interventions targeting young children's self-regulation skills could help prevent behavior problems among children living in chaotic home environments.
C1 [Crespo, Laura M.; Trentacosta, Christopher J.; Northerner, Laura; Chaudhry, Kiren; Williams, Alexis] Wayne State Univ, Dept Psychol, 5057 Woodward Ave,7th Floor, Detroit, MI 48202 USA.
   [Udo-Inyang, Ini] Wayne State Univ, Sch Social Work, 5447 Woodward Ave, Detroit, MI 48202 USA.
RP Crespo, LM (reprint author), Wayne State Univ, Dept Psychol, 5057 Woodward Ave,7th Floor, Detroit, MI 48202 USA.
EM laura.crespo@wayne.edu; chris.trentacosta@wayne.edu; aq5975@wayne.edu;
   lnortherner@wayne.edu
FU National Institute of Mental Health of the National Institutes of
   HealthUnited States Department of Health & Human ServicesNational
   Institutes of Health (NIH) - USANIH National Institute of Mental Health
   (NIMH) [K01 MH082926]
FX This study was supported by grant K01 MH082926 from the National
   Institute of Mental Health of the National Institutes of Health to
   Christopher J. Trentacosta. The content is solely the responsibility of
   the authors and does not necessarily represent the official views of the
   National Institutes of Health. The authors thank the research assistants
   of the Family Emotion Lab and the participating families for making the
   research possible.
NR 63
TC 0
Z9 0
U1 6
U2 11
PU ELSEVIER SCIENCE INC
PI NEW YORK
PA 360 PARK AVE SOUTH, NEW YORK, NY 10010-1710 USA
SN 0193-3973
EI 1873-7900
J9 J APPL DEV PSYCHOL
JI J. Appl. Dev. Psychol.
PD JAN-FEB
PY 2019
VL 60
BP 56
EP 64
DI 10.1016/j.appdev.2018.10.005
PG 9
WC Psychology, Developmental
SC Psychology
GA HK1IS
UT WOS:000457659100006
PM 31772417
OA Green Accepted
DA 2020-02-16
ER

PT J
AU Veed, GJ
   McGinley, M
   Crockett, LJ
AF Veed, Glen J.
   McGinley, Meredith
   Crockett, Lisa J.
TI Friendship network influence on the development of internalizing
   symptoms during adolescence
SO JOURNAL OF APPLIED DEVELOPMENTAL PSYCHOLOGY
LA English
DT Article
DE Adolescence; Depression; Anxiety; Peer Network; Friendship
ID PEER CONTAGION; DEPRESSION SCALE; SOCIAL-STRUCTURE; SOCIALIZATION;
   ANXIETY; SELECTION; AGGRESSION; DISTRESS; EXPOSURE; GENDER
AB The present study examined the role of the friendship network in the levels of and change in symptoms of internalizing psychopathology among high school students. Social Network Analysis was implemented to examine self-reported anxiety and depression in the friendship network during the fall and spring in one school year for students in a rural high school (M age at T1 = 15.71, 51% female, 91% Caucasian). Depression and anxiety in the friendship network predicted changes in the individual's level of internalizing symptoms. Grade level moderated the influence of the friendship network, such that influence was greatest in 10th grade and decreased in the 11th and 12th grades. Notably, defining network internalizing scores as either mean level versus clinical cut-off scores affected the pattern of findings. Taken together, these results highlight the important and complex role the friendship network plays across adolescence. Recommendations for clinical practice and policy are discussed.
C1 [Veed, Glen J.] Ctr Anxiety & Social Intervent, 2020 Dempster St 202, Evanston, IL 60202 USA.
   [McGinley, Meredith] Univ Wisconsin Parkside, Dept Psychol, 262 Molinaro Hall,900 Wood Rd, Kenosha, WI 53144 USA.
   [Crockett, Lisa J.] Univ Nebraska, Dept Psychol, 315 Burnett Hall, Lincoln, NE 68588 USA.
RP McGinley, M (reprint author), Univ Wisconsin Parkside, Dept Psychol, 262 Molinaro Hall,900 Wood Rd, Kenosha, WI 53144 USA.
EM veed@CASIclinic.com; mcginley@uwp.edu; ecrockett1@unl.edu
OI McGinley, Meredith/0000-0002-9542-9162
NR 57
TC 1
Z9 1
U1 5
U2 8
PU ELSEVIER SCIENCE INC
PI NEW YORK
PA STE 800, 230 PARK AVE, NEW YORK, NY 10169 USA
SN 0193-3973
EI 1873-7900
J9 J APPL DEV PSYCHOL
JI J. Appl. Dev. Psychol.
PD JAN-FEB
PY 2019
VL 60
BP 157
EP 165
DI 10.1016/j.appdev.2018.09.002
PG 9
WC Psychology, Developmental
SC Psychology
GA HK1IS
UT WOS:000457659100016
DA 2020-02-16
ER

PT J
AU Howe, GW
AF Howe, George W.
TI Preventive Effect Heterogeneity: Causal Inference in Personalized
   Prevention
SO PREVENTION SCIENCE
LA English
DT Article
DE Research design; Causal inference; Personalized prevention; Moderation
ID PROPENSITY SCORE; INTERNALIZING SYMPTOMS; HISPANIC ADOLESCENTS;
   RANDOMIZED-TRIAL; INTERVENTION; RACE; ASSOCIATIONS; SENSITIVITY;
   DEPRESSION
AB This paper employs a causal inference framework to explore two logically distinct forms of preventive effect heterogeneity relevant for studying variation in preventive effect as a basis for developing more personalized interventions. Following VanderWeele (2015), I begin with a discussion of causal interaction involving manipulable moderators that combine to yield more complex nonadditive effects. This is contrasted with effect heterogeneity, which involves variation in causal structure indexed by stable characteristics of populations or contexts. The paper then discusses one particularly promising approach, the baseline target moderated mediation (BTMM) design, which uses theoretically informed baseline target moderators to strengthen causal inference, suggesting methods for using BTMM designs to develop targeting strategies for personalized prevention. It presents examples of recent intervention trials that apply these different forms of moderation, and discusses causal inference and the problem of moderation confounding, reviewing methods for minimizing its impact, including recent advances in the use of propensity score matching.
C1 [Howe, George W.] George Washington Univ, Dept Psychol, 2125 G St NW, Washington, DC 20052 USA.
RP Howe, GW (reprint author), George Washington Univ, Dept Psychol, 2125 G St NW, Washington, DC 20052 USA.
EM ghowe@gwu.edu
FU National Institute of Mental HealthUnited States Department of Health &
   Human ServicesNational Institutes of Health (NIH) - USANIH National
   Institute of Mental Health (NIMH) [R01-MH040859]
FX This manuscript was supported in part by National Institute of Mental
   Health grant number R01-MH040859.
NR 45
TC 0
Z9 0
U1 0
U2 0
PU SPRINGER/PLENUM PUBLISHERS
PI NEW YORK
PA 233 SPRING ST, NEW YORK, NY 10013 USA
SN 1389-4986
EI 1573-6695
J9 PREV SCI
JI Prev. Sci.
PD JAN
PY 2019
VL 20
IS 1
SI SI
BP 21
EP 29
DI 10.1007/s11121-017-0826-9
PG 9
WC Public, Environmental & Occupational Health
SC Public, Environmental & Occupational Health
GA HJ8BH
UT WOS:000457420800003
PM 28725991
DA 2020-02-16
ER

PT J
AU Prado, G
   Estrada, Y
   Rojas, LM
   Bahamon, M
   Pantin, H
   Nagarsheth, M
   Gwynn, L
   Ofir, AY
   Forster, LQ
   Torres, N
   Brown, CH
AF Prado, Guillermo
   Estrada, Yannine
   Rojas, Lourdes M.
   Bahamon, Monica
   Pantin, Hilda
   Nagarsheth, Meera
   Gwynn, Lisa
   Ofir, Audrey Y.
   Forster, Lourdes Q.
   Torres, Nicole
   Brown, C. Hendricks
TI Rationale and design for eHealth Familias Unidas Primary Care: A drug
   use, sexual risk behavior, and STI preventive intervention for hispanic
   youth in pediatric primary care clinics
SO CONTEMPORARY CLINICAL TRIALS
LA English
DT Article
DE Drug use prevention; STI prevention; Family-based intervention;
   Hispanic; Primary care; Pediatrics; Adolescents; eHealth intervention
ID RANDOMIZED CONTROLLED-TRIAL; HEALTH-CARE; INTERNALIZING SYMPTOMS;
   PARENT; ADOLESCENTS; IMPLEMENTATION; DEPRESSION; MEDIATION; EFFICACY;
   SERVICES
AB Family-based behavioral interventions are efficacious and effective in preventing drug use and sexual risk behaviors; unfortunately, they have not been evaluated and disseminated in pediatric primary care practice, where they can have a significant impact. There is an increased focus on integrating parenting interventions into primary care to reduce health disparities among ethnic minorities such as Hispanics. Although Hispanic youth demonstrate higher levels of drug use and sexual risk behaviors than their non-Hispanic counterparts, few parenting interventions are available for Hispanic youth, and none have been delivered specifically to Hispanic adolescents in primary care. Therefore, this manuscript describes the rationale and design of an Internet-based, family-centered, Hispanic-specific, evidence-based prevention intervention, eHealth Familias Unidas Primary Care. Hispanic adolescents (n = 456) and their care givers will be recruited from pediatric primary care clinics in South Florida and randomized to: eHealth Familias Unidas Primary Care or prevention as usual. The intervention will be delivered by trained interns, clinic volunteers, social workers, mental health counselors, students, and nurses. Outcomes will be measured at baseline and 6, 12, 24, and 36 months post-baseline. This study will determine whether the intervention, compared to prevention as usual, is effective in reducing drug use, unprotected sex, and STI incidence in Hispanic youth through the improvement of family functioning. Additionally, we will determine the cost effectiveness of delivering eHealth Familias Unidas within primary care settings. The effectiveness of eHealth Familias Unidas Primary Care will further inform the need to integrate effective behavioral health interventions into primary care settings.
C1 [Prado, Guillermo; Estrada, Yannine; Rojas, Lourdes M.; Bahamon, Monica; Pantin, Hilda] Univ Miami, Miller Sch Med, Dept Publ Hlth Sci, 1120 NW 14th St,Suite 1010, Miami, FL 33136 USA.
   [Nagarsheth, Meera] Univ Miami, Miller Sch Med, Dept Med, Miami, FL 33136 USA.
   [Gwynn, Lisa; Ofir, Audrey Y.; Forster, Lourdes Q.; Torres, Nicole] Univ Miami, Miller Sch Med, Dept Pediat, Miami, FL 33136 USA.
   [Brown, C. Hendricks] Northwestern Univ, Feinberg Sch Med, Dept Psychiat & Behav Sci, Chicago, IL 60611 USA.
   [Brown, C. Hendricks] Northwestern Univ, Feinberg Sch Med, Dept Prevent Med, Chicago, IL 60611 USA.
   [Brown, C. Hendricks] Northwestern Univ, Feinberg Sch Med, Dept Med Social Sci, Chicago, IL 60611 USA.
   [Brown, C. Hendricks] Northwestern Univ, Ce PIM, Chicago, IL 60611 USA.
RP Prado, G (reprint author), Univ Miami, Miller Sch Med, Dept Publ Hlth Sci, 1120 NW 14th St,Suite 1010, Miami, FL 33136 USA.
EM gprado@med.miami.edu
FU National Institute on Drug Abuse of the National Institutes of
   HealthUnited States Department of Health & Human ServicesNational
   Institutes of Health (NIH) - USANIH National Institute on Drug Abuse
   (NIDA) [R01DA040756, P30 DA027828]
FX Research reported in this publication was supported by the National
   Institute on Drug Abuse of the National Institutes of Health under Award
   Number R01DA040756. The authors are also grateful for the support from
   P30 DA027828. The content is solely the responsibility of the authors
   and does not necessarily represent the official views of the National
   Institutes of Health.
NR 79
TC 1
Z9 1
U1 1
U2 5
PU ELSEVIER SCIENCE INC
PI NEW YORK
PA STE 800, 230 PARK AVE, NEW YORK, NY 10169 USA
SN 1551-7144
EI 1559-2030
J9 CONTEMP CLIN TRIALS
JI Contemp. Clin. Trials
PD JAN
PY 2019
VL 76
BP 64
EP 71
DI 10.1016/j.cct.2018.11.005
PG 8
WC Medicine, Research & Experimental; Pharmacology & Pharmacy
SC Research & Experimental Medicine; Pharmacology & Pharmacy
GA HI9DZ
UT WOS:000456756800009
PM 30453076
OA Green Accepted
DA 2020-02-16
ER

PT J
AU Modi, AC
   Gutierrez-Colina, AM
   Wagner, JL
   Smith, G
   Junger, K
   Huszti, H
   Mara, CA
AF Modi, Avani C.
   Gutierrez-Colina, Ana M.
   Wagner, Janelle L.
   Smith, Gigi
   Junger, Katherine
   Huszti, Heather
   Mara, Constance A.
TI Executive functioning phenotypes in youth with epilepsy
SO EPILEPSY & BEHAVIOR
LA English
DT Article
DE Seizure; Health-related quality of life; Cognitive; Emotional
   functioning; Children; Adolescents
ID QUALITY-OF-LIFE; SEIZURE-RELATED FACTORS; PEDIATRIC EPILEPSY; CHILDHOOD
   EPILEPSY; CHILDREN; ADOLESCENTS; ATTENTION; MEMORY; INTERVENTION
AB Objective: The objectives of this study were to identify executive functioning (El) phenotypes in youth with epilepsy and to examine whether phenotypes differ on psychosocial and medical outcomes (i.e., absence/presence of seizures in the past three months), health-related quality of life (HRQOL), and emotional and behavioral functioning.
   Methods: Youth 5-18 years with diagnosed epilepsy and caregivers completed a battery of questionnaires as part of a larger national validation of the Pediatric Quality of Life (PedsQL) Epilepsy Module. The primary measure of interest was the Behavior Rating Inventory of Executive Function-Parent Form. Medical chart reviews and demographic data were also collected. Latent class analysis was used to identify EF phenotypes. Chi-square and analyses of covariance (ANCOVA) were conducted to examine EF phenotype group differences on seizure outcomes, HRQOL, and behavioral and emotional functioning.
   Results: Two-hundred and thirty-seven children with epilepsy (M-age = 11.2 years; 56% female; 60% White: Non-Hispanic; 55% experienced seizures in the past three months) and their caregivers participated. Four EF phenotypes were identified: Group 1 - No EF deficits (45% of sample), Group 2 - Global EF deficits (29% of sample), Group 3 - Behavioral Regulation + Working Memory deficits (8% of sample), and Group 4 - Metacognitive deficits (17% of sample). No significant EF phenotype group differences were found for seizure characteristics. The ANCOVAs indicated significant EF phenotype group differences on HRQOL (parent-reported Impact, Cognitive, Sleep, EF, and Mood/Behavior and child-reported Cognitive, Sleep, EF, and Mood/Behavior subscales; ps < .001) and emotional and behavioral functioning (Externalizing, Internalizing, and Behavioral Symptom Index; ps < .001), with the Global EF deficits (Group 2) and Behavioral Regulation + Working Memory deficits groups (Group 3) demonstrating the greatest level of impairment.
   Conclusion: Phenotypic variability in EF is significantly related to patient-reported outcomes.
   Interventions addressing EF deficits need to be individualized to a child's particular EF phenotype to achieve optimal outcomes. (C) 2018 Elsevier Inc. All rights reserved.
C1 [Modi, Avani C.; Gutierrez-Colina, Ana M.; Junger, Katherine; Mara, Constance A.] Cincinnati Childrens Hosp Med Ctr, Div Behav Med & Clin Psychol, 3333 Burnet Ave, Cincinnati, OH 45229 USA.
   [Modi, Avani C.; Junger, Katherine; Mara, Constance A.] Univ Cincinnati, Coll Med, Cincinnati, OH 45229 USA.
   [Wagner, Janelle L.; Smith, Gigi] Med Univ South Camlina, Coll Nursing, 99 Jonathan Lucas St MSC 160, Charleston, SC 29425 USA.
   [Huszti, Heather] Childrens Hosp Orange Cty, Div Pediat Psychol, 1120 W La Veta Ave 470, Orange, CA 92868 USA.
RP Modi, AC (reprint author), Univ Cincinnati, Cincinnati Childrens Hosp Med Ctr, Div Behav Med & Clin Psychol, Coll Med,Ctr Treatment Adherence & Self Managemen, 3333 Burnet Ave MLC 7039, Cincinnati, OH 45229 USA.
EM avani.modi@cchmc.org
OI Smith, Gigi/0000-0002-0921-7498
FU Charlotte Schmidlapp Women's Scholar Award; Cincinnati Children's
   Hospital Medical Center
FX This research was funded by the Charlotte Schmidlapp Women's Scholar
   Award (2012), Cincinnati Children's Hospital Medical Center to the first
   author.
NR 42
TC 3
Z9 3
U1 1
U2 4
PU ACADEMIC PRESS INC ELSEVIER SCIENCE
PI SAN DIEGO
PA 525 B ST, STE 1900, SAN DIEGO, CA 92101-4495 USA
SN 1525-5050
EI 1525-5069
J9 EPILEPSY BEHAV
JI Epilepsy Behav.
PD JAN
PY 2019
VL 90
BP 112
EP 118
DI 10.1016/j.yebeh.2018.11.026
PG 7
WC Behavioral Sciences; Clinical Neurology; Psychiatry
SC Behavioral Sciences; Neurosciences & Neurology; Psychiatry
GA HI8RF
UT WOS:000456722900020
PM 30530131
DA 2020-02-16
ER

PT J
AU Melchior, H
   Husing, P
   Grundmann, J
   Lotzin, A
   Hiller, P
   Pan, YQ
   Driessen, M
   Scherbaum, N
   Schneider, B
   Hillemacher, T
   Stolzenburg, S
   Schomerus, G
   Schafer, I
   Schafer, I
   Barnow, S
   Bullinger, M
   Driessen, M
   Harter, M
   Hiller, P
   Hillemacher, T
   Klein, M
   Muhtz, C
   Mulhan, M
   Ravens-Sieberer, U
   Scherbaum, N
   Thomasius, R
   Schneider, B
   Wegscheider, K
   Pawils, S
AF Melchior, Hanne
   Huesing, Paul
   Grundmann, Johanna
   Lotzin, Annett
   Hiller, Philipp
   Pan, Yiqi
   Driessen, Martin
   Scherbaum, Norbert
   Schneider, Barbara
   Hillemacher, Thomas
   Stolzenburg, Susanne
   Schomerus, Georg
   Schaefer, Ingo
   Schaefer, I
   Barnow, S.
   Bullinger, M.
   Driessen, M.
   Haerter, M.
   Hiller, P.
   Hillemacher, T.
   Klein, M.
   Muhtz, C.
   Muelhan, M.
   Ravens-Sieberer, U.
   Scherbaum, N.
   Thomasius, R.
   Schneider, B.
   Wegscheider, K.
   Pawils, S.
CA Cansas Study Grp
TI Substance Abuse-Related Self-Stigma in Women with Substance Use Disorder
   and Comorbid Posttraumatic Stress Disorder
SO EUROPEAN ADDICTION RESEARCH
LA English
DT Article
DE Self-stigma; Substance use disorders; Posttraumatic stress disorder;
   Childhood trauma; Stereotypes
ID MENTAL-ILLNESS; INTERNALIZED STIGMA; ALCOHOL DEPENDENCE; TREATMENT
   SEEKING; CHILDHOOD TRAUMA; RESEARCH AGENDA; HEALTH-CARE; PEOPLE; DRUG;
   IMPACT
AB Background: Self-stigma is a result of internalizing negative stereotypes by the affected person. Research on self-stigma in substance use disorders (SUD) is still scarce, especially regarding the role of childhood trauma and subsequent posttraumatic disorders. Objectives: The present study investigated the progressive model of self-stigma in women with SUD and posttraumatic stress disorder (PTSD), and the predictive value of PTSD severity and childhood trauma experiences on self-stigma. Method: In a cross-sectional study with 343 women with SUD and PTSD, we used the Self-Stigma in Alcohol Dependency Scale, the Childhood Trauma Questionnaire (CTQ), the PTSD Symptom Scale Interview (PSS-I), and to control for SUD severity and depression, the Addiction Severity Index Lite and the Beck Depression Inventory-II. Hierarchical regression analyses were conducted for each stage of self-stigma (aware-agree-apply-harm). Results: The interrelated successive stages of self-stigma were largely confirmed. In the regression models, no significant effects of the PSS-I- and the CTQ-scores were observed at any stage of self-stigma. Agreeing with negative stereotypes was solely predicted by younger age, applying these stereotypes to oneself was higher in women with younger age, higher depression and SUD severity, and suffering from the application (harm) was only predicted by depression. Conclusions: The progressive model of self-stigma could be confirmed in women with SUD and PTSD, but PTSD severity and childhood trauma did not directly affect this process. Self-stigma appears to be related to depression in a stronger way than PTSD is related to women with SUD and PTSD.
C1 [Melchior, Hanne] Univ Med Ctr Hamburg Eppendorf, Dept Med Psychol, Martinistr 52,W26, DE-20246 Hamburg, Germany.
   [Melchior, Hanne; Huesing, Paul; Grundmann, Johanna; Lotzin, Annett; Hiller, Philipp; Pan, Yiqi; Schaefer, Ingo] Univ Hamburg, Ctr Interdisciplinary Addict Res, Hamburg, Germany.
   [Huesing, Paul; Grundmann, Johanna; Lotzin, Annett; Hiller, Philipp; Pan, Yiqi; Schaefer, Ingo] Med Ctr Hamburg Eppendorf, Dept Psychiat & Psychotherapy, Hamburg, Germany.
   [Driessen, Martin] Bethel Hosp, Clin Psychiat & Psychotherapy, Bielefeld, Germany.
   [Driessen, Martin] Univ Bielefeld, Bielefeld, Germany.
   [Scherbaum, Norbert] Univ Duisburg Essen, Med Fac, Dept Psychiat & Psychotherapy, LVR Hosp Essen, Essen, Germany.
   [Schneider, Barbara] LVR Hosp Cologne, Dept Psychiat & Addict Disorders, Cologne, Germany.
   [Schneider, Barbara] Goethe Univ Frankfurt, Dept Psychiat & Psychotherapy, Frankfurt, Germany.
   [Hillemacher, Thomas] Hannover Med Sch, Dept Psychiat Socialpsychiatry & Psychotherapy, Hannover, Germany.
   [Hillemacher, Thomas] Paracelsus Med Univ, Dept Psychiat & Psychotherapy, Nurnberg, Germany.
   [Stolzenburg, Susanne; Schomerus, Georg] Greifswald Univ, Dept Psychiat, Greifswald, Germany.
RP Melchior, H (reprint author), Univ Med Ctr Hamburg Eppendorf, Dept Med Psychol, Martinistr 52,W26, DE-20246 Hamburg, Germany.
EM h.melchior@uke.de
OI Lotzin, Annett/0000-0002-2834-8047
FU German Federal Ministry of Education and Research (Bundesministerium fur
   Bildung und Forschung [BMBF])Federal Ministry of Education & Research
   (BMBF) [01KR1203B]
FX This research was supported by the German Federal Ministry of Education
   and Research (Bundesministerium fur Bildung und Forschung [BMBF]:
   01KR1203B).
NR 57
TC 1
Z9 1
U1 1
U2 4
PU KARGER
PI BASEL
PA ALLSCHWILERSTRASSE 10, CH-4009 BASEL, SWITZERLAND
SN 1022-6877
EI 1421-9891
J9 EUR ADDICT RES
JI Eur. Addict. Res.
PY 2019
VL 25
IS 1
BP 20
EP 29
DI 10.1159/000496113
PG 10
WC Substance Abuse; Psychiatry
SC Substance Abuse; Psychiatry
GA HI7ZW
UT WOS:000456676000004
PM 30625465
DA 2020-02-16
ER

PT J
AU David, OA
   Cardos, RAI
   Matu, S
AF David, Oana A.
   Cardos, Roxana A. I.
   Matu, Silviu
TI Is REThink therapeutic game effective in preventing emotional disorders
   in children and adolescents? Outcomes of a randomized clinical trial
SO EUROPEAN CHILD & ADOLESCENT PSYCHIATRY
LA English
DT Article
DE Therapeutic game; Internalizing disorders; Randomized-controlled trial;
   Rational emotive behavioral therapy
ID YOUTH MENTAL-HEALTH; DIFFICULTIES QUESTIONNAIRE; PSYCHIATRIC-DISORDERS;
   CHILDHOOD; PREVALENCE; STRENGTHS
AB Therapeutic games represent a promising solution for addressing emotional difficulties in youths. The aim of the present study was to investigate the effectiveness of the REThink game, in helping children and adolescents, to develop psychological resilience. Therefore, 165 children aged between 10 and 16years were randomly assigned in one of the three groups: 54 participants in the REThink condition, 55 participants in the Rational Emotive Behavior Education condition, and 56 participants in the waitlist condition. Results indicated that the REThink intervention had a significant impact on emotional symptoms (a moderate-effect size, d=0.46) and on depressive mood (a large-effect size, d=0.84). Furthermore, REThink had a significant impact on children's ability to regulate their emotions, with a significant effect on emotional awareness (d=0.64), and on the ability for emotional control (d=0.69). In conclusion, the implications of the REThink game are discussed in relationship with resiliency building programs designed for youths.Trial registrationClinicalTrials.gov NCT03308981.
C1 [David, Oana A.; Cardos, Roxana A. I.; Matu, Silviu] Babes Bolyai Univ, Dept Clin Psychol & Psychotherapy, Int Inst Adv Studies Psychotherapy & Appl Mental, 37 Republ St, Cluj Napoca 400015, Romania.
RP Cardos, RAI (reprint author), Babes Bolyai Univ, Dept Clin Psychol & Psychotherapy, Int Inst Adv Studies Psychotherapy & Appl Mental, 37 Republ St, Cluj Napoca 400015, Romania.
EM roxana.cardos@ubbcluj.ro
FU Romanian National Authority for Scientific Research, CNCS-UEFISCDI
   [PN-II-PT-PCCA-2013-4-1937]
FX This work was supported by a grant awarded to Oana A. David from the
   Romanian National Authority for Scientific Research, CNCS-UEFISCDI
   [Grant Number PN-II-PT-PCCA-2013-4-1937].
NR 37
TC 0
Z9 0
U1 1
U2 2
PU SPRINGER
PI NEW YORK
PA 233 SPRING ST, NEW YORK, NY 10013 USA
SN 1018-8827
EI 1435-165X
J9 EUR CHILD ADOLES PSY
JI Eur. Child Adolesc. Psych.
PD JAN
PY 2019
VL 28
IS 1
BP 111
EP 122
DI 10.1007/s00787-018-1192-2
PG 12
WC Psychology, Developmental; Pediatrics; Psychiatry
SC Psychology; Pediatrics; Psychiatry
GA HJ1SU
UT WOS:000456945300010
PM 29992353
DA 2020-02-16
ER

PT J
AU van der Kolk, B
   Ford, JD
   Spinazzola, J
AF van der Kolk, Bessel
   Ford, Julian D.
   Spinazzola, Joseph
TI Comorbidity of developmental trauma disorder (DTD) and post-traumatic
   stress disorder: findings from the DTD field trial
SO EUROPEAN JOURNAL OF PSYCHOTRAUMATOLOGY
LA English
DT Article
DE Trauma; child development; psychopathology; comorbidity; diagnosis
ID K-SADS-PL; COGNITIVE-BEHAVIORAL THERAPY; SEPARATION ANXIETY DISORDER;
   COMMUNITY VIOLENCE EXPOSURE; RANDOMIZED CONTROLLED-TRIAL;
   AGE-CHILDREN-PRESENT; MENTAL-HEALTH; CHILDHOOD MALTREATMENT; NATIONAL
   SAMPLE; COMPLEX PTSD
AB Background: Developmental trauma disorder (DTD) has been proposed to describe the biopsychosocial sequelae of exposure to interpersonal victimization in childhood that extend beyond the symptoms of post-traumatic stress disorder (PTSD). Objective: To characterize the psychopathology comorbid with DTD and to determine whether this comorbidity is distinct from, and extends beyond, comorbidities of PTSD. Method: DTD was assessed by structured interview, and probable Diagnostic and Statistical Manual of Mental Disorders, 4th Edition (DSM-IV) psychiatric disorders were identified with screening modules on the Kiddie Schedule for Affective Disorders and Schizophrenia, Present/Lifetime version (K-SADS-PL), in a multi-site sample of 236 children (7-18 years old; 50% female) referred by paediatric or mental health providers. Results: DTD (N = 80, 34%) and PTSD (N = 69, 29%) were highly comorbid and shared several DSM-IV internalizing disorder and DSM, 5th Edition (DSM-5) dysregulation disorder comorbidities. However, DTD, but not PTSD, was associated with comorbid panic disorder and disruptive behaviour disorders. On a multivariate basis including all probable DSM-IV disorders and DSM-5 dysregulation disorders, DTD was associated with separation anxiety disorder and attention deficit hyperactivity disorder after controlling for PTSD, while PTSD was associated with major depression and generalized anxiety disorder after controlling for DTD. Conclusions: DTD's comorbidities overlap with but extend beyond those of PTSD to include panic, separation anxiety, and disruptive behaviour disorders. DTD warrants further investigation as a potential diagnosis or a complex variant of PTSD in children, similar to the adult symptoms of disturbances of self-organization in the proposed International Classification of Diseases, 11th revision (ICD-11) complex post-traumatic stress disorder subtype.
C1 [van der Kolk, Bessel] Boston Univ, Sch Med, Dept Psychiat, Boston, MA 02118 USA.
   [Ford, Julian D.] Univ Connecticut, Dept Psychiat, Sch Med, Farmington, CT 06107 USA.
   [Spinazzola, Joseph] Fdn Trust, Melrose, MA USA.
RP Ford, JD (reprint author), UCHC Dept Psychiat MC1410, 263 Farmington Ave, Farmington, CT 06030 USA.
EM jford@uchc.edu
NR 96
TC 5
Z9 5
U1 0
U2 2
PU TAYLOR & FRANCIS LTD
PI ABINGDON
PA 2-4 PARK SQUARE, MILTON PARK, ABINGDON OR14 4RN, OXON, ENGLAND
SN 2000-8066
J9 EUR J PSYCHOTRAUMATO
JI Eur. J. Psychotraumatol.
PD JAN 1
PY 2019
VL 10
IS 1
AR 1562841
DI 10.1080/20008198.2018.1562841
PG 13
WC Psychology, Clinical; Psychiatry
SC Psychology; Psychiatry
GA HJ2AX
UT WOS:000456969000001
PM 30728917
OA DOAJ Gold, Green Published
DA 2020-02-16
ER

PT J
AU Aldalur, A
   Schooler, D
AF Aldalur, Aileen
   Schooler, Deborah
TI Culture and Deaf Women's Body Image
SO JOURNAL OF DEAF STUDIES AND DEAF EDUCATION
LA English
DT Article
ID THIN-IDEAL INTERNALIZATION; EATING-DISORDER SYMPTOMS; ACCULTURATIVE
   STRESS; ASIAN-AMERICAN; SELF-ESTEEM; OBJECTIFICATION THEORY; COPING
   STRATEGIES; COCHLEAR IMPLANTS; ADOLESCENT GIRLS; MEDIA INFLUENCES
AB The sociocultural model of eating disorders highlights the role of internalization of the thin ideal in the development of negative body image and disordered eating. Considering the limited diversity of models in mainstream media, individuals belonging to minoritized cultural groups may resist identifying with and internalizing mainstream beauty messages. The extent of internalization may also depend on an individual's acculturation status and experiences of acculturative stress. This study applied the sociocultural model to culturally Deaf women. Data were collected from 96 deaf, female, undergraduate students. Results support the sociocultural model; higher rates of internalization were associated with negative body image and disordered eating behaviors. However, neither Deaf nor Hearing acculturation predicted internalization. Despite this finding, stronger acculturation with either Deaf or Hearing culture predicted more positive body image, and higher rates of acculturative stress predicted negative body image and disordered eating behaviors. Implications for clinical practice are discussed.
C1 [Aldalur, Aileen; Schooler, Deborah] Gallaudet Univ, Lakewood, CA 90713 USA.
RP Aldalur, A (reprint author), Gallaudet Univ, Dept Psychol, 5356 Stevely Ave, Lakewood, CA 90713 USA.
EM aileen.aldalur@gallaudet.edu
NR 72
TC 0
Z9 0
U1 0
U2 0
PU OXFORD UNIV PRESS
PI OXFORD
PA GREAT CLARENDON ST, OXFORD OX2 6DP, ENGLAND
SN 1081-4159
EI 1465-7325
J9 J DEAF STUD DEAF EDU
JI J. Deaf Stud. Deaf Educ.
PD JAN
PY 2019
VL 24
IS 1
BP 11
EP 24
DI 10.1093/deafed/eny028
PG 14
WC Education, Special; Rehabilitation
SC Education & Educational Research; Rehabilitation
GA HI7TC
UT WOS:000456657900002
PM 30215803
OA Bronze
DA 2020-02-16
ER

PT J
AU Priest, JB
AF Priest, Jacob B.
TI Examining Differentiation of Self as a Mediator in the Biobehavioral
   Family Model
SO JOURNAL OF MARITAL AND FAMILY THERAPY
LA English
DT Article
ID CHILD INTERNALIZING SYMPTOMS; CROSS-SECTIONAL ANALYSES; CLOSE
   RELATIONSHIPS; PEDIATRIC ASTHMA; PHYSICAL HEALTH; ALLOSTATIC LOAD;
   DEPRESSION; PATHWAYS; STRESS; BIAS
AB The Biobehavioral Family Model (BBFM) is a biopsychosocial model of health. This model proposes that biobehavioral reactivity mediates the association between the family emotional climate and disease activity. To improve the clinical relevance of the BBFM, variables that mediate the association between family emotional climate and biobehavioral reactivity need to be tested. This study examined differentiation of self as a mediator. Using data from the Midlife Development in the United States study (n = 854), results suggested that differentiation of self mediated the association between the family and intimate partner emotional climate and mental health symptoms. These findings suggest that including differentiation of self into the BBFM may help interventions based on the model target factors that could improve health outcomes.
C1 [Priest, Jacob B.] Univ Iowa, N372 Lindquist Ctr, Iowa City, IA 52242 USA.
RP Priest, JB (reprint author), Univ Iowa, N372 Lindquist Ctr, Iowa City, IA 52242 USA.
EM jacob-b-priest@uiowa.edu
RI Priest, Jacob/P-7969-2019
OI Priest, Jacob/0000-0001-9197-9071
FU NIA NIH HHSUnited States Department of Health & Human ServicesNational
   Institutes of Health (NIH) - USANIH National Institute on Aging (NIA)
   [P01 AG020166, U19 AG051426]
NR 32
TC 1
Z9 1
U1 1
U2 2
PU WILEY
PI HOBOKEN
PA 111 RIVER ST, HOBOKEN 07030-5774, NJ USA
SN 0194-472X
EI 1752-0606
J9 J MARITAL FAM THER
JI J. Marital Fam. Ther.
PD JAN
PY 2019
VL 45
IS 1
BP 161
EP 175
DI 10.1111/jmft.12301
PG 15
WC Psychology, Clinical; Family Studies
SC Psychology; Family Studies
GA HI9WW
UT WOS:000456809400014
PM 29210455
OA Bronze
DA 2020-02-16
ER

PT J
AU Johnson, EEH
   Strauss, CV
   Elmquist, JM
   Brem, MJ
   Florimbio, AR
   Temple, JR
   Rothman, EF
   Stuart, GL
   Shorey, RC
AF Johnson, Ellen E. H.
   Strauss, Catherine V.
   Elmquist, JoAnna M.
   Brem, Meagan J.
   Florimbio, Autumn Rae
   Temple, Jeff R.
   Rothman, Emily F.
   Stuart, Gregory L.
   Shorey, Ryan C.
TI The Relationship Between Paternal Characteristics and Child Psychosocial
   Functioning in a Sample of Men Arrested for Domestic Violence
SO PARTNER ABUSE
LA English
DT Article
DE intimate partner violence; child functioning; batterer intervention
   programs
ID INTIMATE PARTNER VIOLENCE; ANTISOCIAL PERSONALITY-DISORDER;
   POSTTRAUMATIC-STRESS-DISORDER; CONFLICT-TACTICS-SCALES; DISTRESS
   TOLERANCE; EXTERNALIZING PROBLEMS; EXPOSURE; AGGRESSION; BEHAVIOR;
   FATHERS
AB It is estimated that upward of 15.5 million children live in homes where they are exposed to physical and psychological intimate partner violence (IPV). Research indicates that IPV can have deleterious effects on children, including a variety of psychosocial problems, although there is much variability in outcomes of children exposed to IPV. Individual characteristics of the parents involved in IPV may be an important predictor of negative psychosocial outcomes for children. The current study expanded upon prior research and examined the simultaneous associations of paternal characteristics, including paternal IPV perpetration, and child psychosocial functioning (i.e., externalizing, internalizing, and attentional problems) among 153 men arrested for domestic violence and court ordered to attend batterer intervention programs. Analyses examined the relations between paternal alcohol and drug use, antisocial personality traits, hostility, posttraumatic stress symptoms, distress tolerance, IPV perpetration, and men's ratings of their child's psychosocial functioning. Results indicated that poor overall child psychosocial functioning was positively related to paternal antisocial personality symptoms and hostility. Subscale analyses revealed that child attentional problems were positively related to paternal hostility. Child externalizing problems were positively associated with paternal antisocial personality symptoms. The implications of these findings for future research and intervention are discussed.
C1 [Johnson, Ellen E. H.; Strauss, Catherine V.; Shorey, Ryan C.] Ohio Univ, 703 Altamonte Dr, Athens, OH 45701 USA.
   [Elmquist, JoAnna M.; Brem, Meagan J.; Florimbio, Autumn Rae; Stuart, Gregory L.] Univ Tennessee, Knoxville, TN USA.
   [Temple, Jeff R.] Univ Texas Med Branch, Galveston, TX 77555 USA.
   [Rothman, Emily F.] Boston Univ, Boston, MA 02215 USA.
RP Johnson, EEH (reprint author), Ohio Univ, 703 Altamonte Dr, Athens, OH 45701 USA.
EM eh798714@ohio.edu
NR 64
TC 0
Z9 0
U1 0
U2 5
PU SPRINGER PUBLISHING CO
PI NEW YORK
PA 11 WEST 42ND STREET, NEW YORK, NY 10036 USA
SN 1946-6560
EI 1946-6579
J9 PARTN ABUSE
JI Partn. Abuse
PY 2019
VL 10
IS 1
BP 114
EP 134
DI 10.1891/1946-6560.10.1.114
PG 21
WC Family Studies
SC Family Studies
GA HJ9UT
UT WOS:000457545400006
DA 2020-02-16
ER

PT J
AU Mancini, V
   Rigoli, D
   Roberts, L
   Piek, J
AF Mancini, Vincent
   Rigoli, Daniela
   Roberts, Lynne
   Piek, Jan
TI Motor skills and internalizing problems throughout development: An
   integrative research review and update of the environmental stress
   hypothesis research
SO RESEARCH IN DEVELOPMENTAL DISABILITIES
LA English
DT Review
DE Developmental coordination disorder; Motor skills; Internalizing
   problems; Anxiety; Depression; Environmental stress hypothesis
ID EMOTIONAL-BEHAVIORAL PROBLEMS; MENTAL-HEALTH OUTCOMES; COORDINATION
   DISORDER; SELF-PERCEPTIONS; WORKING-MEMORY; CHILDREN; PARTICIPATION;
   INTERVENTION; ADOLESCENTS; PROFICIENCY
AB Background: The Environmental Stress Hypothesis provides a conceptual framework detailing the complex relationship between poor motor skills and internalizing problems.
   Aims: This integrative research aimed to synthesize studies that have evaluated complex pathways posited in the framework.
   Method: This study followed the four stages of an integrative research review: (i) problem formation and research aims, (ii) literature search and data collection, (iii) data evaluation and analysis, and (iv) results and discussion.
   Outcomes and Results: Twelve peer-reviewed, English language studies published within 2010-2018 were identified. These used mostly cross-sectional, correlational methods and provided varying levels of support for relationships posited in the framework in samples spanning early childhood to adulthood. Compared to intrapersonal factors (e.g., self-esteem/ perceived competence), interpersonal factors (e.g., social support, peer problems) were found to more strongly and consistently mediate the relationship between motor skills and internalizing problems.
   Conclusions and Implications: There is growing empirical support for many of the Environmental Stress Hypothesis pathways. However, research to date is limited in the ability to establish causal relationships between variables, which is integral to the Environmental Stress Hypothesis. Intervention studies provide a useful type of experimental research that could establish causality between variables, while working to improve the physical and psychosocial functioning of people with poor motor skills.
C1 [Mancini, Vincent; Rigoli, Daniela; Roberts, Lynne; Piek, Jan] Curtin Univ, Sch Psychol, Perth, WA, Australia.
   [Mancini, Vincent] Child & Adolescent Mental Hlth Serv, Dept Hlth, Complex Attent & Hyperact Disorders CARDS, Perth, WA, Australia.
RP Mancini, V (reprint author), GPO Box U1987, Perth, WA 6845, Australia.
EM Vincent.mancini@curtin.edu.au
OI Piek, Jan/0000-0003-3838-6773; mancini, vincent/0000-0002-4845-8104
NR 60
TC 1
Z9 1
U1 1
U2 1
PU PERGAMON-ELSEVIER SCIENCE LTD
PI OXFORD
PA THE BOULEVARD, LANGFORD LANE, KIDLINGTON, OXFORD OX5 1GB, ENGLAND
SN 0891-4222
J9 RES DEV DISABIL
JI Res. Dev. Disabil.
PD JAN
PY 2019
VL 84
SI SI
BP 96
EP 111
DI 10.1016/j.ridd.2018.07.003
PG 16
WC Education, Special; Rehabilitation
SC Education & Educational Research; Rehabilitation
GA HJ3KM
UT WOS:000457069800011
PM 30054197
OA Bronze
DA 2020-02-16
ER

PT J
AU Ashburner, J
   Saggers, B
   Campbell, MA
   Dillon-Wallace, JA
   Hwang, YS
   Carrington, S
   Bobir, N
AF Ashburner, Jill
   Saggers, Beth
   Campbell, Marilyn A.
   Dillon-Wallace, Julie A.
   Hwang, Yoon-Suk
   Carrington, Suzanne
   Bobir, Natasha
TI How are students on the autism spectrum affected by bullying?
   Perspectives of students and parents
SO JOURNAL OF RESEARCH IN SPECIAL EDUCATIONAL NEEDS
LA English
DT Article
DE Autism; bullying; parents; students; worry
ID PEER VICTIMIZATION; YOUNG-ADULTS; CHILDREN; DISORDERS; ADOLESCENTS;
   EXPERIENCES; YOUTH; FRIENDSHIP; PERPETRATION; COMORBIDITY
AB Previous research has focused on the prevalence of bullying of students with autism spectrum disorder (ASD), with little attention given to its emotional effect. This mixed methods study examined levels of worry about bullying and bullying experiences reported by students and parents. To determine whether some students with ASD are differentially affected, we explored associations between students' characteristics (understanding of bullying, age and co-morbid conditions) and their bullying experiences and worries. Surveys exploring bullying experiences and levels of worry about bullying were completed by 89 students with ASD without intellectual disability aged 11-16 years and their parents. We also qualitatively explored parents' perceptions of how bullying affects their children, through semi-structured interviews of nine parents. Students with comorbid anxiety disorders were more likely to report face-to-face victimization and were more troubled by both face-to-face bullying and cyberbullying, while students with depression were more likely to report cyber victimization. Parental concerns included the impact of victimization on school attendance, self-esteem, mental health, social participation, academic performance, and behaviour. The significantly higher levels of worry about bullying and higher victimization rates reported by students with internalizing symptoms suggest that these students may be disproportionately at risk of psychological harm.
C1 [Ashburner, Jill; Bobir, Natasha] Autism Queensland, POB 354, Sunnybank, Qld 4109, Australia.
   [Saggers, Beth; Campbell, Marilyn A.; Dillon-Wallace, Julie A.; Carrington, Suzanne] Queensland Univ Technol, Brisbane, Qld, Australia.
   [Hwang, Yoon-Suk] Australian Catholic Univ, Sydney, NSW, Australia.
RP Ashburner, J (reprint author), Autism Queensland, POB 354, Sunnybank, Qld 4109, Australia.
EM Jill.Ashburner@autismqld.com.au
OI Hwang, Yoon-Suk/0000-0001-6952-0117
FU Woodend Foundation
FX We thank the Trust Company as trustee of the Woodend Foundation for
   their funding of this project, the students with ASD and their parents
   for their contribution of time to completion of the surveys and the
   interviews, and Dr Jessica White for assistance with editing the
   manuscript.
NR 51
TC 3
Z9 3
U1 5
U2 18
PU WILEY
PI HOBOKEN
PA 111 RIVER ST, HOBOKEN 07030-5774, NJ USA
SN 1471-3802
J9 J RES SPEC EDUC NEED
JI J. Res. Spec. Educ. Needs
PD JAN
PY 2019
VL 19
IS 1
BP 27
EP 44
DI 10.1111/1471-3802.12421
PG 18
WC Education, Special
SC Education & Educational Research
GA HI6OD
UT WOS:000456573900003
OA Bronze
DA 2020-02-16
ER

PT J
AU Leiva, L
   Rojas, R
   Pena, F
   Vargas, B
   Scquicciarini, AM
AF Leiva, Loreto
   Rojas, Rodrigo
   Pena, Felipe
   Vargas, Belen
   Maria Scquicciarini, Ana
TI Detecting Emotional and Behavioral Difficulties in School: Validation of
   PSC-17
SO REVISTA IBEROAMERICANA DE DIAGNOSTICO Y EVALUACION-E AVALIACAO
   PSICOLOGICA
LA Spanish
DT Article
DE pediatric symptom checklist; child mental health; internalizing
   difficulties; externalizing difficulties; attention difficulties
ID PEDIATRIC SYMPTOM CHECKLIST; MENTAL-HEALTH; PRIMARY-CARE; PREVALENCE;
   DISORDERS; CHILDREN
AB Early identification of children who may have a mental health problem is essential to implement preventive and treatment actions. In order to do this, it is necessary to have valid instruments adapted to the characteristics of the population and the contexts in which they are applied. Accordingly, the aim of this study was to validate the Pediatric Symptom Checklist (PSC-17) in Chilean first grade elementary school students. A random sample of 5177 students participating in a national school mental health program was used. The children were evaluated by their parents or caregivers and their teachers. Results of a Confirmatory Factor Analysis showed a three-factor structure composed of: internalizing, externalizing and attention difficulties. These findings are consistent with what has been reported in the literature, transforming the PSC-17 into a good screening tool for use in schools and health centers.
C1 [Leiva, Loreto] Univ Chile, Fac Ciencias Sociales, Dept Psicol, Psicol, Ave Capitan Ignacio Carrera Pinto 1045, Santiago, Chile.
   [Rojas, Rodrigo] Univ Chile, Fac Ciencias Sociales, Dept Psicol, Psicol Comunitaria, Santiago, Chile.
   [Rojas, Rodrigo] Univ Acad Humanismo Cristiano, Fac Ciencias Sociales, Escuela Psicol, Santiago, Chile.
   [Pena, Felipe; Vargas, Belen; Maria Scquicciarini, Ana] Junta Nacl Auxilio Escolar & Becas, Dept Salud Estudiante, Programa Habilidades Vida, Santiago, Chile.
RP Leiva, L (reprint author), Univ Chile, Fac Ciencias Sociales, Dept Psicol, Psicol, Ave Capitan Ignacio Carrera Pinto 1045, Santiago, Chile.
EM loretoleivab@u.uchile.cl
NR 44
TC 0
Z9 0
U1 0
U2 1
PU AIDEP
PI BUENOS AIRES
PA MARIO BRAVO 427 1 C, CAPITAL FEDERAL, BUENOS AIRES, C175ASM CPA,
   ARGENTINA
SN 2183-6051
J9 REV IBEROAM DIAGN EV
JI Rev. Iberoam. Diagn. Eval.-Aval. P.
PD JAN-MAR
PY 2019
VL 1
IS 50
BP 95
EP 105
DI 10.21865/RIDEP50.1.08
PG 11
WC Psychology, Clinical
SC Psychology
GA HI1FZ
UT WOS:000456191600009
DA 2020-02-16
ER

PT J
AU Barcelata-Eguiarte, BE
   Marquez-Caraveo, ME
AF Estela Barcelata-Eguiarte, Blanca
   Elena Marquez-Caraveo, Maria
TI Validity Studies of Youth Self Report/11-18 in Mexican Adolescents
SO REVISTA IBEROAMERICANA DE DIAGNOSTICO Y EVALUACION-E AVALIACAO
   PSICOLOGICA
LA Spanish
DT Article
DE YSR/11-18; construct validity; reliability; confirmatory factor
   analysis; adolescent adaptation
ID INTERNATIONAL EPIDEMIOLOGY; SPANISH ADOLESCENTS; PSYCHOPATHOLOGY; CHILD
AB The objective of this study was to evaluate the construct validity and the reliability of the official international Hispanic version of the YSR/11-18 in Mexican adolescents. A sample of 790 students aged 13 to 18 years was intentionally recruited from public secondary and high schools in the metropolitan zone of Mexico City. This sample was divided in two parts or samples. An exploratory factor analysis was carried out with sample one and a confirmatory factor analysis was conducted with data from sample two. A structure of twelve Narrow Band factors was observed, eight original factors and four new factors. These were integrated in four Broad Band factors: Internalizing, Externalizing, and Mixed, and a new one of Positive Qualities, as reported in recent research. The factorial structure in this study presents adequate psychometric properties and seems to be useful both to evaluate mental health problems and adolescents' resources.
C1 [Estela Barcelata-Eguiarte, Blanca] Univ Nacl Autonoma Mexico, Prol Abasolo 307-7, Mexico City 14646, DF, Mexico.
   [Elena Marquez-Caraveo, Maria] Hosp Psiquiatr Infantil Dr Juan N Navarro, Div Invest, San Buenaventura 86, Mexico City 14080, DF, Mexico.
RP Barcelata-Eguiarte, BE (reprint author), Univ Nacl Autonoma Mexico, Prol Abasolo 307-7, Mexico City 14646, DF, Mexico.
EM bareg7@hotmail.com; malenamarquezc@gmail.com
NR 39
TC 1
Z9 1
U1 1
U2 2
PU AIDEP
PI BUENOS AIRES
PA MARIO BRAVO 427 1 C, CAPITAL FEDERAL, BUENOS AIRES, C175ASM CPA,
   ARGENTINA
SN 2183-6051
J9 REV IBEROAM DIAGN EV
JI Rev. Iberoam. Diagn. Eval.-Aval. P.
PD JAN-MAR
PY 2019
VL 1
IS 50
BP 107
EP 122
DI 10.21865/RIDEP50.1.09
PG 16
WC Psychology, Clinical
SC Psychology
GA HI1FZ
UT WOS:000456191600010
OA Bronze
DA 2020-02-16
ER

PT J
AU Garcia-Villamisar, D
   Moore, D
   Garcia-Martinez, M
AF Garcia-Villamisar, D.
   Moore, D.
   Garcia-Martinez, M.
TI Internalizing Symptoms Mediate the Relation Between Acute Pain and
   Autism in Adults
SO JOURNAL OF AUTISM AND DEVELOPMENTAL DISORDERS
LA English
DT Article
DE Pain; Autism; ASD; Clinical; Mediation analysis
ID SPECTRUM DISORDERS-DIAGNOSIS; SELF-INJURIOUS BEHAVIORS; PSYCHIATRIC
   COMORBIDITY; CHILDREN; ADOLESCENTS; DEPRESSION; RESPONSES; MEDICATION;
   PERCEPTION; ANXIETY
AB Research on pain in autism spectrum disorder (ASD) is in its infancy, with almost nothing known about how individual differences may predicting pain response in ASD. In the present study, 45 adults (28 male, age 22-48years) with diagnoses of autism and intellectual delay were observed during vaccination or dental cleaning and their pain behaviours coded and measures of autism symptom severity, anxiety, depression and obsessivity taken. Our findings showed that greater autism severity predicted greater pain response which was partially mediated by anxiety and depression. These data suggest that mental health symptoms are important when considering pain response in autism. Mood must therefore be considered in future research on pain in ASD as well as clinical pain management.
C1 [Garcia-Villamisar, D.; Garcia-Martinez, M.] Univ Complutense Madrid, Dept Personal & Clin Psychol, Unit Psychopathol, Madrid, Spain.
   [Moore, D.] Liverpool John Moores Univ, Sch Nat Sci & Psychol, Psychol Dept, Liverpool L3 3AF, Merseyside, England.
   [Moore, D.] Liverpool John Moores Univ, Res Ctr Brain & Behav, Liverpool, Merseyside, England.
   [Garcia-Villamisar, D.] Asociac Nuevo Horizonte, Madrid 28231, Spain.
RP Garcia-Villamisar, D (reprint author), Univ Complutense Madrid, Dept Personal & Clin Psychol, Unit Psychopathol, Madrid, Spain.; Garcia-Villamisar, D (reprint author), Asociac Nuevo Horizonte, Madrid 28231, Spain.
EM villamis@edu.ucm.es; D.J.Moore@ljmu.ac.uk; marta93gm@hotmail.com
FU Royal Board On Disability; Ministry of Health, Consumption and Social
   Welfare of Spain [25]
FX Funding for this study was provided by The Royal Board On Disability.
   The Ministry of Health, Consumption and Social Welfare of Spain Grant
   #25. 2015. The funder had no role in the study design, collection,
   analysis or interpretation of the data, writing the manuscript, or the
   decision to submit the paper for publication.
NR 44
TC 1
Z9 1
U1 0
U2 3
PU SPRINGER/PLENUM PUBLISHERS
PI NEW YORK
PA 233 SPRING ST, NEW YORK, NY 10013 USA
SN 0162-3257
EI 1573-3432
J9 J AUTISM DEV DISORD
JI J. Autism Dev. Disord.
PD JAN
PY 2019
VL 49
IS 1
BP 270
EP 278
DI 10.1007/s10803-018-3765-9
PG 9
WC Psychology, Developmental
SC Psychology
GA HH6VM
UT WOS:000455869200025
PM 30264376
OA Green Accepted
DA 2020-02-16
ER

PT J
AU Fung, J
   Kim, JJ
   Jin, J
   Chen, G
   Bear, L
   Lau, AS
AF Fung, Joey
   Kim, Joanna J.
   Jin, Joel
   Chen, Grace
   Bear, Laurel
   Lau, Anna S.
TI A Randomized Trial Evaluating School-Based Mindfulness Intervention for
   Ethnic Minority Youth: Exploring Mediators and Moderators of
   Intervention Effects
SO JOURNAL OF ABNORMAL CHILD PSYCHOLOGY
LA English
DT Article
DE School-based intervention; Mindfulness; Ethnic minority youth;
   Depression; Emotion regulation
ID UNDERSTANDING RACIAL/ETHNIC DISPARITIES; MENTAL-HEALTH PROBLEMS;
   STRESSFUL LIFE EVENTS; EMOTION REGULATION; DEPRESSIVE SYMPTOMS;
   MEDITATION INTERVENTIONS; INDIVIDUAL-DIFFERENCES; SOCIAL-CONSEQUENCES;
   COGNITIVE THERAPY; RESPONSE STYLES
AB The study examined the efficacy of a school-based mindfulness intervention on mental health and emotion regulation outcomes among adolescents in a wait-list controlled trial. The study also explored mediators and moderators of intervention effects. A total of 145 predominantly ethnic minority (Asian and Latino) 9th grade students with elevated mood symptoms were randomized to receive a 12-week mindfulness intervention at the start of the academic year, or in the second semester of the year. Students completed measures of emotion regulation and mental health symptoms at baseline, post-intervention, and 3-month follow-up. Intent-to-treat analyses revealed significant treatment effects of the mindfulness intervention for internalizing symptoms and perceived stress at post-treatment. Pooled pre-to-post treatment analyses of the entire sample revealed a small effect size for attention problems, medium for internalizing and externalizing problems, and large for perceived stress. We also found a small effect size for cognitive reappraisal, medium for expressive suppression, emotional processing, emotional expression, and rumination and large for avoidance fusion. Mediation analyses showed that treatment effects on internalizing symptoms and perceived stress were mediated by reductions in expressive suppression and rumination. Moderation analyses revealed that treatment effects were larger among youth with more severe problems at baseline for internalizing problems, externalizing problems, and perceived stress. However, for attention problems, students with lower severity at baseline appeared to have larger treatment gains. The study provided evidence that mindfulness intervention was beneficial for low-income ethnic minority youth in reducing perceived stress and internalizing problems, and improving emotion regulation outcomes. Furthermore, mindfulness training was associated with reduced mental health symptoms via improvements in emotion regulation.
C1 [Fung, Joey; Jin, Joel; Chen, Grace] Fuller Theol Seminary, Grad Sch Psychol, 180 N Oakland Ave, Pasadena, CA 91101 USA.
   [Kim, Joanna J.; Lau, Anna S.] Univ Calif Los Angeles, Dept Psychol, 1285 Franz Hall,Box 951563, Los Angeles, CA 90095 USA.
   [Bear, Laurel] Alhambra Unified Sch Dist, Alhambra, CA USA.
RP Kim, JJ (reprint author), Univ Calif Los Angeles, Dept Psychol, 1285 Franz Hall,Box 951563, Los Angeles, CA 90095 USA.
EM joeyfung@fuller.edu; joannajkim@ucla.edu; joeljin@fuller.edu;
   gracechen@fuller.edu; bear_laurel@ausd.us; alau@psych.ucla.edu
FU Spencer Foundation [201600077]
FX This study was funded by the Spencer Foundation (Grant #201600077;
   2015-2017, $49,909 direct costs; PI: Joey Fung).
NR 99
TC 7
Z9 7
U1 3
U2 7
PU SPRINGER/PLENUM PUBLISHERS
PI NEW YORK
PA 233 SPRING ST, NEW YORK, NY 10013 USA
SN 0091-0627
EI 1573-2835
J9 J ABNORM CHILD PSYCH
JI J. Abnorm. Child Psychol.
PD JAN
PY 2019
VL 47
IS 1
BP 1
EP 19
DI 10.1007/s10802-018-0425-7
PG 19
WC Psychology, Clinical; Psychology, Developmental
SC Psychology
GA HH2IH
UT WOS:000455541700001
PM 29654540
HC Y
HP N
DA 2020-02-16
ER

PT J
AU Evans, SC
   Fite, PJ
AF Evans, Spencer C.
   Fite, Paula J.
TI Dual Pathways from Reactive Aggression to Depressive Symptoms in
   Children: Further Examination of the Failure Model
SO JOURNAL OF ABNORMAL CHILD PSYCHOLOGY
LA English
DT Article
DE Failure model; Proactive and reactive aggression; Peer rejection;
   Academic performance; Depressive symptoms; Developmental pathways
ID CHILDHOOD PEER REJECTION; PROACTIVE AGGRESSION; ACADEMIC-ACHIEVEMENT;
   GENDER-DIFFERENCES; INTERNALIZING PROBLEMS; YOUNG ADULTHOOD;
   SCHOOL-CHILDREN; ADOLESCENCE; PREDICTORS; LINK
AB The failure model posits that peer rejection and poor academic performance are dual pathways in the association between early aggressive behavior and subsequent depressive symptoms. We examined this model using an accelerated longitudinal design while also incorporating proactive and reactive aggression and gender moderation. Children in 1st, 3rd, and 5th grades (n=912; ages 6-12; 48% female) were rated three times annually by their primary teachers on measures of proactive and reactive aggression, peer rejection, academic performance, and depressive symptoms. Using Bayesian cross-classified estimation to account for nested and planned-missingdata, path models were estimated to examine whether early reactive aggression predicted subsequent peer rejection and academic performance, and whether these, in turn, predicted subsequent depressive symptoms. From 1st to 3rd grade, reactive aggression predicted peer rejection (not academic performance), proactive aggression predicted academic performance (not peer rejection), and academic performance and peer rejection both predicted depressive symptoms. From 3rd to 5th grade, however, neither peer rejection nor academic performance predicted subsequent depressive symptoms. Results were not moderated by gender. Overall, these findings provide mixed and limited support for the failure model among school-age children. Early reactive aggression may be a key risk factor for social problems, whereas proactive aggression may be linked to improved academic functioning. The dual pathways of peer rejection and academic performance may operate during early but not later elementary school. Limitations and implications are discussed.
C1 [Evans, Spencer C.; Fite, Paula J.] Univ Kansas, Clin Child Psychol Program, 1000 Sunnyside Ave, Lawrence, KS 66045 USA.
   [Evans, Spencer C.] Harvard Univ, Dept Psychol, 1036 William James Hall,33 Kirkland St, Cambridge, MA 02138 USA.
RP Evans, SC (reprint author), Univ Kansas, Clin Child Psychol Program, 1000 Sunnyside Ave, Lawrence, KS 66045 USA.; Evans, SC (reprint author), Harvard Univ, Dept Psychol, 1036 William James Hall,33 Kirkland St, Cambridge, MA 02138 USA.
EM scevans@fas.harvard.edu
OI Evans, Spencer/0000-0001-8644-817X
FU American Psychological Foundation (Elizabeth Munsterberg Koppitz Child
   Psychology Graduate Fellowship); University of Kansas
FX For their helpful feedback and consultation on this study, we thank
   Michael Roberts, Christopher Cushing, Anne Williford, Eric Vernberg, and
   Jennifer Blossom. We are also grateful to the school administrators and
   teachers for their research partnership and participation. This work was
   completed as part of the first author's doctoral dissertation, with
   support from the American Psychological Foundation (Elizabeth
   Munsterberg Koppitz Child Psychology Graduate Fellowship, SCE) and the
   University of Kansas (Lillian Jacobey Baur Early Childhood Fellowship
   and Doctoral Student Research Fund, SCE; Faculty Research Fund, PJF).
NR 58
TC 3
Z9 3
U1 4
U2 5
PU SPRINGER/PLENUM PUBLISHERS
PI NEW YORK
PA 233 SPRING ST, NEW YORK, NY 10013 USA
SN 0091-0627
EI 1573-2835
J9 J ABNORM CHILD PSYCH
JI J. Abnorm. Child Psychol.
PD JAN
PY 2019
VL 47
IS 1
BP 85
EP 97
DI 10.1007/s10802-018-0426-6
PG 13
WC Psychology, Clinical; Psychology, Developmental
SC Psychology
GA HH2IH
UT WOS:000455541700007
PM 29654538
DA 2020-02-16
ER

PT J
AU Fredriksen, E
   von Soest, T
   Smith, L
   Moe, V
AF Fredriksen, Eivor
   von Soest, Tilmann
   Smith, Lars
   Moe, Vibeke
TI Parenting Stress Plays a Mediating Role in the Prediction of Early Child
   Development from Both Parents' Perinatal Depressive Symptoms
SO JOURNAL OF ABNORMAL CHILD PSYCHOLOGY
LA English
DT Article
DE Perinatal depressive symptoms; Social-emotional development; Language
   development; Parenting stress
ID EMOTIONAL ASSESSMENT ITSEA; MATERNAL DEPRESSION; POSTPARTUM DEPRESSION;
   POSTNATAL DEPRESSION; BEHAVIOR PROBLEMS; PSYCHOPATHOLOGY; TRAJECTORIES;
   ANXIETY; MODEL; MECHANISMS
AB Maternal postnatal depression has been associated with a broad range of developmental risk among children. However, there has been less focus on disentangling the effects of pre- and postnatal depressive symptoms, as well as examining the symptoms of both parents. This study aims to investigate the separate effects of pre- and postnatal depressive symptoms in mothers and fathers, and parents' differential effects on child social-emotional, cognitive, and language development at 18months of age. Further, we investigate whether effects of depressive symptomatology on child outcomes are particularly strong when both parents evinced high symptom loads and whether parenting stress mediates associations between perinatal depressive symptoms and child developmental outcomes. The study used data from 1036 families participating in a community-based study from mid-pregnancy until 18months postpartum. Depressive symptoms were assessed at seven time points (four prenatally). Within a structural equation framework, we found that parental perinatal depressive symptoms predicted child social-emotional functioning, specifically externalizing, internalizing, and dysregulation problems, as well as language developmental delay at 18months. Controlling for postnatal symptoms we found no independent effect of prenatal depressive symptoms on any child outcomes. A differential effect was evident, linking maternal symptoms to social-emotional outcomes, and paternal symptoms to language outcomes. There was no evidence of stronger associations between depressive symptoms and child outcomes when both parents showed high symptom loads. However, parenting stress mediated most relations between parental depressive symptoms and child outcomes. Findings demonstrate the importance of including paternal depressive symptoms in both clinical and research contexts.
C1 [Fredriksen, Eivor; von Soest, Tilmann; Smith, Lars; Moe, Vibeke] Univ Oslo, Dept Psychol, POB 1094, N-0317 Oslo, Norway.
   [Fredriksen, Eivor; Moe, Vibeke] Ctr Child & Adolescent Mental Hlth, Oslo, Norway.
RP Fredriksen, E (reprint author), Univ Oslo, Dept Psychol, POB 1094, N-0317 Oslo, Norway.; Fredriksen, E (reprint author), Ctr Child & Adolescent Mental Hlth, Oslo, Norway.
EM eivor.fredriksen@psykologi.uio.no
OI Moe, Vibeke/0000-0002-8436-8341; Fredriksen, Eivor/0000-0002-3442-4480
FU Research Council of NorwayResearch Council of Norway [196156]
FX This research was supported by grant #196156 from the Research Council
   of Norway.
NR 59
TC 9
Z9 9
U1 3
U2 30
PU SPRINGER/PLENUM PUBLISHERS
PI NEW YORK
PA 233 SPRING ST, NEW YORK, NY 10013 USA
SN 0091-0627
EI 1573-2835
J9 J ABNORM CHILD PSYCH
JI J. Abnorm. Child Psychol.
PD JAN
PY 2019
VL 47
IS 1
BP 149
EP 164
DI 10.1007/s10802-018-0428-4
PG 16
WC Psychology, Clinical; Psychology, Developmental
SC Psychology
GA HH2IH
UT WOS:000455541700012
PM 29623542
HC Y
HP N
DA 2020-02-16
ER

PT J
AU Poulain, T
   Vogel, M
   Ludwig, J
   Grafe, N
   Korner, A
   Kiess, W
AF Poulain, Tanja
   Vogel, Mandy
   Ludwig, Juliane
   Grafe, Nico
   Koerner, Antje
   Kiess, Wieland
TI Reciprocal Longitudinal Associations Between Adolescents' Media
   Consumption and Psychological Health
SO ACADEMIC PEDIATRICS
LA English
DT Article
DE adolescents; longitudinal; media; physical activity; psychological
   health
ID QUALITY-OF-LIFE; PHYSICAL-ACTIVITY; SOCIOECONOMIC-STATUS; DEPRESSIVE
   SYMPTOMS; ELECTRONIC MEDIA; MENTAL-HEALTH; SCREEN-TIME; CHILDREN;
   TELEVISION; BEHAVIORS
AB OBJECTIVE: This study investigated reciprocal longitudinal associations between media use/physical activity and adolescents' psychological health.
   METHODS: Data were collected between 2011 and 2017 in the LIFE Child study in Germany. The sample included 814 10-to 17-year-old adolescents. The participants provided information on their media use per day (hours of television/video, computer/Internet, and mobile phone use), physical activity (frequency of organized and non-organized physical activity per week), behavioral difficulties (emotional problems, conduct problems, hyperactivity/inattention, peer relationship problems), and quality of life (physical and psychological well-being; satisfaction with parents, peers, and school) at 2 time points 12 months apart. Multiple regressions were applied to analyze reciprocal longitudinal associations between media use/physical activity and behavioral difficulties/quality of life.
   RESULTS: Frequent use of computers/Internet at baseline was associated with an increase in internalizing behavioral difficulties (emotional problems and peer relationship problems) at follow-up. Additionally, a high frequency of computer/Internet and mobile phone use was related to a decrease in psychological well-being, whereas a high frequency of organized physical activity was linked to improved physical well-being. The analyses also revealed a link between more behavioral difficulties at baseline and increased television consumption at follow-up.
   CONCLUSION: This study suggests mutual dependencies between electronic media use and psychological health over time.
C1 [Poulain, Tanja; Vogel, Mandy; Ludwig, Juliane; Grafe, Nico; Koerner, Antje; Kiess, Wieland] Univ Leipzig, LIFE Leipzig Res Ctr Civilizat Dis, Philipp Rosenthal Str 27, D-04103 Leipzig, Germany.
   [Poulain, Tanja; Vogel, Mandy; Koerner, Antje; Kiess, Wieland] Univ Leipzig, Dept Women & Child Hlth, Hosp Children & Adolescents, Leipzig, Germany.
   [Poulain, Tanja; Vogel, Mandy; Koerner, Antje; Kiess, Wieland] Univ Leipzig, Ctr Paediat Res, Leipzig, Germany.
RP Poulain, T (reprint author), Univ Leipzig, LIFE Leipzig Res Ctr Civilizat Dis, Philipp Rosenthal Str 27, D-04103 Leipzig, Germany.
EM tpoulain@life.uni-leipzig.de
OI Vogel, Mandy/0000-0003-2051-1249
FU LIFE Leipzig Research Center for Civilization Diseases, University of
   Leipzig; European UnionEuropean Union (EU); European Social FundEuropean
   Social Fund (ESF); European Regional Development FundEuropean Union
   (EU); Free State of Saxony
FX This publication was supported by LIFE Leipzig Research Center for
   Civilization Diseases, University of Leipzig. LIFE is funded by the
   European Union, European Social Fund, European Regional Development
   Fund, and Free State of Saxony within the framework of the excellence
   initiative. The funding sources were not involved in the choice of study
   design; in the collection, analysis, and interpretation of data; in the
   writing of the report; or in the decision to submit the article for
   publication.
NR 36
TC 2
Z9 2
U1 5
U2 13
PU ELSEVIER SCIENCE INC
PI NEW YORK
PA 360 PARK AVE SOUTH, NEW YORK, NY 10010-1710 USA
SN 1876-2859
EI 1876-2867
J9 ACAD PEDIATR
JI Acad. Pediatr.
PD JAN-FEB
PY 2019
VL 19
IS 1
BP 109
EP 117
DI 10.1016/j.acap.2018.08.009
PG 9
WC Pediatrics
SC Pediatrics
GA HH0PU
UT WOS:000455422100016
PM 30144525
DA 2020-02-16
ER

PT J
AU Tsotsi, S
   Broekman, BFP
   Shek, LP
   Tan, KH
   Chong, YS
   Chen, H
   Meaney, MJ
   Rifkin-Graboi, AE
AF Tsotsi, Stella
   Broekman, Birit F. P.
   Shek, Lynette P.
   Tan, Kok Hian
   Chong, Yap Seng
   Chen, Helen
   Meaney, Michael J.
   Rifkin-Graboi, Anne E.
TI Maternal Parenting Stress, Child Exuberance, and Preschoolers' Behavior
   Problems
SO CHILD DEVELOPMENT
LA English
DT Article
ID EMOTION REGULATION; TEMPERAMENT; CHINESE; ASSOCIATIONS; INHIBITION;
   TODDLERS; MOTHERS; SENSITIVITY; ATTACHMENT; ADJUSTMENT
AB This study investigated whether child exuberance, an aspect of temperament related to emotion regulation, moderates the well-documented association between high parenting stress and increased risk for internalizing and externalizing problems during the preschool years. At 42 months of age child exuberance was observed in 256 children (47% girls) and maternal self-reports on parenting stress were obtained. At 48 months internalizing and externalizing problems were assessed through reports from both parents. Indeed, higher maternal parenting stress increased the risk for internalizing problems, and this association was more pronounced among children with high levels of exuberance. Existent emotion regulation difficulties in highly exuberant children may further heighten the risk conveyed by an unfavorable caregiving environment for developing internalizing problems.
C1 [Tsotsi, Stella; Broekman, Birit F. P.; Shek, Lynette P.; Tan, Kok Hian; Chong, Yap Seng; Chen, Helen; Meaney, Michael J.; Rifkin-Graboi, Anne E.] Agcy Sci Technol & Res, Singapore Inst Clin Sci, Singapore, Singapore.
   [Shek, Lynette P.] Natl Univ Singapore, Dept Pediat, Singapore, Singapore.
   [Tan, Kok Hian; Chen, Helen] Kandang Kerbau Women & Childrens Hosp, Singapore, Singapore.
   [Chong, Yap Seng] Natl Univ Singapore, Yong Loo Lin Sch Med, Obstet & Gynecol, Singapore, Singapore.
   [Chong, Yap Seng] Natl Univ Hlth Syst, Singapore, Singapore.
   [Chen, Helen] Duke Natl Univ, Singapore, Singapore.
   [Meaney, Michael J.] McGill Univ, Montreal, PQ, Canada.
   [Tsotsi, Stella; Rifkin-Graboi, Anne E.] Nanyang Technol Univ, Natl Inst Educ, Ctr Res Child Dev, Singapore, Singapore.
   [Broekman, Birit F. P.] Vrije Univ Amsterdam Med Ctr, Dept Psychiat, Amsterdam, Netherlands.
RP Rifkin-Graboi, AE (reprint author), Natl Inst Educ, Ctr Res Child Dev, 1 Nanyang Walk, Singapore 637616, Singapore.
EM anne.rifkin@nie.edu.sg
[truncated: 1,337,213 more chars]
