# Supplementary material for: Mapping Phenomena Relevant to Adolescent Emotion Regulation: A Text-Mining Systematic Review
Source: Adolesc Res Rev. 2021 May 21;7(1):127–39. doi: 10.1007/s40894-021-00160-7 (PMC8138847; doi:10.1007/s40894-021-00160-7)
Supplement: Supplementary file 1 — Supplementary file1 (ZIP 54379 kb) [file 40894_2021_160_MOESM1_ESM.zip › veni_sysrev-master/recs/savedrecs4.txt]

FN Clarivate Analytics Web of Science
VR 1.0
PT J
AU Santos, L
   Vagos, P
   Rijo, D
AF Santos, Laura
   Vagos, Paula
   Rijo, Daniel
TI Dimensionality and Measurement Invariance of a Brief Form of the Young
   Schema Questionnaire for Adolescents
SO JOURNAL OF CHILD AND FAMILY STUDIES
LA English
DT Article
DE Early maladaptive schemas; Measurement invariance; Dimensionality;
   Adolescents; Young Schema Questionnaire (YSQ)
ID EARLY MALADAPTIVE SCHEMAS; CONFIRMATORY FACTOR-ANALYSIS; PSYCHOMETRIC
   PROPERTIES; SAMPLE; PSYCHOPATHOLOGY; SYMPTOMS; CHILDREN
AB The current work aims to develop and examine the psychometric properties of the Brief form of the Young Schema Questionnaire for Adolescents (B-YSQ-A), so that Early Maladaptive Schemas can be accurately measured in younger populations. Early Maladaptive Schemas are self-defeating core themes underlying maladaptive cognition, affect, and behavior. A community sample of 877 adolescents, aged 12-18 years old, filled out self-report instruments on maladaptive schemas, anger management, and internalizing and externalizing symptoms. The items composing the B-YSQ-A were selected based on statistical and content analyses criteria. Its internal structure, reliability, age- and gender-based invariance, and between-gender mean differences were examined, as well as its relationship with external variables. Results indicated a satisfying fit for the 18 original schema factors through confirmatory factor analysis. These schemas also showed adequate internal consistency and test-retest reliability, with the exception of the entitlement/grandiosity and self-sacrifice schemas. The B-YSQ-A was found to be age and gender invariant. Concerning gender differences, boys scored higher on the entitlement/grandiosity, insufficient self-control/discipline, approval/recognition seeking, unrelenting standards/hyper-criticalness and punitiveness schemas, whereas girls scored higher on the abandonment/instability, mistrust/abuse, and self-sacrifice schemas. Furthermore, evidence was found for construct validity in relation to measures of internalizing and externalizing symptomatology and of anger expression. Findings offer support for the use of the B-YSQ-A with adolescents, both for research and intervention purposes.
C1 [Santos, Laura; Vagos, Paula; Rijo, Daniel] Univ Coimbra, Res Unit, Cognit Behav Res & Intervent Ctr, Fac Psychol & Educ Sci, Rua Colegio Novo 3001-802, P-3001802 Coimbra, Portugal.
   [Vagos, Paula] Univ Portucalense, Portucalense Inst Human Dev INPP, Oporto, Portugal.
RP Vagos, P (reprint author), Univ Coimbra, Res Unit, Cognit Behav Res & Intervent Ctr, Fac Psychol & Educ Sci, Rua Colegio Novo 3001-802, P-3001802 Coimbra, Portugal.
EM paulavagos@fpce.uc.pt
RI Vagos, Paula/AAC-3158-2020; Rijo, Daniel/V-7419-2017
OI Vagos, Paula/0000-0003-4372-3930; Rijo, Daniel/0000-0002-5368-0770
NR 45
TC 0
Z9 0
U1 1
U2 5
PU SPRINGER
PI NEW YORK
PA 233 SPRING ST, NEW YORK, NY 10013 USA
SN 1062-1024
EI 1573-2843
J9 J CHILD FAM STUD
JI J. Child Fam. Stud.
PD JUL
PY 2018
VL 27
IS 7
BP 2100
EP 2111
DI 10.1007/s10826-018-1050-3
PG 12
WC Family Studies; Psychology, Developmental; Psychiatry
SC Family Studies; Psychology; Psychiatry
GA GI9NT
UT WOS:000434852600003
DA 2020-02-16
ER

PT J
AU Elovainio, M
   Hakulinen, C
   Pulkki-Raback, L
   Raaska, H
   Lapinleimu, H
AF Elovainio, Marko
   Hakulinen, Christian
   Pulkki-Raback, Laura
   Raaska, Hanna
   Lapinleimu, Helena
TI The Network Structure of Childhood Psychopathology in International
   Adoptees
SO JOURNAL OF CHILD AND FAMILY STUDIES
LA English
DT Article
DE Network; Adoption; CBCL; Behavioral problems
ID REACTIVE ATTACHMENT DISORDER; PSYCHIATRIC SAMPLE; WEIGHTED NETWORKS;
   BEHAVIOR PROBLEMS; MENTAL-HEALTH; SYMPTOMS; CHILDREN; METAANALYSIS;
   DEPRESSION; ADOLESCENTS
AB International adoptees are at an increased risk of emotional and behavioral problems, especially those who are adopted at an older age. We took a new approach in our study of the network structure and predictability of emotional and behavioral problems in internationally adopted children in Finland. Our sample was from the on-going adoption study and comprised 778 internationally adopted children (387 boys and 391 girls, mean age 10.5 (SD 3.4) years). Networks were estimated using Gaussian graphical models and lasso regularization for all the children, and separately for those who were adopted at different ages. The results showed that anxiety/depressive symptoms, social problems, and aggressiveness were the most central symptom domains. Somatic symptoms were the least central and had the weakest effect on the other domains. Similarly, aggressiveness, social problems, and attention problems were high in terms of predictability (73-65%), whereas internalizing problems were relatively low (28-56%). There were clear but local age-group differences in network structure, symptom centrality, and predictability. According to our findings, network models provide important additional information about the centrality and predictability of specific symptom domains, and thus may facilitate targeted interventions among international adoptees.
C1 [Elovainio, Marko; Hakulinen, Christian] Univ Helsinki, Dept Psychol & Logoped, Helsinki, Finland.
   [Elovainio, Marko] Natl Inst Hlth & Welf, Helsinki, Finland.
   [Pulkki-Raback, Laura] Univ Helsinki, Collegium Adv Sci, Helsinki, Finland.
   [Raaska, Hanna] Univ Helsinki, Dept Child Psychiat, Cent Hosp, Helsinki, Finland.
   [Lapinleimu, Helena] Turku Univ, Dept Pediat & Med, Cent Hosp, Turku, Finland.
RP Elovainio, M (reprint author), Univ Helsinki, Dept Psychol & Logoped, Helsinki, Finland.; Elovainio, M (reprint author), Natl Inst Hlth & Welf, Helsinki, Finland.
EM marko.elovainio@helsinki.fi
OI Hakulinen, Christian/0000-0001-8629-9960; Elovainio,
   Marko/0000-0002-1401-1910
FU Foundation for Pediatric Research in Finland; EVO Grants from Turku
   University Hospital; Academy of FinlandAcademy of Finland
FX This study was funded by The Foundation for Pediatric Research in
   Finland, and EVO Grants from Turku University Hospital and the Academy
   of Finland.
NR 47
TC 1
Z9 1
U1 1
U2 3
PU SPRINGER
PI NEW YORK
PA 233 SPRING ST, NEW YORK, NY 10013 USA
SN 1062-1024
EI 1573-2843
J9 J CHILD FAM STUD
JI J. Child Fam. Stud.
PD JUL
PY 2018
VL 27
IS 7
BP 2161
EP 2170
DI 10.1007/s10826-018-1046-z
PG 10
WC Family Studies; Psychology, Developmental; Psychiatry
SC Family Studies; Psychology; Psychiatry
GA GI9NT
UT WOS:000434852600008
OA Green Published
DA 2020-02-16
ER

PT J
AU Raven, D
   Jorg, F
   Visser, E
   Schoevers, RA
   Oldehinkel, AJ
AF Raven, Dennis
   Jorg, Frederike
   Visser, Ellen
   Schoevers, Robert A.
   Oldehinkel, Albertine J.
TI Predicting Initial Specialist Mental Health Care Use in Adolescence
   Using Self-, Parent-, and Teacher-Reported Problem Behavior: A
   Prospective Community-Based Record-Linkage Study
SO JOURNAL OF CLINICAL PSYCHIATRY
LA English
DT Article
DE Child and Adolescent Psychiatry; Anxiety Disorders; Depression; Mental;
   Illness
ID SUBSTANCE USE DISORDERS; DSM-IV DISORDERS; AGE-OF-ONSET; SERVICE USE;
   NATIONAL SAMPLE; PSYCHIATRIC-DISORDERS; FUNCTIONAL OUTCOMES; 6-YEAR
   PREDICTORS; HELP-SEEKING; RISK-FACTORS
AB Objective: The aim of this study was to determine the relative importance of self-, parent-, and teacher-reported problem behavior for initial specialist mental health care use in adolescence and the extent to which the relative importance of each informant changes over time.
   Methods: Data from the Dutch community-based cohort study TRacking Adolescents' Individual Lives Survey (TRAILS) were linked to administrative records of specialist mental health care organizations. Self-, parent-, and teacher- reported internalizing and externalizing problems were assessed at ages 11, 13, and 16 years, with self- reported problems also assessed at age 19 years. The study included 1,478 adolescents, of whom 19.8% had administrative records between January 2000 (age 9 years) and December 2011 (age 21 years).
   Results: After effects of internalizing and externalizing problems were adjusted for each other and for sociodemographic correlates, internalizing problems, but not externalizing problems, predicted initial specialist mental health care use. Teacher reports mainly predicted initial specialist care between the ages of 11 and 13 years (hazard ratio [HR] =1.57; 95% confidence interval [CI], 1.22-2.02; P <.001), parent reports mainly predicted initial specialist care between the ages of 13 and 16 years (HR =1.47; 95% CI, =1.13-1.91; P=.004), and self- reports mainly predicted initial specialist care between the ages of 16 and 19 years (HR =1.61; 95% CI, =1.25-2.08; P <.001) and between the ages 19 and 21 years (HR =1.50; 95% CI, 1.10-2.05; P=.011).
   Conclusions: Teachers, parents, and adolescents are the driving force behind initial specialist care at consecutive phases in adolescence. Future research should assess whether improving the problem recognition of teachers in secondary education and educating young adults about mental health problems are effective ways of reducing the treatment gap.
C1 [Raven, Dennis; Jorg, Frederike; Schoevers, Robert A.; Oldehinkel, Albertine J.] Univ Groningen, Univ Med Ctr Groningen, Interdisciplinary Ctr Psychopathol & Emot Regulat, Dept Psychiat, Groningen, Netherlands.
   [Raven, Dennis; Jorg, Frederike] Friesland Mental Hlth Serv, Dept Res & Educ, Leeuwarden, Netherlands.
   [Visser, Ellen] Univ Groningen, Univ Med Ctr Groningen, Dept Psychiat, Rob Giel Res Ctr RGOc, Groningen, Netherlands.
RP Raven, D (reprint author), Univ Groningen, Univ Med Ctr Groningen, Dept Psychiat, CC72,POB 30-001, NL-9700 RB Groningen, Netherlands.
EM d.raven@umcg.nl
FU Netherlands Organization for Scientific Research NWO (Medical Research
   Council program grant) [GB-MW 940-38-011]; Netherlands Organization for
   Scientific Research NWO (ZonMW Brainpower grant) [100-001-004];
   Netherlands Organization for Scientific Research NWO (ZonMw Risk
   Behavior and Dependence grant) [60-60600-97-118]; Netherlands
   Organization for Scientific Research NWO (ZonMw Culture and Health
   grant) [261-98-710]; Netherlands Organization for Scientific Research
   NWO (Social Sciences Council)Netherlands Organization for Scientific
   Research (NWO) [GB-MaGW 480-01-006, GB-MaGW 480-07-001, GB-MaGW
   452-04-314, GB-MaGW 452-06-004]; Netherlands Organization for Scientific
   Research NWO (NWO large-sized investment grant) [175.010.2003.005];
   Dutch Ministry of Justice (WODC); European Science Foundation
   (EuroSTRESS project) [FP-006]; Biobanking and Biomolecular Resources
   Research Infrastructure BBMRI-NL [CP 32]; University Medical Center, The
   Netherlands; University of Groningen, The NetherlandsNetherlands
   Government; University of Utrecht, The NetherlandsNetherlands
   Government; Radboud Medical Center Nijmegen, The Netherlands; Parnassia
   Bavo group, The Netherlands; Netherlands Organization for Scientific
   Research NWO (NWO Longitudinal Survey and Panel) [481-08-013,
   481-11-001]
FX SSS TRAILS has been financially supported by various grants from the
   Netherlands Organization for Scientific Research NWO (Medical Research
   Council program grant GB-MW 940-38-011; ZonMW Brainpower grant
   100-001-004; ZonMw Risk Behavior and Dependence grant 60-60600-97-118;
   ZonMw Culture and Health grant 261-98-710; Social Sciences Council
   medium-sized investment grants GB-MaGW 480-01-006 and GB-MaGW
   480-07-001; Social Sciences Council project grants GB-MaGW 452-04-314
   and GB-MaGW 452-06-004; NWO large-sized investment grant
   175.010.2003.005; NWO Longitudinal Survey and Panel Funding 481-08-013
   and 481-11-001), the Dutch Ministry of Justice (WODC), the European
   Science Foundation (EuroSTRESS project FP-006), Biobanking and
   Biomolecular Resources Research Infrastructure BBMRI-NL (CP 32), and the
   participating universities (University Medical Center and University of
   Groningen, the University of Utrecht, the Radboud Medical Center
   Nijmegen, and the Parnassia Bavo group, all in The Netherlands).
NR 63
TC 0
Z9 0
U1 2
U2 2
PU PHYSICIANS POSTGRADUATE PRESS
PI MEMPHIS
PA P O BOX 752870, MEMPHIS, TN 38175-2870 USA
SN 0160-6689
EI 1555-2101
J9 J CLIN PSYCHIAT
JI J. Clin. Psychiatry
PD JUL-AUG
PY 2018
VL 79
IS 4
AR 17m11484
DI 10.4088/JCP.17m11484
PG 9
WC Psychology, Clinical; Psychiatry
SC Psychology; Psychiatry
GA HD9OB
UT WOS:000452890900010
PM 29995355
DA 2020-02-16
ER

PT J
AU Abraham, E
   Raz, G
   Zagoory-Sharon, O
   Feldman, R
AF Abraham, Eyal
   Raz, Gal
   Zagoory-Sharon, Orna
   Feldman, Ruth
TI Empathy networks in the parental brain and their long-term effects on
   children's stress reactivity and behavior adaptation
SO NEUROPSYCHOLOGIA
LA English
DT Article
DE Parental Brain; Empathy; Network Integrity; Embodied Simulation;
   Mentalizing; Longitudinal Studies
ID SALIVARY CORTISOL; EMOTION REGULATION; MATERNAL-BEHAVIOR; SOCIAL
   COMPETENCE; EFFORTFUL CONTROL; INFANT SYNCHRONY; EXTERNALIZING BEHAVIOR;
   INDIVIDUAL-DIFFERENCES; CONNECTIVITY DYNAMICS; ATTACHMENT BRAIN
AB Parental empathy is a key component of sensitive parenting that supports children's social adaptation throughout life. Consistent with a two dissociable network perspective on empathy, we measured within- and between network integrity of two empathy-related networks in the parental brain as predictors of children's social outcomes across the first six years of life. We focused on two empathy networks; embodied simulation, which supports parents' capacity to resonate with infant state and emotions and implicates cingulo-insulary structures, and mentalizing, which underpins parents' theory-of-mind and mental attributions via prefrontal-temporoparietal circuit. We followed 87 first-time parents across the first six years of family formation, including heterosexual and homosexual parents. In infancy, parents' brain response to own versus unfamiliar infant stimuli was imaged; in preschool, children's cortisol production and emotion regulation were assessed; and at six years, children's behavior problems were reported. Parents' intro- and inter-network integrity increased when viewing their own infant compared to unfamiliar infant, suggesting that attachment stimuli increase network coherence in the parental brain. Functional connectivity within the parent's embodied simulation network in infancy predicted lower child cortisol production while inter-network connectivity among the embodied simulation and mentalizing networks was associated with more advanced child emotion regulation skills in preschool and lower internalizing problems at six years. Children's emotion regulation capacities mediated the link between inter network integrity in the parental brain and internalizing symptoms. Our findings, the first to demonstrate that integrity of empathy-related networks in the parental brain shape children's long-term stress reactivity and emotional adaptation, highlight the brain component of the parental empathy attribute, suggest that increased coherence within the "parental caregiving network" marks a key feature of parent-infant attachment, and contribute to discussion on biobehavioral mechanisms underpinning the cross-generation transmission of human stress reactivity and sociality.
C1 [Abraham, Eyal; Zagoory-Sharon, Orna; Feldman, Ruth] Bar Ilan Univ, Dept Psychol, IL-52900 Ramat Gan, Israel.
   [Abraham, Eyal; Zagoory-Sharon, Orna; Feldman, Ruth] Bar Ilan Univ, Gonda Brain Res Ctr, IL-52900 Ramat Gan, Israel.
   [Raz, Gal] Tel Aviv SouraskyMed Ctr, Wohl Inst Adv Imaging, Funct Brain Ctr, Tel Aviv, Israel.
   [Abraham, Eyal; Raz, Gal; Zagoory-Sharon, Orna; Feldman, Ruth] Tel Aviv Univ, Fac Med, Sch Psychol Sci, Tel Aviv, Israel.
   [Raz, Gal] Tel Aviv Univ, Sagol Sch Neurosci, Tel Aviv, Israel.
   [Raz, Gal] Tel Aviv Univ, Film & Televis Dept, IL-69978 Tel Aviv, Israel.
   [Feldman, Ruth] Yale Univ, Sch Med, Child Study Ctr, New Haven, CT USA.
RP Feldman, R (reprint author), Bar Ilan Univ, Gonda Brain Res Ctr, IL-52900 Ramat Gan, Israel.
EM feldman@mail.biu.ac.il
FU German-Israel Foundation (GIF)German-Israeli Foundation for Scientific
   Research and Development [1114-101.4/2010]; Simms-Mann Foundation [001]
FX Supported by the German-Israel Foundation (GIF) (Grant No.
   1114-101.4/2010) and the Simms-Mann Foundation (Grant No. 001).
NR 178
TC 11
Z9 11
U1 3
U2 15
PU PERGAMON-ELSEVIER SCIENCE LTD
PI OXFORD
PA THE BOULEVARD, LANGFORD LANE, KIDLINGTON, OXFORD OX5 1GB, ENGLAND
SN 0028-3932
EI 1873-3514
J9 NEUROPSYCHOLOGIA
JI Neuropsychologia
PD JUL
PY 2018
VL 116
SI SI
BP 75
EP 85
DI 10.1016/j.neuropsychologia.2017.04.015
PN A
PG 11
WC Behavioral Sciences; Neurosciences; Psychology, Experimental
SC Behavioral Sciences; Neurosciences & Neurology; Psychology
GA GS6HG
UT WOS:000443791400010
PM 28412510
DA 2020-02-16
ER

PT J
AU Strugstad, B
   Lau, B
   Oie, MG
AF Strugstad, Benedicte
   Lau, Bjorn
   Oie, Merete Glenne
TI Associations between cognition and internalizing problems in young
   adults with early-onset schizophrenia: A 13-year follow-up study
SO PSYCHIATRY RESEARCH
LA English
DT Article
DE Cognitive function; Depression; Longitudinal; Outcome; Adolescents;
   Schizophrenia
ID CHILD-BEHAVIOR CHECKLIST; LONG-TERM STABILITY; 1ST-EPISODE PSYCHOSIS;
   DEPRESSIVE SYMPTOMS; ANXIETY DISORDERS; SUICIDAL-BEHAVIOR; SOCIAL
   ANXIETY; PREDICTORS; DEFICITS
AB The present follow-up study examines the associations between cognition and parent-rated internalizing problems among adolescents with early-onset schizophrenia (EOS) at baseline (T1) and self-rated internalizing problems 13 years later (T2). Twelve individuals (8 male/4 female) with EOS and 30 healthy controls (16 male/14 female) were included in the study. All were between 12 and 18 years of age at Tl. Internalizing problems were measured with the Achenbach System of Empirically Based Assessment Internalizing Scale. Cognition was examined with a neuropsychological test battery measuring auditory attention/working memory, visuomotor processing, cognitive flexibility and verbal memory. Compared to healthy controls, the EOS group had significant cognitive deficits and more internalizing problems both at T1 and T2. There was no correlation between parent-rated internalizing problems at T1 and self-rated internalizing problems at T2 in the EOS group. However, deficits in auditory attention/working memory at T1 were significantly associated with internalizing problems at T2. A focus on improving the treatment of cognitive impairments may be important in preventing the development of internalizing problems in young patients with schizophrenia. The small sample size of the study is a limitation and further research is recommended.
C1 [Strugstad, Benedicte; Lau, Bjorn; Oie, Merete Glenne] Univ Oslo, Dept Psychol, Box 1094 Blindem, N-0317 Oslo, Norway.
   [Lau, Bjorn] Lovisenberg Diaconal Hosp, Dept Res, Oslo, Norway.
   [Oie, Merete Glenne] Innlandet Hosp Trust, Res Div, Brumunddal, Norway.
RP Oie, MG (reprint author), Univ Oslo, Dept Psychol, Box 1094 Blindem, N-0317 Oslo, Norway.
EM m.g.oie@psykologi.uio.no
FU Eastern Norway Regional Health Authority (RHA) [150039]
FX This study was supported by grant from the Eastern Norway Regional
   Health Authority (RHA) (# 150039).
NR 49
TC 3
Z9 3
U1 1
U2 6
PU ELSEVIER IRELAND LTD
PI CLARE
PA ELSEVIER HOUSE, BROOKVALE PLAZA, EAST PARK SHANNON, CO, CLARE, 00000,
   IRELAND
SN 0165-1781
J9 PSYCHIAT RES
JI Psychiatry Res.
PD JUL
PY 2018
VL 265
BP 161
EP 166
DI 10.1016/j.psychres.2018.04.033
PG 6
WC Psychiatry
SC Psychiatry
GA GJ5NN
UT WOS:000435428300022
PM 29709790
DA 2020-02-16
ER

PT J
AU Nooner, KB
   Hooper, SR
   De Bellis, MD
AF Nooner, Kate B.
   Hooper, Stephen R.
   De Bellis, Michael D.
TI An Examination of Sex Differences on Neurocognitive Functioning and
   Behavior Problems in Maltreated Youth
SO PSYCHOLOGICAL TRAUMA-THEORY RESEARCH PRACTICE AND POLICY
LA English
DT Article
DE child maltreatment; neurocognitive functioning; sex differences;
   behavior problems; developmental traumatology
ID POSTTRAUMATIC-STRESS-DISORDER; SUBSTANCE USE DISORDERS; CHILD
   MALTREATMENT; DEVELOPMENTAL TRAUMATOLOGY; OFFENDING BEHAVIOR; HIGH-RISK;
   HPA AXIS; GENDER; SYMPTOMS; ADULT
AB Objective: In the developmental traumatology model, the biological construct of sex is considered a moderator that may negatively influence child maltreatment sequelae including those pertaining to neurocognitive function. Method: This study examined sex-differences in neurocognitive function and behavior problems in maltreated boys (n = 42), maltreated girls (n = 56) versus nonmaltreated boys (n = 45) and girls (n = 59). Maltreated boys were hypothesized to have poorer neurocognitive functioning than maltreated girls, and nonmaltreated boys and girls, in all neurocognitive domains, particularly pertaining to executive function and attention. We also examined correlations between cognitive function and parent report of child behavior problems for maltreated and nonmaltreated children. Results: Maltreated boys performed more poorly on measures of intelligence, attention, language, memory, executive function, and academic achievement in both reading and math than nonmaltreated boys. Maltreated boys did not perform more poorly on these cognitive measures or behavioral measures than maltreated girls, except for one memory measure. Maltreated girls performed more poorly on measures of intelligence, language, memory, executive function, and academic achievement than nonmaltreated girls. Maltreated girls with better visual-spatial skills had more internalizing and externalizing problems. Effect sizes for these sex differences ranged from small to large. Conclusions: Both maltreated boys and girls showed poorer cognitive function than their nonmaltreated sex-matched controls. Maltreated girls had subtle sparing of attention and short-term memory (STM). Understanding sex differences in neurocognitive functioning may have implications for designing large population studies of maltreated youth.
   Clinical Impact Statement
   The present study points to the merit of examining the ways in which sex differences impact neurocognitive and behavioral functioning in maltreated youth. These findings pertaining to sex differences support the idea that neuropsychological screening and intervention for maltreated youth have the potential to close gaps in functioning and decrease cumulative risk for maltreated youth. These findings also fit within current conceptualizations of mental health in general, and children's mental health in particular, which emphasize preventing and curtailing mental health problems with a precision approach that considers both sex and cumulative risk profiles rather than categorical designations.
C1 [Nooner, Kate B.] Univ N Carolina, Dept Psychol, 601 South Coll Rd, Wilmington, NC 28403 USA.
   [Hooper, Stephen R.] Univ N Carolina, Dept Allied Hlth Sci, Sch Med, Chapel Hill, NC USA.
   [Hooper, Stephen R.] Univ N Carolina, Dept Psychiat, Sch Med, Chapel Hill, NC USA.
   [De Bellis, Michael D.] Duke Univ, Sch Med, Dept Psychiat & Behav Sci, Duke Hlth Childhood Brain Dev Dev Traumatol Res P, Durham, NC 27706 USA.
RP Nooner, KB (reprint author), Univ N Carolina, Dept Psychol, 601 South Coll Rd, Wilmington, NC 28403 USA.
EM noonerk@uncw.edu
RI Hooper, Stephen/X-8171-2019
FU National Institutes of HealthUnited States Department of Health & Human
   ServicesNational Institutes of Health (NIH) - USA [K24-MH071434, K24
   DA028773, R01-MH61744, R01-AA12479, R01-MH63407]; University of North
   Carolina, Wilmington
FX The author(s) disclosed receipt of the following financial support for
   the research, authorship, and/or publication of this article. This work
   was supported by funding from National Institutes of Health
   (K24-MH071434, K24 DA028773, R01-MH61744, R01-AA12479, and R01-MH63407
   to Michael D. De Bellis) and internal funding from the University of
   North Carolina, Wilmington (2015-2016 Research Award to Kate B. Nooner).
   Data and models can be assessed by contacting the corresponding author,
   Kate B. Nooner.
NR 58
TC 2
Z9 2
U1 2
U2 4
PU EDUCATIONAL PUBLISHING FOUNDATION-AMERICAN PSYCHOLOGICAL ASSOC
PI WASHINGTON
PA 750 FIRST ST, NE, WASHINGTON, DC 20002-4242 USA
SN 1942-9681
EI 1942-969X
J9 PSYCHOL TRAUMA-US
JI Psychol. Trauma
PD JUL
PY 2018
VL 10
IS 4
BP 435
EP 443
DI 10.1037/tra0000356
PG 9
WC Psychology, Clinical; Psychiatry
SC Psychology; Psychiatry
GA GM2CW
UT WOS:000437887600007
PM 29199840
OA Green Accepted
DA 2020-02-16
ER

PT J
AU Fidalgo, TM
   Sanchez, ZM
   Caetano, SC
   Andreoni, S
   Sanudo, A
   Chen, QX
   Martins, SS
AF Fidalgo, Thiago M.
   Sanchez, Zila M.
   Caetano, Sheila C.
   Andreoni, Solange
   Sanudo, Adriana
   Chen, Qixuan
   Martins, Silvia S.
TI Exposure to violence: associations with psychiatric disorders in
   Brazilian youth
SO REVISTA BRASILEIRA DE PSIQUIATRIA
LA English
DT Article
DE Adolescents; child psychiatry; epidemiology; social and political
   issues; violence/aggression
ID MENTAL-HEALTH PROBLEMS; CHILDHOOD TRAUMA; SOCIAL-INEQUALITY;
   POSTTRAUMATIC-STRESS; SERVICE USE; ADOLESCENTS; RISK; MALTREATMENT;
   INDIVIDUALS; PREVALENCE
AB Objective: The effects of exposure to violent events in adolescence have not been sufficiently studied in middle-income countries such as Brazil. The aims of this study are to investigate the prevalence of psychiatric disorders among 12-year-olds in two neighborhoods with different socioeconomic status (SES) levels in Sao Paulo and to examine the influence of previous violent events and SES on the prevalence of psychiatric disorders.
   Methods: Students from nine public schools in two neighborhoods of Sao Paulo were recruited. Students and parents answered questions about demographic characteristics, SES, urbanicity and violent experiences. All participants completed the Kiddie Schedule for Affective Disorders and Schizophrenia (K-SADS) to obtain DSM-IV diagnoses. The data were analyzed using weighted logistic regression with neighborhood stratification after adjusting for neighborhood characteristics, gender, SES and previous traumatic events.
   Results: The sample included 180 individuals, of whom 61.3% were from low SES and 39.3% had experienced a traumatic event. The weighted prevalence of psychiatric disorders was 21.7%. Having experienced a traumatic event and having low SES were associated with having an internalizing (adjusted OR = 5.46; 2.17-13.74) or externalizing disorder (adjusted OR = 4.33; 1.85-10.15).
   Conclusions: Investment in reducing SES inequalities and preventing violent events during childhood may improve the mental health of youths from low SES backgrounds.
C1 [Fidalgo, Thiago M.; Caetano, Sheila C.] Univ Fed Sao Paulo UNIFESP, Dept Psiquiatria, Sao Paulo, SP, Brazil.
   [Sanchez, Zila M.; Andreoni, Solange; Sanudo, Adriana] Univ Fed Sao Paulo, Dept Med Prevent, Sao Paulo, SP, Brazil.
   [Chen, Qixuan; Martins, Silvia S.] Columbia Univ, Mailman Sch Publ Hlth, New York, NY USA.
RP Fidalgo, TM (reprint author), Univ Fed Sao Paulo UNIFESP, Dept Psiquiatria, Rua Aureliano Coutinho 231, BR-11040241 Santos, SP, Brazil.
EM marquesfidalgo@yahoo.com.br
RI Sanchez, Zila M/F-7994-2010; Sanchez, Zila/AAA-2369-2019; Caetano,
   Sheila C./H-5010-2012
OI Sanchez, Zila M/0000-0002-7427-7956; Sanchez, Zila/0000-0002-7427-7956;
   Caetano, Sheila C./0000-0001-8403-7078
FU Columbia President's Global Innovation Fund
FX This study was funded by the Columbia President's Global Innovation Fund
   (principal investigator: SSM). We would like to acknowledge Prof. Sandro
   Galea and Prof. Magdalena Cerda for their insightful comments.
NR 50
TC 2
Z9 2
U1 1
U2 4
PU ASSOC BRASILEIRA PSIQUIATRIA
PI SAO PAULO
PA SUBSCRIPTION DEPARTMENT, RUA PEDRO DE TOLEDO, 967 - CASA 01, SAO PAULO,
   SP 04039-032  A, BRAZIL
SN 1516-4446
EI 1809-452X
J9 REV BRAS PSIQUIATR
JI Rev. Bras. Psiquiatr.
PD JUL-SEP
PY 2018
VL 40
IS 3
BP 277
EP 283
DI 10.1590/1516-4446-2016-2122
PG 7
WC Psychiatry
SC Psychiatry
GA GN9CT
UT WOS:000439480900009
PM 29451584
OA DOAJ Gold, Green Published
DA 2020-02-16
ER

PT J
AU Koposov, R
   Stickley, A
   Ruchkin, V
AF Koposov, Roman
   Stickley, Andrew
   Ruchkin, Vladislav
TI Inhalant use in adolescents in northern Russia
SO SOCIAL PSYCHIATRY AND PSYCHIATRIC EPIDEMIOLOGY
LA English
DT Article
DE Inhalant use; Adolescents; Mental health
ID NATIONAL EPIDEMIOLOGIC SURVEY; SUBSTANCE USE DISORDERS; DRUG-USE;
   POSTTRAUMATIC STRESS; GENDER-DIFFERENCES; RISK-FACTORS; ABUSE;
   DEPENDENCE; ALCOHOL; DELINQUENCY
AB To determine the prevalence of inhalant use in Russian adolescents and to investigate associated psychosocial problems from a gender perspective.
   Data on inhalant use and comorbid psychopathology were collected by means of self-reports from 2892 (42.4% boys) sixth to tenth grade students in public schools in Arkhangelsk, Russia. Multivariate analysis of covariance was used to assess differences in the levels of internalizing and externalizing problems in boys and girls, who were non-users and users of inhalants.
   The prevalence of inhalant use was 6.1% among boys and 3.4% among girls. Compared with non-users, inhalant users scored significantly higher on internalizing and externalizing problems, functional impairment and lower on academic motivation, with psychopathology increasing with age. While there were no gender differences for internalizing problems, increased levels of externalizing problems in inhalant users were gender-specific (significantly higher in boys).
   Inhalant use is related to significantly higher levels of comorbid psychopathology in Russian adolescents. Comprehensive, evidence-based prevention and intervention policies are needed to address inhalant use and its harmful effects.
C1 [Koposov, Roman] UiT, Reg Ctr Child & Youth Mental Hlth & Child Welf, Tromso, Norway.
   [Stickley, Andrew] Sodertorn Univ, Stockholm Ctr Hlth & Social Change SCOHOST, Huddinge, Sweden.
   [Ruchkin, Vladislav] Uppsala Univ, Dept Neurosci, Child & Adolescent Psychiat Unit, S-75185 Uppsala, Sweden.
   [Ruchkin, Vladislav] Yale Univ, Sch Med, Ctr Child Study, New Haven, CT 06510 USA.
   [Ruchkin, Vladislav] Sater Forens Psychiat Clin, Sater, Sweden.
RP Ruchkin, V (reprint author), Uppsala Univ, Dept Neurosci, Child & Adolescent Psychiat Unit, S-75185 Uppsala, Sweden.; Ruchkin, V (reprint author), Yale Univ, Sch Med, Ctr Child Study, New Haven, CT 06510 USA.; Ruchkin, V (reprint author), Sater Forens Psychiat Clin, Sater, Sweden.
EM vladislav.ruchkin@yale.edu
NR 57
TC 0
Z9 0
U1 0
U2 1
PU SPRINGER HEIDELBERG
PI HEIDELBERG
PA TIERGARTENSTRASSE 17, D-69121 HEIDELBERG, GERMANY
SN 0933-7954
EI 1433-9285
J9 SOC PSYCH PSYCH EPID
JI Soc. Psychiatry Psychiatr. Epidemiol.
PD JUL
PY 2018
VL 53
IS 7
BP 709
EP 716
DI 10.1007/s00127-018-1524-z
PG 8
WC Psychiatry
SC Psychiatry
GA GJ6WB
UT WOS:000435524000006
PM 29721591
OA Green Published, Other Gold
DA 2020-02-16
ER

PT J
AU Barr, PB
   Silberg, J
   Dick, DM
   Maes, HH
AF Barr, Peter B.
   Silberg, Judy
   Dick, Danielle M.
   Maes, Hermine H.
TI Childhood socioeconomic status and longitudinal patterns of alcohol
   problems: Variation across etiological pathways in genetic risk
SO SOCIAL SCIENCE & MEDICINE
LA English
DT Article
DE Gene-environment interaction; Alcohol misuse; Life course; Childhood
   socioeconomic status
ID YOUNG ADULTHOOD; ENVIRONMENT INTERACTION; USE DISORDERS; LIFE-COURSE;
   EDUCATIONAL-ATTAINMENT; MENTAL-HEALTH; SUBSTANCE USE; ADOLESCENCE;
   CHILDREN; BEHAVIOR
AB Childhood socioeconomic status (SES) is an important aspect of early life environment associated with later life health/health behaviors, including alcohol misuse. However, alcohol misuse is modestly heritable and involves differing etiological pathways. Externalizing disorders show significant genetic overlap with substance use, suggesting an impulsivity pathway to alcohol misuse. Alcohol misuse also overlaps with internalizing disorders, suggesting alcohol is used to cope. These differing pathways could lead to different patterns over time and/or differential susceptibility to environmental conditions, such as childhood SES. We examine whether: 1) genetic risk for externalizing and internalizing disorders influence trajectories of alcohol problems across adolescence to adulthood, 2) childhood SES alters genetic risk these disorders on trajectories of alcohol problems, and 3) these patterns are consistent across sex. We find modest evidence of gene-environment interaction. Higher childhood SES increases the risk of alcohol problems in late adolescence/early adulthood, while lower childhood SES increases the risk of alcohol problems in later adulthood, but only among males at greater genetic risk of externalizing disorders. Females from lower SES families with higher genetic risk of internalizing or externalizing disorders have greater risk of developing alcohol problems.
C1 [Barr, Peter B.; Dick, Danielle M.] Virginia Commonwealth Univ, Dept Psychol, Richmond, VA 23284 USA.
   [Silberg, Judy; Maes, Hermine H.] Virginia Commonwealth Univ, Sch Med, Virginia Inst Psychiat & Behav Genet, Dept Psychiat, Richmond, VA 23284 USA.
   [Silberg, Judy; Dick, Danielle M.; Maes, Hermine H.] Virginia Commonwealth Univ, Sch Med, Dept Human & Mol Genet, Richmond, VA 23284 USA.
   [Silberg, Judy; Maes, Hermine H.] Virginia Commonwealth Univ, Sch Med, Dept Psychiat, Richmond, VA 23284 USA.
   [Dick, Danielle M.] Virginia Commonwealth Univ, Coll Behav & Emot Hlth Inst, Richmond, VA 23284 USA.
   [Maes, Hermine H.] Virginia Commonwealth Univ, Massey Canc Ctr, Richmond, VA 23284 USA.
RP Barr, PB (reprint author), 817 W Franklin St,B30, Richmond, VA 23284 USA.
EM pbarr2@vcu.edu
FU National Institute on Alcohol Abuse and Alcoholism of the National
   Institutes of HealthUnited States Department of Health & Human
   ServicesNational Institutes of Health (NIH) - USANIH National Institute
   on Alcohol Abuse & Alcoholism (NIAAA) [R01AA015416, K02AA018755]
FX Research reported in this publication was supported by the National
   Institute on Alcohol Abuse and Alcoholism of the National Institutes of
   Health under award numbers R01AA015416 and K02AA018755. The content is
   solely the responsibility of the authors and does not necessarily
   represent the official view of the National Institutes of Health.
NR 58
TC 1
Z9 1
U1 1
U2 9
PU PERGAMON-ELSEVIER SCIENCE LTD
PI OXFORD
PA THE BOULEVARD, LANGFORD LANE, KIDLINGTON, OXFORD OX5 1GB, ENGLAND
SN 0277-9536
J9 SOC SCI MED
JI Soc. Sci. Med.
PD JUL
PY 2018
VL 209
BP 51
EP 58
DI 10.1016/j.socscimed.2018.05.027
PG 8
WC Public, Environmental & Occupational Health; Social Sciences, Biomedical
SC Public, Environmental & Occupational Health; Biomedical Social Sciences
GA GM8MC
UT WOS:000438481700006
PM 29793164
OA Green Accepted
DA 2020-02-16
ER

PT J
AU Schmitt, SA
   Mihalec-Adkins, BP
   Pratt, ME
   Lipscomb, ST
AF Schmitt, Sara A.
   Mihalec-Adkins, Brittany P.
   Pratt, Megan E.
   Lipscomb, Shannon T.
TI Teacher-child closeness as a protective factor for at-risk children
   experiencing residential mobility
SO JOURNAL OF APPLIED DEVELOPMENTAL PSYCHOLOGY
LA English
DT Article
DE Residential mobility; Teacher-child closeness; Behavior problems;
   Children living in non-parental care
ID EXTERNALIZING BEHAVIOR PROBLEMS; NON-PARENTAL CARE; FOSTER-CARE;
   ACADEMIC-ACHIEVEMENT; STUDENT RELATIONSHIP; INHIBITORY CONTROL; SCHOOL
   ADJUSTMENT; SOCIOEMOTIONAL ADJUSTMENT; FAMILY CHARACTERISTICS;
   RELATIONSHIP QUALITY
AB The current study explored the extent to which teacher-child closeness during prekindergarten moderates the association between residential mobility and behavior problems in kindergarten for children living in non parental care. Data were obtained from the Head Start Impact Study. The sample included 260 children (53% male) who were eligible for Head Start. On average, children were 48.57 months old (SD = 6.95), and were 42% Anglo-American, 40% African-American, and 18% Hispanic-American. Results indicated that teacher-child closeness during prekindergarten was negatively related to behavior problems in kindergarten. Further, although residential mobility was not directly related to behavior problems in kindergarten, teacher-child closeness was a significant moderator between moving and externalizing, but not internalizing, problems. These findings suggest that closeness with teachers may help to curb the impact of mobility on externalizing problems during the transition to kindergarten for children in non-parental care. Implications for future research and intervention development are discussed.
C1 [Schmitt, Sara A.; Mihalec-Adkins, Brittany P.] Purdue Univ, Human Dev & Family Studies, 1202 W State St, W Lafayette, IN 47907 USA.
   [Pratt, Megan E.] Arizona State Univ, T Denny Sanford Sch Social & Family Dynam, Social Sci, Rm 144, Tempe, AZ USA.
   [Lipscomb, Shannon T.] Oregon State Univ Cascades, Human Dev & Family Sci, 650 SW Columbia St, Bend, OR 97702 USA.
RP Schmitt, SA (reprint author), Purdue Univ, Human Dev & Family Studies, 1202 W State St, W Lafayette, IN 47907 USA.
EM saraschmitt@purdue.edu
NR 103
TC 1
Z9 1
U1 0
U2 3
PU ELSEVIER SCIENCE INC
PI NEW YORK
PA 360 PARK AVE SOUTH, NEW YORK, NY 10010-1710 USA
SN 0193-3973
EI 1873-7900
J9 J APPL DEV PSYCHOL
JI J. Appl. Dev. Psychol.
PD JUL-SEP
PY 2018
VL 58
BP 28
EP 37
DI 10.1016/j.appdev.2018.08.005
PG 10
WC Psychology, Developmental
SC Psychology
GA GX5UT
UT WOS:000447817200004
DA 2020-02-16
ER

PT J
AU McConnell, LM
   Erath, SA
AF McConnell, Leanna M.
   Erath, Stephen A.
TI Affiliation value and extracurricular commitment moderate associations
   between peer victimization and depression
SO JOURNAL OF APPLIED DEVELOPMENTAL PSYCHOLOGY
LA English
DT Article
DE Peer victimization; Extracurricular; Affiliation; Depressive symptoms;
   Early adolescence
ID SOCIAL ACHIEVEMENT GOALS; INTERNALIZING PROBLEMS; ACTIVITY INVOLVEMENT;
   CHILDHOOD; CONSEQUENCES; ADOLESCENCE; ADJUSTMENT; YOUTH; BENEFITS;
   VICTIMS
AB This study examined whether the prospective association between peer victimization and depressive symptoms is moderated by early adolescents' affiliation value (i.e., desire for social contact and close relationships) and extracurricular commitment (i.e., importance attributed to involvement in adult-led organized activities). Data were collected initially from 123 early adolescents in the fifth or sixth grade and again ten months later, following the transition to middle school. The association between peer victimization and adolescent-reported depressive symptoms was stronger at higher levels of parent-reported affiliation value compared to lower levels of affiliation value, and this moderation effect was consistent across models with adolescent-, parent-, and teacher-reported peer victimization. In addition, teacher-reported peer victimization predicted depressive symptoms among adolescents who were not highly committed to an organized extracurricular activity. Results suggest that social values and extracurricular commitment may be useful prevention or intervention targets.
C1 [McConnell, Leanna M.; Erath, Stephen A.] Auburn Univ, Dept Human Dev & Family Studies, 261 Mell St, Auburn, AL 36849 USA.
RP McConnell, LM (reprint author), Auburn Univ, Dept Human Dev & Family Studies, 261 Mell St, Auburn, AL 36849 USA.
EM lzm0051@auburn.edu; sae0001@auburn.edu
FU National Science FoundationNational Science Foundation (NSF) [BCS
   0921271]
FX This research was supported by a grant from the National Science
   Foundation (BCS 0921271) awarded to Stephen A. Erath.
NR 48
TC 0
Z9 0
U1 2
U2 4
PU ELSEVIER SCIENCE INC
PI NEW YORK
PA 360 PARK AVE SOUTH, NEW YORK, NY 10010-1710 USA
SN 0193-3973
EI 1873-7900
J9 J APPL DEV PSYCHOL
JI J. Appl. Dev. Psychol.
PD JUL-SEP
PY 2018
VL 58
BP 49
EP 56
DI 10.1016/j.appdev.2018.08.006
PG 8
WC Psychology, Developmental
SC Psychology
GA GX5UT
UT WOS:000447817200006
DA 2020-02-16
ER

PT J
AU Cazorla, LM
   Palafox, GP
   Riano, AB
AF Monroy Cazorla, Lucia
   Palafox Palafox, German
   Bouzas Riano, Arturo
TI RISK PROFILES IN UPPER INTERMEDIATE EDUCATION STUDENTS
SO REVISTA MEXICANA DE PSICOLOGIA
LA Spanish
DT Article
DE problem behaviors; behavioral typology; externalizing behaviors;
   internalizing behaviors; adolescents
ID LATENT CLASS ANALYSIS; PROBLEM BEHAVIOR; ADOLESCENCE
AB Currently, few studies have reported the risk behavior profiles of Mexican baccalaureate students. The study was conducted to detect the variability of the onset adolescents' participation in 11 risk behaviors. The study enrolled 4,606 students from 5 baccalaureate schools (57 % female and with a mean age of 15 years). Six behavioral patterns were detected through a latent class analysis: Non-Participants (43 %), Fighters (28 %), Normative Transgressors (12 %), Vulnerable Transgressors (9 %), Internalizing Transgressors (4 %), and Wide Spectrum Transgressors (3 %). Males and females had a differential probability of belonging to each group. The results show that the risk behaviors assessed are not a unified phenomenon and highlight the importance of using youth risk profiles to design more efficacious prevention programs.
C1 [Monroy Cazorla, Lucia; Palafox Palafox, German; Bouzas Riano, Arturo] Univ Nacl Autonoma Mexico, Fac Psicol, Mexico City, DF, Mexico.
RP Cazorla, LM (reprint author), Univ Nacl Autonoma Mexico, Fac Psicol, Lab 25, Edificio D,Av Univ 3000, Mexico City 04510, DF, Mexico.
EM luchiam@gmail.com
NR 22
TC 0
Z9 0
U1 0
U2 1
PU SOC MEXICANA PSICOLOGIA
PI TLALPAN
PA APARTADO POSTAL 22-211, TLALPAN 14000, MEXICO
SN 0185-6073
J9 REV MEX PSICOL
JI Rev. Mex. Psicol.
PD JUL-DEC
PY 2018
VL 35
IS 2
BP 158
EP 166
PG 9
WC Psychology, Multidisciplinary
SC Psychology
GA GV7BC
UT WOS:000446275400005
DA 2020-02-16
ER

PT J
AU Wilson, S
   Malone, SM
   Hunt, RH
   Thomas, KM
   Iacono, WG
AF Wilson, Sylia
   Malone, Stephen M.
   Hunt, Ruskin H.
   Thomas, Kathleen M.
   Iacono, William G.
TI Problematic alcohol use and hippocampal volume in a female sample:
   disentangling cause from consequence using a co-twin control study
   design
SO PSYCHOLOGICAL MEDICINE
LA English
DT Article
DE Alcohol use; co-twin control study; hippocampal volume
ID POSTTRAUMATIC-STRESS-DISORDER; ADULT NEUROGENESIS; HIGH-RISK;
   MENSTRUAL-CYCLE; BRAIN; METAANALYSIS; ADOLESCENT; DEPENDENCE; EXPOSURE;
   ABNORMALITIES
AB Background. Although there is extensive evidence that problematic alcohol use is associated with smaller hippocampal volume, the typical cross-sectional study design cannot determine whether hippocampal deviations reflect pre-existing liability toward problematic alcohol use or instead reflect an alcohol exposure-related effect. We used the co-twin control study design, which capitalizes upon differences within a twin pair in levels of drinking, to differentiate preexisting liability from an effect of alcohol exposure.
   Methods. The sample included 100 female twins, prospectively assessed from ages 11 to 24. Problematic alcohol use was assessed dimensionally and included indicators of quantity, frequency, and density of alcohol use and intoxication. Hippocampal volume was assessed using magnetic resonance imaging.
   Results. Problematic alcohol use (proximal and cumulative) was associated with significantly smaller left and right hippocampal volume. Follow-up co-twin control analyses that partitioned individual-level alcohol effects into pre-existing, familial liability and non-shared alcohol exposure-related effects indicated that this association reflected alcohol exposure. Greater alcohol using twins had smaller hippocampal volume relative to lesser alcohol using co-twins, beyond effects of their shared genetic and environmental liability toward problematic alcohol use. Results held accounting for recent alcohol use, other substance use, externalizing and internalizing psychopathology, personality traits, trauma exposure, and menstrual phase.
   Conclusions. The association between problematic alcohol use and smaller hippocampal volume likely reflects an alcohol exposure-related effect. Differentiating pre-existing brain deviations that confer risk for problematic alcohol use from those that reflect effects of alcohol on the brain will inform etiological models of addiction and further prevention and intervention efforts.
C1 [Wilson, Sylia; Malone, Stephen M.; Hunt, Ruskin H.; Iacono, William G.] Univ Minnesota, Dept Psychol, 75 East River Rd, Minneapolis, MN 55455 USA.
   [Thomas, Kathleen M.] Univ Minnesota, Inst Child Dev, 51 E River Rd, Minneapolis, MN 55455 USA.
RP Wilson, S (reprint author), Univ Minnesota, Dept Psychol, 75 East River Rd, Minneapolis, MN 55455 USA.
EM syliaw@umn.edu
FU University of Minnesota's Center for Magnetic Resonance Research
   [P41-RR008079, P41-EB015894, P30-NS076408]; Minnesota Supercomputing
   Institute; National Institute on Drug Abuse of the National Institutes
   of HealthUnited States Department of Health & Human ServicesNational
   Institutes of Health (NIH) - USANIH National Institute on Drug Abuse
   (NIDA) [K01DA037280, R01DA036216]
FX This research was supported by resources from the University of
   Minnesota's Center for Magnetic Resonance Research (P41-RR008079,
   P41-EB015894, P30-NS076408), and the Minnesota Supercomputing
   Institute.; Research reported in this article was supported by the
   National Institute on Drug Abuse of the National Institutes of Health
   under Award Numbers K01DA037280 (S.W.) and R01DA036216 (W.G.I.). The
   content is solely the responsibility of the authors and does not
   necessarily represent the official views of the National Institutes of
   Health.
NR 61
TC 0
Z9 0
U1 0
U2 1
PU CAMBRIDGE UNIV PRESS
PI NEW YORK
PA 32 AVENUE OF THE AMERICAS, NEW YORK, NY 10013-2473 USA
SN 0033-2917
EI 1469-8978
J9 PSYCHOL MED
JI Psychol. Med.
PD JUL
PY 2018
VL 48
IS 10
BP 1673
EP 1684
DI 10.1017/S0033291717003166
PG 12
WC Psychology, Clinical; Psychiatry; Psychology
SC Psychology; Psychiatry
GA GU0AY
UT WOS:000444911300010
PM 29108528
OA Green Accepted
DA 2020-02-16
ER

PT J
AU Smith, C
   Cossette, L
   Melancon, F
   Beauvais-Dubois, C
   Smolla, N
   Gagnon-Oosterwaal, N
   Chicoine, JF
   Belhumeur, C
   Malcuit, G
   Pomerleau, A
   Seguin, R
   Begin, J
AF Smith, Catherine
   Cossette, Louise
   Melancon, Fanny
   Beauvais-Dubois, Cybele
   Smolla, Nicole
   Gagnon-Oosterwaal, Noemi
   Chicoine, Jean-Francois
   Belhumeur, Celine
   Malcuit, Gerard
   Pomerleau, Andree
   Seguin, Renee
   Begin, Jean
TI Behavior problems in adolescence among international adoptees,
   pre-adoption adversity, and parenting stress
SO JOURNAL OF APPLIED DEVELOPMENTAL PSYCHOLOGY
LA English
DT Article
DE International adoption; Internalizing and externalizing symptoms;
   Self-report; Risk factors; Parenting stress; Longitudinal study
ID YOUNG-CHILDREN; MENTAL-HEALTH; SPECIAL-NEEDS; SCHOOL-AGE; CHILDHOOD;
   DISORDERS; ANXIETY; PSYCHOPATHOLOGY; TRAJECTORIES; ASSOCIATION
AB The evolution of behavior problems from school age to adolescence and their relationships with early risk factors and parenting stress were examined among 71 international adoptees. Children's health status and development were assessed soon after arrival in their family to provide indices of early adversity. At ages 7 and 15, self-report measures (DI and DIA) were used to evaluate behavior problems while mothers completed the CBCL. Mothers also completed the Parenting Stress Index and Stress Index for Parents of Adolescents. A lower percentage of children reported internalizing problems during adolescence than at school age while mothers reported a decrease in externalizing problems over age. A few correlations were found between internalizing and externalizing symptoms and early risk factors. However, these links were sequentially mediated by parenting stress at school age and in adolescence. The potential impact of parenting stress on international adoptees' psychological adjustment is discussed.
C1 [Smith, Catherine; Cossette, Louise; Melancon, Fanny; Beauvais-Dubois, Cybele; Gagnon-Oosterwaal, Noemi; Malcuit, Gerard; Pomerleau, Andree; Seguin, Renee; Begin, Jean] Univ Quebec Montreal, Dept Psychol, CP 8888, Montreal, PQ H3C 3P8, Canada.
   [Smolla, Nicole] Hop Riviere Des Prairies, Direct Rech, Montreal, PQ, Canada.
   [Chicoine, Jean-Francois; Belhumeur, Celine] Hop St Justine, Clin Pediat Int, Montreal, PQ, Canada.
RP Smith, C (reprint author), Univ Quebec Montreal, Dept Psychol, CP 8888, Montreal, PQ H3C 3P8, Canada.
EM smith.catherine@courrier.uqam.ca
FU Fonds de Recherche Societe et Culture (Quebec); Fondation de
   l'Universite du Quebec a Montreal; Groupe de recherche et d'action sur
   la victimisation des enfants (GRAVE); Canadian Institutes of Health
   Research (CIHR)Canadian Institutes of Health Research (CIHR); Medical
   Research Council (Canada); Social Sciences and Humanities Research
   Council (Canada); le Fonds pour la Formation de Chercheurs et l'Aide a
   la Recherche (Quebec); la Fondation de l'Hopital Ste-Justine (Montreal,
   QC)
FX This research was supported by scholarships from Fonds de Recherche
   Societe et Culture (Quebec), Fondation de l'Universite du Quebec a
   Montreal, and Groupe de recherche et d'action sur la victimisation des
   enfants (GRAVE) to the first author and by grants from the Canadian
   Institutes of Health Research (CIHR), Medical Research Council (Canada),
   the Social Sciences and Humanities Research Council (Canada), le Fonds
   pour la Formation de Chercheurs et l'Aide a la Recherche (Quebec), and
   la Fondation de l'Hopital Ste-Justine (Montreal, QC). The authors wish
   to thank the families who participated in the study.
NR 60
TC 3
Z9 3
U1 5
U2 10
PU ELSEVIER SCIENCE INC
PI NEW YORK
PA STE 800, 230 PARK AVE, NEW YORK, NY 10169 USA
SN 0193-3973
EI 1873-7900
J9 J APPL DEV PSYCHOL
JI J. Appl. Dev. Psychol.
PD JUL-AUG
PY 2018
VL 57
BP 53
EP 61
DI 10.1016/j.appdev.2018.04.005
PG 9
WC Psychology, Developmental
SC Psychology
GA GR5TG
UT WOS:000442704200005
DA 2020-02-16
ER

PT J
AU Mancini, G
   Biolcati, R
   Pupi, V
   Andrei, F
   La Grutta, S
   Lo Baido, R
   Trombini, E
AF Mancini, Giacomo
   Biolcati, Roberta
   Pupi, Virginia
   Andrei, Federica
   La Grutta, Sabina
   Lo Baido, Rosa
   Trombini, Elena
TI Eating disorders in males: an overview of research over the period
   2007-2017
SO RIVISTA DI PSICHIATRIA
LA Italian
DT Review
DE eating disorders; gender differences; diagnosis; prevalence; aetiology
ID EMOTION REGULATION DIFFICULTIES; GENDER IDENTITY DISORDER; BODY-IMAGE
   CONCERNS; RISK-FACTORS; PSYCHOLOGICAL-FACTORS; SELF-OBJECTIFICATION;
   DIAGNOSTIC-CRITERIA; FEMALE ADOLESCENTS; SEXUAL ORIENTATION;
   COLLEGE-STUDENTS
AB Introduction. Despite the extensive literature, the gender differences in eating disorders (ED) have been poorly investigated. Most of the studies, in fact, have been conducted so far on female samples, emphasizing the misleading belief that such disorders are of exclusive relevance of women. Aim. The review aim at highlighting as this preconception is still widespread among the male patients and the clinicians and as it represents an impediment to a correct diagnosis and a proper treatment planning. Method. Included studies were selected in the scientific literature published between January 2007 and December 2017 through the main databases, combining the words: "males", "eating disorder", "anorexia nervosa", "bulimia nervosa", "binge eating disorder". Results. Fifty-four studies have been selected in accordance with the followed methodological criteria. Discussion. Only recently, the attention of researchers have been also focused on male population: many differences between genders have emerged in prevalence, onset, phenomenology, diagnosis, comorbidity and outcomes of ED. The studies on risk factors have also pointed out significant differences between males and females, especially in relation to the different weight exerted by psychological variables involved in the aetiology of eating disorders. Conclusions. Compared with a little knowledge of ED in the male population, it is important to widespread the comprehension taking into account the gender perspective. The attention must be paid particularly to critical developmental periods, such as puberty and adolescence, where early detection and prevention of these disorders is of greatest importance, inside a conceptual framework which considers the mutual influence between biological and psychological vulnerability, and sociocultural factors.
C1 [Mancini, Giacomo; Biolcati, Roberta; Pupi, Virginia] Univ Bologna, Dipartimento Sci Educ, Bologna, Italy.
   [Andrei, Federica; Trombini, Elena] Univ Bologna, Dipartimento Psicol, Bologna, Italy.
   [La Grutta, Sabina] Univ Palermo, Dipartimento Sci Psicol Pedagog & Formaz, Palermo, Italy.
   [Lo Baido, Rosa] Univ Palermo, Dipartimento Biomed Sperimentale & Neurosci Clin, Clin Psichiat, Palermo, Italy.
RP Mancini, G (reprint author), Univ Bologna, Dipartimento Sci Educ, Bologna, Italy.
EM giacomo.mancini7@unibo.it
RI Trombini, Elena/S-6289-2019
NR 91
TC 1
Z9 1
U1 3
U2 25
PU PENSIERO SCIENTIFICO EDITOR
PI ROME
PA VIA BRADANO 3/C, 00199 ROME, ITALY
SN 0035-6484
EI 2038-2502
J9 RIV PSICHIATR
JI Riv. Psichiatr.
PD JUL-AUG
PY 2018
VL 53
IS 4
BP 177
EP 191
PG 15
WC Psychiatry
SC Psychiatry
GA GO8QC
UT WOS:000440356400002
PM 30087488
DA 2020-02-16
ER

PT J
AU Blake, MJ
   Trinder, JA
   Allen, NB
AF Blake, Matthew J.
   Trinder, John A.
   Allen, Nicholas B.
TI Mechanisms underlying the association between insomnia, anxiety, and
   depression in adolescence: Implications for behavioral sleep
   interventions
SO CLINICAL PSYCHOLOGY REVIEW
LA English
DT Review
DE Insomnia; Anxiety; Depression; Mechanism; Adolescence; Treatment
ID RANDOMIZED CONTROLLED-TRIAL; PITUITARY-ADRENAL AXIS; CIRCADIAN-RHYTHMS;
   MAJOR DEPRESSION; ATTENTIONAL BIAS; POLYMORPHISM 5-HTTLPR; MEMORY
   CONSOLIDATION; MINDFULNESS PRACTICE; EDUCATION-PROGRAMS; OBJECTIVE SLEEP
AB There is robust evidence of an association between insomnia, anxiety, and depression in adolescence. The aim of this review is to describe and synthesize potential mechanisms underlying this association and explore implications for the design of adolescent behavioral sleep interventions. Specifically, we examine whether insomnia symptoms are a mechanism for the development of internalizing symptoms in adolescence and whether sleep interventions are an effective treatment for both insomnia and internalizing symptoms in adolescence because they target the shared mechanisms underlying these disorders. Research using different methodologies points to the role of sequential, parallel, and interacting mechanisms. In this paper, we review a wide range of relevant biological (i.e., polymorphisms and dysregulation in serotonin, dopamine, and circadian clock genes; alterations in corticolimbic and mesolimbic brain circuits; cortisol reactivity to stress; inflammatory cytokine dysregulation; biased memory consolidation; changes in sleep architecture), psychological (i.e., cognitive inflexibility, interpretational biases, judgment biases, negative attribution styles, worry, rumination, biased attention to threat, dysfunctional beliefs and attitudes about sleep, misperception of sleep deficit), and social mechanisms (i.e., reduced and impaired social interactions, unhelpful parenting behaviors, family stress) and propose an integrative multilevel model of how these phenomena may interact to increase vulnerability to both insomnia and internalizing disorders. Several tiopsychosociaE mechanisms hold promise as viable treatment targets for adolescent behavioral sleep interventions, which may reduce both insomnia and internalizing symptoms.
C1 [Blake, Matthew J.; Trinder, John A.; Allen, Nicholas B.] Univ Melbourne, Melbourne Sch Psychol Sci, Melbourne, Vic 3010, Australia.
   [Allen, Nicholas B.] Univ Oregon, Dept Psychol, Eugene, OR 97403 USA.
RP Allen, NB (reprint author), Univ Oregon, Dept Psychol, Eugene, OR 97403 USA.
EM mjblake@student.unimelb.edu.au; johnat@unimelb.edu.au;
   nallen3@uoregon.edu
OI Blake, Matthew/0000-0001-9184-9242
NR 258
TC 16
Z9 16
U1 9
U2 46
PU PERGAMON-ELSEVIER SCIENCE LTD
PI OXFORD
PA THE BOULEVARD, LANGFORD LANE, KIDLINGTON, OXFORD OX5 1GB, ENGLAND
SN 0272-7358
EI 1873-7811
J9 CLIN PSYCHOL REV
JI Clin. Psychol. Rev.
PD JUL
PY 2018
VL 63
BP 25
EP 40
DI 10.1016/j.cpr.2018.05.006
PG 16
WC Psychology, Clinical
SC Psychology
GA GN5HT
UT WOS:000439086800003
PM 29879564
DA 2020-02-16
ER

PT J
AU Friedman, NP
   du Pont, A
   Corley, RP
   Hewitt, JK
AF Friedman, Naomi P.
   du Pont, Alta
   Corley, Robin P.
   Hewitt, John K.
TI Longitudinal Relations Between Depressive Symptoms and Executive
   Functions From Adolescence to Early Adulthood: A Twin Study
SO CLINICAL PSYCHOLOGICAL SCIENCE
LA English
DT Article
DE executive control; endophenotype; psychopathology; internalizing
ID NATIONAL COMORBIDITY SURVEY; INDIVIDUAL-DIFFERENCES; MAJOR DEPRESSION;
   WORKING-MEMORY; PSYCHOPATHOLOGY; DISORDERS; CHILDHOOD; MODEL; IV;
   VULNERABILITY
AB Depression is associated with deficits in executive functions (EFs)-cognitive control abilities that regulate goal-directed thoughts and actions-but the etiology of these associations is unclear. We examined the relations between depressive symptoms and multiple EF latent variables in a population-based sample of 439 twin pairs assessed at mean ages 12, 17, and 23 years. Greater depressive symptoms negatively related to a Common EF factor capturing shared variance across response inhibition, working memory updating, and mental set shifting tasks, and also negatively related to an Updating-Specific factor, but not a Shifting-Specific factor. Cross-lagged panel models suggested that the Common EF correlations reflected within-wave associations rather than prospective effects, whereas the Updating-Specific correlations reflected associations of earlier depression levels with later Updating-Specific ability. Twin models were consistent with a model in which Common EF and Updating-Specific abilities relate to depression through correlated genetic risk, with no significant environmental correlations.
C1 [Friedman, Naomi P.; Corley, Robin P.; Hewitt, John K.] Univ Colorado, Inst Behav Genet, 447 UCB, Boulder, CO 80309 USA.
   [Friedman, Naomi P.; du Pont, Alta; Hewitt, John K.] Univ Colorado, Dept Psychol & Neurosci, Boulder, CO 80309 USA.
RP Friedman, NP (reprint author), Univ Colorado, Inst Behav Genet, 447 UCB, Boulder, CO 80309 USA.
EM naomi.friedman@colorado.edu
OI FRIEDMAN, NAOMI/0000-0002-4901-808X; du Pont, Alta/0000-0002-4859-7964
FU National Institute of Mental HealthUnited States Department of Health &
   Human ServicesNational Institutes of Health (NIH) - USANIH National
   Institute of Mental Health (NIMH) [MH063207, MH016880]; National
   Institute on Aging GrantUnited States Department of Health & Human
   ServicesNational Institutes of Health (NIH) - USANIH National Institute
   on Aging (NIA) [AG046938]; National Institute on Drug Abuse Grant
   [DA011015]
FX This research was supported by National Institute of Mental Health
   Grants MH063207 and MH016880, National Institute on Aging Grant
   AG046938, and National Institute on Drug Abuse Grant DA011015.
NR 54
TC 5
Z9 5
U1 2
U2 14
PU SAGE PUBLICATIONS INC
PI THOUSAND OAKS
PA 2455 TELLER RD, THOUSAND OAKS, CA 91320 USA
SN 2167-7026
EI 2167-7034
J9 CLIN PSYCHOL SCI
JI Clin. Psychol. Sci.
PD JUL
PY 2018
VL 6
IS 4
BP 543
EP 560
DI 10.1177/2167702618766360
PG 18
WC Psychology, Clinical
SC Psychology
GA GN3XV
UT WOS:000438946900009
PM 30250762
OA Green Accepted
DA 2020-02-16
ER

PT J
AU Hobbs, S
   King, C
AF Hobbs, Savannah
   King, Christian
TI The Unequal Impact of Food Insecurity on Cognitive and Behavioral
   Outcomes Among 5-Year-Old Urban Children
SO JOURNAL OF NUTRITION EDUCATION AND BEHAVIOR
LA English
DT Article
DE child behavior problems; child cognitive outcomes; food insecurity;
   quantile regression
ID ACADEMIC-PERFORMANCE; RELATIONSHIP QUALITY; PARENTING STRESS; FRAGILE
   FAMILIES; IRON-DEFICIENCY; HEALTH OUTCOMES; UNITED-STATES; LOW-INCOME;
   CHILDHOOD; NUTRITION
AB Objective: To examine the associations of food insecurity with children's cognitive and behavioral outcomes using quantile regression.
   Design: Secondary analysis of the Fragile Families and Child Wellbeing Study dataset.
   Participants: A total of 2,046 children aged 5 years.
   Main Outcome Measures: Child behavioral outcomes were measured using externalizing (aggressive) and internalizing (emotional) behavior problems. Child cognitive outcomes were measured using the Peabody Vocabulary test and the Woodcock-Johnson letter-word identification test. Food insecurity was measured using the US Department of Agriculture's Food Security Module.
   Analysis: Unconditional quantile regressions were employed. Statistical significance was set at P <= .05.
   Results: Negative associations between food insecurity and child behavior problems (externalizing and internalizing) were largest for children with the most behavior problems. For Peabody Vocabulary scores, the negative association with food insecurity was statistically significant only for children in the top half of the distribution (>= 50th percentile). The analysis found mixed evidence of an association between food insecurity and the Woodcock Johnson letter-word identification test. These associations were similar for boys and girls.
   Conclusions and Implications: Because children's cognitive skills and behavioral problems have long-lasting implications and effects later in life, reducing the risk of food insecurity might particularly benefit children with greater externalizing and internalizing behavior problems.
C1 [Hobbs, Savannah] Colorado State Univ, Dept Food Sci & Human Nutr, Ft Collins, CO 80523 USA.
   [King, Christian] Univ Cent Florida, Dept Hlth Management & Informat, 4364 Scorpius St,HPA 2 Rm 203, Orlando, FL 32816 USA.
RP King, C (reprint author), Univ Cent Florida, Dept Hlth Management & Informat, 4364 Scorpius St,HPA 2 Rm 203, Orlando, FL 32816 USA.
EM christian.king@ucf.edu
NR 43
TC 2
Z9 2
U1 0
U2 9
PU ELSEVIER SCIENCE INC
PI NEW YORK
PA 360 PARK AVE SOUTH, NEW YORK, NY 10010-1710 USA
SN 1499-4046
EI 1878-2620
J9 J NUTR EDUC BEHAV
JI J. Nutr. Educ. Behav.
PD JUL-AUG
PY 2018
VL 50
IS 7
BP 687
EP 694
DI 10.1016/j.jneb.2018.04.003
PG 8
WC Education, Scientific Disciplines; Nutrition & Dietetics
SC Education & Educational Research; Nutrition & Dietetics
GA GN1RD
UT WOS:000438770600006
PM 29753634
DA 2020-02-16
ER

PT J
AU Wu, Q
   Slesnick, N
   Murnan, A
AF Wu, Qiong
   Slesnick, Natasha
   Murnan, Aaron
TI UNDERSTANDING PARENTING STRESS AND CHILDREN'S BEHAVIOR PROBLEMS AMONG
   HOMELESS, SUBSTANCE-ABUSING MOTHERS
SO INFANT MENTAL HEALTH JOURNAL
LA English
DT Article
DE homeless mothers; parenting stress; depressive symptoms; behavior
   problems; substance use
ID MATERNAL EMOTION REGULATION; INCOME HOUSED MOTHERS; MENTAL-HEALTH;
   DEPRESSION; MEDIATION; POPULATION; ATTACHMENT; DISORDERS; INFANTS;
   SUPPORT
AB This article tested a model of parenting stress as a mediator between maternal depressive symptoms, emotion regulation, and child behavior problems using a sample of homeless, substance-abusing mothers. Participants were 119 homeless mothers (ages 18-24 years) and their young children (ages 0-6 years). Mothers responded to questions about their depressive symptoms, emotion regulation, parenting stress, and child behavior problems. A path analysis showed that maternal depressive symptoms were positively associated with child behavior problems through increased parenting stress whereas maternal cognitive reappraisal was negatively associated with child behavior problems through decreased parenting stress. Moreover, maternal expressive suppression was negatively related to child externalizing problems. Findings support the parenting stress theory and highlight maternal parenting stress as a mechanism associated with homeless children's mental health risk. This study has significant implications for understanding the parenting processes underlying child's resilience in the context of homelessness and maternal substance use.
   RESUMEN Este estudio puso a prueba un modelo de estres de crianza como mediador entre los sintomas depresivos maternos, la regulacion de la emocion y los problemas de conducta del nino usando un grupo muestra de madres sin hogar y que habian abusado de sustancias. Las participantes fueron 119 madres sin hogar (edades de 18 a 24 anos) y sus pequenos ninos (edades de 0 a 6). Las madres respondieron a preguntas acerca de sus sintomas depresivos, la regulacion de la emocion, el estres de la crianza y los problemas de comportamiento del nino. Un analisis de trayectoria mostro que los sintomas depresivos maternos estaban positivamente asociados con los problemas de comportamiento del nino por medio de un incremento en el estres de la crianza, mientras que la revaloracion cognitiva materna fue negativamente asociada con los problemas de comportamiento del nino por medio de una baja en el estres de la crianza. Es mas, la supresion expresiva materna estuvo negativamente relacionada con los problemas externalizados del nino. Los resultados apoyan la teoria del estres de la crianza y subrayan el estres de crianza materno como un mecanismo asociado con el riesgo de salud mental de ninos sin hogar. Este estudio tiene implicaciones significativas para la comprension de los procesos de crianza subyacentes en la resistencia del nino dentro el contexto de la condicion de no tener un hogar y del uso de sustancias por parte de la madre.
   RESUME Cet article a teste un modele de stress de parentage en tant que mediateur entre les symptomes depressifs maternels, la regulation des emotions et les problemes de comportement de l'enfant en utilisant un echantillon de meres sans abris et toxicomanes. Les participantes ont consiste en 119 meres sans abris (ages 18-24 ans) et leurs jeunes enfants (ages 0-6). Les meres ont repondu a des questions sur leurs symptomes depressifs, leur regulation des emotions, le stress de parentage et les problemes de comportement de l'enfant. Une analyse causale a demontre que les symptomes depressifs maternels etaient lies de maniere positive aux problemes de comportement de l'enfant au travers d'une augmentation du stress de parentage, alors que la reevaluation cognitive maternelle etait liee de maniere negative aux problemes de comportement de l'enfant au travers du stress de parentage. De plus, la suppression expressive maternelle etait liee negativement aux problemes d'externalisation de l'enfant. Les resultats soutiennent la theorie de stress de parentage et mettent en valeur les stress de parentage maternel comme mecanisme lie au risque de sante mental des enfants sans abris. Cette etude a des implications importantes pour la comprehension des processus de parentage qui sous-tendent la resilience de l'enfant dans le contexte de la vie sans-abri et de toxicomanie maternelle.
   ZUSAMMENFASSUNG Dieser Artikel testete ein Modell von Erziehungsstress als Mediator zwischen mutterlichen depressiven Symptomen, Emotionsregulation und Verhaltensproblemen auf Seiten des Kindes anhand einer Stichprobe von obdachlosen, substanzmissbrauchenden Muttern. Teilnehmerinnen waren 119 obdachlose Mutter (18-24 Jahre) und ihre Kleinkinder (0-6 Jahre). Die Mutter beantworteten Fragen zu ihren depressiven Symptomen, ihrer Emotionsregulation, ihrem Erziehungsstress und zu Verhaltensproblemen ihres Kindes. Eine Pfadanalyse zeigte, dass mutterliche depressive Symptome durch erhohten Erziehungsstress positiv mit Verhaltensproblemen des Kindes assoziiert waren, wahrend die mutterliche kognitive Neubewertung durch verringerten Erziehungsstress negativ mit Verhaltensproblemen des Kindes assoziiert war. Daruber hinaus war die mutterliche expressive Unterdruckung negativ mit kindlichen Externalisierungsproblemen assoziiert. Die Ergebnisse unterstutzen die Parenting-Stress-Theorie und heben den mutterlichen Erziehungsstress als einen Mechanismus hervor, der mit dem psychischen Gesundheitsrisiko von obdachlosen Kindern verbunden ist. Diese Studie hat erhebliche Auswirkungen auf das Verstandnis der Erziehungsprozesse, die der Belastbarkeit des Kindes im Zusammenhang mit Obdachlosigkeit und mutterlichem Substanzkonsum zugrunde liegen.
   ?? ?????????????????????????????????????? ?????????????????????????????????????????????????????????????????????????????????? 119 ?????????? (18-24?) ???????? (0-6?) ????????????????????????????????????????????????????????????????????????????????????????????????????????????????????????????????????????????????????????????????????????????????????????????????????????????????????????????????????????????????????????????????????????????????????????????????????????????????????????????????????????????
   ?? ??????, ?????????????????? ????????????????, ?????? - ????????????????????????????????? 119 ???????? (18-24?) ?????? (0-6?) ???????????????????????????????????????, ??????????????????????????, ???????????????????????????????, ?????????????????????????????, ???????????????????????????????????????????????????????????????????
   ??? ??????? ?????? ??????? ???????????????? ?????? ???? ??????? ?? ??????? ???????? ?????????? ???????? ?????? ??? ??????? ?????? ??????? ??????? ????? ??? ????? ???????? ??????? ? ?????? ??????? ?????? ???? ??????? ???????? ???? ?? ??????? ???????? ?????????? ?????? ???????. ???? ????????? 119 ?? ??????? ???????? (?????? ?????? ??????? ??? 18-24 ???) ???????? ?????? (??????? 0-6). ????? ??????? ??? ??????? ??? ????? ???????? ? ?????? ??????? ? ???????? ?????? ??????? ?????? ???? ?????. ????? ????? ?????? ?? ????? ???????? ??????? ???? ?????? ??????? ?? ????? ???? ??????? ?? ??? ????? ??????? ?????? ? ?? ??? ?? ????? ??????? ??????? ??? ??????? ??? ?????????? ???? ?? ????? ???? ????? ?? ??? ?????? ??????? ?????? ???????. ?????? ??? ??? ? ??? ????? ???????? ??????? ????? ????? ?????? ??????? ??? ???????. ????? ??????? ????? ??????? ??????? ????? ????? ??? ??????? ??????? ???????? ????? ?????? ?????? ????? ??????? ??????? ????????. ????? ??????? ??????? ???? ????? ??? ??? ???????? ???????? ???? ???? ???? ???? ????? ??? ?????? ?? ???? ?????? ?????? ??????? ?????? ???????.
C1 [Wu, Qiong; Slesnick, Natasha; Murnan, Aaron] Ohio State Univ, Columbus, OH 43210 USA.
RP Wu, Q (reprint author), Ohio State Univ, Dept Human Sci, Campbell Hall Room 135,1787 Neil Ave, Columbus, OH 43210 USA.
EM wu.1612@osu.edu
FU NIDAUnited States Department of Health & Human ServicesNational
   Institutes of Health (NIH) - USANIH National Institute on Drug Abuse
   (NIDA) [R01DA023062]
FX This study was funded by NIDA Grant R01DA023062, awarded to second
   author. The Ohio State University Institutional Review Board approved
   all study procedures. We declare that there are no conflicts of
   interest. All procedures performed in this study involving human
   participants were in accordance with the ethical standards of the
   institutional and/or national research committee and with the 1964
   Helsinki declaration and its later amendments or comparable ethical
   standards. Informed consent was obtained from all adult participants
   included in the study.
NR 46
TC 0
Z9 0
U1 6
U2 19
PU WILEY
PI HOBOKEN
PA 111 RIVER ST, HOBOKEN 07030-5774, NJ USA
SN 0163-9641
EI 1097-0355
J9 INFANT MENT HEALTH J
JI Infant Ment. Health J.
PD JUL-AUG
PY 2018
VL 39
IS 4
BP 423
EP 431
DI 10.1002/imhj.21717
PG 9
WC Psychology, Developmental
SC Psychology
GA GM5SX
UT WOS:000438202700005
PM 29901225
OA Green Accepted
DA 2020-02-16
ER

PT J
AU Im, Y
   Vanderweele, TJ
AF Im, Youngjo
   Vanderweele, Tyler J.
TI ROLE OF FIRST-YEAR MATERNAL EMPLOYMENT AND PATERNAL INVOLVEMENT IN
   BEHAVIORAL AND COGNITIVE DEVELOPMENT OF YOUNG CHILDREN
SO INFANT MENTAL HEALTH JOURNAL
LA English
DT Article
DE maternal employment; paternal involvement; low-income young children;
   internalizing problems; externalizing problems; cognitive development
ID NATIONAL LONGITUDINAL SURVEY; PROPENSITY SCORE; LOW-INCOME; CARE
   ARRANGEMENTS; WELFARE-REFORM; OUTCOMES; BIAS; FAMILIES;
   SUBCLASSIFICATION; STRATIFICATION
AB Drawing on economic models of child development and attachment relationship perspectives, this study examined the effect of maternal employment in the first year after childbirth on subsequent behavioral and cognitive development in low-income children. Analyses of data from the Project on Human Development in Chicago Neighborhoods (N = 411) revealed that despite the accompanying family income gains, maternal employment in the first year after childbirth adversely affected caregiver-reported internalizing and externalizing behavior problems of Hispanic, Black, and White children at ages 3 and 5 years. This study also examined how paternal participation in childcare might affect children's outcomes. Results indicate that greater paternal participation eased the adverse impacts of maternal employment on internalizing behavior problems. There was no evidence that maternal employment was associated with children's memory cognitive functioning or that paternal involvement moderated children's cognitive development. These findings suggest that when early intervention programs are designed to assist low-income families, enhancing supports (e.g., paternal involvement or parental leave) for working mothers during their child's first year may be valuable for young children's healthy development.
   RESUMEN Partiendo de modelos economicos de perspectivas sobre el desarrollo del nino y la relacion de afectividad, este estudio examino el efecto que el empleo de la madre en el primer ano despues del nacimiento tiene sobre el comportamiento subsecuente y el desarrollo cognitivo en ninos de bajos recursos economicos. Los analisis de datos del Proyecto sobre Desarrollo Humano en los Vecindarios de Chicago (PHDCN) (N = 411) revelaron que a pesar de las entradas economicas a la renta familiar que el empleo de la madre conlleva, este afecto adversamente, en el primer ano despues del nacimiento, los problemas de comportamiento internalizados y externalizados reportados por quienes prestaban el cuidado de ninos hispanos, negros y blancos a las edades de 3 y 5 anos. Este estudio tambien examino como la participacion del padre en el cuidado del nino pudiera afectar los resultados posteriores en el nino. Los resultados del estudio indican que la mayor participacion del padre alivio los impactos adversos del empleo de la madre sobre problemas de comportamiento internalizados. No hubo evidencia de que el empleo de la madre estuviera asociado con el funcionamiento de la memoria cognitiva de los ninos, ni tampoco de que la participacion del padre moderara el desarrollo cognitivo de los ninos. Estos resultados sugieren que cuando se disenan programas de temprana intervencion para ayudar a familias de bajos recursos, aumentar el apoyo (v.g. participacion del padre o licencia laboral de los padres) a las madres trabajadoras durante el primer ano de su nino, pudiera ser de mucho valor para el desarrollo saludable de los ninos pequenos.
   RESUME A partir de modeles economiques du developpement de l'enfant et a partir de perspectives de relation de l'attachement, cette etude a examine l'effet de l'emploi maternel dans la premiere annee apres la naissance sur le developpement cognitif et en matiere de comportement chez des enfants de milieux defavorises. Les analyses de donnees d'un Projets sur le Developpement Humain dans les Quartiers de Chicago aux Etats-Unis (PHDCN) (N = 411) ont revele qu'en depit de l'amelioration des revenus de la famille allant avec l'emploi, l'emploi maternel dans la premiere annee apres la naissance affectait defavorablement les problemes de comportement d'externalisation et d'internalisation rapportes par les personnes prenant soin des enfants chez les enfants noirs, hispaniques et blancs de 3 et 5 ans. Cette etude a aussi examine la maniere dont la participation paternelle ameliorait les impacts adverses de l'emploi maternel sur les problemes de comportement d'internalisation. On n'a trouve aucune preuve que l'emploi maternel soit lie au fonctionnement de la memoire cognitive des enfants, ni que la participation paternelle ait modere le developpement cognitif des enfants. Ces resultats suggerent que lorsque des programmes d'intervention precoce sont concus pour assister les familles de milieux defavorises, le fait d'ameliorer les soutiens (soit par exemple la participation paternelle ou le conge parental) pour les meres qui travaillent durant la premiere annee de leur enfant peut s'averer benefique pour le developpement sain des jeunes enfants.
   ZUSAMMENFASSUNG Diese Studie untersuchte anhand von okonomischen Modellen zur kindlichen Entwicklung und Bindungsperspektiven welchen Einfluss die mutterliche Beschaftigung im ersten Jahr nach der Geburt auf die spatere behaviorale und kognitive Entwicklung von Kindern in Familien mit niedrigem Einkommen hat. Die Analysen von Daten aus dem Project on Human Development in Chicago Neighborhoods-Projekt (PHDCN) (N = 411) ergaben, dass trotz der damit verbundenen Familieneinkommenszuwachse die Beschaftigung von Muttern im ersten Jahr nach der Entbindung nachteilig auf das berichtete internalisierende und externalisierende Verhalten von hispanischen, schwarzen und wei ss en Kindern im Alter von 3 und 5 Jahren auswirkte. In dieser Studie wurde auch untersucht, wie sich die vaterliche Beteiligung an der Kinderbetreuung auf die Ergebnisse der Kinder auswirkt. Die Ergebnisse deuten darauf hin, dass eine starkere vaterliche Beteiligung die negativen Auswirkungen der Beschaftigung von Muttern auf die internalisierenden Verhaltensprobleme abmildern kann. Es gab keine Evidenz dafur, dass die Beschaftigung von Muttern mit der kognitiven Gedachtnisleistung der Kinder assoziiert ist, und es gab auch keine Befunde, die zeigten, dass die vaterliche Beteiligung die kognitive Entwicklung der Kinder moderiert. Diese Ergebnisse deuten darauf hin, dass Fruhinterventionsprogramme, die zur Unterstutzung einkommensschwacher Familien entwickelt werden, fur eine gesunde Entwicklung des Kindes im ersten Lebensjahr auf eine hohe Unterstutzung (z.B. vaterliche Beteiligung oder Elternzeit) von berufstatigen Muttern achten sollten.
C1 [Im, Youngjo] Univ Chicago, Chicago, IL 60637 USA.
   [Vanderweele, Tyler J.] Harvard Univ, Cambridge, MA 02138 USA.
RP Im, Y (reprint author), Univ Chicago, Dept Comparat Human Dev, 1101 East 58th St, Chicago, IL USA.
EM youngjo@uchicago.edu
FU Fahs-Beck Fund for Research and Experimentation from the New York
   Community Trust
FX This research was supported by the Fahs-Beck Fund for Research and
   Experimentation, awarded to the first author from the New York Community
   Trust. We thank the children and their families who participated in the
   Longitudinal Cohort Study of the Project on Human Development in Chicago
   Neighborhoods. We express special thanks to Sydney Hans, Harold Pollack,
   and Steve Raudenbush for their helpful comments on an earlier draft. We
   have no conflicts of interest to disclose.
NR 80
TC 1
Z9 1
U1 8
U2 23
PU WILEY
PI HOBOKEN
PA 111 RIVER ST, HOBOKEN 07030-5774, NJ USA
SN 0163-9641
EI 1097-0355
J9 INFANT MENT HEALTH J
JI Infant Ment. Health J.
PD JUL-AUG
PY 2018
VL 39
IS 4
BP 449
EP 465
DI 10.1002/imhj.21716
PG 17
WC Psychology, Developmental
SC Psychology
GA GM5SX
UT WOS:000438202700007
PM 29904929
DA 2020-02-16
ER

PT J
AU Li, YC
   Kwan, MYW
   Clark, HJ
   Hay, J
   Fought, BE
   Cairney, J
AF Li, Yao-Chuen
   Kwan, Matthew Y. W.
   Clark, Heather J.
   Hay, John
   Fought, Brent E.
   Cairney, John
TI A test of the Environmental Stress Hypothesis in children with and
   without Developmental Coordination Disorder
SO PSYCHOLOGY OF SPORT AND EXERCISE
LA English
DT Article
DE Environmental Stress Hypothesis; Developmental Coordination Disorder;
   Mental illness; Physical health; Psychosocial well-being; Mediation
ID PHYSICAL-ACTIVITY; MENTAL-HEALTH; DEPRESSIVE SYMPTOMATOLOGY; WAIST
   CIRCUMFERENCE; GENDER-DIFFERENCES; SELF-CONCEPT; FIT INDEXES;
   PARTICIPATION; ADOLESCENTS; LEISURE
AB Objectives: This study examined several underlying mechanisms hypothesized by the Environmental Stress Hypothesis (ESH) to explain the association between probable Developmental Coordination Disorder (pDCD) and internalizing problems.
   Design/Method: A cross-sectional analysis involving 1206 children aged 12-14 years (79 pDCD, 6.6% of the sample) was conducted. Children received assessments of motor coordination, physical activity, BMI, global selfworth, and internalizing problems. Path analysis was conducted to examine overall model fit and sex differences.
   Results: The results showed significant sex differences in the underlying pathways connecting pDCD to internalizing problems, indicating more mediating pathways through physical activity, BMI and global self-worth in girls, compared to boys.
   Conclusions: Overall, we were able to find support for some of the pathways identified in the ESH in school -aged children. Results also suggest that the development of interventions may need to be sex specific.
C1 [Li, Yao-Chuen; Cairney, John] McMaster Univ, Dept Kinesiol, Hamilton, ON, Canada.
   [Li, Yao-Chuen; Kwan, Matthew Y. W.; Clark, Heather J.; Cairney, John] McMaster Univ, INfant & Child Hlth INCH Lab, Dept Family Med, Hamilton, ON, Canada.
   [Hay, John; Fought, Brent E.; Cairney, John] Brock Univ, Dept Hlth Sci, St Catharines, ON, Canada.
   [Cairney, John] Univ Toronto, Fac Kinesiol & Phys Educ, 55 Harbord St,WSB 2044, Toronto, ON M5S 2W6, Canada.
RP Cairney, J (reprint author), Univ Toronto, Fac Kinesiol & Phys Educ, 55 Harbord St,WSB 2044, Toronto, ON M5S 2W6, Canada.
EM john.cairney@utoronto.ca
OI Cairney, John/0000-0003-2856-3967
NR 68
TC 6
Z9 7
U1 0
U2 4
PU ELSEVIER SCIENCE BV
PI AMSTERDAM
PA PO BOX 211, 1000 AE AMSTERDAM, NETHERLANDS
SN 1469-0292
EI 1878-5476
J9 PSYCHOL SPORT EXERC
JI Psychol. Sport Exerc.
PD JUL
PY 2018
VL 37
BP 244
EP 250
DI 10.1016/j.psychsport.2017.11.001
PG 7
WC Hospitality, Leisure, Sport & Tourism; Psychology, Applied; Psychology;
   Sport Sciences
SC Social Sciences - Other Topics; Psychology; Sport Sciences
GA GM8KZ
UT WOS:000438478800027
DA 2020-02-16
ER

PT J
AU Gao, HX
   Li, M
   Gao, HL
   Xu, GH
   Li, F
   Zhou, J
   Zou, YS
   Jiang, HH
AF Gao, Haixia
   Li, Mei
   Gao, Honglian
   Xu, Guihua
   Li, Fang
   Zhou, Jing
   Zou, Yunsu
   Jiang, Honghua
TI Effect of non-nutritive sucking and sucrose alone and in combination for
   repeated procedural pain in preterm infants: A randomized controlled
   trial
SO INTERNATIONAL JOURNAL OF NURSING STUDIES
LA English
DT Article
DE Preterm infants; Pain; Analgesia; Sucrose; Non-nutritive sucking
ID INTENSIVE-CARE-UNIT; AGE-CHILDREN BORN; NEONATAL PAIN; ORAL SUCROSE;
   INTERNALIZING BEHAVIORS; MORPHINE EXPOSURE; INDUCED ANALGESIA; NEWBORNS;
   TERM; STRESS
AB Background: Sucrose combined with non-nutritive sucking provided better pain relief than sucrose or non-nutritive sucking alone in a single painful procedure. However, whether the combination of non-nutritive sucking with sucrose could obtain a significant difference in analgesic effect of the repeated procedural pain than any single intervention has not been established.
   Objective: To compare the effect of non-nutritive sucking and sucrose alone and in combination of repeated procedural pain in preterm infants.
   Design: Randomized controlled trial.
   Setting: A level III neonatal intensive care unit of a university hospital in China.
   Method Preterm infants born before 37 weeks of gestation were randomly assigned to four groups: routine care group (routine comfort through gentle touch when infants cried; n = 21), non-nutritive sucking group (n = 22), sucrose group (0.2 ml/kg of 20%; n = 21), sucrose (0.2 ml/kg of 20%) plus non-nutritive sucking group (n = 22). Each preterm infant received three nonconsecutive routine heel sticks. Each heel stick included three phases: baseline (the last 1 min of the 30 min without stimuli), blood collection, recovery (1 min after blood collection). Three phases of 3 heel stick procedures were videotaped. Premature infant pain profile (PIPP) score, heart rate, oxygen saturation and percentage of crying time were assessed by five independent evaluators who were blinded to the purpose of the study at different phases across three heel sticks. Data were analyzed by analysis of variance, with repeated measures at different evaluation phases of heel stick.
   Results: 86 preterm infants completed the protocol. During the blood collection and recovery phases, combination group, had lower PIPP score (4.4 +/- 1.5; 3.0 +/- 0.8), lower heart rate (138.6 +/- 7.9; 137.4 +/- 4.7), higher oxygen saturation (95.2 +/- 1.6; 96.0 +/- 1.2), and smaller percentage of crying time (11.5 +/- 8.6; 4.6 +/- 3.4), compared with the group has given non-nutritive sucking (9.3 +/- 1.3, 6.8 +/- 1.4; 154.2 +/- 9.0, 148.0 +/- 9.3; 92.9 +/- 2.4, 94.1 +/- 1.0; 44.2 +/- 9.6, 31.2 +/- 10.5; respectively) or sucrose (10.1 +/- 2.0, 7.4 +/- 1.6; 151.6 +/- 9.6, 147.9 +/- 6.9; 93.5 +/- 1.7, 94.5 +/- 1.2; 53.8 +/- 16.7, 35.2 +/- 13.9; respectively) or routine care (13.3 +/- 1.6, 10.6 +/- 1.9; 156.8 +/- 7.2, 151.7 +/- 7.9; 92.9 +/- 2.1, 93.8 +/- 1.6; 80.6 +/- 7.6, 68.2 +/- 9.9; respectively). Both non-nutritive sucking and sucrose were more effective in reducing preterm infants' PIPP score and percentage of crying time than routine care. There was no difference in PIPP score, heart rate, oxygen saturation and percentage of crying time between the non-nutritive sucking and sucrose groups.
   Conclusion: The combination of non-nutritive sucking with sucrose provided better pain relief during repeated painful procedures than when non-nutritive sucking or sucrose was used alone. The effect of non-nutritive sucking was similar to that of sucrose on repeated procedural pain.
C1 [Gao, Haixia; Xu, Guihua] Nanjing Univ Chinese Med, Sch Nursing, 138 Xianlin Rd, Nanjing 210023, Jiangsu, Peoples R China.
   [Li, Mei; Li, Fang; Zhou, Jing; Zou, Yunsu; Jiang, Honghua] Nanjing Med Univ, Childrens Hosp, Nanjing, Jiangsu, Peoples R China.
   [Gao, Honglian] Binzhou Med Univ Hosp, Binzhou, Peoples R China.
RP Gao, HX (reprint author), Nanjing Univ Chinese Med, Sch Nursing, 138 Xianlin Rd, Nanjing 210023, Jiangsu, Peoples R China.
EM bpn456@163.com
FU National Natural Science Foundation of ChinaNational Natural Science
   Foundation of China [81703246]; Preponderant Discipline Project of
   Universities in Jiangsu Province; Nursing Science Open Fund of Nanjing
   University of Chinese Medicine [YSHL2016-018]; Top-notch Academic
   Programs Project of Jiangsu Higher Education Institutions
   [PPZY2015C258]; Project of nursing science in Nanjing University of
   Chinese Medicine [NZYHLXPPJG2017-54]
FX We acknowledge the financial contribution of National Natural Science
   Foundation of China (81703246), the Preponderant Discipline Project of
   Universities in Jiangsu Province, Nursing Science Open Fund of Nanjing
   University of Chinese Medicine (YSHL2016-018), Top-notch Academic
   Programs Project of Jiangsu Higher Education Institutions (PPZY2015C258)
   and Project of nursing science in Nanjing University of Chinese Medicine
   (NZYHLXPPJG2017-54).
NR 37
TC 4
Z9 4
U1 3
U2 9
PU PERGAMON-ELSEVIER SCIENCE LTD
PI OXFORD
PA THE BOULEVARD, LANGFORD LANE, KIDLINGTON, OXFORD OX5 1GB, ENGLAND
SN 0020-7489
EI 1873-491X
J9 INT J NURS STUD
JI Int. J. Nurs. Stud.
PD JUL
PY 2018
VL 83
BP 25
EP 33
DI 10.1016/j.ijnurstu.2018.04.006
PG 9
WC Nursing
SC Nursing
GA GL7KW
UT WOS:000437381200004
PM 29684832
DA 2020-02-16
ER

PT J
AU Mack, RA
   Gee, CB
AF Mack, Rachel A.
   Gee, Christina B.
TI African American and Latina Adolescent Mothers' and their Children's
   Fathers' Reports of Coparenting and Child Behavior Problems: Child
   Gender as a Moderator
SO JOURNAL OF CHILD AND FAMILY STUDIES
LA English
DT Article
DE Coparenting; Adolescent parents; Minority parents; Externalizing
   behavior; Internalizing behavior
ID MARITAL CONFLICT; EXTERNALIZING SYMPTOMS; DEPRESSIVE SYMPTOMS; MATERNAL
   DEPRESSION; PARENTING ALLIANCE; PRESCHOOLERS; ADJUSTMENT; PREDICTORS;
   SECURITY; FAMILIES
AB Coparenting, the way that parents work together in their roles to parent children, has emerged as an important area for prevention and intervention. Though research indicates that low coparenting quality is associated with increased externalizing and internalizing behavior problems in children, the existing literature is not inclusive of families diverse in sociocultural identity and structure. We examined the link between coparenting and externalizing and internalizing behavior problems and tested the moderating effect of child gender on the relationship between coparenting and child behavior problems in two-year-old children of African American and Latina adolescent mothers. One hundred and thirty five parents (69 mothers and 66 fathers) completed self-report measures of coparenting and child behavior problems when their children were two years old. While we did not find support for a direct association between coparenting quality and child behavior problems, child gender did moderate the association between mother's report of coparenting quality and both externalizing and internalizing behavior problems. High coparenting quality was associated with lower levels of externalizing behavior problems in girls and higher levels of externalizing behavior problems in boys. High quality coparenting was associated with lower levels of internalizing behavior problems in girls, but there was no difference for boys. Though the results for boys were mixed, our findings for girls suggest that high quality coparenting may be a protective factor for the development of both internalizing and externalizing behavior problems. Implications for future research are discussed.
C1 [Mack, Rachel A.; Gee, Christina B.] George Washington Univ, 2125 G St NW, Washington, DC 20052 USA.
RP Mack, RA (reprint author), George Washington Univ, 2125 G St NW, Washington, DC 20052 USA.
EM ramack@gwu.edu
FU NIMHUnited States Department of Health & Human ServicesNational
   Institutes of Health (NIH) - USANIH National Institute of Mental Health
   (NIMH) [5K01MH72504]
FX This study was funded by NIMH grant 5K01MH72504.
NR 65
TC 2
Z9 2
U1 1
U2 5
PU SPRINGER
PI NEW YORK
PA 233 SPRING ST, NEW YORK, NY 10013 USA
SN 1062-1024
EI 1573-2843
J9 J CHILD FAM STUD
JI J. Child Fam. Stud.
PD JUL
PY 2018
VL 27
IS 8
BP 2507
EP 2518
DI 10.1007/s10826-018-1103-7
PG 12
WC Family Studies; Psychology, Developmental; Psychiatry
SC Family Studies; Psychology; Psychiatry
GA GM4QK
UT WOS:000438106800013
DA 2020-02-16
ER

PT J
AU Breinholst, S
   Esbjorn, BH
   Steele, H
AF Breinholst, Sonja
   Esbjorn, Barbara Hoff
   Steele, Howard
TI Attachment and Reflective Functioning in Anxious and Non-anxious
   Children: A Case-Controlled Study
SO JOURNAL OF CHILD AND FAMILY STUDIES
LA English
DT Article
DE Anxiety; Attachment; Child development; Case-controlled study;
   Reflective functioning
ID DSM-IV DISORDERS; DISORGANIZED ATTACHMENT; INTERNALIZING SYMPTOMS;
   ANXIETY DISORDERS; EARLY-CHILDHOOD; ADOLESCENCE; INSECURE; PARENT;
   PREVALENCE; FAMILY
AB Anxiety is a prevalent psychiatric disorders. Theoretically, attachment insecurity is associated with the development of clinical anxiety. Few studies have examined this empirically. The current study investigates possible differences in attachment security and the related construct reflective functioning (Developmental Perspective, Theory of Mind, and Diversity of Feeling) in a case-controlled design between an index group of clinically anxious children (n = 111) and a control group of non-anxious children (n = 111) matched on age and gender. Clinical interviews established anxiety, attachment, and reflective functioning. No significant differences in attachment classification or Developmental Perspective emerged; however, index children had significantly poorer ratings on Theory of Mind and Diversity of Feeling. Insecure attachment might be a global risk factor rather than a risk factor for anxiety. Poorer scores on Theory of Mind and Diversity of Feeling might reflect genuinely lower abilities, or be results of the cognitive strategies applied by anxious children.
C1 [Breinholst, Sonja; Esbjorn, Barbara Hoff] Univ Copenhagen, Dept Psychol, Copenhagen, Denmark.
   [Steele, Howard] New Sch Social Res, Dept Psychol, New York, NY 10011 USA.
RP Breinholst, S (reprint author), Univ Copenhagen, Dept Psychol, Copenhagen, Denmark.
EM Sonja.breinholst@psy.ku.dk
OI Esbjorn, Barbara Hoff/0000-0002-4919-7209; Breinholst,
   Sonja/0000-0002-9583-6403
NR 45
TC 1
Z9 1
U1 0
U2 6
PU SPRINGER
PI NEW YORK
PA 233 SPRING ST, NEW YORK, NY 10013 USA
SN 1062-1024
EI 1573-2843
J9 J CHILD FAM STUD
JI J. Child Fam. Stud.
PD JUL
PY 2018
VL 27
IS 8
BP 2622
EP 2631
DI 10.1007/s10826-018-1106-4
PG 10
WC Family Studies; Psychology, Developmental; Psychiatry
SC Family Studies; Psychology; Psychiatry
GA GM4QK
UT WOS:000438106800023
DA 2020-02-16
ER

PT J
AU Langlais, MR
   DeAnda, JS
   Anderson, ER
   Greene, SM
AF Langlais, Michael R.
   DeAnda, Jacqueline S.
   Anderson, Edward R.
   Greene, Shannon M.
TI The Impact of Mothers' Post-Divorce Dating Breakups on Children's
   Problem Behaviors
SO JOURNAL OF CHILD AND FAMILY STUDIES
LA English
DT Article
DE Post-divorce dating; Children's problem behaviors; Family transitions;
   Repartnering; Family systems theory
ID DIVORCE; ADJUSTMENT; CONSEQUENCES; TRANSITIONS; REMARRIAGE; DISTRESS;
   QUALITY; RISK
AB Many parents have concerns about the implications of dating (and subsequent breakups) on their children's wellbeing. Yet, little is known about the ways in which mothers' post-divorce dating breakups influence children's development. According to family systems theory, the effect dating breakups have on children's behavior may be more dependent on the rapport children have with mothers' dating partners than the event of a breakup itself. The goal of this study is to examine the effect of mothers' post-divorce dating breakups on children's adjustment, specifically internalizing and externalizing behaviors, while also testing children's rapport with dating partners as a moderator. The current study used longitudinal, multi-method and multi-informant data of mothers who dated following divorce (N = 270) and children who were aware of their mothers' dating relationships (N = 170). Using hierarchical linear modeling techniques, results indicated no main effect of breakup on children's problem behaviors. However, children's rapport with mothers' dating partners significantly moderated the effects of breakups on children's internalizing behaviors. Children who reported high levels of rapport with dating partners exhibited more internalizing behaviors at breakup compared to children who reported low levels of rapport with dating partners. Additionally, in families where children were aware of their mothers' dating relationships and mothers experienced breakups (n = 88), rapport moderated the effects of breakup for both internalizing and externalizing behaviors. Thus, transitions out of dating relationships appear stressful for children when they established positive relationships with mothers' dating partners. Further implications for post-divorce adjustment are discussed.
C1 [Langlais, Michael R.] Univ Nebraska Kearney, Dept Family Studies, 1917 W 24th St,West Ctr 266W, Kearney, NE 68849 USA.
   [DeAnda, Jacqueline S.; Anderson, Edward R.; Greene, Shannon M.] Univ Texas Austin, Austin, TX 78712 USA.
RP Langlais, MR (reprint author), Univ Nebraska Kearney, Dept Family Studies, 1917 W 24th St,West Ctr 266W, Kearney, NE 68849 USA.
EM langlaismr@unk.edu
OI Langlais, Michael/0000-0001-8892-2808
FU National Institute of Child Health and Human DevelopmentUnited States
   Department of Health & Human ServicesNational Institutes of Health (NIH)
   - USANIH Eunice Kennedy Shriver National Institute of Child Health &
   Human Development (NICHD) [R01 HD41463-01A1]
FX This research was supported in part by a grant from the National
   Institute of Child Health and Human Development, R01 HD41463-01A1. We
   would also like to acknowledge Holly Reidelbach for all of her hard work
   with collecting data for this study.
NR 41
TC 0
Z9 0
U1 2
U2 10
PU SPRINGER
PI NEW YORK
PA 233 SPRING ST, NEW YORK, NY 10013 USA
SN 1062-1024
EI 1573-2843
J9 J CHILD FAM STUD
JI J. Child Fam. Stud.
PD JUL
PY 2018
VL 27
IS 8
BP 2643
EP 2655
DI 10.1007/s10826-018-1095-3
PG 13
WC Family Studies; Psychology, Developmental; Psychiatry
SC Family Studies; Psychology; Psychiatry
GA GM4QK
UT WOS:000438106800025
DA 2020-02-16
ER

PT J
AU McDonnell, CJ
   Garbers, SV
AF McDonnell, Cheryl J.
   Garbers, Samantha V.
TI Adverse Childhood Experiences and Obesity: Systematic Review of
   Behavioral Interventions for Women
SO PSYCHOLOGICAL TRAUMA-THEORY RESEARCH PRACTICE AND POLICY
LA English
DT Review
DE adverse childhood experiences; obesity; systematic review; behavioral
   intervention; adult women
ID BODY-MASS INDEX; SEXUAL-ABUSE; COOCCURRING DISORDERS; ADULT SURVIVORS;
   PHYSICAL ABUSE; MULTIPLE FORMS; NURSES HEALTH; MENTAL-HEALTH;
   GROUP-THERAPY; TRAUMA
AB Objective: Studies have demonstrated a relationship between adverse childhood experiences (ACEs) and adult obesity. Group interventions addressing the psychosocial sequelae of ACES using a trauma-informed approach for adults are well described in the literature. There is also a significant body of literature on the efficacy and proposed structure of interventions addressing weight reduction in adults. However, it is unknown how often interventions addressing attainment of a healthy weight incorporate a specific focus on adult women with a history of ACEs, including childhood abuse and trauma. Method: A systematic review of the literature was conducted using standard approaches. Two additional reviews used broadened inclusion criteria to identify and include group-level interventions that addressed intended outcomes other than obesity. Studies that examined the link between ACEs and obesity as a primary outcome and that provided a description of any potential mediating variables were also identified. The current literature search was conducted as the first step in a multifaceted approach to the development of a set of proposed research protocol designs for an Office on Women's Health-sponsored trauma-informed healthy weight pilot intervention for obese women with a history of ACEs. Results: No articles describing interventions for the treatment of obesity or overweight women with a history of ACEs were identified. Eleven articles describing ACE-related interventions and 15 studies identifying mediators were reviewed. Conclusions: Intervention studies for women with ACEs, other than psychotherapy, are limited. Significant mediators to be considered include anxiety symptoms and internalizing behaviors. Specific recommendations for interventions are provided.
C1 [McDonnell, Cheryl J.] CDM Grp Inc, 7500 Old Georgetown Rd,9th Floor, Bethesda, MD 20814 USA.
   [Garbers, Samantha V.] Columbia Univ, Mailman Sch Publ Hlth, Heilbrunn Dept Populat & Family Hlth, New York, NY 10027 USA.
RP McDonnell, CJ (reprint author), CDM Grp Inc, 7500 Old Georgetown Rd,9th Floor, Bethesda, MD 20814 USA.
EM cheryl.mcdonnell@cdmgroup.com
FU Office on Women's Health [HHSP15-233-SOL-00266]
FX This publication was made possible by Contract HHSP15-233-SOL-00266 from
   the Office on Women's Health. Its contents are solely the responsibility
   of the authors and do not necessarily represent the official views of
   the Office on Women's Health, the Office of the Assistant Secretary for
   Health, or the U.S. Department of Health and Human Services. The authors
   thank Anna Getselman, Executive Director at Augustus C. Long Health
   Sciences Library, and Lee Ann Knapp, Senior Editor at the CDM Group, for
   their technical assistance.
NR 80
TC 2
Z9 2
U1 2
U2 9
PU EDUCATIONAL PUBLISHING FOUNDATION-AMERICAN PSYCHOLOGICAL ASSOC
PI WASHINGTON
PA 750 FIRST ST, NE, WASHINGTON, DC 20002-4242 USA
SN 1942-9681
EI 1942-969X
J9 PSYCHOL TRAUMA-US
JI Psychol. Trauma
PD JUL
PY 2018
VL 10
IS 4
BP 387
EP 395
DI 10.1037/tra0000313
PG 9
WC Psychology, Clinical; Psychiatry
SC Psychology; Psychiatry
GA GM2CW
UT WOS:000437887600001
PM 28758770
DA 2020-02-16
ER

PT J
AU Fenerci, RLB
   DePrince, AP
AF Fenerci, Rebecca L. Babcock
   DePrince, Anne P.
TI Shame and Alienation Related to Child Maltreatment: Links to Symptoms
   Across Generations
SO PSYCHOLOGICAL TRAUMA-THEORY RESEARCH PRACTICE AND POLICY
LA English
DT Article
DE posttrauma appraisals; shame; alienation; intergenerational trauma;
   mother survivors of maltreatment
ID POSTTRAUMATIC-STRESS-DISORDER; PTSD SYMPTOMS; CLINICAL-SAMPLE;
   SEXUAL-ABUSE; TRAUMA; MOTHERS; APPRAISALS; BEHAVIOR; RISK; MEDIATION
AB Objective: The current study investigated associations between appraisals of shame and alienation related to mothers' own experiences of child maltreatment and symptoms across generations-in mothers themselves as well as their toddler/preschool-aged children. Method: Mothers who survived maltreatment (N = 113) with a child between the ages of 2 and 5 were recruited to participate in an online study on Maternal Coping, Attachment and Health. Mother participants completed a series of questionnaires, including those that asked about posttrauma appraisals of their own maltreatment experiences as well as their child's and their own mental health symptoms. Results: When taking into account other posttrauma appraisals (e.g., fear, betrayal, anger, self-blame), maternal shame and alienation were both significantly associated with maternal trauma-related distress (a composite of anxiety, PTSD, dissociation, and depressive symptoms). Maternal shame was also significantly linked to child internalizing symptoms and externalizing symptoms. Lower levels of fear and higher levels of betrayal were associated with externalizing symptoms as well. Maternal trauma-related distress mediated the relationship between maternal shame and child externalizing symptoms, and partially mediated the relationship between shame and internalizing symptoms. Conclusion: This study is the first of its kind to examine the role of posttrauma appraisals among mother survivors of maltreatment as they relate to symptoms in their young children. Although additional research is necessary, findings suggest that mothers' posttrauma appraisals, such as shame, could be a relevant factor in the early social-emotional development of survivors' children.
C1 [Fenerci, Rebecca L. Babcock; DePrince, Anne P.] Univ Denver, Dept Psychol, Denver, CO 80208 USA.
RP Fenerci, RLB (reprint author), Stonehill Coll, Dept Psychol, 320 Washington St, Easton, MA 02357 USA.
EM rbabcock2@gmail.com
FU Graduate Studies Research Fellowship at the University of Denver
FX This work was supported by a Graduate Studies Research Fellowship at the
   University of Denver.
NR 44
TC 1
Z9 1
U1 0
U2 6
PU EDUCATIONAL PUBLISHING FOUNDATION-AMERICAN PSYCHOLOGICAL ASSOC
PI WASHINGTON
PA 750 FIRST ST, NE, WASHINGTON, DC 20002-4242 USA
SN 1942-9681
EI 1942-969X
J9 PSYCHOL TRAUMA-US
JI Psychol. Trauma
PD JUL
PY 2018
VL 10
IS 4
BP 419
EP 426
DI 10.1037/tra0000332
PG 8
WC Psychology, Clinical; Psychiatry
SC Psychology; Psychiatry
GA GM2CW
UT WOS:000437887600005
PM 29154593
DA 2020-02-16
ER

PT J
AU Cronin, TJ
   Pepping, CA
   O'Donovan, A
AF Cronin, Timothy J.
   Pepping, Christopher A.
   O'Donovan, Analise
TI Attachment to friends and psychosocial well-being: The role of emotion
   regulation
SO CLINICAL PSYCHOLOGIST
LA English
DT Article
DE attachment; emotion regulation; friendship; psychological distress
ID GENERALIZED ANXIETY DISORDER; ADULT ATTACHMENT; SOCIAL SUPPORT; NEGATIVE
   MOOD; DEPRESSION; METAANALYSIS; DYSREGULATION; ADOLESCENCE; SYMPTOMS;
   STRESS
AB BackgroundAttachment insecurity is associated with poor mental health across the life span, and increasing evidence suggests that emotion regulation difficulties are implicated in these associations. To date, research has focused largely on adult attachment in the context of romantic relationships; however, close friendships are well-established predictors of mental health and well-being, and little is known about the influence of attachment in the context of close friendships on mental health, and the potential role of emotion regulation. The present research examined whether attachment to friends was associated with mental health and interpersonal functioning, and whether emotion regulation mediated these associations.
   MethodA sample of 243 adults (Mage = 20.91 years) completed an online questionnaire assessing attachment to friends, emotion regulation, mental health, and interpersonal functioning.
   ResultsEmotion dysregulation mediated the association between attachment anxiety and depression, anxiety, stress, and interpersonal distress. There were also direct effects of attachment anxiety on symptoms of anxiety and interpersonal distress. Emotion dysregulation did not mediate the association between attachment avoidance and psychosocial outcomes, though attachment avoidance directly predicted depression and interpersonal distress.
   ConclusionsThis research highlights that emotion dysregulation may be one mechanism underlying the association between anxious attachment to friends and poor psychosocial functioning. Clinical interventions may therefore benefit from assessing attachment in the context of friendships, and targeting emotion dysregulation for those high in attachment anxiety.
C1 [Cronin, Timothy J.; Pepping, Christopher A.] La Trobe Univ, Sch Psychol & Publ Hlth, Melbourne, Vic, Australia.
   [O'Donovan, Analise] Griffith Univ, Sch Appl Psychol, Brisbane, Qld, Australia.
   [O'Donovan, Analise] Griffith Univ, Menzies Hlth Inst Queensland, Brisbane, Qld, Australia.
RP Pepping, CA (reprint author), La Trobe Univ, Sch Psychol & Publ Hlth, Kingsbury Dr, Bundoora, Vic 3083, Australia.
EM c.pepping@latrobe.edu.au
NR 61
TC 2
Z9 2
U1 6
U2 25
PU WILEY
PI HOBOKEN
PA 111 RIVER ST, HOBOKEN 07030-5774, NJ USA
SN 1328-4207
EI 1742-9552
J9 CLIN PSYCHOL-UK
JI Clin. Psychol.
PD JUL
PY 2018
VL 22
IS 2
SI SI
BP 158
EP 167
DI 10.1111/cp.12159
PG 10
WC Psychology, Clinical; Psychology
SC Psychology
GA GL4HD
UT WOS:000437109900006
DA 2020-02-16
ER

PT J
AU Giunta, L
   Iselin, AMR
   Lansford, JE
   Eisenberg, N
   Lunetti, C
   Thartori, E
   Basili, E
   Pastorelli, C
   Bacchini, D
   Tirado, LMU
   Gerbino, M
AF Di Giunta, Laura
   Iselin, Anne-Marie R.
   Lansford, Jennifer E.
   Eisenberg, Nancy
   Lunetti, Carolina
   Thartori, Eriona
   Basili, Emanuele
   Pastorelli, Concetta
   Bacchini, Dario
   Uribe Tirado, Liliana Maria
   Gerbino, Maria
TI Parents' and early adolescents' self-efficacy about anger regulation and
   early adolescents' internalizing and externalizing problems: A
   longitudinal study in three countries (vol 64, pg 124, 2018)
SO JOURNAL OF ADOLESCENCE
LA English
DT Correction
C1 [Di Giunta, Laura; Lunetti, Carolina; Thartori, Eriona; Basili, Emanuele; Pastorelli, Concetta; Gerbino, Maria] Sapienza Univ Rome, Psychol Dept, Rome, Italy.
   [Iselin, Anne-Marie R.] Univ N Carolina, Psychol Dept, Wilmington, NC 28401 USA.
   [Lansford, Jennifer E.] Duke Univ, Ctr Child & Family Policy, Durham, NC 27706 USA.
   [Eisenberg, Nancy] Arizona State Univ, Psychol Dept, Tempe, AZ 85287 USA.
   [Bacchini, Dario] Univ Naples 2, Psychol Dept, Naples, Italy.
   [Uribe Tirado, Liliana Maria] Univ San Buenaventura, Psychol Dept, Bogota, Colombia.
RP Giunta, L (reprint author), Sapienza Univ Rome, Psychol Dept, Rome, Italy.
EM laura.digiunta@uniroma1.it
RI DI GIUNTA, LAURA/T-1042-2017
NR 2
TC 0
Z9 0
U1 0
U2 5
PU ACADEMIC PRESS LTD- ELSEVIER SCIENCE LTD
PI LONDON
PA 24-28 OVAL RD, LONDON NW1 7DX, ENGLAND
SN 0140-1971
EI 1095-9254
J9 J ADOLESCENCE
JI J. Adolesc.
PD JUL
PY 2018
VL 66
BP 19
EP 20
DI 10.1016/j.adolescence.2018.04.002
PG 2
WC Psychology, Developmental
SC Psychology
GA GL3WH
UT WOS:000437074100003
OA Bronze, Green Accepted
DA 2020-02-16
ER

PT J
AU Yoon, D
   Yoon, S
   Park, J
   Yoon, M
AF Yoon, Dalhee
   Yoon, Susan
   Park, Jiho
   Yoon, Miyoung
TI A pernicious cycle: Finding the pathways from child maltreatment to
   adolescent peer victimization
SO CHILD ABUSE & NEGLECT
LA English
DT Article
DE Child maltreatment; Peer victimization; Peer relationships; Abuse;
   Adolescents
ID SEXUAL VICTIMIZATION; RISK-FACTORS; EXTERNALIZING BEHAVIOR;
   INTERNALIZING PROBLEMS; ROMANTIC RELATIONSHIPS; POTENTIAL MEDIATORS;
   GENDER-DIFFERENCES; FEMALE HOMELESS; ABUSE; AGGRESSION
AB The purpose of this study was to identify the pathways from childhood physical and sexual abuse to adolescent physical and sexual victimization by assessing behavior symptoms (both internalizing and externalizing) and peer popularity as potential mediating variables. The data derive from Longitudinal Studies of Child Abuse and Neglect (LONGSCAN), which tracks the consequences of child abuse and neglect using five study sites across the US. Child physical and sexual abuse was measured at age 12 using self-reports of life-time maltreatment experiences. Internalizing and externalizing symptoms were assessed at age 12 using the Child Behavior Checklist (CBCL). Peer popularity was assessed at age 14 by teachers. Peer victimization was assessed at age 16 using the modified version of the Juvenile Victimization Questionnaire. The results indicated that physical abuse had no direct effect on either physical or sexual peer victimization, whereas sexual abuse had significant direct effect on both physical and sexual victimization. Assessed at age 12, children who had been physically or sexually maltreated were found to have higher levels of internalizing and externalizing symptoms. These increased symptoms are associated with lower peer popularity at age 14, which in turn is associated with greater physical and sexual peer victimization at age 16. The findings suggest that multiple points for interventions may exist to disrupt the cycle of victimization. Early assessment and treatment for externalizing symptoms and for low peer popularity may be helpful in preventing physical peer victimization among adolescents who have been physically and/or sexually abused.
C1 [Yoon, Dalhee; Park, Jiho; Yoon, Miyoung] Case Western Reserve Univ, Jack Joseph & Morton Mandel Sch Appl Social Sci, 11235 Bellflower Rd, Cleveland, OH 44106 USA.
   [Yoon, Susan] Ohio State Univ, Coll Social Work, Columbus, OH 43210 USA.
RP Yoon, D (reprint author), Case Western Reserve Univ, Jack Joseph & Morton Mandel Sch Appl Social Sci, 11235 Bellflower Rd, Cleveland, OH 44106 USA.
EM dalhee.yoon@case.edu
NR 74
TC 0
Z9 0
U1 0
U2 3
PU PERGAMON-ELSEVIER SCIENCE LTD
PI OXFORD
PA THE BOULEVARD, LANGFORD LANE, KIDLINGTON, OXFORD OX5 1GB, ENGLAND
SN 0145-2134
EI 1873-7757
J9 CHILD ABUSE NEGLECT
JI Child Abuse Negl.
PD JUL
PY 2018
VL 81
BP 139
EP 148
DI 10.1016/j.chiabu.2018.04.024
PG 10
WC Family Studies; Psychology, Social; Social Work
SC Family Studies; Psychology; Social Work
GA GK7JI
UT WOS:000436375800013
PM 29734111
DA 2020-02-16
ER

PT J
AU Clark, DA
   Klump, KL
   Burt, SA
AF Clark, D. Angus
   Klump, Kelly L.
   Burt, S. Alexandra
TI Parent Depressive Symptomatology Moderates the Etiology of Externalizing
   Behavior in Childhood: An Examination of Gene-Environment Interaction
   Effects
SO DEVELOPMENTAL PSYCHOLOGY
LA English
DT Article
DE externalizing behavior; parental depression; maternal depression; gene
   environment interaction
ID ADOLESCENT ANTISOCIAL-BEHAVIOR; MATERNAL DEPRESSION; INTERNALIZING
   SYMPTOMS; EXPRESSED EMOTION; SEX-DIFFERENCES; TWIN REGISTER; CHILDREN;
   PSYCHOPATHOLOGY; MOTHERS; AGE
AB Parent depressive symptomatology is robust risk factor for externalizing behavior in childhood (Goodman et al., 2011). Although the precise mechanisms underlying this association have yet to be fully illuminated, there is some evidence that parent depression can impact externalizing behavior via both genetic and environmental pathways. In the current study, we investigated the extent to which genetic and environmental influences on externalizing behavior are moderated by parent depressive symptoms (i.e., genotype-environment interaction) in a sample of 2,060, 6- to 11-year-old twins. Results suggest that genetic influences explain more variance in externalizing behavior as maternal depressive symptoms increase, whereas shared environmental effects decrease. These findings were specific to maternal depressive symptoms, however, and did not extend to not paternal depressive symptoms. Findings are critical for understanding the role of parental depression as a risk factor for problematic child behavior, and informing programs that seek to minimize the impact of this risk factor.
C1 [Clark, D. Angus; Klump, Kelly L.; Burt, S. Alexandra] Michigan State Univ, Dept Psychol, E Lansing, MI 48824 USA.
RP Clark, DA (reprint author), Texas A&M Univ, Dept Psychol & Brain Sci, 4235 TAMU, College Stn, TX 77840 USA.
EM dangus3@tamu.edu
FU National Institute of Mental Health (NIMH)United States Department of
   Health & Human ServicesNational Institutes of Health (NIH) - USANIH
   National Institute of Mental Health (NIMH) [R01-MH081813]; Eunice
   Kennedy Shriver National Institute for Child Health and Human
   Development (NICHD) [R01-HD066040]
FX This project was supported by R01-MH081813 from the National Institute
   of Mental Health (NIMH) and R01-HD066040 from the Eunice Kennedy Shriver
   National Institute for Child Health and Human Development (NICHD). The
   content is solely the responsibility of the authors and does not
   necessarily represent the official views of the NIMH, NICHD, or the
   National Institutes of Health. The primary author had full access to all
   of the data in the study and takes responsibility for the integrity of
   the data and the accuracy of the data analysis. The authors thank all
   participating twins and their families for making this work possible.
NR 74
TC 1
Z9 1
U1 4
U2 10
PU AMER PSYCHOLOGICAL ASSOC
PI WASHINGTON
PA 750 FIRST ST NE, WASHINGTON, DC 20002-4242 USA
SN 0012-1649
EI 1939-0599
J9 DEV PSYCHOL
JI Dev. Psychol.
PD JUL
PY 2018
VL 54
IS 7
BP 1277
EP 1289
DI 10.1037/dev0000522
PG 13
WC Psychology, Developmental
SC Psychology
GA GK2FZ
UT WOS:000435943600008
PM 29697999
OA Green Accepted
DA 2020-02-16
ER

PT J
AU Plass-Christl, A
   Otto, C
   Klasen, F
   Wiegand-Grefe, S
   Barkmann, C
   Holling, H
   Schulte-Markwort, M
   Ravens-Sieberer, U
AF Plass-Christl, Angela
   Otto, Christiane
   Klasen, Fionna
   Wiegand-Grefe, Silke
   Barkmann, Claus
   Hoelling, Heike
   Schulte-Markwort, Michael
   Ravens-Sieberer, Ulrike
TI Trajectories of mental health problems in children of parents with
   mental health problems: results of the BELLA study
SO EUROPEAN CHILD & ADOLESCENT PSYCHIATRY
LA English
DT Article
DE Longitudinal studies; Child development; Mental health; Risk factors;
   Protective factors
ID SUBSTANCE USE DISORDERS; MATERNAL DEPRESSIVE SYMPTOMS; ILL PARENTS;
   DIFFICULTIES-QUESTIONNAIRE; ADOLESCENTS KIGGS; GERMAN HEALTH; RISK;
   PSYCHOPATHOLOGY; TRANSMISSION; RESILIENCE
AB Children of parents with mental health problems (CPM) have an increased risk for behavioral and psychological problems. This study investigated the age- and gender-specific course as well as predictors of mental health problems in CPM using the longitudinal data (baseline 1- and 2-year follow-ups) of a German general population sample from the BELLA study. Children and adolescents aged 11-17 years (at baseline) who had a parent with mental health problems (n = 325) were analyzed. The mental health problems of the children were assessed by the self-reported version of the strengths and difficulties questionnaire (SDQ). We used individual growth modeling to investigate the age- and gender-specific course, and the effects of risk as well as personal, familial and social protective factors on self-reported mental health problems in CPM. Additionally, data were examined differentiating internalizing and externalizing mental health problems in CPM. Results indicated that female compared to male CPM showed increasing mental health problems with increasing age. Mental health problems in CPM were associated with lower self-efficacy, worse family climate and less social competence over time. Internalizing problems were associated with lower self-efficacy, less social competence and more severe parental mental health problems. Externalizing problems were associated with lower self-efficacy, worse family climate and lower social competence. The main limitations of the study are the short time period (2 years) covered and the report of mental health problems by only one parent. Our findings should be considered in the development of treatment and prevention programs for mental health problems in CPM.
C1 [Plass-Christl, Angela; Otto, Christiane; Klasen, Fionna; Wiegand-Grefe, Silke; Barkmann, Claus; Schulte-Markwort, Michael; Ravens-Sieberer, Ulrike] Univ Med Ctr Hamburg Eppendorf, Dept Child & Adolescent Psychiat Psychotherapy &, Hamburg, Germany.
   [Hoelling, Heike] Robert Koch Inst, Dept Epidemiol & Hlth Monitoring, Berlin, Germany.
RP Plass-Christl, A (reprint author), Univ Med Ctr Hamburg Eppendorf, Dept Child & Adolescent Psychiat Psychotherapy &, Hamburg, Germany.
EM plass@uke.de
FU German Science FoundationGerman Research Foundation (DFG)
FX The authors thank all participants of the BELLA study and their parents
   for their time and involvement. We also would like to thank the
   Robert-Koch Institute for their ongoing support and co-operation. The
   baseline, 1- and 2-year follow-up assessments of the BELLA study were
   financed by the German Science Foundation.
NR 47
TC 1
Z9 1
U1 1
U2 8
PU SPRINGER
PI NEW YORK
PA 233 SPRING ST, NEW YORK, NY 10013 USA
SN 1018-8827
EI 1435-165X
J9 EUR CHILD ADOLES PSY
JI Eur. Child Adolesc. Psych.
PD JUL
PY 2018
VL 27
IS 7
BP 867
EP 876
DI 10.1007/s00787-017-1084-x
PG 10
WC Psychology, Developmental; Pediatrics; Psychiatry
SC Psychology; Pediatrics; Psychiatry
GA GK2JU
UT WOS:000435956400006
PM 29177564
DA 2020-02-16
ER

PT J
AU Cascardi, M
   Jouriles, EN
AF Cascardi, Michele
   Jouriles, Ernest N.
TI A Study Space Analysis and Narrative Review of Trauma-Informed Mediators
   of Dating Violence
SO TRAUMA VIOLENCE & ABUSE
LA English
DT Article
DE attachment; emotion regulation; trauma; child abuse; PTSD; depression;
   anxiety
ID INTIMATE PARTNER VIOLENCE; POSTTRAUMATIC-STRESS-DISORDER; CHILDHOOD
   PHYSICAL ABUSE; EMOTION REGULATION; ROMANTIC RELATIONSHIPS; ATTACHMENT
   STYLES; INTERGENERATIONAL TRANSMISSION; INTERPARENTAL VIOLENCE; FAMILY
   VIOLENCE; HIGH-SCHOOL
AB Research linking child maltreatment and dating violence in adolescence and emerging adulthood has proliferated in the past two decades; however, the precise mechanisms by which these experiences are related remain elusive. A trauma-informed perspective suggests four particularly promising mediators: maladaptive attachment, emotion regulation difficulties, emotional distress, and hostility. The current article characterizes the status of the empirical literature examining these four mediators using a study space analysis and a narrative review of existing research. An extensive literature search identified 42 papers (44 studies) that met the following criteria: (1) at least one measure of child maltreatment (emotional, physical, sexual, neglect, or exposure to intimate partner violence); (2) a measure of one of the four mediator variables; (3) a measure of dating violence perpetration or victimization; and (4) a sample of adolescents or young adults. The study space analysis suggested several important observations about the research on this topic, including a dearth of studies examining hostility as a mediator and little research using prospective designs or clinical samples. There are also limitations with the conceptualization and measurement of dating violence, child maltreatment, and some of the mediator variables. In addition, few studies examined more than one mediator variable in the same study. The narrative review suggested that maladaptive attachment (specifically insecure attachment styles), emotion regulation difficulties (specifically regulation of the emotion of anger), and emotional distress construed broadly represent promising mediators of the association between child maltreatment and dating violence, but conclusions about mediation must remain tentative given the state of the literature. The discussion offers recommendations for improved theoretical and empirical rigor to advance future research on mechanisms linking child maltreatment and dating violence.
C1 [Cascardi, Michele] William Paterson Univ, Dept Psychol, 300 Pompton Ave, Wayne, NJ 07470 USA.
   [Jouriles, Ernest N.] Southern Methodist Univ, Dept Psychol, Dallas, TX 75275 USA.
RP Cascardi, M (reprint author), William Paterson Univ, Dept Psychol, 300 Pompton Ave, Wayne, NJ 07470 USA.
EM cascardim@wpunj.edu
NR 144
TC 2
Z9 2
U1 1
U2 6
PU SAGE PUBLICATIONS INC
PI THOUSAND OAKS
PA 2455 TELLER RD, THOUSAND OAKS, CA 91320 USA
SN 1524-8380
EI 1552-8324
J9 TRAUMA VIOLENCE ABUS
JI Trauma Violence Abus.
PD JUL
PY 2018
VL 19
IS 3
BP 266
EP 285
DI 10.1177/1524838016659485
PG 20
WC Criminology & Penology; Family Studies; Social Work
SC Criminology & Penology; Family Studies; Social Work
GA GK3UW
UT WOS:000436075200002
PM 27470578
DA 2020-02-16
ER

PT J
AU Liddle, HA
   Dakof, GA
   Rowe, CL
   Henderson, C
   Greenbaum, P
   Wang, W
   Alberga, L
AF Liddle, Howard A.
   Dakof, Gayle A.
   Rowe, Cynthia L.
   Henderson, Craig
   Greenbaum, Paul
   Wang, Wei
   Alberga, Linda
TI Multidimensional Family Therapy as a community-based alternative to
   residential treatment for adolescents with substance use and
   co-occurring mental health disorders
SO JOURNAL OF SUBSTANCE ABUSE TREATMENT
LA English
DT Article
DE Residential treatment; Multidimensional Family Therapy; Substance use;
   Dual diagnosis; Adolescents
ID RANDOMIZED CONTROLLED-TRIAL; INSTITUTIONAL YOUTH CARE; DRUG-TREATMENT;
   MULTILEVEL METAANALYSIS; ABUSING ADOLESCENTS; TREATMENT ADHERENCE;
   12-MONTH OUTCOMES; CLINICAL-TRIAL; IMPLEMENTATION; EQUIVALENCE
AB This randomized clinical trial (RCT) compared Multidimensional Family Therapy (MDFT) with residential treatment (RT) for adolescents with co-occurring substance use and mental health disorders on substance use, delinquency, and mental health symptoms. Using an intent-to-treat design, 113 adolescents who had been referred for residential treatment were randomly assigned to either RT or MDFT in the home/community. The sample was primarily male (75%) and Hispanic (68%) with an average age of 15.4 years. Seventy-one percent of youth had at least one previous residential treatment placement. Participants were assessed at baseline and at 2, 4, 12 and 18 months post-baseline. During the early phase of treatment (baseline to 2 months), youth in both treatments showed significant reductions in substance use [substance use problems (d = 1.10), frequency of use (d = 1.36)], delinquent behaviors (d = 0.18) and externalizing symptoms (d = 0.77), and youth receiving MDFT reported significantly greater reductions in internalizing symptoms than youth receiving RT (d = 0.42). In phase 2, from 2 to 18 months after baseline, youth in MDFT maintained their early treatment decreases in substance use problems (d = 0.51), frequency of use (d = 0.24), and delinquent behaviors (d = 0.42) more effectively than youth in RT. During this period, there were no significant treatment differences in maintenance of gains for externalizing and internalizing symptoms. Results suggest that Multidimensional Family Therapy is a promising alternative to residential treatment for youth with substance use and co-occurring disorders. The results, if supported through replication, are important because they challenge the prevailing assumption that adolescents who meet criteria for residential treatment cannot be adequately managed in a non-residential setting.
C1 [Liddle, Howard A.; Dakof, Gayle A.; Rowe, Cynthia L.; Alberga, Linda] Univ Miami, Miller Sch Med, Miami, FL 33136 USA.
   [Henderson, Craig] Sam Houston State Univ, Huntsville, TX 77340 USA.
   [Greenbaum, Paul; Wang, Wei] Univ S Florida, Tampa, FL USA.
RP Dakof, GA (reprint author), Univ Miami, Miller Sch Med, Dept Publ Hlth Sci, Miami, FL 33136 USA.
EM gdakof@umail.miami.edu
RI Henderson, Craig/K-3675-2019
FU National Institute on Drug AbuseUnited States Department of Health &
   Human ServicesNational Institutes of Health (NIH) - USANIH National
   Institute on Drug Abuse (NIDA) [P50DA011328]
FX This work was supported by the National Institute on Drug Abuse [grant #
   P50DA011328].
NR 81
TC 6
Z9 6
U1 1
U2 9
PU PERGAMON-ELSEVIER SCIENCE LTD
PI OXFORD
PA THE BOULEVARD, LANGFORD LANE, KIDLINGTON, OXFORD OX5 1GB, ENGLAND
SN 0740-5472
J9 J SUBST ABUSE TREAT
JI J. Subst. Abus. Treat.
PD JUL
PY 2018
VL 90
BP 47
EP 56
DI 10.1016/j.jsat.2018.04.011
PG 10
WC Psychology, Clinical; Substance Abuse
SC Psychology; Substance Abuse
GA GK1OY
UT WOS:000435889300006
PM 29866383
DA 2020-02-16
ER

PT J
AU van Wijk-Herbrink, MF
   Bernstein, DP
   Broers, NJ
   Roelofs, J
   Rijkeboer, MM
   Arntz, A
AF van Wijk-Herbrink, Marjolein F.
   Bernstein, David P.
   Broers, Nick J.
   Roelofs, Jeffrey
   Rijkeboer, Marleen M.
   Arntz, Arnoud
TI Internalizing and Externalizing Behaviors Share a Common Predictor: the
   Effects of Early Maladaptive Schemas Are Mediated by Coping Responses
   and Schema Modes
SO JOURNAL OF ABNORMAL CHILD PSYCHOLOGY
LA English
DT Article
DE Early maladaptive schemas; Coping; Schema modes; Adolescents;
   Internalizing behavior problems; Externalizing behavior problems
ID NONCLINICAL POPULATION; SHORT-FORM; QUESTIONNAIRE; ADOLESCENTS; THERAPY;
   PSYCHOPATHOLOGY; VIOLATION; SYMPTOMS; VALIDITY; SAMPLE
AB We investigated the relationships of adolescents' internalizing and externalizing behaviors with their early maladaptive schemas (EMS), coping responses, and schema modes. We focused on EMS related to experiences of disconnection and rejection that comprise vulnerable emotions, such as shame, mistrust, deprivation, abandonment, and isolation/alienation. This cross-sectional study included a total of 699 adolescents (combined clinical and non-referred sample) who were 11 to 18 years old (M = 14.6; SD = 1.6), and of which 45% was male. All participants completed self-report questionnaires on EMS, coping responses, schema modes, and behavior problems. We aimed to clarify the relationships between these variables by testing mediation, moderation, and moderated mediation models. In general, coping responses functioned as mediators rather than moderators in the relationships between EMS and schema modes. Furthermore, EMS regarding experiences of disconnection and rejection were related to both internalizing and externalizing behavior problems, and coping responses and schema modes mediated these effects. In conclusion, although adolescent internalizing and externalizing behavior problems manifest quite differently, they seem related to the same EMS.
C1 [van Wijk-Herbrink, Marjolein F.; Bernstein, David P.] Conrisq Grp, Post Box 1, NL-6670 AA Zetten, Netherlands.
   [van Wijk-Herbrink, Marjolein F.; Bernstein, David P.; Roelofs, Jeffrey] Maastricht Univ, Dept Clin Psychol Sci, Post Box 616, NL-6200 MD Maastricht, Netherlands.
   [Broers, Nick J.] Maastricht Univ, Dept Methodol & Stat, Post Box 616, NL-6200 MD Maastricht, Netherlands.
   [Rijkeboer, Marleen M.] Univ Utrecht, Dept Clin Psychol, Post Box 80140, NL-3508 TC Utrecht, Netherlands.
   [Arntz, Arnoud] Univ Amsterdam, Dept Clin Psychol, Post Box 15933, NL-1001 NK Amsterdam, Netherlands.
RP van Wijk-Herbrink, MF (reprint author), Conrisq Grp, Post Box 1, NL-6670 AA Zetten, Netherlands.; van Wijk-Herbrink, MF (reprint author), Maastricht Univ, Dept Clin Psychol Sci, Post Box 616, NL-6200 MD Maastricht, Netherlands.
EM m.vanwijkherbrink@ogheldring.nl
RI Arntz, Arnoud/M-3011-2013
OI Arntz, Arnoud/0000-0002-7992-2272
FU Conrisq Group
FX This study has been financially supported by the Conrisq Group. Special
   thanks go out to treatment facilities Ottho Gerhard Heldringstichting in
   Zetten, and Bijzonder Jeugdwerk in Deurne (both part of Conrisq Group),
   the Netherlands, where data collection of the clinical sample took
   place. Also special thanks to secondary school Elzendaal College in
   Boxmeer, the Netherlands, for facilitating data collection of the
   non-referred sample. Finally, we would like to thank Andrea Bunermann
   and Tessa Runge for their assistance in the data collection.
NR 42
TC 4
Z9 4
U1 3
U2 16
PU SPRINGER/PLENUM PUBLISHERS
PI NEW YORK
PA 233 SPRING ST, NEW YORK, NY 10013 USA
SN 0091-0627
EI 1573-2835
J9 J ABNORM CHILD PSYCH
JI J. Abnorm. Child Psychol.
PD JUL
PY 2018
VL 46
IS 5
BP 907
EP 920
DI 10.1007/s10802-017-0386-2
PG 14
WC Psychology, Clinical; Psychology, Developmental
SC Psychology
GA GK0NW
UT WOS:000435808600001
PM 29330671
OA Green Published, Other Gold
DA 2020-02-16
ER

PT J
AU Jouriles, EN
   McFarlane, J
   Vu, NL
   Maddoux, J
   Rosenfield, D
   Symes, L
   Fredland, N
   Paulson, R
AF Jouriles, Ernest N.
   McFarlane, Judith
   Vu, Nicole L.
   Maddoux, John
   Rosenfield, David
   Symes, Lene
   Fredland, Nina
   Paulson, Rene
TI Mothers' Posttraumatic Stress and Child Adjustment Problems in Families
   Seeking Services for Intimate Partner Violence
SO JOURNAL OF CONSULTING AND CLINICAL PSYCHOLOGY
LA English
DT Article
DE intimate partner violence; posttraumatic stress; child adjustment
   problems
ID SHORT SCREENING SCALE; COGNITIVE-CONTEXTUAL FRAMEWORK; RANDOMIZED
   CLINICAL-TRIAL; REDUCING CONDUCT PROBLEMS; DOMESTIC VIOLENCE; BATTERED
   WOMEN; BEHAVIOR PROBLEMS; MARITAL CONFLICT; FEMALE VICTIMS; PTSD
   SYMPTOMS
AB Objective: This study examines whether fluctuation in mothers' posttraumatic stress symptoms (PTSSs) predicts fluctuation in child adjustment problems in families seeking services for intimate partner violence (IPV). Method: Participants were 300 mothers (mean age = 30.65 years) of children (mean age = 6.88 years; 49% female) who were seeking shelter or legal services because of IPV. Most mothers identified as Hispanic (57%), followed by Black/African American (26%). Mothers reported PTSSs on a 7-item screening measure and reported child externalizing and internalizing problems on the Child Behavior Checklist. Mother and child functioning were assessed shortly after the mothers' requested services and then every 4 months for a 5-year period. Results: Eighty-one percent of mothers reported clinical levels of PTSSs at the initial assessment. As hypothesized, fluctuation in mothers' PTSSs predicted fluctuation in child externalizing and internalizing problems during the ensuing 4-month period. These relations, however, occurred within subjects but not between subjects. The within-subject associations emerged after accounting for IPV and mothers' depressive symptoms and were stronger for older children than younger children. The strength of the associations decreased over time. Conclusions: Addressing women's trauma symptoms at the point of seeking services for IPV has possible implications for child mental health. Attempting to reduce mothers' PTSSs may have positive effects for women as well as their children.
C1 [Jouriles, Ernest N.; Vu, Nicole L.; Rosenfield, David] Southern Methodist Univ, Dept Psychol, POB 750442, Dallas, TX 75275 USA.
   [McFarlane, Judith; Maddoux, John; Symes, Lene; Fredland, Nina; Paulson, Rene] Texas Womans Univ, Nelda C Stark Coll Nursing, Denton, TX 76204 USA.
RP Jouriles, EN (reprint author), Southern Methodist Univ, Dept Psychol, POB 750442, Dallas, TX 75275 USA.
EM ejourile@smu.edu
FU Houston Endowment
FX This research was supported with funding from The Houston Endowment.
NR 78
TC 1
Z9 1
U1 1
U2 8
PU AMER PSYCHOLOGICAL ASSOC
PI WASHINGTON
PA 750 FIRST ST NE, WASHINGTON, DC 20002-4242 USA
SN 0022-006X
EI 1939-2117
J9 J CONSULT CLIN PSYCH
JI J. Consult. Clin. Psychol.
PD JUL
PY 2018
VL 86
IS 7
BP 604
EP 614
DI 10.1037/ccp0000318
PG 11
WC Psychology, Clinical
SC Psychology
GA GK2FI
UT WOS:000435941800004
PM 29939054
DA 2020-02-16
ER

PT J
AU Weist, MD
   Eber, L
   Horner, R
   Splett, J
   Putnam, R
   Barrett, S
   Perales, K
   Fairchild, AJ
   Hoover, S
AF Weist, Mark D.
   Eber, Lucille
   Horner, Robert
   Splett, Joni
   Putnam, Robert
   Barrett, Susan
   Perales, Kelly
   Fairchild, Amanda J.
   Hoover, Sharon
TI Improving Multitiered Systems of Support for Students With
   "Internalizing" Emotional/Behavioral Problems
SO JOURNAL OF POSITIVE BEHAVIOR INTERVENTIONS
LA English
DT Article
DE challenging behaviors; elementary and middle school; adolescent;
   positive behavior support; school mental health
ID POSITIVE BEHAVIOR SUPPORT; MENTAL-HEALTH-SERVICES; INTERVENTIONS;
   ANXIETY; SCHOOLS; ADOLESCENTS; DISORDERS; CHILDREN; YOUTH; COMORBIDITY
AB A recently defined interconnected systems framework (ISF) provides explicit guidance on steps to align positive behavioral interventions and supports (PBIS) and expanded school mental health (SMH) within the multitiered system of support (MTSS). As PBIS and SMH strategies align, there are opportunities to expand and improve effective programs and services for students at all tiers of the MTSS. A prominent need is to improve programs and services for students presenting internalizing disorders such as those related to trauma, depression, and anxiety. In this article, we discuss relevant issues involved in improving multitiered systems/interventions for students presenting internalizing problems and provide guidance for this work in dimensions of cross-system collaboration (with major emphasis on effective teams), implementing evidence-based practices, and data-based decision making/quality improvement. The article concludes with recommendations for practice, research, and policy to improve MTSS for students presenting internalizing problems.
C1 [Weist, Mark D.; Fairchild, Amanda J.] Univ South Carolina, 1512 Pendleton St, Columbia, SC 29028 USA.
   [Eber, Lucille] Midwest Posit Behav Intervent & Supports PBIS Net, Lombard, IL USA.
   [Horner, Robert] Univ Oregon, Eugene, OR 97403 USA.
   [Splett, Joni; Perales, Kelly] Univ Florida, Gainesville, FL USA.
   [Putnam, Robert] May Inst, Quincy, MA USA.
   [Barrett, Susan] Midatlantic PBIS Network, Towson, MD USA.
   [Hoover, Sharon] Univ Maryland, Sch Med, Baltimore, MD 21201 USA.
RP Weist, MD (reprint author), Univ South Carolina, 1512 Pendleton St, Columbia, SC 29028 USA.
EM WEIST@mailbox.sc.edu
FU Positive Behavioral Interventions & Supports Technical Assistance Center
   - Office of Special Education Programs; University of Maryland Center
   for School Mental Health - Health Resources and Services Administration
FX We express appreciation for the significant support for this work from
   the Positive Behavioral Interventions & Supports Technical Assistance
   Center funded by the Office of Special Education Programs, and from the
   University of Maryland Center for School Mental Health funded by the
   Health Resources and Services Administration. Thanks are also extended
   to Josh Bradley, Nicole Gibson, and Ashley Quell for their help with the
   article.
NR 77
TC 9
Z9 9
U1 1
U2 11
PU SAGE PUBLICATIONS INC
PI THOUSAND OAKS
PA 2455 TELLER RD, THOUSAND OAKS, CA 91320 USA
SN 1098-3007
EI 1538-4772
J9 J POSIT BEHAV INTERV
JI J. Posit. Behav. Interv.
PD JUL
PY 2018
VL 20
IS 3
BP 172
EP 184
DI 10.1177/1098300717753832
PG 13
WC Psychology, Clinical; Education, Special
SC Psychology; Education & Educational Research
GA GK1VY
UT WOS:000435912000005
DA 2020-02-16
ER

PT J
AU Gagner, C
   Landry-Roy, C
   Bernier, A
   Gravel, J
   Beauchamp, MH
AF Gagner, Charlotte
   Landry-Roy, Catherine
   Bernier, Annie
   Gravel, Jocelyn
   Beauchamp, Miriam H.
TI Behavioral consequences of mild traumatic brain injury in preschoolers
SO PSYCHOLOGICAL MEDICINE
LA English
DT Article
DE Traumatic brain injury; childhood; behavioral problems; preschool period
ID 5-YEAR FOLLOW-UP; HEAD-INJURY; PSYCHIATRIC-DISORDERS; BIRTH COHORT;
   CHILDREN; PREDICTORS; OUTCOMES; RECOVERY; RISK; AGE
AB Background. Pediatric traumatic brain injury (TBI) is a leading cause of long-term disability in children and adolescents worldwide. Amongst the wide array of consequences known to occur after pediatric TBI, behavioral impairments are among the most widespread and may particularly affect children who sustain injury early in the course of development. The aim of this study was to investigate the presence of internalizing and externalizing behavioral problems 6 months after preschool (i.e. 18-60 months old) mild TBI.
   Methods. This work is part of a prospective, longitudinal cohort study of preschool TBI. Participants (N = 229) were recruited to one of three groups: children with mild TBI, typically developing children and orthopedic injured (OI) children. Mothers of children in all three groups completed the Child Behavior Checklist as a measure of behavioral outcomes 6-month post-injury. Demographics, injury-related characteristics, level of parental distress, and estimates of pre-injury behavioral problems were also documented.
   Results. The three groups did not differ on baseline characteristics (e.g. demographics and pre-injury behavioral problems for the mild TBI and OI groups) and level of parental distress. Mothers' ratings of internalizing and externalizing behaviors were higher in the mild TBI group compared with the two control groups. Pre-injury behavioral problems and maternal distress were found to be significant predictors of outcome.
   Conclusion. Our results show that even in its mildest form, preschool TBI may cause disruption to the immature brain serious enough to result in behavioral changes, which persist for several months post-injury.
C1 [Gagner, Charlotte; Landry-Roy, Catherine; Bernier, Annie; Beauchamp, Miriam H.] Univ Montreal, Dept Psychol, Montreal, PQ, Canada.
   [Gagner, Charlotte; Landry-Roy, Catherine; Gravel, Jocelyn; Beauchamp, Miriam H.] Ste Justine Hosp Res Ctr, Montreal, PQ, Canada.
RP Beauchamp, MH (reprint author), Univ Montreal, Dept Psychol, Montreal, PQ, Canada.; Beauchamp, MH (reprint author), Ste Justine Hosp Res Ctr, Montreal, PQ, Canada.
EM miriam.beauchamp@umontreal.ca
FU Canadian Health Research Fund (CIHR) [MOP111036]
FX We are grateful for the work of Cindy Beaudoin and the members of the
   LION project. We also thank the Emergency Department team, in
   particular, Maryse Lagace, Ramona Cook, and the "PIEUVRES' group for
   their assistance with recruitment. All phases of this study were
   supported by the Canadian Health Research Fund (CIHR), grant number
   MOP111036.
NR 50
TC 5
Z9 5
U1 1
U2 6
PU CAMBRIDGE UNIV PRESS
PI NEW YORK
PA 32 AVENUE OF THE AMERICAS, NEW YORK, NY 10013-2473 USA
SN 0033-2917
EI 1469-8978
J9 PSYCHOL MED
JI Psychol. Med.
PD JUL
PY 2018
VL 48
IS 9
BP 1551
EP 1559
DI 10.1017/S0033291717003221
PG 9
WC Psychology, Clinical; Psychiatry; Psychology
SC Psychology; Psychiatry
GA GJ8OR
UT WOS:000435649900017
PM 29173217
DA 2020-02-16
ER

PT J
AU Toseeb, U
   McChesney, G
   Wolke, D
AF Toseeb, Umar
   McChesney, Gillian
   Wolke, Dieter
TI The Prevalence and Psychopathological Correlates of Sibling Bullying in
   Children with and without Autism Spectrum Disorder
SO JOURNAL OF AUTISM AND DEVELOPMENTAL DISORDERS
LA English
DT Article
DE Sibling bullying; Autism spectrum disorder; Psychopathology; Childhood;
   Prosocial; Millennium Cohort Study
ID PEER VICTIMIZATION; SOCIAL COMPETENCE; ADOLESCENTS; AGGRESSION; WELL;
   IMPAIRMENT; CHILDHOOD; EDUCATION; PARENTS; MOTHERS
AB Using data from a prospective population based study, the prevalence and psychopathological correlates of sibling bullying in children with and without autism spectrum disorder (ASD) were estimated. There were 475 children with ASD and 13,702 children without ASD aged 11 years. Children with ASD were more likely to be bullied by their siblings compared to those without ASD. They were also more likely than those without ASD to both bully and be bullied by their siblings, which was associated with lower prosocial skills as well as more internalizing and externalizing problems compared to those not involved in any sibling bullying. Interventions to improve social and emotional outcomes in children with ASD should focus on both the affected and the unaffected sibling.
C1 [Toseeb, Umar] Univ York, Dept Educ, Derwent Coll, York YO10 5DD, N Yorkshire, England.
   [McChesney, Gillian] Manchester Metropolitan Univ, Dept Psychol, Brooks Bldg,53 Bonsall St, Manchester M15 6GX, Lancs, England.
   [Wolke, Dieter] Univ Warwick, Dept Psychol, Coventry CV4 7AL, W Midlands, England.
RP Toseeb, U (reprint author), Univ York, Dept Educ, Derwent Coll, York YO10 5DD, N Yorkshire, England.
EM umar.toseeb@york.ac.uk
RI Wolke, Dieter/Z-1581-2019; Romanova, Raisa/O-5724-2018
OI Wolke, Dieter/0000-0003-0304-268X; Toseeb, Umar/0000-0002-7536-2722
NR 46
TC 4
Z9 4
U1 1
U2 11
PU SPRINGER/PLENUM PUBLISHERS
PI NEW YORK
PA 233 SPRING ST, NEW YORK, NY 10013 USA
SN 0162-3257
EI 1573-3432
J9 J AUTISM DEV DISORD
JI J. Autism Dev. Disord.
PD JUL
PY 2018
VL 48
IS 7
BP 2308
EP 2318
DI 10.1007/s10803-018-3484-2
PG 11
WC Psychology, Developmental
SC Psychology
GA GJ1CZ
UT WOS:000434993000005
PM 29423609
OA Green Published, Other Gold, Green Accepted
DA 2020-02-16
ER

PT J
AU Kansky, J
   Allen, JP
AF Kansky, Jessica
   Allen, Joseph P.
TI Long-Term Risks and Possible Benefits Associated with Late Adolescent
   Romantic Relationship Quality
SO JOURNAL OF YOUTH AND ADOLESCENCE
LA English
DT Article
DE Romantic relationships; Dating; Adolescence; Mental health; Conflict;
   Support
ID SEXUAL RELATIONSHIPS; DEPRESSIVE SYMPTOMS; DEVELOPMENTAL TASKS; YOUNG
   ADULTHOOD; ANXIETY; RELIABILITY; INVENTORY; PARENT; LIFE; INVOLVEMENT
AB Adolescent romantic relationships have the potential to affect psychological functioning well into adulthood. This study assessed adolescent romantic relationship qualities as long-term predictors of psychological functioning utilizing a longitudinal multi-method, multi-informant study of 80 participants (59% female; 54% Caucasian, 35% African American, 11% mixed or other race) assessed at age 17 along with their romantic partners and at ages 25-27. Controlling for gender, family income, and baseline mental health, partner-reported hostile conflict at age 17 predicted relative increases in internalizing behaviors from age 17 to 27. In contrast, observed teen support with their partner during a help-seeking task at age 17 predicted relative decreases in externalizing behaviors over time. The results are interpreted as suggesting qualities that may help determine whether adolescent romances have positive vs. negative long-term psychological health implications.
C1 [Kansky, Jessica; Allen, Joseph P.] Univ Virginia, Dept Psychol, Gilmer Hall, Charlottesville, VA 22903 USA.
RP Kansky, J (reprint author), Univ Virginia, Dept Psychol, Gilmer Hall, Charlottesville, VA 22903 USA.
EM jk3gm@virginia.edu
FU National Institute of Child Health and Human DevelopmentUnited States
   Department of Health & Human ServicesNational Institutes of Health (NIH)
   - USANIH Eunice Kennedy Shriver National Institute of Child Health &
   Human Development (NICHD) [R01-HD058305, R01-MH58066]
FX This study was funded by the National Institute of Child Health and
   Human Development (grant numbers R01-HD058305 and R01-MH58066).
NR 86
TC 1
Z9 1
U1 1
U2 7
PU SPRINGER/PLENUM PUBLISHERS
PI NEW YORK
PA 233 SPRING ST, NEW YORK, NY 10013 USA
SN 0047-2891
EI 1573-6601
J9 J YOUTH ADOLESCENCE
JI J. Youth Adolesc.
PD JUL
PY 2018
VL 47
IS 7
BP 1531
EP 1544
DI 10.1007/s10964-018-0813-x
PG 14
WC Psychology, Developmental
SC Psychology
GA GJ5DR
UT WOS:000435402000013
PM 29404910
OA Green Accepted
DA 2020-02-16
ER

PT J
AU Booker, JA
   Capriola-Hall, NN
   Ollendick, TH
AF Booker, Jordan A.
   Capriola-Hall, Nicole N.
   Ollendick, Thomas H.
TI Parental Influences and Child Internalizing Outcomes across Multiple
   Generations
SO JOURNAL OF CHILD AND FAMILY STUDIES
LA English
DT Article
DE Phobia; Anxiety; Parental rearing; Intergenerational processes;
   Hierarchical linear modeling
ID ONE-SESSION TREATMENT; ANXIETY DISORDERS; RETROSPECTIVE REPORTS; FAMILY
   ENVIRONMENT; FUTURE-DIRECTIONS; PERCEIVED CONTROL; PHOBIAS; BEHAVIOR;
   YOUTH; PSYCHOPATHOLOGY
AB Our objective was to test ways parental caring and over-controlling rearing approaches predict internalizing problems across multiple generations of offspring: from grandparents to parents and from parents to children. We examined whether retrospective perceptions of grandparents' caring and over-controlling behaviors predicted parents' current anxiety problems and rearing behaviors toward their own children in a sample that participated in a clinical trial for youth with a specific phobia (SP). We further tested whether parental anxiety and rearing approaches (as perceived by parents and children) predicted children's longitudinal outcomes of internalizing problems and severity of the SP over time, above and beyond the effects of Cognitive Behavior Therapy (CBT) for the treatment of the SP. We were ultimately interested in testing indirect, intergenerational processes from grandparents to children to identify buffers or risks of anxiety via patterns of care and control from parents. Data were drawn from 113 treatment-seeking children with SPs and their parents (52.2% female, ages 6-15, M age = 8.77, SD = 1.75) from pre-treatment to three-year follow-up. Hierarchical linear models tested the effects of earlier grandparent rearing behaviors on parent and child outcomes and the effects of parent anxiety and rearing behaviors on child outcomes. Models supported indirect effects of grandparent rearing behaviors onto child outcomes via ongoing parent anxiety problems and select rearing behaviors, suggesting these intergenerational processes could potentially maintain anxiety (i.e., use of over-controlling behaviors) or buffer offspring from anxiety risks (i.e., use of care behaviors).
C1 [Booker, Jordan A.] Emory Univ, Dept Psychol, Atlanta, GA 30322 USA.
   [Capriola-Hall, Nicole N.; Ollendick, Thomas H.] Virginia Tech, Dept Psychol, Ctr Child Study, Blacksburg, VA USA.
RP Booker, JA (reprint author), Emory Univ, Dept Psychol, Atlanta, GA 30322 USA.
EM Jordan.Booker@emory.edu
OI Booker, Jordan/0000-0001-8787-8585
FU NIMHUnited States Department of Health & Human ServicesNational
   Institutes of Health (NIH) - USANIH National Institute of Mental Health
   (NIMH) [R01 MH074777]
FX Funding was provided by R01 MH074777 from NIMH. We wish to express
   appreciation to the graduate students and research scientists who
   assisted us with various aspects of this project, including data
   reduction, assessment, and treatment of these youth. We also wish to
   extend thanks to the many undergraduate students at Virginia Tech who
   assisted us with data coding, entry, and verification. Finally, we are
   grateful to the youth and families who participated in this clinical
   research.
NR 39
TC 0
Z9 0
U1 1
U2 4
PU SPRINGER
PI NEW YORK
PA 233 SPRING ST, NEW YORK, NY 10013 USA
SN 1062-1024
EI 1573-2843
J9 J CHILD FAM STUD
JI J. Child Fam. Stud.
PD JUL
PY 2018
VL 27
IS 7
BP 2217
EP 2231
DI 10.1007/s10826-018-1067-7
PG 15
WC Family Studies; Psychology, Developmental; Psychiatry
SC Family Studies; Psychology; Psychiatry
GA GI9NT
UT WOS:000434852600013
PM 30636857
OA Green Accepted
DA 2020-02-16
ER

PT J
AU Lorber, MF
   Xu, S
   Heyman, RE
   Slep, AMS
   Beauchaine, TP
AF Lorber, Michael F.
   Xu, Shu
   Heyman, Richard E.
   Slep, Amy M. Smith
   Beauchaine, Theodore P.
TI Patterns of psychological health problems and family maltreatment among
   United States Air Force members
SO JOURNAL OF CLINICAL PSYCHOLOGY
LA English
DT Article
DE child abuse; latent class analysis; partner abuse; psychological health;
   United States Air Force
ID INTIMATE PARTNER VIOLENCE; CONFLICT-TACTICS-SCALES; ALCOHOL-USE
   DISORDERS; LATENT CLASS ANALYSIS; CHILD MALTREATMENT; EXTERNALIZING
   PSYCHOPATHOLOGY; PSYCHOMETRIC DATA; SUICIDE ATTEMPTS; PHYSICAL ABUSE;
   RISK-FACTORS
AB Objectives:We sought to identify subgroups of individuals based on patterns of psychological health problems (PH; e.g., depressive symptoms, hazardous drinking) and family maltreatment (FM; e.g., child and partner abuse).
   Method:We analyzed data from very large surveys of United States Air Force active duty members with romantic partners and children.
   Results:Latent class analyses indicated six replicable patterns of PH problems and FM. Five of these classes, representing approximate to 98% of survey participants, were arrayed ordinally, with increasing risk of multiple PH problems and FM. A sixth group defied this ordinal pattern, with pronounced rates of FM and externalizing PH problems, but without correspondingly high rates/levels of internalizing PH problems.
   Conclusions:Ramifications of these results for intervention are discussed.
C1 [Lorber, Michael F.; Xu, Shu; Heyman, Richard E.; Slep, Amy M. Smith] NYU, New York, NY USA.
   [Beauchaine, Theodore P.] Ohio State Univ, Columbus, OH 43210 USA.
RP Lorber, MF (reprint author), NYU, Dept Cariol & Comprehens Care, Family Translat Res Grp, 137 East 25th St,6th Floor, New York, NY 10010 USA.
EM mfl317@nyu.edu
OI Lorber, Michael/0000-0001-6827-5543
NR 47
TC 0
Z9 0
U1 0
U2 2
PU WILEY
PI HOBOKEN
PA 111 RIVER ST, HOBOKEN 07030-5774, NJ USA
SN 0021-9762
EI 1097-4679
J9 J CLIN PSYCHOL
JI J. Clin. Psychol.
PD JUL
PY 2018
VL 74
IS 7
BP 1258
EP 1271
DI 10.1002/jclp.22594
PG 14
WC Psychology, Clinical
SC Psychology
GA GJ3ZE
UT WOS:000435275800014
PM 29528487
DA 2020-02-16
ER

PT J
AU Vidmar, M
   Gril, A
   Furman, L
AF Vidmar, Masa
   Gril, Alenka
   Furman, Lucija
TI Adaptation of the Social Competence and Behavior Evaluation Scale for
   Adolescents: Structural Validity and Reliability
SO JOURNAL OF PSYCHOEDUCATIONAL ASSESSMENT
LA English
DT Article
DE social competence; internalizing behavior; externalizing behavior;
   adolescents; exploratory structural equation modeling
ID SAMPLE
AB The Social Competence and Behavior Evaluation (SCBE), originally developed for assessing preschoolers, was adapted for the adolescents. The instrument taps social competence, externalizing and internalizing problems. In the adolescent SCBE, more than 65% of the items (54 items) remained practically the same as in the preschool version, 24 items were modified slightly, and two items were rewritten completely. The instrument was tested on 342 adolescents (M = 14.4 years, SD = .6). The summary scales showed high reliability. Using exploratory structural equation modeling (ESEM), acceptable support for the three-factor model based on 16-item clusters was found, indicating that minimal adjustments to the items of the preschool version allows for the assessment of the same constructs in adolescence. The adolescent version of the SCBE can be valid and reliable instrument for describing social adjustment in adolescents making the SCBE interesting from an international perspective.
C1 [Vidmar, Masa; Gril, Alenka] Educ Res Inst, Gerbiceva 62, Ljubljana 1000, Slovenia.
   [Furman, Lucija] Natl Inst Publ Hlth, Ljubljana, Slovenia.
RP Vidmar, M (reprint author), Educ Res Inst, Gerbiceva 62, Ljubljana 1000, Slovenia.
EM masa.vidmar@pei.si
NR 21
TC 0
Z9 0
U1 2
U2 6
PU SAGE PUBLICATIONS INC
PI THOUSAND OAKS
PA 2455 TELLER RD, THOUSAND OAKS, CA 91320 USA
SN 0734-2829
EI 1557-5144
J9 J PSYCHOEDUC ASSESS
JI J. Psychoeduc. Assess.
PD JUL
PY 2018
VL 36
IS 4
BP 398
EP 404
DI 10.1177/0734282916677648
PG 7
WC Psychology, Educational
SC Psychology
GA GH9YL
UT WOS:000434026000008
DA 2020-02-16
ER

PT J
AU Renshaw, TL
   Cook, CR
AF Renshaw, Tyler L.
   Cook, Clayton R.
TI Initial Development and Validation of the Youth Internalizing Problems
   Screener
SO JOURNAL OF PSYCHOEDUCATIONAL ASSESSMENT
LA English
DT Article
DE internalizing problems; screening; school mental health; depression;
   anxiety
ID WELL-BEING QUESTIONNAIRE; PSYCHOMETRIC PROPERTIES; ADOLESCENTS;
   DISORDERS; CHILDHOOD; ANXIETY; SCALE
AB The present studies report on the initial development and validation of the Youth Internalizing Problems Screener (YIPS), which is a 10-item self-report rating scale for assessing general internalizing problems and identifying depression and anxiety caseness within the context of school mental health screening. Results from Study 1 (N = 177) demonstrated that responses to the YIPS yielded a single-factor latent structure, that scores derived from the scale had concurrent validity with scores from measures of student subjective well-being and problem behavior, and showed that scores derived from the YIPS demonstrated incremental validity in comparison with scores from another common internalizing problems screener for predicting self-reports of broad student functioning. Findings from Study 2 (N = 219) confirmed the latent structure and internal reliability of responses to the YIPS, demonstrated that scores derived from this scale had strong associations with scores from criterion measures of depression and anxiety, and showed that YIPS scores had good-to-excellent power for accurately discriminating between youth scoring at or above the clinical caseness thresholds on criterion measures of depression and anxiety. Taken together, results suggest the YIPS shows promise as a technically adequate instrument for measuring general internalizing problems and identifying depression and anxiety caseness among secondary students. Implications for future research and practice are discussed.
C1 [Renshaw, Tyler L.] Louisiana State Univ, Baton Rouge, LA 70803 USA.
   [Cook, Clayton R.] Univ Minnesota, Minneapolis, MN USA.
RP Renshaw, TL (reprint author), Louisiana State Univ, Dept Psychol, 236 Audubon Hall, Baton Rouge, LA 70803 USA.
EM trenshaw@lsu.edu
RI Renshaw, Tyler/W-2075-2017
OI Renshaw, Tyler/0000-0003-3087-5126
NR 30
TC 5
Z9 5
U1 0
U2 4
PU SAGE PUBLICATIONS INC
PI THOUSAND OAKS
PA 2455 TELLER RD, THOUSAND OAKS, CA 91320 USA
SN 0734-2829
EI 1557-5144
J9 J PSYCHOEDUC ASSESS
JI J. Psychoeduc. Assess.
PD JUL
PY 2018
VL 36
IS 4
BP 366
EP 378
DI 10.1177/0734282916679757
PG 13
WC Psychology, Educational
SC Psychology
GA GH9YL
UT WOS:000434026000005
DA 2020-02-16
ER

PT J
AU Caputi, M
   Schoenborn, H
AF Caputi, Marcella
   Schoenborn, Helen
TI Theory of mind and internalizing symptoms during middle childhood and
   early adolescence: The mediating role of coping strategies
SO COGENT PSYCHOLOGY
LA English
DT Article
DE theory of mind; depression; anxiety; coping strategies; middle childhood
ID ANXIETY DISORDERS; SOCIAL COGNITION; INDIVIDUAL-DIFFERENCES; MAJOR
   DEPRESSION; NORMAL-CHILDREN; MENTAL-HEALTH; FALSE-BELIEF; ATTACHMENT;
   METAANALYSIS; PRESCHOOL
AB This study examines the relationship between Theory of Mind (ToM) and internalizing symptoms in middle childhood and early adolescence. This developmental period has been largely neglected by ToM researchers, even though internalizing symptoms typically emerge and become stable at this age. In a sample of 318 (157 girls) school-aged children, we found that a high ToM performance is significantly associated with low depressive symptoms and low symptoms of panic disorder and separation anxiety. Further analyses revealed that problem-solving abilities mediate the relationship between ToM and depressive symptoms. Moreover, problem-solving abilities also mediate the relationship between ToM and separation anxiety symptoms, in boys only. The present findings suggest that depressive and separation anxiety symptoms in middle childhood and early adolescence might derive from a complex interaction between ToM abilities and coping strategies.
C1 [Caputi, Marcella] Univ Vita Salute San Raffaele, Fac Psychol, Via Olgettina 58, I-20132 Milan, Italy.
   [Schoenborn, Helen] Univ Amsterdam, Dept Psychol, Amsterdam, Netherlands.
RP Caputi, M (reprint author), Univ Vita Salute San Raffaele, Fac Psychol, Via Olgettina 58, I-20132 Milan, Italy.
EM caputi.marcella@unisr.it; helenschoenborn@yahoo.de
OI , Marcella/0000-0002-8041-5278
NR 74
TC 3
Z9 3
U1 0
U2 15
PU TAYLOR & FRANCIS AS
PI OSLO
PA KARL JOHANS GATE 5, NO-0154 OSLO, NORWAY
SN 2331-1908
J9 COGENT PSYCHOL
JI Cogent Psychol.
PD JUN 25
PY 2018
VL 5
IS 1
AR 1487270
DI 10.1080/23311908.2018.1487270
PG 15
WC Psychology, Multidisciplinary
SC Psychology
GA GK7BX
UT WOS:000436350000001
OA DOAJ Gold
DA 2020-02-16
ER

PT J
AU Efstathopoulos, P
   Andersson, F
   Melas, PA
   Yang, LL
   Villaescusa, JC
   Ruegg, J
   Ekstrom, TJ
   Forsell, Y
   Galanti, MR
   Lavebratt, C
AF Efstathopoulos, Paschalis
   Andersson, Filip
   Melas, Philippe A.
   Yang, Liu L.
   Villaescusa, J. Carlos
   Ruegg, Joelle
   Ekstrom, Tomas J.
   Forsell, Yvonne
   Galanti, Maria Rosaria
   Lavebratt, Catharina
TI NR3C1 hypermethylation in depressed and bullied adolescents
SO TRANSLATIONAL PSYCHIATRY
LA English
DT Article
ID GLUCOCORTICOID-RECEPTOR GENE; CHILDHOOD ABUSE; METHYLATION; DISORDERS;
   BEHAVIOR; STRESS; CORTISOL; PROMOTER; BRAIN; PSYCHOPATHOLOGY
AB The disruption of key epigenetic processes during critical periods of brain development can increase an individual's vulnerability to psychopathology later in life. For instance, DNA methylation in the glucocorticoid receptor gene (NR3C1) in adulthood is known to be associated with early-life adversities and has been suggested to mediate the development of stress-related disorders. However, the association between NR3C1 methylation and the emergence of internalizing symptoms in childhood and adolescence has not been studied extensively. In the present report, we used saliva DNA from a cohort of Swedish adolescents (13-14 years old; N = 1149) to measure NR3C1 methylation in the exon 1F region. Internalizing psychopathological symptoms were assessed using the Center for Epidemiologic Studies Depression Scale for Children (CES-DC). We found that NR3C1 hypermethylation was cross-sectionally associated with high score for internalizing symptoms in the whole group as well as among the female participants. In addition, an analysis of social environmental stressors revealed that reports of bullied or lacking friends were significantly associated with NR3C1 hypermethylation. This cross-sectional association of NR3C1 exon 1F hypermethylation with internalizing psychopathology in adolescents, as well as with bullying and lack of friends are novel results in this field. Longitudinal studies are needed to address whether NR3C1 methylation mediates the link between social stressors and psychopathology in adolescence.
C1 [Efstathopoulos, Paschalis; Yang, Liu L.; Villaescusa, J. Carlos; Lavebratt, Catharina] Karolinska Inst, Dept Mol Med & Surg, Stockholm, Sweden.
   [Efstathopoulos, Paschalis; Melas, Philippe A.; Yang, Liu L.; Villaescusa, J. Carlos; Ruegg, Joelle; Ekstrom, Tomas J.; Lavebratt, Catharina] Karolinska Univ Hosp, Ctr Mol Med, Stockholm, Sweden.
   [Andersson, Filip; Forsell, Yvonne; Galanti, Maria Rosaria] Karolinska Inst, Dept Publ Hlth Sci, Solna, Sweden.
   [Melas, Philippe A.; Ruegg, Joelle; Ekstrom, Tomas J.] Karolinska Inst, Dept Clin Neurosci, Stockholm, Sweden.
   [Ruegg, Joelle] Karolinska Inst, Unit Toxicol Sci, Swetox, Stockholm, Sweden.
   [Forsell, Yvonne; Galanti, Maria Rosaria] Stockholm Cty Council, Ctr Epidemiol & Community Med, Stockholm, Sweden.
RP Lavebratt, C (reprint author), Karolinska Inst, Dept Mol Med & Surg, Stockholm, Sweden.; Lavebratt, C (reprint author), Karolinska Univ Hosp, Ctr Mol Med, Stockholm, Sweden.
EM catharina.lavebratt@ki.se
RI Ekstrom, Tomas/B-7764-2013
OI Yang, Liu/0000-0002-5963-6295; Melas, Philippe/0000-0002-7889-9250;
   Lavebratt, Catharina/0000-0003-4987-2718
FU Swedish Research Council FormasSwedish Research CouncilSwedish Research
   Council Formas [259-2012-48]; Swedish Research Council for Health,
   Working Life and WelfareSwedish Research CouncilSwedish Research Council
   for Health Working Life & Welfare (Forte); Swedish Research
   Council-VetenskapsradetSwedish Research Council; VINNOVAVinnova
FX We thank all participating students and parents as well as the teachers,
   and the administrative and health-care staff of the participating
   school. We wish to acknowledge the hard and relentless work of the Kupol
   study's operative staff, in particular the field coordinator Elin Arno,
   the administrator Jon Edlund, and the research assistants Fanny Engman
   and Johanna Lindman without whom the study would have never been
   possible. The Kupol study is financially supported by a unique grant (nr
   259-2012-48), which includes funds from the Swedish Research Council
   Formas, The Swedish Research Council for Health, Working Life and
   Welfare, The Swedish Research Council-Vetenskapsradet, and VINNOVA.
NR 32
TC 4
Z9 4
U1 0
U2 6
PU NATURE PUBLISHING GROUP
PI NEW YORK
PA 75 VARICK ST, 9TH FLR, NEW YORK, NY 10013-1917 USA
SN 2158-3188
J9 TRANSL PSYCHIAT
JI Transl. Psychiatr.
PD JUN 19
PY 2018
VL 8
AR 121
DI 10.1038/s41398-018-0169-8
PG 8
WC Psychiatry
SC Psychiatry
GA GL3IA
UT WOS:000437024200002
PM 29921868
OA DOAJ Gold, Green Published
DA 2020-02-16
ER

PT J
AU Tyborowska, A
   Volman, I
   Niermann, HCM
   Pouwels, JL
   Smeekens, S
   Cillessen, AHN
   Toni, I
   Roelofs, K
AF Tyborowska, Anna
   Volman, Inge
   Niermann, Hannah C. M.
   Pouwels, J. Loes
   Smeekens, Sanny
   Cillessen, Antonius H. N.
   Toni, Ivan
   Roelofs, Karin
TI Early-life and pubertal stress differentially modulate grey matter
   development in human adolescents
SO SCIENTIFIC REPORTS
LA English
DT Article
ID VOXEL-BASED MORPHOMETRY; CALLOUS-UNEMOTIONAL TRAITS; CHILDHOOD
   MALTREATMENT; BRAIN-DEVELOPMENT; INTERNALIZING SYMPTOMS;
   ANTISOCIAL-BEHAVIOR; PREFRONTAL CORTEX; CONDUCT PROBLEMS; STRUCTURAL
   MRI; CHILDREN
AB Animal and human studies have shown that both early-life traumatic events and ongoing stress episodes affect neurodevelopment, however, it remains unclear whether and how they modulate normative adolescent neuro-maturational trajectories. We characterized effects of early-life (age 0-5) and ongoing stressors (age 14-17) on longitudinal changes (age 14 to17) in grey matter volume (GMV) of healthy adolescents (n = 37). Timing and stressor type were related to differential GMV changes. More personal early-life stressful events were associated with larger developmental reductions in GMV over anterior prefrontal cortex, amygdala and other subcortical regions; whereas ongoing stress from the adolescents' social environment was related to smaller reductions over the orbitofrontal and anterior cingulate cortex. These findings suggest that early-life stress accelerates pubertal development, whereas an adverse adolescent social environment disturbs brain maturation with potential mental health implications: delayed anterior cingulate maturation was associated with more antisocial traits - a juvenile precursor of psychopathy.
C1 [Tyborowska, Anna; Niermann, Hannah C. M.; Pouwels, J. Loes; Smeekens, Sanny; Cillessen, Antonius H. N.; Roelofs, Karin] Radboud Univ Nijmegen, Inst Behav Sci, Montessorilaan 3, NL-6525 HR Nijmegen, Netherlands.
   [Tyborowska, Anna; Niermann, Hannah C. M.; Toni, Ivan; Roelofs, Karin] Radboud Univ Nijmegen, Donders Inst Brain Cognit & Behav, Kapittelweg 29, NL-6525 EN Nijmegen, Netherlands.
   [Volman, Inge] UCL, UCL Inst Neurol, Sobell Dept Motor Neurosci & Movement Disorders, Queen Sq, London WC1E 6BT, England.
   [Smeekens, Sanny] Open Univ Netherlands, Fac Psychol & Educ Sci, Valkenburgerweg 177, NL-6419 AT Heerlen, Netherlands.
RP Tyborowska, A (reprint author), Radboud Univ Nijmegen, Inst Behav Sci, Montessorilaan 3, NL-6525 HR Nijmegen, Netherlands.; Tyborowska, A (reprint author), Radboud Univ Nijmegen, Donders Inst Brain Cognit & Behav, Kapittelweg 29, NL-6525 EN Nijmegen, Netherlands.
EM a.tyborowska@donders.ru.nl
RI Toni, Ivan/D-1980-2009; Niermann, Hannah/AAB-7114-2020; Tyborowska,
   Anna/V-4341-2018; Roelofs, Karin/D-6780-2012; Pouwels, J.
   Loes/A-4030-2017
OI Toni, Ivan/0000-0003-0936-3601; Niermann, Hannah/0000-0002-9850-8771;
   Tyborowska, Anna/0000-0002-7621-3497; Pouwels, J.
   Loes/0000-0002-9586-392X
FU European Research CouncilEuropean Research Council (ERC)
   [ERC_StG2012_313749]; FP7-HEALTH-2013-INNOVATION grant [602805-2];
   Netherlands Organisation for Scientific ResearchNetherlands Organization
   for Scientific Research (NWO) [453-08-002, 406-13-022, 406-12-110];
   European UnionEuropean Union (EU) [MSCA-IF-2014 EF 660397]
FX This work was supported by a European Research Council starting grant
   (ERC_StG2012_313749 awarded to KR) and a FP7-HEALTH-2013-INNOVATION
   grant (602805-2). The Netherlands Organisation for Scientific Research
   supported IT (Vici grant 453-08-002), HCMN (Research Talent Grant
   406-13-022), and JLP (Research Talent Grant 406-12-110). IV was
   supported by a Marie Curie Individual Fellowship (MSCA-IF-2014 EF
   660397) within the European Union's Horizon 2020 Framework Programme.
   The authors would like to thank all the families participating in the
   Nijmegen Longitudinal Study who made this research possible.
NR 88
TC 9
Z9 9
U1 5
U2 11
PU NATURE PUBLISHING GROUP
PI LONDON
PA MACMILLAN BUILDING, 4 CRINAN ST, LONDON N1 9XW, ENGLAND
SN 2045-2322
J9 SCI REP-UK
JI Sci Rep
PD JUN 15
PY 2018
VL 8
AR 9201
DI 10.1038/s41598-018-27439-5
PG 11
WC Multidisciplinary Sciences
SC Science & Technology - Other Topics
GA GJ4GQ
UT WOS:000435338900041
PM 29907813
OA DOAJ Gold, Green Published
DA 2020-02-16
ER

PT J
AU Moeijes, J
   van Busschbach, JT
   Bosscher, RJ
   Twisk, JWR
AF Moeijes, Janet
   van Busschbach, Jooske T.
   Bosscher, Ruud J.
   Twisk, Jos W. R.
TI Sports participation and psychosocial health: a longitudinal
   observational study in children
SO BMC PUBLIC HEALTH
LA English
DT Article
DE Children; Different characteristics of sports participation;
   Internalizing problems; Externalizing problems; Prosocial behaviour;
   Longitudinal associations
ID DIFFICULTIES QUESTIONNAIRE SDQ; PHYSICAL-ACTIVITY; MENTAL-HEALTH;
   SELF-ESTEEM; PSYCHOMETRIC PROPERTIES; INFORMING DEVELOPMENT; SOCIAL
   DETERMINANTS; CONSTRUCT-VALIDITY; CONCEPTUAL-MODEL; MIDDLE CHILDHOOD
AB Background: It is well known that sports participation is positively associated with psychosocial health in children, but details about this association over time are lacking. This study aimed to explore longitudinal associations between several characteristics of sports participation and three aspects of psychosocial health (internalizing problems, externalizing problems and prosocial behaviour) in Dutch children aged 10-12 years.
   Methods: Data from 695 fourth-grade primary school children were included at baseline; 10-13 months later, 487 children (response rate 70.1%) were retained. At both time points, children reported on their sports participation (Move and Sports Monitor Questionnaire - Youth Aged 8-12 Years) and psychosocial health (Strength and Difficulties Questionnaire). Longitudinal associations between several characteristics of sports participation and the three aspects of psychosocial health were analysed using linear mixed models, both clustering the repeated measures within children and clustering the children within schools. In addition to crude analyses, analyses were performed adjusting for sex, age, BMI, household composition, SES and frequency of sports participation.
   Results: Membership in a sports club, moderate or high frequency of sports participation, performing team sports, performing outdoor sports, performing contact sports and involvement in competition were longitudinally associated with fewer internalizing problems. The longitudinal association of higher frequency of sports participation with fewer internalizing problems was stronger as a child's BMI increased. The association of performing team sports with fewer internalizing problems was only observed for boys. Membership in a sports club and moderate or high frequency of sports participation were also longitudinally associated with better prosocial behaviour. These associations with prosocial behaviour were stronger for girls. None of the characteristics of sports participation examined were longitudinally associated with externalizing problems.
   Conclusions: This study shows that from a longitudinal perspective, fewer internalizing problems and better prosocial behaviour were seen in children who were active in sports. Fewer internalizing problems were also associated with the kind of sports participation; for example, with performing outdoor sports. No associations were found for externalizing problems. Future research should preferably take the form of an intervention to investigate whether the observed statistical associations are of a causal nature.
C1 [Moeijes, Janet; van Busschbach, Jooske T.; Bosscher, Ruud J.] Windesheim Univ Appl Sci, Dept Human Movement & Educ, Campus 2-6, NL-8017 CA Zwolle, Netherlands.
   [van Busschbach, Jooske T.] Univ Med Ctr Groningen, Univ Ctr Psychiat, POB 30001, NL-9700 RB Groningen, Netherlands.
   [Twisk, Jos W. R.] Amsterdam Publ Hlth Res Inst VUmc, Dept Publ & Occupat Hlth, Van der Boechorststr 7, NL-1081 BT Amsterdam, Netherlands.
   [Moeijes, Janet] VU Med Ctr Amsterdam, Dept Epidemiol & Biostat, Van der Boechorststr 7, NL-1081 BT Amsterdam, Netherlands.
RP Moeijes, J (reprint author), Windesheim Univ Appl Sci, Dept Human Movement & Educ, Campus 2-6, NL-8017 CA Zwolle, Netherlands.; Moeijes, J (reprint author), VU Med Ctr Amsterdam, Dept Epidemiol & Biostat, Van der Boechorststr 7, NL-1081 BT Amsterdam, Netherlands.
EM j.moeijes@windesheim.nl
OI Moeijes, Janet/0000-0002-1491-0246
NR 62
TC 2
Z9 2
U1 3
U2 19
PU BMC
PI LONDON
PA CAMPUS, 4 CRINAN ST, LONDON N1 9XW, ENGLAND
SN 1471-2458
J9 BMC PUBLIC HEALTH
JI BMC Public Health
PD JUN 7
PY 2018
VL 18
AR 702
DI 10.1186/s12889-018-5624-1
PG 11
WC Public, Environmental & Occupational Health
SC Public, Environmental & Occupational Health
GA GI6DE
UT WOS:000434458900001
PM 29879933
OA DOAJ Gold, Green Published
DA 2020-02-16
ER

PT J
AU Haltigan, JD
   Aitken, M
   Skilling, T
   Henderson, J
   Hawke, L
   Battaglia, M
   Strauss, J
   Szatmari, P
   Andrade, BF
AF Haltigan, John D.
   Aitken, Madison
   Skilling, Tracey
   Henderson, Joanna
   Hawke, Lisa
   Battaglia, Marco
   Strauss, John
   Szatmari, Peter
   Andrade, Brendan F.
TI "P" and "DP:" Examining Symptom-Level Bifactor Models of Psychopathology
   and Dysregulation in Clinically Referred Children and Adolescents
SO JOURNAL OF THE AMERICAN ACADEMY OF CHILD AND ADOLESCENT PSYCHIATRY
LA English
DT Article
DE dysregulation; externalizing; internalizing; p-factor; psychopathology
ID GENERAL FACTOR; SELF-HARM; CHILDHOOD; CLASSIFICATION; DISORDER;
   TAXONOMY; VALIDITY; PROFILE; TESTS
AB Objective: This study examined cross-informant evidence for a general factor of psychopathology ("P") and a narrower, clinically oriented dysregulation general factor based on the Dysregulation Profile ("DP") in a large clinical sample of children and adolescents. We also compared the magnitude of P and DP general factor associations with self-harm and suicidal ideation as an indicator of criterion validity.
   Method: Itemwise data from the Child Behavior Checklist (N = 2,934; 4-18 years of age) were analyzed using confirmatory bifactor modeling and replicated in a supplementary analysis using Youth Self Report data (N = 2,395).
   Results: General P and DP bifactor models fit the data better than single-factor and correlated factor models. Cross-informant criterion analyses on a subset of youth (n = 1,552) suggested that whether modeled as latent P or DP, associations with a brief composite index of self-harm and suicidal ideation are essentially of the same magnitude.
   Conclusion: Our findings provide novel, large-sample support for the existence of general factors of psychopathology and dysregulation in clinically referred children and adolescents using a standardized rating system of psychopathology symptoms. Moreover, our results provide preliminary evidence that general psychopathology and dysregulation factors are clinically meaningful constructs. In addition, our findings raise the possibility that the DP general factor may serve as an efficient proxy for the general psychopathology factor in future clinical applications. Further efforts are necessary to understand the core empirical meaning of the P factor and to determine how it can be applied to clinical assessment and intervention.
C1 [Haltigan, John D.; Aitken, Madison; Skilling, Tracey; Henderson, Joanna; Hawke, Lisa; Battaglia, Marco; Strauss, John; Szatmari, Peter; Andrade, Brendan F.] Ctr Addict & Mental Hlth, Toronto, ON, Canada.
   [Skilling, Tracey; Henderson, Joanna; Battaglia, Marco; Strauss, John; Szatmari, Peter; Andrade, Brendan F.] Univ Toronto, Toronto, ON, Canada.
   [Haltigan, John D.; Szatmari, Peter] Hosp Sick Children, Toronto, ON, Canada.
RP Haltigan, JD (reprint author), Univ Toronto, Ctr Addict & Mental Hlth, Cundill Ctr Child & Youth Depress, Dept Psychiat,Sleight Ctr Youth Transit, 6225,6th Floor,80 Workman Way, Toronto, ON M6J 1H4, Canada.
EM John.Haltigen@camh.ca
OI Henderson, Joanna/0000-0002-9387-5193; Aitken,
   Madison/0000-0002-4921-5462
FU Cundill Centre for Child and Youth Depression
FX TThe authors are grateful to the youth and families who contributed data
   to this project and to the generous support of the Cundill Centre for
   Child and Youth Depression for making this work possible.
NR 60
TC 9
Z9 9
U1 2
U2 2
PU ELSEVIER SCIENCE INC
PI NEW YORK
PA 360 PARK AVE SOUTH, NEW YORK, NY 10010-1710 USA
SN 0890-8567
EI 1527-5418
J9 J AM ACAD CHILD PSY
JI J. Am. Acad. Child Adolesc. Psychiatr.
PD JUN
PY 2018
VL 57
IS 6
BP 384
EP 396
DI 10.1016/j.jaac.2018.03.010
PG 13
WC Psychology, Developmental; Pediatrics; Psychiatry
SC Psychology; Pediatrics; Psychiatry
GA HE9UM
UT WOS:000453802400006
PM 29859554
DA 2020-02-16
ER

PT J
AU Arslan, G
AF Arslan, Gokmen
TI School-Based Social Exclusion, Affective Wellbeing, and Mental Health
   Problems in Adolescents: A Study of Mediator and Moderator Role of
   Academic Self-Regulation
SO CHILD INDICATORS RESEARCH
LA English
DT Article
DE Social exclusion; Need-to-belong; Self-regulation; Wellbeing; Mental
   health; Adolescence
ID OSTRACISM; NEED; REJECTION; STUDENTS; SCALE; LONELINESS; BEHAVIOR;
   BELONG; BELONGINGNESS; PERFORMANCE
AB The desire to build and maintain positive relations is a fundamental and universal need of humans. Therefore, individuals' perception of social exclusion has been investigated as a potentially important factor for mental health and wellbeing. In order to enhance adolescents' wellbeing and promote mental health at school, the purpose of the present study was to investigate whether academic self-regulation mediated and moderated the effect of social exclusion on youths' mental health (internalizing and externalizing problems) and affective wellbeing at school. Participants comprised 313 adolescents (55.3% girls), ranging in age between 11 and 19 years (M = 15.678, SD = 1.739). Findings from structural equation analyses indicated a partial mediating effect of academic self-regulation on adolescents' mental health problems and affective wellbeing, and that it promoted their mental health and wellbeing in the face of social exclusion. In addition, moderation analyses supported these results, demonstrating a significant moderating role of academic self-regulation on youths' wellbeing and mental health. Taken together, these results support the importance of academic self-regulation on youths' mental health and wellbeing in the face of social exclusion, and contribute to the design of school-based services in order to protect their mental health and wellbeing. Implications for future research and practice are discussed.
C1 [Arslan, Gokmen] Hope Psychol Counseling & Dev Ctr, Isparta, Turkey.
RP Arslan, G (reprint author), Hope Psychol Counseling & Dev Ctr, Isparta, Turkey.
EM gkmnarslan@gmail.com.tr
RI Arslan, Gokmen/E-9543-2018
OI Arslan, Gokmen/0000-0001-9427-1554
NR 78
TC 3
Z9 4
U1 8
U2 22
PU SPRINGER
PI DORDRECHT
PA VAN GODEWIJCKSTRAAT 30, 3311 GZ DORDRECHT, NETHERLANDS
SN 1874-897X
EI 1874-8988
J9 CHILD INDIC RES
JI Child Indic. Res.
PD JUN
PY 2018
VL 11
IS 3
BP 963
EP 980
DI 10.1007/s12187-017-9486-3
PG 18
WC Social Sciences, Interdisciplinary
SC Social Sciences - Other Topics
GA GE7QF
UT WOS:000431427200013
DA 2020-02-16
ER

PT J
AU Gudino, OG
   Stiles, AA
   Diaz, KI
AF Gudino, Omar G.
   Stiles, Allison A.
   Diaz, Kathleen I.
TI Violence Exposure and Psychopathology in Latino Youth: The Moderating
   Role of Active and Avoidant Coping
SO CHILD PSYCHIATRY & HUMAN DEVELOPMENT
LA English
DT Article
DE Community violence; Latino adolescents; Active coping; Avoidant coping;
   Posttraumatic stress
ID PTSD SYMPTOM SCALE; COMMUNITY VIOLENCE; PSYCHOMETRIC PROPERTIES;
   AFRICAN-AMERICAN; SELF-REGULATION; ADOLESCENTS; CHILDREN; STRESS;
   FAMILY; DIVORCE
AB Despite high rates of exposure to community violence among Latino youth in urban communities, there is considerable variability in individual outcomes. This study examined (a) associations between coping and indices of Latino culture, (b) main effects of active/avoidant coping on psychopathology, and (c) whether coping moderates the impact of violence exposure on mental health in Latino youth. Participants included 168 Latino youth (56% female; ages 11-14) that took part in a short-term longitudinal study. Results indicate that youth acculturation was positively associated with active coping, but enculturation level and immigrant status were not associated with coping. Structural equation models suggested that active coping was negatively associated with internalizing problems (p = .046) while avoidant coping was positively associated with internalizing problems (p = .013) and posttraumatic stress symptoms (p = .024). Moderation analyses revealed that violence exposure was more strongly associated with internalizing problems as reliance on avoidance coping increased. However, at high levels of violence exposure, a greater reliance on active coping was related to increased posttraumatic stress problems. Findings suggest that consideration of the specific stressor, level of stress exposure, and mental health problem-type may be crucial in determining the effectiveness of a coping strategy. Implications for future research and intervention are discussed.
C1 [Gudino, Omar G.; Stiles, Allison A.] Univ Denver, Dept Psychol, 2155 S Race St, Denver, CO 80210 USA.
   [Diaz, Kathleen I.] Univ Kansas, Clin Child Psychol Program, Lawrence, KS 66045 USA.
RP Gudino, OG (reprint author), Univ Denver, Dept Psychol, 2155 S Race St, Denver, CO 80210 USA.
EM Omar.Gudino@du.edu
RI Gudino, Omar/J-7958-2019
OI Gudino, Omar/0000-0001-8280-1562
FU University of California Institute for Mexico; United States (UC MEXUS)
FX This research was supported by a grant from the University of California
   Institute for Mexico and the United States (UC MEXUS). We thank the
   families, teachers, and school personnel who made this research
   possible.
NR 56
TC 2
Z9 2
U1 0
U2 11
PU SPRINGER
PI NEW YORK
PA 233 SPRING ST, NEW YORK, NY 10013 USA
SN 0009-398X
EI 1573-3327
J9 CHILD PSYCHIAT HUM D
JI Child Psychiat. Hum. Dev.
PD JUN
PY 2018
VL 49
IS 3
BP 468
EP 479
DI 10.1007/s10578-017-0767-3
PG 12
WC Psychology, Developmental; Pediatrics; Psychiatry
SC Psychology; Pediatrics; Psychiatry
GA GA6EN
UT WOS:000428425800014
PM 29134545
DA 2020-02-16
ER

PT J
AU Straussner, SLA
   Fewell, CH
AF Straussner, Shulamith L. A.
   Fewell, Christine H.
TI A review of recent literature on the impact of parental substance use
   disorders on children and the provision of effective services
SO CURRENT OPINION IN PSYCHIATRY
LA English
DT Review
DE children of parents with substance use disorders; family intervention
   programs; intergenerational transmission of substance use disorders
ID ABUSING PARENTS; RECOVERY COACHES; FAMILIES; RISK; MOTHERS; COHORT;
   ASSOCIATIONS; OUTCOMES; WELFARE
AB Purpose of reviewTo provide an update of recent studies of the incidence and impact of parental substance use disorders (SUDs) on children, and to identify effective treatment programs to assist parents with SUDs and their children.Recent findingsChildren of parents with alcohol and drug use disorders (COPADs) suffer from physical, mental and behavioral problems at higher rates than other children and are more likely to develop their own SUDs in adolescence. Parenting styles and familial dysfunction contribute to the intergenerational transmission of SUDs. Studies of the negative effects of parental SUDs on children identified the effects of inconsistent, disengaged or harsh parenting practices on mother-child bonding. Exposure to violence and father's hostility contribute to children's externalizing and internalizing behaviors. Family- based intervention programs, as well as programs for mothers with SUDs and their young children, have shown positive results. For high-risk families with multiple needs, the ongoing support of multidisciplinary services is required.SummaryParental SUDs have a profound impact on their children, including intergenerational transmission of SUDs. A variety of interventive programs are being studied in order to devise effective programs to assist these children.
C1 [Straussner, Shulamith L. A.; Fewell, Christine H.] NYU, Silver Sch Social Work, New York, NY USA.
RP Straussner, SLA (reprint author), NYU, Human Behav Social Environm Area, Silver Sch Social Work, 1 Washington Sq North, New York, NY 10003 USA.; Straussner, SLA (reprint author), NYU, Postmasters Program Clin Approaches Addict Foundi, Silver Sch Social Work, 1 Washington Sq North, New York, NY 10003 USA.; Straussner, SLA (reprint author), NYU, Social Work Practice Addict, Silver Sch Social Work, 1 Washington Sq North, New York, NY 10003 USA.
EM sls1@nyu.edu
NR 30
TC 5
Z9 5
U1 2
U2 20
PU LIPPINCOTT WILLIAMS & WILKINS
PI PHILADELPHIA
PA TWO COMMERCE SQ, 2001 MARKET ST, PHILADELPHIA, PA 19103 USA
SN 0951-7367
EI 1473-6578
J9 CURR OPIN PSYCHIATR
JI Curr. Opin. Psychiatr.
PD JUN
PY 2018
VL 31
IS 4
BP 363
EP 367
DI 10.1097/YCO.0000000000000421
PG 5
WC Psychiatry
SC Psychiatry
GA GI3WN
UT WOS:000434302800013
PM 29794556
DA 2020-02-16
ER

PT J
AU Travers, A
   McDonagh, T
   Elklit, A
AF Travers, Aine
   McDonagh, Tracey
   Elklit, Ask
TI Youth Responses to School Shootings: a Review
SO CURRENT PSYCHIATRY REPORTS
LA English
DT Review
DE School shootings; Mass shootings; Post-shooting interventions; School
   shooting victims; School shooting consequences; Extreme trauma
ID POSTTRAUMATIC-STRESS-DISORDER; MASS SHOOTINGS; TRAUMA; GROWTH;
   RESILIENCE; WOMEN
AB This paper aims to synthesize research relating to youth responses to school shootings between 2014 and 2017. The main questions it addresses are how such events impact young people psychologically, and what risk or protective factors may contribute to different trajectories of recovery?
   Recent research suggests that most young people exposed to school shootings demonstrate resilience, exhibiting no long-term dysfunction. However, a minority will experience severe and chronic symptoms. The likelihood of experiencing clinically significant reactions is influenced by pre-trauma functioning as well as peri-traumatic and post-traumatic factors. These include proximity to the trauma, peri-traumatic dissociation, post-traumatic emotional regulation difficulties, social support, and flexibility of coping styles.
   Research that separates the distinguishing features of young people with differing recovery styles is vital to tailor intervention. But methodological and design issues associated with such research necessitates caution in drawing conclusions. Variation in definitions and measures and the self-report nature of many of the studies are potential sources of bias. Greater uniformity across designs would enhance confidence and allow for improved evidence-based intervention.
C1 [Travers, Aine; McDonagh, Tracey; Elklit, Ask] Univ Southern Denmark, Psychol, Campusvej 55, DK-5230 Odense M, Denmark.
RP Travers, A (reprint author), Univ Southern Denmark, Psychol, Campusvej 55, DK-5230 Odense M, Denmark.
EM atravers@health.sdu.dk; tmcdonagh@health.sdu.dk; aelklit@health.sdu.dk
OI Travers, Aine/0000-0002-5666-6384; McDonagh, Tracey/0000-0001-6956-0653;
   elklit, ask/0000-0002-8469-7372
NR 28
TC 2
Z9 2
U1 1
U2 15
PU SPRINGER
PI NEW YORK
PA 233 SPRING ST, NEW YORK, NY 10013 USA
SN 1523-3812
EI 1535-1645
J9 CURR PSYCHIAT REP
JI Curr. Psychiatry Rep.
PD JUN
PY 2018
VL 20
IS 6
AR 47
DI 10.1007/s11920-018-0903-1
PG 9
WC Psychiatry
SC Psychiatry
GA GK3KG
UT WOS:000436042800003
PM 29779059
DA 2020-02-16
ER

PT J
AU Booth, AT
   Macdonald, JA
   Youssef, GJ
AF Booth, Anna T.
   Macdonald, Jacqui A.
   Youssef, George J.
TI Contextual stress and maternal sensitivity: A meta-analytic review of
   stress associations with the Maternal Behavior Q-Sort in observational
   studies
SO DEVELOPMENTAL REVIEW
LA English
DT Review
DE Maternal sensitivity; Maternal Behavior Q-Sort; Socio-economic status;
   Contextual stress; Psychosocial risk; Mother-infant interaction
ID MOTHER-INFANT INTERACTION; ATTENTION-DEFICIT/HYPERACTIVITY DISORDER;
   ADULT ATTACHMENT REPRESENTATIONS; ROBUST VARIANCE-ESTIMATION; DEPRESSIVE
   SYMPTOMS; PARENTING BEHAVIOR; SOCIOECONOMIC-STATUS; ADOLESCENT MOTHERS;
   ECONOMIC HARDSHIP; PARTNER SUPPORT
AB Maternal sensitivity is a modifiable determinant of infant attachment security and a precursor to optimal child development. Contextual stressors undermine sensitivity, but research was yet to be synthesized. We aimed to identify (i) types of stress associations analyzed in studies of maternal sensitivity and (ii) the strength of effects of various stress factors. A systematic search identified all studies that used the Maternal Behavior Q-Sort (MBQS) to code sensitivity in dyadic observations and that reported a coefficient for MBQS associations with contextual stress. Identified stressors cohered around three spheres: sociodemography (maternal education, family income, composite SES, maternal age and cohabitation status); parenting stress (perceived maternal stress related to parenting); and mental health (specifically maternal internalizing symptoms). Seven meta-analyses (combined ns range 223-1239) of a subset of 30 effects from 20 articles, and a multi-level meta-analysis (N = 1324) assessed aggregated correlations with sensitivity. Significant mean effects emerged in expected directions, whereby all stress indicators were negatively associated with sensitivity. Small effects were found for associations with parenting stress (r = -0.13) and mental health indicators (r = -0.12). Generally moderate effects were found for associations with socio-demographic indicators (range r = -0.12 to r = -0.32). Emerging findings support the proposition that in various contexts of stress, maternal sensitivity to infant needs can be undermined. Implications and research directions are discussed.
C1 [Booth, Anna T.; Macdonald, Jacqui A.; Youssef, George J.] Deakin Univ, Fac Hlth, Ctr Social & Early Emot Dev, Sch Psychol, 221 Burwood Highway, Burwood, Vic 3125, Australia.
   [Booth, Anna T.; Macdonald, Jacqui A.; Youssef, George J.] Royal Childrens Hosp Melbourne, Murdoch Childrens Res Inst, Populat Studies Adolescents, 50 Flemington Rd, Parkville, Vic 3052, Australia.
   [Macdonald, Jacqui A.] Univ Melbourne, Royal Childrens Hosp Melbourne, Dept Paediat, RCH Acad Ctr, Level 2,West Bldg,50 Flemington Rd, Parkville, Vic 3052, Australia.
RP Macdonald, JA (reprint author), Deakin Univ, 221 Burwood Highway, Burwood, Vic 3125, Australia.
EM boan@deakin.edu.au; jacqui.macdonald@deakin.edu.au;
   george.youssef@deakin.edu.au
RI Booth, Anna/W-6507-2019; Youssef, George/L-1180-2019; Macdonald,
   Jacqui/I-9369-2017
OI Youssef, George/0000-0002-6178-4895; Macdonald,
   Jacqui/0000-0001-9451-2709
NR 144
TC 4
Z9 4
U1 5
U2 14
PU ACADEMIC PRESS INC ELSEVIER SCIENCE
PI SAN DIEGO
PA 525 B ST, STE 1900, SAN DIEGO, CA 92101-4495 USA
SN 0273-2297
EI 1090-2406
J9 DEV REV
JI Dev. Rev.
PD JUN
PY 2018
VL 48
BP 145
EP 177
DI 10.1016/j.dr.2018.02.002
PG 33
WC Psychology, Developmental
SC Psychology
GA GJ9TE
UT WOS:000435747000007
DA 2020-02-16
ER

PT J
AU Dimitrova, N
   Turpin, H
   Borghini, A
   Harari, MM
   Urben, S
   Muller-Nix, C
AF Dimitrova, Nevena
   Turpin, Helene
   Borghini, Ayala
   Harari, Mathilde Morisod
   Urben, Sebastien
   Mueller-Nix, Carole
TI Perinatal stress moderates the link between early and later emotional
   skills in very preterm-born children: An 11-year-long longitudinal study
SO EARLY HUMAN DEVELOPMENT
LA English
DT Article
DE Prematurity; Emotional problems; Perinatal stress; Risk factor;
   Longitudinal design
ID LOW-BIRTH-WEIGHT; INTERNALIZING BEHAVIORS; PSYCHIATRIC-DISORDERS;
   SOCIOECONOMIC-STATUS; ADOLESCENTS BORN; NEONATAL PAIN; SCHOOL-AGE;
   OUTCOMES; PREMATURITY; SYMPTOMS
AB Background: Very preterm (VPT) birth refers to an early stressful event putting children at heightened risk for emotional difficulties. However, there is an important individual variability, leaving unexplained why some VPT children do not develop emotional difficulties, while others develop such difficulties in the early years or later in life.
   Aim: In this study, we examined whether perinatal stress is a risk factor explaining heterogeneities in emotional problems in VPT children.
   Methods: Thirty-six VPT children and 22 full-term born (FT) children participated in an 11 year-long study. Risk for perinatal stress was assessed at birth with the Perinatal Risk Inventory. Mothers reported children's emotional difficulties at 18 months of child age on the Symptom Checklist and at 11 years on the Child Behavior Checklist.
   Results: Results indicated significant differences in emotional scores at 11 years not only between VPT and FT children but also between the low and high perinatal stress groups. More importantly, emotional scores at 18 months influenced variability in internalizing scores at 11 years only in VPT children with high perinatal stress.
   Conclusion: Although prematurity affects the emotional abilities of preadolescents, the link between emotional skills in early and later childhood is moderated by the severity of perinatal stress. In particular, VPT children who are born with more complications, and as such experience a more stressful perinatal environment, are more likely to show emotional difficulties at preadolescence.
C1 [Dimitrova, Nevena; Turpin, Helene; Borghini, Ayala; Harari, Mathilde Morisod; Urben, Sebastien; Mueller-Nix, Carole] Univ Hosp Lausanne, Univ Serv Child & Adolescent Psychiat, Ave Echallens 9, CH-1004 Lausanne, Switzerland.
RP Dimitrova, N (reprint author), Univ Hosp Lausanne, Univ Serv Child & Adolescent Psychiat, Ave Echallens 9, CH-1004 Lausanne, Switzerland.
EM Nevena.Dimitrova@chuv.ch
OI Dimitrova, Nevena/0000-0002-3433-096X
FU Swiss National Science FoundationSwiss National Science Foundation
   (SNSF) [49712, 32-49712.96]; Swiss National Science Foundation (NCCR
   Synapsy grant) [51AU40_125759]
FX This study was supported by grants from the Swiss National Science
   Foundation (#49712, #32-49712.96, as well as from the NCCR Synapsy grant
   #51AU40_125759). We thank the participating families for their
   dedication to our research efforts. We also thank Blaise Pierrehumbert,
   Jennifer Nessi, Maryline Monnier, Noemie Faure, Stephanie Habersaat,
   Lyne Jaunin, and Margarita Forcada-Guex for their help in
   conceptualizing the study and/or data acquisition and coding.
NR 57
TC 2
Z9 2
U1 0
U2 5
PU ELSEVIER IRELAND LTD
PI CLARE
PA ELSEVIER HOUSE, BROOKVALE PLAZA, EAST PARK SHANNON, CO, CLARE, 00000,
   IRELAND
SN 0378-3782
EI 1872-6232
J9 EARLY HUM DEV
JI Early Hum. Dev.
PD JUN
PY 2018
VL 121
BP 8
EP 14
DI 10.1016/j.earlhumdev.2018.04.015
PG 7
WC Obstetrics & Gynecology; Pediatrics
SC Obstetrics & Gynecology; Pediatrics
GA GL3UY
UT WOS:000437069500002
PM 29702396
DA 2020-02-16
ER

PT J
AU Schilpzand, EJ
   Sciberras, E
   Alisic, E
   Efron, D
   Hazell, P
   Jongeling, B
   Anderson, V
   Nicholson, JM
AF Schilpzand, Elizabeth J.
   Sciberras, Emma
   Alisic, Eva
   Efron, Daryl
   Hazell, Philip
   Jongeling, Brad
   Anderson, Vicki
   Nicholson, Jan M.
TI Trauma exposure in children with and without ADHD: prevalence and
   functional impairment in a community-based study of 6-8-year-old
   Australian children
SO EUROPEAN CHILD & ADOLESCENT PSYCHIATRY
LA English
DT Article
DE Attention-deficit hyperactivity disorder; Posttraumatic stress disorder;
   Trauma exposure; Trauma; Stress
ID ATTENTION-DEFICIT/HYPERACTIVITY DISORDER; POSTTRAUMATIC-STRESS-DISORDER;
   QUALITY-OF-LIFE; DISCIPLINARY PROBLEMS; RISK; PTSD; ADOLESCENTS;
   COMORBIDITY; RELIABILITY; DEPRESSION
AB Both ADHD and trauma exposure are common childhood problems, but there are few empirical data regarding the association between the two conditions. The aims of this study were to compare lifetime prevalence of trauma exposure in children with and without ADHD, and to explore the association between trauma exposure and outcomes in children with ADHD. Children aged 6-8 years with ADHD (n = 179) and controls (n = 212) recruited from 43 schools were assessed for ADHD, trauma exposure and comorbid mental health disorders using the Diagnostic Interview Schedule for Children IV. Outcome data were collected by direct child assessment, parent report and teacher-report, and included ADHD symptom severity, internalizing and externalizing problems, quality of life, and academic functioning. Logistic and linear regression models were used to examine differences adjusted for child and family socio-demographics. Children with ADHD were more likely than controls to have ever experienced a traumatic event (27 vs 16%; OR: 1.99; 95% CI 1.21, 3.27). This difference remained significant in the adjusted model (OR: 1.76, 95% CI 1.03, 3.01) accounting for child factors (age and gender) and family socio-demographic factors (parent age, parent high school completion and single parent status). Among those with ADHD, trauma-exposed children had higher parent-reported ADHD severity and more externalizing problems than non-exposed children, however, this effect attenuated in adjusted model. Children with ADHD were more likely to have experienced a traumatic event than controls. The high prevalence of trauma exposure in our sample suggests that clinicians should evaluate for trauma histories in children presenting with ADHD.
C1 [Schilpzand, Elizabeth J.; Sciberras, Emma; Alisic, Eva; Efron, Daryl; Anderson, Vicki; Nicholson, Jan M.] Royal Childrens Hosp, Murdoch Childrens Res Inst, Melbourne, Vic 3052, Australia.
   [Sciberras, Emma; Efron, Daryl; Anderson, Vicki] Royal Childrens Hosp, Melbourne, Vic, Australia.
   [Sciberras, Emma; Efron, Daryl; Anderson, Vicki] Univ Melbourne, Melbourne, Vic, Australia.
   [Sciberras, Emma] Deakin Univ, Sch Psychol, Melbourne, Vic, Australia.
   [Alisic, Eva] Monash Univ, Accid Res Ctr, Melbourne, Vic, Australia.
   [Alisic, Eva] Univ Childrens Hosp Zurich, Dept Psychosomat & Psychiat, Zurich, Switzerland.
   [Hazell, Philip] Sydney Med Sch, Discipline Psychiat, Sydney, NSW, Australia.
   [Jongeling, Brad] Joondalup Child Dev Ctr, Perth, WA, Australia.
   [Jongeling, Brad] Univ Western Australia, Dept Paediat, Perth, WA, Australia.
   [Nicholson, Jan M.] La Trobe Univ, Judith Lumley Ctr, Melbourne, Vic, Australia.
RP Schilpzand, EJ (reprint author), Royal Childrens Hosp, Murdoch Childrens Res Inst, Melbourne, Vic 3052, Australia.
EM elizabeth.schilpzand@mcri.edu.au
OI Sciberras, Emma/0000-0003-2812-303X; Alisic, Eva/0000-0002-7225-606X
FU Australian National Health and Medical Research Council (NHMRC)National
   Health and Medical Research Council of Australia [1008522]; Collier
   Foundation; Murdoch Childrens Research Institute; NHMRC Early Career
   Fellowship in Population Health [1037159]; NHMRC Career Development
   FellowshipNational Health and Medical Research Council of Australia
   [1110688]; NHMRC Early Career FellowshipNational Health and Medical
   Research Council of Australia [1090229]; NHMRC Senior Practitioner
   FellowshipNational Health and Medical Research Council of Australia
   [607333]; Australian Communities Foundation through the Roberta Holmes
   Chair for the Transition to Contemporary Parenthood Program (Coronella
   sub-fund); Victorian Government's Operational Infrastructure Support
   Program; Murdoch Childrens Research Institute Clinician Scientist
   Fellowship
FX This study was funded by the Australian National Health and Medical
   Research Council (NHMRC; project Grant No. 1008522), the Collier
   Foundation and the Murdoch Childrens Research Institute. Dr Sciberras'
   position is funded by an NHMRC Early Career Fellowship in Population
   Health 1037159 (2012-2015) and an NHMRC Career Development Fellowship
   1110688 (2016-2019). Dr Alisic's position is funded by an NHMRC Early
   Career Fellowship 1090229 (2015-2019). Professor Anderson is funded by
   an NHMRC Senior Practitioner Fellowship 607333 (2010-2014). Professor
   Nicholson is supported by the Australian Communities Foundation through
   the Roberta Holmes Chair for the Transition to Contemporary Parenthood
   Program (Coronella sub-fund). This research was supported by the
   Victorian Government's Operational Infrastructure Support Program to the
   MCRI. Dr Efron's position is funded by a Murdoch Childrens Research
   Institute Clinician Scientist Fellowship. We would like to acknowledge
   all research assistants, students and interns who contributed to data
   collection for this study. We would also like to thank the many
   families, teachers, and schools for their participation in this study.
   Some study data were collected and managed using REDCap electronic data
   capture tools hosted at MCRI. REDCap (Research Electronic Data Capture)
   is a secure, web-based application designed to support data capture for
   research studies.
NR 43
TC 1
Z9 1
U1 0
U2 5
PU SPRINGER
PI NEW YORK
PA 233 SPRING ST, NEW YORK, NY 10013 USA
SN 1018-8827
EI 1435-165X
J9 EUR CHILD ADOLES PSY
JI Eur. Child Adolesc. Psych.
PD JUN
PY 2018
VL 27
IS 6
BP 811
EP 819
DI 10.1007/s00787-017-1067-y
PG 9
WC Psychology, Developmental; Pediatrics; Psychiatry
SC Psychology; Pediatrics; Psychiatry
GA GH6DK
UT WOS:000433532700012
PM 29086104
DA 2020-02-16
ER

PT J
AU Curran, PJ
   Cole, V
   Giordano, M
   Georgeson, AR
   Hussong, AM
   Bauer, DJ
AF Curran, Patrick J.
   Cole, Veronica
   Giordano, Michael
   Georgeson, A. R.
   Hussong, Andrea M.
   Bauer, Daniel J.
TI Advancing the Study of Adolescent Substance Use Through the Use of
   Integrative Data Analysis
SO EVALUATION & THE HEALTH PROFESSIONS
LA English
DT Article
DE integrative data analysis; IDA; factor analysis; factor scores; growth
   modeling
ID INTERNALIZING SYMPTOMS; COMMENSURATE MEASURES; COMMUNITY SAMPLE;
   ALCOHOL; CHILDREN; REPRODUCIBILITY; INTERVENTIONS; REPLICATION;
   BEHAVIOR; THERAPY
AB A wealth of information is currently known about the epidemiology, etiology, and evaluation of drug and alcohol use across the life span. Despite this corpus of knowledge, much has yet to be learned. Many factors conspire to slow the pace of future advances in the field of substance use including the need for long-term longitudinal studies of often hard-to-reach subjects who are reporting rare and episodic behaviors. One promising option that might help move the field forward is integrative data analysis (IDA). IDA is a principled set of methodologies and statistical techniques that allow for the fitting of statistical models to data that have been pooled across multiple, independent samples. IDA offers a myriad of potential advantages including increased power, greater coverage of rare behaviors, more rigorous psychometric assessment of theoretical constructs, accelerated developmental time period under study, and enhanced reproducibility. However, IDA is not without limitations and may not be useful in a given application for a variety of reasons. The goal of this article is to describe the advantages and limitations of IDA in the study of individual development over time, particularly as it relates to trajectories of substance use. An empirical example of the measurement of polysubstance use is presented and this article concludes with recommendations for practice.
C1 [Curran, Patrick J.; Cole, Veronica; Giordano, Michael; Georgeson, A. R.; Hussong, Andrea M.; Bauer, Daniel J.] Univ North Carolina Chapel Hill, Dept Psychol & Neurosci, Chapel Hill, NC 27599 USA.
RP Curran, PJ (reprint author), Univ North Carolina Chapel Hill, Dept Psychol & Neurosci, Chapel Hill, NC 27599 USA.
EM curran@unc.edu
FU  [DA034636];  [DA015398];  [AA016213];  [AA07065];  [AA13987]
FX The author(s) disclosed receipt of the following financial support for
   the research, authorship, and/or publication of this article: This
   research was supported by grants DA034636 (Bauer, Principal
   Investigator), DA015398 (Hussong & Curran, co-Principal Investigator),
   AA016213 (Laurie Chassin, Principal Investigator), AA07065 (Robert
   Zucker, Principal Investigator), and AA13987 (Kenneth Sher, Principal
   Investigator).
NR 56
TC 5
Z9 5
U1 0
U2 4
PU SAGE PUBLICATIONS INC
PI THOUSAND OAKS
PA 2455 TELLER RD, THOUSAND OAKS, CA 91320 USA
SN 0163-2787
EI 1552-3918
J9 EVAL HEALTH PROF
JI Eval. Health Prof.
PD JUN
PY 2018
VL 41
IS 2
SI SI
BP 216
EP 245
DI 10.1177/0163278717747947
PG 30
WC Health Care Sciences & Services; Health Policy & Services
SC Health Care Sciences & Services
GA GF6FZ
UT WOS:000432063800004
PM 29254369
OA Green Accepted
DA 2020-02-16
ER

PT J
AU Lee, KS
   Vaillancourt, T
AF Lee, Kirsty S.
   Vaillancourt, Tracy
TI Longitudinal Associations Among Bullying by Peers, Disordered Eating
   Behavior, and Symptoms of Depression During Adolescence
SO JAMA PSYCHIATRY
LA English
DT Article
ID DEVELOPMENTAL PATHWAYS; INTERNALIZING PROBLEMS; BODY DISSATISFACTION;
   SELF-COMPASSION; VICTIMIZATION; CHILDHOOD; RISK; PREVALENCE; HEALTH;
   PERFECTIONISM
AB IMPORTANCE Bullying by peers has been associated with disordered eating behavior and symptoms of depression among adolescents as both an antecedent and an outcome. Identification of the temporal pattern of associations among bullying by peers, disordered eating behavior, and depression in adolescence is needed for the optimal targeting of intervention and prevention.
   OBJECTIVE To assess the concurrent and longitudinal associations among bullying by peers, disordered eating behavior, and symptoms of depression using a cascade model that controlled for within-time and across-time (ie, stability paths) associations while examining cross-lag effects.
   DESIGN, SETTING, AND PARTICIPANTS In this 5-year longitudinal cohort study, 612 participants of the McMaster Teen Study were included. This ongoing Canadian study examines the associations among bullying, mental health, and educational outcomes. Data collection began in 2008 when students were in grade 5 (10 years of age) and have since been collected annually. Data analysis was performed between August 20 and October 18, 2017.
   EXPOSURES Bullying by peers was assessed in grades 7 to 11 using a composite measure of 5 items.
   MAIN OUTCOMES AND MEASURES Disordered eating behaviorwas assessed in grades 7 to 11 using the Short Screen for Eating Disorders, and depressive symptoms were assessed in grades 7 to 11 using the Behavior Assessment System for Children-Second Edition.
   RESULTS The 612 students included in the analytic sample had a mean age (SD) of 13.03 (0.38) years in grade 7; 331 (54.1%) were girls and 392 (71.1%) were white. Bullying by peers was concurrently associated with disordered eating behavior and depressive symptoms at every time point during the 5-year period (r range [SE], 0.15-0.48 [0.04-0.08]; P <.01). Disordered eating behavior was associated longitudinally with depressive symptoms at every time point (beta range [SE], 0.14-0.19 [0.06-0.08]; P <.02) and bullying by peers at 2 time points (beta range [SE], 0.12-0.22 [0.06-0.07]; P <.04) in girls and boys.
   CONCLUSIONS AND RELEVANCE Bullying by peers was proximally associated with multiple psychopathologic symptoms, whereas symptoms of disordered eating behavior were a key risk factor for future depressive symptoms and bullying by peers. Interventions aimed at reducing problematic eating behavior in adolescents may attenuate the risk of future depressive symptoms and relational problems.
C1 [Lee, Kirsty S.; Vaillancourt, Tracy] Univ Ottawa, Fac Educ, Counselling Psychol, Ottawa, ON K1N 6N5, Canada.
   [Vaillancourt, Tracy] Univ Ottawa, Fac Social Sci, Sch Psychol, Ottawa, ON K1N 6N5, Canada.
RP Vaillancourt, T (reprint author), Univ Ottawa, Fac Educ, Counselling Psychol, Ottawa, ON K1N 6N5, Canada.; Vaillancourt, T (reprint author), Univ Ottawa, Fac Social Sci, Sch Psychol, Ottawa, ON K1N 6N5, Canada.
EM tracy.vaillancourt@uottawa.ca
RI Lee, Kirsty/I-6170-2019
OI Lee, Kirsty/0000-0002-8421-9039
FU Social Sciences and Humanities Research Council of CanadaSocial Sciences
   and Humanities Research Council of Canada (SSHRC) [833-2004-1019,
   435-2016-1251]; Canadian Institute of Health ResearchCanadian Institutes
   of Health Research (CIHR) [201009MOP-232632-CHI-CECA-136591,
   201603PJT-365626-PJT-CECA-136591]; Ontario Mental Health Foundation
   [PA-13-303]
FX This research was supported by grants 833-2004-1019 and 435-2016-1251
   from the Social Sciences and Humanities Research Council of Canada (Dr
   Vaillancourt), grants 201009MOP-232632-CHI-CECA-136591 and
   201603PJT-365626-PJT-CECA-136591 from the Canadian Institute of Health
   Research (Dr Vaillancourt), and the grant PA-13-303 from the Ontario
   Mental Health Foundation (Dr Vaillancourt).
NR 74
TC 9
Z9 9
U1 9
U2 34
PU AMER MEDICAL ASSOC
PI CHICAGO
PA 330 N WABASH AVE, STE 39300, CHICAGO, IL 60611-5885 USA
SN 2168-622X
EI 2168-6238
J9 JAMA PSYCHIAT
JI JAMA Psychiatry
PD JUN
PY 2018
VL 75
IS 6
BP 605
EP 612
DI 10.1001/jamapsychiatry.2018.0284
PG 8
WC Psychiatry
SC Psychiatry
GA GI5KF
UT WOS:000434408700010
PM 29641816
OA Green Published
DA 2020-02-16
ER

PT J
AU Shulla, RM
   Toomey, RB
AF Shulla, Rachel M.
   Toomey, Russell B.
TI Sex differences in behavioral and psychological expression of grief
   during adolescence: A meta-analysis
SO JOURNAL OF ADOLESCENCE
LA English
DT Review
DE Externalizing symptoms; Grief; Internalizing symptoms; Meta-analysis;
   PTSD; Sex
ID POSTTRAUMATIC-STRESS-DISORDER; PARENTALLY BEREAVED CHILDREN; DEVELOPING
   HUMAN BRAIN; PREFRONTAL CORTEX; COGNITIVE CONTROL; MENTAL-HEALTH;
   DEPRESSION; SYMPTOMS; DEATH; VOLUME
AB This meta-analysis synthesizes the results of 14 independent studies conducted in the U.S. (N = 6979 participants) that examined sex differences in internalized, externalized, and PTSD symptoms associated with grief during adolescence. The mean age of participants was 12.22 years (SD = 2.31) with 50% male and 50% female sex assigned at birth. While no mean-level differences were found between adolescent females and males in externalizing behaviors associated with grief (d = 0.03), on average, females reported higher levels of internalized grief responses (d = 0.18) and higher levels of PTSD symptoms (d = 0.36) than their male counterparts. Findings suggest the need for additional, more nuanced research to investigate possible sex differences in externalized behaviors relating to grief. In addition, research should examine whether tailored therapeutic and intervention measures and resources are needed for adolescents experiencing internalized grief and PTSD symptoms given sex differences in these reactions.
C1 [Shulla, Rachel M.; Toomey, Russell B.] Univ Arizona, Family Studies & Human Dev, Tucson, AZ 85721 USA.
RP Toomey, RB (reprint author), Univ Arizona, Norton Sch Family & Consumer Sci, 650 N Pk Ave, Tucson, AZ 85721 USA.
EM rmshulla@email.arizona.edu
NR 67
TC 1
Z9 1
U1 0
U2 5
PU ACADEMIC PRESS LTD- ELSEVIER SCIENCE LTD
PI LONDON
PA 24-28 OVAL RD, LONDON NW1 7DX, ENGLAND
SN 0140-1971
EI 1095-9254
J9 J ADOLESCENCE
JI J. Adolesc.
PD JUN
PY 2018
VL 65
BP 219
EP 227
DI 10.1016/j.adolescence.2018.04.001
PG 9
WC Psychology, Developmental
SC Psychology
GA GG2IB
UT WOS:000432512300022
PM 29674176
OA Green Accepted
DA 2020-02-16
ER

PT J
AU Bitsko, RH
   Holbrook, JR
   Ghandour, RM
   Blumberg, SJ
   Visser, SN
   Perou, R
   Walkup, JT
AF Bitsko, Rebecca H.
   Holbrook, Joseph R.
   Ghandour, Reem M.
   Blumberg, Stephen J.
   Visser, Susanna N.
   Perou, Ruth
   Walkup, John T.
TI Epidemiology and Impact of Health Care Provider-Diagnosed Anxiety and
   Depression Among US Children
SO JOURNAL OF DEVELOPMENTAL AND BEHAVIORAL PEDIATRICS
LA English
DT Article
DE prevalence; impact; childhood mental disorders
ID BEHAVIORAL HEALTH; MEDICAL HOME; ADOLESCENTS; RATES
AB Objective: This study documents the prevalence and impact of anxiety and depression in US children based on the parent report of health care provider diagnosis. Methods: National Survey of Children's Health data from 2003, 2007, and 2011-2012 were analyzed to estimate the prevalence of anxiety or depression among children aged 6 to 17 years. Estimates were based on the parent report of being told by a health care provider that their child had the specified condition. Sociodemographic characteristics, co-occurrence of other conditions, health care use, school measures, and parenting aggravation were estimated using 2011-2012 data. Results: Based on the parent report, lifetime diagnosis of anxiety or depression among children aged 6 to 17 years increased from 5.4% in 2003 to 8.4% in 2011-2012. Current anxiety or depression increased from 4.7% in 2007 to 5.3% in 2011-2012; current anxiety increased significantly, whereas current depression did not change. Anxiety and depression were associated with increased risk of co-occurring conditions, health care use, school problems, and having parents with high parenting aggravation. Children with anxiety or depression with effective care coordination or a medical home were less likely to have unmet health care needs or parents with high parenting aggravation. Conclusion: By parent report, more than 1 in 20 US children had current anxiety or depression in 2011-2012. Both were associated with significant comorbidity and impact on children and families. These findings may inform efforts to improve the health and well-being of children with internalizing disorders. Future research is needed to determine why child anxiety diagnoses seem to have increased from 2007 to 2012.
C1 [Bitsko, Rebecca H.; Holbrook, Joseph R.] Ctr Dis Control & Prevent, Div Human Dev & Disabil, Natl Ctr Birth Defects & Dev Disabil, 4770 Buford Highway,MS E-88, Atlanta, GA 30341 USA.
   [Ghandour, Reem M.] Maternal & Child Hlth Bur, Off Epidemiol & Res, Hlth Resources & Serv Adm, Rockville, MD USA.
   [Blumberg, Stephen J.] Ctr Dis Control & Prevent, Div Hlth Interview Stat, Natl Ctr Hlth Stat, Hyattsville, MD USA.
   [Visser, Susanna N.] Ctr Dis Control & Prevent, Div Vector Borne Dis, Natl Ctr Emerging & Zoonot Infect Dis, Ft Collins, CO USA.
   [Perou, Ruth] Ctr Dis Control & Prevent, Off Director, Natl Ctr Birth Defects & Dev Disabil, Atlanta, GA USA.
   [Walkup, John T.] Ann & Robert H Lurie Childrens Hosp Chicago, Dept Psychiat, Chicago, IL 60611 USA.
RP Bitsko, RH (reprint author), Ctr Dis Control & Prevent, Div Human Dev & Disabil, Natl Ctr Birth Defects & Dev Disabil, 4770 Buford Highway,MS E-88, Atlanta, GA 30341 USA.
EM rbitsko@cdc.gov
FU Eli LillyEli Lilly; PfizerPfizer; AbbottAbbott Laboratories; Tourette
   Association of America-Centers for Disease Control and Prevention
   outreach educational programs; American Academy of Child and Adolescent
   Psychiatry; American Psychiatric Association; Hartwell Foundation;
   Tourette Association of America
FX J. Walkup has received free drug/placebo from the following
   pharmaceutical companies for National Institute of Mental Health-funded
   studies: Eli Lilly (2003), Pfizer (2007), and Abbott (2005). J. Walkup
   is a paid speaker of the Tourette Association of America-Centers for
   Disease Control and Prevention outreach educational programs, the
   American Academy of Child and Adolescent Psychiatry, and the American
   Psychiatric Association. J. Walkup also receives grant funding from the
   Hartwell Foundation and the Tourette Association of America. J. Walkup
   receives royalties for books on Tourette syndrome from Guilford Press
   and Oxford Press and for educational materials from Wolters Kluwer. He
   is also an unpaid advisor to the Anxiety Disorders Association of
   America, the Trichotillomania Learning Center, and the American
   Foundation of Suicide Prevention. The remaining authors declare no
   conflicts of interest. There was no funding for these analyses or
   writing of the manuscript.
NR 34
TC 18
Z9 18
U1 3
U2 8
PU LIPPINCOTT WILLIAMS & WILKINS
PI PHILADELPHIA
PA TWO COMMERCE SQ, 2001 MARKET ST, PHILADELPHIA, PA 19103 USA
SN 0196-206X
EI 1536-7312
J9 J DEV BEHAV PEDIATR
JI J. Dev. Behav. Pediatr.
PD JUN
PY 2018
VL 39
IS 5
BP 395
EP 403
DI 10.1097/DBP.0000000000000571
PG 9
WC Behavioral Sciences; Psychology, Developmental; Pediatrics
SC Behavioral Sciences; Psychology; Pediatrics
GA GQ1LO
UT WOS:000441393000006
PM 29688990
OA Green Accepted
DA 2020-02-16
ER

PT J
AU Castro, VL
   Cooke, AN
   Halberstadt, AG
   Garrett-Peters, P
AF Castro, Vanessa L.
   Cooke, Alison N.
   Halberstadt, Amy G.
   Garrett-Peters, Patricia
TI Bidirectional Linkages Between Emotion Recognition and Problem Behaviors
   in Elementary School Children
SO JOURNAL OF NONVERBAL BEHAVIOR
LA English
DT Article
DE Emotion recognition; Hyperactivity; Internalizing behaviors;
   Longitudinal design; Children
ID FACIAL EXPRESSION RECOGNITION; SELF-REGULATION; SOCIAL COMPETENCE;
   INDIVIDUAL-DIFFERENCES; YOUNG-CHILDREN; KNOWLEDGE; CHILDHOOD; RISK;
   PRESCHOOLERS; DEFICITS
AB Cross-sectional studies support negative associations between children's skills in recognizing emotional expressions and their problem behaviors. Few studies have examined these associations over time, however, precluding our understanding of the direction of effects. Emotion recognition difficulties may contribute to the development of problem behaviors; additionally, problem behaviors may constrain the development of emotion recognition skill. The present study tested the bidirectional linkages between children's emotion recognition and teacher-reported problem behaviors in 1st and 3rd grade. Specifically, emotion recognition, hyperactivity, internalizing behaviors, and externalizing behaviors were assessed in 117 children in 1st grade and in 3rd grade. Results from fully cross-lagged path models revealed divergent developmental patterns: Controlling for concurrent levels of problem behaviors and first-grade receptive language skills, lower emotion recognition in 1st grade significantly predicted greater internalizing behaviors, but not hyperactivity or externalizing behaviors, in 3rd grade. Moreover, greater hyperactivity in 1st grade marginally predicted lower emotion recognition in 3rd grade, but internalizing and externalizing behaviors were not predictive of emotion recognition over time. Together, these findings extend previous research to identify specific developmental pathways, whereby emotion recognition difficulties contribute to the development of internalizing behaviors, and early hyperactivity may contribute to the development of emotion recognition difficulties, thus highlighting the importance of examining these processes and their mutual development over time.
C1 [Castro, Vanessa L.] Northeastern Univ, Dept Psychol, 125 NI, Boston, MA 02115 USA.
   [Cooke, Alison N.; Halberstadt, Amy G.] North Carolina State Univ, Dept Psychol, Campus Box 7650, Raleigh, NC 27695 USA.
   [Garrett-Peters, Patricia] Univ N Carolina, Frank Porter Graham Child Dev Inst, Campus Box 8040, Chapel Hill, NC 27599 USA.
RP Castro, VL (reprint author), Northeastern Univ, Dept Psychol, 125 NI, Boston, MA 02115 USA.
EM v.castro@northeastern.edu
FU National Science FoundationNational Science Foundation (NSF)
   [NSF1023839, NSF-BCS-0126475, BCS-0720660]; National Institutes of
   HealthUnited States Department of Health & Human ServicesNational
   Institutes of Health (NIH) - USA [NIA F32-AG048687, NICHD T32-HD07376]
FX This work supported by funding awarded to the third and fourth authors
   from the National Science Foundation (#NSF1023839; NSF-BCS-0126475;
   BCS-0720660) and two training grants awarded to the first author from
   the National Institutes of Health (NIA F32-AG048687; NICHD T32-HD07376).
NR 86
TC 1
Z9 1
U1 2
U2 37
PU SPRINGER
PI NEW YORK
PA 233 SPRING ST, NEW YORK, NY 10013 USA
SN 0191-5886
EI 1573-3653
J9 J NONVERBAL BEHAV
JI J. Nonverbal Behav.
PD JUN
PY 2018
VL 42
IS 2
BP 155
EP 178
DI 10.1007/s10919-017-0269-9
PG 24
WC Psychology, Social
SC Psychology
GA FY2SW
UT WOS:000426667600001
PM 29527080
OA Green Accepted
DA 2020-02-16
ER

PT J
AU Goulter, N
   Kimonis, ER
   Heller, E
AF Goulter, Natalie
   Kimonis, Eva R.
   Heller, Eric
TI Antisocial Process Screening Device Subscales Predict Recidivism in an
   Australian Juvenile Offender Sample
SO JOURNAL OF PSYCHOPATHOLOGY AND BEHAVIORAL ASSESSMENT
LA English
DT Article
DE Adolescent psychopathy; Callous-unemotional traits; Juvenile offending;
   Recidivism; Self-report
ID CALLOUS-UNEMOTIONAL TRAITS; SELF-REPORT; PSYCHOPATHIC TRAITS; CONDUCT
   PROBLEMS; FIT INDEXES; VALIDITY; PERSONALITY; RELIABILITY; ADOLESCENCE;
   VALIDATION
AB The present study is the first to examine the psychometric properties of the self-report Antisocial Process Screening Device (APSD-SR), and the predictive utility of its subscales for reoffending, among Australian juvenile offenders (N = 308, M age = 17.00, SD = 1.49). Exploratory factor analysis supported a modified three-factor structure in which four items loaded differently to prior studies. Total APSD-SR and modified subscale scores were positively associated with criminal history and mental health problems (e.g., internalizing and externalizing problems, alcohol and substance abuse/dependence). Survival analyses indicated that youth scoring high on the APSD-SR total score were faster to reoffend nonviolently (Hazard Ratio [HR] = 1.31, p = .0003) and violently (HR = 1.42, p = .0003) than those scoring low. Whereas the modified grandiose-manipulative subscale predicted faster time to nonviolent recidivism (HR = 1.18, p = .026) as a single predictor, when all subscales were simultaneously entered into the model only callous-unemotional (CU) traits and impulsivity predicted nonviolent recidivism (HR = 1.19, p = .026 and 1.22, p = .015, respectively), and only impulsivity predicted violent recidivism (HR = 1.26, p = .014). Findings inform current understanding of the relative contribution of adolescent psychopathy dimensions to designating a particularly high-risk group of Australian youth in custody.
C1 [Goulter, Natalie; Kimonis, Eva R.] Univ New South Wales, Sch Psychol, Sydney, NSW, Australia.
   [Heller, Eric] Juvenile Justice New South Wales, Dept Justice, Sydney, NSW, Australia.
RP Goulter, N (reprint author), Univ New South Wales, Sch Psychol, Sydney, NSW, Australia.
EM n.goulter@unsw.edu.au; e.kimonis@unsw.edu.au; eric.heller@djj.nsw.gov.au
OI Goulter, Natalie/0000-0003-0682-7781
FU NSW Department of Juvenile Justice; NSW Health Centre for Aboriginal
   Health; NSW Department of Justice Health and Forensic Mental Health
   Network
FX This study was funded by NSW Department of Juvenile Justice, NSW Health
   Centre for Aboriginal Health, and NSW Department of Justice Health and
   Forensic Mental Health Network.
NR 42
TC 0
Z9 0
U1 4
U2 10
PU SPRINGER/PLENUM PUBLISHERS
PI NEW YORK
PA 233 SPRING ST, NEW YORK, NY 10013 USA
SN 0882-2689
EI 1573-3505
J9 J PSYCHOPATHOL BEHAV
JI J. Psychopathol. Behav. Assess.
PD JUN
PY 2018
VL 40
IS 2
BP 159
EP 168
DI 10.1007/s10862-018-9669-3
PG 10
WC Psychology, Clinical
SC Psychology
GA GG9PN
UT WOS:000433033400002
DA 2020-02-16
ER

PT J
AU Barstead, MG
   Smith, KA
   Laursen, B
   Booth-LaForce, C
   King, S
   Rubin, KH
AF Barstead, Matthew G.
   Smith, Kelly A.
   Laursen, Brett
   Booth-LaForce, Cathryn
   King, Shakeena
   Rubin, Kenneth H.
TI Shyness, Preference for Solitude, and Adolescent Internalizing: The
   Roles of Maternal, Paternal, and Best-Friend Support
SO JOURNAL OF RESEARCH ON ADOLESCENCE
LA English
DT Article
ID SOCIAL WITHDRAWAL SUBTYPES; MIDDLE-CHILDHOOD; GENDER-DIFFERENCES;
   CO-RUMINATION; PERSONAL RELATIONSHIPS; BEHAVIORAL-INHIBITION; CHINESE
   CHILDREN; BASHFUL BOYS; ANXIETY; ADJUSTMENT
AB The researchers examined differential outcomes related to two distinct motivations for withdrawal (preference for solitude and shyness) as well as the possibility that support from important others (mothers, fathers, and best friends) attenuate any such links. Adolescents (159 males, 171 females) reported on their motivations to withdraw, internalizing symptoms, and relationship quality in eighth grade, as well as their anxiety and depression in ninth grade. Using structural equation modeling, the authors found that maternal support weakened the association between shyness and internalizing problems; friend support weakened the association between preference for solitude and depression; and friend support strengthened the association between shyness and depression. Results suggest that shy adolescents may not derive the same benefits from supportive friendships as their typical peers.
C1 [Barstead, Matthew G.; Smith, Kelly A.; King, Shakeena; Rubin, Kenneth H.] Univ Maryland, College Pk, MD 20742 USA.
   [Laursen, Brett] Florida Atlantic Univ, Boca Raton, FL 33431 USA.
   [Booth-LaForce, Cathryn] Univ Washington, Seattle, WA 98195 USA.
RP Barstead, MG (reprint author), Univ Maryland, Dept Human Dev & Quantitat Methodol, 3304 Benjamin Bldg, College Pk, MD 20742 USA.
EM barstead@umd.edu
RI Rubin, Kenneth H/M-5276-2018
OI Rubin, Kenneth H/0000-0002-2608-2484; Barstead,
   Matthew/0000-0001-8626-2375
FU U.S. National Institute of Mental HealthUnited States Department of
   Health & Human ServicesNational Institutes of Health (NIH) - USANIH
   National Institute of Mental Health (NIMH) [MH58116]; NICHD Training
   Program in Social Development [NIH T32 HD007542]
FX This work was supported by a grant from the U.S. National Institute of
   Mental Health (MH58116) to Kenneth H. Rubin, and by the NICHD Training
   Program in Social Development (NIH T32 HD007542) awarded to the
   Department of Human Development and Quantitative Methodology at the
   University of Maryland, which supported Matthew G. Barstead.
NR 78
TC 6
Z9 6
U1 8
U2 24
PU WILEY
PI HOBOKEN
PA 111 RIVER ST, HOBOKEN 07030-5774, NJ USA
SN 1050-8392
EI 1532-7795
J9 J RES ADOLESCENCE
JI J. Res. Adolesc.
PD JUN
PY 2018
VL 28
IS 2
BP 488
EP 504
DI 10.1111/jora.12350
PG 17
WC Family Studies; Psychology, Developmental
SC Family Studies; Psychology
GA GU2YD
UT WOS:000445137300017
PM 29044733
DA 2020-02-16
ER

PT J
AU Reynaud, E
   Vecchierini, MF
   Heude, B
   Charles, MA
   Plancoulaine, S
AF Reynaud, Eve
   Vecchierini, Marie-Francoise
   Heude, Barbara
   Charles, Marie-Aline
   Plancoulaine, Sabine
TI Sleep and its relation to cognition and behaviour in preschool-aged
   children of the general population: a systematic review
SO JOURNAL OF SLEEP RESEARCH
LA English
DT Review
DE night-waking; internalizing; externalizing; language; executive function
ID MENTAL-HEALTH; ASSOCIATIONS; DURATION; MEMORY; SCHOOL; COMMUNITY;
   CONSOLIDATION; RESTRICTION; ACTIGRAPHY; PLASTICITY
AB This is the first systematic review of the literature on sleep and its relation to cognition and behaviour in preschool-aged children. In comparison with the literature focused on school-aged children, knowledge involving preschoolers is rather sparse. A total of 26 studies was included in this review, which revealed a high degree of heterogeneity regarding the type and means of measuring sleep variables and behavioural and cognitive variables, as well as the statistical methods employed. Amongst the 13 articles with the largest sample sizes (top 50% of the included studies, 12 different populations), 12 found that a higher quantity or quality of sleep was associated with better behavioural and/or cognitive outcomes. Results point to an association between sleep, behaviour and cognition as early as preschool years, but the strengths of associations reported in the articles were relatively small. Studies with a smaller sample size were less concordant. It is consistent with our findings that the strengths of association are small, and thus require large sample sizes to ensure statistical detection power. Different aspects of sleep were not associated with all cognitive or behavioural features in the same way, which underscores the need for specific measures rather than general ones such as sleep problems' or behaviour problems' to be able to decipher the relationships. There is also a need for large longitudinal studies using objective measures and accounting for confounding factors. The child's genotype has recently been shown to have a moderating role in the association between sleep and behaviour, and should be further explored.
C1 [Reynaud, Eve; Heude, Barbara; Charles, Marie-Aline; Plancoulaine, Sabine] INSERM, Epidemiol & Stat Sorbonne Paris Cite Res Ctr CRES, ORigins Child Hlth & Dev Team ORCHAD, UMR1153, Villejuif, France.
   [Reynaud, Eve; Heude, Barbara; Charles, Marie-Aline; Plancoulaine, Sabine] Paris Descartes Univ, Paris, France.
   [Reynaud, Eve] EHESP, Rennes, France.
   [Vecchierini, Marie-Francoise] Hop Hotel Dieu, AP HP, Ctr Sommeil & Vigilance, Paris, France.
   [Vecchierini, Marie-Francoise] Univ Paris 05, Sorbonne Paris Cite, VIFASOM, EA 7320, Paris, France.
RP Plancoulaine, S (reprint author), INSERM, Team ORCHAD 6, U1153, 16 Ave Paul Vaillant Couturier, F-94807 Villejuif, France.
EM sabine.plancoulaine@inserm.fr
RI Charles, Marie Aline/S-1866-2019; PLANCOULAINE, Sabine/E-2824-2017;
   Heude, Barbara/G-3095-2016; Charles, Marie Aline/F-8567-2017
OI Charles, Marie Aline/0000-0003-4025-4390; PLANCOULAINE,
   Sabine/0000-0003-0725-8306; Heude, Barbara/0000-0002-1565-1629; Charles,
   Marie Aline/0000-0003-4025-4390; Reynaud, Eve/0000-0002-7798-8366
NR 59
TC 14
Z9 15
U1 4
U2 18
PU WILEY
PI HOBOKEN
PA 111 RIVER ST, HOBOKEN 07030-5774, NJ USA
SN 0962-1105
EI 1365-2869
J9 J SLEEP RES
JI J. Sleep Res.
PD JUN
PY 2018
VL 27
IS 3
AR UNSP e12636
DI 10.1111/jsr.12636
PG 13
WC Clinical Neurology; Neurosciences
SC Neurosciences & Neurology
GA GI1NZ
UT WOS:000434138700010
PM 29164715
OA Bronze
DA 2020-02-16
ER

PT J
AU Rubens, SL
   Felix, ED
   Hambrick, EP
AF Rubens, Sonia L.
   Felix, Erika D.
   Hambrick, Erin P.
TI A Meta-Analysis of the Impact of Natural Disasters on Internalizing and
   Externalizing Problems in Youth
SO JOURNAL OF TRAUMATIC STRESS
LA English
DT Article
ID POSTTRAUMATIC-STRESS; PSYCHIATRIC-DISORDERS; CHILDRENS ADJUSTMENT;
   SOCIAL SUPPORT; HURRICANE; COMORBIDITY; EXPOSURE; FAMILY; ADOLESCENTS;
   EARTHQUAKE
AB Although exposure to natural disasters can lead to diverse mental health (MH) outcomes in youth, most child disaster MH research has focused on posttraumatic stress symptoms (PTSS). To highlight the likelihood of other MH outcomes, we meta-analyzed studies that have examined other (non-PTSS) internalizing and externalizing behavior problems in youth exposed to natural disasters. We used PRISMA guidelines to systematically gather studies that have examined the association between natural disaster exposure and non-PTSS internalizing and/or externalizing problems in samples of children and adolescents. Analyses of random effects models of 62 studies examining non-PTSS internalizing problems and 26 studies examining externalizing problems showed exposure to natural disasters was significantly associated with non-PTSS internalizing, r(mean) = .18, k = 70, and externalizing problems, r(mean) = .08; k = 31, in youth. Moderator analyses revealed a stronger association between disaster exposure and non-PTSS internalizing problems in countries with a medium Human Development Index (HDI) ranking, r = .56, than in countries with high, r = .15, and very high, r = .16, HDI rankings. We also found a stronger association between disaster exposure and externalizing problems in countries with a medium HDI ranking, r = .54, versus high, r = .05, and very high, r = .04, HDI rankings, and based on parent, r = .16, compared to child, r = -.01, report. Results support the need for assessment of multiple postdisaster MH outcomes to inform comprehensive interventions. We also include a discussion of the state of the disaster MH research.
C1 [Rubens, Sonia L.] Santa Clara Univ, Dept Counseling Psychol, 500 El Camino Real, Santa Clara, CA 95053 USA.
   [Felix, Erika D.] Univ Calif Santa Barbara, Gevirtz Grad Sch Educ, Santa Barbara, CA 93106 USA.
   [Hambrick, Erin P.] Univ Missouri, Dept Psychol, Kansas City, MO 64110 USA.
RP Rubens, SL (reprint author), Santa Clara Univ, Dept Counseling Psychol, 500 El Camino Real, Santa Clara, CA 95053 USA.
EM srubens@scu.edu
RI Hambrick, Erin/V-2199-2019
OI Hambrick, Erin/0000-0002-8377-4962
NR 38
TC 3
Z9 3
U1 1
U2 8
PU WILEY
PI HOBOKEN
PA 111 RIVER ST, HOBOKEN 07030-5774, NJ USA
SN 0894-9867
EI 1573-6598
J9 J TRAUMA STRESS
JI J. Trauma Stress
PD JUN
PY 2018
VL 31
IS 3
BP 332
EP 341
DI 10.1002/jts.22292
PG 10
WC Psychology, Clinical; Psychiatry
SC Psychology; Psychiatry
GA GL0TB
UT WOS:000436802300002
PM 29870078
OA Green Published, Other Gold
DA 2020-02-16
ER

PT J
AU Lessard, LM
   Juvonen, J
AF Lessard, Leah M.
   Juvonen, Jaana
TI Friendless Adolescents: Do Perceptions of Social Threat Account for
   Their Internalizing Difficulties and Continued Friendlessness?
SO JOURNAL OF RESEARCH ON ADOLESCENCE
LA English
DT Article
ID PEER VICTIMIZATION; MIDDLE SCHOOL; FRIENDSHIP; ADJUSTMENT; ASSOCIATIONS;
   LONELINESS; STRATEGIES; MOTIVATION; PREDICTORS; MECHANISMS
AB Adolescents who lack friends at school are at risk of internalizing difficulties. This study examined a social-cognitive mechanism underlying friendlessness and internalizing difficulties (i.e., depressive symptoms, social anxiety, low self-esteem). We tested whether perceived social threat (i.e., peer victimization, sense of unsafety, and peer misconduct) mediates the association between friendlessness and increased internalizing difficulties across middle school. Latent variable structural equation modeling was used to test the model among an ethnically diverse sample of 5,991 (52% female) adolescents. The results demonstrate that friendless sixth-grade students perceived their school environment as more threatening by seventh grade, which in turn, increased internalizing difficulties from sixth to eighth grade. Perceptions of threat also predicted friendlessness at the end of middle school.
C1 [Lessard, Leah M.; Juvonen, Jaana] Univ Calif Los Angeles, Los Angeles, CA 90095 USA.
RP Lessard, LM (reprint author), Univ Calif Los Angeles, UCLA Psychol Dept, Franz Hall,502 Portola Plaza, Los Angeles, CA 90095 USA.
EM leahmlessard@g.ucla.edu
FU National Institutes of HealthUnited States Department of Health & Human
   ServicesNational Institutes of Health (NIH) - USA [1R01HD059882-01A2];
   National Science FoundationNational Science Foundation (NSF) [0921306]
FX This research was supported by grants from the National Institutes of
   Health (Grant 1R01HD059882-01A2) and the National Science Foundation
   (No. 0921306).
NR 36
TC 1
Z9 1
U1 6
U2 11
PU WILEY
PI HOBOKEN
PA 111 RIVER ST, HOBOKEN 07030-5774, NJ USA
SN 1050-8392
EI 1532-7795
J9 J RES ADOLESCENCE
JI J. Res. Adolesc.
PD JUN
PY 2018
VL 28
IS 2
BP 277
EP 283
DI 10.1111/jora.12388
PG 7
WC Family Studies; Psychology, Developmental
SC Family Studies; Psychology
GA GU2YD
UT WOS:000445137300002
PM 29570896
OA Green Accepted
DA 2020-02-16
ER

PT J
AU Cavanaugh, AM
   Stein, GL
   Supple, AJ
   Gonzalez, LM
   Kiang, L
AF Cavanaugh, Alyson M.
   Stein, Gabriela L.
   Supple, Andrew J.
   Gonzalez, Laura M.
   Kiang, Lisa
TI Protective and Promotive Effects of Latino Early Adolescents' Cultural
   Assets Against Multiple Types of Discrimination
SO JOURNAL OF RESEARCH ON ADOLESCENCE
LA English
DT Article
ID MEXICAN-AMERICAN ADOLESCENTS; ETHNIC-IDENTITY; ACADEMIC ADJUSTMENT;
   ASIAN-AMERICAN; MULTIDIMENSIONAL INVENTORY; DEVELOPMENTAL COMPETENCES;
   PERCEIVED DISCRIMINATION; RACIAL-DISCRIMINATION; ORIGIN ADOLESCENTS;
   AFRICAN-AMERICAN
AB Given adversity associated with discrimination, it is important to identify culturally relevant factors that may protect against its harmful effects. Using latent variable interactions, this study examined the moderating effects of cultural assets on the association between multiple types of discrimination and adolescents' adjustment. Participants included 174 seventh-and eighth-grade Latino adolescents (51% girls); majority were of Mexican origin. Peer discrimination was associated with higher internalizing symptoms, whereas cultural assets predicted higher academic motivation above and beyond racial-ethnic discrimination, demonstrating a promotive effect. Adolescents' Latino cultural assets also protected against higher levels of externalizing symptoms in the context of high peer discrimination and foreigner objectification. The discussion focuses on the conceptual and applied implications of these findings.
C1 [Cavanaugh, Alyson M.] Univ North Carolina Chapel Hill, Chapel Hill, NC 27599 USA.
   [Stein, Gabriela L.; Supple, Andrew J.; Gonzalez, Laura M.] Univ North Carolina Greensboro, Greensboro, NC USA.
   [Kiang, Lisa] Wake Forest Univ, Winston Salem, NC 27109 USA.
RP Cavanaugh, AM (reprint author), Univ North Carolina Chapel Hill, Frank Porter Graham Child Dev Inst, CB 8180, Chapel Hill, NC 27599 USA.
EM alysonc@unc.edu
NR 62
TC 3
Z9 3
U1 0
U2 4
PU WILEY
PI HOBOKEN
PA 111 RIVER ST, HOBOKEN 07030-5774, NJ USA
SN 1050-8392
EI 1532-7795
J9 J RES ADOLESCENCE
JI J. Res. Adolesc.
PD JUN
PY 2018
VL 28
IS 2
BP 310
EP 326
DI 10.1111/jora.12331
PG 17
WC Family Studies; Psychology, Developmental
SC Family Studies; Psychology
GA GU2YD
UT WOS:000445137300005
PM 28833806
DA 2020-02-16
ER

PT J
AU Morrow, AS
   Villodas, MT
AF Morrow, Anne S.
   Villodas, Miguel T.
TI Direct and Indirect Pathways From Adverse Childhood Experiences to High
   School Dropout Among High-Risk Adolescents
SO JOURNAL OF RESEARCH ON ADOLESCENCE
LA English
DT Article
ID EDUCATIONAL-ACHIEVEMENT; PROTECTIVE FACTORS; NATIONAL SAMPLE; FIT
   INDEXES; MALTREATMENT; NEGLECT; HEALTH; ADULTS; SUBSTANTIATION;
   IDENTIFICATION
AB Adverse childhood experiences (ACEs) are associated with an increased risk for school dropout. This study examined pathways from childhood adversity to school dropout through academic, behavioral, emotional, and social pathways. Data were collected prospectively from 728 adolescents and their caregivers who participated in the Longitudinal Studies of Child Abuse and Neglect and from child protective services records. Path analyses revealed a direct association between ACEs and dropout, as well as indirect effects through poor reading achievement and elevated externalizing problems. ACEs were associated with elevated internalizing problems, which were negatively associated with dropout. However, ACEs were not associated with peer influences. Implications of the identified mechanisms in the ACEs and school dropout association for future preventive interventions are discussed.
C1 [Morrow, Anne S.; Villodas, Miguel T.] Florida Int Univ, 11200 SW 8th St,AHC5 550, Miami, FL 33199 USA.
RP Morrow, AS (reprint author), Florida Int Univ, 11200 SW 8th St,AHC5 550, Miami, FL 33199 USA.
EM amorr036@fiu.edu
NR 82
TC 4
Z9 4
U1 1
U2 11
PU WILEY
PI HOBOKEN
PA 111 RIVER ST, HOBOKEN 07030-5774, NJ USA
SN 1050-8392
EI 1532-7795
J9 J RES ADOLESCENCE
JI J. Res. Adolesc.
PD JUN
PY 2018
VL 28
IS 2
BP 327
EP 341
DI 10.1111/jora.12332
PG 15
WC Family Studies; Psychology, Developmental
SC Family Studies; Psychology
GA GU2YD
UT WOS:000445137300006
PM 28736884
DA 2020-02-16
ER

PT J
AU Altafim, ERP
   McCoy, DC
   Linhares, MBM
AF Pisani Altafim, Elisa Rachel
   McCoy, Dana Charles
   Martins Linhares, Maria Beatriz
TI Relations between parenting practices, socioeconomic status, and child
   behavior in Brazil
SO CHILDREN AND YOUTH SERVICES REVIEW
LA English
DT Article
DE Child development; Parenting; Socioeconomic status; Child behavior;
   Developing country
ID MENTAL-HEALTH; PROGRAM; FAMILY; ADOLESCENTS; OUTCOMES; VIOLENCE; ABUSE
AB The present cross-sectional study aims to examine the relations between socioeconomic status (SES), parenting practices, and child internalizing and externalizing behavior problems in Brazil. To achieve this aim, we begin by examining the factor structure of a parenting scale (the ACT scale) for use in the Brazilian context. Participants were 204 Brazilian mothers of 3-to 8-year-old children, who answered questionnaires about SES, parenting practices, and child behavior. The results of exploratory and confirmatory factor analysis of the ACT scale revealed three latent parenting practices in the Brazilian context: emotional and behavioral regulation, communication, and positive discipline. Results of the final structural equation model showed that lower socioeconomic status was directly related to higher levels of child internalizing behavior problems and more negative parenting practices in the communication and positive discipline domains. Although mothers' emotional and behavioral regulation was not related to socioeconomic status, it was negatively predictive of children's behavior problems. The findings provide evidence for the utility of the ACT scale for measuring three distinct dimensions of parenting practices in Brazil. Results also suggest nuanced relations between SES, parenting practices, and child behavior in this developing country context.
C1 [Pisani Altafim, Elisa Rachel; Martins Linhares, Maria Beatriz] Univ Sao Paulo, Ribeirao Preto Med Sch, Ribeirao Preto, SP, Brazil.
   [McCoy, Dana Charles] Harvard Grad Sch Educ, Cambridge, MA USA.
RP Altafim, ERP; Linhares, MBM (reprint author), Univ Sao Paulo, Fac Med Ribeirao Preto, Predio Saude Mental, Av Tenente Catao Roxo 2650,Sala 52, BR-14048900 Ribeirao Preto, SP, Brazil.
EM elisa.altafim@usp.br; linhares@fmrp.usp.br
RI Altafim, Elisa R P/D-2546-2013
OI Pisani Altafim, Elisa Rachel/0000-0002-5732-0473
FU State of Sao Paulo, Brazil (FAPESP)Fundacao de Amparo a Pesquisa do
   Estado de Sao Paulo (FAPESP) [15/21721-3, 12/25293-8]; National Council
   of Science and Technology Development (CNPq)National Council for
   Scientific and Technological Development (CNPq); Maria Cecilia Souto
   Vidigal Foundation; Foundation of Support for Teaching, Research, and
   Assistance of the Hospital of Clinics (FAEPA, HC-FMRPUSP); American
   Psychological Association
FX The Foundation for Support of Research in the State of Sao Paulo, Brazil
   (FAPESP grants #15/21721-3 and #12/25293-8), National Council of Science
   and Technology Development (CNPq), Maria Cecilia Souto Vidigal
   Foundation and Foundation of Support for Teaching, Research, and
   Assistance of the Hospital of Clinics (FAEPA, HC-FMRPUSP) offered
   financial support. The American Psychological Association supported with
   all material of ACT Raising Safe Kids Program.
NR 60
TC 5
Z9 5
U1 1
U2 11
PU PERGAMON-ELSEVIER SCIENCE LTD
PI OXFORD
PA THE BOULEVARD, LANGFORD LANE, KIDLINGTON, OXFORD OX5 1GB, ENGLAND
SN 0190-7409
EI 1873-7765
J9 CHILD YOUTH SERV REV
JI Child. Youth Serv. Rev.
PD JUN
PY 2018
VL 89
BP 93
EP 102
DI 10.1016/j.childyouth.2018.04.025
PG 10
WC Family Studies; Social Work
SC Family Studies; Social Work
GA GJ1SR
UT WOS:000435048600012
DA 2020-02-16
ER

PT J
AU Hidalgo, V
   Jimenez, L
   Grimaldi, V
   Ayala-Nunes, L
   Lopez-Verdugo, I
AF Hidalgo, Victoria
   Jimenez, Lucia
   Grimaldi, Victor
   Ayala-Nunes, Lara
   Lopez-Verdugo, Isabel
TI The effectiveness of a child day-care program in child welfare services
SO CHILDREN AND YOUTH SERVICES REVIEW
LA English
DT Article
DE Child day-care; Family preservation; Child welfare; Quality of life;
   Effectiveness; Program evaluation
ID QUALITY-OF-LIFE; INTERGENERATIONAL CONTINUITY; NURTURING RELATIONSHIPS;
   PHYSICAL-ACTIVITY; BEHAVIOR PROBLEMS; RISK-FACTORS; HEAD-START;
   MALTREATMENT; CENTERS; HEALTH
AB Family support initiatives aimed at guaranteeing children's rights and preserving the family are undergoing extensive diversification, to meet the specific needs and strengths of families. Child day-care initiatives constitute a novel approach in child welfare services, as a way to complement family service for at-risk families. They are delivered in a child-group format and follow a psycho-educational methodology. This study analyzed the impact of a novel child day-care program on children's quality of life, adjustment and development, and explored the moderating role of different child and family dimensions on the program's impact. For this purpose, we followed a pretest-posttest evaluation with a control group (N = 83). The results showed improvements in different facets of children's quality of life, as well as a positive impact in other adjustment and developmental dimensions, such as social skills, internalizing problems, and intelligence. Interaction effects were found between internalizing problems and children's sex, and between academic competence and family risk level. In conclusion, this article brings the first wave of evidence about the effectiveness of child day-care programs for supporting at-risk children from a preservation approach. Practical implications for child welfare services are discussed.
C1 [Hidalgo, Victoria; Jimenez, Lucia; Grimaldi, Victor; Lopez-Verdugo, Isabel] Univ Seville, Fac Psychol, C Camilo Jose Cela S-N, Seville 41018, Spain.
   [Ayala-Nunes, Lara] Univ Warwick, Dept Psychol, Univ Rd, Coventry CV4 7AL, W Midlands, England.
RP Jimenez, L (reprint author), Fac Psicol, C Camilo Jose Cela S-N, Seville 41018, Spain.
EM luciajimenez@us.es
RI Jimenez, Lucia/G-8635-2011; Hidalgo, Victoria/F-2357-2019; Lopez
   Verdugo, Isabel/J-2278-2018
OI Jimenez, Lucia/0000-0003-2223-7263; Hidalgo,
   Victoria/0000-0002-9179-2722; Ayala Nunes, Lara/0000-0001-5070-7731;
   Lopez Verdugo, Isabel/0000-0002-2770-1961
FU Spanish Ministry of Economy and Competitiveness [EDU2013-41441-P]
FX This work was supported by the Spanish Ministry of Economy and
   Competitiveness [grant number EDU2013-41441-P].
NR 60
TC 0
Z9 0
U1 0
U2 4
PU PERGAMON-ELSEVIER SCIENCE LTD
PI OXFORD
PA THE BOULEVARD, LANGFORD LANE, KIDLINGTON, OXFORD OX5 1GB, ENGLAND
SN 0190-7409
EI 1873-7765
J9 CHILD YOUTH SERV REV
JI Child. Youth Serv. Rev.
PD JUN
PY 2018
VL 89
BP 145
EP 151
DI 10.1016/j.childyouth.2018.04.026
PG 7
WC Family Studies; Social Work
SC Family Studies; Social Work
GA GJ1SR
UT WOS:000435048600017
DA 2020-02-16
ER

PT J
AU Jensen, TM
   Lippold, MA
   Mills-Koonce, R
   Fosco, GM
AF Jensen, Todd M.
   Lippold, Melissa A.
   Mills-Koonce, Roger
   Fosco, Gregory M.
TI Stepfamily Relationship Quality and Children's Internalizing and
   Externalizing Problems
SO FAMILY PROCESS
LA English
DT Article
DE Children; Child Adjustment; Family Processes; Family Relationships;
   Stepfamily
ID INTERPARENTAL CONFLICT; MARITAL CONFLICT; FAMILY-STRUCTURE; COMMUNITY
   CONTEXT; LONGITUDINAL DATA; ADJUSTMENT; REMARRIAGE; HOSTILITY;
   APPRAISALS; SYSTEMS
AB The stepfamily literature is replete with between-group analyses by which youth residing in stepfamilies are compared to youth in other family structures across indicators of adjustment and well-being. Few longitudinal studies examine variation in stepfamily functioning to identify factors that promote the positive adjustment of stepchildren over time. Using a longitudinal sample of 191 stepchildren (56% female, mean age = 11.3 years), the current study examines the association between the relationship quality of three central stepfamily dyads (stepparent-child, parent-child, and stepcouple) and children's internalizing and externalizing problems concurrently and over time. Results from path analyses indicate that higher levels of parent-child affective quality are associated with lower levels of children's concurrent internalizing and externalizing problems at Wave 1. Higher levels of stepparent-child affective quality are associated with decreases in children's internalizing and externalizing problems at Wave 2 (6 months beyond baseline), even after controlling for children's internalizing and externalizing problems at Wave 1 and other covariates. The stepcouple relationship was not directly linked to youth outcomes. Our findings provide implications for future research and practice.
C1 [Jensen, Todd M.; Lippold, Melissa A.] Univ N Carolina, Sch Social Work, 325 Pittsboro St, Chapel Hill, NC 27599 USA.
   [Mills-Koonce, Roger] Univ North Carolina Greensboro, Dept Human Dev & Family Studies, Greensboro, NC USA.
   [Fosco, Gregory M.] Penn State Univ, Dept Human Dev & Family Studies, State Coll, PA USA.
RP Jensen, TM (reprint author), Univ N Carolina, Sch Social Work, 325 Pittsboro St, Chapel Hill, NC 27599 USA.
EM toddm.jensen@gmail.com
FU NICHD NIH HHSUnited States Department of Health & Human ServicesNational
   Institutes of Health (NIH) - USANIH Eunice Kennedy Shriver National
   Institute of Child Health & Human Development (NICHD) [T32 HD007376];
   NIDA NIH HHSUnited States Department of Health & Human ServicesNational
   Institutes of Health (NIH) - USANIH National Institute on Drug Abuse
   (NIDA) [R03 DA038685, R01 DA013709]
NR 67
TC 8
Z9 8
U1 2
U2 6
PU WILEY
PI HOBOKEN
PA 111 RIVER ST, HOBOKEN 07030-5774, NJ USA
SN 0014-7370
EI 1545-5300
J9 FAM PROCESS
JI Fam. Process
PD JUN
PY 2018
VL 57
IS 2
BP 477
EP 495
DI 10.1111/famp.12284
PG 19
WC Psychology, Clinical; Family Studies
SC Psychology; Family Studies
GA GK2DX
UT WOS:000435937600014
PM 28266715
OA Green Accepted
DA 2020-02-16
ER

PT J
AU Kim-Ju, GM
   Goodman, ZT
   Her, S
AF Kim-Ju, Greg M.
   Goodman, Zachary T.
   Her, Susan
TI Community Violence Exposure and Internalizing and Externalizing
   Behaviors Among Hmong Americans
SO ASIAN AMERICAN JOURNAL OF PSYCHOLOGY
LA English
DT Article
DE community violence exposure; ethnic identity;
   internalizing/externalizing behaviors; Hmong Americans
ID POSTTRAUMATIC-STRESS-DISORDER; ETHNIC-IDENTITY; MENTAL-HEALTH;
   PROTECTIVE FACTORS; ASIAN-AMERICAN; PSYCHOLOGICAL DISTRESS; DEPRESSIVE
   SYMPTOMS; SOCIAL SUPPORT; HELP-SEEKING; ADOLESCENTS
AB Individuals in communities who are exposed to violence are at a greater risk for internalizing and externalizing the effects of violence. This study investigated protective and risk factors in relation to community violence exposure (CVE) and violent behaviors in a sample of Hmong American young adults. Specifically, this study investigated the moderating roles of ethnic identity, parental support, and gender in the relationship between CVE and internalizing and externalizing behaviors in 184 Hmong American young adults between the ages of 18 and 30 years. Results showed that participants reporting higher CVE also reported higher internalizing symptoms and externalizing behaviors. Furthermore, results demonstrated that ethnic identity, gender, and parental support moderated the relationship between CVE and internalizing and externalizing behaviors in our Hmong American participants. Implications for research on Asian Americans and Hmong Americans and community-based research approaches are discussed.
C1 [Kim-Ju, Greg M.; Goodman, Zachary T.; Her, Susan] Calif State Univ Sacramento, Dept Psychol, 6000 J St, Sacramento, CA 95819 USA.
RP Kim-Ju, GM (reprint author), Calif State Univ Sacramento, Dept Psychol, 6000 J St, Sacramento, CA 95819 USA.
EM kimju@csus.edu
NR 71
TC 0
Z9 0
U1 0
U2 4
PU EDUCATIONAL PUBLISHING FOUNDATION-AMERICAN PSYCHOLOGICAL ASSOC
PI WASHINGTON
PA 750 FIRST ST, NE, WASHINGTON, DC 20002-4242 USA
SN 1948-1985
EI 1948-1993
J9 ASIAN AM J PSYCHOL
JI Asian Am. J. Psychol.
PD JUN
PY 2018
VL 9
IS 2
BP 87
EP 97
DI 10.1037/aap0000089
PG 11
WC Ethnic Studies; Psychology, Multidisciplinary
SC Ethnic Studies; Psychology
GA GI7VS
UT WOS:000434711100001
DA 2020-02-16
ER

PT J
AU Maddoux, J
   McFarlane, J
   Symes, L
   Fredland, N
   Feder, G
AF Maddoux, John
   McFarlane, Judith
   Symes, Lene
   Fredland, Nina
   Feder, Gene
TI Using Baseline Data to Predict Chronic PTSD 48-months After Mothers
   Report Intimate Partner Violence: Outcomes for Mothers and the
   Intergenerational Impact on Child Behavioral Functioning
SO ARCHIVES OF PSYCHIATRIC NURSING
LA English
DT Article
DE Posttraumatic stress disorder; Mothers; Child behavior; Predictor;
   Chronic
ID POSTTRAUMATIC-STRESS-DISORDER; SHORT SCREENING SCALE; MENTAL-HEALTH;
   WOMEN; SYMPTOMS; RISK; CONFLICT; SHELTER; SUPPORT; ABUSE
AB Worldwide one in three women report intimate partner violence. Many of these women report long term mental health problems, especially PTSD, which is associated with negative problem solving, isolation, somatization, depression, and anxiety. Children are impacted by their exposure to domestic violence and experience internal (i.e., depression, anxiety) and external (i.e., hostility, delinquency) behavioral clinical problems. To predict which women will experience chronic PTSD symptoms, a PTSD predictor tool was developed and applied to PTSD symptom scores four years after 300 mothers with children (age 18 months to 16 years) received assistance for the violence. At four years, 266 (89%) of the 300 mother child dyads were retained. Of those, 245 met inclusion criteria for this study and 53% had scores above the clinical threshold for PTSD. The predictor tool performed well. There was a significant association, chi(2) (4) = 11.83, p =.019, Cramer's V = 0.229, between mothers predicted at low/some risk for chronic PTSD and scoring below the cut-off score for diagnostic PTSD symptoms at four years. Mothers predicted to be at extreme risk for chronic PTSD reported PTSD symptoms at or above the diagnostic level at 48 months. Children whose mothers had PTSD were at greater risk for Borderline/Clinical range behavioral problems compared to children whose mothers did not have PTSD. Relative risk values ranged from 2.07 (Externalizing) to 2.30 (Internalizing). When appropriate interventions are available, the PTSD predictor tool can assist with triage and guided referral of women at risk for chronic PTSD.
C1 [Maddoux, John] Texas Womans Univ, Ctr Res Design & Anal, POB 425619, Denton, TX 76204 USA.
   [McFarlane, Judith; Symes, Lene; Fredland, Nina] Texas Womans Univ, Coll Nursing, 6700 Fannin, Houston, TX 77030 USA.
   [Feder, Gene] Univ Bristol, Sch Social & Community Med, Canynge Hall,39 Whatley Rd, Bristol BS8 2PS, Avon, England.
RP Maddoux, J (reprint author), Texas Womans Univ, Ctr Res Design & Anal, POB 425619, Denton, TX 76204 USA.
EM JMaddoux@twu.edu; jmcfarlane@twu.edu; LSymes@twu.edu; nfredland@twu.edu;
   Gene.Feder@bristol.ac.uk
OI Feder, Gene/0000-0002-7890-3926
FU Houston Endowment
FX We appreciate the unflagging assistance and support of the
   administrators and staff of the five shelters in Harris County and the
   Chief and staff of The Harris County District Attorney's Office, Family
   Criminal Law Division. We acknowledge funding by The Houston Endowment.
NR 45
TC 1
Z9 1
U1 4
U2 6
PU W B SAUNDERS CO-ELSEVIER INC
PI PHILADELPHIA
PA 1600 JOHN F KENNEDY BOULEVARD, STE 1800, PHILADELPHIA, PA 19103-2899 USA
SN 0883-9417
EI 1532-8228
J9 ARCH PSYCHIAT NURS
JI Arch. Psychiatr. Nurs.
PD JUN
PY 2018
VL 32
IS 3
BP 475
EP 482
DI 10.1016/j.apnu.2018.02.001
PG 8
WC Nursing; Psychiatry
SC Nursing; Psychiatry
GA GI1BW
UT WOS:000434105200026
PM 29784233
DA 2020-02-16
ER

PT J
AU Brew, BK
   Lundholm, C
   Gong, T
   Larsson, H
   Almqvist, C
AF Brew, B. K.
   Lundholm, C.
   Gong, T.
   Larsson, H.
   Almqvist, C.
TI The familial aggregation of atopic diseases and depression or anxiety in
   children
SO CLINICAL AND EXPERIMENTAL ALLERGY
LA English
DT Article
DE anxiety; asthma; atopic dermatitis; child; depression; eczema; food
   allergy; rhinitis
ID CHILDHOOD ASTHMA; PSYCHOMETRIC PROPERTIES; MATERNAL DEPRESSION;
   MENTAL-HEALTH; FOOD ALLERGY; ADOLESCENTS; DISORDERS; STRESS; POPULATION;
   SYMPTOMS
AB BackgroundChildren with asthma and atopic diseases have an increased risk of depression or anxiety. Each of these diseases has strong genetic and environmental components; therefore, it seems likely that there is a shared liability rather than causative risk.
   ObjectiveTo investigate the existence and nature of familial aggregation for the comorbidity of atopic diseases and depression or anxiety.
   MethodsParticipants came from the Childhood and Adolescent Twin Study in Sweden (CATSS), n = 14 197. Current and ever asthma, eczema, hay fever and food allergy were reported by parents. Internalizing disorders were identified using validated questionnaires. Familial co-aggregation analysis compared monozygotic (MZ) twins and same-sex dizygotic (DZ) twins for atopic disease in 1 twin with internalizing disorder in the other to test for genetic liability. Several familial liability candidates were also tested including parental education, recent maternal psychological stress, childhood family trauma and parental country of birth.
   ResultsFamilial co-aggregation analysis found that if 1 twin had at least 1 current atopic disease the partner twin was at risk of having an internalizing disorder regardless of their own atopic status (adjusted OR 1.22 (95% CI 1.08, 1.37). Similar results were found for each atopic disease ever and current. MZ associations were not higher than DZ associations, suggesting that the liability is not genetic in nature. Including other familial candidates to the models made little difference to effect estimates.
   Conclusions and Clinical RelevanceAtopic diseases and depression or anxiety tend to occur together in families; therefore, when treating for 1 disease, the physician should consider comorbidity in both the individual and the individual's siblings. We did not find evidence to support a genetic explanation for comorbidity, and further exploration is needed to disentangle the environmental and epigenetic reasons for familial aggregation.
C1 [Brew, B. K.; Lundholm, C.; Gong, T.; Larsson, H.; Almqvist, C.] Karolinska Inst, Dept Med Epidemiol & Biostat, Stockholm, Sweden.
   [Gong, T.] Univ Sydney, Woolcock Inst Med Res, Sydney, NSW, Australia.
   [Larsson, H.] Orebro Univ, Sch Med Sci, Orebro, Sweden.
   [Almqvist, C.] Karolinska Univ Hosp, Astrid Lindgren Childrens Hosp, Pediat Allergy & Pulmonol Unit, Stockholm, Sweden.
RP Brew, BK (reprint author), Karolinska Inst, Dept Med Epidemiol & Biostat, Stockholm, Sweden.
EM bronwyn.haasdyk.brew@ki.se
OI Brew, Bronwyn/0000-0002-9885-8261; Almqvist,
   Catarina/0000-0002-1045-1898
FU Swedish Research Council through the Swedish Initiative for research on
   Microdata in the Social And Medical sciences (SIMSAM) framework
   [340-2013-5867]; Swedish Heart Lung FoundationSwedish Heart-Lung
   Foundation; Swedish Asthma and Allergy Association's Research
   Foundation; Swedish Research Council for Health, Working life and
   Welfare FORTE [2015-00289]; Stockholm County Council (ALF
   project)Stockholm County Council; ForteSwedish Research CouncilSwedish
   Research Council for Health Working Life & Welfare (Forte); COFAS Marie
   Curie Fellowship [2015-01208]
FX This work was supported by the Swedish Research Council through the
   Swedish Initiative for research on Microdata in the Social And Medical
   sciences (SIMSAM) framework (Grant No. 340-2013-5867); the Swedish Heart
   Lung Foundation; the Swedish Asthma and Allergy Association's Research
   Foundation, Swedish Research Council for Health, Working life and
   Welfare FORTE (Grant No. 2015-00289) and grants provided by the
   Stockholm County Council (ALF project). Bronwyn Brew was supported by
   Forte and the Commission under a COFAS Marie Curie Fellowship (Grant No.
   2015-01208)
NR 45
TC 9
Z9 9
U1 2
U2 8
PU WILEY
PI HOBOKEN
PA 111 RIVER ST, HOBOKEN 07030-5774, NJ USA
SN 0954-7894
EI 1365-2222
J9 CLIN EXP ALLERGY
JI Clin. Exp. Allergy
PD JUN
PY 2018
VL 48
IS 6
BP 703
EP 711
DI 10.1111/cea.13127
PG 9
WC Allergy; Immunology
SC Allergy; Immunology
GA GI0SQ
UT WOS:000434080100010
PM 29513367
OA Green Published, Other Gold
DA 2020-02-16
ER

PT J
AU Hetlevik, O
   Boe, T
   Hysing, M
AF Hetlevik, Oystein
   Boe, Tormod
   Hysing, Mari
TI GP-diagnosed internalizing and externalizing problems and dropout from
   secondary school: a cross-sectional study
SO EUROPEAN JOURNAL OF PUBLIC HEALTH
LA English
DT Article
ID MENTAL-HEALTH PROBLEMS; EDUCATIONAL-ATTAINMENT; ACADEMIC-ACHIEVEMENT;
   SOCIOECONOMIC-STATUS; YOUNG ADULTHOOD; MEDIATING ROLE; FOLLOW-UP;
   ADOLESCENCE; DISORDERS; NORWAY
AB Background: Dropout from secondary education is a major concern in many Western countries because it is associated with later adverse consequences at the individual and societal level. Efforts have thus been made to identify precursors for dropout. The aim of the study was to examine the risk for not finishing secondary education by age 20 when mental health problems were diagnosed during general practitioner (GP) consultations. Methods: National registries were linked to assess the association between GP-diagnosed internalizing and externalizing problems from the ages of 15-20 years and school dropout in a sample of 63 970 Norwegians, adjusting for health and social background factors. Relative risks (RR) were estimated by Poisson regression. Results: Dropout was bivariately related to both internalizing (RR = 2.2 among girls and 1.7 among boys) and externalizing problems (RR = 2.7 for girls and 2.0 for boys), though the associations were somewhat attenuated in the adjusted analyses. After controlling for somatic comorbidity and parent education level, the absolute risk for not fulfilling secondary education by age 20 was 43% among girls and 60% among boys with internalizing problems and approximately 15% points higher with externalizing problems. The highest absolute risk for dropout was found for boys and girls who have both externalizing and internalizing problems. However, with some overlap in the confidence intervals, the added impact of internalizing problems when added to externalizing problems is uncertain. Conclusions: Intervention for mental health problems by a GP could benefit adolescent education outcomes and mental well-being.
C1 [Hetlevik, Oystein] Univ Bergen, Dept Global Publ Hlth & Primary Care, POB Kalfarveien 31, N-5018 Bergen, Norway.
   [Boe, Tormod; Hysing, Mari] Uni Res Hlth, Reg Ctr Child & Adolescent Mental Hlth & Child We, Bergen, Norway.
RP Hetlevik, O (reprint author), Univ Bergen, Dept Global Publ Hlth & Primary Care, POB Kalfarveien 31, N-5018 Bergen, Norway.
EM oystein.hetlevik@uib.no
RI Hetlevik, Oystein/L-7307-2019
OI Hysing, Mari/0000-0001-5303-8879
NR 40
TC 3
Z9 3
U1 0
U2 1
PU OXFORD UNIV PRESS
PI OXFORD
PA GREAT CLARENDON ST, OXFORD OX2 6DP, ENGLAND
SN 1101-1262
EI 1464-360X
J9 EUR J PUBLIC HEALTH
JI Eur. J. Public Health
PD JUN
PY 2018
VL 28
IS 3
BP 474
EP 479
DI 10.1093/eurpub/cky026
PG 6
WC Public, Environmental & Occupational Health
SC Public, Environmental & Occupational Health
GA GI0GH
UT WOS:000434046900018
PM 29534184
DA 2020-02-16
ER

PT J
AU Almroth, MC
   Laszlo, KD
   Kosidou, K
   Galanti, MR
AF Almroth, Melody C.
   Laszlo, Krisztina D.
   Kosidou, Kyriaki
   Galanti, Maria R.
TI Association between adolescents' academic aspirations and expectations
   and mental health: a one-year follow-up study
SO EUROPEAN JOURNAL OF PUBLIC HEALTH
LA English
DT Article
ID DIFFICULTIES QUESTIONNAIRE; ENGAGEMENT INSTRUMENT; COMMUNITY SAMPLE;
   DEPRESSION; SWEDEN; CHILD; EDUCATION; SATISFACTION; ACHIEVEMENT;
   STRENGTHS
AB Background: Mental health problems among youth have increased in Sweden in recent decades, as has competition in higher education and the labour market. It is unknown whether the increasing emphasis put on educational achievement might negatively affect adolescents' mental health. We aimed to investigate the relationship between adolescents' academic aspirations and expectations and the risk of mental health problems. Methods: We studied 3343 Swedish 7th grade adolescents (age 13), who participated in the first two waves of the KUPOL longitudinal study; participants answered a questionnaire encompassing the five-item Future Aspirations and Goals (FG) subscale of the Student Engagement Instrument, two questions about their own academic aspirations and expectations and two mental health instruments: the Center for Epidemiological studies for Children (CES-DC) (alpha = .90) and the Strengths and Difficulties Questionnaire (SDQ) (alpha = .78). The association between aspirations and expectations at baseline and mental health at follow-up was analysed using logistic regression models adjusting for baseline mental health, socio-demographic and family factors. Results: The FG subscale was inversely and linearly associated with the odds of high CES-DC score [adjusted OR (odds ratio) 0.71, 95% CI (confidence interval): 0.59-0.86], total Strengths and Difficulties Questionnaire score (OR 0.59, 95% CI 0.49-0.71), and its internalizing (OR 0.70, 95% CI 0.59-0.84) and externalizing problems scores (OR 0.58, 95% CI 0.48-0.71). Conclusions: Adolescents with high individual academic aspirations have less mental health problems at 1-year follow-up. Future studies should investigate whether interventions aimed at increasing aspirations and engagement in school may prevent mental health problems in adolescence.
C1 [Almroth, Melody C.; Laszlo, Krisztina D.; Kosidou, Kyriaki; Galanti, Maria R.] Karolinska Inst, Dept Publ Hlth Sci, Tomtebodavagen 18A, S-17177 Stockholm, Sweden.
   [Kosidou, Kyriaki; Galanti, Maria R.] Stockholm Cty Council, Ctr Epidemiol & Community Med, Stockholm, Sweden.
RP Almroth, MC (reprint author), Karolinska Inst, Dept Publ Hlth Sci, Tomtebodavagen 18A, S-17177 Stockholm, Sweden.
EM melody.almroth@ki.se
FU Swedish Research Council FormasSwedish Research CouncilSwedish Research
   Council Formas [259-2012-48]; Swedish Research Council for Health,
   Working Life and WelfareSwedish Research CouncilSwedish Research Council
   for Health Working Life & Welfare (Forte); Swedish Research
   CouncilSwedish Research Council
FX The KUPOL study is financially supported by a research grant [nr
   259-2012-48] which includes resources from the Swedish Research Council
   Formas, The Swedish Research Council for Health, Working Life and
   Welfare, and The Swedish Research Council.
NR 39
TC 1
Z9 1
U1 4
U2 14
PU OXFORD UNIV PRESS
PI OXFORD
PA GREAT CLARENDON ST, OXFORD OX2 6DP, ENGLAND
SN 1101-1262
EI 1464-360X
J9 EUR J PUBLIC HEALTH
JI Eur. J. Public Health
PD JUN
PY 2018
VL 28
IS 3
BP 504
EP 509
DI 10.1093/eurpub/cky025
PG 6
WC Public, Environmental & Occupational Health
SC Public, Environmental & Occupational Health
GA GI0GH
UT WOS:000434046900023
PM 29590328
OA Bronze
DA 2020-02-16
ER

PT J
AU Tingstedt, O
   Lindblad, F
   Koposov, R
   Blatny, M
   Hrdlicka, M
   Stickley, A
   Ruchkin, V
AF Tingstedt, Olga
   Lindblad, Frank
   Koposov, Roman
   Blatny, Marek
   Hrdlicka, Michal
   Stickley, Andrew
   Ruchkin, Vladislav
TI Somatic symptoms and internalizing problems in urban youth: a
   cross-cultural comparison of Czech and Russian adolescents
SO EUROPEAN JOURNAL OF PUBLIC HEALTH
LA English
DT Article
ID MENTAL-HEALTH; PRIMARY-CARE; ANXIETY; CHILDREN; DEPRESSION; COMPLAINTS;
   PSYCHOPATHOLOGY; SOMATIZATION; DISORDERS; PREVALENCE
AB Background: Although the association between somatic complaints and internalizing problems (anxiety, somatic anxiety and depression) is well established, it remains unclear whether the pattern of this relationship differs by gender and in different cultures. The aim of this study was to examine cross-cultural and gender-specific differences in the association between somatic complaints and internalizing problems in youth from the Czech Republic and Russia. Methods: The Social and Health Assessment, a self-report survey, was completed by representative community samples of adolescents, age 12-17 years, from the Czech Republic (N = 4770) and Russia (N = 2728). Results: A strong association was observed between somatic complaints and internalizing psychopathology. Although the levels of internalizing problems differed by country and gender, they increased together with and largely in a similar way to somatic complaints for boys and girls in both countries. Conclusion: The association between somatic symptoms and internalizing problems seems to be similar for boys and girls across cultures.
C1 [Tingstedt, Olga; Lindblad, Frank; Ruchkin, Vladislav] Uppsala Univ, Dept Neurosci, Child & Adolescent Psychiat Unit, S-75185 Uppsala, Sweden.
   [Koposov, Roman] UiT Arctic Univ Norway, Reg Ctr Child & Youth Mental Hlth & Child Welf, Tromso, Norway.
   [Blatny, Marek] Acad Sci Czech Republ, Inst Psychol, Brno, Czech Republic.
   [Hrdlicka, Michal] Charles Univ Prague, Fac Med 2, Univ Hosp Motol, Dept Child Psychiat, Prague, Czech Republic.
   [Stickley, Andrew] Sodertorn Univ, Stockholm Ctr Hlth & Social Change SCOHOST, Huddinge, Sweden.
   [Ruchkin, Vladislav] Yale Univ, Sch Med, Ctr Child Study, New Haven, CT 06510 USA.
   [Ruchkin, Vladislav] Sater Forens Psychiat Clin, Sater, Sweden.
RP Ruchkin, V (reprint author), Uppsala Univ, Dept Neurosci, Child & Adolescent Psychiat Unit, S-75185 Uppsala, Sweden.
EM vladislav.ruchkin@yale.edu
RI Blatny, Marek/H-4293-2014
OI Blatny, Marek/0000-0001-9831-0637
FU Czech Republic for long-term strategic development of research
   organization [RVO: 68081740]
FX This work was supported by Czech Republic for long-term strategic
   development of research organization (grant number RVO: 68081740).
NR 43
TC 0
Z9 0
U1 0
U2 5
PU OXFORD UNIV PRESS
PI OXFORD
PA GREAT CLARENDON ST, OXFORD OX2 6DP, ENGLAND
SN 1101-1262
EI 1464-360X
J9 EUR J PUBLIC HEALTH
JI Eur. J. Public Health
PD JUN
PY 2018
VL 28
IS 3
BP 480
EP 484
DI 10.1093/eurpub/cky001
PG 5
WC Public, Environmental & Occupational Health
SC Public, Environmental & Occupational Health
GA GI0GH
UT WOS:000434046900019
PM 29373646
OA Bronze
DA 2020-02-16
ER

PT J
AU Zvara, BJ
   Sheppard, KW
   Cox, M
AF Zvara, Bharathi J.
   Sheppard, Kelly W.
   Cox, Martha
TI Bidirectional Effects Between Parenting Sensitivity and Child Behavior:
   A Cross-Lagged Analysis Across Middle Childhood and Adolescence
SO JOURNAL OF FAMILY PSYCHOLOGY
LA English
DT Article
DE fathering; mothering; internalizing behavior; externalizing behavior;
   cross-lagged design
ID EXTERNALIZING BEHAVIOR; LIFETIME PREVALENCE; PRESCHOOL-CHILDREN; CONDUCT
   PROBLEMS; FIT INDEXES; TRAJECTORIES; TEMPERAMENT; PSYCHOPATHOLOGY;
   DISORDERS; MOTHERS
AB Using a longitudinal, cross-lagged design, this study examined the bidirectional relations between mothers' and fathers' sensitivity and children's externalizing (EXT) and internalizing (INT) behavior from middle childhood into adolescence. The subsample comprised families (N = 578) in which the mother and father cohabitated from the study's first time point (child age = 54 months) through Age 15 in the longitudinal NICHD Study of Early Child Care and Youth Development. Study results revealed differential patterns for mother-child and father-child relations in the full sample and separately for males and females. The full cross-lagged models revealed that child EXT behavior predicted maternal sensitivity, but not vice versa, and fathers' sensitivity and child behavior were reciprocally interrelated. There was a significant indirect pathway from early paternal sensitivity to later EXT in males, and from early maternal sensitivity to INT in females. The results point to the important roles that fathers play in child INT and EXT behaviors and important differences between males and females.
C1 [Zvara, Bharathi J.] Univ N Carolina, Dept Maternal & Child Hlth, Chapel Hill, NC 27515 USA.
   [Sheppard, Kelly W.] Nationwide Childrens Hosp, Res Inst, Ctr Biobehav Hlth, Columbus, OH USA.
   [Cox, Martha] Univ N Carolina, Dept Psychol & Neurosci, Chapel Hill, NC 27515 USA.
RP Zvara, BJ (reprint author), Univ N Carolina, Gillings Sch Global Publ Hlth, Dept Maternal & Child Hlth, CB 7445,421C Rosenau Hall, Chapel Hill, NC 27599 USA.
EM zvara@email.unc.edu
OI Zvara, Bharathi/0000-0002-6254-7920
NR 68
TC 5
Z9 5
U1 2
U2 12
PU AMER PSYCHOLOGICAL ASSOC
PI WASHINGTON
PA 750 FIRST ST NE, WASHINGTON, DC 20002-4242 USA
SN 0893-3200
EI 1939-1293
J9 J FAM PSYCHOL
JI J. Fam. Psychol.
PD JUN
PY 2018
VL 32
IS 4
BP 484
EP 495
DI 10.1037/fam0000372
PG 12
WC Psychology, Clinical; Family Studies
SC Psychology; Family Studies
GA GI5NH
UT WOS:000434417100007
PM 29697996
DA 2020-02-16
ER

PT J
AU Tore, EC
   Antoniou, EE
   Reed, K
   Southwood, TR
   Smits, L
   McCleery, JP
   Zeegers, MP
AF Tore, Elena C.
   Antoniou, Evangelia E.
   Reed, Keith
   Southwood, Taunton R.
   Smits, Luc
   McCleery, Joseph P.
   Zeegers, Maurice P.
TI The Association of Intrapair Birth-Weight Differences With Internalizing
   and Externalizing Behavior Problems
SO TWIN RESEARCH AND HUMAN GENETICS
LA English
DT Article
DE twins; birth-weight discordance; intrauterine environment; problem
   behavior; child behavior checklist
ID TWIN; DISCORDANT; CHILDHOOD; RISK
AB Problem behaviors are of increasing public health concern. Twin studies have revealed substantial genetic and environmental influences on children's behavior, and examining birth-weight difference could allow the identification of the specific contribution of multiple non-shared prenatal environmental factors. The Twins and Multiple Births Association Heritability Study, a UK, volunteer-based study, recruited mothers of twins aged 18 months to 5 years; 960 twins (480 pairs) were included in the analysis. Twins' mothers answered questions relative to their pregnancy and their twins' characteristics, and completed the Child Behavior Checklist (CBCL) 11/2-5. The association between the absolute birth-weight difference and each CBCL scale's score difference was analyzed by means of multiple linear regressions. Expected mean CBCL score differences were calculated. In monozygotic (MZ) twins, statistically and clinically significant associations were found between intrapair birth-weight difference and difference in total problems, internalizing problems, and emotional reactiveness. No significant results were observed neither in dizygotic (DZ) twins when analyzed as a separate group nor in MZ and DZ twins combined. The results of the present study suggest that with increasing the absolute birth-weight difference, the intrapair difference in total problems, internalizing behaviors and emotionality increases, with smaller twins being at major risk for later behavior problems. Moreover, these results suggest a causal association between birth weight and behavior development.
C1 [Tore, Elena C.; Antoniou, Evangelia E.; Zeegers, Maurice P.] Maastricht Univ, Dept Complex Genet, Care & Publ Hlth Res Inst, Sch CAPHRI, NL-6200 MD Maastricht, Netherlands.
   [Tore, Elena C.] Univ Birmingham, Coll Med & Dent Sci, Inst Appl Hlth Res, Birmingham, W Midlands, England.
   [Reed, Keith] Twins & Multiple Births Assoc, Manor House,Church Hill, Aldershot, Hants, England.
   [Southwood, Taunton R.] Univ Birmingham, Inst Child Hlth, Birmingham, W Midlands, England.
   [Smits, Luc] Maastricht Univ, Care & Publ Hlth Res Inst CAPHRI, Dept Epidemiol, Maastricht, Netherlands.
   [McCleery, Joseph P.] Childrens Hosp Philadelphia, Dev & Behav Pediat, Philadelphia, PA 19104 USA.
   [Zeegers, Maurice P.] Maastricht Univ, Dept Complex Genet Nutr & Translat Res Metab, Sch NUTRIM, Maastricht, Netherlands.
RP Tore, EC (reprint author), Maastricht Univ, Dept Complex Genet, Care & Publ Hlth Res Inst, Sch CAPHRI, NL-6200 MD Maastricht, Netherlands.
EM e.tore@maastrichtuniversity.nl
OI Zeegers, Maurice/0000-0002-2387-083X
FU University of Birmingham [GAS1168]
FX The authors wish to thank all participating families. The study was
   supported by the University of Birmingham (grant number: GAS1168).
NR 25
TC 1
Z9 1
U1 0
U2 2
PU CAMBRIDGE UNIV PRESS
PI NEW YORK
PA 32 AVENUE OF THE AMERICAS, NEW YORK, NY 10013-2473 USA
SN 1832-4274
EI 1839-2628
J9 TWIN RES HUM GENET
JI Twin Res. Hum. Genet.
PD JUN
PY 2018
VL 21
IS 3
BP 253
EP 262
DI 10.1017/thg.2018.13
PG 10
WC Genetics & Heredity; Obstetrics & Gynecology
SC Genetics & Heredity; Obstetrics & Gynecology
GA GI4ZK
UT WOS:000434379700009
PM 29642972
DA 2020-02-16
ER

PT J
AU Wang, C
   Williams, KE
   Shahaeian, A
   Harrison, LJ
AF Wang, Cen
   Williams, Kate E.
   Shahaeian, Ameneh
   Harrison, Linda J.
TI Early Predictors of Escalating Internalizing Problems Across Middle
   Childhood
SO SCHOOL PSYCHOLOGY QUARTERLY
LA English
DT Article
DE internalizing problems; externalizing problems; peer problems; maternal
   mental health; multiple-indicator latent growth curve model
ID EXTERNALIZING BEHAVIORAL-PROBLEMS; DIFFICULTIES QUESTIONNAIRE;
   MENTAL-HEALTH; DEVELOPMENTAL TRAJECTORIES; PSYCHOMETRIC PROPERTIES;
   DEPRESSIVE SYMPTOMS; EMOTION REGULATION; ANXIETY SYMPTOMS; FIT INDEXES;
   AGES 5
AB The objective of this study is to examine the trajectory of internalizing problems across middle childhood among a population sample of Australian children, and to understand the timing of explanatory factors related to children's development of internalizing problems, by using multiple-indicator latent growth curve modeling. Participants were children, parents, and teachers in the Longitudinal Study of Australian Children (LSAC) Kindergarten (K) cohort (n = 3,153). Mothers reported on children's internalizing problems at 3 time points (6-7, 8-9, and 10-11 years). Explanatory factors included gender, emotional regulation skills, externalizing problems, peer relationships, parenting behaviors, socioeconomic status, and maternal mental health reported by mothers and teachers at 2 time points (4-5 years and 6-7 years). Growth modeling identified an increasing trajectory of internalizing problems over time. Initial levels were predicted by concurrent (6-7 years) emotional dysregulation, externalizing problems, angry parenting, and maternal mental health problems, as well as earlier (4-5 years) peer problems and maternal mental health. Escalation in internalizing problems was predicted by externalizing problems, peer problems, maternal mental health at 4-5 years, and emotional dysregulation and peer problems at 6-7 years. Girls had both higher initial levels and faster escalation of internalizing problems than boys. The findings provide ecological and developmental evidence and insights for effective intervention. Identifying and addressing early problems with peers may be particularly important to avoid the risk of escalating internalizing problems. Professional development sessions for educators to promote and support children's emotional regulation and peer interaction skills are likely to have a positive impact on children's well-being.
C1 [Wang, Cen] Charles Sturt Univ, Fac Arts & Educ, Sch Teacher Educ, Panorama Ave, Bathurst, NSW 2795, Australia.
   [Williams, Kate E.] Queensland Univ Technol, Fac Educ, Sch Early Childhood, Brisbane, Qld 4001, Australia.
   [Shahaeian, Ameneh] Australian Catholic Univ, Learning Sci Inst Australia, Sydney, NSW 2059, Australia.
   [Harrison, Linda J.] Charles Sturt Univ, Sch Teacher Educ, Bathurst, NSW 2795, Australia.
RP Wang, C (reprint author), Charles Sturt Univ, Fac Arts & Educ, Sch Teacher Educ, Panorama Ave, Bathurst, NSW 2795, Australia.
EM auwang@csu.edu.au
RI Dhungana, Raja Ram/B-3673-2016; Williams, Kate E/L-9886-2013
OI Dhungana, Raja Ram/0000-0002-9610-6306; Williams, Kate
   E/0000-0001-8983-5503; Wang, Cen/0000-0002-3151-1466; Harrison,
   Linda/0000-0003-3835-6283; Shahaeian, Ameneh/0000-0002-0015-120X
FU Excellence in Research in Early Years Education Collaborative Research
   Network, an initiative through Australian Government's Collaborative
   Research Networks (CRN) programs
FX The preparation of this paper was supported by the Excellence in
   Research in Early Years Education Collaborative Research Network, an
   initiative funded through the Australian Government's Collaborative
   Research Networks (CRN) programs. The findings and views of this study
   are those of the authors and should not be attributed to Department of
   Social Services, Australian Bureau of Statistics, and Australian
   Institute of Family Services that are in partnership with the
   Longitudinal Study of Australian Children.
NR 83
TC 4
Z9 4
U1 4
U2 7
PU AMER PSYCHOLOGICAL ASSOC
PI WASHINGTON
PA 750 FIRST ST NE, WASHINGTON, DC 20002-4242 USA
SN 1045-3830
EI 1939-1560
J9 SCHOOL PSYCHOL QUART
JI Sch. Psychol. Q.
PD JUN
PY 2018
VL 33
IS 2
BP 200
EP 212
DI 10.1037/spq0000218
PG 13
WC Psychology, Educational
SC Psychology
GA GI4OU
UT WOS:000434351900004
PM 28795830
DA 2020-02-16
ER

PT J
AU Wang, N
   Chen, CY
AF Wang, Nadia
   Chen, Chuan-Yu
TI Alcohol drinking and problems in young populations: the challenge in
   Asia
SO CURRENT OPINION IN PSYCHIATRY
LA English
DT Review
DE adolescent; alcohol; Asia; binge drinking; epidemiology
ID RISK BEHAVIORS; ADOLESCENTS; HEALTH; ASSOCIATION; YOUTH; CONSUMPTION;
   PREVALENCE; PREGNANCY; PATTERNS; CHILDREN
AB Purpose of reviewThe current article reviews recent research (from 2016 onward) on drinking behaviors and alcohol-related problems among young people in Asia with an emphasis on population-based evidence.Recent findingsRecent evidence concerning underage drinking in Asia was limited to certain countries and societies with most data derived from cross-sectional surveys. Measures of alcohol drinking or problems were less sophisticated. The prevalence of recent alcohol drinking varies widely with the highest estimates reported in Hong Kong and Korea (approximate to 21%). Certain emotional, behavioral, and cognitive characteristics have been linked with increased drinking behaviors, including internalizing or externalizing problems. Parents (or family) are the most studied predictors within the domain of socioenvironmental characteristics, whereas little attention has been paid to the macro environments (e.g., media, alcohol advertisement, and alcohol control policy/regulations).SummaryResearch on underage drinking behaviors in Asia is urgently needed, particularly in some emerging markets. Follow-up studies with longitudinal measurements and large diverse samples will provide a better understanding of developmental stage-dependent and ever-changing macroenvironmental factors, as well as possible mechanisms.
C1 [Wang, Nadia; Chen, Chuan-Yu] Natl Yang Ming Univ, Inst Publ Hlth, Med Bldg 2,Rm 210,155,Sec 2,Linong St, Taipei 112, Taiwan.
   [Chen, Chuan-Yu] Natl Hlth Res Inst, Ctr Neuropsychiat Res, Miaoli, Taiwan.
RP Wang, N (reprint author), Natl Yang Ming Univ, Inst Publ Hlth, Med Bldg 2,Rm 210,155,Sec 2,Linong St, Taipei 112, Taiwan.
EM chuanychen@ym.edu.tw
RI Chen, Chuan-Yu/C-7697-2011
FU Ministry of Science and TechnologyMinistry of Education, Culture,
   Sports, Science and Technology, Japan (MEXT) [104-2314-B-010-008-MY3]
FX The current work was supported by the Ministry of Science and Technology
   (grant number: 104-2314-B-010-008-MY3).
NR 40
TC 2
Z9 2
U1 0
U2 1
PU LIPPINCOTT WILLIAMS & WILKINS
PI PHILADELPHIA
PA TWO COMMERCE SQ, 2001 MARKET ST, PHILADELPHIA, PA 19103 USA
SN 0951-7367
EI 1473-6578
J9 CURR OPIN PSYCHIATR
JI Curr. Opin. Psychiatr.
PD JUN
PY 2018
VL 31
IS 4
BP 294
EP 299
DI 10.1097/YCO.0000000000000422
PG 6
WC Psychiatry
SC Psychiatry
GA GI3WN
UT WOS:000434302800003
PM 29708894
DA 2020-02-16
ER

PT J
AU Crouch, JL
   McKay, ER
   Lelakowska, G
   Hiraoka, R
   Rutledge, E
   Bridgett, DJ
   Milner, JS
AF Crouch, Julie L.
   McKay, Erin R.
   Lelakowska, Gabriela
   Hiraoka, Regina
   Rutledge, Ericka
   Bridgett, David J.
   Milner, Joel S.
TI Do emotion regulation difficulties explain the association between
   executive functions and child physical abuse risk?
SO CHILD ABUSE & NEGLECT
LA English
DT Article
DE Child Abuse Potential Inventory; Working memory; Inhibition/switching;
   Emotion regulation; Parenting
ID WORKING-MEMORY CAPACITY; SELF-REGULATION; INTERGENERATIONAL
   TRANSMISSION; INDIVIDUAL-DIFFERENCES; POTENTIAL INVENTORY; NEGATIVE
   AFFECT; MITIGATING INFORMATION; PRESCHOOL-CHILDREN; MOTHERS;
   MALTREATMENT
AB This study examined the associations between executive functioning problems, emotion regulation difficulties, and risk for perpetrating child physical abuse (CPA). It was hypothesized that: (a) poor executive functions (i.e., working memory problems and inhibition/switching problems) would be associated with higher levels of emotion regulation difficulties and CPA risk; (b) emotion regulation difficulties would be positively associated with CPA risk; and (c) emotion regulation difficulties would partially explain the association between executive functions (i.e., working memory problems and inhibition/switching problems) and CPA risk. To examine these predictions, a sample of 133 general population parents (31% fathers) completed self-report measures of CPA risk, emotion regulation difficulties, working memory problems, and a performance-based measure of inhibition/switching skills. Results revealed that executive functioning problems were linked with emotion regulation difficulties, which in turn were associated with CPA risk. Moreover, emotion regulation difficulties explained the relationship between executive functions (working memory, inhibition/switching) and CPA risk. The final model accounted for 41% of the variance in CPA risk. Although additional research is needed, the present findings suggest that enhancing parents' executive functioning and teaching them effective emotion regulation skills may be important targets for CPA prevention efforts.
C1 [Crouch, Julie L.; McKay, Erin R.; Lelakowska, Gabriela; Hiraoka, Regina; Rutledge, Ericka; Bridgett, David J.; Milner, Joel S.] Northern Illinois Univ, Ctr Study Family Violence & Sexual Assault, De Kalb, IL 60115 USA.
RP Crouch, JL (reprint author), Northern Illinois Univ, Ctr Study Family Violence & Sexual Assault, De Kalb, IL 60115 USA.
EM jcrouch@niu.edu
RI Bridgett, David/B-1963-2014
OI Bridgett, David/0000-0002-3138-5199
FU National Institute of Child Health and Human DevelopmentUnited States
   Department of Health & Human ServicesNational Institutes of Health (NIH)
   - USANIH Eunice Kennedy Shriver National Institute of Child Health &
   Human Development (NICHD) [1R15HD080041]
FX This work was supported by the National Institute of Child Health and
   Human Development [grant number 1R15HD080041]. Correspondence regarding
   this article should be addressed to Julie L. Crouch, Center for the
   Study of Family Violence and Sexual Assault, Northern Illinois
   University, DeKalb, IL 60115.
NR 70
TC 1
Z9 1
U1 0
U2 7
PU PERGAMON-ELSEVIER SCIENCE LTD
PI OXFORD
PA THE BOULEVARD, LANGFORD LANE, KIDLINGTON, OXFORD OX5 1GB, ENGLAND
SN 0145-2134
EI 1873-7757
J9 CHILD ABUSE NEGLECT
JI Child Abuse Negl.
PD JUN
PY 2018
VL 80
BP 99
EP 107
DI 10.1016/j.chiabu.2018.03.003
PG 9
WC Family Studies; Psychology, Social; Social Work
SC Family Studies; Psychology; Social Work
GA GH4TQ
UT WOS:000433398000010
PM 29587198
DA 2020-02-16
ER

PT J
AU Rosen, AL
   Handley, ED
   Cicchetti, D
   Rogosch, FA
AF Rosen, Abigail L.
   Handley, Elizabeth D.
   Cicchetti, Dante
   Rogosch, Fred A.
TI The impact of patterns of trauma exposure among low income children with
   and without histories of child maltreatment
SO CHILD ABUSE & NEGLECT
LA English
DT Article
DE Childhood maltreatment; Trauma; Community violence; Latent class
   analysis
ID POSTTRAUMATIC-STRESS-DISORDER; ADOLESCENT MENTAL-HEALTH;
   OF-THE-LITERATURE; COMMUNITY VIOLENCE; ABUSE; DEPRESSION; ADULTS; MODEL;
   RISK; SENSITIZATION
AB Previous research has revealed a large prevalence of trauma experienced by children, creating high risk for the development of psychopathology. Research investigating the negative impacts of child maltreatment and other traumas has typically examined these experiences individually, controlling for co-occurring traumas, or has combined these experiences into a general variable of risk, thereby obscuring the complex relationships among environmental traumas and maltreatment. The current study expands on previous research by elucidating relationships between multiple contexts of overlapping traumas and maltreatment experienced by children, and by categorizing how these experiences join together to impact internalizing and externalizing symptomatology. Participants included 316 maltreated children and 269 nonmaltreated children (M age = 9.4, SD = 0.88) who attended a summer day camp research program for low-income children. Latent Class Analysis (LCA) identified three differential patterns of trauma exposure across children: 1) community violence and loss; 2) pervasive trauma; and 3) low trauma. Covariate analyses demonstrated that child maltreatment was significantly associated with class membership, suggesting that maltreated children were more likely to experience diverse traumas extending beyond their maltreatment experiences (pervasive trauma class). A two-way analysis of variance also demonstrated that trauma latent class membership and child maltreatment each represented unique predictors of internalizing and externalizing symptoms, with each having an independent effect on symptomatology. This investigation provides unique insight into the differential impact of patterns of trauma exposure and child maltreatment, providing support for further research and clinical practice addressing multiple levels of a child's ecology.
C1 [Rosen, Abigail L.; Handley, Elizabeth D.; Cicchetti, Dante; Rogosch, Fred A.] Univ Rochester, Mt Hope Family Ctr, Rochester, NY 14627 USA.
   [Cicchetti, Dante] Univ Minnesota, Inst Child Dev, Minneapolis, MN 55455 USA.
RP Rosen, AL; Rogosch, FA (reprint author), Mt Hope Family Ctr, 187 Edinburgh St, Rochester, NY 14608 USA.
EM Abigail.Rosen@rochester.edu; FredRogosch@URMC.Rochester.edu
OI Handley, Elizabeth/0000-0002-0087-0263
FU National Institute of Mental HealthUnited States Department of Health &
   Human ServicesNational Institutes of Health (NIH) - USANIH National
   Institute of Mental Health (NIMH) [R01-MH83979]; Spunk Fund, Inc.
FX This research was supported by the National Institute of Mental Health
   (R01-MH83979) and the Spunk Fund, Inc.
NR 53
TC 5
Z9 5
U1 0
U2 14
PU PERGAMON-ELSEVIER SCIENCE LTD
PI OXFORD
PA THE BOULEVARD, LANGFORD LANE, KIDLINGTON, OXFORD OX5 1GB, ENGLAND
SN 0145-2134
EI 1873-7757
J9 CHILD ABUSE NEGLECT
JI Child Abuse Negl.
PD JUN
PY 2018
VL 80
BP 301
EP 311
DI 10.1016/j.chiabu.2018.04.005
PG 11
WC Family Studies; Psychology, Social; Social Work
SC Family Studies; Psychology; Social Work
GA GH4TQ
UT WOS:000433398000029
PM 29674290
OA Green Accepted
DA 2020-02-16
ER

PT J
AU de Oliveira, IR
   Matos-Ragazzo, AC
   Zhang, YN
   Vasconcelos, NM
   Velasquez, ML
   Reis, D
   Ribeiro, MG
   da Rocha, MM
   Rosario, MC
   Stallard, P
   Cecil, CAM
AF de Oliveira, Irismar Reis
   Matos-Ragazzo, Ana Cristina
   Zhang, Yuning
   Vasconcelos, Nina Maia
   Velasquez, Michella Lopes
   Reis, Daniela
   Ribeiro, Monica Goncalves
   da Rocha, Marina Monzani
   Rosario, Maria Conceicao
   Stallard, Paul
   Cecil, Charlotte A. M.
TI Disentangling the mental health impact of childhood abuse and neglect: A
   replication and extension study in a Brazilian sample of high-risk youth
SO CHILD ABUSE & NEGLECT
LA English
DT Article
DE Childhood maltreatment; Emotional abuse; Adolescence; Mental health;
   Psychiatric symptoms; Replication
ID LIFE EVENTS; MALTREATMENT; ANXIETY; CHILDREN; BEHAVIOR; EXPERIENCE;
   SYMPTOMS; COHORTS; TRAUMA; SCHOOL
AB Childhood maltreatment is a key predictor of mental health problems across the life span. Yet, how maltreatment types independently and jointly influence the risk for psychiatric problems remains unclear. The aim of the study was two-fold: first, to replicate recent findings regarding the impact of maltreatment types on youth psychiatric symptoms, based on a Brazilian sample of high-risk adolescents (n = 347; age range = 11-17 yrs), and second, to extend existing findings by examining whether this relationship is mediated by bullying victimization and/or perpetration. Measures included self-report ratings of childhood maltreatment and peer victimization, as well as multi-informant reports of internalizing and externalizing symptoms. Consistent with prior research, we found that: (i) maltreatment types often co-occurred; (ii) there was a linear association between number of maltreatment types experienced and symptom severity (i.e. cumulative effect); and (iii) emotional abuse emerged as the most consistent independent predictor of poor mental health across domains, raters, and gender. Additionally, this study extends previous findings by showing that the influence of maltreatment on psychiatric outcomes is partially mediated by peer victimization, but not by bullying perpetration. In conclusion, these findings expand our understanding of the heterogeneity in individual responses to maltreatment as well as highlighting emotional abuse as an important predictor of poor mental health.
C1 [de Oliveira, Irismar Reis; Matos-Ragazzo, Ana Cristina; Vasconcelos, Nina Maia; Velasquez, Michella Lopes; Reis, Daniela; Ribeiro, Monica Goncalves] Fed Univ Bahia UFBA, Dept Neurosci & Mental Hlth, Postgrad Program Med & Hlth, Salvador, BA, Brazil.
   [de Oliveira, Irismar Reis; Matos-Ragazzo, Ana Cristina; Vasconcelos, Nina Maia; Velasquez, Michella Lopes; Reis, Daniela; Ribeiro, Monica Goncalves] Fed Univ Bahia UFBA, Dept Neurosci & Mental Hlth, Postgrad Program Interact Organs & Syst, Salvador, BA, Brazil.
   [Zhang, Yuning; Cecil, Charlotte A. M.] Kings Coll London, Inst Psychiat Psychol & Neurosci, Dept Psychol, London, England.
   [da Rocha, Marina Monzani] Univ Prebiteriana Mackenzie, Dev Disorders Postgrad Program, Sao Paulo, Brazil.
   [Rosario, Maria Conceicao] Univ Fed Sao Paulo, Dept Psychiat, Sao Paulo, Brazil.
   [Stallard, Paul] Univ Bath, Dept Hlth, Child & Adolescent Mental Hlth Grp, Bath, Avon, England.
RP de Oliveira, IR (reprint author), Univ Fed Bahia, Inst Ciencias Saude, PPgPIOS, Salvador, BA, Brazil.
EM irismar.oliveira@me.com.br
RI Rocha, Marina M/E-4207-2013
OI Rocha, Marina M/0000-0003-4995-7906
FU Global Participacoes em Energia; Economic and Social Research
   CouncilEconomic & Social Research Council (ESRC) [ES/N001273/1]
FX Thanks are due to Ana Cristina Botelho, PsyD, Claudia Luiza Sena, PsyD,
   MSc, Dagoberto Bonavides, PsyD, Diogo Aradjo, PsyD, Igor Vila Nova,
   PsyD, MSc, Isabela Couto, PsyD, and Lais Pereira, PsyD, who participated
   in the data collection. Staff and teachers at Visconde de Cairn
   municipal school in Salvador are wholeheartedly acknowledged for their
   enthusiastic support to this project. Also, Jones Aranha de Sa and
   Juliano Matos, from Global Participacoes em Energia, are to be thanked
   for financial support. CC is supported by the Economic and Social
   Research Council (grant ref: ES/N001273/1).
NR 51
TC 0
Z9 0
U1 1
U2 7
PU PERGAMON-ELSEVIER SCIENCE LTD
PI OXFORD
PA THE BOULEVARD, LANGFORD LANE, KIDLINGTON, OXFORD OX5 1GB, ENGLAND
SN 0145-2134
EI 1873-7757
J9 CHILD ABUSE NEGLECT
JI Child Abuse Negl.
PD JUN
PY 2018
VL 80
BP 312
EP 323
DI 10.1016/j.chiabu.2018.03.021
PG 12
WC Family Studies; Psychology, Social; Social Work
SC Family Studies; Psychology; Social Work
GA GH4TQ
UT WOS:000433398000030
PM 29679873
DA 2020-02-16
ER

PT J
AU Husky, MM
   Boyd, A
   Bitfoi, A
   Carta, MG
   Chan-Chee, C
   Goelitz, D
   Koc, C
   Lesinskiene, S
   Mihova, Z
   Otten, R
   Pez, O
   Shojaei, T
   Kovess-Masfety, V
AF Husky, Mathilde M.
   Boyd, Anders
   Bitfoi, Adina
   Carta, Mauro Giovanni
   Chan-Chee, Christine
   Goelitz, Dietmar
   Koc, Ceren
   Lesinskiene, Sigita
   Mihova, Zlatka
   Otten, Roy
   Pez, Ondine
   Shojaei, Taraneh
   Kovess-Masfety, Viviane
TI Self-reported mental health in children ages 6-12 years across eight
   European countries
SO EUROPEAN CHILD & ADOLESCENT PSYCHIATRY
LA English
DT Article
DE Child mental health; Europe; Prevalence; Self-reported mental health
ID EMOTIONAL-PROBLEMS; DOMINIC-R; PARENT; AGREEMENT; QUESTIONNAIRE;
   PREVALENCE; DISORDERS; BEHAVIOR; PSYCHOPATHOLOGY; DISCREPANCIES
AB Worldwide, approximately one in eight children or adolescents suffers from a mental disorder. The present study was designed to determine the self-reported prevalence of mental health problems in children aged 6-11 years across eight European countries including Italy, France, Germany, the Netherlands, Lithuania, Bulgaria, Romania, and Turkey. Data were drawn from 6245 children participating in the School Children Mental Health in Europe (SCHME) study and a large cross-sectional survey in France. Self-reported child mental health was assessed using the Dominique Interactive (DI). Overall, 22.0% of children were identified per their own evaluation as having at least one mental disorder, ranging from 16.4% in the Netherlands to 27.9% in Bulgaria. The prevalence of internalizing disorders was 18.4% across countries and ranged from 11.8% in the Netherlands to 24.3% in Turkey. The prevalence of externalizing disorders was lower with an average of 7.8%, ranging from 3.5% in Turkey to 10.5% in Bulgaria. Combining samples across European countries, 1 in 5 children reported internalizing problems and 1 in 12 children externalizing problems. The net completion rates of 4.1-74.3% preclude conclusions about national differences in prevalence rates.
C1 [Husky, Mathilde M.] Univ Bordeaux, Inst Univ France, Dept Psychol EA4139, 3 Ter,Pl Victoire, F-33076 Bordeaux, France.
   [Boyd, Anders] Inst Pierre Louis Epidemiol & Sante Publ, INSERM, UMR S1136, Paris, France.
   [Bitfoi, Adina] Romanian League Mental Hlth, Bucharest, Romania.
   [Carta, Mauro Giovanni] Univ Cagliari, Ctr Psichiat Consulenza & Psicosomat, Azienda Osped, Cagliari, Italy.
   [Chan-Chee, Christine] Inst Veille Sanitaire, Dept Chron Dis & Trauma, Mental Hlth Programme, Paris, France.
   [Goelitz, Dietmar] Univ Koblenz Landau, Inst Psychol, Campus Koblenz, Koblenz, Germany.
   [Koc, Ceren] Yeniden Hlth & Educ Soc, Istanbul, Turkey.
   [Lesinskiene, Sigita] Univ Vilnius, Psychiat Clin, Fac Med, Vilnius, Lithuania.
   [Mihova, Zlatka] New Bulgarian Univ, Sofia, Bulgaria.
   [Otten, Roy] Radboud Univ Nijmegen, Inst Behav Sci, Pluryn, Res & Dev, Nijmegen, Netherlands.
   [Pez, Ondine; Kovess-Masfety, Viviane] EHESP Rennes, Sorbonne Paris Cite, Paris, France.
   [Shojaei, Taraneh] Mairie Paris, Screening & Prevent Bur, SDS DASES, Paris, France.
   [Kovess-Masfety, Viviane] Paris Descartes Univ, EA 4057, Sorbonne Paris Cite, Paris, France.
RP Husky, MM (reprint author), Univ Bordeaux, Inst Univ France, Dept Psychol EA4139, 3 Ter,Pl Victoire, F-33076 Bordeaux, France.
EM mathilde.husky@u-bordeaux.fr
FU European UnionEuropean Union (EU) [2006336]
FX This study was funded by the European Union, Grant number 2006336.
NR 46
TC 6
Z9 6
U1 0
U2 4
PU SPRINGER
PI NEW YORK
PA 233 SPRING ST, NEW YORK, NY 10013 USA
SN 1018-8827
EI 1435-165X
J9 EUR CHILD ADOLES PSY
JI Eur. Child Adolesc. Psych.
PD JUN
PY 2018
VL 27
IS 6
BP 785
EP 795
DI 10.1007/s00787-017-1073-0
PG 11
WC Psychology, Developmental; Pediatrics; Psychiatry
SC Psychology; Pediatrics; Psychiatry
GA GH6DK
UT WOS:000433532700010
PM 29082450
DA 2020-02-16
ER

PT J
AU McElroy, E
   Belsky, J
   Carragher, N
   Fearon, P
   Patalay, P
AF McElroy, Eoin
   Belsky, Jay
   Carragher, Natacha
   Fearon, Pasco
   Patalay, Praveetha
TI Developmental stability of general and specific factors of
   psychopathology from early childhood to adolescence: dynamic mutualism
   or p-differentiation?
SO JOURNAL OF CHILD PSYCHOLOGY AND PSYCHIATRY
LA English
DT Article
DE Comorbidity; continuity; developmental psychopathology; externalizing
   disorder; internalizing disorder
ID AGE-OF-ONSET; EXTERNALIZING DISORDERS; DYSREGULATION PROFILE;
   PSYCHIATRIC-DISORDERS; BIFACTOR MODEL; COMORBIDITY; CHILDREN;
   CONTINUITY; BEHAVIOR; REPLICATION
AB Background: Recent research indicates that the best-fitting structural model of psychopathology includes a general factor capturing comorbidity (p) and several more specific, orthogonal factors. Little is known about the stability of these factors, although two opposing developmental processes have been proposed: dynamic mutualism suggests that symptom-level interaction and reinforcement may lead to a strengthening of comorbidity (p) over time, whereas p-differentiation suggests a general vulnerability to psychopathology that gives way to increasingly distinct patterns of symptoms over time. In order to test both processes, we examine two forms of developmental stability from ages 2 to 14years: strength (i.e., consistency in the amount of variance explained by general and specific factors) and phenotypic stability (i.e., homotypic and heterotypic continuity). Methods: Data are from the NICHD Study of Early Child Care and Youth Development. Psychopathology symptoms were assessed nine times between ages 2 and 14years (n = 1,253) using the Child Behavior Checklist completed by mothers. Confirmatory bifactor modeling was used to test structural models of psychopathology at each age. Consistency in strength was examined by calculating the Explained Common Variance (ECV) and phenotypic stability was investigated with cross-lagged modeling of the general and specific factors. Results: Bifactor models fit the data well across this developmental period. ECV values were reasonably consistent across development, with the general factor accounting for the majority of shared variance (61%-71%). Evidence of both homotypic and heterotypic continuity emerged, with most heterotypic continuity involving the general factor, as it both predicted and was predicted by specific factors. Conclusions: A bifactor model effectively captures psychopathological comorbidity from early childhood through adolescence. The longitudinal associations between the general and specific factors provide evidence for both the hypothesized processes (dynamic mutualism and p-differentiation) occurring through development.
C1 [McElroy, Eoin; Patalay, Praveetha] Univ Liverpool, Inst Psychol Hlth & Soc, Liverpool, Merseyside, England.
   [Belsky, Jay] Univ Calif Davis, Dept Human Ecol, Davis, CA 95616 USA.
   [Carragher, Natacha] Univ New South Wales, Off Med Educ, Sydney, NSW, Australia.
   [Fearon, Pasco] UCL, Res Dept Clin Educ & Hlth Psychol, London, England.
RP McElroy, E (reprint author), Inst Psychol Hlth & Soc, Eleanor Rathbone Bldg, Liverpool L69 3BX, Merseyside, England.
EM emcelroy@liverpool.ac.uk
OI McElroy, Eoin/0000-0001-5466-8522; Fearon, Richard/0000-0003-1847-8443
FU Wellcome TrustWellcome Trust [204366/Z/16/Z]
FX The study was partially supported by the Wellcome Trust grant
   204366/Z/16/Z. The authors have declared that they have no competing or
   potential conflicts of interest.
NR 47
TC 7
Z9 7
U1 0
U2 4
PU WILEY
PI HOBOKEN
PA 111 RIVER ST, HOBOKEN 07030-5774, NJ USA
SN 0021-9630
EI 1469-7610
J9 J CHILD PSYCHOL PSYC
JI J. Child Psychol. Psychiatry
PD JUN
PY 2018
VL 59
IS 6
BP 667
EP 675
DI 10.1111/jcpp.12849
PG 9
WC Psychology, Developmental; Psychiatry; Psychology
SC Psychology; Psychiatry
GA GH3XC
UT WOS:000433335100007
PM 29197107
OA Green Published, Other Gold
DA 2020-02-16
ER

PT J
AU Mackintosh, K
   Power, K
   Schwannauer, M
   Chan, S
AF Mackintosh, Kate
   Power, Kevin
   Schwannauer, Matthias
   Chan, Stella W. Y.
TI The Relationships Between Self-Compassion, Attachment and Interpersonal
   Problems in Clinical Patients with Mixed Anxiety and Depression and
   Emotional Distress
SO MINDFULNESS
LA English
DT Article
DE Self-compassion; Attachment; Interpersonal problems; Anxiety; Depression
ID COGNITIVE-BEHAVIOR THERAPY; ADULT ATTACHMENT; HOSPITAL ANXIETY;
   REGULATION DIFFICULTIES; CHILDHOOD MALTREATMENT; STRESS GENERATION;
   MISSING DATA; SCALE; SYMPTOMS; SAMPLE
AB Self-compassion has been consistently linked to psychological well-being. The ability to be self-compassionate may be shaped by early attachment experiences and associated with interpersonal difficulties. However, evidence has yet to be extended to clinical populations. This study examined the role of self-compassion and its relationship with attachment and interpersonal problems in clinical patients with anxiety and depression. Participants (N = 74; 60% female, mean age 40 years) were recruited from a primary care psychological therapies service in Scotland, UK. Participants completed four self-report questionnaires assessing self-compassion, attachment, interpersonal problems and emotional distress (including depression and anxiety). Low self-compassion, attachment-related avoidance (but not attachment-related anxiety) and high interpersonal problems were all associated with higher levels of emotional distress and anxiety. Low self-compassion and high interpersonal problems were predicted by attachment-related avoidance. Self-compassion mediated the relationship between attachment-related avoidance and emotional distress and anxiety. This was a cross-sectional design and therefore a definitive conclusion cannot be drawn regarding causal relationships between these variables. Self-reported questionnaires were subject to response bias. This study has extended the evidence base regarding the role of self-compassion in patients with clinical levels of depression and anxiety. Notably, our findings indicated that self-compassion may be a particularly important construct, both theoretically and clinically, in understanding psychological distress amongst those with higher levels of attachment avoidance. This study supports the development and practice of psychotherapeutic approaches, such as compassion-focused therapy for which there is a growing evidence base.
C1 [Mackintosh, Kate; Power, Kevin] NHS Tayside Psychol Therapies Serv, Tayside, Scotland.
   [Mackintosh, Kate; Schwannauer, Matthias; Chan, Stella W. Y.] Univ Edinburgh, Sch Hlth Social Sci, Sect Clin Psychol, Edinburgh EH8 9AG, Midlothian, Scotland.
   [Power, Kevin] Univ Stirling, Sch Nat Sci, Stirling, Scotland.
RP Chan, S (reprint author), Univ Edinburgh, Sch Hlth Social Sci, Sect Clin Psychol, Edinburgh EH8 9AG, Midlothian, Scotland.
EM stella.chan@ed.ac.uk
NR 61
TC 5
Z9 6
U1 1
U2 18
PU SPRINGER
PI DORDRECHT
PA VAN GODEWIJCKSTRAAT 30, 3311 GZ DORDRECHT, NETHERLANDS
SN 1868-8527
EI 1868-8535
J9 MINDFULNESS
JI Mindfulness
PD JUN
PY 2018
VL 9
IS 3
BP 961
EP 971
DI 10.1007/s12671-017-0835-6
PG 11
WC Psychology, Clinical; Psychiatry
SC Psychology; Psychiatry
GA GH1CL
UT WOS:000433139500024
PM 29875883
OA Other Gold, Green Published
DA 2020-02-16
ER

PT J
AU Kamradt, JM
   Momany, AM
   Nikolas, MA
AF Kamradt, Jaclyn M.
   Momany, Allison M.
   Nikolas, Molly A.
TI Sluggish Cognitive Tempo Symptoms Contribute to Heterogeneity in Adult
   Attention-Deficit Hyperactivity Disorder
SO JOURNAL OF PSYCHOPATHOLOGY AND BEHAVIORAL ASSESSMENT
LA English
DT Article
DE Attention-deficit/hyperactivity disorder; Sluggish cognitive tempo;
   Latent class analysis; Multiple analysis of covariance; Mediation
   analysis
ID PREDOMINANTLY INATTENTIVE TYPE; STOP-SIGNAL TASK; IV FIELD TRIALS;
   DEFICIT/HYPERACTIVITY DISORDER; DSM-IV; WORKING-MEMORY; EXECUTIVE
   FUNCTION; RESPONSE-INHIBITION; REFERRED CHILDREN; RESEARCH CRITERIA
AB Attention-deficit hyperactivity disorder (ADHD) persists into adulthood in over 50% of cases, although its associated symptom profiles, comorbid problems, and neuropsychological deficits change substantially across development. Sluggish cognitive tempo (SCT) symptoms may contribute to associations between ADHD and comorbid problems and may partially explain the substantial heterogeneity observed in its correlates. 349 adults aged 18-38 years (M = 23.2, SD = 4.5, 54.7% male, 61.03% with ADHD) completed a multi-informant diagnostic procedure and a comprehensive neuropsychological battery. Adults with ADHD (n = 213) were retained for analyses. Latent class analyses (LCA) revealed three profiles of SCT symptoms among those with ADHD, which we classified as minimal, moderate, or severe SCT. Multiple analysis of covariance (MANCOVA) revealed significant differences among these profiles, which remained when controlling for persistence of ADHD symptoms and sex. In general, adults with ADHD combined with SCT symptoms (moderate and severe) had significantly more symptoms of anxiety, depression, and persistent inattention, and had more severe professional and relational impairment compared to ADHD adults without SCT. Compared to those with moderate or minimal SCT symptoms, the severe SCT group had the most symptoms of depression and internalizing disorders, and the most impairment in the domain of daily responsibility. No significant differences based on externalizing symptoms emerged when controlling for sex and persistence of inattention symptoms, suggesting the moderate and severe SCT groups do not simply reflect more symptoms. Moreover, follow-up mediation analyses revealed that SCT might at least partially explain the heterogeneity in ADHD. Findings have implications for refinement of etiological conceptualization, assessment methods, and intervention strategies.
C1 [Kamradt, Jaclyn M.; Momany, Allison M.; Nikolas, Molly A.] Univ Iowa, Dept Psychol & Brain Sci, 11 Seashore Hall E, Iowa City, IA 52242 USA.
RP Kamradt, JM (reprint author), Univ Iowa, Dept Psychol & Brain Sci, 11 Seashore Hall E, Iowa City, IA 52242 USA.
EM jaclyn-kamradt@uiowa.edu
RI Nikolas, Molly/AAE-9359-2019
FU NIGMS NIH HHSUnited States Department of Health & Human ServicesNational
   Institutes of Health (NIH) - USANIH National Institute of General
   Medical Sciences (NIGMS) [T32 GM108540]
NR 104
TC 3
Z9 3
U1 5
U2 8
PU SPRINGER/PLENUM PUBLISHERS
PI NEW YORK
PA 233 SPRING ST, NEW YORK, NY 10013 USA
SN 0882-2689
EI 1573-3505
J9 J PSYCHOPATHOL BEHAV
JI J. Psychopathol. Behav. Assess.
PD JUN
PY 2018
VL 40
IS 2
BP 206
EP 223
DI 10.1007/s10862-017-9631-9
PG 18
WC Psychology, Clinical
SC Psychology
GA GG9PN
UT WOS:000433033400006
PM 30022803
OA Green Accepted
DA 2020-02-16
ER

PT J
AU Schuurmans, AAT
   Nijhof, KS
   Engels, RCME
   Granic, I
AF Schuurmans, Angela A. T.
   Nijhof, Karin S.
   Engels, Rutger C. M. E.
   Granic, Isabela
TI Using a Videogame Intervention to Reduce Anxiety and Externalizing
   Problems among Youths in Residential Care: an Initial Randomized
   Controlled Trial
SO JOURNAL OF PSYCHOPATHOLOGY AND BEHAVIORAL ASSESSMENT
LA English
DT Article
DE Randomized controlled trial; Residential care; Anxiety; Externalizing
   problems; Videogame intervention; Intellectual disability
ID DIFFICULTIES QUESTIONNAIRE; RAGE-CONTROL; STRENGTHS; CHILDREN;
   DISORDERS; OUTCOMES; RELIABILITY; VALIDITY; THERAPY
AB Residential care is among the most intensive forms of treatment in youth care. It serves youths with severe behavioral problems and is primarily focused on targeting externalizing problems. Despite best efforts, effect sizes remain moderate, which may be due to the disregarding of internalizing symptoms - in particular anxiety - and to limitations regarding the delivery model of interventions. This initial randomized controlled trial (n = 37) aimed to examine the effectiveness of a biofeedback videogame intervention (Dojo) as an addition to treatment as usual for youths with and without intellectual disability (ID) in residential care with clinical levels of anxiety and externalizing problems. Dojo targets both anxiety and externalizing problems, and incorporates the principles of conventional treatment, while addressing its limitations. Youths were randomly assigned to play Dojo (eight 30-min gameplay sessions) or to treatment as usual (TAU). Measurements of anxiety and externalizing problems were conducted at baseline, posttreatment, and 4-months follow-up through youths' self-report and mentor-report. Completers-only analyses revealed decreases in self-reported anxiety and externalizing problems, and mentor-reported anxiety at posttreatment for participants in the Dojo condition compared to the control condition. Only mentor-reported anxiety was maintained at follow-up. No effect was found for mentor-reported externalizing problems. These findings provided preliminary evidence that Dojo is a promising, innovative intervention that engages high-risk youths. Practical implications are discussed.
C1 [Schuurmans, Angela A. T.; Nijhof, Karin S.] Pluryn, Res & Dev, POB 53, NL-6500 AB Nijmegen, Netherlands.
   [Schuurmans, Angela A. T.; Nijhof, Karin S.; Engels, Rutger C. M. E.; Granic, Isabela] Radboud Univ Nijmegen, Inst Behav Sci, POB 9104, NL-6500 HE Nijmegen, Netherlands.
   [Engels, Rutger C. M. E.] Trimbos Inst Netherlands Inst Mental Hlth & Addic, POB 725, NL-3500 AS Utrecht, Netherlands.
   [Engels, Rutger C. M. E.] Univ Utrecht, POB 80125, NL-3508 TC Utrecht, Netherlands.
RP Schuurmans, AAT (reprint author), Pluryn, Res & Dev, POB 53, NL-6500 AB Nijmegen, Netherlands.; Schuurmans, AAT (reprint author), Radboud Univ Nijmegen, Inst Behav Sci, POB 9104, NL-6500 HE Nijmegen, Netherlands.
EM aschuurmans01@pluryn.nl
OI Engels, Rutger/0000-0003-1944-9126
NR 59
TC 2
Z9 2
U1 0
U2 9
PU SPRINGER/PLENUM PUBLISHERS
PI NEW YORK
PA 233 SPRING ST, NEW YORK, NY 10013 USA
SN 0882-2689
EI 1573-3505
J9 J PSYCHOPATHOL BEHAV
JI J. Psychopathol. Behav. Assess.
PD JUN
PY 2018
VL 40
IS 2
BP 344
EP 354
DI 10.1007/s10862-017-9638-2
PG 11
WC Psychology, Clinical
SC Psychology
GA GG9PN
UT WOS:000433033400016
PM 29937625
OA Green Published, Other Gold
DA 2020-02-16
ER

PT J
AU Yu, J
   Cheah, CSL
   Hart, CH
   Yang, CM
AF Yu, Jing
   Cheah, Charissa S. L.
   Hart, Craig H.
   Yang, Chongming
TI Child Inhibitory Control and Maternal Acculturation Moderate Effects of
   Maternal Parenting on Chinese American Children's Adjustment
SO DEVELOPMENTAL PSYCHOLOGY
LA English
DT Article
DE acculturation; guilt induction; physical punishment; child temperament;
   child behavioral adjustment
ID CORPORAL PUNISHMENT; EFFORTFUL CONTROL; BEHAVIOR PROBLEMS;
   UNITED-STATES; PHYSICAL DISCIPLINE; IMMIGRANT FAMILIES; PROSOCIAL
   BEHAVIOR; DIFFICULTIES QUESTIONNAIRE; LONGITUDINAL ASSOCIATIONS;
   EXTERNALIZING PROBLEMS
AB The goals of this study were to examine: (a) bidirectional associations between maternal parenting (physical punishment and guilt induction) and Chinese American preschool children's psychosocial adjustment and (b) the role of maternal cultural orientation and child temperament in moderating parenting effects. Participants were Chinese American mothers and children (N = 163, M-age = 4.56, 53% boys). Mothers reported on their parenting practices at both Wave 1 (W1) and Wave 2 (W2) and their cultural orientations and children's inhibitory control at W1. Teachers rated children's prosocial, internalizing, and externalizing behaviors at both W1 and W2. A Bayesian approach to path analysis was utilized to investigate how parenting, child inhibitory control, and maternal cultural orientations work together to predict the development of children's prosociality and psychosocial problems. Results showed that for Chinese immigrant mothers who were highly acculturated toward the American culture and for children with low levels of inhibitory control, maternal use of physical punishment predicted more externalizing problems in children. Child inhibitory control and maternal enculturation were directly associated with less W2 child internalizing and externalizing behaviors. Moreover, physical punishment predicted more internalizing behavior, whereas guilt induction predicted less child internalizing behavior. Maternal guilt induction also prospectively predicted more prosocial behavior but only for children with low levels of inhibitory control. Finally, only one child effect was significant: More W1 internalizing behavior predicted less W2 physical punishment. These effects held after controlling for temporal stabilities of the constructs and demographic covariates. Findings are discussed within the cultural context of the study.
C1 [Yu, Jing; Cheah, Charissa S. L.] Univ Maryland, Dept Psychol, Baltimore, MD 21250 USA.
   [Hart, Craig H.] Brigham Young Univ, Sch Family Life, Provo, UT 84602 USA.
   [Yang, Chongming] Brigham Young Univ, Coll Family Home & Social Sci, Provo, UT 84602 USA.
   [Yu, Jing] Eunice Kennedy Shriver Natl Inst Child Hlth & Hum, Child & Family Res, Bethesda, MD USA.
RP Cheah, CSL (reprint author), Univ Maryland, Dept Psychol, Baltimore, MD 21250 USA.
EM ccheah@umbc.edu
OI Yu, Jing/0000-0002-1219-2391
FU Foundation for Child Development; National Institute of Child Health and
   Human DevelopmentUnited States Department of Health & Human
   ServicesNational Institutes of Health (NIH) - USANIH Eunice Kennedy
   Shriver National Institute of Child Health & Human Development (NICHD)
   [1R03HD052827-01]; Zina Young Williams Card Professorship at Brigham
   Young University
FX This research was conducted at the Department of Psychology, University
   of Maryland, Baltimore County, and was supported by Foundation for Child
   Development and the National Institute of Child Health and Human
   Development (1R03HD052827-01) awarded to Charissa S. L. Cheah, and the
   Zina Young Williams Card Professorship at Brigham Young University
   awarded to Craig H. Hart.
NR 82
TC 5
Z9 5
U1 4
U2 17
PU AMER PSYCHOLOGICAL ASSOC
PI WASHINGTON
PA 750 FIRST ST NE, WASHINGTON, DC 20002-4242 USA
SN 0012-1649
EI 1939-0599
J9 DEV PSYCHOL
JI Dev. Psychol.
PD JUN
PY 2018
VL 54
IS 6
BP 1111
EP 1123
DI 10.1037/dev0000517
PG 13
WC Psychology, Developmental
SC Psychology
GA GG7CG
UT WOS:000432855000011
PM 29658739
OA Green Published, Green Accepted
DA 2020-02-16
ER

PT J
AU Chen, XY
   Fu, R
   Liu, JS
   Wang, L
   Zarbatany, L
   Ellis, W
AF Chen, Xinyin
   Fu, Rui
   Liu, Junsheng
   Wang, Li
   Zarbatany, Lynne
   Ellis, Wendy
TI Social Sensitivity and Social, School, and Psychological Adjustment
   Among Children Across Contexts
SO DEVELOPMENTAL PSYCHOLOGY
LA English
DT Article
DE self-reported social sensitivity; children; adjustment; context
ID CHINESE CHILDREN; SELF-PERCEPTIONS; INTERNALIZING PROBLEMS; MEASUREMENT
   INVARIANCE; SHYNESS-SENSITIVITY; EARLY-CHILDHOOD; PEER; ADOLESCENCE;
   URBAN; VICTIMIZATION
AB This study examined relations of social sensitivity to social, school, and psychological adjustment in rural Chinese, urban Chinese, and Canadian children. Participants were 4th to 6th grade students (M-age = 11 years) in China (n = 593 and 443 for the rural and urban samples) and Canada (n = 325). A self-report measure of social sensitivity was developed for the study. In addition to data on social sensitivity, information on adjustment was obtained from multiple sources. The analyses revealed that social sensitivity was associated with positive adjustment in rural Chinese children but with adjustment problems in Canadian children. The relations were largely mixed and nonsignificant in urban Chinese children. These results indicate the role of context in defining the functional meaning of children's social sensitivity.
C1 [Chen, Xinyin; Fu, Rui] Univ Penn, Appl Psychol Human Dev, Philadelphia, PA 19104 USA.
   [Liu, Junsheng] East China Normal Univ, Dept Psychol, Shanghai, Peoples R China.
   [Wang, Li] Peking Univ, Dept Psychol, Beijing, Peoples R China.
   [Zarbatany, Lynne] Univ Western Ontario, Dept Psychol, London, ON, Canada.
   [Ellis, Wendy] Western Univ, Kings Univ Coll, Dept Psychol, London, ON, Canada.
RP Chen, XY (reprint author), Univ Penn, Appl Psychol Human Dev, Philadelphia, PA 19104 USA.; Liu, JS (reprint author), East China Normal Univ, Dept Psychol, Shanghai, Peoples R China.
EM xinyin@gse.upenn.edu; jasonliu@yeah.net
NR 69
TC 0
Z9 1
U1 3
U2 15
PU AMER PSYCHOLOGICAL ASSOC
PI WASHINGTON
PA 750 FIRST ST NE, WASHINGTON, DC 20002-4242 USA
SN 0012-1649
EI 1939-0599
J9 DEV PSYCHOL
JI Dev. Psychol.
PD JUN
PY 2018
VL 54
IS 6
BP 1124
EP 1134
DI 10.1037/dev0000496
PG 11
WC Psychology, Developmental
SC Psychology
GA GG7CG
UT WOS:000432855000012
PM 29504774
DA 2020-02-16
ER

PT J
AU Senia, JM
   Donnellan, MB
   Neppl, TK
AF Senia, Jennifer M.
   Donnellan, M. Brent
   Neppl, Tricia K.
TI Early pubertal timing and adult adjustment outcomes: Persistence,
   attenuation, or accentuation?
SO JOURNAL OF ADOLESCENCE
LA English
DT Article
DE Pubertal timing; Accentuation hypothesis; Attenuation hypothesis;
   Developmental psychopathology
ID YOUNG ADULTHOOD; PSYCHOLOGICAL DISTRESS; ADOLESCENT BOYS; GIRLS;
   PSYCHOPATHOLOGY; TRAJECTORIES; DEPRESSION; SYMPTOMS; VALIDITY
AB Early pubertal timing is associated with internalizing and externalizing problems during adolescence. However, few studies explicitly test whether early puberty is especially problematic for those with pre-existing problems (i.e., accentuation) and little is known about whether the negative correlates of early pubertal timing persist past young adulthood. We address these questions using longitudinal data from up to 451 participants in the Iowa Youth and Families project (e.g., Ge, Conger, & Elder, 1996, 2001). We replicated and extended previous results reported for this sample during adolescence (e.g., early maturing boys and girls reported more substance use) and found some evidence for accentuation in adolescence for psychological distress and substance use. However, correlations between early puberty and adult outcomes assessed up to two decades later were largely indistinguishable from zero including attenuation effects. These results suggest that any negative correlates of early pubertal timing are attenuated by the fourth decade of life.
C1 [Senia, Jennifer M.] Michigan State Univ, Dept Psychol, Psychol Bldg,316 Phys Rd,Rm 252B, E Lansing, MI 48824 USA.
   [Donnellan, M. Brent] Michigan State Univ, Dept Psychol, Psychol Bldg,316 Phys Rd,Rm 252C, E Lansing, MI 48824 USA.
   [Neppl, Tricia K.] Iowa State Univ, Dept Human Dev & Family Studies, 2358 Palmer 2222 Osborn Dr, Ames, IA 50011 USA.
RP Senia, JM (reprint author), Michigan State Univ, Dept Psychol, Psychol Bldg,316 Phys Rd,Rm 252B, E Lansing, MI 48824 USA.
EM seniajen@msu.edu; donne159@msu.edu; tneppl@iastate.edu
FU National Institute on AgingUnited States Department of Health & Human
   ServicesNational Institutes of Health (NIH) - USANIH National Institute
   on Aging (NIA) [AG043599]; Eunice Kennedy Shriver National Institute of
   Child Health and Human DevelopmentUnited States Department of Health &
   Human ServicesNational Institutes of Health (NIH) - USANIH Eunice
   Kennedy Shriver National Institute of Child Health & Human Development
   (NICHD) [HD064687]; National Institute of Mental HealthUnited States
   Department of Health & Human ServicesNational Institutes of Health (NIH)
   - USANIH National Institute of Mental Health (NIMH) [MH00567, MH19734,
   MH43270, MH59355, MH62989, MH48165, MH051361]; National Institute on
   Drug AbuseUnited States Department of Health & Human ServicesNational
   Institutes of Health (NIH) - USANIH National Institute on Drug Abuse
   (NIDA) [DA05347]; National Institute of Child Health and Human
   DevelopmentUnited States Department of Health & Human ServicesNational
   Institutes of Health (NIH) - USANIH Eunice Kennedy Shriver National
   Institute of Child Health & Human Development (NICHD) [HD027724,
   HD051746, HD047573]; Bureau of Maternal and Child Health [MCJ-109572];
   MacArthur Foundation Research Network on Successful Adolescent
   Development Among Youth in High-Risk Settings
FX This research is currently supported by a grant from the National
   Institute on Aging (AG043599). The content is solely the responsibility
   of the authors and does not necessarily represent the official views of
   the funding agencies. Support for earlier years of the study also came
   from multiple sources, including the Eunice Kennedy Shriver National
   Institute of Child Health and Human Development (HD064687), National
   Institute of Mental Health (MH00567, MH19734, MH43270, MH59355, MH62989,
   MH48165, MH051361), the National Institute on Drug Abuse (DA05347), the
   National Institute of Child Health and Human Development (HD027724,
   HD051746, HD047573), the Bureau of Maternal and Child Health
   (MCJ-109572), and the MacArthur Foundation Research Network on
   Successful Adolescent Development Among Youth in High-Risk Settings.
NR 36
TC 2
Z9 2
U1 2
U2 8
PU ACADEMIC PRESS LTD- ELSEVIER SCIENCE LTD
PI LONDON
PA 24-28 OVAL RD, LONDON NW1 7DX, ENGLAND
SN 0140-1971
EI 1095-9254
J9 J ADOLESCENCE
JI J. Adolesc.
PD JUN
PY 2018
VL 65
BP 85
EP 94
DI 10.1016/j.adolescence.2018.03.003
PG 10
WC Psychology, Developmental
SC Psychology
GA GG2IB
UT WOS:000432512300009
PM 29555486
OA Green Accepted
DA 2020-02-16
ER

PT J
AU Eastman, M
   Foshee, V
   Ennett, S
   Sotres-Alvarez, D
   Reyes, HLM
   Faris, R
   North, K
AF Eastman, Meridith
   Foshee, Vangie
   Ennett, Susan
   Sotres-Alvarez, Daniela
   Reyes, H. Luz McNaughton
   Faris, Robert
   North, Kari
TI Profiles of internalizing and externalizing symptoms associated with
   bullying victimization
SO JOURNAL OF ADOLESCENCE
LA English
DT Article
DE Bullying victimization; Latent profile analysis; Depression; Anxiety;
   Delinquency
ID PEER VICTIMIZATION; RELATIONAL VICTIMIZATION; DELINQUENT BEHAVIORS;
   PUPILS DEFINITIONS; PROTECTIVE FACTORS; DRUG-USE; SCHOOL; ADOLESCENCE;
   CHILDHOOD; VIOLENCE
AB This study identified profiles of internalizing (anxiety and depression) and externalizing (delinquency and violence against peers) symptoms among bullying victims and examined associations between bullying victimization characteristics and profile membership. The sample consisted of 1196 bullying victims in grades 8-10 (M-age = 14.4, SD = 1.01) who participated in The Context Study in three North Carolina counties in Fall 2003. Five profiles were identified using latent profile analysis: an asymptomatic profile and four profiles capturing combinations of internalizing and externalizing symptoms. Associations between bullying characteristics and membership in symptom profiles were tested using multinomial logistic regression. More frequent victimization increased odds of membership in the two high internalizing profiles compared to the asymptomatic profile. Across all multinomial logistic regression models, when the high internalizing, high externalizing profile was the reference category, adolescents who received any type of bullying (direct, indirect, or dual) were more likely to be in this category than any others.
C1 [Eastman, Meridith; Foshee, Vangie; Ennett, Susan; Reyes, H. Luz McNaughton] Univ N Carolina, Gillings Sch Global Publ Hlth, Dept Hlth Behav, Rosenau Hall,CB 7440,135 Dauer Dr, Chapel Hill, NC 27599 USA.
   [Sotres-Alvarez, Daniela] Univ N Carolina, Gillings Sch Global Publ Hlth, Dept Biostat, 137 E Franklin St,Suite 203,CB 8030, Chapel Hill, NC 27514 USA.
   [Faris, Robert] Univ Calif Davis, Dept Sociol, Social Sci & Humanities 2247, One Shields Ave, Davis, CA 95616 USA.
   [North, Kari] Univ N Carolina, Gillings Sch Global Publ Hlth, Dept Epidemiol, 137 E Franklin St,Suite 306,CB 7435, Chapel Hill, NC 27514 USA.
   [North, Kari] Univ N Carolina, Carolina Ctr Genome Sci, 137 E Franklin St,Suite 306,CB 7435, Chapel Hill, NC 27514 USA.
RP Eastman, M (reprint author), 800 E Leigh St,Biotech One,Room 130-F,POB 980126, Richmond, VA 23298 USA.
EM Meridith.Eastman@vcuhealth.org
OI McNaughton Reyes, Heathe Luz/0000-0002-8696-9140
FU National Institute of Child Health and Human Development through the
   Center for Developmental Science, University of North Carolina at Chapel
   Hill [T32-HD07376]; National Institutes of HealthUnited States
   Department of Health & Human ServicesNational Institutes of Health (NIH)
   - USA [R01 DA 13459]; Centers for Disease Control and Prevention
   (CDC)United States Department of Health & Human ServicesCenters for
   Disease Control & Prevention - USA [R49 CCV423114]
FX This work was supported in part by a predoctoral fellowship provided by
   the National Institute of Child Health and Human Development
   (T32-HD07376) through the Center for Developmental Science, University
   of North Carolina at Chapel Hill, to Meridith Eastman. The parent study
   for this work was supported by the National Institutes of Health (R01 DA
   13459 to Susan Ennett) and Centers for Disease Control and Prevention
   (CDC Grant No. R49 CCV423114 to Vangie Foshee).
NR 52
TC 8
Z9 8
U1 3
U2 18
PU ACADEMIC PRESS LTD- ELSEVIER SCIENCE LTD
PI LONDON
PA 24-28 OVAL RD, LONDON NW1 7DX, ENGLAND
SN 0140-1971
EI 1095-9254
J9 J ADOLESCENCE
JI J. Adolesc.
PD JUN
PY 2018
VL 65
BP 101
EP 110
DI 10.1016/j.adolescence.2018.03.007
PG 10
WC Psychology, Developmental
SC Psychology
GA GG2IB
UT WOS:000432512300011
PM 29573643
OA Green Accepted
DA 2020-02-16
ER

PT J
AU Vannucci, A
   Ohannessian, CM
   Flannery, KM
   De Los Reyes, A
   Liu, SQ
AF Vannucci, Anna
   Ohannessian, Christine McCauley
   Flannery, Kaitlin M.
   De Los Reyes, Andres
   Liu, Songqi
TI Associations between friend conflict and affective states in the daily
   lives of adolescents
SO JOURNAL OF ADOLESCENCE
LA English
DT Article
DE Friendship; Peer; Adolescents; Depression; Anxiety; Daily diary
ID INTERPERSONAL STRESS GENERATION; GENDER-DIFFERENCES; DEPRESSIVE
   SYMPTOMS; INTERNALIZING SYMPTOMS; REASSURANCE-SEEKING; SEX-DIFFERENCES;
   PEER EVENTS; LIFE-STRESS; RUMINATION; CHILDREN
AB This study examined the associations between friend conflict, defined as arguments with friends, and affective states using a daily diary design in a community sample of adolescents. Participants were 100 U.S. adolescents (13-17 years; 40% girls; 79% white). Adolescents completed an online survey on 14 consecutive evenings. Adolescents reported significantly higher anger/hostility, confusion, and tension/anxiety and less friendliness on days during which they experienced friend conflict relative to no-conflict days. However, no same-day associations for depressed affect, fatigue, or vigor were found. Adolescents experiencing friend conflict reported increased next-day anger/hostility, depressed affect, and tension/anxiety, but not other affective states. Higher levels of anger/hostility and depressed affect predicted an increased likelihood of next day friend conflict. Conversely, higher levels of friendliness and vigor predicted a decreased likelihood of next-day friend conflict. These findings suggest that directional relationships between adolescents' friend conflicts and their affective states vary by affective domain.
C1 [Vannucci, Anna; Ohannessian, Christine McCauley] Connecticut Childrens Med Ctr, Ctr Behav Hlth, 282 Washington St, Hartford, CT 06106 USA.
   [Ohannessian, Christine McCauley] Univ Connecticut, Sch Med, Dept Pediat & Psychiat, 263 Farmington Ave, Farmington, CT 06030 USA.
   [Flannery, Kaitlin M.] SUNY Coll Cortland, Dept Psychol, POB 2000, Cortland, NY 13045 USA.
   [De Los Reyes, Andres] Univ Maryland, Dept Psychol, Biol Psychol Bldg,Room 3123H, College Pk, MD 20742 USA.
   [Liu, Songqi] Georgia State Univ, J Mack Robinson Coll Business, Dept Managerial Sci, 35 Broad St NE, Atlanta, GA 30303 USA.
RP Vannucci, A (reprint author), Connecticut Childrens Med Ctr, Ctr Behav Hlth, 282 Washington St, Hartford, CT 06106 USA.
EM avannucci@connecticutchildrens.org
RI De Los Reyes, Andres/B-4812-2008
OI De Los Reyes, Andres/0000-0003-0214-983X
FU National Science FoundationNational Science Foundation (NSF)
   [SES-1461394, SES-1461392, SES-1461400]
FX This research was supported by the National Science Foundation grant #'s
   SES-1461394, SES-1461392, and SES-1461400.
NR 65
TC 3
Z9 3
U1 1
U2 10
PU ACADEMIC PRESS LTD- ELSEVIER SCIENCE LTD
PI LONDON
PA 24-28 OVAL RD, LONDON NW1 7DX, ENGLAND
SN 0140-1971
EI 1095-9254
J9 J ADOLESCENCE
JI J. Adolesc.
PD JUN
PY 2018
VL 65
BP 155
EP 166
DI 10.1016/j.adolescence.2018.03.014
PG 12
WC Psychology, Developmental
SC Psychology
GA GG2IB
UT WOS:000432512300016
PM 29602158
DA 2020-02-16
ER

PT J
AU Mastoras, SM
   Saklofske, DH
   Schwean, VL
   Climie, EA
AF Mastoras, Sarah M.
   Saklofske, Donald H.
   Schwean, Vicki L.
   Climie, Emma A.
TI Social Support in Children With ADHD: An Exploration of Resilience
SO JOURNAL OF ATTENTION DISORDERS
LA English
DT Article
DE ADHD; children; resilience; social support
ID ATTENTION-DEFICIT/HYPERACTIVITY DISORDER; POSITIVE ILLUSORY BIAS;
   SELF-PERCEPTIONS; STUDENT ADJUSTMENT; VICTIMIZATION; METAANALYSIS;
   ADOLESCENTS; COMPETENCE; SCHOOLS; ADULTS
AB Objective: This study investigated the role of perceived social support in promoting emotional well-being among children with ADHD. Specifically, it examined how children with ADHD perceive support from key individuals in their lives and the relationships between this support and aspects of emotional well-being. Main versus buffering models of social support in the context of social preference status were also explored. Method: Participants were 55 school-age children with ADHD-combined or hyperactive/impulsive (ADHD-C/HI). Parent and child ratings evaluated source-specific social support, social status, and aspects of self-concept, anxiety, and depression. Results: Children with ADHD reported lower social support than normative samples. Social support had moderate positive associations with self-concept, with source-specific differences, but was not associated with internalizing symptoms. Regression models with social preference status supported a main effect model of perceived social support. Conclusion: Social support may provide a target for resilience-based interventions among children with ADHD in promoting their self-concept and well-being.
C1 [Mastoras, Sarah M.] Ottawa Carleton Dist Sch Board, 133 Greenbank Rd, Ottawa, ON K2H 6L3, Canada.
   [Saklofske, Donald H.; Schwean, Vicki L.] Western Univ, London, ON, Canada.
   [Climie, Emma A.] Univ Calgary, Werklund Sch Educ, Sch & Appl Child Psychol Program, Calgary, AB, Canada.
RP Mastoras, SM (reprint author), Ottawa Carleton Dist Sch Board, 133 Greenbank Rd, Ottawa, ON K2H 6L3, Canada.
EM sarah.mastoras@ocdsb.ca
FU Alberta Centre for Child, Family, & Community Research (ACCFCR); Social
   Sciences and Humanities Research Council (SSHRC) [767-2010-2727]
FX The author(s) disclosed receipt of the following financial support for
   the research, authorship, and/or publication of this article: The
   authors had a grant from Alberta Centre for Child, Family, & Community
   Research (ACCFCR), and received funding from Social Sciences and
   Humanities Research Council (SSHRC, award # 767-2010-2727).
NR 48
TC 3
Z9 4
U1 4
U2 19
PU SAGE PUBLICATIONS INC
PI THOUSAND OAKS
PA 2455 TELLER RD, THOUSAND OAKS, CA 91320 USA
SN 1087-0547
EI 1557-1246
J9 J ATTEN DISORD
JI J. Atten. Disord.
PD JUN
PY 2018
VL 22
IS 8
SI SI
BP 712
EP 723
DI 10.1177/1087054715611491
PG 12
WC Psychology, Developmental; Psychiatry
SC Psychology; Psychiatry
GA GG7JR
UT WOS:000432874800002
PM 26515891
DA 2020-02-16
ER

PT J
AU Zhang, LY
   Yang, YY
   Liu, ZZ
   Jia, CX
   Liu, XC
AF Zhang, Liying
   Yang, Yanyun
   Liu, Zhen-Zhen
   Jia, Cun-Xian
   Liu, Xianchen
TI Sleep disturbance mediates the association between intrafamily conflict
   and mental health problems in Chinese adolescents
SO SLEEP MEDICINE
LA English
DT Article
DE Adolescent; China; Intrafamily conflict; Mental health; Sleep
   disturbance
ID PARENT-CHILD CONFLICT; INTERPARENTAL CONFLICT; BEHAVIORAL-PROBLEMS;
   YOUNG-PEOPLE; PREVALENCE; ADJUSTMENT; PATTERNS; INSOMNIA; DISRUPTIONS;
   INSECURITY
AB Background: Mental health problems and sleep disturbance are prevalent in adolescents. Intrafamily conflict has been found to be associated with mental health problems and sleep disturbance in adolescents. This study examined the hypothesis that sleep disturbance mediates the effect of intrafamily conflict on mental health problems.
   Method: Participants were 11,831 adolescent students who participated in the baseline survey of the Shandong Adolescent Behavior and Health Cohort. Participants completed a self-administered questionnaire and reported demographics, behavioral and emotional problems, and sleep disturbance. Structural equation modeling was used to examine the mediating effects of sleep disturbance on the association between intrafamily conflict and mental health problems, including internalizing, externalizing, and attention problems.
   Results: The mean age of the participants was 15 years (SD = 1.46) and 50.9% were males. After controlling for family demographic factors, adolescent age and sex, intrafamily conflict had significant effects on mental health problems (standardized regression coefficient = 0.28, SE = 0.009, p < 0.001) and sleep disturbance (standardized regression coefficient = 0.15, SE = 0.010, p < 0.001). Sleep disturbance significantly mediated the association between intrafamily conflict and mental health problems (standardized indirect effect = 0.05, SE = 0.004, p < 0.001).
   Conclusions: Sleep disturbance had significant mediating effects on the relationship between intrafamily conflict and mental health problems in Chinese adolescents. The findings suggested that family-centered programs should include sleep disturbance intervention for preventing adolescent mental health problems. (C) 2018 Elsevier B.V. All rights reserved.
C1 [Zhang, Liying] Wayne State Univ, Sch Med, Dept Family Med & Publ Hlth Sci, Detroit, MI USA.
   [Yang, Yanyun] Florida State Univ, Dept Educ Psychol & Learning Syst, Tallahassee, FL 32306 USA.
   [Liu, Zhen-Zhen; Jia, Cun-Xian; Liu, Xianchen] Shandong Univ, Sch Publ Hlth, Dept Epidemiol, Jinan, Shandong, Peoples R China.
   [Liu, Xianchen] South China Normal Univ, Sch Psychol, Guangzhou, Guangdong, Peoples R China.
   [Liu, Xianchen] Univ Tennessee, Ctr Hlth Sci, Memphis, TN 38163 USA.
RP Jia, CX (reprint author), Shandong Univ, Sch Publ Hlth, Dept Epidemiol, Jinan, Shandong, Peoples R China.; Liu, XC (reprint author), Shandong Univ, Sch Publ Hlth, 44 Wenhuaxi Rd, Jinan 250012, Shandong, Peoples R China.
EM jiacunxian@sdu.edu.cn; xliu69@uthsc.edu
FU Shandong Scientific Technique Development Plan [2014GSF118163]; National
   Natural Science Foundation of ChinaNational Natural Science Foundation
   of China [81573233]
FX This research was funded by Shandong Scientific Technique Development
   Plan (grant number 2014GSF118163) and National Natural Science
   Foundation of China (grant number 81573233).
NR 47
TC 1
Z9 2
U1 6
U2 12
PU ELSEVIER SCIENCE BV
PI AMSTERDAM
PA PO BOX 211, 1000 AE AMSTERDAM, NETHERLANDS
SN 1389-9457
EI 1878-5506
J9 SLEEP MED
JI Sleep Med.
PD JUN
PY 2018
VL 46
BP 74
EP 80
DI 10.1016/j.sleep.2018.02.012
PG 7
WC Clinical Neurology
SC Neurosciences & Neurology
GA GG3DG
UT WOS:000432571600011
PM 29773215
DA 2020-02-16
ER

PT J
AU Lambert, MC
   January, SAA
   Pierce, CD
AF Lambert, Matthew C.
   January, Stacy-Ann A.
   Pierce, Corey D.
TI Latent Structure of Scores From the Emotional and Behavioral Screener
SO JOURNAL OF PSYCHOEDUCATIONAL ASSESSMENT
LA English
DT Article
DE emotional and behavioral screener; factor structure; behavior rating
   scale; universal screening; prevention
ID PARAMETER-ESTIMATION; PEER REJECTION; FIT INDEXES; SCHOOL; RELIABILITY;
   CHILDHOOD; STUDENTS; ADOLESCENTS; CONVERGENT; PREVALENCE
AB The Emotional and Behavioral Screener (EBS) is a recently developed teacher-reported brief screening instrument for identifying students who are at-risk of an emotional or behavioral disorder (EBD). Although prior research supports the technical adequacy of scores from the EBS, there is a gap in the literature regarding strong evidence of the factor structure underlying EBS scores. This study investigated the latent structure of scores from the EBS in a sample of 646 elementary students who were rated by their teachers in a 2-week screening period. Single-factor confirmatory factor analysis (CFA) and bifactor models were used to test the hypothesis that EBS scores are a measure of both overall emotional and behavioral risk and students' externalizing and internalizing behaviors. Results supported a bifactor structure, in that scores from the EBS can be considered to represent a general factor (i.e., risk of EBD) and two group factors (i.e., externalizing and internalizing domains). Findings have implications for interpreting scores when using the EBS as a universal screener for the risk of EBD.
C1 [Lambert, Matthew C.] Univ Nebraska, Lincoln, NE 68583 USA.
   [January, Stacy-Ann A.] Univ South Carolina, Columbia, SC USA.
   [Pierce, Corey D.] Univ Northern Colorado, Greeley, CO USA.
RP Lambert, MC (reprint author), Univ Nebraska, Dept Special Educ & Commun Disorders, 273 Barkley Mem Ctr, Lincoln, NE 68583 USA.
EM mlambert2@unl.edu
RI January, Stacy-Ann A./R-7472-2019
OI January, Stacy-Ann A./0000-0001-9483-4214
NR 46
TC 3
Z9 3
U1 0
U2 1
PU SAGE PUBLICATIONS INC
PI THOUSAND OAKS
PA 2455 TELLER RD, THOUSAND OAKS, CA 91320 USA
SN 0734-2829
EI 1557-5144
J9 J PSYCHOEDUC ASSESS
JI J. Psychoeduc. Assess.
PD JUN
PY 2018
VL 36
IS 3
BP 249
EP 260
DI 10.1177/0734282916676130
PG 12
WC Psychology, Educational
SC Psychology
GA GF8QT
UT WOS:000432238100004
OA Green Published
DA 2020-02-16
ER

PT J
AU Goldstein, BL
   Kotov, R
   Perlman, G
   Watson, D
   Klein, DN
AF Goldstein, Brandon L.
   Kotov, Roman
   Perlman, Greg
   Watson, David
   Klein, Daniel N.
TI Trait and facet-level predictors of first-onset depressive and anxiety
   disorders in a community sample of adolescent girls
SO PSYCHOLOGICAL MEDICINE
LA English
DT Article
DE Anxiety; depression; facet; first onset; personality; vulnerability
ID 5-FACTOR MODEL; NEGATIVE EMOTIONALITY; PERSONALITY-TRAITS; MAJOR
   DEPRESSION; MENTAL-DISORDERS; 1ST ONSETS; SYMPTOMS; PSYCHOPATHOLOGY;
   ADULTHOOD; RISK
AB Background. Individual differences in neuroticism, extraversion, and conscientiousness are associated with, and may predict onset of, internalizing disorders. These general traits can be parsed into facets, but there is a surprising paucity of research on facet risk for internalizing disorders. We examined general traits and facets of neuroticism, extraversion, and conscientiousness in predicting first onsets of depressive and anxiety disorders.
   Methods. A community sample of 550 adolescent females completed general and facet-level personality measures and diagnostic interviews. Interviews were re-administered 18 months later.
   Results. First onsets of depressive disorders were predicted by neuroticism, extraversion, and conscientiousness. Facets predicting first onset of depression included depressivity (neuroticism facet) and lower positive emotionality and sociability (extraversion facets). First onsets of generalized anxiety disorder (GAD) were predicted by neuroticism, and particularly the facet of anxiousness. First onsets of social phobia were predicted at the facet level by anxiousness. First onsets of specific phobia were predicted by neuroticism, low conscientiousness, and all neuroticism facets. In multivariate analyses, first onsets of depression were uniquely predicted by depressivity, and onsets of GAD and social phobia were uniquely predicted by anxiousness over and above the general trait of neuroticism.
   Conclusions. General traits predict first onsets of depressive and anxiety disorders. In addition, more specific associations are evident at the facet level. Facets can refine our understanding of the links between personality and psychopathology risk, and provide finer-grained targets for personality-informed interventions.
C1 [Goldstein, Brandon L.; Klein, Daniel N.] SUNY Stony Brook, Dept Psychol, Stony Brook, NY 11794 USA.
   [Kotov, Roman; Perlman, Greg] SUNY Stony Brook, Dept Psychiat, Stony Brook, NY 11794 USA.
   [Watson, David] Univ Notre Dame, Dept Psychol, Notre Dame, IN 46556 USA.
RP Goldstein, BL (reprint author), SUNY Stony Brook, Dept Psychol, Stony Brook, NY 11794 USA.
EM brandon.goldstein@stonybrook.edu
RI Watson, David/D-8129-2011; Goldstein, Brandon/AAA-5649-2020
FU National Institute of Mental HealthUnited States Department of Health &
   Human ServicesNational Institutes of Health (NIH) - USANIH National
   Institute of Mental Health (NIMH) [RO1 MH093479]
FX This work was supported by the National Institute of Mental Health
   (R.K., grant number RO1 MH093479).
NR 39
TC 5
Z9 5
U1 3
U2 11
PU CAMBRIDGE UNIV PRESS
PI NEW YORK
PA 32 AVENUE OF THE AMERICAS, NEW YORK, NY 10013-2473 USA
SN 0033-2917
EI 1469-8978
J9 PSYCHOL MED
JI Psychol. Med.
PD JUN
PY 2018
VL 48
IS 8
BP 1282
EP 1290
DI 10.1017/S0033291717002719
PG 9
WC Psychology, Clinical; Psychiatry; Psychology
SC Psychology; Psychiatry
GA GG0VA
UT WOS:000432396700006
PM 28929975
DA 2020-02-16
ER

PT J
AU Menghini, D
   Armando, M
   Calcagni, M
   Napolitano, C
   Pasqualetti, P
   Sergeant, JA
   Pani, P
   Vicari, S
AF Menghini, D.
   Armando, M.
   Calcagni, M.
   Napolitano, C.
   Pasqualetti, P.
   Sergeant, J. A.
   Pani, P.
   Vicari, S.
TI The influence of Generalized Anxiety Disorder on Executive Functions in
   children with ADHD
SO EUROPEAN ARCHIVES OF PSYCHIATRY AND CLINICAL NEUROSCIENCE
LA English
DT Article
DE Internalizing disorders; Comorbid ADHD; Inhibitory control; Response
   inhibition
ID DEFICIT-HYPERACTIVITY DISORDER; ATTENTION-DEFICIT/HYPERACTIVITY
   DISORDER; COMORBIDITY SURVEY REPLICATION; RESPONSE-INHIBITION;
   YOUNG-ADULTS; PSYCHOPATHOLOGY; POPULATION; DIAGNOSIS; TEMPERAMENT;
   ADOLESCENTS
AB The present study was aimed at verifying whether the presence of generalized anxiety disorder (GAD) affects executive functions in children with attention-deficit hyperactivity disorder (ADHD). Two groups of children with ADHD were selected for the study according to the presence or absence of GAD. The first group of 28 children with ADHD with GAD (mean age: 9 +/- 1.2; males/females: 24/4) was matched for gender, age, IQ, psychiatric comorbidity with a second group of 29 children with ADHD without GAD (mean age: 8.8 +/- 0.7; males/females: 26/3). The two groups with ADHD were compared to 28 typically developing children (mean age: 8.3 +/- 1.3; males/females: 23/5) on different measures involving processes especially important in inhibitory control such as rule maintenance, stimulus detection, action selection and action execution. Our results indicated that, differently from children with ADHD with GAD, only the group with ADHD without GAD showed a deficit in inhibitory control. Comorbid subgroups should be differentiated, especially, to develop specific and efficient therapeutic interventions in ADHD.
C1 [Menghini, D.; Armando, M.; Calcagni, M.; Napolitano, C.; Vicari, S.] Bambino Gesu Pediat Hosp, Dept Neurosci, Child Neuropsychiat Unit, Piazza St Onofrio 4, I-00165 Rome, Italy.
   [Armando, M.] Univ Geneva, Dept Psychiat, Off Med Pedag Res Unit, Sch Med, Geneva, Switzerland.
   [Pani, P.] Sapienza Univ, Dept Physiol & Pharmacol, Rome, Italy.
   [Pasqualetti, P.] Fatebenefratelli Hosp, Serv Med Stat & Informat Technol SeSMIT, Rome, Italy.
   [Pasqualetti, P.] Inst Cognit Sci & Technol ISTC CNR, Language & Commun Modal Lab LACAM, Rome, Italy.
   [Sergeant, J. A.] Vrije Univ Amsterdam, Dept Clin Neuropsychol, Amsterdam, Netherlands.
RP Menghini, D (reprint author), Bambino Gesu Pediat Hosp, Dept Neurosci, Child Neuropsychiat Unit, Piazza St Onofrio 4, I-00165 Rome, Italy.
EM deny.menghini@opbg.net
RI Menghini, Deny/AAB-4343-2020
OI Menghini, Deny/0000-0002-3459-2601; Pani, Pierpaolo/0000-0001-6825-1162
FU NovartisNovartis; Janssen-CilagJohnson & Johnson USAJanssen Biotech Inc;
   LillyEli Lilly; Shire; Vifor
FX This research received no specific grant from any funding agency,
   commercial or not-for-profit sectors. J. A. Sergeant received
   educational grant from Novartis, Janssen-Cilag, Lilly, Shire and Vifor.
   J. A. Sergeant is also on the advisory board of Lilly and Shire.
NR 72
TC 3
Z9 3
U1 1
U2 16
PU SPRINGER HEIDELBERG
PI HEIDELBERG
PA TIERGARTENSTRASSE 17, D-69121 HEIDELBERG, GERMANY
SN 0940-1334
EI 1433-8491
J9 EUR ARCH PSY CLIN N
JI Eur. Arch. Psych. Clin. Neurosci.
PD JUN
PY 2018
VL 268
IS 4
BP 349
EP 357
DI 10.1007/s00406-017-0831-9
PG 9
WC Clinical Neurology; Psychiatry
SC Neurosciences & Neurology; Psychiatry
GA GG1AU
UT WOS:000432412500004
PM 28766128
DA 2020-02-16
ER

PT J
AU Mahtani, S
   Melvin, GA
   Hasking, P
AF Mahtani, Shireen
   Melvin, Glenn A.
   Hasking, Penelope
TI Shame Proneness, Shame Coping, and Functions of Nonsuicidal Self-Injury
   (NSSI) Among Emerging Adults: A Developmental Analysis
SO EMERGING ADULTHOOD
LA English
DT Article
DE nonsuicidal self-injury; parental invalidation; shame; coping;
   development; emerging adulthood
ID PSYCHOMETRIC PROPERTIES; CORTISOL RESPONSES; GUILT-PRONENESS;
   GROUP-THERAPY; FIT INDEXES; PERSONALITY; PSYCHOPATHOLOGY; ADOLESCENTS;
   PREVALENCE; IDENTITY
AB Shame proneness (i.e., experiencing shame in a trait-like manner) and internalizing shame coping styles (e.g., withdrawing/attacking one's self when feeling shame) predict distress, psychopathology, and nonsuicidal self-injury (NSSI) among emerging adults. Parental invalidation is instrumental in the development of both maladaptive shame and NSSI. In this study, we proposed that shame proneness and internalized shame coping would link perceived parental invalidation and psychological distress to NSSI functions among emerging adults. A sample of 384 Australian emerging adults with a history of NSSI (M age = 20.7 years, SD = 2.25; 81.3% female, 61.2% Caucasian) completed online self-reports assessing the relevant constructs. Hypothesized indirect effects through shame proneness and internalized shame coping were supported when participants reported using NSSI for intrapersonal (e.g., self-punishment), but not interpersonal (e.g., signaling autonomy), functions. Findings advance theories on why some young people engage in NSSI and implicate perceived parental invalidation and shame as potential clinical targets for NSSI. warranting further research.
C1 [Mahtani, Shireen; Melvin, Glenn A.] Monash Univ, Ctr Dev Psychiat & Psychol, Sch Clin Sci, Dept Psychiat,Monash Hlth, 1,270 Ferntree Gully Rd, Notting Hill, Vic 3168, Australia.
   [Mahtani, Shireen] Monash Univ, Sch Psychol Sci, Notting Hill, Vic, Australia.
   [Melvin, Glenn A.] Univ Warwick, Ctr Educ Dev Appraisal & Res, Coventry, W Midlands, England.
   [Hasking, Penelope] Curtin Univ, Sch Psychol & Speech Pathol, Bentley, WA, Australia.
   [Hasking, Penelope] Monash Univ, Dept Psychiat, Notting Hill, Vic, Australia.
RP Melvin, GA (reprint author), Monash Univ, Ctr Dev Psychiat & Psychol, Sch Clin Sci, Dept Psychiat,Monash Hlth, 1,270 Ferntree Gully Rd, Notting Hill, Vic 3168, Australia.
EM glenn.melvin@monash.edu
OI Melvin, Glenn/0000-0002-6958-3908
FU Monash UniversityMonash University
FX The authors received financial support from Monash University for the
   funding of this research.
NR 73
TC 2
Z9 2
U1 4
U2 9
PU SAGE PUBLICATIONS INC
PI THOUSAND OAKS
PA 2455 TELLER RD, THOUSAND OAKS, CA 91320 USA
SN 2167-6968
EI 2167-6984
J9 EMERG ADULTHOOD
JI Emerg. Adulthood
PD JUN
PY 2018
VL 6
IS 3
BP 159
EP 171
DI 10.1177/2167696817711350
PG 13
WC Family Studies; Psychology, Developmental; Psychology, Social
SC Family Studies; Psychology
GA GF6EO
UT WOS:000432060000002
DA 2020-02-16
ER

PT J
AU Tein, JY
   Mazza, GL
   Gunn, HJ
   Kim, H
   Stuart, EA
   Sandler, IN
   Wolchik, SA
AF Tein, Jenn-Yun
   Mazza, Gina L.
   Gunn, Heather J.
   Kim, Hanjoe
   Stuart, Elizabeth A.
   Sandler, Irwin N.
   Wolchik, Sharlene A.
TI Multigroup Propensity Score Approach to Evaluating an Effectiveness
   Trial of the New Beginnings Program
SO EVALUATION & THE HEALTH PROFESSIONS
LA English
DT Article
DE propensity score analysis; children of divorce; preventive intervention;
   effectiveness trial; intention-to-treat principle
ID INTENTION-TO-TREAT; FOLLOW-UP; PREVENTIVE INTERVENTION; DIVORCED
   FAMILIES; PARENTAL DIVORCE; CAUSAL INFERENCE; MENTAL-HEALTH; SUBSTANCE
   USE; CHILDREN; CONSEQUENCES
AB We used a multigroup propensity score approach to evaluate a randomized effectiveness trial of the New Beginnings Program (NBP), an intervention targeting divorced or separated families. Two features of effectiveness trials, high nonattendance rates and inclusion of an active control, make program effects harder to detect. To estimate program effects based on actual intervention participation, we created a synthetic inactive control comprised of nonattenders and assessed the impact of attending the NBP or active control relative to no intervention (inactive control). We estimated propensity scores using generalized boosted models and applied inverse probability of treatment weighting for the comparisons. Relative to the inactive control, NBP strengthened parenting quality as well as reduced child exposure to interparental conflict, parent psychological distress, and child internalizing problems. Some effects were moderated by parent gender, parent ethnicity, or child age. On the other hand, the effects of active versus inactive control were minimal for parenting and in the unexpected direction for child internalizing problems. Findings from the propensity score approach complement and enhance the interpretation of findings from the intention-to-treat approach.
C1 [Tein, Jenn-Yun; Mazza, Gina L.; Gunn, Heather J.; Sandler, Irwin N.; Wolchik, Sharlene A.] Arizona State Univ, Dept Psychol, REACH Inst, 900 S McAllister Ave, Tempe, AZ 85287 USA.
   [Kim, Hanjoe] Univ Houston, Houston, TX USA.
   [Stuart, Elizabeth A.] Johns Hopkins Univ, Baltimore, MD USA.
RP Tein, JY (reprint author), Arizona State Univ, Dept Psychol, REACH Inst, 900 S McAllister Ave, Tempe, AZ 85287 USA.
EM atjyt@asu.edu
FU National Institute on Drug AbuseUnited States Department of Health &
   Human ServicesNational Institutes of Health (NIH) - USANIH National
   Institute on Drug Abuse (NIDA) [R01 DA026874]
FX This research was funded by the grant from the National Institute on
   Drug Abuse: R01 DA026874 to conduct the multi-court trial of the New
   Beginning Program to prevent substance abuse and mental health disorder
   for children of divorced or separated families. We thank the families
   for their participation; Sarah Jones, Monique Lopez, Michele Porter,
   Katherine Ryan, Martha Patti Serrano, and Jaimee Virgo for their
   assistance with data collection and management, and the group leaders
   for their assistance with implementing the programs.
NR 66
TC 1
Z9 1
U1 1
U2 6
PU SAGE PUBLICATIONS INC
PI THOUSAND OAKS
PA 2455 TELLER RD, THOUSAND OAKS, CA 91320 USA
SN 0163-2787
EI 1552-3918
J9 EVAL HEALTH PROF
JI Eval. Health Prof.
PD JUN
PY 2018
VL 41
IS 2
SI SI
BP 290
EP 320
DI 10.1177/0163278718763499
PG 31
WC Health Care Sciences & Services; Health Policy & Services
SC Health Care Sciences & Services
GA GF6FZ
UT WOS:000432063800007
PM 29635949
OA Green Accepted
DA 2020-02-16
ER

PT J
AU Ost, E
   Nisell, M
   Burgos, CM
   Frenckner, B
   Ojmyr-Joelsson, M
AF Ost, Elin
   Nisell, Margret
   Burgos, Carmen Mesas
   Frenckner, Bjorn
   Ojmyr-Joelsson, Maria
TI Behavioral, emotional and social functioning in children born with
   congenital diaphragmatic hernia
SO PEDIATRIC SURGERY INTERNATIONAL
LA English
DT Article
DE Child behavior check-list; Psychosocial function; Congenital
   diaphragmatic hernia; Long-term follow-up; Extracorporeal membrane
   oxygenation
ID SCHOOL-CHILDREN; FOLLOW-UP; PARENTS; COMPETENCE; MORBIDITY; SURGERY
AB Purpose The aim was to investigate social competence and behavioral and emotional problems in children and adolescents born with CDH.
   Methods All children born with CDH, treated in Stockholm 1990-2009, were invited to participate. After written consent, the Child Behavior Checklist or Adult Self-Report questionnaires were sent to participants. Of the 145 long-term survivors, 51% returned a completed questionnaire. Both the syndrome and competence scales were used and open-ended questions were analyzed with manifest content analysis.
   Results All parents of children aged 1.5-5 years and 90% of parents of children aged 6-18 years reported a normal range on the syndrome scale. Five parents indicated internalizing, but none externalizing behavior. All young adults achieved a normal score on the syndrome scale. Eighty-five percent had normal school achievement, 79% had normal social scores and 40% had normal activity levels. Significantly fewer boys (23%) were in the normal activity range compared with 67% of girls.
   Conclusion The vast majority of all parents of children born with CDH scored no behavioral or emotional problems, furthermore, they reported normal social and school competence. However, the activity levels seemed to be reduced in children born with CDH.
C1 [Ost, Elin; Burgos, Carmen Mesas; Frenckner, Bjorn; Ojmyr-Joelsson, Maria] Karolinska Inst, Dept Womens & Childrens Hlth, S-17176 Stockholm, Sweden.
   [Ost, Elin; Burgos, Carmen Mesas; Frenckner, Bjorn; Ojmyr-Joelsson, Maria] Karolinska Univ Hosp, Astrid Lindgren Childrens Hosp, Pediat Surg Unit, S-17176 Stockholm, Sweden.
   [Nisell, Margret] Red Cross Univ Coll, S-14186 Huddinge, Sweden.
RP Ost, E (reprint author), Karolinska Inst, Dept Womens & Childrens Hlth, S-17176 Stockholm, Sweden.; Ost, E (reprint author), Karolinska Univ Hosp, Astrid Lindgren Childrens Hosp, Pediat Surg Unit, S-17176 Stockholm, Sweden.
EM elin.ost@ki.se
OI Mesas Burgos, Carmen/0000-0001-5223-1909
FU Frimurare Barnhuset Foundation; Clas Groschinsky Memorial Fund; HRH
   Crown Princess Lovisa's Foundation; SEKMO (Stockholm association for
   extracorporeal membrane oxygenation)
FX This study was supported by grants from the Frimurare Barnhuset
   Foundation, The Clas Groschinsky Memorial Fund, HRH Crown Princess
   Lovisa's Foundation and SEKMO (Stockholm association for extracorporeal
   membrane oxygenation).
NR 23
TC 0
Z9 0
U1 0
U2 4
PU SPRINGER
PI NEW YORK
PA 233 SPRING ST, NEW YORK, NY 10013 USA
SN 0179-0358
EI 1437-9813
J9 PEDIATR SURG INT
JI Pediatr. Surg. Int.
PD JUN
PY 2018
VL 34
IS 6
BP 653
EP 661
DI 10.1007/s00383-018-4266-9
PG 9
WC Pediatrics; Surgery
SC Pediatrics; Surgery
GA GF9LN
UT WOS:000432299200009
PM 29637256
OA Green Published, Other Gold
DA 2020-02-16
ER

PT J
AU Splett, JW
   George, MW
   Zaheer, I
   Weist, MD
   Evans, SW
   Kern, L
AF Splett, Joni W.
   George, Melissa W.
   Zaheer, Imad
   Weist, Mark D.
   Evans, Steven W.
   Kern, Lee
TI Symptom Profiles and Mental Health Services Received Among Referred
   Adolescents
SO SCHOOL MENTAL HEALTH
LA English
DT Article
DE Mental health service use; Children's mental health; Internalizing
   behavior problems; Latent profile analysis; Person-centered approaches
ID COMORBIDITY SURVEY REPLICATION; PSYCHIATRIC-DISORDERS; PARENT INTERVIEW;
   CHILDREN; PREVALENCE; CARE; PATTERNS; RISK; NEED; RELIABILITY
AB Although it is known some youth access mental health services more readily than others, most service use studies used variable-centric approaches that produced heterogeneous groups and results that require parents and educators to understand diagnostic categories. Person-centered approaches group youth with similar patterns of behavioral and mental health concerns and thus are more homogenous and comparable to the presentation of behavioral and mental health problems noticed by parents and educators, who most typically facilitate access to care for those youth in need. We examined the behavioral and mental health symptom profiles, demographic characteristics and service use histories of youth referred for intervention in a multi-state, randomized controlled trial intervening in severe emotional/behavioral problems (n = 647; Kern et al. in Educ Treat Child 34(4):593-617, 2011). Latent profile analysis of parent-reported hyperactivity, aggression, and conduct, and adolescent-reported anxiety and depression on a broadband measure of student emotional and behavioral functioning was conducted. Model fit indices and theoretical interpretation supported five latent profiles; Class 1 showed severe externalizing behavior problems (7.18%, n = 45), Class 2 showed normative behaviors (37.78%, n = 237), Class 3 showed elevated internalizing behavior problems (12.76%, n = 80), Class 4 showed elevated externalizing behavior problems (33.01%, n = 207), and Class 5 showed elevated internalizing and externalizing behavior problems (9.25%, n = 58). We detected demographic and service use history difference between these profiles using multinomial logistic regression. Findings are discussed in relation to improving children's mental health services, including universal screening, training emphasizing recognition and concern for internalizing behavior problems, and increased availability of mental health professionals in school settings.
C1 [Splett, Joni W.] Univ Florida, Coll Educ, Sch Special Educ, Sch Psychol & Early Childhood Studies, 1414 Norman Hall,POB 117050, Gainesville, FL 32611 USA.
   [George, Melissa W.] Colorado State Univ, Coll Hlth & Human Sci, Prevent Res Ctr, Dept Human Dev & Family Studies, 410 West Pitkin St,A112 Behav Sci Bldg, Ft Collins, CO 80523 USA.
   [Zaheer, Imad] Montclair State Univ, Coll Educ & Human Serv, Clin Evidence Based Practices Sch, Dept Secondary & Special Educ, 1 Normal Ave, Montclair, NJ 07043 USA.
   [Weist, Mark D.] Univ South Carolina, Coll Arts & Sci, Dept Psychol, 1512 Pendleton St, Columbia, SC 29208 USA.
   [Evans, Steven W.] Ohio Univ, Ctr Intervent Res Sch, Dept Psychol, Porter Hall, Athens, OH 45701 USA.
   [Kern, Lee] Lehigh Univ, Coll Educ, 111 Res Dr, Bethlehem, PA 18015 USA.
RP Splett, JW (reprint author), Univ Florida, Coll Educ, Sch Special Educ, Sch Psychol & Early Childhood Studies, 1414 Norman Hall,POB 117050, Gainesville, FL 32611 USA.
EM splett@coe.ufl.edu
FU Institute of Education Sciences, US Department of EducationUS Department
   of Education [R324C080006]
FX This study was funded by the Institute of Education Sciences, US
   Department of Education, Grant R324C080006.
NR 68
TC 6
Z9 6
U1 0
U2 3
PU SPRINGER
PI NEW YORK
PA 233 SPRING ST, NEW YORK, NY 10013 USA
SN 1866-2625
EI 1866-2633
J9 SCH MENT HEALTH
JI School Ment. Health
PD JUN
PY 2018
VL 10
IS 2
SI SI
BP 96
EP 110
DI 10.1007/s12310-017-9244-1
PG 15
WC Psychology, Educational; Psychology, Developmental
SC Psychology
GA GF8LJ
UT WOS:000432222800002
DA 2020-02-16
ER

PT J
AU Whitaker, K
   Nicodimos, S
   Pullmann, MD
   Duong, MT
   Bruns, EJ
   Wasse, JK
   Lyon, AR
AF Whitaker, Kelly
   Nicodimos, Semret
   Pullmann, Michael D.
   Duong, Mylien T.
   Bruns, Eric J.
   Wasse, Jessica Knaster
   Lyon, Aaron R.
TI Predictors of Disparities in Access and Retention in School-Based Mental
   Health Services
SO SCHOOL MENTAL HEALTH
LA English
DT Article
DE Disparities; School mental health; Access to care; Retention
ID REPLICATION-ADOLESCENT SUPPLEMENT; PSYCHIATRIC-DISORDERS; CONTEXTUAL
   INFLUENCES; PREVENTION PROGRAMS; TREATMENT OUTCOMES; AMERICAN CLIENTS;
   ASIAN-AMERICAN; HELP-SEEKING; CENTERS; CARE
AB Despite promising evidence that school-based health centers (SBHCs) and school mental health (SMH) services can reduce disparities in access to mental health care for underserved populations, little is known about what predicts retention of youth in SMH services. This study aimed to identify individual- and school-level factors associated with access and retention in mental health services provided in SBHCs. Existing data were analyzed for 17,348 students (2205 who received SMH services) who attended 17 middle and high schools in an urban school district. Student-level predictors included sex, race/ethnicity, and mental health need at intake. School-level predictors included grade level (middle vs. high school), student/teacher ratio, percent of white students, and percent of students receiving free or reduced lunch. Hierarchical generalized linear modeling was used to examine the association between student- and school-level variables and retention in care. White, Latino, and Asian students were less likely to access SMH services; multiracial and Native American students were more likely to access services, and African-American students were no more or less likely. Hierarchical models found that retention in services was more likely for female students, those who presented with social/educational problems, internalizing problems, and trauma/abuse/neglect, and less likely for Asian students. Retention was also more likely for students in middle schools, schools with a lower student/teacher ratio, and schools with a smaller percentage of students eligible for free or reduced lunch. While SMH services show promise in increasing access for underserved groups, ensuring equitable retention of students in care will likely require concerted effort focused on consistently engaging students and ensuring quality of care.
C1 [Whitaker, Kelly; Nicodimos, Semret; Pullmann, Michael D.; Duong, Mylien T.; Bruns, Eric J.; Lyon, Aaron R.] Univ Washington, Sch Med, 6200 74th St NE, Seattle, WA 98115 USA.
   [Wasse, Jessica Knaster] Publ Hlth Seattle King Cty, 401 5th Ave 1300, Seattle, WA 98104 USA.
RP Whitaker, K (reprint author), Univ Washington, Sch Med, 6200 74th St NE, Seattle, WA 98115 USA.
EM Kwhit5@uw.edu
OI Pullmann, Michael/0000-0001-8404-864X
NR 65
TC 2
Z9 2
U1 1
U2 5
PU SPRINGER
PI NEW YORK
PA 233 SPRING ST, NEW YORK, NY 10013 USA
SN 1866-2625
EI 1866-2633
J9 SCH MENT HEALTH
JI School Ment. Health
PD JUN
PY 2018
VL 10
IS 2
SI SI
BP 111
EP 121
DI 10.1007/s12310-017-9233-4
PG 11
WC Psychology, Educational; Psychology, Developmental
SC Psychology
GA GF8LJ
UT WOS:000432222800003
DA 2020-02-16
ER

PT J
AU Burkhart, K
   Mason, E
   Lazebnik, R
AF Burkhart, Kimberly
   Mason, Elizabeth
   Lazebnik, Rina
TI Stress Management Intervention: A Pilot Evaluation in an Urban
   Adolescent Medicine Clinic
SO CLINICAL PEDIATRICS
LA English
DT Article
DE adolescent medicine; biofeedback; integrated health care; primary care;
   stress management strategies
ID BIOFEEDBACK; CHILDREN; RELAXATION; DISORDERS; PROGRAM; METAANALYSIS;
   ANXIETY
AB Thirty patients aged 11 to 21 years presenting in an adolescent medicine clinic received a one-time stress management intervention. The intervention included psychoeducation on the effect stress has on the body and the positive benefits of exercise, diaphragmatic breathing, and progressive muscle relaxation. The intervention also included use of a biofeedback game to aid in relaxation. Analyses revealed an association between higher levels of internalizing symptoms and perceived stress. A clinically significant decrease in subjective distress was endorsed at post-intervention. Ninety-three percent of participants reported that the intervention was helpful and that they had the requisite knowledge to practice stress management strategies outside of the clinic. At a one-week follow-up, of the 23 participants who were able to be reached, 22 wanted to participate in additional training. Findings suggest that a one-time stress management intervention can be beneficial for patients and easily incorporated within a primary care setting.
C1 [Burkhart, Kimberly; Mason, Elizabeth; Lazebnik, Rina] Case Western Reserve Univ, Rainbow Babies & Childrens Hosp, 10524 Euclid Ave,Suite 3150, Cleveland, OH 44106 USA.
RP Burkhart, K (reprint author), Case Western Reserve Univ, Rainbow Babies & Childrens Hosp, 10524 Euclid Ave,Suite 3150, Cleveland, OH 44106 USA.
EM kimberly.burkhart@uhhospitals.org
FU MEDTAPP Healthcare Access (HCA) Initiative; Ohio Department of Medicaid
FX The author(s) disclosed receipt of the following financial support for
   the research, authorship, and/or publication of this article: This
   program is partially funded by the MEDTAPP Healthcare Access (HCA)
   Initiative and utilizes federal financial participation funds through
   the Ohio Department of Medicaid.
NR 32
TC 1
Z9 1
U1 0
U2 4
PU SAGE PUBLICATIONS INC
PI THOUSAND OAKS
PA 2455 TELLER RD, THOUSAND OAKS, CA 91320 USA
SN 0009-9228
EI 1938-2707
J9 CLIN PEDIATR
JI Clin. Pediatr.
PD JUN
PY 2018
VL 57
IS 6
BP 700
EP 705
DI 10.1177/0009922817733704
PG 6
WC Pediatrics
SC Pediatrics
GA GF6BL
UT WOS:000432051700010
PM 28969459
DA 2020-02-16
ER

PT J
AU Park, M
   Brain, U
   Grunau, RE
   Diamond, A
   Oberlander, TF
AF Park, Mina
   Brain, Ursula
   Grunau, Ruth E.
   Diamond, Adele
   Oberlander, Tim F.
TI Maternal depression trajectories from pregnancy to 3 years postpartum
   are associated with children's behavior and executive functions at 3 and
   6 years
SO ARCHIVES OF WOMENS MENTAL HEALTH
LA English
DT Article
DE Maternal depression; Prenatal; Postpartum; Postnatal; Trajectories;
   Child development; Executive functions; Child behavior; Child mental
   health
ID LATENT CLASS ANALYSIS; POSTNATAL DEPRESSION; GENERAL-POPULATION; STRESS
   SYMPTOMS; RATING-SCALE; AGE 5; CHILDHOOD; PSYCHOPATHOLOGY; INVENTORY;
   SEVERITY
AB The objective of this study was to investigate how patterns of maternal depressive symptoms from mid-pregnancy to 3 years postpartum are associated with children's behavior at age 3 years and executive functions. Maternal depressive symptoms were measured from mid-pregnancy to 3 years postpartum. Growth mixture modeling was used on standardized maternal depression scores (n = 147) to identify trajectories. Children's behavioral problems and mental health symptomatology (internalizing, externalizing, and attention deficit hyperactivity disorder) were obtained at 3 and 6 years. EFs were assessed by a laboratory-based computerized task and maternal-report at 6 years. Multivariable linear regressions of children's outcomes against maternal depressive symptom trajectories were conducted (n = 103). Three distinct patterns of maternal depressive symptom trajectories were identified: low (n = 105), increasing (n = 27), and decreasing (n = 15). Children of mothers whose depressive symptoms increased reported more problem behaviors at 3 years and poorer EFs at 6 years as assessed by both instruments, but no significant differences in mental health symptomatology at 6 years, relative to those whose mothers had consistently low depressive symptoms. Children whose mothers became less depressed over time had comparable levels of behavioral problems at age 3, executive functions, and internalizing and externalizing scores at age 6; and fewer reported ADHD behaviors at age 6, than those whose mothers remained less depressed over time. If mothers' depressive symptoms improve over the first 3 years postpartum, their children's outlook may be comparable to those whose mothers had consistently low depressive symptoms.
C1 [Park, Mina; Oberlander, Tim F.] Univ British Columbia, Sch Populat & Publ Hlth, Vancouver, BC, Canada.
   [Park, Mina; Brain, Ursula; Grunau, Ruth E.; Oberlander, Tim F.] British Columbia Childrens Hosp, Res Inst, F605-4480 Oak St, Vancouver, BC, Canada.
   [Brain, Ursula; Grunau, Ruth E.; Oberlander, Tim F.] Univ British Columbia, Dept Pediat, Vancouver, BC, Canada.
   [Diamond, Adele] Univ British Columbia, Dept Psychiat, Vancouver, BC, Canada.
RP Oberlander, TF (reprint author), Univ British Columbia, Sch Populat & Publ Hlth, Vancouver, BC, Canada.; Oberlander, TF (reprint author), British Columbia Childrens Hosp, Res Inst, F605-4480 Oak St, Vancouver, BC, Canada.; Oberlander, TF (reprint author), Univ British Columbia, Dept Pediat, Vancouver, BC, Canada.
EM toberlander@bcchrcfri.ca
OI Diamond, Adele/0000-0002-1453-6434; Oberlander, Tim/0000-0003-4781-6579
FU Canadian Institutes of Health Research (CIHR)Canadian Institutes of
   Health Research (CIHR) [MOP 54490, 57837]
FX This study was funded by the Canadian Institutes of Health Research
   (CIHR) Grants MOP 54490 and 57837.
NR 50
TC 15
Z9 15
U1 2
U2 18
PU SPRINGER WIEN
PI WIEN
PA SACHSENPLATZ 4-6, PO BOX 89, A-1201 WIEN, AUSTRIA
SN 1434-1816
EI 1435-1102
J9 ARCH WOMEN MENT HLTH
JI Arch. Womens Ment. Health
PD JUN
PY 2018
VL 21
IS 3
BP 353
EP 363
DI 10.1007/s00737-017-0803-0
PG 11
WC Psychiatry
SC Psychiatry
GA GF2OC
UT WOS:000431778500011
PM 29340801
DA 2020-02-16
ER

PT J
AU Hooper, EG
   Wu, Q
   Ku, S
   Gerhardt, M
   Feng, X
AF Hooper, Emma G.
   Wu, Qiong
   Ku, Seulki
   Gerhardt, Micah
   Feng, Xin
TI Maternal Emotion Socialization and Child Outcomes among African
   Americans and European Americans
SO JOURNAL OF CHILD AND FAMILY STUDIES
LA English
DT Article
DE Emotion socialization; Ethnicity; Response to emotion; Emotion
   expression; Problem behaviors
ID NEGATIVE EMOTIONS; PARENTAL SOCIALIZATION; SOCIAL COMPETENCE; MOTHERS
   BELIEFS; BEHAVIOR; ADJUSTMENT; DEPRESSION; FAMILIES; ADOLESCENCE;
   EXPRESSION
AB Mothers' emotion socialization practices are very important for children's later outcomes; however, we know very little about how these practices may lead to different outcomes for European American (EA) and African American (AA) children. In the current study, maternal emotion socialization practices were investigated in relation to child emotion-related outcomes in 122 pairs of mothers and preschool-age children, and differences in associations were examined for EA and AA families. Mothers were assessed for their expressions of positive emotion with their child and their responses to their child's negative emotions, including support of sadness/fear and magnification of anger, when children were 3. Children were assessed for their expression of positive emotion with their mother and their internalizing and externalizing problem behaviors when they were 4. When ethnicity was included as a moderator, results revealed that when AA mothers expressed more positive emotion, their children were also more positive 1 year later. Additionally, as AA mothers provided greater support for their children's sadness/fear, these children tended to have fewer later internalizing problems. Finally, when AA mothers responded with more magnification of their children's anger, these children tended to have greater internalizing and externalizing problems 1 year later. These associations were not found for EA families. Results highlighted differential effects based on the type of support provided by mothers and the role that mothers played in encouraging or suppressing their child's expressions. The overall findings highlight the need to consider maternal emotion socialization from a culturally-informed perspective.
C1 [Hooper, Emma G.; Wu, Qiong; Ku, Seulki; Gerhardt, Micah; Feng, Xin] Ohio State Univ, Dept Human Sci, Columbus, OH 43210 USA.
RP Hooper, EG (reprint author), Ohio State Univ, Dept Human Sci, Columbus, OH 43210 USA.
EM ehooper@calluthern.edu
NR 43
TC 1
Z9 1
U1 0
U2 14
PU SPRINGER
PI NEW YORK
PA 233 SPRING ST, NEW YORK, NY 10013 USA
SN 1062-1024
EI 1573-2843
J9 J CHILD FAM STUD
JI J. Child Fam. Stud.
PD JUN
PY 2018
VL 27
IS 6
BP 1870
EP 1880
DI 10.1007/s10826-018-1020-9
PG 11
WC Family Studies; Psychology, Developmental; Psychiatry
SC Family Studies; Psychology; Psychiatry
GA GE6BZ
UT WOS:000431310200014
DA 2020-02-16
ER

PT J
AU Pizeta, FA
   Loureiro, SR
   Pasian, SR
AF Pizeta, Fernanda Aguiar
   Loureiro, Sonia Regina
   Pasian, Sonia Regina
TI Maternal Depression, Social Vulnerability and Gender: Prediction of
   Emotional Problems Among Schoolchildren
SO JOURNAL OF CHILD AND FAMILY STUDIES
LA English
DT Article
DE Maternal depression; School age children; Emotional problems; Social
   vulnerability; Cumulative risks
ID DIFFICULTIES QUESTIONNAIRE; MENTAL-HEALTH; CHILDREN; PSYCHOPATHOLOGY;
   MOTHERS; RISK; CHILDHOOD; BEHAVIORS; STRENGTHS; EVENTS
AB This paper analyzes the predictive effect of recurrent maternal depression and social vulnerability indicators on internalizing behavior among schoolchildren, considering potential differences in mediator and moderator effects related to the children's gender. A cross-section of 100 mother-child pairs participated in the study and were systematically assessed: mothers were aged between 25 and 45 years old and children were at school age (7-12 years old); 50 mothers presented recurrent depression and 50 mothers presented no mental disorders. The mothers answered to a diagnostic interview, a general questionnaire and to the Strengths and Difficulties Questionnaire (SDQ). Prediction models assessed maternal depression and social vulnerability indicators as well as the moderator and mediator effect of the children's gender (p <=.05). The results indicate that maternal depression is directly and negatively related to emotional problems for boys and girls, maintaining its significant impact for girls in the presence of cumulative risks. For the effect of cumulative risks for such an outcome, the mothers' low educational level influence emotional problems among boys. Gender was not identified as a moderator or mediator variable. Identifying the differentiated impact of maternal depression and other vulnerable conditions for boys and girls can support public policies focused on child mental health and care delivery.
C1 [Pizeta, Fernanda Aguiar] Univ Paulista UNIP, Curso Psicol, Ave Carlos Consoni 10, BR-14024270 Ribeirao Preto, SP, Brazil.
   [Pizeta, Fernanda Aguiar; Pasian, Sonia Regina] Univ Sao Paulo, Dept Psicol, Fac Filosofia Ciencias & Letras Ribeirao Preto, Ave Bandeirantes 3900, BR-14040901 Ribeirao Preto, SP, Brazil.
   [Loureiro, Sonia Regina] Univ Sao Paulo, Fac Med Ribeirao Preto, Dept Neurociencias & Ciencias Comportamento, Rua Tenente Catao Roxo 2650, BR-14051140 Ribeirao Preto, SP, Brazil.
RP Pizeta, FA (reprint author), Univ Paulista UNIP, Curso Psicol, Ave Carlos Consoni 10, BR-14024270 Ribeirao Preto, SP, Brazil.; Pizeta, FA (reprint author), Univ Sao Paulo, Dept Psicol, Fac Filosofia Ciencias & Letras Ribeirao Preto, Ave Bandeirantes 3900, BR-14040901 Ribeirao Preto, SP, Brazil.
EM fepizeta@gmail.com
RI Pasian, Sonia Regina/C-5347-2013
OI Pasian, Sonia Regina/0000-0002-2811-6625
FU National Council of Scientific and Technological Development (Conselho
   Nacional de Desenvolvimento Cientifico-CNPq)
FX This study was funded by a grant from the National Council of Scientific
   and Technological Development (Conselho Nacional de Desenvolvimento
   Cientifico-CNPq), allocating resources to the researcher Sonia Regina
   Loureiro.
NR 40
TC 0
Z9 0
U1 1
U2 3
PU SPRINGER
PI NEW YORK
PA 233 SPRING ST, NEW YORK, NY 10013 USA
SN 1062-1024
EI 1573-2843
J9 J CHILD FAM STUD
JI J. Child Fam. Stud.
PD JUN
PY 2018
VL 27
IS 6
BP 1981
EP 1991
DI 10.1007/s10826-018-1023-6
PG 11
WC Family Studies; Psychology, Developmental; Psychiatry
SC Family Studies; Psychology; Psychiatry
GA GE6BZ
UT WOS:000431310200023
DA 2020-02-16
ER

PT J
AU Weijers, D
   van Steensel, FJA
   Bogels, SM
AF Weijers, D.
   van Steensel, F. J. A.
   Bogels, S. M.
TI Associations between Psychopathology in Mothers, Fathers and Their
   Children: A Structural Modeling Approach
SO JOURNAL OF CHILD AND FAMILY STUDIES
LA English
DT Article
DE Child psychopathology; Parental psychopathology; Internalizing behavior
   problems; Externalizing behavior problems; Parenting stress
ID PARENTING STRESS; BEHAVIOR PROBLEMS; EXTERNALIZING DISORDERS; MATERNAL
   DEPRESSION; CHILDHOOD ANXIETY; MENTAL-DISORDERS; RISK; TRANSMISSION;
   EXPERIENCES; PREVALENCE
AB This study investigated associations between parental and child psychopathology with parenting stress as a possible mediator, in order to get more insight in mothers' and fathers' roles in the development of psychopathology in children. Parents of 272 clinically referred (aged 6-20, 66% boys) reported about their own and their child's behavioral problems, and about parenting stress. Data were analyzed using Structural Equation Modeling. Outcomes of path models demonstrated that mothers' higher internalizing and externalizing problems were associated with respectively children's higher internalizing and externalizing problems. Fathers' higher externalizing problems were associated with both children's higher internalizing and externalizing problems, but fathers' internalizing problems were only associated with children's lower externalizing problems. Parenting stress fully mediated the relation between mothers' and children's externalizing problems, and partly mediated the relation between mothers' and children's internalizing problems. For fathers, parenting stress partly mediated the relation between fathers' internalizing problems and children's externalizing problems. Findings indicate that for mothers, the association between parental and child psychopathology is specific, whereas for fathers it is non-specific. Furthermore, results suggest that reducing parenting stress may decrease child problem behavior. Longitudinal studies are needed in order to gain more insight in the direction and underlying mechanisms of the relation between parental and child psychopathology, including parental stress.
C1 [Weijers, D.] Univ Amsterdam, Kohnstamm Inst, Amsterdam, Netherlands.
   [van Steensel, F. J. A.; Bogels, S. M.] Univ Amsterdam, Res Inst Child Dev & Educ, Res Prior Area Yield, Amsterdam, Netherlands.
   [van Steensel, F. J. A.; Bogels, S. M.] UvA Minds, Acad Treatment Ctr Children & Parents, Amsterdam, Netherlands.
RP van Steensel, FJA (reprint author), Univ Amsterdam, Res Inst Child Dev & Educ, Res Prior Area Yield, Amsterdam, Netherlands.; van Steensel, FJA (reprint author), UvA Minds, Acad Treatment Ctr Children & Parents, Amsterdam, Netherlands.
EM F.J.A.vanSteensel@uva.nl
OI Weijers, Desiree/0000-0002-0293-8137
NR 63
TC 5
Z9 5
U1 0
U2 9
PU SPRINGER
PI NEW YORK
PA 233 SPRING ST, NEW YORK, NY 10013 USA
SN 1062-1024
EI 1573-2843
J9 J CHILD FAM STUD
JI J. Child Fam. Stud.
PD JUN
PY 2018
VL 27
IS 6
BP 1992
EP 2003
DI 10.1007/s10826-018-1024-5
PG 12
WC Family Studies; Psychology, Developmental; Psychiatry
SC Family Studies; Psychology; Psychiatry
GA GE6BZ
UT WOS:000431310200024
PM 29755251
OA Green Published, Other Gold
DA 2020-02-16
ER

PT J
AU Warmuth, KA
   Cummings, EM
   Davies, PT
AF Warmuth, Kelly A.
   Cummings, E. Mark
   Davies, Patrick T.
TI Child Behavioral Dysregulation as a Mediator between Destructive Marital
   Conflict and Children's Symptoms of Psychopathology
SO JOURNAL OF CHILD AND FAMILY STUDIES
LA English
DT Article
DE Marital conflict; Behavioral dysregulation; Internalizing;
   Externalizing; Psychopathology
ID INTERPARENTAL CONFLICT; EMOTIONAL SECURITY; PARENTAL CONFLICT;
   LONGITUDINAL DATA; ADJUSTMENT; RESPONSES; APPRAISALS; DISCORD;
   VULNERABILITY; INVOLVEMENT
AB Parents' frequent destructive conflicts may lead children to respond to these disputes in maladaptive ways and these distressing and maladaptive responses, in turn, may lead to psychopathology in children. Child behavioral dysregulation was examined as a mediator between marital conflict and child internalizing and externalizing symptoms as well as parents' future conflicts in a sample of 235 children and their parents. Parents reported on study variables over three annual measurement occasions beginning when their children were 6 years old and autoregressive controls were included for destructive marital conflict and initial levels of children's symptoms of psychopathology. Results based on structural equation modeling showed that behavioral dysregulation mediated the relationship between destructive marital conflict and children's internalizing and externalizing symptoms. In addition, children's behavioral dysregulation mediated the relationship between parents' initial levels of destructive conflict and their later conflicts, indicating that children's responses did not serve to reduce parents' future conflicts, but were in fact related to an increase in destructive disputes over time. Findings of the current study suggest that children's behavioral dysregulation is a maladaptive response to marital conflict, associated with risk for children's development of internalizing and externalizing symptoms and heightened destructive marital conflict. Discussion makes suggestions for future research regarding children's responses to marital conflict.
C1 [Warmuth, Kelly A.] Providence Coll, Dept Psychol, Providence, RI 02918 USA.
   [Cummings, E. Mark] Univ Notre Dame, Dept Psychol, Notre Dame, IN 46556 USA.
   [Davies, Patrick T.] Univ Rochester, Dept Psychol, Meliora Hall, Rochester, NY 14627 USA.
RP Warmuth, KA (reprint author), Providence Coll, Dept Psychol, Providence, RI 02918 USA.
EM kwarmuth@providence.edu
RI Davies, Patrick/W-2776-2018
OI Davies, Patrick/0000-0003-2725-9736; Warmuth, Kelly/0000-0001-8479-9101
FU National Institute of Mental HealthUnited States Department of Health &
   Human ServicesNational Institutes of Health (NIH) - USANIH National
   Institute of Mental Health (NIMH) [R01 MH57318]
FX This research was supported by a grant from the National Institute of
   Mental Health (R01 MH57318) awarded to Patrick T. Davies and E. Mark
   Cummings. We are grateful to the children and parents who participated
   in this project. We express our appreciation to project staff, graduate
   students, and undergraduates at the University of Notre Dame and the
   University of Rochester who worked on this project.
NR 59
TC 2
Z9 2
U1 1
U2 1
PU SPRINGER
PI NEW YORK
PA 233 SPRING ST, NEW YORK, NY 10013 USA
SN 1062-1024
EI 1573-2843
J9 J CHILD FAM STUD
JI J. Child Fam. Stud.
PD JUN
PY 2018
VL 27
IS 6
BP 2004
EP 2013
DI 10.1007/s10826-018-1038-z
PG 10
WC Family Studies; Psychology, Developmental; Psychiatry
SC Family Studies; Psychology; Psychiatry
GA GE6BZ
UT WOS:000431310200025
DA 2020-02-16
ER

PT J
AU Poquiz, JL
   Fite, PJ
AF Poquiz, Jonathan L.
   Fite, Paula J.
TI Community Violence Exposure, Conduct Problems, and Oppositional
   Behaviors Among Latino Adolescents: The Moderating Role of Academic
   Performance
SO CHILD & YOUTH CARE FORUM
LA English
DT Article
DE Community violence; Conduct problems; Oppositional behaviors; Academic
   performance
ID AFRICAN-AMERICAN YOUTH; INTERNALIZING SYMPTOMS; YOUNG ADOLESCENTS;
   HEALTH OUTCOMES; SOCIAL SUPPORT; SCHOOL; NEIGHBORHOOD; DELINQUENCY;
   ACHIEVEMENT; CHILDHOOD
AB The current literature examining how community violence exposure (CVE) differentially relates to oppositional behaviors and conduct problems, as well as factors that impact this link, is limited. Further research is needed to examine these relationships to understand the etiologies of these disorders and what factors can buffer the effects of CVE, particularly among Latino youth.
   Accordingly, the current study examined relations between CVE, conduct problems, and oppositional behaviors, and whether academic performance moderated these effects.
   The researchers examined these relations in a sample of 144 Latino adolescents (54% male, ages 14-19). Participants completed a survey that included self-report measures on CVE and conduct problems. Participants' teachers reported on oppositional behaviors and academic performance.
   Results indicated that CVE was associated with conduct problems, but not oppositional behaviors. Additionally, academic performance was found to moderate the association between CVE and conduct problems, such that at low levels of academic performance, CVE was associated with more conduct problems.
   CVE was uniquely associated with conduct problems and not oppositional behaviors. Additionally, results of the current study contributes to the literature by suggesting CVE is associated with conduct behaviors when academic performance is low.
C1 [Poquiz, Jonathan L.; Fite, Paula J.] Univ Kansas, Dole Human Dev Ctr, Clin Child Psychol Program, Room 2006, Lawrence, KS 66045 USA.
RP Poquiz, JL (reprint author), Univ Kansas, Dole Human Dev Ctr, Clin Child Psychol Program, Room 2006, Lawrence, KS 66045 USA.
EM jon.poquiz@ku.edu
NR 47
TC 1
Z9 1
U1 0
U2 6
PU SPRINGER
PI NEW YORK
PA 233 SPRING ST, NEW YORK, NY 10013 USA
SN 1053-1890
EI 1573-3319
J9 CHILD YOUTH CARE FOR
JI Child Youth Care Forum
PD JUN
PY 2018
VL 47
IS 3
BP 377
EP 389
DI 10.1007/s10566-017-9434-x
PG 13
WC Psychology, Developmental
SC Psychology
GA GD4TF
UT WOS:000430494800005
DA 2020-02-16
ER

PT J
AU McLean, MA
   Cobham, VE
   Simcock, G
AF McLean, Mia A.
   Cobham, Vanessa E.
   Simcock, Gabrielle
TI Prenatal Maternal Distress: A Risk Factor for Child Anxiety?
SO CLINICAL CHILD AND FAMILY PSYCHOLOGY REVIEW
LA English
DT Review
DE Prenatal stress; Maternal mood; Child anxiety; Internalizing behaviors
ID PERINATAL MENTAL-HEALTH; CONCURRENT DEPRESSIVE SYMPTOMS;
   GLUCOCORTICOID-RECEPTOR GENE; PITUITARY-ADRENAL AXIS; SEX-DIFFERENCES;
   SELF-REPORT; ENVIRONMENT INTERACTION; PSYCHOLOGICAL SYMPTOMS;
   EXTERNALIZING PROBLEMS; PSYCHIATRIC-DISORDER
AB The deleterious association between various types of prenatal maternal psychological distress (PNMS, anxiety, depression, psychological distress, stress) and childhood anxiety symptomatology (internalizing behaviors, anxiety symptoms) has been established using both retrospective and prospective longitudinal studies across varied demographic cohorts and throughout development. Yet, the existing literature cannot claim maternal distress during pregnancy to be a specific risk factor for anxiety symptomatology, as studies utilizing such observational designs are unable to adequately account for confounding of potential genetic factors and the postnatal environment. In this review, we examine studies that attempt to minimize such confounding and thus disentangle the unique intrauterine exposure effect of varying types of PNMS on childhood anxiety symptomatology. Such methodologies include paternal versus maternal comparison studies, sibling comparisons, prenatal cross-fostering designs and timing of exposure studies (including disaster studies). Of the identified studies, findings indicate that prenatal maternal distress is likely to constitute a risk factor for anxiety symptomatology, although more studies are needed to replicate current findings in order to determine whether there are clear differences in effects across specific types of PNMS and for specific subpopulations. We review the methodological limitations and strengths of the literature prior to exploring avenues of future research and implications for theory and clinical practice.
C1 [McLean, Mia A.; Simcock, Gabrielle] Univ Queensland, Mater Res Inst, Brisbane, Qld, Australia.
   [McLean, Mia A.; Cobham, Vanessa E.; Simcock, Gabrielle] Univ Queensland, Sch Psychol, Brisbane, Qld 4072, Australia.
RP McLean, MA (reprint author), Univ Queensland, Mater Res Inst, Brisbane, Qld, Australia.; McLean, MA (reprint author), Univ Queensland, Sch Psychol, Brisbane, Qld 4072, Australia.
EM mia.mclean@uq.edu.au
OI McLean, Mia/0000-0003-1186-3699; Simcock, Gabrielle/0000-0002-2612-9748
NR 154
TC 3
Z9 3
U1 0
U2 17
PU SPRINGER/PLENUM PUBLISHERS
PI NEW YORK
PA 233 SPRING ST, NEW YORK, NY 10013 USA
SN 1096-4037
EI 1573-2827
J9 CLIN CHILD FAM PSYCH
JI Clin. Child Fam. Psychol. Rev.
PD JUN
PY 2018
VL 21
IS 2
BP 203
EP 223
DI 10.1007/s10567-017-0251-4
PG 21
WC Psychology, Clinical
SC Psychology
GA GC7VI
UT WOS:000430001000004
PM 29388042
DA 2020-02-16
ER

PT J
AU Tarren-Sweeney, M
AF Tarren-Sweeney, Michael
TI The Mental Health of Adolescents Residing in Court-Ordered Foster Care:
   Findings from a Population Survey
SO CHILD PSYCHIATRY & HUMAN DEVELOPMENT
LA English
DT Article
DE Foster care; Adolescent mental health; Developmental psychopathology;
   Child Behavior Checklist; Assessment Checklist for Adolescents
ID BEHAVIOR PROBLEMS; CHILDRENS HOMES; YOUNG-PEOPLE; FOLLOW-UP; KINSHIP;
   DISORDERS; SAMPLE; PREVALENCE
AB The mental health of a representative sample of 230 adolescents residing in foster care in New South Wales, Australia, was estimated in a state-wide epidemiological survey from carer-report responses on the Child Behavior Checklist (CBCL) and the Assessment Checklist for Adolescents (ACA). Rates of CBCL total problems, externalizing and internalizing scores above the borderline range cut-points were 49, 44 and 29% respectively, representing a relative risk of 3.8, 3.7 and 2.7 respectively in comparison to Australian children at large. These rates are 10-14% lower than that previously estimated for pre-adolescent Australian children in foster care. Whereas older age is associated with poorer mental health among pre-adolescent children in foster care, the present study findings suggest that this effect does not extend into adolescence. Around half of adolescents residing in foster care have mental health difficulties requiring referral to treatment services, including attachment- and trauma-related difficulties that are uncommon among clinic-referred children at large.
C1 [Tarren-Sweeney, Michael] Univ Canterbury, Sch Hlth Sci, Christchurch, New Zealand.
   [Tarren-Sweeney, Michael] Univ Newcastle, Sch Med & Publ Hlth, Newcastle, NSW, Australia.
RP Tarren-Sweeney, M (reprint author), Univ Canterbury, Sch Hlth Sci, Christchurch, New Zealand.; Tarren-Sweeney, M (reprint author), Univ Newcastle, Sch Med & Publ Hlth, Newcastle, NSW, Australia.
EM michael.tarren-sweeney@canterbury.ac.nz
FU New South Wales Department of Family and Community Services
FX The present study was funded and facilitated by the New South Wales
   Department of Family and Community Services. However, the information or
   views contained in this study do not necessarily, or at all, reflect the
   views or information held by the New South Wales government, the
   Minister for Family and Community Services, or the Department.
NR 33
TC 1
Z9 1
U1 1
U2 12
PU SPRINGER
PI NEW YORK
PA 233 SPRING ST, NEW YORK, NY 10013 USA
SN 0009-398X
EI 1573-3327
J9 CHILD PSYCHIAT HUM D
JI Child Psychiat. Hum. Dev.
PD JUN
PY 2018
VL 49
IS 3
BP 443
EP 451
DI 10.1007/s10578-017-0763-7
PG 9
WC Psychology, Developmental; Pediatrics; Psychiatry
SC Psychology; Pediatrics; Psychiatry
GA GA6EN
UT WOS:000428425800011
PM 29027060
DA 2020-02-16
ER

PT J
AU Salloum, A
   Johnco, C
   Smyth, KM
   Murphy, TK
   Storch, EA
AF Salloum, Alison
   Johnco, Carly
   Smyth, Kristin M.
   Murphy, Tanya K.
   Storch, Eric A.
TI Co-Occurring Posttraumatic Stress Disorder and Depression Among Young
   Children
SO CHILD PSYCHIATRY & HUMAN DEVELOPMENT
LA English
DT Article
DE Young children; Posttraumatic stress disorder; Depression; Comorbidity
ID COGNITIVE-BEHAVIORAL THERAPY; TRAUMATIC EVENTS; EARLY-CHILDHOOD; PTSD
   SYMPTOMS; IMPACT; EXPOSURE; TRAJECTORIES; COMORBIDITY
AB The purpose of this study was to examine differences in: (1) mental health emotional and behavioral problems between young children experiencing PTSD with and without MDD; (2) the incidence of caregiver PTSD and MDD between children with PTSD +/- MDD; and (3) the number of traumatic events and interpersonal versus non-interpersonal nature of trauma events among children whose parents sought child trauma-focused treatment. Sixty-six caregivers of children aged 3-7 with PTSD completed semi-structured interviews regarding caregiver and child diagnoses, and caregivers completed self-report measures regarding child symptomatology. Results indicated that young children with PTSD + MDD had significantly higher internalizing symptoms, dissociative symptoms, and posttraumatic stress severity than those without comorbid MDD. There were no significant group differences in the incidence of caregiver PTSD or MDD, or the number or types of traumatic events. Future research to understand the unique contributors to the etiology of MDD in the context of PTSD among young children is needed.
C1 [Salloum, Alison] Univ S Florida, Sch Social Work, Coll Behav & Community Sci, 13301 Bruce B Downs Blvd,MHC 1400, Tampa, FL 33612 USA.
   [Johnco, Carly] Macquarie Univ, Dept Psychol, Ctr Emot Hlth, Sydney, NSW, Australia.
   [Salloum, Alison; Murphy, Tanya K.; Storch, Eric A.] Univ S Florida, Dept Pediat, St Petersburg, FL 33701 USA.
   [Smyth, Kristin M.] Western Carolina Univ, Dept Social Work, Cullowhee, NC 28723 USA.
   [Murphy, Tanya K.; Storch, Eric A.] Univ S Florida, Dept Psychiat & Behav Neurosci, Tampa, FL USA.
   [Murphy, Tanya K.; Storch, Eric A.] Johns Hopkins Med, All Childrens Hosp, St Petersburg, FL USA.
   [Storch, Eric A.] Rogers Behav Hlth, Tampa, FL USA.
   [Storch, Eric A.] Univ S Florida, Dept Hlth Policy & Management, Tampa, FL USA.
RP Salloum, A (reprint author), Univ S Florida, Sch Social Work, Coll Behav & Community Sci, 13301 Bruce B Downs Blvd,MHC 1400, Tampa, FL 33612 USA.; Salloum, A (reprint author), Univ S Florida, Dept Pediat, St Petersburg, FL 33701 USA.
EM asalloum@usf.edu
RI Johnco, Carly/P-3637-2019
OI Johnco, Carly/0000-0002-2212-507X
FU National Institute of Mental HealthUnited States Department of Health &
   Human ServicesNational Institutes of Health (NIH) - USANIH National
   Institute of Mental Health (NIMH) [R34MH092373]
FX The study was supported by a National Institute of Mental Health award
   assigned to Alison Salloum (R34MH092373). The content is solely the
   responsibility of the authors and does notnecessarily represent the
   official views of the National Institute of Mental Health or the
   National Institutes of Health. We provide a special acknowledgement of
   gratitude to theCrisis Center of Tampa Bay, a community-based agency
   that has been a valuable partner in conducting community-based
   trauma-focused research.
NR 39
TC 1
Z9 1
U1 0
U2 13
PU SPRINGER
PI NEW YORK
PA 233 SPRING ST, NEW YORK, NY 10013 USA
SN 0009-398X
EI 1573-3327
J9 CHILD PSYCHIAT HUM D
JI Child Psychiat. Hum. Dev.
PD JUN
PY 2018
VL 49
IS 3
BP 452
EP 459
DI 10.1007/s10578-017-0764-6
PG 8
WC Psychology, Developmental; Pediatrics; Psychiatry
SC Psychology; Pediatrics; Psychiatry
GA GA6EN
UT WOS:000428425800012
PM 29052121
DA 2020-02-16
ER

PT J
AU Silva, N
   Bullinger, M
   Moreira, H
   Canavarro, MC
   Carona, C
AF Silva, Neuza
   Bullinger, Monika
   Moreira, Helena
   Canavarro, Maria Cristina
   Carona, Carlos
TI Establishing priorities for psychological interventions in pediatric
   settings: A decision-tree approach using the DISABKIDS-10 Index as a
   screening instrument
SO PLOS ONE
LA English
DT Article
ID QUALITY-OF-LIFE; MENTAL-HEALTH; PRIMARY-CARE; DIFFICULTIES
   QUESTIONNAIRE; CHRONIC ILLNESS; CHILDREN; ADOLESCENTS; VALIDITY;
   DISORDERS; STRENGTHS
AB Most children and adolescents with chronic health conditions have impaired health-related quality of life and are at high risk of internalizing and externalizing problems. However, few patients present clinically significant symptoms. Using a decision-tree approach, this study aimed to identify risk profiles for psychological problems based on measures that can be easily scored and interpreted by healthcare professionals in pediatric settings. The participants were 736 children and adolescents between 8-18 years of age with asthma, epilepsy, cerebral palsy, type-1diabetes or obesity. The children and adolescents completed self-report measures of health-related quality of life (DISABKIDS-10) and psychological problems (Strengths and Difficulties Questionnaire). Sociodemographic and clinical data were collected from their parents/physicians. Children and adolescents were classified into the normal (78.5%) or borderline/clinical range (21.5%) according to the Strengths and Difficulties Questionnaire cut-off values for psychological problems. The overall accuracy of the decision-tree model was 78.1% (sensitivity = 71.5%; specificity = 79.9%), with 4 profiles predicting 71.5% of borderline/clinical cases. The strongest predictor of psychological problems was ahealth-related quality of life standardized score below the threshold of 57.5 for patients with cerebral palsy, epilepsy or obesity and below 70.0 for patients with asthma or diabetes. Other significant predictors were low socio-economic status, single-parent household, medication intake and younger age. The model showed adequate validity (risk = .28, SE = .02) and accuracy (area under the Receiver Operating Characteristic curve = .84; CI = .80/.87). The identification of pediatric patients at high risk for psychological problems may contribute to a more efficient allocation of health resources, particularly with regard to their referral to specialized psychological assessment and intervention.
C1 [Silva, Neuza; Moreira, Helena; Canavarro, Maria Cristina; Carona, Carlos] Univ Coimbra, Fac Psychol & Educ Sci, Cognit & Behav Ctr Res & Intervent, Coimbra, Portugal.
   [Silva, Neuza; Bullinger, Monika] Univ Med Ctr Hamburg Eppendorf, Dept Med Psychol, Hamburg, Germany.
   [Carona, Carlos] Cerebral Palsy Assoc Coimbra, Federat Portuguese Cerebral Palsy Assoc, Coimbra, Portugal.
RP Bullinger, M (reprint author), Univ Med Ctr Hamburg Eppendorf, Dept Med Psychol, Hamburg, Germany.
EM bullinger@uke.de
RI da Silva, Neuza/A-9883-2013; Carona, Carlos/B-1097-2013; Canavarro,
   Maria Cristina/A-9893-2013
OI da Silva, Neuza/0000-0003-4110-9961; Bullinger,
   Monika/0000-0001-8876-0159; Carona, Carlos/0000-0002-3605-3513;
   Canavarro, Maria Cristina/0000-0002-5083-7322
FU Portuguese Foundation for Science and TechnologyPortuguese Foundation
   for Science and Technology [SFRH/BD/69885/2010, SFRH/BPD/70063/2010]
FX This study was conducted within the Relationships, Development & Health
   research group of the R&D Unit Cognitive-Behavioral Centre for Research
   and Intervention of the University of Coimbra, Portugal
   (PEst-OE/PSI/UI0730/2014) and the Department of Medical Psychology of
   the University Medical Center Hamburg-Eppendorf, Germany. NS and HM were
[truncated: 1,308,282 more chars]
