# Supplementary material for: Mapping Phenomena Relevant to Adolescent Emotion Regulation: A Text-Mining Systematic Review
Source: Adolesc Res Rev. 2021 May 21;7(1):127–39. doi: 10.1007/s40894-021-00160-7 (PMC8138847; doi:10.1007/s40894-021-00160-7)
Supplement: Supplementary file 1 — Supplementary file1 (ZIP 54379 kb) [file 40894_2021_160_MOESM1_ESM.zip › veni_sysrev-master/recs/savedrecs5.txt]

FN Clarivate Analytics Web of Science
VR 1.0
PT J
AU Bannon, S
   Salwen, J
   Hymowitz, G
AF Bannon, Sarah
   Salwen, Jessica
   Hymowitz, Genna
TI Weight-Related Abuse: Impact of Perpetrator-Victim Relationship on Binge
   Eating and Internalizing Symptoms
SO JOURNAL OF AGGRESSION MALTREATMENT & TRAUMA
LA English
DT Article
DE Binge eating; child abuse; perpetrators; weight-related abuse; weight
   status
ID ADVERSE CHILDHOOD EXPERIENCES; POSTTRAUMATIC-STRESS; PEER VICTIMIZATION;
   EMOTIONAL ABUSE; TEASING HISTORY; OBESITY; ASSOCIATIONS; ADOLESCENTS;
   OVERWEIGHT; METAANALYSIS
AB Disordered eating and weight problems are associated with experiencing childhood abuse. While weight-related abuse (WRA; teasing and verbal abuse specific to one's weight) uniquely predicts disordered eating and mood problems in adulthood, the link between WRA and adult outcomes is largely unexplored. Relationships between perpetrators and victims (e.g., family member vs. stranger) have demonstrated an impact on outcomes in research on sexual abuse, and may elucidate important aspects of the relationship between psychopathology and abuse. Thus, we investigated the effect of the perpetrator's relationship to the victim on disordered eating symptoms in a population of young adults (N=371) oversampled for current overweight and obesity. Parent perpetration of WRA was the strongest predictor of both depression and abuse-related emotional impact ratings. In contrast, friend and classmate perpetration of WRA were the sole predictors of binge eating and anxiety symptoms, respectively. Results highlight the importance of investigating the impact of multiple types of perpetrators of WRA, as well as the need to examine family and other close relationships in the treatment of disordered eating and internalizing symptoms.
C1 [Bannon, Sarah] SUNY Stony Brook, Dept Psychol, Stony Brook, NY 11794 USA.
   [Salwen, Jessica] Johns Hopkins Sch Med, Dept Psychiat & Behav Sci, Baltimore, MD USA.
   [Hymowitz, Genna] SUNY Stony Brook, Dept Family Populat & Prevent Med, Stony Brook, NY USA.
RP Bannon, S (reprint author), SUNY Stony Brook, Dept Psychol, Stony Brook, NY 11794 USA.
EM sarah.bannon@stonybrook.edu
FU National Science Foundation Graduate Research Fellowship ProgramNational
   Science Foundation (NSF) [1315232]
FX This material is based upon work supported by the National Science
   Foundation Graduate Research Fellowship Program under Grant No.
   (1315232). Any opinions, findings, and conclusions or recommendations
   expressed in this material are those of the author(s) and do not
   necessarily reflect the views of the National Science Foundation.
NR 45
TC 0
Z9 0
U1 0
U2 6
PU ROUTLEDGE JOURNALS, TAYLOR & FRANCIS LTD
PI ABINGDON
PA 2-4 PARK SQUARE, MILTON PARK, ABINGDON OX14 4RN, OXON, ENGLAND
SN 1092-6771
EI 1545-083X
J9 J AGGRESS MALTREAT T
JI J. Aggress. Maltreatment Trauma
PY 2018
VL 27
IS 5
BP 541
EP 554
DI 10.1080/10926771.2017.1330298
PG 14
WC Psychology, Clinical; Criminology & Penology; Family Studies; Psychiatry
SC Psychology; Criminology & Penology; Family Studies; Psychiatry
GA GI9IM
UT WOS:000434838400006
DA 2020-02-16
ER

PT J
AU Allen, JL
   Lerman, R
AF Allen, Jennifer L.
   Lerman, Rebecca
TI Teacher Responses to Anxiety in Children Questionnaire (TRAC):
   psychometric properties and relationship with teaching staff
   characteristirc
SO EMOTIONAL AND BEHAVIOURAL DIFFICULTIES
LA English
DT Article
DE Child anxiety; internalizing problems; teacher-child interaction;
   shyness
ID DISORDERS; CHILDHOOD; STUDENTS; TEMPERAMENT; RECOGNITION; ADOLESCENTS;
   ADJUSTMENT; DEPRESSION; BELIEFS; ROLES
AB This study describes the development and evaluation of a new measure, the Teacher Responses to Anxiety in Children (TRAC) questionnaire in 74 primary school teachers. TRAC presents 9 hypothetical scenarios in which a child displays generalized anxiety/worry, social anxiety or separation anxiety symptoms. Teachers rate each scenario on six subscales that reflect different ways of responding to child anxiety. Overall, TRAC showed good internal reliability, with factor analytic results suggesting that it assesses three factors: Autonomy-Promoting, Anxiety-Promoting and Reward responses. Male teachers were significantly more likely than female teachers to use Anxiety-Promoting responses. More experienced teachers reported significantly more reinforcement of anxious avoidance than less experienced teachers, and teaching assistants reported significantly fewer overprotective responses. Teaching staff reported significantly more Autonomy-Promoting responses in social anxiety or generalised anxiety/worry scenarios compared to separation anxiety scenarios. Findings are discussed in terms of their implications for teacher training in the management of child anxiety.
C1 [Allen, Jennifer L.] UCL Inst Educ, Dept Psychol & Human Dev, London, England.
   [Lerman, Rebecca] Middlesex Univ London, Dept Educ, London, England.
RP Allen, JL (reprint author), UCL Inst Educ, Dept Psychol & Human Dev, London, England.
EM jennifer.allen@ucl.ac.uk
RI Allen, Jennifer/K-7677-2019; Allen, Jennifer L/E-3693-2010
OI Allen, Jennifer/0000-0003-3566-3747; Allen, Jennifer
   L/0000-0003-3566-3747
NR 36
TC 3
Z9 3
U1 1
U2 6
PU ROUTLEDGE JOURNALS, TAYLOR & FRANCIS LTD
PI ABINGDON
PA 2-4 PARK SQUARE, MILTON PARK, ABINGDON OX14 4RN, OXON, ENGLAND
SN 1363-2752
EI 1741-2692
J9 EMOT BEHAV DIFFIC
JI Emot. Behav. Diffic.
PY 2018
VL 23
IS 2
BP 154
EP 168
DI 10.1080/13632752.2017.1376974
PG 15
WC Psychology, Educational
SC Psychology
GA GI6CJ
UT WOS:000434456800006
OA Green Accepted
DA 2020-02-16
ER

PT J
AU Littlewood, M
   Dagnan, D
   Rodgers, J
AF Littlewood, Mark
   Dagnan, Dave
   Rodgers, Jacqui
TI Exploring the emotion regulation strategies used by adults with
   intellectual disabilities
SO INTERNATIONAL JOURNAL OF DEVELOPMENTAL DISABILITIES
LA English
DT Article
DE emotion regulation; intellectual disability; qualitative
ID INDIVIDUAL-DIFFERENCES; CHALLENGING BEHAVIOR; ADAPTIVE STRATEGIES;
   SELF-CONTROL; PSYCHOPATHOLOGY; PERSPECTIVE; SUPPRESSION; CHILDREN;
   PEOPLE; HEALTH
AB Objectives: There is a growing body of evidence revealing emotion regulation difficulties are a common factor in the development and maintenance of mental health problems in the general population, however relatively little is known of the emotion regulation strategies used by people with intellectual disabilities.
   Method: A qualitative approach was used to explore the emotion regulation strategies used by adults with a mild intellectual disability in interpersonal experiences. Semi-structured interviews were conducted with 11 participants with the transcripts analyzed using Thematic Analysis.
   Results: Three main-themes, each with two sub-themes were identified; regulatory talk (sub-themes of 'self-talk' and 'talking about emotions in beneficial'), avoidance (sub-themes of 'avoidance is bad' and 'avoidance can be good') and cognitive strategies (sub-themes of 'cognitive distraction' and 'cognitive reappraisal').
   Conclusions: The main-themes and sub-themes suggest people with intellectual disabilities can use a range of strategies in different contexts. Research and clinical implications are discussed.
C1 [Littlewood, Mark; Rodgers, Jacqui] Univ Newcastle, Clin Psychol, Newcastle Upon Tyne, Tyne & Wear, England.
   [Dagnan, Dave] Lillyhall Business Ctr, Community Learning Disabil Serv Unit 1, Jubilee Rd, Workington CA14 4HA, England.
RP Dagnan, D (reprint author), Lillyhall Business Ctr, Community Learning Disabil Serv Unit 1, Jubilee Rd, Workington CA14 4HA, England.
EM dave.dagnan@cumbria.nhs.uk
OI Rodgers, Jacqueline/0000-0002-1759-316X; Dagnan,
   Dave/0000-0002-5709-1586
NR 41
TC 1
Z9 1
U1 2
U2 7
PU TAYLOR & FRANCIS LTD
PI ABINGDON
PA 2-4 PARK SQUARE, MILTON PARK, ABINGDON OR14 4RN, OXON, ENGLAND
SN 2047-3869
EI 2047-3877
J9 INT J DEV DISABIL
JI Int. J. Dev. Disabil.
PY 2018
VL 64
IS 3
SI SI
BP 204
EP 211
DI 10.1080/20473869.2018.1466510
PG 8
WC Education, Special; Rehabilitation
SC Education & Educational Research; Rehabilitation
GA GI7LE
UT WOS:000434683200009
DA 2020-02-16
ER

PT J
AU Seiffge-Krenke, I
   Escher, FJ
AF Seiffge-Krenke, Inge
   Escher, Fabian J.
TI What is, normal"? Maternal parenting behavior as risk and protective
   factor for psychopathology and identity diffusion
SO ZEITSCHRIFT FUR PSYCHOSOMATISCHE MEDIZIN UND PSYCHOTHERAPIE
LA German
DT Article
DE Maternal Support; Psychological Control; AnxiousMonitoring; Identity
   Diffusion; Symptomatology
ID SEPARATION ANXIETY; EMERGING ADULTS; LEAVING HOME; FAMILY; WORK
AB Objectives: This study analyzes the implications of today's highly altered maternal parenting behaviors on children's development and psychological health.
   Methods: The relationship between maternal parenting behaviors (support, psychological control, and anxious monitoring) and delayed identity development or identity diffusion as well as internalizing or externalizing symptomatology was investigated in a sample of 732 youths (301 adolescents, 351 young adults, and 80 patients). Cluster analysis identified two types of maternal parenting behaviors: authoritative maternal behavior and dysfunctional maternal behavior.
   Results: As expected, patients exhibited a high degree of dysfunctional maternal parenting behavior (low support, high psychological control), delayed identity development as well as elevated identity diffusion and symptomatology. Authoritative maternal parenting emerged as a protective factor in the prediction of identity diffusion and symptomatology. All three groups described a high degree of anxious maternal monitoring.
   Conclusions: The implications of changed maternal parenting behaviors on identity diffusion and symptomatology are discussed in light of societal changes and changing criteria of personality disorders in the new DSM-5.
C1 [Seiffge-Krenke, Inge; Escher, Fabian J.] Johannes Gutenberg Univ Mainz, Psychol Inst, Wallstr 3, D-55122 Mainz, Germany.
RP Seiffge-Krenke, I (reprint author), Johannes Gutenberg Univ Mainz, Psychol Inst, Wallstr 3, D-55122 Mainz, Germany.
EM seiffge-krenke@uni-mainz.de
NR 35
TC 2
Z9 2
U1 1
U2 3
PU VANDENHOECK & RUPRECHT GMBH & CO KG
PI GOTTINGEN
PA VIENNA UNIV PRESS, ROBERT BOSCH BREITE 6, D-37079 GOTTINGEN, GERMANY
SN 1438-3608
EI 2196-8349
J9 Z PSYCHOSOM MED PSYC
JI Z. Psychosom. Med. Psychother.
PY 2018
VL 64
IS 2
BP 128
EP 143
DI 10.13109/zptm.2018.64.2.128
PG 16
WC Psychology, Clinical; Psychiatry; Psychology; Psychology,
   Multidisciplinary; Psychology, Psychoanalysis
SC Psychology; Psychiatry
GA GI3NX
UT WOS:000434279400002
PM 29862916
DA 2020-02-16
ER

PT J
AU Gambin, M
   Sharp, C
AF Gambin, Malgorzata
   Sharp, Carla
TI Relations between empathy and anxiety dimensions in inpatient
   adolescents
SO ANXIETY STRESS AND COPING
LA English
DT Article
DE Anxiety; affective empathy; cognitive empathy; adolescence
ID INDIVIDUAL-DIFFERENCES; DEPRESSIVE SYMPTOMS; GENDER-DIFFERENCES;
   CHILDREN; SCALE; DISORDERS; RELIABILITY; DISTRESS; VALIDITY; SPECIFICITY
AB Background and objectives: A better understanding of the relationships between empathy and internalizing disorders is needed to plan therapeutic interventions for children and adolescents. Several studies have revealed positive relations of internalizing symptoms to personal distress and affective empathy. However, there is a lack of studies that take into account the multidimensional nature of anxiety in its relation to empathy.Design: Structural equation modeling was used to test the moderated mediation model of the relations between empathy, depression and anxiety dimensions and the moderating role of gender on these associations in inpatient adolescents.Method: A total of 403 inpatient adolescents aged 12-17 years completed the Basic Empathy Scale, the Multidimensional Anxiety Scale for Children, and the Beck Depression Inventory-II.Results: Affective empathy was positively related to all the anxiety dimensions - most strongly to separation/panic and humiliation/rejection anxiety, whereas cognitive empathy was negatively related to social and separation/panic anxiety. Relations between affective and cognitive empathy and anxiety were partly mediated by depressive symptoms. No evidence of a moderating role of gender has been found.Conclusions: Our results suggest that processes associated with empathy may play a role in the development or maintenance of anxiety symptoms.
C1 [Gambin, Malgorzata] Univ Warsaw, Dept Psychol, Ul Stawki 5-7, PL-00183 Warsaw, Poland.
   [Sharp, Carla] Univ Houston, Dept Psychol, Houston, TX USA.
   [Sharp, Carla] Menninger Clin, Houston, TX USA.
RP Gambin, M (reprint author), Univ Warsaw, Dept Psychol, Ul Stawki 5-7, PL-00183 Warsaw, Poland.
EM mgambin@psych.uw.edu.pl
FU McNair Family Foundation
FX This research was supported by the McNair Family Foundation.
NR 63
TC 2
Z9 2
U1 1
U2 11
PU TAYLOR & FRANCIS LTD
PI ABINGDON
PA 2-4 PARK SQUARE, MILTON PARK, ABINGDON OR14 4RN, OXON, ENGLAND
SN 1061-5806
EI 1477-2205
J9 ANXIETY STRESS COPIN
JI Anxiety Stress Coping
PY 2018
VL 31
IS 4
BP 447
EP 458
DI 10.1080/10615806.2018.1475868
PG 12
WC Neurosciences; Psychiatry; Psychology, Multidisciplinary
SC Neurosciences & Neurology; Psychiatry; Psychology
GA GH8OY
UT WOS:000433929100007
PM 29772912
DA 2020-02-16
ER

PT J
AU Sirois, MS
   Bernier, A
AF Sirois, Marie-Soleil
   Bernier, Annie
TI Mother-Child Relationships and Children's Psychosocial Functioning: The
   Specific Roles of Attachment Security and Maternal Behavior
SO PARENTING-SCIENCE AND PRACTICE
LA English
DT Article
ID MUTUALLY RESPONSIVE ORIENTATION; LOW SELF-ESTEEM; EXTERNALIZING
   BEHAVIOR; INFANT-MOTHER; INTERNALIZING BEHAVIOR; NEGATIVE EMOTIONALITY;
   AUTONOMY-SUPPORT; Q-SORT; COGNITIVE PERFORMANCE; METAANALYTIC EVIDENCE
AB SYNOPSISObjective. This paper aimed to examine the contributions of a second assessment time point of attachment security, along with assessments of maternal behavior (sensitivity and autonomy support), to the prediction of children's behavior problems. Design. Maternal behavior and mother-child attachment were assessed in 73 mother-child dyads when children were between 15months and 26months old. Children's internalizing and externalizing problems were reported by their teachers in kindergarten and first grade. Results. Each assessment time point of attachment security, as well as maternal behavior, explained comparable portions of the variance in children's anxious/depressed behavior, jointly predicting more than three times the variance explained by either measure of attachment alone. Conclusion. Researchers should consider a multidimensional approach to the assessment of the quality of mother-child relationships, at least when attempting to explain the development of child internalizing problems.
C1 [Bernier, Annie] Univ Montreal, Dept Psychol, Downtown Stn, POB 6128, Montreal, PQ H3C 3J7, Canada.
   [Sirois, Marie-Soleil] Univ Montreal, Montreal, PQ, Canada.
RP Bernier, A (reprint author), Univ Montreal, Dept Psychol, Downtown Stn, POB 6128, Montreal, PQ H3C 3J7, Canada.
EM annie.bernier@umontreal.ca
FU Canadian Institutes of Health ResearchCanadian Institutes of Health
   Research (CIHR) [MOP-119390]; Social Sciences and Humanities Research
   Council of CanadaSocial Sciences and Humanities Research Council of
   Canada (SSHRC) [410-2010-1366]; le Fonds de Recherche du Quebec-Societe
   et Culture [2012-RP-144923]
FX This work was supported by the Canadian Institutes of Health Research
   [grant number MOP-119390], the Social Sciences and Humanities Research
   Council of Canada [grant number 410-2010-1366], and le Fonds de
   Recherche du Quebec-Societe et Culture [grant number 2012-RP-144923].
NR 89
TC 1
Z9 1
U1 3
U2 9
PU ROUTLEDGE JOURNALS, TAYLOR & FRANCIS LTD
PI ABINGDON
PA 2-4 PARK SQUARE, MILTON PARK, ABINGDON OX14 4RN, OXON, ENGLAND
SN 1529-5192
EI 1532-7922
J9 PARENT-SCI PRACT
JI Parent.-Sci. Pract.
PY 2018
VL 18
IS 3
BP 172
EP 189
DI 10.1080/15295192.2018.1465305
PG 18
WC Family Studies; Psychology, Developmental
SC Family Studies; Psychology
GA GG2XV
UT WOS:000432557100002
DA 2020-02-16
ER

PT J
AU Chardon, ML
   Stromberg, SE
   Lawless, C
   Fedele, DA
   Carmody, JK
   Dumont-Driscoll, MC
   Janicke, DM
AF Chardon, Marie L.
   Stromberg, Sarah E.
   Lawless, Casey
   Fedele, David A.
   Carmody, Julia K.
   Dumont-Driscoll, Marilyn C.
   Janicke, David M.
TI The Role of Child and Adolescent Adjustment Problems and Sleep
   Disturbance in Parent Psychological Distress
SO JOURNAL OF CLINICAL CHILD AND ADOLESCENT PSYCHOLOGY
LA English
DT Article
ID BEHAVIORAL DIFFICULTIES; DEPRESSIVE SYMPTOMS; MOTHERS; ASSOCIATIONS;
   MOOD; PSYCHOPATHOLOGY; POPULATION; DISORDERS; STRESS; BOYS
AB The goal of this study was to examine the moderating role of youth sleep disturbance on the relationship between youth internalizing and externalizing symptoms and parent psychological distress. Participants were 225 youth (ages 8-17) and parent dyads attending a primary care clinic appointment. Participants completed questionnaires that assessed parent psychological distress, youth internalizing symptoms, youth externalizing symptoms, and youth sleep disturbance. Moderation analyses were conducted to examine whether youth sleep disturbance moderated the relationship between youth internalizing and externalizing symptoms and parent psychological distress. The interaction between youth internalizing symptoms and youth sleep disturbance was significantly related to parent psychological distress, such that having increased sleep disturbance amplified the positive relationship between internalizing symptoms and parent psychological distress. The moderation model explained 52% of the variance in parent psychological distress. The interaction between youth externalizing symptoms and youth sleep disturbance was also significantly related to parent psychological distress, such that increased sleep disturbance amplified the positive relationship between externalizing symptoms and parent psychological distress. This model accounted for 53% of the variance in parent psychological distress. Greater youth sleep disturbance strengthens the positive relationship between youth internalizing/externalizing symptoms and parent psychological distress. Accordingly, reducing youth sleep disturbance may serve as an appropriate intervention target in families experiencing increased parent psychological distress.
C1 [Chardon, Marie L.; Stromberg, Sarah E.; Lawless, Casey; Fedele, David A.; Carmody, Julia K.; Janicke, David M.] Univ Florida, Dept Clin & Hlth Psychol, POB 100165, Gainesville, FL 32610 USA.
   [Dumont-Driscoll, Marilyn C.] Univ Florida, Coll Med, Dept Pediat, Gainesville, FL 32610 USA.
RP Chardon, ML (reprint author), Univ Florida, Dept Clin & Hlth Psychol, POB 100165, Gainesville, FL 32610 USA.
EM mchardon@phhp.ufl.edu
OI Chardon, Marie/0000-0002-9128-1009
NR 36
TC 0
Z9 0
U1 0
U2 3
PU ROUTLEDGE JOURNALS, TAYLOR & FRANCIS LTD
PI ABINGDON
PA 2-4 PARK SQUARE, MILTON PARK, ABINGDON OX14 4RN, OXON, ENGLAND
SN 1537-4416
EI 1537-4424
J9 J CLIN CHILD ADOLESC
JI J. Clin. Child Adolesc. Psychol.
PY 2018
VL 47
IS 3
BP 374
EP 381
DI 10.1080/15374416.2016.1204923
PG 8
WC Psychology, Clinical; Psychology, Developmental
SC Psychology
GA GG2UZ
UT WOS:000432549700003
PM 27646109
DA 2020-02-16
ER

PT J
AU Taylor, JJ
   Grant, KE
   Zulauf, CA
   Fowler, PJ
   Meyerson, DA
   Irsheid, S
AF Taylor, Jeremy J.
   Grant, Kathryn E.
   Zulauf, Courtney A.
   Fowler, Patrick J.
   Meyerson, David A.
   Irsheid, Sireen
TI Exposure to Community Violence and the Trajectory of Internalizing and
   Externalizing Symptoms in a Sample of Low-Income Urban Youth
SO JOURNAL OF CLINICAL CHILD AND ADOLESCENT PSYCHOLOGY
LA English
DT Article
ID POSTTRAUMATIC GROWTH; ADOLESCENT PSYCHOPATHOLOGY; GENDER-DIFFERENCES;
   CHILDREN; FAMILY; STRESS; ADJUSTMENT; DEPRESSION; RISK
AB This study examined trajectories of psychopathology in a sample of low-income urban youth and tested exposure to community violence as a predictor of these trajectories. Self-report and parent-report survey measures of psychological problems and exposure to community violence were collected annually over 3 years from a sample of 364 fifth- to ninth-grade low-income urban youth (64% female; 95% youth of color). Linear growth models showed that youth experienced declines in both internalizing and externalizing symptoms across adolescence. Exposure to community violence was more strongly associated with externalizing symptoms than with internalizing symptoms but predicted declines in both types of symptoms. Results also indicated that youth reported more internalizing and externalizing symptoms than their parents reported for them. Exposure to community violence may explain unique trajectories of mental health problems among low-income urban youth. In addition, youth efforts to adopt a tough facade in the face of community violence could lead to higher rates of externalizing problems relative to internalizing problems, whereas desensitization processes may better explain reductions in both types of symptoms over time. Finally, youth report may be more valid than parent report in the context of urban poverty.
C1 [Taylor, Jeremy J.] Collaborat Acad Social & Emot Learning, Assessment & Continuous Improvement, Chicago, IL USA.
   [Grant, Kathryn E.] Depaul Univ, Dept Psychol, Chicago, IL 60604 USA.
   [Zulauf, Courtney A.] Univ Illinois, Dept Psychol, Chicago, IL USA.
   [Fowler, Patrick J.] Washington Univ St Louis, George Warren Brown Sch Social Work, St Louis, MO USA.
   [Meyerson, David A.] Columbia Univ, Med Ctr, PROMISE Program, New York, NY 10027 USA.
   [Irsheid, Sireen] Promise Acad Charter Sch, Harlem Childrens Zone, New York, NY USA.
RP Taylor, JJ (reprint author), Pediat Collaborat Acad Social & Emot Learning, 815 West Van Buren St,Suite 210, Chicago, IL 60607 USA.
EM jtaylor@casel.org
OI Fowler, Patrick/0000-0002-3941-3916
NR 44
TC 3
Z9 3
U1 1
U2 4
PU ROUTLEDGE JOURNALS, TAYLOR & FRANCIS LTD
PI ABINGDON
PA 2-4 PARK SQUARE, MILTON PARK, ABINGDON OX14 4RN, OXON, ENGLAND
SN 1537-4416
EI 1537-4424
J9 J CLIN CHILD ADOLESC
JI J. Clin. Child Adolesc. Psychol.
PY 2018
VL 47
IS 3
BP 421
EP 435
DI 10.1080/15374416.2016.1152553
PG 15
WC Psychology, Clinical; Psychology, Developmental
SC Psychology
GA GG2UZ
UT WOS:000432549700007
PM 27219899
DA 2020-02-16
ER

PT J
AU Keefer, A
   White, SW
   Vasa, RA
   Reaven, J
AF Keefer, Amy
   White, Susan W.
   Vasa, Roma A.
   Reaven, Judy
TI Psychosocial interventions for internalizing disorders in youth and
   adults with ASD
SO INTERNATIONAL REVIEW OF PSYCHIATRY
LA English
DT Review
DE Autism spectrum disorder psychosocial treatment; internalizing
   disorders; anxiety mood disorder
ID AUTISM SPECTRUM DISORDERS; COGNITIVE-BEHAVIORAL THERAPY;
   OBSESSIVE-COMPULSIVE DISORDER; RANDOMIZED CONTROLLED-TRIAL; PERVASIVE
   DEVELOPMENTAL DISORDERS; ANXIETY DISORDERS; EMOTION REGULATION;
   ASPERGER-SYNDROME; COMMITMENT THERAPY; PSYCHIATRIC COMORBIDITY
AB Internalizing disorders are common in individuals with ASD. Psychosocial interventions targeting these disorders in the ASD population have burgeoned in the last decade. Cognitive-behavioural therapy, modified for ASD, is the most frequently investigated model, although other interventions, including behaviour therapy, third-wave interventions, models targeting transdiagnostic constructs, and alternative interventions and treatment delivery methods are now emerging. This review provides a summary of the efficacy of these interventions in treating internalizing disorders in youth and adults with ASD. The barriers to accessing these treatments, which are experienced by many individuals with ASD and their families, as well as future research directions, are also discussed.
C1 [Keefer, Amy; Vasa, Roma A.] Kennedy Krieger Inst, Ctr Autism & Related Disorders, Baltimore, MD 21205 USA.
   [Keefer, Amy; Vasa, Roma A.] Johns Hopkins Univ, Sch Med, Dept Psychiat & Behav Sci, Baltimore, MD 21205 USA.
   [White, Susan W.] Virginia Tech, Dept Psychol, Blacksburg, VA USA.
   [Reaven, Judy] Univ Colorado, Dept Psychiat, Anschutz Med Campus, Aurora, CO USA.
RP Keefer, A (reprint author), Kennedy Krieger Inst, Ctr Autism & Related Disorders, Baltimore, MD 21205 USA.; Keefer, A (reprint author), Johns Hopkins Univ, Sch Med, Dept Psychiat & Behav Sci, Baltimore, MD 21205 USA.
EM keefer@kennedykrieger.org
OI Keefer, Amy/0000-0001-6931-0232
NR 133
TC 2
Z9 2
U1 1
U2 10
PU TAYLOR & FRANCIS LTD
PI ABINGDON
PA 2-4 PARK SQUARE, MILTON PARK, ABINGDON OR14 4RN, OXON, ENGLAND
SN 0954-0261
EI 1369-1627
J9 INT REV PSYCHIATR
JI Int. Rev. Psych.
PY 2018
VL 30
IS 1
SI SI
BP 62
EP 77
DI 10.1080/09540261.2018.1432575
PG 16
WC Psychiatry
SC Psychiatry
GA GE9OG
UT WOS:000431558400006
PM 29537895
DA 2020-02-16
ER

PT J
AU Burckhardt, R
   Manicavasagar, V
   Shaw, F
   Fogarty, A
   Batterham, PJ
   Dobinson, K
   Karpin, I
AF Burckhardt, Rowan
   Manicavasagar, Vijaya
   Shaw, Frances
   Fogarty, Andrea
   Batterham, Philip J.
   Dobinson, Katie
   Karpin, Ilana
TI Preventing mental health symptoms in adolescents using dialectical
   behaviour therapy skills group: a feasibility study
SO INTERNATIONAL JOURNAL OF ADOLESCENCE AND YOUTH
LA English
DT Article
DE Dialectical behaviourtherapy; adolescent; mindfulness; school;
   prevention; randomized controlled trial
ID BORDERLINE PERSONALITY-DISORDER; RANDOMIZED CONTROLLED-TRIAL;
   BINGE-EATING DISORDER; POSTTRAUMATIC-STRESS; EMOTION REGULATION; BIPOLAR
   DISORDER; CES-D; DEPRESSION; DIFFICULTIES; METAANALYSIS
AB Previous prevention programmes have largely focused on the emotion regulation strategy of cognitive reappraisal. The present study is a feasibility trial that evaluates a prevention programme that teaches cognitive reappraisal, acceptance and problem-solving strategies. Ninety-six Year 10 high school students were randomly allocated to either the intervention or control condition. All participants completed scales evaluating emotion regulation difficulties, depression, anxiety and anger at baseline, post-intervention and at 6-month follow-up. In addition, the intervention condition completed a workshop evaluation questionnaire at post-intervention that included qualitative items. Mixed models for repeated measures and content analysis were used to analyse the data. Results suggested there were no statistical differences between the conditions although effect sizes suggested a small advantage favouring the control condition. On the qualitative evaluation, however, most participants reported important benefits in relation to improved emotion regulation abilities. These contrasting results are discussed and suggestions made for future research.
C1 [Burckhardt, Rowan; Manicavasagar, Vijaya; Shaw, Frances; Fogarty, Andrea; Dobinson, Katie] Black Dog Inst, Randwick, NSW, Australia.
   [Burckhardt, Rowan; Manicavasagar, Vijaya; Shaw, Frances; Dobinson, Katie] Univ NSW, Sch Psychiat, Sydney, NSW, Australia.
   [Batterham, Philip J.] Australian Natl Univ, Res Sch Populat Hlth, Ctr Mental Hlth Res, Canberra, ACT, Australia.
RP Burckhardt, R (reprint author), Black Dog Inst, Randwick, NSW, Australia.; Burckhardt, R (reprint author), Univ NSW, Sch Psychiat, Sydney, NSW, Australia.
EM r.burckhardt@unsw.edu.au
OI Batterham, Philip/0000-0002-4547-6876
NR 53
TC 1
Z9 1
U1 0
U2 14
PU ROUTLEDGE JOURNALS, TAYLOR & FRANCIS LTD
PI ABINGDON
PA 2-4 PARK SQUARE, MILTON PARK, ABINGDON OX14 4RN, OXON, ENGLAND
SN 0267-3843
EI 2164-4527
J9 INT J ADOLESC YOUTH
JI Int. J. Adolesc. Youth
PY 2018
VL 23
IS 1
BP 70
EP 85
DI 10.1080/02673843.2017.1292927
PG 16
WC Psychology, Developmental
SC Psychology
GA GE3AP
UT WOS:000431086100007
OA DOAJ Gold, Green Published
DA 2020-02-16
ER

PT J
AU Schmitt, SA
   Pratt, ME
   Korucu, I
   Napoli, AR
   Schmerold, KL
AF Schmitt, Sara A.
   Pratt, Megan E.
   Korucu, Irem
   Napoli, Amy R.
   Schmerold, Katrina L.
TI Preschool classroom quality and social-emotional functioning: Findings
   across geographic regions
SO EARLY CHILDHOOD RESEARCH QUARTERLY
LA English
DT Article
DE Preschool; Classroom quality; Social competence; Behavior problems;
   Urbanicity
ID CHILD-CARE QUALITY; BEHAVIOR PROBLEMS; TEACHERS JUDGMENTS;
   PREKINDERGARTEN; KINDERGARTEN; TRAJECTORIES; EXPERIENCES; READINESS;
   COMPETENCE; LANGUAGE
AB This study examined whether classroom quality is related to preschoolers' social-emotional functioning (social competence and behavior problems) and explored whether urbanicity (variation in geographic region: rural, small city, or large urban living) moderates this relation. Participants included 102 children (51% female) who were approximately 4.5 years old (M = 53.57 months, SD = 5.42). Fifty-one percent of children were enrolled in Head Start. Linear regression models indicated that classroom quality was moderately related to social competence and not significantly associated with behavior problems for the full sample; however, urbanicity moderated relations between quality and social competence and behavior problems. Specifically, higher classroom quality was significantly related to fewer externalizing behaviors and marginally related to fewer internalizing behaviors for children in rural communities, but not for children in small or large urban settings. Similarly, higher quality was associated with stronger social competence for children in small urban cities, but not for children in large urban cities. Discussion addresses the importance of the geographic regions families reside in as a context for children's development, and how early educational experiences may be particularly important for children living in rural and small urban communities. (C) 2017 Elsevier Inc. All rights reserved.
C1 [Schmitt, Sara A.; Korucu, Irem; Napoli, Amy R.; Schmerold, Katrina L.] Purdue Univ, Human Dev & Family Studies, 1202 W State St, W Lafayette, IN 47907 USA.
   [Pratt, Megan E.] Arizona State Univ, Sch Social & Family Dynam, 850 S Cady Mall, Tempe, AZ 85281 USA.
RP Schmitt, SA (reprint author), Purdue Univ, Human Dev & Family Studies, 1202 W State St, W Lafayette, IN 47907 USA.
EM saraschmitt@purdue.edu
OI Korucu, Irem/0000-0001-7185-2284
FU USDA National Institute of Food and Agriculture, Hatch project [1003434]
FX This work was supported by the USDA National Institute of Food and
   Agriculture, Hatch project [1003434].
NR 70
TC 1
Z9 1
U1 2
U2 13
PU ELSEVIER SCIENCE INC
PI NEW YORK
PA STE 800, 230 PARK AVE, NEW YORK, NY 10169 USA
SN 0885-2006
EI 1873-7706
J9 EARLY CHILD RES Q
JI Early Childhood Res. Q.
PY 2018
VL 43
BP 11
EP 22
DI 10.1016/j.ecresq.2017.11.002
PG 12
WC Education & Educational Research; Psychology, Developmental
SC Education & Educational Research; Psychology
GA GC4NE
UT WOS:000429760400002
DA 2020-02-16
ER

PT J
AU Zablotsky, B
   Bramlett, MD
   Visser, SN
   Danielson, ML
   Blumberg, SJ
AF Zablotsky, Benjamin
   Bramlett, Matthew D.
   Visser, Susanna N.
   Danielson, Melissa L.
   Blumberg, Stephen J.
TI Latent Class Analysis of ADHD Neurodevelopmental and Mental Health
   Comorbidities
SO JOURNAL OF DEVELOPMENTAL AND BEHAVIORAL PEDIATRICS
LA English
DT Article
DE ADHD; comorbidity; national survey
ID ATTENTION-DEFICIT/HYPERACTIVITY DISORDER; RANDOMIZED CONTROLLED-TRIAL;
   POPULATION-BASED SAMPLE; DSM-IV; PSYCHIATRIC COMORBIDITY; ADOLESCENT
   TWINS; CHILDREN; SUBTYPES; CARE; DEPRESSION
AB Objective: Many children diagnosed with attention-deficit/hyperactivity disorder (ADHD) experience co-occurring neurodevelopmental and psychiatric disorders, and those who do often exhibit higher levels of impairment than children with ADHD alone. This study provides a latent class analysis (LCA) approach to categorizing children with ADHD into comorbidity groups, evaluating condition expression and treatment patterns in each group. Methods: Parent-reported data from a large probability-based national sample of children diagnosed with ADHD (2014 National Survey of the Diagnosis and Treatment of ADHD and Tourette Syndrome) were used for an LCA to identify groups of children with similar groupings of neurodevelopmental and psychiatric comorbidities among children with current ADHD (n = 2495). Differences between classes were compared using multivariate logistic regressions. Results: LCA placed children who were indicated to have ADHD into 4 classes: (low comorbidity [LCM] [64.5%], predominantly developmental disorders [PDD] [13.7%], predominantly internalizing disorders [PID] [18.5%], and high comorbidity [HCM] [3.3%]). Children belonging to the HCM class were most likely to have a combined ADHD subtype and the highest number of impaired domains. Children belonging to the PDD class were most likely to be receiving school services, whereas children in the PID class were more likely to be taking medication than those belonging to the LCM class who were least likely to receive psychosocial treatments. Conclusion: Latent classes based on co-occurring psychiatric conditions predicted use of varied treatments. These findings contribute to the characterization of the ADHD phenotype and may help clinicians identify how services could be best organized and coordinated in treating ADHD.
C1 [Zablotsky, Benjamin; Bramlett, Matthew D.; Blumberg, Stephen J.] Ctr Dis Control & Prevent, Overseeing Org, Natl Ctr Hlth Stat, Hyattsville, MD USA.
   [Visser, Susanna N.; Danielson, Melissa L.] Ctr Dis Control & Prevent, Overseeing Org, Natl Ctr Birth Defects & Dev Disabil, Hyattsville, MD USA.
RP Zablotsky, B (reprint author), Ctr Dis Control & Prevent, Natl Ctr Hlth Stat, 3311 Toledo Rd, Hyattsville, MD 20782 USA.
EM bzablotsky@cdc.gov
OI Danielson, Melissa/0000-0001-9461-0341
FU Intramural CDC HHS [CC999999]
NR 40
TC 1
Z9 1
U1 1
U2 2
PU LIPPINCOTT WILLIAMS & WILKINS
PI PHILADELPHIA
PA TWO COMMERCE SQ, 2001 MARKET ST, PHILADELPHIA, PA 19103 USA
SN 0196-206X
EI 1536-7312
J9 J DEV BEHAV PEDIATR
JI J. Dev. Behav. Pediatr.
PD JAN
PY 2018
VL 39
IS 1
BP 10
EP 19
PG 10
WC Behavioral Sciences; Psychology, Developmental; Pediatrics
SC Behavioral Sciences; Psychology; Pediatrics
GA GB7QV
UT WOS:000429270800002
PM 28902066
OA Green Accepted
DA 2020-02-16
ER

PT J
AU Hiscock, H
   Gulenc, A
   Ukoumunne, OC
   Gold, L
   Bayer, J
   Shaw, D
   Le, H
   Wake, M
AF Hiscock, Harriet
   Gulenc, Alisha
   Ukoumunne, Obioha C.
   Gold, Lisa
   Bayer, Jordana
   Shaw, Daniel
   Le, Ha
   Wake, Melissa
TI Preventing Preschool Mental Health Problems: Population-Based Cluster
   Randomized Controlled Trial
SO JOURNAL OF DEVELOPMENTAL AND BEHAVIORAL PEDIATRICS
LA English
DT Article
DE mental health; child; preschool; child behavior disorders; primary
   prevention; secondary prevention; randomized controlled trial
ID FAMILY CHECK-UP; EARLY-CHILDHOOD; BEHAVIOR PROBLEMS; INTERVENTION
AB Objective: Prevention of child behavior problems may reduce later mental health problems. We compared the effectiveness, at the population level, of an efficacious targeted prevention program alone or following a universal parenting program. Methods: Three-arm, cluster randomized controlled trial. One thousand three hundred fifty-three primary caregivers and healthy 8-month-old babies recruited from July 2010 to January 2011 from well-child centers (randomization unit). Primary outcome: Child Behavior Checklist (CBCL) externalizing and internalizing scales* at child ages 3 and 4.5 years. Secondary outcomes: Parenting Behavior Checklist* and over-involved/protective parenting (primary caregiver report). Secondary caregivers completed starred measures at age 3. Results: Retention was 76% and 77% at ages 3 and 4.5 years, respectively. At 3 years, intention-to-treat analyses found no statistically significant differences (adjusted mean difference [95% confidence interval (CI); p-value]) for externalizing (targeted vs usual care -0.2 [-1.7 to 1.2; p = .76]; combined vs usual care 0.4 [-1.1 to 1.9; p = .60]) or internalizing behavior problems (targeted vs usual care 0.2 [-1.2 to 1.6; p = .76]; combined vs usual care 0.4 [-1.1 to 2.0; p = .58]). Primary outcomes were similar at 4.5 years. At 3 years, primary and secondary caregivers reported less over-involved/protective parenting in both the combined and targeted versus usual care arm; secondary caregivers also reported less harsh discipline in the combined and targeted versus usual care arm. Mean program costs per family were A$218 (targeted arm) and A$682 (combined arm). Conclusion: When translated to the population level by existing staff, pre-existing programs seemed ineffective in improving child behavior, alone or in combination, but improved parenting.
C1 [Hiscock, Harriet; Bayer, Jordana; Wake, Melissa] Univ Melbourne, Dept Paediat, Melbourne, Vic, Australia.
   [Hiscock, Harriet; Gulenc, Alisha; Bayer, Jordana; Wake, Melissa] Royal Childrens Hosp, Ctr Community Child Hlth, Melbourne, Vic, Australia.
   [Hiscock, Harriet; Gulenc, Alisha; Bayer, Jordana; Wake, Melissa] Murdoch Childrens Res Inst, Melbourne, Vic, Australia.
   [Ukoumunne, Obioha C.] Univ Exeter, Med Sch, NIHR CLAHRC South West Peninsula PenCLAHRC, Exeter, Devon, England.
   [Gold, Lisa; Le, Ha] Deakin Univ, Deakin Hlth Econ, Burwood, Vic, Australia.
   [Bayer, Jordana] La Trobe Univ, Sch Psychol & Publ Hlth, Bundoora, Vic, Australia.
   [Shaw, Daniel] Univ Pittsburgh, Dept Psychol, Pittsburgh, PA 15260 USA.
RP Hiscock, H (reprint author), Royal Childrens Hosp, Ctr Community Child Hlth, Flemington Rd, Parkville, Vic 3052, Australia.
EM harriet.hiscock@rch.org.au
RI Hiscock, Harriet/M-6882-2013; Wake, Melissa/J-1396-2012
OI Hiscock, Harriet/0000-0003-3017-2770; Wake, Melissa/0000-0001-7501-9257;
   Gold, Lisa/0000-0002-2733-900X; Le, Ha Nguyet Dao/0000-0001-8279-8324
FU Australian National Health and Medical Research Council (NHMRC)National
   Health and Medical Research Council of Australia [546525]; Victorian
   Department of Education and Early Childhood Development; Victorian
   Department of Health; Municipal Associations of Victoria; Australian
   NHMRCNational Health and Medical Research Council of Australia [607351,
   1046518, 1035100, 425855, 436914]; Australian Rotary Health Postdoctoral
   Fellowship; Victorian Government's Operational Infrastructure Support
   Program; National Institute for Health Research (NIHR) Collaboration for
   Leadership in Applied Health Research and Care (CLAHRC) for the South
   West Peninsula at the Royal Devon and Exeter NHS Foundation Trust
FX This trial was funded by an Australian National Health and Medical
   Research Council (NHMRC) Partnership grant (#546525) and its community
   partners: The Victorian Department of Education and Early Childhood
   Development, the Victorian Department of Health and the Municipal
   Associations of Victoria. The researchers acknowledge support of the
   Australian NHMRC for salary support through Career Development Award
   607351 (H.H.), Senior Research Fellowship 1046518 (M.W.), Early Career
   Fellowship 1035100 (L.G.), and Capacity Building Grants 425855 (L.G.)
   and 436914 (H.H. and J.B.). J. Bayer was funded by an Australian Rotary
   Health Postdoctoral Fellowship. Murdoch Childrens Research Institute
   research is supported by the Victorian Government's Operational
   Infrastructure Support Program. O. C. Ukoumunne is funded by the
   National Institute for Health Research (NIHR) Collaboration for
   Leadership in Applied Health Research and Care (CLAHRC) for the South
   West Peninsula at the Royal Devon and Exeter NHS Foundation Trust. The
   views expressed in this publication are those of the authors and not
   necessarily those of the NHS, the NIHR, or the Department of Health in
   England.
NR 32
TC 2
Z9 2
U1 0
U2 4
PU LIPPINCOTT WILLIAMS & WILKINS
PI PHILADELPHIA
PA TWO COMMERCE SQ, 2001 MARKET ST, PHILADELPHIA, PA 19103 USA
SN 0196-206X
EI 1536-7312
J9 J DEV BEHAV PEDIATR
JI J. Dev. Behav. Pediatr.
PD JAN
PY 2018
VL 39
IS 1
BP 55
EP 65
PG 11
WC Behavioral Sciences; Psychology, Developmental; Pediatrics
SC Behavioral Sciences; Psychology; Pediatrics
GA GB7QV
UT WOS:000429270800010
PM 28902067
DA 2020-02-16
ER

PT J
AU Izaguirre, A
   Calvete, E
AF Izaguirre, Ainhoa
   Calvete, Esther
TI Exposure to Family Violence and Internalizing and Externalizing Problems
   Among Spanish Adolescents
SO VIOLENCE AND VICTIMS
LA English
DT Article
DE adolescent development; exposure to violence; internalizing and
   externalizing problems; substance abuse; gender
ID CHILDRENS BEHAVIOR PROBLEMS; INTIMATE PARTNER VIOLENCE;
   GENDER-DIFFERENCES; DOMESTIC VIOLENCE; COGNITIVE VULNERABILITY;
   PSYCHIATRIC-DISORDER; AGGRESSIVE-BEHAVIOR; ALCOHOL-CONSUMPTION;
   MENTAL-HEALTH; SUBSTANCE USE
AB Exposure to intimate partner violence (IPV) and child maltreatment may have devastating consequences on children's development. The aim of this research was to examine the predictive associations between exposure to violence at home (witnessing violence against the mother and/or direct victimization by the parents) and adolescent internalizing and externalizing problems. A total of 613 Spanish adolescents (13-18 years) took part in this study. Results indicate that psychological victimization by the parents predicted an increase in anxious/depressive symptoms, aggressive and rule-breaking behavior, and substance abuse at Time 2. In addition, rule-breaking behavior predicted an increase in adolescents' substance abuse at Time 2. Concerning gender, psychological victimization predicted an increase in anxiety/depression, aggressive behavior, rule-breaking behavior, and substance abuse in boys; whereas in girls, psychological victimization only predicted an increase in anxiety/depression.
C1 [Izaguirre, Ainhoa] Univ Deusto, Dept Social Work & Sociol, Camino Mundaiz 50, San Sebastian 20012, Spain.
   [Calvete, Esther] Univ Deusto, Dept Psychol & Educ, Bilbao, Spain.
RP Izaguirre, A (reprint author), Univ Deusto, Dept Social Work & Sociol, Camino Mundaiz 50, San Sebastian 20012, Spain.
EM ainhoa.izagirre@deusto.es
RI Calvete, Esther/B-8418-2011; Izaguirre, Ainhoa/AAA-6384-2019
OI Calvete, Esther/0000-0002-6928-9557; Izaguirre,
   Ainhoa/0000-0002-5781-9768
NR 47
TC 1
Z9 1
U1 7
U2 20
PU SPRINGER PUBLISHING CO
PI NEW YORK
PA 11 WEST 42ND STREET, NEW YORK, NY 10036 USA
SN 0886-6708
EI 1945-7073
J9 VIOLENCE VICTIMS
JI Violence Vict.
PY 2018
VL 33
IS 2
BP 368
EP 382
DI 10.1891/0886-6708.VV-D-17-00016
PG 15
WC Criminology & Penology
SC Criminology & Penology
GA GB9HW
UT WOS:000429385900010
PM 29609681
DA 2020-02-16
ER

PT J
AU Jelkic, M
   Mandic-Gajic, G
   Stojanovic, Z
   Djokic, M
   Eror, A
   Kolundzija, K
AF Jelkic, Milica
   Mandic-Gajic, Gordana
   Stojanovic, Zvezdana
   Djokic, Milan
   Eror, Aleksandar
   Kolundzija, Ksenija
TI The characteristics of family functioning with mentally ill children and
   adolescents
SO VOJNOSANITETSKI PREGLED
LA English
DT Article
DE child; adolescent; mental disorders; parents; family
ID SELF-EVALUATION SCALE; INTERNALIZING SYMPTOMS; SOCIAL ADAPTATION;
   CIRCUMPLEX MODEL; RISK EXPOSURE; CHILDHOOD; PARENT; PSYCHOPATHOLOGY;
   ENVIRONMENT; SYSTEMS
AB Background/Aim. The family functioning and characteristics are the major risk factors in the genesis and persistence of mental disorders in children. The aim of this study was to evaluate the characteristics of functioning of family with mentally ill children and adolescents. Methods. This study explored 47 families with a child/adolescent suffering from mental disorders and 47 families of age matched healthy children/adolescents. The socio-demographic questionnaire, Social Adaptation Self-evaluation scale (SASS) and Family Adaptability and Cohesion Evaluation Scale (FACES III) (Olson, 1983) were completed by parents. Results. For all three FACES III dimensions multivariate analysis of variance (MANOVA) showed significant differences between groups (Wilks lambda = 887; F = 3.839; df = 3; p = 0.012). Univariate analysis results showed significant differences for cohesiveness F = 6.99 p = 0.001 and adaptability F = 10.07 p = 0.001. The analysis of the social adaption (SASS) assessment showed that the mean score for clinical vs. non-clinical group was 39.66 +/- 6.82 vs. 38.06 +/- 8.44 without significant difference between groups (p = 0.32). The families of mentally ill children showed frequently lower socioeconomic status and education level, higher number of children per family, and broken home. Conclusion. The results suggested that cohesiveness and adaptability were significantly more prominent among families with mentaly ill children, but adaptation was similar to families with healthy children. It would be useful to evaluate adaptability, cohesiveness and adaptation of primary families when planning prevention and rehabillitation of mentally ill children and adolescent.
C1 [Jelkic, Milica; Mandic-Gajic, Gordana; Stojanovic, Zvezdana; Eror, Aleksandar] Mil Med Acad, Clin Psychiat, Crnotravska 17, Belgrade 11000, Serbia.
   [Mandic-Gajic, Gordana; Stojanovic, Zvezdana; Djokic, Milan] Univ Def, Fac Med, Mil Med Acad, Belgrade, Serbia.
   [Kolundzija, Ksenija] Univ Novi Sad, Fac Med, Novi Sad, Serbia.
   [Kolundzija, Ksenija] Clin Ctr Vojvodina, Psychiat Clin, Novi Sad, Serbia.
RP Mandic-Gajic, G (reprint author), Mil Med Acad, Clin Psychiat, Crnotravska 17, Belgrade 11000, Serbia.
EM mandig468@yahoo.com
NR 33
TC 0
Z9 0
U1 1
U2 1
PU MILITARY MEDICAL ACAD-INI
PI BELGRADE
PA CRNOTRAVSKA 17, PO BOX 33-35, BELGRADE, 11040, SERBIA
SN 0042-8450
EI 2406-0720
J9 VOJNOSANIT PREGL
JI Vojnosanit. Pregl.
PY 2018
VL 75
IS 1
BP 23
EP 29
DI 10.2298/VSP160426283J
PG 7
WC Medicine, General & Internal
SC General & Internal Medicine
GA GB8EF
UT WOS:000429307500004
OA DOAJ Gold
DA 2020-02-16
ER

PT J
AU Elkins, J
AF Elkins, Jennifer
TI Long-Term Behavioral Outcomes in Sexually Abused Boys: The Influence of
   Family and Peer Context
SO JOURNAL OF PUBLIC CHILD WELFARE
LA English
DT Article
DE Child abuse; gender; internalizing disorders; externalizing disorders;
   NSCAW; child welfare system
ID MENTAL-HEALTH PROBLEMS; CHILD MALTREATMENT; DEVELOPMENTAL CASCADES;
   GENDER-DIFFERENCES; DRUG-USE; ADOLESCENTS; STRESS; PSYCHOPATHOLOGY;
   CONSEQUENCES; COMPETENCE
AB Sexual abuse of males is common. While a wide body of literature examines the behavioral, emotional, and social consequences associated with being sexually abused, comparatively few studies have focused on males. This study addresses this gap by examining the influence of family and peer context on long- term behavioral outcomes in a nationally representative, longitudinal, multi-informant sample of sexually abused boys 5 years after initial involvement in the child welfare system (N = 171). Cumulative family risk conferred greater risk for internalizing and externalizing problems over time while social skills had a buffering effect. Peer rejection had a more prominent role in influencing internalizing outcomes; however, this influence did not extend to externalizing problems. These findings lend support to the growing body of research underscoring the dynamic and complex relationship between behavioral problems across development. As prevention and intervention efforts for males are developed, it is critical to consider sexual abuse victimization and the multi-systemic risk and resilience processes.
C1 [Elkins, Jennifer] Univ Georgia, Sch Social Work, 279 Williams, Athens, GA 30602 USA.
RP Elkins, J (reprint author), Univ Georgia, Sch Social Work, 279 Williams, Athens, GA 30602 USA.
EM jelkins@uga.edu
NR 53
TC 0
Z9 0
U1 0
U2 6
PU ROUTLEDGE JOURNALS, TAYLOR & FRANCIS LTD
PI ABINGDON
PA 2-4 PARK SQUARE, MILTON PARK, ABINGDON OX14 4RN, OXON, ENGLAND
SN 1554-8732
EI 1554-8740
J9 J PUBLIC CHILD WELF
JI J. Public Child Welf.
PY 2018
VL 12
IS 1
BP 1
EP 22
DI 10.1080/15548732.2017.1298490
PG 22
WC Social Work
SC Social Work
GA GB0PH
UT WOS:000428748300001
DA 2020-02-16
ER

PT J
AU Gul, H
   Solmaz, EY
   Gul, A
   Oner, O
AF Gul, Hesna
   Solmaz, Esra Yurumez
   Gul, Ahmet
   Oner, Ozgur
TI Facebook overuse and addiction among Turkish adolescents: are ADHD and
   ADHD-related problems risk factors?
SO PSYCHIATRY AND CLINICAL PSYCHOPHARMACOLOGY
LA English
DT Article
DE ADHD; Facebook addiction; psychopathologies; impulsivity; risk factors
ID DEFICIT HYPERACTIVITY DISORDER; INTERNET ADDICTION; SOCIAL NETWORKING;
   ATTENTION-DEFICIT; PERSONALITY-TRAITS; COLLEGE-STUDENTS; DEPRESSION;
   SYMPTOMS; MOTIVES; BEHAVIORS
AB OBJECTIVE: In the last decade, using social network sites (SNSs) has grown and become an integral part of daily routine for adolescents. As known, ADHD is a major public health problem for all addiction types, including the Internet and SNSs addiction. Our aim was to examine the effect of ADHD, impulsivity types, using motivations, internalizing and externalizing symptoms on Facebook (FB) overuse and FB addiction among adolescents.
   METHODS: Participants were recruited from ADHD and non-ADHD adolescents who were applied to the child and adolescent psychiatry and have an active FB account. We used FB Use and Motivations Form, the Barratt Impulsiveness Scale (BIS), Bergen FB Addiction Scale (BFAS) and Conners-Wells' Adolescent Self-Report Scale-Long form (CASS: L).
   RESULTS: Our results indicated that ADHD adolescents have more fake FB accounts, have their own accounts for longer time, are using FB for more motivation types and FB overuse is more frequent than in non-ADHD counterparts. According to the degree of FB use, we have shown that adolescents with FB overuse behaviour have more externalizing symptoms and have higher CASS: L and Barrat impulsivity scores than others. Risk factors for FB overuse are: having a fake FB account and having higher ADHD index scores; risk factors for FB addiction are: higher attentional impulsivity, higher conduct problems scores and higher ADHD index scores.
   CONCLUSIONS: The results of this study have improved our understanding about the risk factors of a new behavioural addiction type among adolescents.
C1 [Gul, Hesna] Gulhane Res & Training Hosp, Dept Child & Adolescent Psychiat, MA 0610, Ankara, Turkey.
   [Solmaz, Esra Yurumez] Ankara Univ, Sch Med, Dept Child & Adolescent Psychiat, Ankara, Turkey.
   [Gul, Ahmet] Ufuk Univ, Sch Med, Dept Psychiat, Ankara, Turkey.
   [Oner, Ozgur] Bahcesehir Univ, Sch Med, Dept Child & Adolescent Psychiat, Istanbul, Turkey.
RP Gul, H (reprint author), Gulhane Res & Training Hosp, Dept Child & Adolescent Psychiat, MA 0610, Ankara, Turkey.
EM drhesnagul@gmail.com
RI gul, ahmet/U-8395-2019; Gul, Hesna/F-1002-2018
OI gul, ahmet/0000-0002-7723-3027; Gul, Hesna/0000-0002-1696-1485
NR 66
TC 7
Z9 7
U1 2
U2 12
PU TAYLOR & FRANCIS LTD
PI ABINGDON
PA 2-4 PARK SQUARE, MILTON PARK, ABINGDON OR14 4RN, OXON, ENGLAND
SN 2475-0573
EI 2475-0581
J9 PSYCHIAT CLIN PSYCH
JI Psychiatry Clin. Psychopharmacol.
PY 2018
VL 28
IS 1
BP 80
EP 90
DI 10.1080/24750573.2017.1383706
PG 11
WC Pharmacology & Pharmacy; Psychiatry
SC Pharmacology & Pharmacy; Psychiatry
GA GA3BC
UT WOS:000428201300013
OA DOAJ Gold
DA 2020-02-16
ER

PT J
AU Gumustas, F
   Kutuk, EK
   Yulaf, Y
   Almis, BH
AF Gumustas, Funda
   Kutuk, Emel Koyuncu
   Yulaf, Yasemin
   Almis, Behice Han
TI Psychiatric disorders, developmental, and academic difficulties among
   children and adolescents at-risk for schizophrenia: a controlled study
SO PSYCHIATRY AND CLINICAL PSYCHOPHARMACOLOGY
LA English
DT Article
DE Schizophrenia; offspring; psychopathology; development; academic
   functioning
ID DEFICIT HYPERACTIVITY DISORDER; BIPOLAR DISORDER; MENTAL-DISORDERS;
   CHILDHOOD; PARENTS; METAANALYSIS; ABNORMALITIES; PREDICTORS; SPECTRUM;
   HISTORY
AB OBJECTIVE: The aim of this study was to determine whether there are differences in the presence of developmental delays, academic difficulties, and current mental disorders between offspring of parents with schizophrenia (High risk: HR) and offspring of parents with no mental illness (control group) up to the age of 16 years. The relationship of existing differences with psychosocial difficulties of having a parent with schizophrenia was evaluated.
   METHOD: The sample of the study consisted of 35 HR and 30 control offspring aged 7-16 years. All parents were assessed using the SCID-I by a psychiatrist and offspring using the K-SADS-PL by a child psychiatrist. Information about the early developmental stages and academic difficulties of children were obtained through interviews with healthy parents. Emotional and behavioural problem levels of children were determined by the Strengths and Difficulties Questionnaire (SDQ), Swanson, Nolan, and Pelham-IV Questionnaire (SNAP-IV), the Screen for Child Anxiety Related Emotional Disorders (SCARED), and the Child Depression Inventory (CDI). All assessments were adjusted for socio-demographic variables.
   RESULTS: The rates of generalized anxiety disorders, delayed walking, delayed speech and reading difficulties, the levels of conduct problems (CP), depression, and school phobia were significantly higher in HR offspring than in control. When adjusted for socio-demographic variables, the presence of delayed speech and reading difficulties and only CP levels continued to be significantly higher in HR group (p < .05). These differences were not associated with gender of ill parent, duration of parental illness, and hospitalization in affected group (p > .05).
   CONCLUSION: Internalizing problems such as anxiety and depression are considered as a psychosocial result of having a schizophrenic parent. The higher rates of speech delay, reading difficulties, and CP level might be genetically associated with schizophrenia.
C1 [Gumustas, Funda] Marmara Univ Educ Res Hosp, Child & Adolescent Psychiat Clin, Muhsin Yazicioglu St 10, TR-34899 Istanbul, Turkey.
   [Kutuk, Emel Koyuncu] Bartin State Hosp, Psychiat Clin, Bartin, Turkey.
   [Yulaf, Yasemin] Istanbul Gelisim Univ, Psychol Dept, Istanbul, Turkey.
   [Almis, Behice Han] Adiyaman Univ Educ Res Hosp, Psychiat Clin, Adiyaman, Turkey.
RP Gumustas, F (reprint author), Marmara Univ Educ Res Hosp, Child & Adolescent Psychiat Clin, Muhsin Yazicioglu St 10, TR-34899 Istanbul, Turkey.
EM fundagumustas@gmail.com
NR 35
TC 0
Z9 0
U1 4
U2 8
PU TAYLOR & FRANCIS LTD
PI ABINGDON
PA 2-4 PARK SQUARE, MILTON PARK, ABINGDON OR14 4RN, OXON, ENGLAND
SN 2475-0573
EI 2475-0581
J9 PSYCHIAT CLIN PSYCH
JI Psychiatry Clin. Psychopharmacol.
PY 2018
VL 28
IS 2
BP 142
EP 148
DI 10.1080/24750573.2017.1394803
PG 7
WC Pharmacology & Pharmacy; Psychiatry
SC Pharmacology & Pharmacy; Psychiatry
GA GA3BH
UT WOS:000428201800005
OA DOAJ Gold
DA 2020-02-16
ER

PT J
AU McLean, L
   Steindl, SR
   Bambling, M
AF McLean, Lisa
   Steindl, Stanley R.
   Bambling, Matthew
TI Compassion-Focused Therapy as an Intervention for Adult Survivors of
   Sexual Abuse
SO JOURNAL OF CHILD SEXUAL ABUSE
LA English
DT Article
DE Sexual abuse; treatment; adult survivors; theoretical issues
ID EMOTION REGULATION DIFFICULTIES; RANDOMIZED CONTROLLED-TRIAL; PTSD
   SYMPTOM SEVERITY; SELF-COMPASSION; SOCIAL SUPPORT; PSYCHOLOGICAL
   RESILIENCE; AVOIDANCE SYMPTOMS; EATING-DISORDERS; SHAME; ASSAULT
AB Child sexual abuse can have long-term negative impacts across psychological, physical, and interpersonal domains. Some of the common issues for survivors of sexual abuse include shame and self-blame, attachment-based difficulties, avoidant coping strategies, and reduced capacity for self-compassion. Compassion-focused therapy is a transdiagnostic intervention that specifically responds to these concerns. Compassion-focused therapy was originally developed for clients who experience high levels of shame and self-criticism and aims to strengthen the soothing and affiliative system through the cultivation of compassion. This article will highlight the theoretical alignment between some of the common issues and impacts associated with experiences of sexual abuse, with the core underlying principles of compassion-focused therapy. This includes (a) the capacity of the therapy's evolutionary framework to reduce perceptions of self-blame, (b) the cultivation of compassion to respond to feelings of shame, (c) acknowledgment of the role of early attachment experiences and facilitation of corrective affiliative experiences, (d) regulation of the threat-based system following trauma, and (e) provision of an alternative to avoidant-based coping by responding to distress with compassion. It is proposed that the theoretical framework and core focus and aims of compassion-focused therapy are highly applicable for survivors of sexual abuse and therefore holds significant promise as a treatment option for this client group.
C1 [McLean, Lisa] Univ Queensland, Mayne Med Sch, Sch Med, Herston Rd, Herston, Qld 4006, Australia.
   [Steindl, Stanley R.] Univ Queensland, Sch Psychol, St Lucia, Qld, Australia.
   [Bambling, Matthew] Univ Queensland, Mayne Med Sch, Sch Med, Herston, Qld, Australia.
RP McLean, L (reprint author), Univ Queensland, Mayne Med Sch, Sch Med, Herston Rd, Herston, Qld 4006, Australia.
EM lisa.mclean@uqconnect.edu.au
RI bambling, matthew/B-7878-2015
NR 72
TC 1
Z9 1
U1 0
U2 21
PU ROUTLEDGE JOURNALS, TAYLOR & FRANCIS LTD
PI ABINGDON
PA 2-4 PARK SQUARE, MILTON PARK, ABINGDON OX14 4RN, OXON, ENGLAND
SN 1053-8712
EI 1547-0679
J9 J CHILD SEX ABUS
JI J. Child Sex. Abus.
PY 2018
VL 27
IS 2
BP 161
EP 175
DI 10.1080/10538712.2017.1390718
PG 15
WC Psychology, Clinical; Family Studies
SC Psychology; Family Studies
GA GA2ZN
UT WOS:000428196700005
PM 29131716
DA 2020-02-16
ER

PT J
AU Camisasca, E
   Miragoli, S
   Ionio, C
   Milani, L
   Di Blasio, P
AF Camisasca, Elena
   Miragoli, Sarah
   Ionio, Chiara
   Milani, Luca
   Di Blasio, Paola
TI Post-partum depressive symptoms and child behavior: The mediational role
   of maternal mind-mindedness
SO CHILDRENS HEALTH CARE
LA English
DT Article
ID INFANT ATTACHMENT SECURITY; POSTTRAUMATIC STRESS; POSTNATAL DEPRESSION;
   PARENTING STRESS; MOTHERS; ADJUSTMENT; FATHERS; PSYCHOPATHOLOGY;
   ASSOCIATION; DISCIPLINE
AB The present study's first aim is to verify whether depressive symptoms, measured at 87-hours and at 3-months post-partum, are associated with maternal mind-mindedness (the proclivity to treat infants as individuals with minds) and children's behavior (at 17months, T3). The second aim is to investigate, at T3, whether maternal mind-mindedness mediates the relationship between depressive symptoms and children's behavior. 46 mother-infant dyads participated in the study. No correlations are found among early depressive symptoms, mind-mindedness, and children's behaviors. At T3, impaired mind-mindedness mediates the effects of cognitive depressive symptoms on children's internalizing behaviors. Somatic symptoms, conjointly with impaired mind-mindedness, predicted externalizing behaviors.
C1 [Camisasca, Elena; Miragoli, Sarah; Ionio, Chiara; Milani, Luca; Di Blasio, Paola] Univ Telemat eCampus, Fac Psychol, Novedrate, Italy.
   [Camisasca, Elena] Univ Cattolica Sacro Cuore, Psychol Dept, CR Idee, Milan, Italy.
RP Camisasca, E (reprint author), Univ Telemat E Campus, Fac Psychol, Via Ismbardi 10, I-22060 Novedrate, CO, Italy.
RI Milani, Luca/S-5077-2019; Ionio, Chiara/B-7316-2017
OI Milani, Luca/0000-0003-0218-458X; Miragoli, Sarah/0000-0002-1294-4557;
   CAMISASCA, ELENA/0000-0001-5309-9399; Ionio, Chiara/0000-0002-0163-3841
NR 62
TC 2
Z9 2
U1 0
U2 4
PU ROUTLEDGE JOURNALS, TAYLOR & FRANCIS LTD
PI ABINGDON
PA 2-4 PARK SQUARE, MILTON PARK, ABINGDON OX14 4RN, OXON, ENGLAND
SN 0273-9615
EI 1532-6888
J9 CHILD HEALTH CARE
JI Child. Health Care
PY 2018
VL 47
IS 2
BP 165
EP 183
DI 10.1080/02739615.2017.1318389
PG 19
WC Public, Environmental & Occupational Health
SC Public, Environmental & Occupational Health
GA GA1RD
UT WOS:000428093700004
DA 2020-02-16
ER

PT J
AU Laghi, F
   Lonigro, A
   Pallini, S
   Baiocco, R
AF Laghi, Fiorenzo
   Lonigro, Antonia
   Pallini, Susanna
   Baiocco, Roberto
TI Emotion Regulation and Empathy: Which Relation with Social Conduct?
SO JOURNAL OF GENETIC PSYCHOLOGY
LA English
DT Article
DE Empathy concern; externalizing; internalizing; perspective taking;
   prosocial; reappraisal; suppression
ID INDIVIDUAL-DIFFERENCES; QUESTIONNAIRE; ASSOCIATIONS; BEHAVIORS
AB A shared consensus among researchers deals with the positive association between the ability to effectively regulate and manage one's emotion and the engagement in empathic behavior and morally desirable actions. This study was designed to investigate how dispositional reliance on suppression and reappraisal differently impacted on the cognitive and affective components of empathy and on social conduct, distinguishing among prosocial, internalizing, and externalizing behaviors. Two hundred nineteen middle adolescents were enrolled and fulfilled self-reports assessing emotion regulation strategies, empathy, and social behaviors. The results suggest that there are important distinctions among the emotion regulation strategies and the components of empathy as they relate to one another and to prosocial behavior and problem conduct. Specifically, cognitive reappraisal was related to prosocial behavior through empathic concern. While internalizing behavior was associated with emotion regulation strategies, externalizing behavior was only related to perspective-taking ability. Delimitations and practical implications were discussed.
C1 [Laghi, Fiorenzo; Lonigro, Antonia; Baiocco, Roberto] Sapienza Univ Rome, Dept Social & Dev Psychol, Via Marsi 78, I-00185 Rome, Italy.
   [Pallini, Susanna] Univ Rome Tre, Dept Educ, Rome, Italy.
RP Laghi, F (reprint author), Sapienza Univ Rome, Dept Social & Dev Psychol, Via Marsi 78, I-00185 Rome, Italy.
EM fiorenzo.laghi@uniroma1.it
RI Lonigro, Antonia/AAA-8139-2019; Laghi, Fiorenzo/AAA-9780-2019; Baiocco,
   Roberto/B-2728-2010
OI Laghi, Fiorenzo/0000-0003-3969-4292; Baiocco,
   Roberto/0000-0002-6372-3762; PALLINI, Susanna/0000-0003-4067-0343
NR 41
TC 2
Z9 2
U1 2
U2 19
PU ROUTLEDGE JOURNALS, TAYLOR & FRANCIS LTD
PI ABINGDON
PA 2-4 PARK SQUARE, MILTON PARK, ABINGDON OX14 4RN, OXON, ENGLAND
SN 0022-1325
EI 1940-0896
J9 J GENET PSYCHOL
JI J. Genet. Psychol.
PY 2018
VL 179
IS 2
BP 62
EP 70
DI 10.1080/00221325.2018.1424705
PG 9
WC Psychology, Developmental; Psychology; Psychology, Multidisciplinary
SC Psychology
GA FZ9SV
UT WOS:000427952800002
PM 29384468
DA 2020-02-16
ER

PT J
AU Ford, JD
   Charak, R
   Modrowski, CA
   Kerig, PK
AF Ford, Julian D.
   Charak, Ruby
   Modrowski, Crosby A.
   Kerig, Patricia K.
TI PTSD and dissociation symptoms as mediators of the relationship between
   polyvictimization and psychosocial and behavioral problems among
   justice-involved adolescents
SO JOURNAL OF TRAUMA & DISSOCIATION
LA English
DT Review
DE Polyvictimization; trauma; dissociation; PTSD; adolescents; juvenile
   justice
ID POSTTRAUMATIC-STRESS-DISORDER; ADVERSE CHILDHOOD EXPERIENCES; YOUNG
   BLACK-MEN; POLY-VICTIMIZATION; TRAUMA EXPOSURE; HEALTH OUTCOMES;
   HISTORICAL TRAUMA; COMMUNITY SAMPLE; NATIONAL SAMPLE; COMPLEX TRAUMA
AB Polyvictimization (PV) has been shown to be associated with psychosocial and behavioral impairment in community and high risk populations, including youth involved in juvenile justice. However, the mechanisms accounting for these adverse outcomes have not been empirically delineated. Symptoms of posttraumatic stress disorder (PTSD) and dissociation are documented sequelae of PV and are associated with a wide range of behavioral/emotional problems. This study used a cross-sectional research design and bootstrapped multiple mediation analyses with self-report measures completed by a large sample of justice-involved youth (N=809, ages 12-19years old, 27% female, 46.5% youth of color) to test the hypothesis that PTSD and dissociation symptoms mediate the relationship between PV and problems with anger, depression/anxiety, alcohol/drug use, and somatic complaints after controlling for the effects of exposure to violence and adversities related to juvenile justice involvement. As hypothesized, PTSD symptoms mediated the relationship of PV with all outcomes except alcohol/drug use problems (which had an unmediated direct association with PV). Partially supporting study hypotheses, dissociation symptoms mediated the relationship between PV and internalizing problems (i.e., depression anxiety; suicide ideation). Implications are discussed for prospective research demarcating the mechanisms linking PV and adverse outcomes in juvenile justice and other high risk populations.
C1 [Ford, Julian D.] Univ Connecticut, Ctr Hlth, Dept Psychiat, Farmington, CT 06032 USA.
   [Charak, Ruby] Univ Texas Rio Grande Valley, Dept Psychol Sci, Edinburg, TX USA.
   [Modrowski, Crosby A.; Kerig, Patricia K.] Univ Utah, Dept Psychol, Salt Lake City, UT 84112 USA.
RP Ford, JD (reprint author), Univ Connecticut, Ctr Hlth, MC1410,263 Farmington Ave, Farmington, CT 06030 USA.
EM jford@uchc.edu
NR 110
TC 2
Z9 2
U1 4
U2 13
PU ROUTLEDGE JOURNALS, TAYLOR & FRANCIS LTD
PI ABINGDON
PA 2-4 PARK SQUARE, MILTON PARK, ABINGDON OX14 4RN, OXON, ENGLAND
SN 1529-9732
EI 1529-9740
J9 J TRAUMA DISSOCIATIO
JI J. Trauma Dissociation
PY 2018
VL 19
IS 3
SI SI
BP 325
EP 346
DI 10.1080/15299732.2018.1441354
PG 22
WC Psychology, Clinical; Psychiatry
SC Psychology; Psychiatry
GA FZ9QV
UT WOS:000427947500004
PM 29547076
DA 2020-02-16
ER

PT J
AU Rubens, SL
   Gudino, OG
   Fite, PJ
   Grande, JM
AF Rubens, Sonia L.
   Gudino, Omar G.
   Fite, Paula J.
   Grande, Jessica M.
TI Individual and Neighborhood Stressors, Sleep Problems, and Symptoms of
   Anxiety and Depression Among Latino Youth
SO AMERICAN JOURNAL OF ORTHOPSYCHIATRY
LA English
DT Article
DE anxiety; depression; negative life events; neighborhood disadvantage;
   sleep problems
ID EUROPEAN-AMERICAN CHILDREN; PEDIATRIC PRIMARY-CARE; LIFE EVENTS;
   POSTTRAUMATIC-STRESS; PSYCHIATRIC-DISORDERS; MEXICAN-AMERICAN;
   RISK-FACTORS; LOW-INCOME; ADOLESCENTS; DISADVANTAGE
AB Limited research has examined the relation between exposure to stressors and internalizing symptoms among Latino adolescents, including factors that account for this relation. This study examined whether sleep played a role in the relation between exposure to neighborhood-(i.e., neighborhood disadvantage) and individual-level (i.e., negative life events) stressors and symptoms of anxiety and depression among a sample of 144 low-income, Latino adolescents (54% males, mean age = 16.25, SD = 1.46) attending a charter high school in a large, Midwestern city. The bias corrected bootstrap method was used to evaluate indirect effects. Significant findings indicated an indirect effect via sleep problems in the link between negative life events and anxiety. Alternative models were also explored. Results suggest that sleep problems are important to consider for interventions among Latino youth, particularly those exposed to neighborhood and individual stressors, as this may also have implications for reducing internalizing symptoms among this population.
C1 [Rubens, Sonia L.; Grande, Jessica M.] Univ New Orleans, Dept Psychol, Geol & Psychol Bldg,Room 2001,2000 Lakeshore Dr, New Orleans, LA 70148 USA.
   [Gudino, Omar G.] Univ Denver, Dept Psychol, Denver, CO 80208 USA.
   [Fite, Paula J.] Univ Kansas, Clin Child Psychol Program, Lawrence, KS 66045 USA.
RP Rubens, SL (reprint author), Univ New Orleans, Dept Psychol, Geol & Psychol Bldg,Room 2001,2000 Lakeshore Dr, New Orleans, LA 70148 USA.
EM slrubens@uno.edu
OI Gudino, Omar/0000-0001-8280-1562
NR 68
TC 3
Z9 3
U1 0
U2 2
PU AMER PSYCHOLOGICAL ASSOC
PI WASHINGTON
PA 750 FIRST ST NE, WASHINGTON, DC 20002-4242 USA
SN 0002-9432
EI 1939-0025
J9 AM J ORTHOPSYCHIAT
JI Am. J. Orthopsychiatr.
PY 2018
VL 88
IS 2
BP 161
EP 168
DI 10.1037/ort0000234
PG 8
WC Psychiatry; Social Work
SC Psychiatry; Social Work
GA FZ3HK
UT WOS:000427477500005
PM 27977282
DA 2020-02-16
ER

PT J
AU Borschuk, AP
   Rodweller, C
   Salorio, CF
AF Borschuk, Adrienne P.
   Rodweller, Casey
   Salorio, Cynthia F.
TI The influence of comorbid asthma on the severity of symptoms in children
   with attention-deficit hyperactivity disorder
SO JOURNAL OF ASTHMA
LA English
DT Article
DE ADHD; asthma; attention-deficit hyperactivity disorder; emotional
   functioning; pediatrics
ID DEFICIT/HYPERACTIVITY DISORDER; CHILDHOOD ASTHMA; ADHD SYMPTOMS;
   ASSOCIATION; IMPACT; MEDICATION; DISABILITY; ANXIETY; ADULTS; RISK
AB Objective: The current study examined the association between asthma and attention-deficit hyperactivity disorder (ADHD) symptoms in a clinical pediatric sample. Methods: Demographic and neuropsychological data for children with a billing diagnosis of ADHD were extracted from a clinical database. Families completed standard rating scales. Seventy-one patients with a co-morbid asthma diagnosis were identified and matched by age to a group of 71 patients with only ADHD. Results: Children with asthma and ADHD were more likely to display clinically elevated levels of hyperactivity, externalizing behaviors, anxiety, and hyperactive/impulsive behaviors compared to children with ADHD alone. Boys with asthma and ADHD had more symptoms than boys with only ADHD of somatization and emotional internalizing, while girls with asthma and ADHD had more symptoms of hyperactivity/impulsivity, conduct problems, anxiety, and emotional internalizing compared to girls with only ADHD. Conclusions: Findings suggest that in children with ADHD, co-morbid asthma is associated with increased behavioral and internalizing symptoms, with distinct gender differences present. Increased behavioral and internalizing symptoms seen in children with both asthma and ADHD may be due to the burden of their medical condition. No difference was found on cognitive variables, suggesting chronic hypoxia may be less influential in explaining these differences. Future research should determine the specific mechanisms of these differences.
C1 [Borschuk, Adrienne P.; Rodweller, Casey; Salorio, Cynthia F.] Kennedy Krieger Inst, Dept Behav Psychol, 707 North Broadway, Baltimore, MD 21205 USA.
   [Borschuk, Adrienne P.; Rodweller, Casey; Salorio, Cynthia F.] Kennedy Krieger Inst, Dept Neuropsychol, 707 North Broadway, Baltimore, MD 21205 USA.
   [Borschuk, Adrienne P.; Rodweller, Casey; Salorio, Cynthia F.] Kennedy Krieger Inst, Dept Pediat Rehabil, 707 North Broadway, Baltimore, MD 21205 USA.
   [Salorio, Cynthia F.] Johns Hopkins Univ, Sch Med, Dept Psychiat & Behav Sci, Baltimore, MD 21205 USA.
   [Salorio, Cynthia F.] Johns Hopkins Univ, Sch Med, Dept Phys Med & Rehabil, Baltimore, MD USA.
RP Salorio, CF (reprint author), Kennedy Krieger Inst, Dept Behav Psychol, 707 North Broadway, Baltimore, MD 21205 USA.; Salorio, CF (reprint author), Kennedy Krieger Inst, Dept Neuropsychol, 707 North Broadway, Baltimore, MD 21205 USA.; Salorio, CF (reprint author), Kennedy Krieger Inst, Dept Pediat Rehabil, 707 North Broadway, Baltimore, MD 21205 USA.
EM salorio@kennedykrieger.org
NR 49
TC 2
Z9 2
U1 0
U2 3
PU TAYLOR & FRANCIS LTD
PI ABINGDON
PA 2-4 PARK SQUARE, MILTON PARK, ABINGDON OR14 4RN, OXON, ENGLAND
SN 0277-0903
EI 1532-4303
J9 J ASTHMA
JI J. Asthma
PY 2018
VL 55
IS 1
BP 66
EP 72
DI 10.1080/02770903.2017.1306549
PG 7
WC Allergy; Respiratory System
SC Allergy; Respiratory System
GA FZ2JG
UT WOS:000427403500009
PM 28459608
DA 2020-02-16
ER

PT J
AU Cimino, S
   Cerniglia, L
AF Cimino, Silvia
   Cerniglia, Luca
TI A Longitudinal Study for the Empirical Validation of an Etiopathogenetic
   Model of Internet Addiction in Adolescence Based on Early Emotion
   Regulation
SO BIOMED RESEARCH INTERNATIONAL
LA English
DT Article
ID POSTTRAUMATIC-STRESS-DISORDER; COGNITIVE-BEHAVIORAL MODEL; GAMING
   DISORDER; SOCIAL NETWORKING; CONSCIOUSNESS; ASSOCIATION; SYMPTOMS;
   EVENTS; SAMPLE; STATES
AB Several etiopathogenetic models have been conceptualized for the onset of Internet Addiction (IA). However, no study had evaluated the possible predictive effect of early emotion regulation strategies on the development of IA in adolescence. In a sample of N = 142 adolescents with Internet Addiction, this twelve-year longitudinal study aimed at verifying whether and how emotion regulation strategies (self-focused versus other-focused) at two years of age were predictive of school-age children's internalizing/externalizing symptoms, which in turn fostered Internet Addiction (compulsive use of the Web versus distressed use) in adolescence. Our results confirmed our hypotheses demonstrating that early emotion regulation has an impact on the emotional-behavioral functioning in middle childhood (8 years of age), which in turn has an influence on the onset of IA in adolescence. Moreover, our results showed a strong, direct statistical link between the characteristics of emotion regulation strategies in infancy and IA in adolescence. These results indicate that a common root of unbalanced emotion regulation could lead to two different manifestations of Internet Addiction in youths and could be useful in the assessment and treatment of adolescents with IA.
C1 [Cimino, Silvia] Sapienza Univ Rome, Fac Med & Psychol, Dept Dynam & Clin Psychol, Rome, Italy.
   [Cerniglia, Luca] Uninettuno Telemat Int Univ, Rome, Italy.
RP Cerniglia, L (reprint author), Uninettuno Telemat Int Univ, Rome, Italy.
EM l.cerniglia@uninettunouniversity.net
RI Cerniglia, Luca/H-6943-2019
OI Cerniglia, Luca/0000-0002-6115-288X
NR 62
TC 6
Z9 6
U1 4
U2 13
PU HINDAWI LTD
PI LONDON
PA ADAM HOUSE, 3RD FLR, 1 FITZROY SQ, LONDON, W1T 5HF, ENGLAND
SN 2314-6133
EI 2314-6141
J9 BIOMED RES INT
JI Biomed Res. Int.
PY 2018
AR 4038541
DI 10.1155/2018/4038541
PG 8
WC Biotechnology & Applied Microbiology; Medicine, Research & Experimental
SC Biotechnology & Applied Microbiology; Research & Experimental Medicine
GA FY6TN
UT WOS:000426995700001
PM 29707569
OA DOAJ Gold, Green Published
DA 2020-02-16
ER

PT J
AU Kao, K
   Doan, SN
   St John, AM
   Meyer, JS
   Tarullo, AR
AF Kao, Katie
   Doan, Stacey N.
   St John, Ashley M.
   Meyer, Jerrold S.
   Tarullo, Amanda R.
TI Salivary cortisol reactivity in preschoolers is associated with hair
   cortisol and behavioral problems
SO STRESS-THE INTERNATIONAL JOURNAL ON THE BIOLOGY OF STRESS
LA English
DT Article
DE Salivary cortisol reactivity; hair cortisol; preschool; externalizing
   problems; stress; hypothalamic-pituitary-adrenal axis
ID ALPHA-AMYLASE REACTIVITY; EARLY FAMILIAL ADVERSITY; UNDER-THE-CURVE;
   STRESS-REACTIVITY; INDIVIDUAL-DIFFERENCES; SOCIOECONOMIC-STATUS;
   CHILDREN; HERITABILITY; GENDER; TEMPERAMENT
AB The interplay between children's cortisol reactivity to challenge and cumulative cortisol exposure is not well understood. Examining the role of cortisol reactivity in early childhood may elucidate biological mechanisms that contribute to children's chronic physiological stress and behavioral dysregulation. In a sample of 65 preschool-aged children, we examined the relation between children's salivary cortisol reactivity to challenging tasks and their hair cortisol concentration (HCC). While both are biomarkers of the hypothalamic-pituitary-adrenal (HPA) axis, salivary cortisol reactivity reflects an acute cortisol response to a stressor and HCC reflects cumulative cortisol exposure. In addition, we examined the relations of these stress biomarkers with internalizing and externalizing problems. Salivary cortisol reactivity was associated with higher HCC and with increased externalizing behaviors. Child HCC also was positively correlated with parent HCC. Results highlight the contributions of salivary cortisol reactivity to children's cumulative cortisol exposure, which may add to their biological risk for health problems later. The observed association between externalizing problems and salivary cortisol reactivity indicates concordances between dysregulated behavioral reactions and dysregulated cortisol responses to challenges. The finding that salivary cortisol reactivity to challenge in early childhood plays a role in children's cumulative cortisol exposure and behavioral development suggests pathways through which cortisol reactivity may influence long-term physical and mental health.
C1 [Kao, Katie; St John, Ashley M.; Tarullo, Amanda R.] Boston Univ, Dept Psychol & Brain Sci, 64 Cummington Mall, Boston, MA 02215 USA.
   [Doan, Stacey N.] Claremont Mckenna Coll, Claremont, CA 91711 USA.
   [Meyer, Jerrold S.] Univ Massachusetts, Psychol, Amherst, MA 01003 USA.
RP Kao, K (reprint author), Boston Univ, Dept Psychol & Brain Sci, 64 Cummington Mall, Boston, MA 02215 USA.
EM katiekao@bu.edu
OI Doan, Stacey/0000-0003-3661-2175
NR 49
TC 8
Z9 8
U1 2
U2 8
PU TAYLOR & FRANCIS LTD
PI ABINGDON
PA 2-4 PARK SQUARE, MILTON PARK, ABINGDON OR14 4RN, OXON, ENGLAND
SN 1025-3890
EI 1607-8888
J9 STRESS
JI Stress
PY 2018
VL 21
IS 1
BP 28
EP 35
DI 10.1080/10253890.2017.1391210
PG 8
WC Behavioral Sciences; Endocrinology & Metabolism; Neurosciences
SC Behavioral Sciences; Endocrinology & Metabolism; Neurosciences &
   Neurology
GA FX5YX
UT WOS:000426159600004
PM 29065770
DA 2020-02-16
ER

PT J
AU Wangby-Lundh, M
   Klingstedt, ML
   Bergman, LR
   Ferrer-Wreder, L
AF Wangby-Lundh, Margit
   Klingstedt, Marie-Louise
   Bergman, Lars R.
   Ferrer-Wreder, Laura
TI Swedish adolescent girls in special residential treatment: A
   person-oriented approach to the identification of problem syndromes
SO NORDIC PSYCHOLOGY
LA English
DT Article
DE girls; externalizing problems; internalizing problems; syndromes;
   residential care; cluster analysis
ID FEMALE JUVENILE-OFFENDERS; ABUSE DIAGNOSIS ADAD; DRUG-ABUSE;
   CLUSTER-ANALYSIS; PSYCHIATRIC-DISORDERS; POSTTRAUMATIC-STRESS;
   ANTISOCIAL-BEHAVIOR; GENDER DIFFERENCES; MENTAL-HEALTH; RISK PROFILES
AB The purpose of this series of three cross-sectional studies was to identify typical syndromes of self-reported externalizing and internalizing problems, and examine their overlap, among adolescent girls and young women in Swedish special residential homes for young people (N=713). The associations with some family background factors were also investigated. Data came from a research register at the Swedish National Board of Institutional Care and concerned structured interviews with all girls admitted to these homes from 1997 to 2001. An advanced clustering procedure was applied and significant syndrome structures were retrieved in both the externalizing and internalizing area. Among the nine externalizing syndromes were a low-problem syndrome and two multiple-problem syndromes, one combining aggressive behavior, alcohol use/abuse and criminality, and the other combining drug abuse with property/drug offenses. Among the seven internalizing syndromes were a low-problem syndrome, an anxiety/depression syndrome and a generalized internalizing syndrome with particularly high rates of physical and sexual abuse. Results supported the theoretical assumption, made within a holistic-interactionistic paradigm, that adjustment problems would co-occur in a limited number of syndromes. When the overlap between externalizing and internalizing syndromes was considered, good adjustment was generalized between the two areas, whereas there appeared to be an increased risk of having an internalizing syndrome among girls with externalizing syndromes related to aggressive behavior. It is of great importance to consider the full problem pattern of girls with externalizing adjustment problems, including internalizing problems and histories of physical and sexual abuse, when considering subgroups in need of different treatment regimes.
C1 [Wangby-Lundh, Margit] Lund Univ, Dept Psychol, Lund, Sweden.
   [Klingstedt, Marie-Louise] Malardalens Univ, Sch Hlth Care & Social Welf, Div Psychol, Vasteras, Sweden.
   [Klingstedt, Marie-Louise; Bergman, Lars R.; Ferrer-Wreder, Laura] Stockholm Univ, Dept Psychol, Stockholm, Sweden.
RP Wangby-Lundh, M (reprint author), Lund Univ, Dept Psychol, Lund, Sweden.
EM margit.wangby@psy.lu.se
FU Swedish National Board of Institutional Care [2001/0025]
FX This research was supported by the Swedish National Board of
   Institutional Care [grant number 2001/0025].
NR 71
TC 3
Z9 3
U1 1
U2 5
PU ROUTLEDGE JOURNALS, TAYLOR & FRANCIS LTD
PI ABINGDON
PA 2-4 PARK SQUARE, MILTON PARK, ABINGDON OX14 4RN, OXON, ENGLAND
SN 1901-2276
EI 1904-0016
J9 NORD PSYCHOL
JI Nord. Psychol.
PY 2018
VL 70
IS 1
BP 17
EP 46
DI 10.1080/19012276.2017.1323663
PG 30
WC Psychology, Multidisciplinary
SC Psychology
GA FX1DG
UT WOS:000425787700003
DA 2020-02-16
ER

PT J
AU Hollmann, J
   Gorges, J
   Wild, E
AF Hollmann, Jelena
   Gorges, Julia
   Wild, Elke
TI You Will Attain My Goal The Structure of Parental Goals for Children
   Based on an Adapted Version of the Aspirations Index
SO EUROPEAN JOURNAL OF PSYCHOLOGICAL ASSESSMENT
LA English
DT Article
DE parental goals for children; Aspirations Index; hierarchical structure;
   reliability
ID SELF-DETERMINATION THEORY; AMERICAN-DREAM; FIT INDEXES; ADOLESCENTS;
   VALUES; SOCIALIZATION; ANTECEDENTS; BEHAVIOR; VIEW
AB This paper deals with parental goals for children, that is, goals parents want their children to attain by the time they reach adulthood. Presenting an adaption of the German Aspirations Index to assess parental goals for children (AI-PG), factorial structure and psychometric properties in a nonclinical sample of German parents of children between 10 and 15 years of age were investigated. Parents (N-T1 = 948; N-T2 = 670) rated the importance of different parental goals for children. The AI-PG structure was first examined in a subsample of mothers using confirmatory factor analyses. Main results provided support for the hypothesized hierarchical factorial structure. Accordingly, the given 21 items can be assigned to seven first-order factors that reflect goal-contents, and two second-order factors that reflect goals' motivational orientation as either intrinsic or extrinsic. The questionnaire shows good psychometric properties (i.e., homogeneity, model-based reliability, and stability). Multiple-group analyses confirmed measurement invariance across informants (mothers and fathers), gender of target children (daughters and sons), and measurement time points. Small but significant relationships of the scales with need-threatened environment, parenting practices, and child internalizing behavior problems added to the scale's construct validity. Results are discussed in terms of the fruitfulness of a concept of parental goals for children within self-determination theory.
C1 [Hollmann, Jelena; Gorges, Julia; Wild, Elke] Bielefeld Univ, Dept Psychol, Bielefeld, Germany.
RP Hollmann, J (reprint author), Univ Bielefeld, Dept Psychol, Educ Psychol, POB 100131, D-33501 Bielefeld, Germany.
EM jelena.hollmann@uni-bielefeld.de
RI Gorges, Julia/R-4303-2018
FU German Federal Ministry of Education and Research (BMBF)Federal Ministry
   of Education & Research (BMBF) [01 GJ 0983/84]
FX This research was funded by the German Federal Ministry of Education and
   Research (BMBF), Support Code: 01 GJ 0983/84. We thank all schools'
   executives for their support and students along with their families for
   their participation. We thank Anastasia Byler for native speaker advice.
NR 28
TC 0
Z9 0
U1 3
U2 5
PU HOGREFE & HUBER PUBLISHERS
PI GOTTINGEN
PA MERKELSTR 3, D-37085 GOTTINGEN, GERMANY
SN 1015-5759
EI 2151-2426
J9 EUR J PSYCHOL ASSESS
JI Eur. J. Psychol. Assess.
PD JAN
PY 2018
VL 34
IS 1
BP 22
EP 29
DI 10.1027/1015-5759/a000317
PG 8
WC Psychology, Applied
SC Psychology
GA FW3NG
UT WOS:000425213700004
DA 2020-02-16
ER

PT J
AU Nusslock, R
   Shackman, AJ
   McMenamin, BW
   Greischar, LL
   Davidson, RJ
   Kovacs, M
AF Nusslock, Robin
   Shackman, Alexander J.
   McMenamin, Brenton W.
   Greischar, Lawrence L.
   Davidson, Richard J.
   Kovacs, Maria
TI Comorbid anxiety moderates the relationship between depression history
   and prefrontal EEG asymmetry
SO PSYCHOPHYSIOLOGY
LA English
DT Article
DE anxiety; comorbidity; depression; frontal EEG asymmetry
ID FRONTAL CORTICAL ACTIVITY; COMMON MENTAL-DISORDERS; SUBSTANCE USE
   DISORDERS; BRAIN ACTIVITY; MAJOR DEPRESSION; HIERARCHICAL MODEL; MOOD;
   PATTERNS; RISK; ADOLESCENTS
AB The internalizing spectrum of psychiatric disordersdepression and anxietyare common, highly comorbid, and challenging to treat. Individuals with childhood onset depression have a particularly poor prognosis. There is compelling evidence that individuals with depression display reduced resting-state EEG activity at sensors overlying the left prefrontal cortex, even during periods of remission, but it remains unknown whether this asymmetry is evident among individuals with a comorbid anxiety disorder. Here, we demonstrate that women with a history of childhood onset depression and no anxiety disorder (n = 37) show reduced left lateral frontal activity compared to psychiatrically healthy controls (n=69). In contrast, women with a history of childhood onset depression and pathological levels of anxious apprehension (n=18)as indexed by a current generalized anxiety disorder, obsessive compulsive disorder, or separation anxiety disorder diagnosiswere statistically indistinguishable from healthy controls. Collectively, these observations suggest that anxious apprehension can mask the relationship between prefrontal EEG asymmetry and depression. These findings have implications for understanding (a) prefrontal EEG asymmetry as a neurophysiological marker of depression, (b) the comorbidity of depression and anxiety, and (c) failures to replicate the relationship between prefrontal EEG asymmetry and depression. More broadly, they set the stage for developing refined interventions for internalizing psychopathology.
C1 [Nusslock, Robin] Northwestern Univ, Dept Psychol, 2029 Sheridan Rd, Evanston, IL 60208 USA.
   [Shackman, Alexander J.] Univ Maryland, Dept Psychol, College Pk, MD 20742 USA.
   [McMenamin, Brenton W.; Greischar, Lawrence L.; Davidson, Richard J.] Univ Wisconsin, Dept Psychol & Psychiat, Madison, WI USA.
   [Davidson, Richard J.] Univ Wisconsin, Ctr Hlth Minds, Madison, WI USA.
   [Kovacs, Maria] Univ Pittsburgh, Sch Med, Dept Psychiat, Pittsburgh, PA USA.
RP Nusslock, R (reprint author), Northwestern Univ, Dept Psychol, 2029 Sheridan Rd, Evanston, IL 60208 USA.
EM nusslock@northwestern.edu
OI Davidson, Richard/0000-0002-8506-4964
FU National Institutes of HealthUnited States Department of Health & Human
   ServicesNational Institutes of Health (NIH) - USA [DA040717, MH069315,
   MH43454, MH056193, MH18-931, HD007151, MH100117, MH077908, MH107444]
FX National Institutes of Health (DA040717, MH069315, MH43454, MH056193,
   MH18-931, HD007151, MH100117, MH077908, MH107444)
NR 53
TC 8
Z9 8
U1 3
U2 5
PU WILEY
PI HOBOKEN
PA 111 RIVER ST, HOBOKEN 07030-5774, NJ USA
SN 0048-5772
EI 1469-8986
J9 PSYCHOPHYSIOLOGY
JI Psychophysiology
PD JAN
PY 2018
VL 55
IS 1
SI SI
AR UNSP e12953
DI 10.1111/psyp.12953
PG 9
WC Psychology, Biological; Neurosciences; Physiology; Psychology;
   Psychology, Experimental
SC Psychology; Neurosciences & Neurology; Physiology
GA FW4MK
UT WOS:000425287500009
PM 28755454
OA Green Accepted
DA 2020-02-16
ER

PT J
AU Broekhuizen, ML
   van Aken, MAG
   Dubas, JS
   Leseman, PPM
AF Broekhuizen, Martine L.
   van Aken, Marcel A. G.
   Dubas, Judith S.
   Leseman, Paul P. M.
TI Child care quality and Dutch 2-and 3-year-olds' socio-emotional
   outcomes: Does the amount of care matter?
SO INFANT AND CHILD DEVELOPMENT
LA English
DT Article
DE amount of child care; child care quality; externalizing behaviour;
   internalizing behaviour; social competence
ID SCHOOL ENTRY; MISSING DATA; PRESCHOOL; TIME; CLASSROOM; BEHAVIORS;
   TODDLER; KINDERGARTEN; ASSOCIATIONS; IMPUTATION
AB High amounts of early child care have sometimes been linked to higher levels of behaviour problems, while high-quality child care has more often been related to fewer behaviour problems and more social competence. The current study investigated whether the level of centre emotional and behavioural support (child care quality) interacted with the amount of child care in predicting children's socio-emotional behaviour. Participants were 417 children (mean age = 27 months) from 61 Dutch daycare centres. The amount of daycare ranged from 1 to 5 days per week (M = 2.3 days). Multi-level analyses showed that, independent of the amount of daycare, high levels of centre emotional and behavioural support were related to more caregiver-rated social competence 1 year later. In addition, children spending 3.5 days or more in highly supportive daycare centres showed the lowest levels of parent-rated externalizing behaviour 1 year later. The findings emphasize (a) that the combined effects of the amount and quality of child care are important and (b) that high-quality early child care is related to children's socio-emotional development. Further policy, practice, and research implications are discussed.
C1 [Broekhuizen, Martine L.; Leseman, Paul P. M.] Univ Utrecht, Fac Social & Behav Sci Child Family & Educ Studie, POB 80140, NL-3508 TC Utrecht, Netherlands.
   [van Aken, Marcel A. G.; Dubas, Judith S.] Univ Utrecht, Fac Social & Behav Sci Dev Psychol, Utrecht, Netherlands.
RP Broekhuizen, ML (reprint author), Univ Utrecht, Fac Social & Behav Sci Child Family & Educ Studie, POB 80140, NL-3508 TC Utrecht, Netherlands.
EM m.l.broekhuizen@uu.nl
FU Netherlands Organization for Scientific Research (NWO)Netherlands
   Organization for Scientific Research (NWO) [411-20-442]; Utrecht
   University
FX Netherlands Organization for Scientific Research (NWO), Grant/Award
   Number: 411-20-442; Utrecht University
NR 65
TC 1
Z9 1
U1 1
U2 17
PU WILEY
PI HOBOKEN
PA 111 RIVER ST, HOBOKEN 07030-5774, NJ USA
SN 1522-7219
J9 INFANT CHILD DEV
JI Infant Child Dev.
PD JAN-FEB
PY 2018
VL 27
IS 1
AR e2043
DI 10.1002/icd.2043
PG 21
WC Psychology, Developmental
SC Psychology
GA FV1XS
UT WOS:000424358700005
DA 2020-02-16
ER

PT J
AU Finger, B
   Jobin, A
   Bernstein, VJ
   Hans, S
AF Finger, Brent
   Jobin, Allison
   Bernstein, Victor J.
   Hans, Sydney
TI Parenting contributors to early emerging problem behaviour in children
   of mothers in methadone maintenance treatment
SO INFANT AND CHILD DEVELOPMENT
LA English
DT Article
DE externalizing problems; internalizing problems; methadone; parenting;
   prenatal drug exposure
ID PRENATAL COCAINE EXPOSURE; CUMULATIVE ENVIRONMENTAL RISK; EXTERNALIZING
   BEHAVIOR; INTERNALIZING PROBLEMS; 2-YEAR-OLD CHILDREN; PRODUCTIVE
   ACTIVITY; PRESCHOOL-CHILDREN; EMOTIONAL-PROBLEMS; MAINTAINED WOMEN;
   YOUNG-CHILDREN
AB This study explored whether variations in parenting provided by mothers with substance-abuse disorders are related to behaviour problems in their young children and whether specific parenting practices are associated with specific types of behaviour problems. Mother-reported and observational assessments were used to examine contributions of parenting behaviour and home environment to internalizing and externalizing behaviour problems in 150 preschool children of mothers receiving methadone-maintenance treatment for heroin addiction. In multivariate analyses, mother-reported child externalizing behaviour was related to greater maternal harshness and to mother history of illicit drug use during pregnancy but not other features of substance use and treatment history. Observer-coded child internalizing behaviour was related to less maternal sensitivity and less provision of learning activities in the home. Additionally, mother report of her own psychopathology symptoms was related to mother-reported, but not observer-coded, child internalizing and externalizing problems. Findings suggest that women in substance abuse treatment should receive parenting interventions and that interventions should focus on increasing maternal sensitivity, reducing harshness, and providing children with cognitively stimulating environments. Findings also suggest that the need for attention to ongoing mental health problems of women in substance abuse treatment-both for their own well-being and the well-being of their children.
C1 [Finger, Brent] Montana State Univ Billings, Psychol, 618-5 Ave F, Billings, MT 59102 USA.
   [Jobin, Allison] Univ Calif San Diego, Dept Psychiat, San Diego, CA 92103 USA.
   [Bernstein, Victor J.] Univ Chicago, Chicago, IL 60637 USA.
   [Hans, Sydney] Univ Chicago, Sch Social Serv Adm, Chicago, IL 60637 USA.
RP Finger, B (reprint author), Montana State Univ Billings, Psychol, 618-5 Ave F, Billings, MT 59102 USA.
EM brent.finger@msubillings.edu
FU National Institute on Drug AbuseUnited States Department of Health &
   Human ServicesNational Institutes of Health (NIH) - USANIH National
   Institute on Drug Abuse (NIDA) [NIDA R01DA-09595]
FX National Institute on Drug Abuse, Grant/Award Number: NIDA R01DA-09595
NR 91
TC 1
Z9 1
U1 2
U2 9
PU WILEY
PI HOBOKEN
PA 111 RIVER ST, HOBOKEN 07030-5774, NJ USA
SN 1522-7219
J9 INFANT CHILD DEV
JI Infant Child Dev.
PD JAN-FEB
PY 2018
VL 27
IS 1
AR e2042
DI 10.1002/icd.2042
PG 18
WC Psychology, Developmental
SC Psychology
GA FV1XS
UT WOS:000424358700004
DA 2020-02-16
ER

PT J
AU O'Neal, C
   Atapattu, R
   Jegathesan, A
   Clement, J
   Ong, E
   Ganesan, A
AF O'Neal, Colleen
   Atapattu, Ranga
   Jegathesan, Anasuya
   Clement, Jennifer
   Ong, Edward
   Ganesan, Asha
TI Classroom Management and Socioemotional Functioning of Burmese Refugee
   Students in Malaysia
SO JOURNAL OF EDUCATIONAL AND PSYCHOLOGICAL CONSULTATION
LA English
DT Article
ID CULTURAL-DIFFERENCES; MENTAL-HEALTH; FOLLOW-UP; CONSULTATION; MODEL;
   INTERVENTION; EDUCATION; YOUTH
AB Access to Malaysian government schools is prohibited for refugee children, and hidden refugee schools only reach a minority of Burmese students in Malaysia. This study used a participatory culture-specific consultation (PCSC) approach to examine the perspectives of Burmese refugee teachers on Burmese refugee student socioemotional issues and classroom management using interviews, observations, a preliminary refugee teacher focus group (N = 10: 4 men, 6 women; M age = 26 years), and a primary focus group with refugee teachers who were Burmese refugees (N = 9: 6 men, 3 women; M age = 30 years). First, themes suggested that societal pressures have an effect on the classroom environment. Second, refugee student behavior and emotions ranged from externalizing to internalizing. Third, refugee teachers relied on traditional Burmese methods for managing serious misbehavior. Fourth, with mild misbehaviors, teachers employed more modern, student-centered methods. Results inform culture-specific consultation designed to meet refugee education needs.
C1 [O'Neal, Colleen] Univ Maryland, Coll Educ, Sch Psychol, College Pk, MD 20742 USA.
   [Atapattu, Ranga] Univ Maryland, Sch Psychol, College Pk, MD 20742 USA.
   [Jegathesan, Anasuya; Clement, Jennifer; Ong, Edward] HELP Univ, Kuala Lumpur, Malaysia.
   [Ganesan, Asha] Univ Northern Iowa, Cedar Falls, IA USA.
RP O'Neal, C (reprint author), Univ Maryland, 3212 Benjamin Bldg, College Pk, MD 20742 USA.
EM onealc01@umd.edu
OI Ganesan, Asha/0000-0002-8626-5565
FU Fulbright Scholar Award program; Fulbright New Leaders Group Young
   Investigator Award; Fulbright Alumni Engagement Innovation Award
FX We acknowledge the financial, logistical, and intellectual support of
   the Fulbright Scholar Award program, the Fulbright New Leaders Group
   Young Investigator Award, and the Fulbright Alumni Engagement Innovation
   Award.
NR 51
TC 5
Z9 5
U1 0
U2 12
PU ROUTLEDGE JOURNALS, TAYLOR & FRANCIS LTD
PI ABINGDON
PA 2-4 PARK SQUARE, MILTON PARK, ABINGDON OX14 4RN, OXON, ENGLAND
SN 1047-4412
EI 1532-768X
J9 J EDUC PSYCHOL CONS
JI J. Educ. Psychol. Consult.
PY 2018
VL 28
IS 1
SI SI
BP 6
EP 42
DI 10.1080/10474412.2016.1193740
PG 37
WC Psychology, Educational
SC Psychology
GA FV9XU
UT WOS:000424944700003
DA 2020-02-16
ER

PT J
AU Perry, KJ
   Price, JM
AF Perry, Kristin J.
   Price, Joseph M.
TI Concurrent child history and contextual predictors of children's
   internalizing and externalizing behavior problems in foster care
SO CHILDREN AND YOUTH SERVICES REVIEW
LA English
DT Article
DE Kinship care; Foster care; Internalizing behavior problems;
   Externalizing behavior problems; Maltreatment; Foster family
ID PARENTING STRESS; MENTAL-HEALTH; PLACEMENT; KINSHIP; MOTHERS; WELFARE;
   YOUTH; ADOLESCENTS; PERCEPTIONS; AGGRESSION
AB This study contributes to current research on the behavior problems of children in foster care by analyzing a more comprehensive set of concurrent child history and contextual predictors. Kinship home status and sibling status (i.e., whether the sibling is a biological sibling to the foster child) were evaluated as moderators of significant associations. Data were collected at the baseline of a foster parent training intervention program prior to any intervention services using parent phone interviews (N = 310, 51.6% male, M age = 7.57 years). Two linear hierarchical regressions were used to evaluate each set of predictors' association with behavior problems as well as each individual predictor's contribution. Results indicated that as a set, the contextual variables predicted a significant and unique amount of variability in the child's internalizing and externalizing behavior scores, whereas the child history variables did not. Specifically, the child's placement in a non-kinship home, being in a non-ethnically matched child-parent pair, higher parent stress scores, a greater number of prior group home placements, and higher internalizing behavior scores for the child predicted higher child externalizing scores. Higher parent stress scores, higher focal sibling externalizing behavior scores, and higher externalizing behavior scores for the child predicted higher internalizing scores for the child. The association between focal sibling externalizing behavior scores and child internalizing scores was moderated by kinship home status, such that there was a stronger association between the focal sibling's externalizing score and the child's internalizing score if the child was in a kinship compared to a non-kinship home. Implications for intervention services are discussed, particularly the importance of assessing the child's foster home environment when addressing the child's behavior problems.
C1 [Perry, Kristin J.] SUNY Buffalo, Univ Buffalo, Dept Psychol, Buffalo, NY USA.
   [Price, Joseph M.] San Diego State Univ, Dept Psychol, San Diego, CA 92182 USA.
RP Perry, KJ (reprint author), Univ Buffalo, Dept Psychol, 478 Pk Hall, Buffalo, NY 14260 USA.
EM kperry5@buffalo.edu
FU  [2R01MH060195-06A1]
FX Support for this research was provided by Grant 2R01MH060195-06A1.
NR 71
TC 2
Z9 2
U1 1
U2 14
PU PERGAMON-ELSEVIER SCIENCE LTD
PI OXFORD
PA THE BOULEVARD, LANGFORD LANE, KIDLINGTON, OXFORD OX5 1GB, ENGLAND
SN 0190-7409
EI 1873-7765
J9 CHILD YOUTH SERV REV
JI Child. Youth Serv. Rev.
PD JAN
PY 2018
VL 84
BP 125
EP 136
DI 10.1016/j.childyouth.2017.11.016
PG 12
WC Family Studies; Social Work
SC Family Studies; Social Work
GA FV1GZ
UT WOS:000424310700017
PM 29551846
OA Green Accepted
DA 2020-02-16
ER

PT J
AU Ong, MY
   Eilander, J
   Saw, SM
   Xie, YH
   Meaney, MJ
   Broekman, BFP
AF Ong, Min Yee
   Eilander, Janna
   Saw, Seang Mei
   Xie, Yuhuan
   Meaney, Michael J.
   Broekman, Birit F. P.
TI The influence of perceived parenting styles on socio-emotional
   development from pre-puberty into puberty
SO EUROPEAN CHILD & ADOLESCENT PSYCHIATRY
LA English
DT Article
DE Parenting; Child development; Behavioural problems; Socio-emotional
   development; Adolescence
ID EXTERNALIZING PROBLEMS; BONDING INSTRUMENT; INFANT ATTACHMENT; MOTHERS;
   CHILDREN; SOCIALIZATION; DISORDERS; BEHAVIOR; FATHERS; AGE
AB The relative impact of parenting on socio-emotional development of children has rarely been examined in a longitudinal context. This study examined the association between perceived parenting styles and socio-emotional functioning from childhood to adolescence. We hypothesized that optimal parenting associated with improvement in socio-emotional functioning from childhood into early adulthood, especially for those with more behavioral problems in childhood. Children between ages 7 and 9 years were recruited for the Singapore Cohort Study of Risk Factors for Myopia (SCORM). Nine years later, 700 out of 1052 subjects were followed up (67%). During childhood, parents completed the Child Behavior Checklist (CBCL), while young adults completed the Youth Self-Report (YSR) and Parental Bonding Instrument (PBI). Perceived optimal parental care resulted in less internalizing and externalizing problems in early adulthood in comparison to non-optimal parental care styles. Perceived optimal paternal parenting, but not maternal parenting, in interaction with childhood externalizing problems predicted externalizing symptoms in early adulthood. No significant interactions were found between perceived parenting styles and internalizing problems. In conclusion, perceived parental care associates with the quality of socio-emotional development, while optimal parenting by the father is especially important for children with more externalizing problems in childhood.
C1 [Ong, Min Yee; Meaney, Michael J.; Broekman, Birit F. P.] Agcy Sci Technol & Res, Singapore Inst Clin Sci, Singapore, Singapore.
   [Eilander, Janna] Leiden Univ, Fac Social & Behav Sci, Dept Child & Family Studies, Leiden, Netherlands.
   [Saw, Seang Mei] Vrije Univ Amsterdam Med Ctr, Dept Psychiat, Amsterdam, Netherlands.
   [Xie, Yuhuan] Queens Univ, Dept Psychiat, Kingston, ON, Canada.
   [Meaney, Michael J.] McGill Univ, Dept Psychiat, Sackler Program Epigenet & Psychobiol, Ludmer Ctr Neuroinformat & Mental Hlth, Montreal, PQ, Canada.
   [Broekman, Birit F. P.] Brenner Ctr Mol Med, 30 Med Dr, Singapore 117609, Singapore.
RP Broekman, BFP (reprint author), Agcy Sci Technol & Res, Singapore Inst Clin Sci, Singapore, Singapore.; Broekman, BFP (reprint author), Brenner Ctr Mol Med, 30 Med Dr, Singapore 117609, Singapore.
EM birit_broekman@sics.a-star.edu.sg
RI Meaney, Michael/N-5931-2019
FU National Medical Research Council, SingaporeNational Medical Research
   Council, Singapore [NMRC/0975/2005]
FX This work was supported by the National Medical Research Council,
   NMRC/0975/2005 Singapore. All authors declare that the study sponsor had
   no role in the design or conduct of the study; in the collection,
   management, analysis, or interpretation of data; or in the preparation,
   review, or approval of the article. We thank the project coordinator,
   Ms. Su Shan Yeow, and other study staffs for their additional
   contributions.
NR 47
TC 2
Z9 2
U1 3
U2 17
PU SPRINGER
PI NEW YORK
PA 233 SPRING ST, NEW YORK, NY 10013 USA
SN 1018-8827
EI 1435-165X
J9 EUR CHILD ADOLES PSY
JI Eur. Child Adolesc. Psych.
PD JAN
PY 2018
VL 27
IS 1
BP 37
EP 46
DI 10.1007/s00787-017-1016-9
PG 10
WC Psychology, Developmental; Pediatrics; Psychiatry
SC Psychology; Pediatrics; Psychiatry
GA FV1PH
UT WOS:000424336300005
PM 28631023
OA Green Published, Other Gold
DA 2020-02-16
ER

PT J
AU VanderLaan, DP
   Santarossa, A
   Nabbijohn, AN
   Wood, H
   Owen-Anderson, A
   Zucker, KJ
AF VanderLaan, Doug P.
   Santarossa, Alanna
   Nabbijohn, A. Natisha
   Wood, Hayley
   Owen-Anderson, Allison
   Zucker, Kenneth J.
TI Separation anxiety among birth-assigned male children in a specialty
   gender identity service
SO EUROPEAN CHILD & ADOLESCENT PSYCHIATRY
LA English
DT Article
DE Gender dysphoria; Separation anxiety disorder; Gender nonconformity;
   Behavioral and emotional problems; DSM-5
ID CLINIC COMPARATIVE-ANALYSIS; KIN-DIRECTED ALTRUISM; EMOTIONAL-PROBLEMS;
   DISORDER; ADOLESCENTS; DYSPHORIA; PSYCHOPATHOLOGY; REPLICATION;
   COMORBIDITY; FEMININITY
AB Previous research suggested that separation anxiety disorder (SAD) is overrepresented among birth-assigned male children clinic-referred for gender dysphoria (GD). The present study examined maternally reported separation anxiety of birth-assigned male children assessed in a specialty gender identity service (N = 360). SAD was determined in relation to DSM-III and DSM-IV criteria, respectively. A dimensional metric of separation anxiety was examined in relation to several additional factors: age, ethnicity, parental marital status and social class, IQ, gender nonconformity, behavioral and emotional problems, and poor peer relations. When defined in a liberal fashion, 55.8% were classified as having SAD. When using a more conservative criterion, 5.3% were classified as having SAD, which was significantly greater than the estimated general population prevalence for boys, but not for girls. Dimensionally, separation anxiety was associated with having parents who were not married or cohabitating as well as with elevations in gender nonconformity; however, the association with gender nonconformity was no longer significant when statistically controlling for internalizing problems. Thus, SAD appears to be common among birth-assigned males clinic-referred for GD when defined in a liberal fashion, and more common than in boys, but not girls, from the general population even when more stringent criteria were applied. Also, the degree of separation anxiety appears to be linked to generic risk factors (i.e., parental marital status, internalizing problems). As such, although separation anxiety is common among birth-assigned male children clinic-referred for GD, it seems unlikely to hold unique significance for this population based on the current data.
C1 [VanderLaan, Doug P.; Santarossa, Alanna; Nabbijohn, A. Natisha] Univ Toronto Mississauga, Dept Psychol, Deerfield Hall,3359 Mississauga Rd N, Mississauga, ON L5L 1C6, Canada.
   [VanderLaan, Doug P.] Ctr Addict & Mental Hlth, Underserved Populat Res Program, Child Youth & Family Div, Toronto, ON, Canada.
   [Wood, Hayley; Owen-Anderson, Allison] Toronto Dist Sch Board, Psychol Serv, Toronto, ON, Canada.
   [Zucker, Kenneth J.] Univ Toronto, Dept Psychiat, Toronto, ON, Canada.
RP VanderLaan, DP (reprint author), Univ Toronto Mississauga, Dept Psychol, Deerfield Hall,3359 Mississauga Rd N, Mississauga, ON L5L 1C6, Canada.; VanderLaan, DP (reprint author), Ctr Addict & Mental Hlth, Underserved Populat Res Program, Child Youth & Family Div, Toronto, ON, Canada.
EM doug.vanderlaan@utoronto.ca
FU Canadian Institutes of Health Research Postdoctoral FellowshipCanadian
   Institutes of Health Research (CIHR); Centre for Addiction and Mental
   Health; University of Toronto MississaugaUniversity of Toronto;
   University of Toronto Excellence Awards - Social Sciences and Humanities
   Research Council of Canada
FX DPV was supported by a Canadian Institutes of Health Research
   Postdoctoral Fellowship, the Centre for Addiction and Mental Health, and
   the University of Toronto Mississauga. AS and ANN were supported by
   University of Toronto Excellence Awards funded by the Social Sciences
   and Humanities Research Council of Canada.
NR 29
TC 2
Z9 2
U1 0
U2 6
PU SPRINGER
PI NEW YORK
PA 233 SPRING ST, NEW YORK, NY 10013 USA
SN 1018-8827
EI 1435-165X
J9 EUR CHILD ADOLES PSY
JI Eur. Child Adolesc. Psych.
PD JAN
PY 2018
VL 27
IS 1
BP 89
EP 98
DI 10.1007/s00787-017-1018-7
PG 10
WC Psychology, Developmental; Pediatrics; Psychiatry
SC Psychology; Pediatrics; Psychiatry
GA FV1PH
UT WOS:000424336300010
PM 28688011
DA 2020-02-16
ER

PT J
AU Aumetre, F
   Poulin, F
AF Aumetre, Florence
   Poulin, Francois
TI Academic and behavioral outcomes associated with organized activity
   participation trajectories during childhood
SO JOURNAL OF APPLIED DEVELOPMENTAL PSYCHOLOGY
LA English
DT Article
DE Organized activities; Breadth of participation; Developmental
   trajectories; Childhood; Academic skills; Internalizing and
   externalizing problems
ID EXTRACURRICULAR ACTIVITY PARTICIPATION; MIDDLE CHILDHOOD; MISSING DATA;
   ACTIVITY INVOLVEMENT; LEISURE ACTIVITIES; SOCIAL COMPETENCE;
   ACHIEVEMENT; CHILDREN; KINDERGARTEN; PROFILES
AB Academic and behavioral (externalizing and internalizing problems) outcomes associated with trajectories of breadth of participation in organized activities were examined in a sample of 548 children. Four previously modeled trajectories from Kindergarten to Grade 4 were compared: no participation, increasing breadth, decreasing breadth, high and stable breadth. Potential confounding variables (i.e. sex, academic and behavioral indicators in Kindergarten, and mother's education) were included as covariates in the analyses, and the children's disruptive behavior status was tested as a moderator. Following the inclusion of the covariates, the children assigned to the high trajectory displayed lower internalizing problems than the children assigned to the no participation and decreasing trajectories. Children's disruptive behavior status did not moderate the associations between breadth of participation trajectories and outcomes. It thus appears that participation in a wider range of organized activities during childhood may help prevent subsequent internalizing problems.
C1 [Aumetre, Florence; Poulin, Francois] Univ Quebec Montreal, Dept Psychol, CP 8888,Succursale Ctr Ville, Montreal, PQ H3C 3P8, Canada.
RP Poulin, F (reprint author), Univ Quebec Montreal, Dept Psychol, CP 8888,Succursale Ctr Ville, Montreal, PQ H3C 3P8, Canada.
EM aumetre.florence@courrier.uqam.ca; poulin.francois@uqam.ca
FU Social Sciences and Humanities Research Council of CanadaSocial Sciences
   and Humanities Research Council of Canada (SSHRC) [410-2005-1195];
   Canadian Institutes for Health ResearchCanadian Institutes of Health
   Research (CIHR) [684094081]; Fonds de Recherche du Quebec - Societe et
   Culture [184845]
FX This work was supported by research grants from the Social Sciences and
   Humanities Research Council of Canada [Grant 410-2005-1195], the
   Canadian Institutes for Health Research [Grant 684094081], and the Fonds
   de Recherche du Quebec - Societe et Culture [Scholarship 184845]. The
   authors also wish to thank the teachers, parents, and children who
   participated in this study.
NR 65
TC 4
Z9 4
U1 0
U2 5
PU ELSEVIER SCIENCE INC
PI NEW YORK
PA 360 PARK AVE SOUTH, NEW YORK, NY 10010-1710 USA
SN 0193-3973
EI 1873-7900
J9 J APPL DEV PSYCHOL
JI J. Appl. Dev. Psychol.
PD JAN-FEB
PY 2018
VL 54
BP 33
EP 41
DI 10.1016/j.appdev.2017.11.003
PG 9
WC Psychology, Developmental
SC Psychology
GA FU7ZE
UT WOS:000424070500004
DA 2020-02-16
ER

PT J
AU Racine, SE
   Horvath, SA
AF Racine, Sarah E.
   Horvath, Sarah A.
TI Emotion dysregulation across the spectrum of pathological eating:
   Comparisons among women with binge eating, overeating, and loss of
   control eating
SO EATING DISORDERS
LA English
DT Article
ID BULIMIA-NERVOSA; PSYCHOMETRIC EVALUATION; DEPRESSIVE SYMPTOMS;
   ANOREXIA-NERVOSA; OBESE ADULTS; DISORDER; QUESTIONNAIRE; SCALE;
   VALIDATION; ADOLESCENTS
AB Emotion regulation difficulties influence the etiology and maintenance of binge eating and eating disorders, but differential associations between emotion dysregulation and objective binge eating (OBE) components have not been examined. We compared emotion dysregulation dimensions in women with OBEs (n = 27), overeating only (n = 25), loss of control (LOC) only (n = 32), or no pathological eating (n = 137). Women with OBEs had significantly more difficulty with overall emotion dysregulation, access to strategies, and impulse control when upset than other groups. Women with OBEs and women with overeating did not differ on poor emotional clarity, whereas women with OBEs and women with LOC did not differ on non-acceptance of emotions. The combination of overeating and LOC eating is associated with the greatest emotion dysregulation, but certain emotion regulation facets may differentially relate to overeating and LOC. Identifying emotion-related treatment targets for core eating disorder symptoms is important.
C1 [Racine, Sarah E.; Horvath, Sarah A.] Ohio Univ, Dept Psychol, Athens, OH 45701 USA.
   [Racine, Sarah E.] McGill Univ, Dept Psychol, 2001 Ave McGill Coll,Room 1412, Montreal, PQ H3A 1G1, Canada.
RP Racine, SE (reprint author), McGill Univ, Dept Psychol, 2001 Ave McGill Coll,Room 1412, Montreal, PQ H3A 1G1, Canada.
EM sarah.racine@mcgill.ca
NR 30
TC 9
Z9 9
U1 4
U2 18
PU ROUTLEDGE JOURNALS, TAYLOR & FRANCIS LTD
PI ABINGDON
PA 2-4 PARK SQUARE, MILTON PARK, ABINGDON OX14 4RN, OXON, ENGLAND
SN 1064-0266
EI 1532-530X
J9 EAT DISORD
JI Eat. Disord
PY 2018
VL 26
IS 1
SI SI
BP 13
EP 25
DI 10.1080/10640266.2018.1418381
PG 13
WC Psychology, Clinical; Psychiatry; Psychology
SC Psychology; Psychiatry
GA FU9GX
UT WOS:000424165100003
PM 29384463
DA 2020-02-16
ER

PT J
AU Trucco, EM
   Villafuerte, S
   Hussong, A
   Burmeister, M
   Zucker, RA
AF Trucco, Elisa M.
   Villafuerte, Sandra
   Hussong, Andrea
   Burmeister, Margit
   Zucker, Robert A.
TI Biological Underpinnings of an Internalizing Pathway to Alcohol,
   Cigarette, and Marijuana Use
SO JOURNAL OF ABNORMAL PSYCHOLOGY
LA English
DT Article
DE genetics; adolescence; substance use; mediation; internalizing
ID ADOLESCENT SUBSTANCE USE; NEUROPEPTIDE-Y; SEROTONIN TRANSPORTER;
   DEPRESSIVE SYMPTOMS; MAJOR DEPRESSION; EFFORTFUL CONTROL;
   GENETIC-VARIATION; STRESS-RESPONSE; DRUG-ADDICTION; USE DISORDERS
AB There is a limited understanding as to how specific genes impact addiction risk. Applying a developmental framework and research domain criteria (RDoC) to identify etiological pathways from genetic markers to addiction may have utility. Prior research has largely focused on externalizing pathways to substance use. Although internalizing mechanisms have received less attention, there is strong support that addiction is a longer term consequence of using substances to cope with internalizing as well as externalizing problems. This study tests whether temperament and depression mediate the association between specific genetic variants and substance use. The sample consisted of 426 adolescents from the Michigan Longitudinal Study (70.9% boys, 84.0% White). Four specific genetic variants were examined: SLC6A4 (5HTTLPR), BDNF (rs6265), NPY (rs3037354), and CRHBP (rs7728378). Childhood resiliency and behavioral control were examined as potential mediators, in addition to early adolescent depression, using a multiple-mediator path model. Resiliency and depression were supported as mediators in the association between genetic risk and later substance use. Important differences emerged across substances of abuse. Indirect effects via depression were not significant with the inclusion of aggression. Early difficulties with emotional coping may represent nonspecific neurobiological underpinnings for an internalizing pathway to addiction.
C1 [Trucco, Elisa M.] Florida Int Univ, Dept Psychol, Miami, FL 33199 USA.
   [Trucco, Elisa M.; Villafuerte, Sandra; Burmeister, Margit; Zucker, Robert A.] Univ Michigan, Dept Psychiat, Ann Arbor, MI 48109 USA.
   [Hussong, Andrea] Univ N Carolina, Dept Psychol, Chapel Hill, NC USA.
RP Trucco, EM (reprint author), Florida Int Univ, Dept Psychol, Ctr Children & Families, AHC 1,11200 SW 8th St, Miami, FL 33199 USA.
EM etrucco@fiu.edu
FU  [K08AA023290];  [R01AA12217];  [R37/R01AA07065];  [R01DA027261]
FX This research was supported by the following grants: K08AA023290 to
   Elisa M. Trucco, R01AA12217 and R37/R01AA07065 to Robert A. Zucker, and
   R01DA027261 to Robert A. Zucker and Mary M. Heitzeg. We thank families
   that participated in the Michigan Longitudinal Study.
NR 70
TC 2
Z9 2
U1 5
U2 21
PU AMER PSYCHOLOGICAL ASSOC
PI WASHINGTON
PA 750 FIRST ST NE, WASHINGTON, DC 20002-4242 USA
SN 0021-843X
EI 1939-1846
J9 J ABNORM PSYCHOL
JI J. Abnorm. Psychol.
PD JAN
PY 2018
VL 127
IS 1
BP 79
EP 91
DI 10.1037/abn0000310
PG 13
WC Psychology, Clinical; Psychiatry
SC Psychology; Psychiatry
GA FT9IJ
UT WOS:000423465300007
PM 29172598
OA Green Accepted
DA 2020-02-16
ER

PT J
AU Muetzel, RL
   Blanken, LME
   van der Ende, J
   El Marroun, H
   Shaw, P
   Sudre, G
   van der Lugt, A
   Jaddoe, VWV
   Verhulst, FC
   Tiemeier, H
   White, T
AF Muetzel, Ryan L.
   Blanken, Laura M. E.
   van der Ende, Jan
   El Marroun, Hanan
   Shaw, Philip
   Sudre, Gustavo
   van der Lugt, Aad
   Jaddoe, Vincent W. V.
   Verhulst, Frank C.
   Tiemeier, Henning
   White, Tonya
TI Tracking Brain Development and Dimensional Psychiatric Symptoms in
   Children: A Longitudinal Population-Based Neuroimaging Study
SO AMERICAN JOURNAL OF PSYCHIATRY
LA English
DT Article
ID MAJOR DEPRESSIVE DISORDER; GENERATION R; CORTICAL THICKNESS; NATIONAL
   INSTITUTE; YOUNG-CHILDREN; INSIGHTS; BEHAVIOR; DESIGN; VOLUME
AB Objective: Psychiatric symptomatology during childhood predicts persistent mental illness later in life. While neuroimaging methodologies are routinely applied crosssectionally to the study of child and adolescent psychopathology, the nature of the relationship between childhood symptoms and the underlying neurodevelopmental processes remains unclear. The authors used a prospective populationbased cohort to delineate the longitudinal relationship between childhood psychiatric problems and brain development.
   Method: A total of 845 children participated in the study. Psychiatric symptoms were measured with the parent-rated Child Behavior Checklist at ages 6 and 10. MRI data were collected at ages 8 and 10. Cross-lagged panel models and linear mixed-effects models were used to determine the associations between psychiatric symptom ratings and quantitative anatomic and white matter microstructural measures over time.
   Results: Higher ratings for externalizing and internalizing symptoms at baseline predicted smaller increases in both subcortical gray matter volume and global fractional anisotropy over time. Thereverse relationship did not hold; thus, baseline measures of gray matter and white matter were not significantly related to changes in symptom ratings over time.
   Conclusions: Children presenting with behavioral problems at an early age show differential subcortical and white matter development. Most neuroimaging models tend to explain brain differences observed in psychopathology as an underlying (causal) neurobiological substrate. However, the present work suggests that future neuroimaging studies showing effects that are pathogenic in nature should additionally explore the possibility of the downstream effects of psychopathology on the brain.
C1 [Muetzel, Ryan L.] Erasmus MC, Sophia Childrens Hosp, Generat Study Grp R, Rotterdam, Netherlands.
   Erasmus MC, Sophia Childrens Hosp, Dept Child & Adolescent Psychiat, Rotterdam, Netherlands.
   Erasmus MC, Sophia Childrens Hosp, Dept Pediat, Rotterdam, Netherlands.
   Erasmus MC, Dept Radiol & Epidemiol, Rotterdam, Netherlands.
   NHGRI, Neurobehav Clin Res Sect, Social & Behav Res Branch, NIH, Bethesda, MD 20892 USA.
RP Muetzel, RL (reprint author), Erasmus MC, Sophia Childrens Hosp, Generat Study Grp R, Rotterdam, Netherlands.
EM t.white@erasmusmc.nl
RI Tiemeier, Henning/H-6534-2019; Shaw, Philip/A-1129-2008
OI Tiemeier, Henning/0000-0002-4395-1397; Shaw, Philip/0000-0002-1313-2526
FU Sophia Children's Hospital Research Foundation [639]; Netherlands
   Organization for Health Research and Development (ZonMw) (TOP project)
   [91211021]; ZonMw Vici [016.VICI.170.200]; European Community's 7th
   Framework Program (FP7) [212652]; Netherlands Organization for
   Scientific Research (Exacte Wetenschappen); SURFsara (Cartesius Compute
   Cluster); European Union's Horizon Program [633595]; Erasmus Medical
   Center, Rotterdam; Erasmus University Rotterdam; Netherlands
   Organization for Scientific ResearchNetherlands Organization for
   Scientific Research (NWO); Ministry of Health, Welfare, and Sport;
   ZonMwNetherlands Organization for Health Research and Development
FX Supported by the Sophia Children's Hospital Research Foundation (project
   639), the Netherlands Organization for Health Research and Development
   (ZonMw) (TOP project 91211021, awarded to Dr. White), and ZonMw Vici
   (project 016.VICI.170.200, awarded to Dr. Tiemeier). MRI data
   acquisition was sponsored in part by the European Community's 7th
   Framework Program (FP7/2008-2013, 212652). Supercomputing resources were
   supported by the Netherlands Organization for Scientific Research
   (Exacte Wetenschappen) and SURFsara (Cartesius Compute Cluster,
   www.surfsara.nl). Dr. Jaddoe received support from the European Union's
   Horizon 2020 Program (633595). The Generation R Study is conducted by
   the Erasmus Medical Center in close collaboration with the School of Law
   and the Faculty of Social Sciences of the Erasmus University Rotterdam,
   the Municipal Health Service Rotterdam area, the Rotterdam Homecare
   Foundation, and the Stichting Trombosedienst en Artsenlaboratorium
   Rijnmond. The general design of the Generation R Study was made possible
   by financial support from the Erasmus Medical Center, Rotterdam, the
   Erasmus University Rotterdam, ZonMw, the Netherlands Organization for
   Scientific Research, and the Ministry of Health, Welfare, and Sport.
NR 43
TC 14
Z9 14
U1 0
U2 8
PU AMER PSYCHIATRIC PUBLISHING, INC
PI WASHINGTON
PA 800 MAINE AVE SW, SUITE 900, WASHINGTON, DC 20024 USA
SN 0002-953X
EI 1535-7228
J9 AM J PSYCHIAT
JI Am. J. Psychiat.
PD JAN 1
PY 2018
VL 175
IS 1
BP 54
EP 62
DI 10.1176/appi.ajp.2017.16070813
PG 9
WC Psychiatry
SC Psychiatry
GA FU4QI
UT WOS:000423837200011
PM 28817944
OA Bronze
DA 2020-02-16
ER

PT J
AU Valentino, K
   McDonnell, CG
   Comas, M
   Nuttall, AK
AF Valentino, Kristin
   McDonnell, Christina G.
   Comas, Michelle
   Nuttall, Amy K.
TI Preschoolers' autobiographical memory specificity relates to their
   emotional adjustment
SO JOURNAL OF COGNITION AND DEVELOPMENT
LA English
DT Article
ID MOTHER-CHILD CONVERSATIONS; OVERGENERAL MEMORY; ATTACHMENT SECURITY; FIT
   INDEXES; DEPRESSION; STYLE; ADOLESCENTS; NARRATIVES; VULNERABILITY;
   PREDICTOR
AB Reduced autobiographical memory specificity (AMS) has robust associations with psychopathology. As such, understanding the development of AMS (or its inverse, overgeneral autobiographical memory) and how it may be unique from other aspects of memory performance is important. In particular, it is unclear whether child AMS is distinct from autobiographical memory performance in other contexts, such as during mother-child reminiscing, and whether reduced AMS during early childhood is associated with emotional adjustment as found later in development. In this study, associations between children's AMS and memory performance during mother-child reminiscing were evaluated. Moreover, the contributions of each type of child memory performance to child internalizing and externalizing symptoms were examined. Participants included 95 mother-child dyads drawn from a diverse, low-income community. Children's ages ranged from 3.5 years to 6years. Dyads participated in a joint reminiscing task about 4 past events, children participated in assessments of AMS, and mothers rated children's emotional adjustment. Path analysis results indicated that children's AMS was not significantly related to children's unique memory contributions during reminiscing. Child AMS was negatively associated with emotional symptoms, whereas child memory during reminiscing was not.
C1 [Valentino, Kristin; McDonnell, Christina G.; Comas, Michelle] Univ Notre Dame, Notre Dame, IN 46556 USA.
   [Nuttall, Amy K.] Michigan State Univ, E Lansing, MI 48824 USA.
RP Valentino, K (reprint author), Univ Notre Dame, Dept Psychol, Shaw Ctr Children & Families, 128 Haggar Hall, Notre Dame, IN 46556 USA.
EM Kristin.valentino@nd.edu
OI McDonnell, Christina G/0000-0001-5152-2288; Nuttall, Amy
   K/0000-0003-3382-3516
NR 68
TC 4
Z9 4
U1 1
U2 4
PU ROUTLEDGE JOURNALS, TAYLOR & FRANCIS LTD
PI ABINGDON
PA 2-4 PARK SQUARE, MILTON PARK, ABINGDON OX14 4RN, OXON, ENGLAND
SN 1524-8372
EI 1532-7647
J9 J COGN DEV
JI J. Cogn. Dev.
PY 2018
VL 19
IS 1
BP 47
EP 64
DI 10.1080/15248372.2017.1418745
PG 18
WC Psychology, Developmental; Psychology, Experimental
SC Psychology
GA FU0AR
UT WOS:000423514300003
DA 2020-02-16
ER

PT J
AU Sanchez, D
   Hamilton, ER
   Gilbert, DJ
   Vandewater, EA
AF Sanchez, Delida
   Hamilton, Emma R.
   Gilbert, Dorie J.
   Vandewater, Elizabeth A.
TI Examining Africentric Cultural Values, Ethnic Identity, and Substance
   Use Abstinence in Low-Income, Early Adolescent, African American Girls
SO JOURNAL OF BLACK PSYCHOLOGY
LA English
DT Article
DE Africentric cultural values; ethnic identity; substance use abstinence;
   African American; adolescent girls
ID ILLICIT DRUG-USE; RACIAL SOCIALIZATION; RISK BEHAVIORS; MENTAL-HEALTH;
   ALCOHOL-USE; INTERNALIZING SYMPTOMS; USE DISORDERS; SELF-ESTEEM;
   ATTITUDES; DISCRIMINATION
AB An examination of cultural protective factors that foster substance use abstinence among low-income, early adolescent, African American girls may be helpful in understanding how to promote resilience and reduce negative health outcomes. This study examined the relations between Africentric cultural values, ethnic identity, and substance use abstinence among 196 low-income African American early adolescent girls (age 11-14 years). Results of logistic regressions revealed that Africentric values were negatively linked to cigarette and alcohol abstinence. Results also showed a significant positive interaction between Africentric cultural values and ethnic identity exploration that contributed to increased cigarette and alcohol abstinence. Implications for research and practice with African American early adolescent girls are discussed.
C1 [Sanchez, Delida; Hamilton, Emma R.; Gilbert, Dorie J.; Vandewater, Elizabeth A.] Univ Texas Austin, 1 Univ Stn,D5800, Austin, TX 78712 USA.
RP Sanchez, D (reprint author), Univ Texas Austin, Dept Educ Psychol, 1 Univ Stn,D5800, Austin, TX 78712 USA.
EM delida.sanchez@austin.utexas.edu
OI Sanchez, Delida/0000-0002-0255-9452
FU Population Research Center [R24HD042849]; Eunice Kennedy Shriver
   National Institute of Child Health and Human DevelopmentUnited States
   Department of Health & Human ServicesNational Institutes of Health (NIH)
   - USANIH Eunice Kennedy Shriver National Institute of Child Health &
   Human Development (NICHD)
FX The authors disclosed receipt of the following financial support for the
   research, authorship, and/or publication of this article: This research
   was supported by Grant No. R24HD042849, Population Research Center,
   awarded to the Population Research Center at The University of Texas at
   Austin by the Eunice Kennedy Shriver National Institute of Child Health
   and Human Development.
NR 81
TC 0
Z9 0
U1 0
U2 1
PU SAGE PUBLICATIONS INC
PI THOUSAND OAKS
PA 2455 TELLER RD, THOUSAND OAKS, CA 91320 USA
SN 0095-7984
EI 1552-4558
J9 J BLACK PSYCHOL
JI J. Black Psychol.
PD JAN
PY 2018
VL 44
IS 1
BP 74
EP 100
DI 10.1177/0095798417746265
PG 27
WC Psychology, Multidisciplinary
SC Psychology
GA FU1DU
UT WOS:000423590300004
OA Bronze
DA 2020-02-16
ER

PT J
AU Raine, A
   Chen, FR
AF Raine, Adrian
   Chen, Frances R.
TI The Cognitive, Affective, and Somatic Empathy Scales (CASES) for
   Children
SO JOURNAL OF CLINICAL CHILD AND ADOLESCENT PSYCHOLOGY
LA English
DT Article
ID PROACTIVE AGGRESSION QUESTIONNAIRE; LIFE-COURSE PERSISTENT; POSITIVE
   AFFECT; ADOLESCENCE; TRAITS; RECRUITMENT; BEHAVIOR
AB Although the assessment of empathy has moved from general empathy to differentiating between cognitive and affective empathy, no instruments have assessed somatic (motor) empathy, and none have separated positive from negative affect empathy. The main objective of this study was to develop a 30-item self-report cognitive, affective, and somatic empathy scale (CASES) with positive and negative affect components for use with children and adolescents. A community sample of 428 male and female 11-year-olds completed the CASES together with validity questionnaires and were assessed on IQ. Caregivers reported on callous-unemotional traits, behavior problems, social adversity, and paternal criminality. Confirmatory factor analysis provided support for a 3-factor cognitiveaffectivesomatic structure of CASES and support for a broader 6-factor model of empathy. Configural and metric factor invariance across genders was established. Good internal consistency was obtained for the main scales. Criterion validity was established by lower empathy in callous-unemotional children. Incremental and predictive validity was documented by empathy at baseline predicting 12months later to callous-unemotional traits after controlling for baseline callous-unemotional traits. Discriminant validity was documented by empathy being unrelated to internalizing behavior problems and differentially related to proactive and reactive forms of aggression. Construct validity was documented by lower empathy being associated with lower IQ, being male, more externalizing behavior problems, and criminality in the biological parent. Results provide initial support for a brief but multidimensional empathy scale with good sampling and face validity that can be used with children and adolescents.
C1 [Raine, Adrian] Univ Penn, Dept Criminol, 3809 Walnut St, Philadelphia, PA 19104 USA.
   [Raine, Adrian] Univ Penn, Dept Psychiat, 3809 Walnut St, Philadelphia, PA 19104 USA.
   [Raine, Adrian] Univ Penn, Dept Psychol, 3809 Walnut St, Philadelphia, PA 19104 USA.
   [Chen, Frances R.] Georgia State Univ, Dept Criminal Justice, Atlanta, GA 30303 USA.
   [Chen, Frances R.] Georgia State Univ, Dept Criminol, Atlanta, GA 30303 USA.
RP Raine, A (reprint author), Univ Penn, Dept Criminol, 3809 Walnut St, Philadelphia, PA 19104 USA.; Raine, A (reprint author), Univ Penn, Dept Psychiat, 3809 Walnut St, Philadelphia, PA 19104 USA.; Raine, A (reprint author), Univ Penn, Dept Psychol, 3809 Walnut St, Philadelphia, PA 19104 USA.
EM araine@sas.upenn.edu
RI Chen, Frances/I-9831-2019
OI Chen, Frances/0000-0001-5292-2486
FU Pennsylvania Department of Health (SAP) [4100043366]; Clinical &
   Translational Research Center, Perelman School of Medicine, University
   of Pennsylvania [UL1-RR-024134]
FX This project was funded, in part, under a grant from the Pennsylvania
   Department of Health (SAP# 4100043366). The Department specifically
   disclaims responsibility for any analyses, interpretations, or
   conclusions. It was also supported in part by the Clinical &
   Translational Research Center, Perelman School of Medicine, University
   of Pennsylvania (grant number UL1-RR-024134).
NR 60
TC 8
Z9 8
U1 5
U2 22
PU ROUTLEDGE JOURNALS, TAYLOR & FRANCIS LTD
PI ABINGDON
PA 2-4 PARK SQUARE, MILTON PARK, ABINGDON OX14 4RN, OXON, ENGLAND
SN 1537-4416
EI 1537-4424
J9 J CLIN CHILD ADOLESC
JI J. Clin. Child Adolesc. Psychol.
PY 2018
VL 47
IS 1
BP 24
EP 37
DI 10.1080/15374416.2017.1295383
PG 14
WC Psychology, Clinical; Psychology, Developmental
SC Psychology
GA FU0AL
UT WOS:000423513700002
PM 28318335
DA 2020-02-16
ER

PT J
AU Frontini, R
   Canavarro, MC
   Moreira, H
AF Frontini, Roberta
   Canavarro, Maria Cristina
   Moreira, Helena
TI Family cohesion and psychopathological symptoms in pediatric obesity: Is
   there an indirect effect?
SO CHILDRENS HEALTH CARE
LA English
DT Article
ID QUALITY-OF-LIFE; SELF-ESTEEM; CHILD-BEHAVIOR; FIT INDEXES; BODY-IMAGE;
   HEALTH; ENVIRONMENT; ADOLESCENTS; OVERWEIGHT; DEPRESSION
AB The prevalence of pediatric obesity is increasing worldwide, which is particularly concerning given its negative impact on adjustment (e.g., quality of life, psychopathological symptoms) and physical health (e.g., high blood pressure, cardiovascular problems). It is important to understand the factors that may improve children's/adolescents' adjustment to overweight/obesity. This study aims to assess the indirect effect of family cohesion on children's/adolescents' internalizing/externalizing symptoms through body esteem and social life. The sample comprises 182 treatment-seeking children/adolescents with overweight/obesity and their mothers. Mothers completed a measure of family cohesion (Family Environment Scale), and children/adolescents completed measures of body esteem, social life (Impact of Weight on Quality of Life-Kids), and internalizing/externalizing symptoms (Strengths and Difficulties Questionnaire). Path analyses indicated a significant indirect effect between family cohesion and internalizing symptoms through children's/adolescents' body esteem and social life. Higher levels of family cohesion were linked to higher levels of body esteem, which were linked to higher levels of social life that, in turn, were associated with lower levels of internalizing symptoms. The results suggest the importance of body esteem and social life in explaining the link between family cohesion and children's/adolescents' internalizing symptoms. The results also suggest that belonging to a more cohesive family may improve the mental health of children/adolescents with overweight/obesity.
C1 [Frontini, Roberta; Canavarro, Maria Cristina; Moreira, Helena] Univ Coimbra, Fac Psychol & Educ Sci, Coimbra, Portugal.
RP Frontini, R (reprint author), Univ Coimbra, Fac Psychol & Educ Sci, Res Grp Relacoes Desenvolvimento & Saude, CINEICC Cognit & Behav Ctr Res & Intervent, Rua Colegio Novo,Apartado 6153, P-3001802 Coimbra, Portugal.
EM roberta_frontini@hotmail.com
RI Frontini, Roberta/A-9902-2013; Canavarro, Maria Cristina/A-9893-2013
OI Frontini, Roberta/0000-0002-1253-7660; Canavarro, Maria
   Cristina/0000-0002-5083-7322
FU Portuguese Foundation for Science and Technology [SFRH/BD/86063/2012]
FX Roberta Frontini was supported by a PhD scholarship [SFRH/BD/86063/2012]
   from the Portuguese Foundation for Science and Technology. The
   foundation had no role in the study design, collection, analysis or
   interpretation of the data, writing the manuscript, or the decision to
   submit the paper for publication.
NR 74
TC 1
Z9 1
U1 0
U2 4
PU ROUTLEDGE JOURNALS, TAYLOR & FRANCIS LTD
PI ABINGDON
PA 2-4 PARK SQUARE, MILTON PARK, ABINGDON OX14 4RN, OXON, ENGLAND
SN 0273-9615
EI 1532-6888
J9 CHILD HEALTH CARE
JI Child. Health Care
PY 2018
VL 47
IS 1
BP 101
EP 117
DI 10.1080/02739615.2017.1316199
PG 17
WC Public, Environmental & Occupational Health
SC Public, Environmental & Occupational Health
GA FT8MI
UT WOS:000423406500007
DA 2020-02-16
ER

PT J
AU Haltigan, JD
   Vaillancourt, T
AF Haltigan, John D.
   Vaillancourt, Tracy
TI The Influence of Static and Dynamic Intrapersonal Factors on
   Longitudinal Patterns of Peer Victimization through Mid-adolescence: a
   Latent Transition Analysis
SO JOURNAL OF ABNORMAL CHILD PSYCHOLOGY
LA English
DT Article
DE Peer victimization; Bullying; Development; Latent transition analysis;
   Longitudinal
ID MENTAL-HEALTH PROBLEMS; DEVELOPMENTAL TRAJECTORIES; DEPRESSIVE SYMPTOMS;
   BULLYING BEHAVIORS; SELF-CONCEPT; SCHOOL; ASSOCIATIONS; PSYCHOPATHOLOGY;
   CONSEQUENCES; CHILDHOOD
AB Using 6 cycles (grade 5 through grade 10) of data obtained from a large prospective sample of Canadian school children (N = 700; 52.6% girls), we replicated previous findings concerning the empirical definition of peer victimization (i.e., being bullied) and examined static and dynamic intrapersonal factors associated with its emergence and experiential continuity through mid-adolescence. Latent class analyses consistently revealed a low victimization and an elevated victimization class across time, supporting previous work suggesting peer victimization was defined by degree rather than by type (e.g., physical). Using latent transition analyses (LTA), we found that child sex, parent-perceived pubertal development, and internalizing symptoms influenced the probability of transitioning from the low to the elevated victimization class across time. Higher-order extensions within the LTA modeling framework revealed a lasting effect of grade 5 victimization status on grade 10 victimization status and a large effect of chronic victimization on later parent-reported youth internalizing symptoms (net of prior parent-reported internalizing symptoms) in later adolescence (grade 11). Implications of the current findings for the experience of peer victimization, as well as the application of latent transition analysis as a useful approach for peer victimization research, are discussed.
C1 [Haltigan, John D.; Vaillancourt, Tracy] Univ Ottawa, Counselling Psychol, Fac Educ, 145 Jean Jacques Lussier, Ottawa, ON K1N 6N5, Canada.
   [Haltigan, John D.; Vaillancourt, Tracy] Univ Ottawa, Sch Psychol, Fac Social Sci, Ottawa, ON, Canada.
   [Haltigan, John D.] Ctr Addict & Mental Hlth, Toronto, ON, Canada.
   [Haltigan, John D.] Hosp Sick Children, Toronto, ON, Canada.
RP Vaillancourt, T (reprint author), Univ Ottawa, Counselling Psychol, Fac Educ, 145 Jean Jacques Lussier, Ottawa, ON K1N 6N5, Canada.; Vaillancourt, T (reprint author), Univ Ottawa, Sch Psychol, Fac Social Sci, Ottawa, ON, Canada.
EM John.Haltigan@camh.ca; tracy.vaillancourt@uottawa.ca
FU Social Sciences and Humanities Research Council of CanadaSocial Sciences
   and Humanities Research Council of Canada (SSHRC); Canadian Institutes
   of Health ResearchCanadian Institutes of Health Research (CIHR)
FX This study was supported by the Social Sciences and Humanities Research
   Council of Canada and the Canadian Institutes of Health Research.
NR 67
TC 5
Z9 5
U1 1
U2 12
PU SPRINGER/PLENUM PUBLISHERS
PI NEW YORK
PA 233 SPRING ST, NEW YORK, NY 10013 USA
SN 0091-0627
EI 1573-2835
J9 J ABNORM CHILD PSYCH
JI J. Abnorm. Child Psychol.
PD JAN
PY 2018
VL 46
IS 1
BP 11
EP 26
DI 10.1007/s10802-017-0342-1
PG 16
WC Psychology, Clinical; Psychology, Developmental
SC Psychology
GA FT0ZX
UT WOS:000422862200003
PM 28861659
DA 2020-02-16
ER

PT J
AU Jacobson, LA
   Geist, M
   Mahone, EM
AF Jacobson, Lisa A.
   Geist, Megan
   Mahone, E. Mark
TI Sluggish Cognitive Tempo, Processing Speed, and Internalizing Symptoms:
   the Moderating Effect of Age
SO JOURNAL OF ABNORMAL CHILD PSYCHOLOGY
LA English
DT Article
DE Attention; ADHD; Children; Motor speed; Depression
ID ATTENTION-DEFICIT/HYPERACTIVITY DISORDER; DEFICIT HYPERACTIVITY
   DISORDER; DSM-IV SUBTYPES; NEUROPSYCHOLOGICAL PROFILES; EXECUTIVE
   FUNCTION; READING FLUENCY; ADHD; CHILDREN; VALIDITY; ADOLESCENTS
AB Sluggish Cognitive Tempo (SCT) has been defined by a constellation of caregiver-reported symptoms that includes daydreaming, difficulty initiating and sustaining effort, lethargy, and physical underactivity. These symptoms have been observed in both typically developing children and in some children with Attention-Deficit/Hyperactivity Disorder (ADHD)-especially those with the predominantly inattentive presentation. Symptoms of SCT (typically identified via rating scales) appear separable from DSM inattentive ADHD symptoms, but have also been associated with internalizing symptoms. To date, however, few studies have examined associations among ratings of SCT and speeded performance-based measures. The present study examined associations among SCT, processing speed, and internalizing symptoms in a sample of 566 clinically referred children (65% male), while also considering how these associations change with age. Findings revealed small but significant age-related differences in the strength of associations between the "Daydreamy" element of SCT and processing speed (as measured by the WISC-IV Processing Speed Index-PSI), with stronger associations observed in younger children. Importantly, this difference in strength of association was not accounted for by the change in WISC-IV test forms for PSI subtests between 6-7 year-olds and 8-16 year-olds. Conversely, the association between SCT and internalizing symptoms remained generally consistent across the age range. Findings contribute to further characterization of the "slowness" of responding seen in SCT and may have implications for behavioral intervention.
C1 [Jacobson, Lisa A.; Mahone, E. Mark] Johns Hopkins Sch Med, Psychiat & Behav Sci, 1750 E Fairmount Ave, Baltimore, MD 21231 USA.
   [Jacobson, Lisa A.; Geist, Megan; Mahone, E. Mark] Kennedy Krieger Inst, Dept Neuropsychol, 1750 E Fairmount Ave, Baltimore, MD 21231 USA.
RP Jacobson, LA (reprint author), Johns Hopkins Sch Med, Psychiat & Behav Sci, 1750 E Fairmount Ave, Baltimore, MD 21231 USA.; Jacobson, LA (reprint author), Kennedy Krieger Inst, Dept Neuropsychol, 1750 E Fairmount Ave, Baltimore, MD 21231 USA.
EM jacobson@kennedykrieger.org
OI Jacobson, Lisa/0000-0002-6992-029X
FU  [U54 HD 079123]
FX This work was supported by U54 HD 079123. A portion of this work was
   previously presented as a published abstract in the Journal of the
   International Neuropsychological Society and presented as a poster at
   the associated International Neuropsychological Society Annual
   Conference.
NR 36
TC 8
Z9 8
U1 3
U2 7
PU SPRINGER/PLENUM PUBLISHERS
PI NEW YORK
PA 233 SPRING ST, NEW YORK, NY 10013 USA
SN 0091-0627
EI 1573-2835
J9 J ABNORM CHILD PSYCH
JI J. Abnorm. Child Psychol.
PD JAN
PY 2018
VL 46
IS 1
BP 127
EP 135
DI 10.1007/s10802-017-0281-x
PG 9
WC Psychology, Clinical; Psychology, Developmental
SC Psychology
GA FT0ZX
UT WOS:000422862200012
PM 28215021
OA Green Accepted
DA 2020-02-16
ER

PT J
AU Kuhlman, KR
   Geiss, EG
   Vargas, I
   Lopez-Duran, N
AF Kuhlman, Kate R.
   Geiss, Elisa G.
   Vargas, Ivan
   Lopez-Duran, Nestor
TI HPA-Axis Activation as a Key Moderator of Childhood Trauma Exposure and
   Adolescent Mental Health
SO JOURNAL OF ABNORMAL CHILD PSYCHOLOGY
LA English
DT Article
DE Physical abuse; Emotional abuse; Childhood trauma; HPA-axis; Stress;
   Internalizing; Externalizing
ID NEUROENDOCRINE STRESS REACTIVITY; POSTTRAUMATIC-STRESS; RETROSPECTIVE
   REPORTS; EARLY EXPERIENCE; RISK-FACTORS; CORTISOL; MALTREATMENT; EVENTS;
   PSYCHOPATHOLOGY; DEPRESSION
AB Individual differences in a child's sensitivity to stress may influence whether youth exposed to trauma develop symptoms of psychopathology. We examined the interaction between HPA-axis reactivity to an acute stressor and exposure to different types of childhood trauma as predictors of mental health symptoms in a sample of youth. Youth (n = 121, ages 9-16; 47% female) completed a standardized stress task, including 5 post-stress salivary cortisol samples. Parents also completed the Child Behavior Checklist as a measure of child internalizing and externalizing symptoms in the past month, and completed the Early Trauma Inventory (ETI) as a measure of their child's trauma exposure. More emotional abuse and non-intentional trauma were associated with greater internalizing symptoms. Youth exposed to physical abuse who demonstrated slower HPA-axis reactivity had elevated internalizing and externalizing symptoms. Youth exposed to emotional abuse or non-intentional traumatic events who demonstrated faster HPA-axis reactivity had elevated internalizing and externalizing symptoms. Profiles of exaggerated or attenuated HPA-axis reactivity to acute stress may be risk factors for psychopathology in children facing different stressful social environments.
C1 [Kuhlman, Kate R.] Univ Calif Los Angeles, Dept Psychol, Los Angeles, CA 90095 USA.
   [Geiss, Elisa G.] Olivet Coll, Dept Social Sci, Olivet, MI 49076 USA.
   [Vargas, Ivan] Univ Penn, Perelman Sch Med, Philadelphia, PA 19104 USA.
   [Lopez-Duran, Nestor] Univ Michigan, Dept Psychol, Ann Arbor, MI USA.
RP Kuhlman, KR (reprint author), Univ Calif Los Angeles, Dept Psychol, Los Angeles, CA 90095 USA.
EM krkuhlman@ucla.edu
OI Vargas, Ivan/0000-0002-0787-5630; Geiss, Elisa/0000-0002-8385-1104
FU Blue Cross Blue Shield of Michigan Foundation; Barbara A. Oleshansky
   Memorial Award; American Psychological Foundation; Rackham Graduate
   School at University of Michigan; National Institute of Mental
   HealthUnited States Department of Health & Human ServicesNational
   Institutes of Health (NIH) - USANIH National Institute of Mental Health
   (NIMH) [15750]
FX This research would not be possible if not for the support of several
   individuals and organizations. Among them are the team at Michigan PAL
   for collecting this data 7 days a week for two years, the families who
   gave their time to improve our understanding of anxiety and depression,
   the faculty and fellows of the International Max Planck Research School
   on the Life Course who have provided valuable insight on the development
   of this project, and the following organizations for their financial
   support of this research: Blue Cross Blue Shield of Michigan Foundation,
   Barbara A. Oleshansky Memorial Award, American Psychological Foundation,
   and Rackham Graduate School at University of Michigan. The composition
   of this manuscript was made possible by the National Institute of Mental
   Health (15750) awarded to Dr. Kuhlman.
NR 47
TC 3
Z9 3
U1 1
U2 8
PU SPRINGER/PLENUM PUBLISHERS
PI NEW YORK
PA 233 SPRING ST, NEW YORK, NY 10013 USA
SN 0091-0627
EI 1573-2835
J9 J ABNORM CHILD PSYCH
JI J. Abnorm. Child Psychol.
PD JAN
PY 2018
VL 46
IS 1
BP 149
EP 157
DI 10.1007/s10802-017-0282-9
PG 9
WC Psychology, Clinical; Psychology, Developmental
SC Psychology
GA FT0ZX
UT WOS:000422862200014
PM 28215023
DA 2020-02-16
ER

PT J
AU Tamana, SK
   Smithson, L
   Lau, A
   Mariasine, J
   Young, R
   Chikuma, J
   Lefebvre, DL
   Subbarao, P
   Becker, AB
   Turvey, SE
   Sears, MR
   Pei, J
   Mandhane, PJ
AF Tamana, Sukhpreet K.
   Smithson, Lisa
   Lau, Amanda
   Mariasine, Jennifer
   Young, Rochelle
   Chikuma, Joyce
   Lefebvre, Diana L.
   Subbarao, Padmaja
   Becker, Allan B.
   Turvey, Stuart E.
   Sears, Malcolm R.
   Pei, Jacqueline
   Mandhane, Piush J.
CA CHILD Study Investigators
TI Parent-Reported Symptoms of Sleep-Disordered Breathing Are Associated
   With Increased Behavioral Problems at 2 Years of Age: The Canadian
   Healthy Infant Longitudinal Development Birth Cohort Study
SO SLEEP
LA English
DT Article
DE sleep-disordered breathing; sleep apnea; behavior; infants;
   epidemiology; population-based birth cohort
ID POPULATION-BASED COHORT; PRESCHOOL-CHILDREN; APNEA; ADENOTONSILLECTOMY;
   CHILDHOOD; DURATION; PREDICT; QUESTIONNAIRE; EPIDEMIOLOGY; PATTERNS
AB Study Objectives: To examine the association between the age of onset and duration of parent-reported symptoms of sleep-disordered breathing (SDB) and behavioral problems at age 2.
   Methods: Parent-reported SDB symptoms were assessed quarterly between 3 months and 2 years among 583 Canadian Healthy Infant Longitudinal Development Edmonton-site participants. Parent-reported SDB symptoms were clustered into phenotypes using group-based trajectory analysis based on age of onset and duration of symptoms. Home-based polysomnography (PSG) was completed at 1 year. The Child Behavior Checklist preschool-version (Mean T-score 50, standard deviation 10 points) assessed total, externalizing (attention), and internalizing (anxiety, depression) behaviors at 2 years.
   Results: Four phenotypes were identified: no SDB (64.7%), early-onset SDB (15.7%, peak symptoms at 9 months), late-onset (14.2%, peak symptoms at 18 months), and persistent SDB symptoms (5.3%, peak symptoms from 3 through 24 months). Persistent SDB (9.5 points, 95% CI 1.7, 17.2; p = .02) predicted the greatest magnitude of effect of total behavior problems, compared with children without SDB. Children with early-onset SDB (3.5 points, 95% CI 1.6, 5.4; p <= .001) and late-onset SDB (6.1 points 95% CI 4.0, 8.3; p <= .001) had increased total behavioral problems than children without SDB to 2 years. Additional analyses showed that the SDB phenotypes' trajectories were important for internalizing but not for externalizing behavior problems. There were no significant associations between home-PSG and parent-reported behavior problems.
   Conclusions: Findings suggest that the age of onset and duration of parent-reported SDB symptoms prior to age 2 have adverse consequences for overall behavior problems.
C1 [Tamana, Sukhpreet K.; Smithson, Lisa; Lau, Amanda; Chikuma, Joyce; Mandhane, Piush J.] Univ Alberta, Dept Pediat, Edmonton, AB, Canada.
   [Mariasine, Jennifer; Pei, Jacqueline] Univ Alberta, Educ Psychol, Edmonton, AB, Canada.
   [Young, Rochelle] Alberta Hlth Serv, Sleep Med, Edmonton, AB, Canada.
   [Lefebvre, Diana L.; Sears, Malcolm R.] McMaster Univ, Dept Med, Div Respirol, Hamilton, ON, Canada.
   [Subbarao, Padmaja] Univ Toronto, Dept Pediat, Toronto, ON, Canada.
   [Subbarao, Padmaja] Hosp Sick Children, Resp Med, Toronto, ON, Canada.
   [Becker, Allan B.] Univ Manitoba, Dept Pediat & Child Hlth, Winnipeg, MB, Canada.
   [Turvey, Stuart E.] Univ British Columbia, Dept Pediat, Vancouver, BC, Canada.
RP Mandhane, PJ (reprint author), Univ Alberta, Pediat, 4-590,11405-87 Ave, Edmonton, AB T6G 1C9, Canada.
EM mandhane@ualberta.ca
OI Dell, Sharon/0000-0003-2169-9407; Subbarao, Padmaja/0000-0003-0394-1933;
   Laprise, Catherine/0000-0001-5526-9945; Turvey,
   Stuart/0000-0003-1599-1065
FU Canadian Institutes of Health Research (CIHR)Canadian Institutes of
   Health Research (CIHR); Allergy Genes and Environment Network of Centres
   of Excellence (AllerGen NCE); Women's and Children's Health Research
   Institute (WCHRI)
FX This study was funded by Canadian Institutes of Health Research (CIHR),
   The Allergy Genes and Environment Network of Centres of Excellence
   (AllerGen NCE), and Women's and Children's Health Research Institute
   (WCHRI).
NR 52
TC 2
Z9 2
U1 0
U2 3
PU OXFORD UNIV PRESS INC
PI CARY
PA JOURNALS DEPT, 2001 EVANS RD, CARY, NC 27513 USA
EI 1550-9109
J9 SLEEP
JI Sleep
PD JAN
PY 2018
VL 41
IS 1
AR UNSP zsx177
DI 10.1093/sleep/zsx177
PG 9
WC Clinical Neurology; Neurosciences
SC Neurosciences & Neurology
GA FT1EX
UT WOS:000422879100007
PM 29099980
OA Green Published, Bronze
DA 2020-02-16
ER

PT J
AU Muscatello, RA
   Corbett, BA
AF Muscatello, Rachael A.
   Corbett, Blythe A.
TI Comparing the effects of age, pubertal development, and symptom profile
   on cortisol rhythm in children and adolescents with autism spectrum
   disorder
SO AUTISM RESEARCH
LA English
DT Article
DE autism spectrum disorder; cortisol; HPA axis; age; development; puberty;
   adolescents
ID PITUITARY-ADRENOCORTICAL AXIS; SALIVARY CORTISOL; DIURNAL CORTISOL;
   SOCIAL STRESS; BIOBEHAVIORAL PROFILES; INDIVIDUAL-DIFFERENCES;
   PSYCHIATRIC-DISORDERS; FUNCTIONING CHILDREN; SOCIOECONOMIC-STATUS;
   CIRCADIAN-RHYTHMS
AB Previous studies in children with autism spectrum disorder (ASD) have shown elevated evening cortisol; however, few studies have examined diurnal rhythm in adolescents with ASD. Adolescence is a time of significant physical and psychological change, and dysregulation of the hypothalamic-pituitary-adrenal axis may put adolescents with ASD at increased risk for internalizing disorders, such as anxiety and depression. The extent to which cortisol levels are associated with age, puberty and symptom profile was examined in 113 youth (ages 7-17) with ASD and typical development. Salivary samples were collected over 3 days in the home, 4 times per day (waking, 30-min post-waking, afternoon, evening). Results showed youth with ASD had higher evening cortisol and a blunted diurnal slope relative to TD youth. Pubertal development and age were significant predictors of evening cortisol, and adolescents with ASD had higher evening cortisol levels compared to children with ASD. The study extends previous reports of elevated evening cortisol in children with ASD to reveal high levels in adolescence as well. Adolescents with ASD also show a significantly blunted diurnal slope, which may be associated with risk of internalizing symptoms. Findings suggest elevated evening cortisol persists across development in youth with ASD, thus emphasizing a need to identify potential negative effects of excess cortisol exposure on health in ASD individuals. Autism Res2018, 11: 110-120. (c) 2017 International Society for Autism Research, Wiley Periodicals, Inc.
   Lay SummaryElevations in stress hormone, cortisol, during the evening may indicate increased stress from changes throughout the day in youth with autism spectrum disorder (ASD). The current study shows that age and pubertal development are also related to increases in evening cortisol, and this maladaptive elevation in cortisol in ASD is not going away with age. These cortisol elevations may also be associated with other psychological symptoms and warrant further investigation in adolescents with ASD.
C1 [Muscatello, Rachael A.] Vanderbilt Univ, Neurosci Grad Program, U-1205 Med Res Bldg 3,465 21st Ave South, Nashville, TN 37232 USA.
   [Corbett, Blythe A.] Vanderbilt Univ, Dept Psychiat & Behav Sci, Med Ctr, PMB 40,230 Appleton Pl, Nashville, TN 37203 USA.
   [Corbett, Blythe A.] Vanderbilt Univ, Dept Psychol, PMB 40,230 Appleton Pl, Nashville, TN 37203 USA.
   [Corbett, Blythe A.] Vanderbilt Univ, Vanderbilt Kennedy Ctr, PMB 40,230 Appleton Pl, Nashville, TN 37203 USA.
RP Corbett, BA (reprint author), PMB 40,230 Appleton Pl, Nashville, TN 37203 USA.
EM blythe.corbett@vanderbilt.edu
OI Muscatello, Rachael/0000-0002-9862-1686
FU NIMHUnited States Department of Health & Human ServicesNational
   Institutes of Health (NIH) - USANIH National Institute of Mental Health
   (NIMH) [R01 MH085717]; NICHDUnited States Department of Health & Human
   ServicesNational Institutes of Health (NIH) - USANIH Eunice Kennedy
   Shriver National Institute of Child Health & Human Development (NICHD)
   [P30 HD15052]; NCATS/NIHUnited States Department of Health & Human
   ServicesNational Institutes of Health (NIH) - USANIH National Center for
   Advancing Translational Sciences (NCATS) [UL1 TR000445]
FX This study was funded by NIMH R01 MH085717 awarded to BAC. No funding
   body had any role in the design of the study, data collection, analysis,
   interpretation of data, or manuscript writing. Additional support was
   provided by NICHD P30 HD15052 (Vanderbilt Kennedy Center) and NCATS/NIH
   UL1 TR000445 (Vanderbilt REDCap).
NR 74
TC 4
Z9 4
U1 2
U2 10
PU WILEY
PI HOBOKEN
PA 111 RIVER ST, HOBOKEN 07030-5774, NJ USA
SN 1939-3792
EI 1939-3806
J9 AUTISM RES
JI Autism Res.
PD JAN
PY 2018
VL 11
IS 1
BP 110
EP 120
DI 10.1002/aur.1879
PG 11
WC Behavioral Sciences; Psychology, Developmental
SC Behavioral Sciences; Psychology
GA FS9DJ
UT WOS:000422715800009
PM 29030905
OA Green Accepted
DA 2020-02-16
ER

PT J
AU Solomon, M
   Iosif, AM
   Reinhardt, VP
   Libero, LE
   Nordahl, CW
   Ozonoff, S
   Rogers, SJ
   Amaral, DG
AF Solomon, Marjorie
   Iosif, Ana-Maria
   Reinhardt, Vanessa P.
   Libero, Lauren E.
   Nordahl, Christine W.
   Ozonoff, Sally
   Rogers, Sally J.
   Amaral, David G.
TI What will my child's future hold? phenotypes of intellectual development
   in 2-8-year-olds with autism spectrum disorder
SO AUTISM RESEARCH
LA English
DT Article
DE intellectual development; phenotypes; longitudinal; ASD; IQ; early
   childhood; autism spectrum disorder
ID DIAGNOSTIC OBSERVATION SCHEDULE; FOLLOW-UP; ADOS SCORES; TRAJECTORIES;
   SEVERITY; SYMPTOMS; AGE; GROWTH; PRESCHOOLERS; INDIVIDUALS
AB We examined phenotypes of autism spectrum disorder (ASD) based on trajectories of intellectual development from early (ages 2-3 1/2) to middle (ages 5-8) childhood in a recent clinically ascertained cohort. Participants included 102 children (82 males) initially diagnosed with ASD from the Autism Phenome Project longitudinal sample. Latent class growth analysis was used to identify distinct IQ trajectories. Baseline and developmental course differences among groups were assessed using univariate techniques and repeated measures regression models, respectively. A four class model best represented the data. Using the highest posterior probability, participants were assigned to High Challenges (25.5%), Stable Low (17.6%), Changers (35.3%), and Lesser Challenges (21.6%) groups. The High Challenges and Stable Low groups exhibited persistently low IQ, although, the High Challenges group experienced declines while the Stable Low group's scores remained more constant. Changers showed IQ improvement of >2 standard deviations. The Lesser Challenges group had IQs in the average range at both times that were about 1 standard deviation higher at T2. In summation, 75% of the participants experienced some relative improvements in intellectual and/or other areas of functioning between ages 2 and 8 years. The Changers group demonstrated the most significant IQ change that was accompanied by adaptive communication improvement and declining externalizing symptoms. Only the Lesser Challenges group showed a significant reduction in ASD symptom severity, such that by age 8, 14% of them no longer met ADOS-2 criteria for ASD. All groups showed reductions in internalizing symptoms. Intervention history was not associated with group status. Autism Res2018, 11: 121-132. (c) 2017 International Society for Autism Research, Wiley Periodicals, Inc.
   Lay SummaryWe examined how the IQs of children with autism spectrum disorder change between ages 2 and 8, and identified four patterns. Two groups exhibited persistently lower IQs. One group showed IQ increases of greater than 30 points with improved communicate abilities and declining disruptive behaviors. The final group had IQs in the average or better range at both time points, and 14% of them lost their diagnoses. Over half of the children experienced improved intellectual functioning between ages 2 and 8, whereas about 25% showed declines. Findings were not associated with intervention history.
C1 [Solomon, Marjorie; Reinhardt, Vanessa P.; Libero, Lauren E.; Nordahl, Christine W.; Ozonoff, Sally; Rogers, Sally J.; Amaral, David G.] Univ Calif Davis, Dept Psychiat & Behav Sci, Sacramento, CA 95817 USA.
   [Solomon, Marjorie; Reinhardt, Vanessa P.; Libero, Lauren E.; Ozonoff, Sally; Rogers, Sally J.; Amaral, David G.] Univ Calif Davis, MIND Inst, Davis, CA 95616 USA.
   [Solomon, Marjorie] Univ Calif Davis, Imaging Res Ctr, Davis, CA 95616 USA.
   [Iosif, Ana-Maria] Univ Calif Davis, Dept Publ Hlth Sci, Davis, CA 95616 USA.
   [Amaral, David G.] Univ Calif Davis, Ctr Neurosci, Davis, CA 95616 USA.
RP Solomon, M (reprint author), Univ Calif Davis Hlth, MIND Inst, 2825 50th St, Sacramento, CA 95817 USA.
EM marsolomon@ucdavis.edu
RI Solomon, Marjorie/W-9015-2019
OI Iosif, Ana-Maria/0000-0001-7283-2015; Reinhardt,
   Vanessa/0000-0002-9943-5199
FU National Institutes of Health (NIH)United States Department of Health &
   Human ServicesNational Institutes of Health (NIH) - USA [R01MH106518,
   R01MH103284]; MIND Institute Intellectual and Developmental Disabilities
   Research Center [U54 HD079125];  [R01MH104438];  [R01MH103371]; 
   [5T32MH073124]
FX Dr. Solomon was supported by National Institutes of Health (NIH) grants
   R01MH106518 and R01MH103284; Dr. Nordahl was supported by R01MH104438.
   Dr. Amaral was supported by R01MH103371. Dr. Reinhardt was supported by
   5T32MH073124. Ana-Maria Iosif, Ph.D. provided statistical support as
   part of the MIND Institute Intellectual and Developmental Disabilities
   Research Center (U54 HD079125).
NR 52
TC 8
Z9 8
U1 3
U2 8
PU WILEY
PI HOBOKEN
PA 111 RIVER ST, HOBOKEN 07030-5774, NJ USA
SN 1939-3792
EI 1939-3806
J9 AUTISM RES
JI Autism Res.
PD JAN
PY 2018
VL 11
IS 1
BP 121
EP 132
DI 10.1002/aur.1884
PG 12
WC Behavioral Sciences; Psychology, Developmental
SC Behavioral Sciences; Psychology
GA FS9DJ
UT WOS:000422715800010
PM 29076255
OA Green Accepted
DA 2020-02-16
ER

PT J
AU Fredland, N
   McFarlane, J
   Symes, L
   Maddoux, J
AF Fredland, Nina
   McFarlane, Judith
   Symes, Lene
   Maddoux, John
TI Exploring the Association of Maternal Adverse Childhood Experiences with
   Maternal Health and Child Behavior Following Intimate Partner Violence
SO JOURNAL OF WOMENS HEALTH
LA English
DT Article
DE adverse childhood experiences; intimate partner violence; maternal
   mental; health; child behavior
ID SHORT SCREENING SCALE; HOUSEHOLD DYSFUNCTION; ABUSE; RISK; STRESS;
   DEPRESSION; SUICIDE; ADULTS; STATES
AB Background: Adverse childhood experiences (ACEs) have been empirically linked to a host of negative health outcomes, both physical and psychosocial. Exposures to ACEs make individuals more susceptible to conditions such as cardiovascular disease, diabetes, cancers, and depression. Many of these conditions do not appear until sometime in adolescence or adulthood and have been linked to premature death. Objective: This study explores the association between the number and type of exposure to ACEs in women (mothers) who experienced intimate partner violence and health outcomes. Specifically, it explores the association between maternal ACEs and maternal perceived health and maternal mental and behavioral health. This study also explores the association between ACEs and child behavior. Methods: This analysis is part of a 7-year prospective study. A cohort of 300 mother-child pairs was assessed at baseline and every 4 months after reaching out for shelter or justice services for the very first time after being in an abusive intimate relationship. Results: Data document individual mothers' ACE scores and show a trend at 12 months, 24 months, and is most significant at 36 months. Additionally, at 36 months, higher ACE scores were significantly associated with all child behavioral subscales (anxiety, depression, aggressive behavior, attention problems, internalizing, externalizing). Conclusion: The women in this study reported ACE scores consistently higher than national rates. Our data highlight the added benefit of using ACE criteria as a global prevention strategy to identify those most at risk for delayed mental and behavioral health issues and to intervene with supportive strategies and guided referrals as indicated.
C1 [Fredland, Nina; McFarlane, Judith; Symes, Lene] Texas Womans Univ, Nelda C Stark Coll Nursing, 6700 Fannin St, Houston, TX 77030 USA.
   [Maddoux, John] Texas Womans Univ, Ctr Res Design & Anal, Houston, TX USA.
RP Fredland, N (reprint author), Texas Womans Univ, Nelda C Stark Coll Nursing, 6700 Fannin St, Houston, TX 77030 USA.
EM nfredland@twu.edu
FU Houston Endowment
FX The authors appreciate the unflagging assistance and support of the
   administrators and staff of the five shelters in Harris County and the
   Chief and staff of The Harris County DA Office, Family Criminal Law
   Division. The authors acknowledge the Houston Endowment who funded this
   research. They dedicate this research to the 300 women and children who
   allowed them to record their pain and recovery and took emotional risks
   each time they meet. As one woman said, "I want to talk, but it hurts to
   remember." The authors thank each woman who chose to remember and
   dedicate the findings of this research to her courage and determination.
NR 35
TC 3
Z9 3
U1 1
U2 8
PU MARY ANN LIEBERT, INC
PI NEW ROCHELLE
PA 140 HUGUENOT STREET, 3RD FL, NEW ROCHELLE, NY 10801 USA
SN 1540-9996
EI 1931-843X
J9 J WOMENS HEALTH
JI J. Womens Health
PD JAN
PY 2018
VL 27
IS 1
BP 64
EP 71
DI 10.1089/jwh.2016.5969
PG 8
WC Public, Environmental & Occupational Health; Medicine, General &
   Internal; Obstetrics & Gynecology; Women's Studies
SC Public, Environmental & Occupational Health; General & Internal
   Medicine; Obstetrics & Gynecology; Women's Studies
GA FS8GE
UT WOS:000422647700009
PM 28498730
DA 2020-02-16
ER

PT J
AU Lankinen, V
   Frojd, S
   Marttunen, M
   Kaltiala-Heino, R
AF Lankinen, Vilma
   Frojd, Sari
   Marttunen, Mauri
   Kaltiala-Heino, Riittakerttu
TI Perceived rather than actual overweight is associated with mental health
   problems in adolescence
SO NORDIC JOURNAL OF PSYCHIATRY
LA English
DT Article
DE Overweight; perceived overweight; adolescent; mental health
ID BODY-MASS INDEX; SOCIAL PHOBIA INVENTORY; METABOLIC SYNDROME PHENOTYPE;
   CARDIOVASCULAR RISK-FACTORS; BECK DEPRESSION INVENTORY; LOW SELF-ESTEEM;
   CHILDHOOD OVERWEIGHT; COMMUNITY SAMPLE; SCHOOL-CHILDREN; WEIGHT STATUS
AB Background: Overweight and perceived overweight are common among adolescents. The nature of the relationship between overweight/perceived overweight and mental health problems is still unclear.Aims: The aim of this study was to examine whether actual overweight, perceived overweight or both are associated with internalizing and externalizing disorders among adolescents.Methods: Data were collected by two similar school surveys in all Finnish-speaking secondary schools in Tampere (population 200,000) in the academic years 2002-2003 and 2012-2013. A total of 2775 acceptable responses were received. All the analyses were carried out separately for girls and boys. Mean age of the respondents was 15.6 years.Results: In multivariate analyses perceived overweight, not actual weight, was significantly associated with higher risk of self-reported depression (OR: 4.3, 95% CI: 2.9-6.3, p<.001) and self-reported conduct disorder (OR: 2.3, 95% CI: 1.6-3.3, p<.001) in girls and with higher risk of self-reported depression (OR: 3.26, 95% CI: 1.65-6.4, p=.001) and self-reported social phobia (OR: 2.4, 95% CI: 1.0-5.6, p=.05) in boys.Conclusion: Perceived overweight rather than actual weight status is associated with both internalizing and externalizing mental health problems in adolescents.
C1 [Lankinen, Vilma] Univ Tampere, Fac Med, Tampere, Finland.
   [Frojd, Sari] Univ Tampere, Hlth Sci Unit, Fac Social Sci, Tampere, Finland.
   [Marttunen, Mauri] Natl Inst Hlth & Welf, Dept Hlth, Mental Hlth Unit, Helsinki, Finland.
   [Marttunen, Mauri] Univ Helsinki, Dept Adolescent Psychiat, Helsinki, Finland.
   [Kaltiala-Heino, Riittakerttu] Univ Tampere, Adolescent Psychiat, Fac Med, Tampere, Finland.
RP Lankinen, V (reprint author), Univ Tampere, Fac Med, Tampere, Finland.
EM lankinen.vilma.l@student.uta.fi
FU Pirkanmaa Hospital District Research Grant [9P018]
FX Pirkanmaa Hospital District Research Grant 9P018.
NR 72
TC 2
Z9 2
U1 0
U2 2
PU TAYLOR & FRANCIS LTD
PI ABINGDON
PA 2-4 PARK SQUARE, MILTON PARK, ABINGDON OR14 4RN, OXON, ENGLAND
SN 0803-9488
EI 1502-4725
J9 NORD J PSYCHIAT
JI Nord. J. Psychiatr.
PY 2018
VL 72
IS 2
BP 89
EP 96
DI 10.1080/08039488.2017.1389987
PG 8
WC Psychiatry
SC Psychiatry
GA FS7MI
UT WOS:000419981300003
PM 29124989
DA 2020-02-16
ER

PT J
AU Ernst, MM
   Marino, BS
   Cassedy, A
   Piazza-Waggoner, C
   Franklin, RC
   Brown, K
   Wray, J
AF Ernst, Michelle M.
   Marino, Bradley S.
   Cassedy, Amy
   Piazza-Waggoner, Carrie
   Franklin, Rodney C.
   Brown, Katherine
   Wray, Jo
TI Biopsychosocial Predictors of Quality of Life Outcomes in Pediatric
   Congenital Heart Disease
SO PEDIATRIC CARDIOLOGY
LA English
DT Article
DE Quality of life; Pediatric congenital heart disease; Psychosocial
   outcomes
ID SELF-PERCEPTION PROFILE; UNITED-KINGDOM; CHILDREN; ADOLESCENTS;
   INVENTORY; PARENTS; ANXIETY; ILL; ADJUSTMENT; DEFECTS
AB The purpose of this prospective multi-center cross-sectional study was to identify key biopsychosocial factors that impact quality of life (QOL) of youth with congenital heart disease (CHD). Patient-parent pairs were recruited at a regular hospital follow-up visit. Patient- and parent-proxy-reported QOL were assessed using the Pediatric Cardiac Quality of Life Inventory (PCQLI). Wallander's and Varni's disability-stress coping model guided factor selection, which included disease factors, educational impairment, psychosocial stress, child psychological and parent/family factors. Measures utilized for these factors included the Pediatric Inventory for Parents, Self-Perception Profile for Children/Adolescents, Child Behavior Checklist, Revised Children's Manifest Anxiety Scale, Child PTSD Symptom Scale, State-Trait Anxiety Inventory, and Posttraumatic Diagnostic Scale. Ordinary least squares regression was applied to test the theoretical model, with backwards stepwise elimination process. The models accounted for a substantial amount of variance in QOL (Patient-reported PCQLI R (2) = 0.58, p < 0.001; Parent-proxy-reported PCQLI R (2) = 0.60, p < 0.001). For patient-reported QOL, disease factors, educational impairment, poor self-esteem, anxiety, patient posttraumatic stress, and parent posttraumatic stress were associated with lower QOL. For parent-proxy-report QOL, disease factors, educational impairment, greater parental medical stress, poorer child self-esteem, more child internalizing problems, and parent posttraumatic stress were associated with lower QOL. The results highlight that biopsychosocial factors account for over half the variance in QOL in CHD survivors. Assessing and treating psychological issues in the child and the parent may have a significant positive impact on QOL.
C1 [Ernst, Michelle M.; Piazza-Waggoner, Carrie] Univ Cincinnati, Coll Med, Cincinnati Childrens Hosp Med Ctr, Dept Pediat,Div Behav Med & Clin Psychol, Cincinnati, OH USA.
   [Marino, Bradley S.] Northwestern Univ, Ann & Robert H Lurie Childrens Hosp Chicago, Feinberg Sch Med, Dept Pediat & Med Social Sci,Div Pediat Cardiol, Chicago, IL 60611 USA.
   [Marino, Bradley S.] Northwestern Univ, Ann & Robert H Lurie Childrens Hosp Chicago, Feinberg Sch Med, Dept Pediat & Med Social Sci,Div Crit Care Med, Chicago, IL 60611 USA.
   [Cassedy, Amy] Cincinnati Childrens Hosp Med Ctr, Div Biostat & Epidemiol, Cincinnati, OH 45229 USA.
   [Franklin, Rodney C.] Royal Brompton & Harefield NHS Fdn Trust, Dept Pediat Cardiol, London, England.
   [Brown, Katherine; Wray, Jo] NHS Fdn Trust, Great Ormond St Hosp Children, Cardioresp Dept, London, England.
   [Ernst, Michelle M.] Cincinnati Childrens Hosp Med Ctr, Div Behav Med, ML3015,3333 Burnet Ave, Cincinnati, OH 45229 USA.
RP Ernst, MM (reprint author), Univ Cincinnati, Coll Med, Cincinnati Childrens Hosp Med Ctr, Dept Pediat,Div Behav Med & Clin Psychol, Cincinnati, OH USA.; Ernst, MM (reprint author), Cincinnati Childrens Hosp Med Ctr, Div Behav Med, ML3015,3333 Burnet Ave, Cincinnati, OH 45229 USA.
EM Michelle.ernst@cchmc.org
OI Brown, Katherine/0000-0002-0729-4959
FU Eunice Kennedy Shriver National Institute of Child Health and Human
   Development (NICHD) K23 Grant [5-K23-HD048637-05]; American Heart
   AssociationAmerican Heart Association [0465467]; Children's Hospital of
   Philadelphia Institutional Development Fund; Cincinnati Children's
   Hospital Medical Center (CCHMC) Research Foundation [31-554000-355514]
FX We would like to thank the clinical staff and research assistants at
   Cincinnati Children's Hospital Medical Center, The Children's Hospital
   of Philadelphia, Royal Brompton and Harefield NHS Foundation Trust,
   Great Ormond Street Hospital NHS Foundation Trust and Birmingham
   Children's Hospital who participated in the enrollment of patients, data
   collection, and coordination for this study. This research was funded by
   the following: Eunice Kennedy Shriver National Institute of Child Health
   and Human Development (NICHD) K23 Grant (5-K23-HD048637-05), American
   Heart Association Grant (0465467), Children's Hospital of Philadelphia
   Institutional Development Fund, and Cincinnati Children's Hospital
   Medical Center (CCHMC) Research Foundation (31-554000-355514).
NR 52
TC 15
Z9 16
U1 0
U2 6
PU SPRINGER
PI NEW YORK
PA 233 SPRING ST, NEW YORK, NY 10013 USA
SN 0172-0643
EI 1432-1971
J9 PEDIATR CARDIOL
JI Pediatr. Cardiol.
PD JAN
PY 2018
VL 39
IS 1
BP 79
EP 88
DI 10.1007/s00246-017-1730-6
PG 10
WC Cardiac & Cardiovascular Systems; Pediatrics
SC Cardiovascular System & Cardiology; Pediatrics
GA FS6BR
UT WOS:000419883400012
PM 28980091
DA 2020-02-16
ER

PT J
AU Frye, SS
   Fernandez-Mendoza, J
   Calhoun, SL
   Gaines, J
   Sawyer, MD
   He, F
   Liao, D
   Vgontzas, AN
   Bixler, EO
AF Frye, S. S.
   Fernandez-Mendoza, J.
   Calhoun, S. L.
   Gaines, J.
   Sawyer, M. D.
   He, F.
   Liao, D.
   Vgontzas, A. N.
   Bixler, E. O.
TI Neurocognitive and behavioral functioning in adolescents with
   sleep-disordered breathing: a population-based, dual-energy X-ray
   absorptiometry study
SO INTERNATIONAL JOURNAL OF OBESITY
LA English
DT Article
ID EXCESSIVE DAYTIME SLEEPINESS; SCHOOL-AGED CHILDREN; OBESE CHILDREN;
   APNEA; ADENOTONSILLECTOMY; INFLAMMATION; ASSOCIATION; DYSFUNCTION;
   CHILDHOOD; SAMPLE
AB BACKGROUND/OBJECTIVES: Sleep-disordered breathing (SDB) has been associated with neurocognitive and behavioral problems in young children; however, this association is less studied in adolescents. Evidence suggests that obesity plays a key role in the development of SDB, although its relative association with neurobehavioral functioning remains unclear. We examined whether SDB and obesity are associated with neurocognitive and behavioral problems in adolescents.
   SUBJECTS/METHODS: A total of 421 adolescents (17.0 +/- 2.2y, 53.9% male) from the Penn State Child Cohort, a general population sample, underwent a 9-h polysomnography, clinical history, physical examination, neurocognitive evaluation and Dual-energy X-ray Absorptiometry (DXA) scan, and completed the Child or Adult Behavior Checklist. Obstructive sleep apnea (OSA) was defined as an apnea-hypopnea index (AHI) >= 2, primary snoring (PS) as AHI < 2+snoring and no-SDB as AHI < 2 without snoring. Body weight measures included body mass index (BMI) percentile, waist circumference (WC) and DXA-measured total adipose tissue (TAT).
   RESULTS: WC and TAT were significantly associated with impaired vigilance, processing speed, working memory, and control interference and greater internalizing and externalizing behaviors, while BMI percentile was marginally associated. SDB per se (PS, AHI or OSA) was not significantly associated with impaired neurocognitive outcomes or greater behavioral problems. However, TAT was significantly associated with impaired vigilance and greater internalizing and externalizing behaviors and, to a lesser extent, slower processing speed and greater control interference, only in adolescents with OSA.
   CONCLUSIONS: Central obesity, an etiopathogenic mechanism of OSA, is more strongly associated with neurocognitive and behavioral problems in adolescents than SDB alone. Deficits in low-order (vigilance) and high-order (executive) functions and behavioral problems observed in adolescents with OSA are primarily associated with increased central adiposity, a finding not entirely captured with less precise measures of obesity. These data support that OSA and its associated neurocognitive and behavioral morbidity are related to underlying metabolic dysfunction as early as adolescence.
C1 [Frye, S. S.; Fernandez-Mendoza, J.; Calhoun, S. L.; Gaines, J.; Vgontzas, A. N.; Bixler, E. O.] Penn State Univ, Coll Med, Penn State Milton S Hershey Med Ctr, Dept Psychiat,Sleep Res & Treatment Ctr, Hershey, PA 17603 USA.
   [Sawyer, M. D.; He, F.; Liao, D.] Penn State Univ, Coll Med, Dept Publ Hlth Sci, Hershey, PA 17603 USA.
RP Fernandez-Mendoza, J (reprint author), Penn State Univ, Coll Med, Penn State Milton S Hershey Med Ctr, Sleep Res & Treatment Ctr, 500 Univ Dr H073, Hershey, PA 17603 USA.
EM jfmendoza@psu.edu
OI Fernandez-Mendoza, Julio/0000-0001-9584-6161
FU US National Institutes of HealthUnited States Department of Health &
   Human ServicesNational Institutes of Health (NIH) - USA [R01 HL63772,
   R01 HL97165, UL1 RR033184, C06 RR16499]
FX This study was partially supported by US National Institutes of Health
   grants R01 HL63772, R01 HL97165, UL1 RR033184, C06 RR16499.
NR 57
TC 1
Z9 1
U1 0
U2 6
PU NATURE PUBLISHING GROUP
PI LONDON
PA MACMILLAN BUILDING, 4 CRINAN ST, LONDON N1 9XW, ENGLAND
SN 0307-0565
EI 1476-5497
J9 INT J OBESITY
JI Int. J. Obes.
PD JAN
PY 2018
VL 42
IS 1
BP 95
EP 101
DI 10.1038/ijo.2017.229
PG 7
WC Endocrinology & Metabolism; Nutrition & Dietetics
SC Endocrinology & Metabolism; Nutrition & Dietetics
GA FS4OP
UT WOS:000419772700014
PM 28924264
OA Green Accepted
DA 2020-02-16
ER

PT J
AU Jackson, CB
   Moreland, AD
AF Jackson, Carrie B.
   Moreland, Angela D.
TI Parental Competency as a Mediator in the PACE Parenting Program's Short
   and Long-term Effects on Parenting Stress
SO JOURNAL OF CHILD AND FAMILY STUDIES
LA English
DT Article
DE Parenting; Parenting stress; Parental competency; Parent training
ID PRESCHOOL-CHILDREN; TRAINING-PROGRAM; RISK REDUCTION; SELF-EFFICACY;
   MECHANISMS; OUTCOMES; PREDICTORS; FIDELITY; BEHAVIOR; TRIAL
AB Higher levels of parenting stress and lower levels of parental competency have been shown to adversely affect a variety of child outcomes such as both externalizing and internalizing behavior problems. Behavioral parent training programs simultaneously decrease parenting stress while increasing parental competency. Recent research has focused on possible mechanisms of change that influence the efficacy of behavioral parent training programs. The present study examined parental competency, specifically parental efficacy and satisfaction, as mechanisms of change in the relationship between attendance in the Parenting Our Children to Excellence (PACE) program and long-term levels of parenting stress. Six hundred and ten parents participated in the PACE parenting program and measures were collected at pre-treatment, post-treatment, and follow-up. Path analysis was utilized to test parental competency as a mediator between engagement in PACE and follow-up parenting stress. Parental satisfaction, one factor of parental competency, was found to be a significant mediator between engagement in PACE and follow-up parenting stress. This study has important implications in further identifying mechanisms of change within behavioral parent training programs.
C1 [Jackson, Carrie B.] West Virginia Univ, Morgantown, WV 26506 USA.
   [Moreland, Angela D.] Med Univ South Carolina, Charleston, SC 29425 USA.
RP Jackson, CB (reprint author), West Virginia Univ, Morgantown, WV 26506 USA.
EM cbjackson@mix.wvu.edu
FU Centers for Disease Control and PreventionUnited States Department of
   Health & Human ServicesCenters for Disease Control & Prevention - USA
   [R49/CCR 522339]
FX This study was funded by grant R49/CCR 522339 from the Centers for
   Disease Control and Prevention.
NR 30
TC 0
Z9 0
U1 3
U2 9
PU SPRINGER
PI NEW YORK
PA 233 SPRING ST, NEW YORK, NY 10013 USA
SN 1062-1024
EI 1573-2843
J9 J CHILD FAM STUD
JI J. Child Fam. Stud.
PD JAN
PY 2018
VL 27
IS 1
BP 211
EP 217
DI 10.1007/s10826-017-0859-5
PG 7
WC Family Studies; Psychology, Developmental; Psychiatry
SC Family Studies; Psychology; Psychiatry
GA FS0KQ
UT WOS:000419463200018
DA 2020-02-16
ER

PT J
AU Rayburn, AD
   Withers, MC
   McWey, LM
AF Rayburn, Allison D.
   Withers, Mathew C.
   McWey, Lenore M.
TI The Importance of the Caregiver and Adolescent Relationship for Mental
   Health Outcomes Among Youth in Foster Care
SO JOURNAL OF FAMILY VIOLENCE
LA English
DT Article
DE Adolescents; Caregiver-child relationship; Family violence; Foster care;
   Mental health
ID ADVERSE CHILDHOOD EXPERIENCES; VIOLENCE EXPOSURE; EXTERNALIZING
   PROBLEMS; HOUSEHOLD DYSFUNCTION; RELATIONSHIP QUALITY; DOMESTIC
   VIOLENCE; BEHAVIOR PROBLEMS; CHILDREN; RISK; SYMPTOMS
AB Youth in foster care have often been exposed to in-home violence and violence exposure is associated with higher mental health concerns. This study used multiple regression mediation analyses with bootstrapping to identify specific current foster caregiver-adolescent relationship factors and their mediating qualities between in-home violence exposure and adolescent internalizing, externalizing, and trauma symptoms. Using a national dataset of adolescents in foster care (n = 175), the results of this study suggested that an adolescent's perception of feeling emotionally secure in their relationship with their caregiver mediated the relationships between exposure to violence and youth internalizing, externalizing, and trauma symptoms. Additionally, current foster caregiver involvement and structure mediated the associations between exposure to violence and adolescent internalizing and externalizing outcomes, but not trauma symptoms. Further discussion of the results is included. Findings have important implications for mental health interventions aimed towards youth in foster care.
C1 [Rayburn, Allison D.; Withers, Mathew C.; McWey, Lenore M.] Florida State Univ, Dept Family & Child Sci, 120 Convocat Way, Tallahassee, FL 32306 USA.
RP Rayburn, AD (reprint author), Florida State Univ, Dept Family & Child Sci, 120 Convocat Way, Tallahassee, FL 32306 USA.
EM adr14b@my.fsu.edu
OI Withers, Mathew/0000-0003-1741-3605
FU Administration on Children, Youth, and Families, U.S. Department of
   Health and Human Services (ACYF/DHHS)
FX This document includes data from the National Survey on Child and
   Adolescent Well-Being, which was developed under contract with the
   Administration on Children, Youth, and Families, U.S. Department of
   Health and Human Services (ACYF/DHHS). The data have been provided by
   the National Data Archive on Child Abuse and Neglect. The information
   and opinions expressed herein reflect solely the position of the
   authors. Nothing herein should be construed to indicate the support or
   endorsement of its content by ACYF/DHHS.
NR 45
TC 2
Z9 2
U1 0
U2 13
PU SPRINGER/PLENUM PUBLISHERS
PI NEW YORK
PA 233 SPRING ST, NEW YORK, NY 10013 USA
SN 0885-7482
EI 1573-2851
J9 J FAM VIOLENCE
JI J. Fam. Violence
PD JAN
PY 2018
VL 33
IS 1
BP 43
EP 52
DI 10.1007/s10896-017-9933-4
PG 10
WC Psychology, Clinical; Family Studies
SC Psychology; Family Studies
GA FS0KU
UT WOS:000419463600004
DA 2020-02-16
ER

PT J
AU Marzilli, E
   Cerniglia, L
   Cimino, S
AF Marzilli, Eleonora
   Cerniglia, Luca
   Cimino, Silvia
TI A narrative review of binge eating disorder in adolescence: prevalence,
   impact, and psychological treatment strategies
SO ADOLESCENT HEALTH MEDICINE AND THERAPEUTICS
LA English
DT Review
DE binge eating; adolescence; prevalence; impact; treatment
ID COGNITIVE-BEHAVIORAL THERAPY; COMORBIDITY-SURVEY-REPLICATION; RANDOMIZED
   CONTROLLED-TRIAL; MENTAL-HEALTH SURVEYS; WEIGHT-LOSS-TREATMENT;
   QUALITY-OF-LIFE; BULIMIA-NERVOSA; YOUNG-ADULTS; DIAGNOSTIC-CRITERIA;
   FEMALE ADOLESCENTS
AB Binge eating disorder (BED) represents one of the most problematic clinical conditions among youths. Research has shown that the developmental stage of adolescence is a critical stage for the onset of eating disorders (EDs), with a peak prevalence of BED at the age of 16-17 years. Several studies among adults with BED have underlined that it is associated with a broad spectrum of negative consequences, including higher concern about shape and weight, difficulties in social functioning, and emotional-behavioral problems. This review aimed to examine studies focused on the prevalence of BED in the adolescent population, its impact in terms of physical, social, and psychological outcomes, and possible strategies of psychological intervention. The review of international literature was made on paper material and electronic databases ProQuest, PsycArticles, and PsycInfo, and the Scopus index were used to verify the scientific relevance of the papers. Epidemiological research that examined the prevalence of BED in adolescent samples in accordance with Diagnostic and Statistical Manual of Mental Disorders, 4th Edition showed a prevalence ranging from 1% to 4%. More recently, only a few studies have investigated the prevalence of BED, in accordance with the Diagnostic and Statistical Manual of Disorders, Fifth Edition criteria, reporting a prevalence of similar to 1%-5%. Studies that focused on the possible impact that BED may have on physical, psychological, and social functioning showed that adolescents with BED have an increased risk of developing various adverse consequences, including obesity, social problems, substance use, suicidality, and other psychological difficulties, especially in the internalizing area. Despite the evidence, to date, reviews on possible and effective psychological treatment for BED among young population are rare and focused primarily on adolescent females.
C1 [Marzilli, Eleonora; Cimino, Silvia] Sapienza Univ Rome, Psychol & Med Fac, Dept Dynam & Clin Psychol, Rome, Italy.
   [Cerniglia, Luca] Int Telemat Univ Uninettuno, Psychol Fac, Dept Psychol, Corso Vittorio Emanuele 2,39, I-00100 Rome, Italy.
RP Cerniglia, L (reprint author), Int Telemat Univ Uninettuno, Psychol Fac, Dept Psychol, Corso Vittorio Emanuele 2,39, I-00100 Rome, Italy.
EM l.cerniglia@uninettunouniverisity.net
RI Cerniglia, Luca/H-6943-2019
OI Cerniglia, Luca/0000-0002-6115-288X
NR 104
TC 15
Z9 15
U1 3
U2 20
PU DOVE MEDICAL PRESS LTD
PI ALBANY
PA PO BOX 300-008, ALBANY, AUCKLAND 0752, NEW ZEALAND
SN 1179-318X
J9 ADOLESC HEALTH MED T
JI ADOLESC. HEALTH MED. THER.
PY 2018
VL 9
BP 17
EP 30
DI 10.2147/AHMT.S148050
PG 14
WC Pediatrics
SC Pediatrics
GA FS1HF
UT WOS:000419525900001
PM 29379325
OA DOAJ Gold, Green Published
DA 2020-02-16
ER

PT J
AU Romano, E
   Weegar, K
   Babchishin, L
   Saini, M
AF Romano, Elisa
   Weegar, Kelly
   Babchishin, Lyzon
   Saini, Michael
TI Cross-Informant Agreement on Mental Health Outcomes in Children With
   Maltreatment Histories: A Systematic Review
SO PSYCHOLOGY OF VIOLENCE
LA English
DT Review
DE meta-analysis; maltreatment; abuse; agreement; mental health
ID EXTRAFAMILIAL SEXUAL-ABUSE; OF-HOME CARE; BEHAVIOR PROBLEMS; CHILDHOOD
   MALTREATMENT; VIOLENCE; PARENT; ADOLESCENTS; DISORDERS; SYMPTOMS;
   PSYCHOPATHOLOGY
AB Objective: This systematic review and meta-analysis examined cross-informant agreement concerning mental health outcomes for maltreated children. This study provides important information to individuals working with maltreated children (e.g., clinicians, child welfare practitioners) who must make critical decisions related to safety, mental health, and permanency. Method: We retrieved 29 studies that collected mental health data for maltreated children using standardized instruments. We were able to examine 4 informant pairs and 7 mental health outcomes. Results: Agreement across children's mental health outcomes was highest for child-caregiver pairs (small to large, significant effect sizes), followed by child-teacher and caregiver-teacher (small to medium, significant effect sizes) and then caregiver-caregiver (small, nonsignificant effect sizes) pairs. Agreement generally was highest for overt behaviors. Conclusions: It is important to include children as informants, gather teacher and caregiver data when assessing child internalizing difficulties, and examine specific maltreatment outcomes (e.g., traumatic stress). Clinically, it is critical to understand why different informants perceive a child's functioning in different ways for purposes of prognosis and treatment planning for the child and his or her family. It is also critical to triangulate data sources when assessing for maltreatment impact and to consider data points that both converge and diverge when making appropriate safety and treatment plans.
C1 [Romano, Elisa; Weegar, Kelly; Babchishin, Lyzon] Univ Ottawa, Sch Psychol, 136 Jean Jacques Lussier, Ottawa, ON K1N 6N5, Canada.
   [Saini, Michael] Univ Toronto, Factor Inwentash Fac Social Work, Toronto, ON, Canada.
   [Babchishin, Lyzon] Ottawa Trauma & Anxiety Clin, Ottawa, ON, Canada.
RP Romano, E (reprint author), Univ Ottawa, Sch Psychol, 136 Jean Jacques Lussier, Ottawa, ON K1N 6N5, Canada.
EM eromano@uottawa.ca
RI Saini, Michael/AAG-1922-2019
NR 74
TC 3
Z9 3
U1 0
U2 4
PU EDUCATIONAL PUBLISHING FOUNDATION-AMERICAN PSYCHOLOGICAL ASSOC
PI WASHINGTON
PA 750 FIRST ST, NE, WASHINGTON, DC 20002-4242 USA
SN 2152-0828
EI 2152-081X
J9 PSYCHOL VIOLENCE
JI Psychol. Violence
PD JAN
PY 2018
VL 8
IS 1
BP 19
EP 30
DI 10.1037/vio0000086
PG 12
WC Psychology, Clinical; Criminology & Penology; Family Studies
SC Psychology; Criminology & Penology; Family Studies
GA FR9HM
UT WOS:000419384600003
DA 2020-02-16
ER

PT J
AU Kuckertz, JM
   Mitchell, C
   Wiggins, JL
AF Kuckertz, Jennie M.
   Mitchell, Colter
   Wiggins, Jillian Lee
TI Parenting mediates the impact of maternal depression on child
   internalizing symptoms
SO DEPRESSION AND ANXIETY
LA English
DT Article
DE maternal depression; mediator; parenting; pediatric anxiety; pediatric
   depression
ID BEHAVIORAL PREVENTIVE INTERVENTION; NATIONAL COMORBIDITY SURVEY; AT-RISK
   ADOLESCENTS; LIFETIME PREVALENCE; FUNCTIONAL IMPAIRMENT; COEFFICIENT
   ALPHA; MOOD DISORDERS; SAMPLE-SIZE; ANXIETY; FAMILY
AB Background: To examine the potential mediating role of parenting behaviors in the longitudinal, bidirectional relationships between maternal depression and child internalizing symptoms (i.e. depression and anxiety).
   Methods: We analyzed data from 4,581 mother-child dyads from the Fragile Families and Child Wellbeing Study, assessed when the child was 3, 5, and 9 years old. Data included maternal depression diagnosis, child internalizing symptoms, and parenting behaviors (i.e. psychological aggression, nonviolent discipline, and physical assault). Data were analyzed using cross-lagged panel models.
   Results: Results indicated bidirectional relationships between maternal depression and child internalizing symptoms over childhood. Mediation analyses suggested that maternal depression led to subsequent increased psychological aggression toward their child, which in turn led to increased child internalizing symptoms. Nonviolent discipline and physical assault did not mediate this relationship. However, greater use of nonviolent discipline at age 5 among all parents predicted higher child internalizing symptoms at age 9. No parenting behaviors were both predicted by earlier child internalizing symptoms and predictive of subsequent maternal depression.
   Conclusions: Our results suggest a bidirectional relationship between child and maternal internalizing psychopathology that is partially explained by depressed mothers' greater use of psychological aggression toward their children. It is important to note that the size of these effects were small, suggesting that the relationship between parent and child psychopathology is likely additionally explained by factors not assessed in the current study. Nonetheless, these results have implications for prevention and intervention strategies targeting child anxiety and depression.
C1 [Kuckertz, Jennie M.; Wiggins, Jillian Lee] Univ Calif San Diego, San Diego State Univ, Joint Doctoral Program Clin Psychol, San Diego, CA 92103 USA.
   [Mitchell, Colter] Univ Michigan, Inst Social Res, Ann Arbor, MI USA.
   [Wiggins, Jillian Lee] San Diego State Univ, Dept Psychol, San Diego, CA 92182 USA.
RP Kuckertz, JM (reprint author), 6386 Alvarado Court,Suite 301, San Diego, CA 92120 USA.
EM jkuckertz@sdsu.edu
OI Kuckertz, Jennie/0000-0002-3929-2683
FU Eunice Kennedy Shriver National Institute of Child Health and Human
   Development (NICHD)United States Department of Health & Human
   ServicesNational Institutes of Health (NIH) - USANIH Eunice Kennedy
   Shriver National Institute of Child Health & Human Development (NICHD)
   [R01HD36916, R01HD39135, R01HD40421, R01HD076592]; National Institute of
   Mental Health NIMH)United States Department of Health & Human
   ServicesNational Institutes of Health (NIH) - USANIH National Institute
   of Mental Health (NIMH) [R01MH103761]; NIMHUnited States Department of
   Health & Human ServicesNational Institutes of Health (NIH) - USANIH
   National Institute of Mental Health (NIMH) [F31MH107176]
FX Contract grant sponsor: Eunice Kennedy Shriver National Institute of
   Child Health and Human Development (NICHD); contract grant numbers:
   R01HD36916, R01HD39135, and R01HD40421, R01HD076592; contract grant
   sponsor: National Institute of Mental Health NIMH); contract grant
   number: R01MH103761; contract grant sponsor: consortium of private
   foundations support the Fragile Families and Child Wellbeing Study.
   Contract grant sponsor: NIMH; contract grant number: F31MH107176(to
   J.M.K.).
NR 67
TC 4
Z9 4
U1 4
U2 18
PU WILEY
PI HOBOKEN
PA 111 RIVER ST, HOBOKEN 07030-5774, NJ USA
SN 1091-4269
EI 1520-6394
J9 DEPRESS ANXIETY
JI Depress. Anxiety
PD JAN
PY 2018
VL 35
IS 1
BP 89
EP 97
DI 10.1002/da.22688
PG 9
WC Psychology, Clinical; Psychiatry; Psychology
SC Psychology; Psychiatry
GA FR5OX
UT WOS:000419117000009
PM 28962070
OA Green Accepted
DA 2020-02-16
ER

PT J
AU Davies, PT
   Martin, MJ
   Cummings, EM
AF Davies, Patrick T.
   Martin, Meredith J.
   Cummings, E. Mark
TI Interparental Conflict and Children's Social Problems: Insecurity and
   Friendship Affiliation as Cascading Mediators
SO DEVELOPMENTAL PSYCHOLOGY
LA English
DT Article
DE interparental conflict; child stress reactivity; child social
   development
ID EMOTIONAL SECURITY THEORY; MARITAL CONFLICT; DEVELOPMENTAL
   PSYCHOPATHOLOGY; ATTACHMENT SECURITY; PROSOCIAL BEHAVIOR; EARLY
   ADOLESCENCE; LONGITUDINAL DATA; FAMILY PROCESSES; MISSING DATA;
   ADJUSTMENT
AB Although social difficulties have been identified as sequelae of children's experiences with interparental conflict and insecurity, little is known about the specific mechanisms underlying their vulnerability to social problems. Guided by emotional security theory, this study tested the hypothesis that children's emotional insecurity mediates associations between interparental conflict and their social difficulties by undermining their affiliative goals in best friendships. Participants included 235 families with the first of 5 measurement occasions over a 10-year period occurring when children were in kindergarten (mean age = 6 years). Findings from the lagged latent difference score analyses indicated that intensification of multi-method assessment of interparental conflict during the early school years predicted subsequent increases in children's emotional insecurity 5 years later in adolescence. In the latter part of the cascade, rises in emotional insecurity predicted decreases in adolescent friendship affiliation, which, in turn, were specifically associated with declines in social competence. The specificity of this cascade of changing processes in predicting social problems was supported by the robustness of the findings after the inclusion of static measures of each construct as predictors, parent-child relationship insecurity as a covariate, and increases in children's internalizing symptoms as an alternative outcome.
C1 [Davies, Patrick T.; Martin, Meredith J.] Univ Rochester, Dept Clin & Social Sci Psychol, POB 270266, Rochester, NY 14627 USA.
   [Cummings, E. Mark] Univ Notre Dame, Dept Psychol, Notre Dame, IN 46556 USA.
   [Martin, Meredith J.] Univ Nebraska Lincoln, Dept Educ Psychol, Lincoln, NE USA.
RP Davies, PT (reprint author), Univ Rochester, Dept Clin & Social Sci Psychol, POB 270266, Rochester, NY 14627 USA.
EM patrick.davies@psych.rochester.edu
RI Davies, Patrick/W-2776-2018
OI Davies, Patrick/0000-0003-2725-9736
FU National Institute of Mental HealthUnited States Department of Health &
   Human ServicesNational Institutes of Health (NIH) - USANIH National
   Institute of Mental Health (NIMH) [R01 MH57318, 2R01 MH57318]
FX This research was supported by the National Institute of Mental Health
   awarded to Patrick T. Davies and E. Mark Cummings (R01 MH57318 & 2R01
   MH57318). We are grateful to the children, parents, teachers, and school
   administrators who participated in this project. Our gratitude is
   expressed to the staff on the project and the graduate and undergraduate
   students at the University of Rochester and University of Notre Dame.
NR 86
TC 6
Z9 6
U1 3
U2 35
PU AMER PSYCHOLOGICAL ASSOC
PI WASHINGTON
PA 750 FIRST ST NE, WASHINGTON, DC 20002-4242 USA
SN 0012-1649
EI 1939-0599
J9 DEV PSYCHOL
JI Dev. Psychol.
PD JAN
PY 2018
VL 54
IS 1
BP 83
EP 97
DI 10.1037/dev0000410
PG 15
WC Psychology, Developmental
SC Psychology
GA FR3WX
UT WOS:000418998600007
PM 29058934
OA Green Accepted
DA 2020-02-16
ER

PT J
AU Hayes, BC
   Doherty, E
   Grehan, A
   Madigan, C
   McGarvey, C
   Mulvany, S
   Matthews, TG
   King, MD
AF Hayes, Breda C.
   Doherty, Elaine
   Grehan, Andrea
   Madigan, Cathy
   McGarvey, Cliona
   Mulvany, Siobhan
   Matthews, Tom G.
   King, Mary D.
TI Neurodevelopmental outcome in survivors of hypoxic ischemic
   encephalopathy without cerebral palsy
SO EUROPEAN JOURNAL OF PEDIATRICS
LA English
DT Article
DE Hypoxic ischemic encephalopathy; Cognitive outcome; Behavioral outcome
ID WHOLE-BODY HYPOTHERMIA; NEONATAL ENCEPHALOPATHY; NEWBORN ENCEPHALOPATHY;
   SYSTEMIC HYPOTHERMIA; MODERATE HYPOTHERMIA; APGAR SCORES; TERM; AGE;
   PERFORMANCE; CHILDREN
AB To access outcome following hypoxic ischemic encephalopathy (HIE), survivors without cerebral palsy were invited for formal developmental assessment. Children aged >42 months were assessed using the NEPSY-2, Movement Assessment Battery for Children 2 (Movement ABC-2), Behavior Rating Inventory of Executive Function, and the Child Behavior Checklist. Children aged < 42 months were assessed using the Bayley Scales of Infant and Toddler Development, Third Edition (BSITD-3). One hundred forty-six children attended for assessments [Grade 1 (112), Grade 2 (33), and Grade 3 (1)]. BSITD-3 did not identify significant rates of impairment on cognitive, motor, or language subtests. A significant proportion of children scored < 3rd percentile on the adaptive behavior scale. In older age groups, difficulties were seen in 16/24 NEPSY-2 subtests and on timed assessments using Movement ABC-2. Difficulties arose especially in the "control" aspects of cognition and behavior. Behavioral difficulties were common with internalizing problems predominating. There was a graded effect with grade 2 cases differing significantly from grade 1 cases.
   Conclusion: Following HIE, children may experience attention, memory, and behavior difficulties which are not always evident at a young age. The adaptive behavior questionnaire may be a useful tool to select children requiring developmental surveillance beyond 2 years of age.
C1 [Hayes, Breda C.; Grehan, Andrea; Madigan, Cathy; Mulvany, Siobhan; Matthews, Tom G.] Rotunda Hosp, Dublin 1, Ireland.
   [Doherty, Elaine; McGarvey, Cliona; King, Mary D.] Childrens Univ Hosp, Temple St, Dublin 1, Ireland.
   [King, Mary D.] UCD, Sch Med & Med Sci, Dublin, Ireland.
RP Hayes, BC (reprint author), Rotunda Hosp, Dublin 1, Ireland.
EM bhayes@rotunda.ie; doherty_elaine@hotmail.com; a.grehan@live.ie;
   cathy.madigan@cuh.ie; Cliona.mcgarvey@cuh.ie; smulvany@rotunda.ie;
   mailtommatt@gmail.com; mary.king@cuh.ie
FU Friends of the Rotunda (an official fundraising arm and registered
   charity of the Rotunda Hospital). [CHY240]
FX Funding for this study was provided by the Friends of the Rotunda (an
   official fundraising arm and registered charity (CHY240) of the Rotunda
   Hospital).
NR 37
TC 5
Z9 5
U1 1
U2 10
PU SPRINGER
PI NEW YORK
PA 233 SPRING ST, NEW YORK, NY 10013 USA
SN 0340-6199
EI 1432-1076
J9 EUR J PEDIATR
JI Eur. J. Pediatr.
PD JAN
PY 2018
VL 177
IS 1
BP 19
EP 32
DI 10.1007/s00431-017-3028-3
PG 14
WC Pediatrics
SC Pediatrics
GA FR6CF
UT WOS:000419152300003
PM 29063960
DA 2020-02-16
ER

PT J
AU Donenberg, G
   Emerson, E
   Mackesy-Amiti, ME
   Fletcher, F
AF Donenberg, Geri
   Emerson, Erin
   Mackesy-Amiti, Mary Ellen
   Fletcher, Faith
TI Sexual Risk Among African American Girls Seeking Psychiatric Care: A
   Social-Personal Framework
SO JOURNAL OF CONSULTING AND CLINICAL PSYCHOLOGY
LA English
DT Article
DE mental health; adolescent sexual behavior; families; HIV risk; African
   Americans
ID CONDOM USE; ADOLESCENT GIRLS; PUBERTAL DEVELOPMENT; MOTHER-ADOLESCENT;
   HIV PREVENTION; BEHAVIOR; COMMUNICATION; PARENT; FAMILY; PARTNERS
AB Objective: This study examined individual and social factors associated with sexual risk behavior among African American girls seeking outpatient mental health services across 2 years and key developmental transitions. Method: African American females 12-16 years old (M = 14.5; SD = 1.15; n = 266) were recruited from eight outpatient mental health clinics and completed interviewer-administered and computer-assisted measures at baseline, 12, and 24 months. Analyses tested individual attributes (externalizing and internalizing problems) and family context (maternal acceptance-rejection, mother-daughter communication about sex) at baseline, peer influences (peer support of substance use, girlfriend dating behavior) and partner relationship characteristics (rejection sensitivity, partner risk communication frequency and openness) at 12 months, and girls' sexual behavior at 24 months. Results: At baseline, 32% of girls reported having had vaginal/anal sex compared with 60% at 24 months. Data analyses revealed robust associations between externalizing problems and maternal acceptance-rejection and mother-daughter risk communication during early adolescence, peer support of substance use and girlfriend dating behavior 1 year later, and girls' sexual risk taking 2 years later. Conclusion: Findings support a social-personal framework (SPF) of sexual risk for African American girls seeking mental health care, underscoring the potential benefits of early intervention to reduce externalizing problems while strengthening mother-daughter communication and relationships to prevent subsequent sexual risk and associated negative outcomes.
C1 [Donenberg, Geri; Emerson, Erin] Univ Illinois, Ctr Disseminat & Implementat Sci, Hlth Youths Program, Chicago, IL USA.
   [Donenberg, Geri; Emerson, Erin] Univ Illinois, Dept Med, Chicago, IL USA.
   [Mackesy-Amiti, Mary Ellen] Univ Illinois, Sch Publ Hlth, Community Outreach Intervent Projects, Chicago, IL USA.
   [Fletcher, Faith] Univ Illinois, Sch Publ Hlth, Dept Community Hlth Sci, Chicago, IL USA.
   [Fletcher, Faith] Univ Alabama Birmingham, Sch Publ Hlth, Birmingham, AL 35294 USA.
RP Donenberg, G (reprint author), Univ Illinois, Community Outreach Intervent Projects, 1603 West Taylor St, Chicago, IL 60612 USA.
EM gerid@uic.edu
FU National Institute of Mental HealthUnited States Department of Health &
   Human ServicesNational Institutes of Health (NIH) - USANIH National
   Institute of Mental Health (NIMH) [R01MH065155]
FX This research was supported by a grant from the National Institute of
   Mental Health (Grant R01MH065155). We thank the mothers and daughters
   who participated in the study, and gratefully acknowledge the
   administrators and clinical staff at the outpatient mental health
   clinics who worked with us to identify eligible families. These data
   reflect self-reported behaviors that place girls at risk for sexually
   transmitted infections, including HIV/AIDS, and may not represent girls'
   willingness to engage in the behavior.
NR 92
TC 2
Z9 2
U1 1
U2 2
PU AMER PSYCHOLOGICAL ASSOC
PI WASHINGTON
PA 750 FIRST ST NE, WASHINGTON, DC 20002-4242 USA
SN 0022-006X
EI 1939-2117
J9 J CONSULT CLIN PSYCH
JI J. Consult. Clin. Psychol.
PD JAN
PY 2018
VL 86
IS 1
DI 10.1037/ccp0000270
PG 15
WC Psychology, Clinical
SC Psychology
GA FR6GK
UT WOS:000419163400003
PM 29300099
OA Green Accepted
DA 2020-02-16
ER

PT J
AU Demirci, E
AF Demirci, Esra
TI Non suicidal self-injury, emotional eating and insomnia after child
   sexual abuse: Are those symptoms related to emotion regulation?
SO JOURNAL OF FORENSIC AND LEGAL MEDICINE
LA English
DT Article
DE Child sexual abuse; Non suicidal self-injury; Emotional eating;
   Insomnia; Emotion regulation
ID POSTTRAUMATIC-STRESS-DISORDER; SLEEP QUALITY; REGULATION DIFFICULTIES;
   TRAUMA EXPOSURE; PRESCHOOLERS; BEHAVIOR; INDEX; DYSREGULATION;
   MALTREATMENT; DURATION
AB Objective: The aim of this article was to assess the effects of child sexual abuse (CSA) on emotion regulation (ER) in adolescents and to evaluate the relationships between non suicidal self-injury (NSSI), emotional eating, insomnia and emotion disregulation (ED).
   Method: Fifty two adolescents, aged 10-18 years, without who weren't diagnosed a psychiatric disease before abuse and completed 6-months of follow-up after abuse included the study. Control group consisted of 33 healthy voluntary participants without any known psychiatric disorders. Patients and volunteers who participated in the study were assessed with the Inventory of Statements About Self-injury (ISAS), Dutch Eating Behavior Questionnaire (DEBQ), Pittsburgh Sleep Quality Index (PSQI), Insomnia severity index (ISI), and the Difficulties in Emotion Regulation Scale (DERS).
   Results: In our study, PSQI scores, DERS total scores and DEBQ emotional eating subscores were significantly higher in the CSA victims (In orderly; p = 0,034, p < 0.001, p = 0,023). 55.7% of the CSA victims reported self-injurious behavior, while 15.5% of healthy voluntary participants reporting self-injurious behavior. The CSA victims reporting NSSI had higher DERS scores than CSA victims without NSSI. (p = 0.024). The CSA victims with post-traumatic stress disorder (PTSD) and CSA victims without PTSD had a positive correlation between DEBQ emotional eating subscores and DERS total scores (In orderly: r = 0.762, p = 0.031; r = 0.872, p < 0.001). There was a positive correlation between the PSQI scores and DERS scores in the CSA victims with PTSD (r = 0.827, p = 0.023).
   Conclusion: Further studies are needed to assess the relationship between self-injury, emotional eating, insomnia and ED, and to determine how sexual abuse effect the ER in a clinical sample of CSA.
C1 [Demirci, Esra] Erciyes Univ, Dept Child & Adolescent Psychiat, Sch Med, TR-38039 Kayseri, Turkey.
RP Demirci, E (reprint author), Erciyes Univ, Dept Child & Adolescent Psychiat, Sch Med, TR-38039 Kayseri, Turkey.
EM esra_z_d_r@hotmail.com
NR 40
TC 1
Z9 1
U1 2
U2 15
PU ELSEVIER SCI LTD
PI OXFORD
PA THE BOULEVARD, LANGFORD LANE, KIDLINGTON, OXFORD OX5 1GB, OXON, ENGLAND
SN 1752-928X
EI 1532-2009
J9 J FORENSIC LEG MED
JI J. Forensic Leg. Med.
PD JAN
PY 2018
VL 53
BP 17
EP 21
DI 10.1016/j.jflm.2017.10.012
PG 5
WC Medicine, Legal
SC Legal Medicine
GA FQ7YW
UT WOS:000418580600003
PM 29125997
DA 2020-02-16
ER

PT J
AU Thurston, IB
   Hardin, R
   Decker, K
   Arnold, T
   Howell, KH
   Phares, V
AF Thurston, Idia B.
   Hardin, Robin
   Decker, Kristina
   Arnold, Trisha
   Howell, Kathryn H.
   Phares, Vicky
TI Black and White Parents' Willingness to Seek Help for Children's
   Internalizing and Externalizing Symptoms
SO JOURNAL OF CLINICAL PSYCHOLOGY
LA English
DT Article
DE mental health; anxiety; ADHD; vignette; barriers
ID MENTAL-HEALTH-SERVICES; AFRICAN-AMERICAN; YOUNG-PEOPLE; US CHILDREN;
   ADOLESCENT; DISORDERS; BARRIERS; IMPACT; YOUTH; CARE
AB ObjectiveUnderstanding social and environmental factors that contribute to parental help-seeking intentions is an important step in addressing service underutilization for children in need of treatment. This study examined factors that contribute to parents' intentions to seek formal and informal help for child psychopathology (anxiety and attention-deficit/hyperactivity disorder [ADHD]).
   MethodA total of 251 parents (N = 128 mothers, N = 123 fathers; 49% Black, 51% White) read 3 vignettes describing children with anxiety, ADHD, and no diagnosis. Measures of problem recognition, perceived barriers, and formal (pediatricians, psychologists, teachers) and informal (religious leaders, family/friends, self-help) help seeking were completed. Four separate hierarchical logistic regression models were used to examine parental help-seeking likelihood from formal and informal sources for internalizing and externalizing symptoms. Predictors were socioeconomic status, parent race, age, and sex, parent problem recognition (via study vignettes), and perceived barriers to mental health service utilization.
   ResultMothers were more likely than fathers to seek help from pediatricians, psychologists, teachers, and religious leaders for child anxiety and pediatricians, religious leaders, and self-help resources for child ADHD. Black parents were more likely to seek help from religious leaders and White parents were more likely to use self-help resources. Problem recognition was associated with greater intentions to seek help from almost all formal and informal sources (except from friends/family).
   ConclusionUnderstanding factors that contribute to parental help seeking for child psychopathology is critical for increasing service utilization and reducing the negative effects of mental health problems. This study highlights the importance of decreasing help-seeking barriers and increasing problem recognition to improve health equity. (C) 2017 Wiley Periodicals, Inc.
C1 [Thurston, Idia B.; Hardin, Robin; Decker, Kristina; Howell, Kathryn H.] Univ Memphis, Memphis, TN 38152 USA.
   [Arnold, Trisha] Jackson State Univ, Jackson, MS USA.
   [Phares, Vicky] Univ S Florida, Tampa, FL USA.
RP Thurston, IB (reprint author), Univ Memphis, Dept Psychol, 310 Psychol Bldg, Memphis, TN 38152 USA.
EM bthrston@memphis.edu
RI Thurston, Idia/AAA-3089-2019
OI Thurston, Idia/0000-0003-2484-2985
FU Tom Tighe Graduate Student Research Award; Graduate Diversity and Access
   Fellowship of the University of South Florida
FX This study was funded by the Tom Tighe Graduate Student Research Award
   and The Graduate Diversity and Access Fellowship of the University of
   South Florida. We thank the families who made this research possible as
   well as the research assistants who helped with data collection.
NR 59
TC 0
Z9 0
U1 1
U2 10
PU WILEY
PI HOBOKEN
PA 111 RIVER ST, HOBOKEN 07030-5774, NJ USA
SN 0021-9762
EI 1097-4679
J9 J CLIN PSYCHOL
JI J. Clin. Psychol.
PD JAN
PY 2018
VL 74
IS 1
BP 161
EP 177
DI 10.1002/jclp.22495
PG 17
WC Psychology, Clinical
SC Psychology
GA FQ3SS
UT WOS:000418277500009
PM 28620969
DA 2020-02-16
ER

PT J
AU Jansen, PR
   Polderman, TJC
   Bolhuis, K
   van der Ende, J
   Jaddoe, VWV
   Verhulst, FC
   White, T
   Posthuma, D
   Tiemeier, H
AF Jansen, Philip R.
   Polderman, Tinca J. C.
   Bolhuis, Koen
   van der Ende, Jan
   Jaddoe, Vincent W. V.
   Verhulst, Frank C.
   White, Tonya
   Posthuma, Danielle
   Tiemeier, Henning
TI Polygenic scores for schizophrenia and educational attainment are
   associated with behavioural problems in early childhood in the general
   population
SO JOURNAL OF CHILD PSYCHOLOGY AND PSYCHIATRY
LA English
DT Article
DE Polygenic scores; psychiatric disorders; educational attainment;
   childhood behaviour
ID GENOME-WIDE ASSOCIATION; ATTENTION-DEFICIT/HYPERACTIVITY DISORDER;
   PSYCHIATRIC-DISORDERS; EXTERNALIZING PROBLEMS; ACADEMIC-ACHIEVEMENT;
   BIRTH COHORT; GENETIC RISK; SYMPTOMS; METAANALYSIS; STABILITY
AB Background: Genome-wide association studies in adults have identified numerous genetic variants related to psychiatric disorders and related traits, such as schizophrenia and educational attainment. However, the effects of these genetic variants on behaviour in the general population remain to be fully understood, particularly in younger populations. We investigated whether polygenic scores of five psychiatric disorders and educational attainment are related to emotional and behaviour problems during early childhood. Methods: From the Generation R Study, we included participants with available genotype data and behavioural problems measured with the Child Behavior Checklist (CBCL) at the age of 3 (n = 1,902), 6 (n = 2,202) and 10 years old (n = 1,843). Polygenic scores were calculated for five psychiatric disorders and educational attainment. These polygenic scores were tested for an association with the broadband internalizing and externalizing problem scales and the specific CBCL syndrome scale scores. Results: Analysis of the CBCL broadband scales showed that the schizophrenia polygenic score was associated with significantly higher internalizing scores at 3, 6 and 10 years and higher externalizing scores at age 3 and 6. The educational attainment polygenic score was associated with lower externalizing scores at all time points and lower internalizing scores at age 3. No associations were observed for the polygenic scores of bipolar disorder, major depressive disorder and autism spectrum disorder. Secondary analyses of specific syndrome scores showed that the schizophrenia polygenic score was strongly related to the Thought Problems scores. A negative association was observed between the educational attainment polygenic score and Attention Problems scores across all age groups. Conclusions: Polygenic scores for adult psychiatric disorders and educational attainment are associated with variation in emotional and behavioural problems already at a very early age.
C1 [Jansen, Philip R.; Bolhuis, Koen; van der Ende, Jan; Verhulst, Frank C.; Tiemeier, Henning] Erasmus Univ, Med Ctr, Dept Child & Adolescent Psychiat, Rotterdam, Netherlands.
   [Jansen, Philip R.; Polderman, Tinca J. C.; Posthuma, Danielle] Vrije Univ Amsterdam, Amsterdam Neurosci, Ctr Neurogen & Cognit Res, Dept Complex Trait Genet, Amsterdam, Netherlands.
   [Jaddoe, Vincent W. V.] Erasmus Univ, Med Ctr, Dept Epidemiol, Rotterdam, Netherlands.
   [Jaddoe, Vincent W. V.] Sophia Childrens Univ Hosp, Dept Paediat, Rotterdam, Netherlands.
   [Verhulst, Frank C.] Univ Copenhagen, Fac Hlth & Med Sci, Dept Clin Med, Copenhagen, Denmark.
   [Posthuma, Danielle] Vrije Univ Amsterdam Med Ctr, Amsterdam Neurosci, Dept Clin Genet, Amsterdam, Netherlands.
   [Tiemeier, Henning] Erasmus Univ, Med Ctr, Dept Psychiat, Rotterdam, Netherlands.
RP Tiemeier, H (reprint author), Erasmus MC, Dept Epidemiol, POB 2040, NL-3000 CA Rotterdam, Netherlands.
EM h.tiemeier@erasmusmc.nl
RI Tiemeier, Henning/H-6534-2019
OI Tiemeier, Henning/0000-0002-4395-1397; Polderman,
   Tinca/0000-0001-5564-301X; Posthuma, Danielle/0000-0001-7582-2365
FU Sophia Foundation for Scientific Research (SSWO) [S14-27];  [ZonMW
   10.000.1003]
FX This work was supported by the Sophia Foundation for Scientific Research
   (SSWO project number: S14-27). The first phase of the Generation R Study
   is made possible by financial support (Grant number: ZonMW 10.000.1003).
   The Generation R Study is conducted by the Erasmus Medical Center in
   close collaboration with the School of Law and Faculty of Social
   Sciences of the Erasmus University Rotterdam, the Municipal Health
   Service Rotterdam area, Rotterdam, the Rotterdam Homecare Foundation,
   Rotterdam and the Stichting Trombosedienst & Artsenlaboratorium Rijnmond
   (STAR-MDC), Rotterdam. F.C.V. is a contributing author of the Achenbach
   System of Empirically Based Assessment (ASEBA), for which he has
   received remuneration. The remaining authors declare that they have no
   competing or potential conflicts. The authors thank the participants and
   their parents that contributed to the Generation R Study, and the
   researchers who were involved in data collection.
NR 45
TC 14
Z9 14
U1 4
U2 13
PU WILEY
PI HOBOKEN
PA 111 RIVER ST, HOBOKEN 07030-5774, NJ USA
SN 0021-9630
EI 1469-7610
J9 J CHILD PSYCHOL PSYC
JI J. Child Psychol. Psychiatry
PD JAN
PY 2018
VL 59
IS 1
BP 39
EP 47
DI 10.1111/jcpp.12759
PG 9
WC Psychology, Developmental; Psychiatry; Psychology
SC Psychology; Psychiatry
GA FP8ZS
UT WOS:000417936600009
PM 28627743
OA Green Published
DA 2020-02-16
ER

PT J
AU Garandeau, CF
   Lee, IA
   Salmivalli, C
AF Garandeau, Claire F.
   Lee, Ihno A.
   Salmivalli, Christina
TI Decreases in the proportion of bullying victims in the classroom:
   Effects on the adjustment of remaining victims
SO INTERNATIONAL JOURNAL OF BEHAVIORAL DEVELOPMENT
LA English
DT Article
DE anxiety; bullying; defending; depression; likeability; peer acceptance;
   peer status; peer victimization
ID SOCIAL NETWORK PERSPECTIVE; PEER VICTIMIZATION; INTERNALIZING PROBLEMS;
   DEPRESSIVE SYMPTOMS; MIDDLE CHILDHOOD; SELF-BLAME; SCHOOL; ADOLESCENTS;
   FRIENDSHIPS; CHILDRENS
AB Sharing a classroom environment with other victimized peers has been shown to mitigate the adverse effects of peer victimization on children's social and psychological adjustment. By extension, this study hypothesized that classroom reductions in the proportion of victims would be harmful for children who remain victimized. Data were collected at the end of 2 subsequent school years from 4,466 fourth- to sixth-graders (mean age = 11 years), as part of the implementation of the Finnish anti-bullying program KiVa (an acronym for Kiusaamista Vastaan, against bullying). Multiple regression analyses were conducted on a subsample of 170 stable victims (children reporting being victimized at least 2-3 times a month at both time points) to test whether a decrease in the proportion of victims in their classrooms had an effect on their adjustment at Time 2. Stable victims felt more depressed, more socially anxious and were less liked at Time 2 in classrooms where the proportion of victims had decreased in 1 year compared to stable victims in classrooms where it had increased or remained the same. These effects were not moderated by the intervention status of the classroom. Paradoxically, an improved social environment can be detrimental for some children. These findings point to the necessity to maintain anti-bullying intervention efforts especially when successful.
C1 [Garandeau, Claire F.] Univ Utrecht, Heidelberglaan 1, NL-3584 CS Utrecht, Netherlands.
   [Lee, Ihno A.] Stanford Univ, Palo Alto, CA 94304 USA.
   [Salmivalli, Christina] Univ Turku, Turku, Finland.
RP Garandeau, CF (reprint author), Univ Utrecht, Heidelberglaan 1, NL-3584 CS Utrecht, Netherlands.
EM garandeauclaire@hotmail.com
RI Garandeau, Claire/F-9720-2010
OI Garandeau, Claire/0000-0002-0395-020X; Salmivalli,
   Christina/0000-0002-6253-146X
FU Finnish Ministry of Education and Culture; Finnish National Doctoral
   Program of Psychology; Academy of FinlandAcademy of Finland [134843,
   135577]
FX The authors disclosed receipt of the following financial support for the
   research, authorship, and/or publication of this article: The KiVa
   project was financed by the Finnish Ministry of Education and Culture.
   This study was supported by funding from the Finnish National Doctoral
   Program of Psychology to the first author and grants 134843 and 135577
   from the Academy of Finland to the last author.
NR 63
TC 8
Z9 8
U1 1
U2 27
PU SAGE PUBLICATIONS LTD
PI LONDON
PA 1 OLIVERS YARD, 55 CITY ROAD, LONDON EC1Y 1SP, ENGLAND
SN 0165-0254
EI 1464-0651
J9 INT J BEHAV DEV
JI Int. J. Behav. Dev.
PD JAN
PY 2018
VL 42
IS 1
BP 64
EP 72
DI 10.1177/0165025416667492
PG 9
WC Psychology, Developmental
SC Psychology
GA FP7EU
UT WOS:000417792400008
DA 2020-02-16
ER

PT J
AU Fechete, GL
   Susa-Erdogan, G
   Benga, O
AF Fechete, Gabriela L.
   Susa-Erdogan, Georgiana
   Benga, Oana
TI Internalizing problems in a sample of Romanian preschool children.
   Contributions of both child and maternal temperament along with family
   functioning
SO EARLY CHILD DEVELOPMENT AND CARE
LA English
DT Article
DE Child temperament; maternal temperament; family functioning;
   internalizing problems; preschoolers
ID BEHAVIOR PROBLEMS; SELF-REGULATION; NEGATIVE EMOTIONALITY;
   MENTAL-HEALTH; INFANT; PERSONALITY; ADOLESCENCE; PREDICTORS;
   PSYCHOPATHOLOGY; ADJUSTMENT
AB Internalizing problems are among the most common chronic psychological dysfunctions in childhood, yet the factors contributing to their emergence and persistence in preschool-aged children are still less understood. The contribution of specific individual variables (e.g. temperament), and that of proximal environmental factors, such as family environment, recently gained attention. The present study investigated the joint contributions of child and maternal temperament (specifically, Negative Affectivity and Effortful Control), respectively family functioning, to the development of internalizing problems in a sample of 50 Romanian preschoolers. We assessed these variables of interest with maternal reports. Both child Negative Affectivity and Effortful Control significantly contributed to internalizing problems. Maternal temperamental factors moderated the relation between child Effortful Control and internalizing problems. Maladaptive family functioning appeared to be a partial mediator of the relation between maternal Negative Affectivity and child internalizing behaviours.
C1 [Fechete, Gabriela L.; Susa-Erdogan, Georgiana; Benga, Oana] Babes Bolyai Univ, Dept Psychol, Dev Psychol Lab, Republicii Str 37, Cluj Napoca 400015, Romania.
RP Fechete, GL (reprint author), Babes Bolyai Univ, Dept Psychol, Dev Psychol Lab, Republicii Str 37, Cluj Napoca 400015, Romania.
EM gabrielafechete@psychology.ro
FU Ministry of National Education, CNCS - UEFISCDI
   [PN-II-ID-PCE-2012-4-0668]
FX This work was supported by a grant of the Ministry of National
   Education, CNCS - UEFISCDI, grant number PN-II-ID-PCE-2012-4-0668
   awarded to the third author.
NR 70
TC 1
Z9 1
U1 0
U2 7
PU ROUTLEDGE JOURNALS, TAYLOR & FRANCIS LTD
PI ABINGDON
PA 2-4 PARK SQUARE, MILTON PARK, ABINGDON OX14 4RN, OXON, ENGLAND
SN 0300-4430
EI 1476-8275
J9 EARLY CHILD DEV CARE
JI Early Child Dev. Care
PY 2018
VL 188
IS 1
BP 46
EP 61
DI 10.1080/03004430.2016.1266485
PG 16
WC Education & Educational Research; Psychology, Developmental
SC Education & Educational Research; Psychology
GA FP6EF
UT WOS:000417715400005
DA 2020-02-16
ER

PT J
AU Stefan, CA
   Avram, J
AF Stefan, Catrinel A.
   Avram, Julia
TI The multifaceted role of attachment during preschool: moderator of its
   indirect effect on empathy through emotion regulation
SO EARLY CHILD DEVELOPMENT AND CARE
LA English
DT Article
DE Attachment; emotion regulation; empathy; preschool; moderated mediation
ID INDIVIDUAL-DIFFERENCES; INTERNALIZING SYMPTOMS; LONGITUDINAL RELATIONS;
   REGULATION STRATEGIES; SOCIAL COMPETENCE; 2ND YEAR; CHILDREN; CHILDHOOD;
   SELF; ASSOCIATIONS
AB The aims of the current study were (1) to replicate findings regarding the mediator role of emotion regulation (ER) between attachment and empathy; (2) to extend current knowledge by testing the moderator effect of ER on the relationship between attachment and empathy; and (3) to test an integrative moderated mediation model in which attachment was hypothesized to moderate its indirect effect on empathy. The sample included 212 preschoolers aged three- to five-years old. Attachment, ER, and empathic perspective-taking were assessed by employing child interviews. The results confirmed that more secure attachment patterns foster higher ER awareness, which in turn is associated with higher levels of empathy; the strongest relationship between attachment and empathy occurs at below-average ER awareness; and the strength of the indirect effect of attachment on empathy through ER decreases as attachment security increases. These findings have implications for designing and implementing preventive interventions for preschoolers.
C1 [Stefan, Catrinel A.; Avram, Julia] Babes Bolyai Univ, Dept Psychol, 37 Republ St, Cluj Napoca 400015, Romania.
RP Stefan, CA (reprint author), Babes Bolyai Univ, Dept Psychol, 37 Republ St, Cluj Napoca 400015, Romania.
EM catrinelstefan@psychology.ro
NR 65
TC 0
Z9 0
U1 9
U2 24
PU ROUTLEDGE JOURNALS, TAYLOR & FRANCIS LTD
PI ABINGDON
PA 2-4 PARK SQUARE, MILTON PARK, ABINGDON OX14 4RN, OXON, ENGLAND
SN 0300-4430
EI 1476-8275
J9 EARLY CHILD DEV CARE
JI Early Child Dev. Care
PY 2018
VL 188
IS 1
BP 62
EP 76
DI 10.1080/03004430.2016.1246447
PG 15
WC Education & Educational Research; Psychology, Developmental
SC Education & Educational Research; Psychology
GA FP6EF
UT WOS:000417715400006
DA 2020-02-16
ER

PT J
AU Conway, KP
   Green, VR
   Kasza, KA
   Silveira, ML
   Borek, N
   Kimmel, HL
   Sargent, JD
   Stanton, CA
   Lambert, E
   Hilmi, N
   Reissig, CJ
   Jackson, KJ
   Tanski, SE
   Maklan, D
   Hyland, AJ
   Compton, WM
AF Conway, Kevin P.
   Green, Victoria R.
   Kasza, Karin A.
   Silveira, Marushka L.
   Borek, Nicolette
   Kimmel, Heather L.
   Sargent, James D.
   Stanton, Cassandra A.
   Lambert, Elizabeth
   Hilmi, Nahla
   Reissig, Chad J.
   Jackson, Kia J.
   Tanski, Susanne E.
   Maklan, David
   Hyland, Andrew J.
   Compton, Wilson M.
TI Co-occurrence of tobacco product use, substance use, and mental health
   problems among youth: Findings from wave 1 (2013-2014) of the population
   assessment of tobacco and health (PATH) study
SO ADDICTIVE BEHAVIORS
LA English
DT Article
DE Adolescent; Tobacco; Cannabis; Mental health; Epidemiologic studies
ID ATTENTION-DEFICIT/HYPERACTIVITY DISORDER; SHORT SCREENER GSS;
   E-CIGARETTE USE; PSYCHIATRIC COMORBIDITY; EARLY ADOLESCENCE; CONDUCT
   DISORDER; UNITED-STATES; HIGH-SCHOOL; HOOKAH USE; ASSOCIATIONS
AB Introduction: Cigarette use is associated with substance use and mental health problems among youth, but associations are unknown for non-cigarette tobacco product use, as well as the increasingly common poly-tobacco use.
   Methods: The current study examined co-occurrence of substance use and mental health problems across tobacco products among 13,617 youth aged 12-17 years from Wave 1 (2013-2014) of the nationally representative Population Assessment of Tobacco and Health (PATH) Study. Participants self-reported ever cigarette, e-cigarette, smokeless tobacco, traditional cigar, cigarillo, filtered cigar, hookah, and other tobacco product use; alcohol, marijuana, and other drugs; and lifetime substance use, internalizing and externalizing problems.
   Results: In multivariable regression analyses, use of each tobacco product was associated with substance use, particularly cigarillos and marijuana (AOR = 18.9, 95% CI: 15.3-23.4). Cigarette (AOR = 14.7, 95% CI: 11.8-18.2) and cigarillo (AOR = 8.1, 95% CI: 6.3-10.3) use were strongly associated with substance use problems and tobacco users were more likely to report internalizing (AOR = 1.6, 95% CI: 1.4-1.8) and externalizing (AOR = 1.4, 95% CI: 1.3-1.6) problems. Female tobacco users were more likely to have internalizing problems than male tobacco users. Poly-tobacco users were more likely than exclusive users to use substances (AOR = 3.4, 95% CI: 2.7-4.3) and have mental health (AOR = 1.2, 95% CI: 1.0-1.5) and substance use (AOR = 4.7, 95% CI: 3.4-6.6) problems.
   Conclusions: Regardless of the tobacco product used, findings reveal high co-occurrence of substance use and mental health problems among youth tobacco users, especially poly-tobacco users. These findings suggest the need to address comorbidities among high risk youth in prevention and treatment settings.
C1 [Conway, Kevin P.; Green, Victoria R.; Silveira, Marushka L.; Kimmel, Heather L.; Lambert, Elizabeth; Hilmi, Nahla; Compton, Wilson M.] NIDA, Div Epidemiol Serv & Prevent Res, NIH, Bethesda, MD USA.
   [Green, Victoria R.; Silveira, Marushka L.; Hilmi, Nahla] Kelly Govt Solut, Rockville, MD USA.
   [Kasza, Karin A.; Hyland, Andrew J.] Roswell Pk Canc Inst, Dept Hlth Behav, Buffalo, NY 14263 USA.
   [Borek, Nicolette; Reissig, Chad J.; Jackson, Kia J.] Ctr Tobacco Prod Food & Drug Adm, Off Sci, Silver Spring, MD USA.
   [Sargent, James D.; Tanski, Susanne E.] Norris Cotton Canc Ctr, Canc Control Res Program, Lebanon, NH USA.
   [Stanton, Cassandra A.; Maklan, David] Westat Corp, Rockville, MD USA.
RP Conway, KP (reprint author), 6001 Execut Blvd,Room 5185, Bethesda, MD 20892 USA.
EM kconway@nida.nih.gov
RI Kimmel, Heather L/A-6617-2008; Sargent, James D/I-2773-2013
OI Kimmel, Heather L/0000-0001-8278-0095; 
FU National Institute on Drug Abuse, National Institutes of HealthUnited
   States Department of Health & Human ServicesNational Institutes of
   Health (NIH) - USANIH National Institute on Drug Abuse (NIDA); Food and
   Drug Administration, Department of Health and Human Services
   [HHSN271201100027C]
FX This manuscript is supported with federal funds from the National
   Institute on Drug Abuse, National Institutes of Health, and the Food and
   Drug Administration, Department of Health and Human Services, under a
   contract to Westat (Contract No. HHSN271201100027C).
NR 50
TC 19
Z9 19
U1 2
U2 32
PU PERGAMON-ELSEVIER SCIENCE LTD
PI OXFORD
PA THE BOULEVARD, LANGFORD LANE, KIDLINGTON, OXFORD OX5 1GB, ENGLAND
SN 0306-4603
EI 1873-6327
J9 ADDICT BEHAV
JI Addict. Behav.
PD JAN
PY 2018
VL 76
BP 208
EP 217
DI 10.1016/j.addbeh.2017.08.009
PG 10
WC Psychology, Clinical; Substance Abuse
SC Psychology; Substance Abuse
GA FJ7ST
UT WOS:000412959900031
PM 28846942
HC Y
HP N
DA 2020-02-16
ER

PT J
AU de Moor, EL
   Denollet, J
   Laceulle, OM
AF de Moor, Elisabeth L.
   Denollet, Johan
   Laceulle, Odilia M.
TI Social inhibition, sense of belonging and vulnerability to internalizing
   problems
SO JOURNAL OF AFFECTIVE DISORDERS
LA English
DT Article
DE Social inhibition; Sense of belonging; Internalizing problems;
   Moderation; Mediation
ID CORONARY-HEART-DISEASE; QUALITY-OF-LIFE; D PERSONALITY;
   BEHAVIORAL-INHIBITION; DEPRESSION; CHILDHOOD; ASSOCIATIONS; POPULATION;
   SYMPTOMS; DISORDER
AB Background: The aim of this study was to provide a conceptual test of how social inhibition, sense of belonging and internalizing problems are related, and whether sense of belonging moderates or mediates the relation between social inhibition and internalizing problems.
   Methods: Data were used from two waves of the Dutch internet cohort LISS (Longitudinal Internet Studies of the Social Sciences; N = 511, M age = 52.09 years). Social inhibition was measured using the DS14 in 2012, sense of belonging (i.e., feeling cut off and having people to really talk to) was measured with the General Social Exclusion Index in 2012 and internalizing problems with the MHI-5 in 2015.
   Results: Social inhibition was related to a lower sense of belonging and more internalizing problems. A low sense of belonging was related to more internalizing problems. Results indicated no moderation. However, evidence was found for partial mediation. That is, feeling cut off and having people to really talk to explained part of the link between social inhibition and internalizing problems. All analyses were controlled for sex, age and income.
   Limitations: The items used to measure sense of belonging only cover part of the construct. The study was not fully prospective, as such, no conclusions can be drawn regarding causality.
   Conclusions: Low sense of belonging is a key factor to consider when aiming at understanding individual differences in internalizing psychopathology related to social inhibition.
C1 [de Moor, Elisabeth L.; Denollet, Johan; Laceulle, Odilia M.] Tilburg Univ, Dept Med & Clin Psychol, POB 90153, NL-5000 LE Tilburg, Netherlands.
   [Laceulle, Odilia M.] Univ Utrecht, Dept Dev Psychol, Utrecht, Netherlands.
RP de Moor, EL (reprint author), Tilburg Univ, Dept Med & Clin Psychol, POB 90153, NL-5000 LE Tilburg, Netherlands.
EM e.l.demoor@uvt.nl
RI Laceulle, Odilia/R-5049-2018
OI Laceulle, Odilia/0000-0002-4305-512X
NR 52
TC 5
Z9 5
U1 2
U2 28
PU ELSEVIER SCIENCE BV
PI AMSTERDAM
PA PO BOX 211, 1000 AE AMSTERDAM, NETHERLANDS
SN 0165-0327
EI 1573-2517
J9 J AFFECT DISORDERS
JI J. Affect. Disord.
PD JAN 1
PY 2018
VL 225
BP 207
EP 213
DI 10.1016/j.jad.2017.08.034
PG 7
WC Clinical Neurology; Psychiatry
SC Neurosciences & Neurology; Psychiatry
GA FK3SF
UT WOS:000413405700029
PM 28837955
DA 2020-02-16
ER

PT J
AU Kroska, EB
   Miller, ML
   Roche, AI
   Kroska, SK
   O'Hara, MW
AF Kroska, Emily B.
   Miller, Michelle L.
   Roche, Anne I.
   Kroska, Sydney K.
   O'Hara, Michael W.
TI Effects of traumatic experiences on obsessive-compulsive and
   internalizing symptoms: The role of avoidance and mindfulness
SO JOURNAL OF AFFECTIVE DISORDERS
LA English
DT Article
DE Trauma; Experiential avoidance; Internalizing; Obsessive-compulsive;
   Mindfulness
ID POSTTRAUMATIC-STRESS-DISORDER; FUNCTIONAL DIMENSIONAL APPROACH; ADVERSE
   CHILDHOOD EXPERIENCES; NATIONAL COMORBIDITY SURVEY; THOUGHT-ACTION
   FUSION; COMMITMENT THERAPY; ANXIETY DISORDERS; SEXUAL-ABUSE;
   PSYCHOLOGICAL INFLEXIBILITY; PSYCHOMETRIC PROPERTIES
AB Background: Trauma exposure is associated with adverse psychological outcomes including anxiety, depression, and obsessive-compulsive (OC) symptoms. Adolescence is increasingly recognized as a period of vulnerability for the onset of these types of psychological symptoms. The current study explored the mediating roles of experiential avoidance and mindfulness processes in the association between retrospective reports of childhood trauma and current internalizing and OC symptoms in adolescents.
   Method: A group of at-risk adolescents (N = 51) and a group of college students (N = 400) reported on childhood trauma, experiential avoidance, mindfulness, anxiety, depressive, and OC symptoms. Mediation analyses were performed to examine the mechanistic roles of avoidance and mindfulness in the association between trauma and internalizing and OC-specific symptoms.
   Results: In the group of at-risk adolescents, experiential avoidance and mindfulness both significantly mediated the association between childhood trauma and OC symptoms. In the college student sample, experiential avoidance mediated the association between trauma and OC symptoms. Experiential avoidance, as well as the observe, act with awareness, and nonjudgmental facets of mindfulness all significantly mediated the association between trauma and internalizing symptoms.
   Limitations: The group of at-risk adolescents was small, and the college student group was demographically homogeneous. All data was self-report and cross-sectional.
   Conclusion: The current study demonstrated that experiential avoidance and mindfulness processes may be the mechanisms through which the association between trauma and obsessive-compulsive and trauma and internalizing symptoms exist in adolescents. These findings provide potential targets for clinical intervention to improve outcomes for adolescents who have experienced trauma.
C1 [Kroska, Emily B.; Miller, Michelle L.; Roche, Anne I.; Kroska, Sydney K.; O'Hara, Michael W.] Univ Iowa, W311 Seashore Hall, Iowa City, IA 52242 USA.
RP Kroska, EB (reprint author), Univ Iowa, W311 Seashore Hall, Iowa City, IA 52242 USA.
EM emily-kroska@uiowa.edu
RI Kroska, Emily/AAC-7366-2019
OI Kroska, Emily/0000-0002-0416-1157; Miller, Michelle/0000-0001-6150-0242
FU University of Iowa Graduate and Professional Student Government research
   grant; University of Iowa's Department of Psychological and Brain
   Sciences
FX Study 1 was funded by the University of Iowa Graduate and Professional
   Student Government research grant. Departmental funding from the
   University of Iowa's Department of Psychological and Brain Sciences
   funded Study 2.
NR 81
TC 5
Z9 6
U1 6
U2 44
PU ELSEVIER SCIENCE BV
PI AMSTERDAM
PA PO BOX 211, 1000 AE AMSTERDAM, NETHERLANDS
SN 0165-0327
EI 1573-2517
J9 J AFFECT DISORDERS
JI J. Affect. Disord.
PD JAN 1
PY 2018
VL 225
BP 326
EP 336
DI 10.1016/j.jad.2017.08.039
PG 11
WC Clinical Neurology; Psychiatry
SC Neurosciences & Neurology; Psychiatry
GA FK3SF
UT WOS:000413405700048
PM 28843915
OA Green Accepted
DA 2020-02-16
ER

PT J
AU Venta, A
   Sharp, C
   Patriquin, M
   Salas, R
   Newlin, E
   Curtis, K
   Baldwin, P
   Fowler, C
   Frueh, BC
AF Venta, Amanda
   Sharp, Carla
   Patriquin, Michelle
   Salas, Ramiro
   Newlin, Elizabeth
   Curtis, Kaylah
   Baldwin, Philip
   Fowler, Christopher
   Frueh, B. Christopher
TI Amygdala-frontal connectivity predicts internalizing symptom recovery
   among inpatient adolescents
SO JOURNAL OF AFFECTIVE DISORDERS
LA English
DT Article
DE Inpatient; Adolescent; Emotion regulation; Internalizing; RSFC;
   Resting-state
ID STATE FUNCTIONAL CONNECTIVITY; EMOTION REGULATION; MULTIDIMENSIONAL
   ASSESSMENT; FIT INDEXES; NETWORKS; DISORDER; THERAPY; MODEL;
   PSYCHOPATHOLOGY; DYSREGULATION
AB Background: The possibility of using biological measures to predict the trajectory of symptoms among adolescent psychiatric inpatients has important implications. This study aimed to examine emotion regulation ability (measured via self-report) and a hypothesized proxy in resting-state functional connectivity [RSFC] between the amygdala and frontal brain regions as baseline predictors of internalizing symptom recovery during inpatient care.
   Methods: 196 adolescents (61% female; Mage = 15.20; SD = 1.48) completed the Achenbach Brief Problem Monitor (BPM) each week during their inpatient care. RSFC (n = 45) and self-report data of emotion regulation (n = 196) were collected at baseline.
   Results: The average internalizing symptom score at admission was high (alpha(0) = 66.52), exceeding the BPM's clinical cut off score of 65. On average, internalizing symptom scores declined significantly, by 0.40 points per week (p = 0.004). While self-reported emotion regulation was associated with admission levels of internalizing problems, it did not predict change in symptoms. RSFC between left amygdala and left superior frontal gyrus was significantly associated with the intercept-higher connectivity was associated with higher internalizing at admission-and the slope-higher connectivity was associated with a more positive slope (i.e., less decline in symptoms). RSFC between the right amygdala and the left superior frontal gyrus was significantly, positively correlated with the slope parameter.
   Conclusions: Results indicate the potential of biologically-based measures that can be developed further for personalized care in adolescent psychiatry.
C1 [Venta, Amanda] Sam Houston State Univ, Dept Psychol & Philosophy, Huntsville, TX 77340 USA.
   [Sharp, Carla] Univ Houston, Dept Psychol, Houston, TX 77204 USA.
   [Patriquin, Michelle; Newlin, Elizabeth; Curtis, Kaylah; Baldwin, Philip; Fowler, Christopher] Baylor Coll Med, Menninger Dept Psychiat & Behav Sci, Houston, TX 77030 USA.
   [Salas, Ramiro] Baylor Coll Med, Menninger Dept Psychiat & Behav Sci, Michael E DeBakey VA Med Ctr, Dept Neurosci, Houston, TX 77030 USA.
   [Curtis, Kaylah; Baldwin, Philip] Michael E DeBakey VA Med Ctr, Houston, TX USA.
   [Frueh, B. Christopher] Univ Hawaii, Dept Psychol, Hilo, HI 96720 USA.
RP Sharp, C (reprint author), Univ Houston, Houston, TX 77204 USA.
EM csharp2@uh.edu
RI Salas, Ramiro/A-9602-2015
FU Robert and Janice McNair Foundation
FX This work was supported by the Robert and Janice McNair Foundation [no
   grant number available]. The Foundation had no role in the design,
   analysis, interpretation, or publication of this study.
NR 60
TC 3
Z9 3
U1 0
U2 2
PU ELSEVIER
PI AMSTERDAM
PA RADARWEG 29, 1043 NX AMSTERDAM, NETHERLANDS
SN 0165-0327
EI 1573-2517
J9 J AFFECT DISORDERS
JI J. Affect. Disord.
PD JAN 1
PY 2018
VL 225
BP 453
EP 459
DI 10.1016/j.jad.2017.08.064
PG 7
WC Clinical Neurology; Psychiatry
SC Neurosciences & Neurology; Psychiatry
GA FK3SF
UT WOS:000413405700065
PM 28858660
DA 2020-02-16
ER

PT J
AU Geipel, J
   Koenig, J
   Hillecke, TK
   Resch, F
   Kaess, M
AF Geipel, Josephine
   Koenig, Julian
   Hillecke, Thomas K.
   Resch, Franz
   Kaess, Michael
TI Music-based interventions to reduce internalizing symptoms in children
   and adolescents: A meta-analysis
SO JOURNAL OF AFFECTIVE DISORDERS
LA English
DT Review
DE Adolescents; Children; Anxiety; Depression; Internalizing; Music
ID COGNITIVE-BEHAVIORAL THERAPY; DEPRESSIVE SYMPTOMS; GROUP-PSYCHOTHERAPY;
   EMOTION REGULATION; FRONTAL EEG; ANXIETY; DISORDERS; PREVALENCE;
   COMORBIDITY; ADULTS
AB Background: Existing systematic reviews provide evidence that music therapy is an effective intervention in the treatment of children and adolescents with psychopathology. The objective of the present review was to systematically review and quantify the effects of music-based interventions in reducing internalizing symptoms (i.e., depression and anxiety) in children and adolescents using a meta-analytical approach.
   Methods: Databases and journals were systematically screened for studies eligible for inclusion in meta-analysis on the effects of music-based interventions in reducing internalizing symptoms. A random-effect meta-analysis using standardized mean differences (SMD) was conducted.
   Results: Five studies were included. Analysis of data from (randomized) controlled trials, yielded a significant main effect (Hedge's g = -0.73; 95% CI [-1.42;-0.04], Z = 2.08, p = 0.04, k = 5), indicating a greater reduction of internalizing symptoms in youth receiving music-based interventions (n = 100) compared to different control group interventions (n = 95).
   Limitations: The existing evidence is limited to studies of low power and methodological quality. Included studies were highly heterogeneous with respect to the nature of the intervention, the measurements applied, the samples studied, and the study design.
   Conclusions: Findings indicate that music-based interventions may be efficient in reducing the severity of internalizing symptoms in children and adolescents. While these results are encouraging with respect to the application of music-based intervention, rigorous research is necessary to replicate existing findings and provide a broader base of evidence. More research adopting well controlled study designs of high methodological quality is needed.
C1 [Geipel, Josephine; Hillecke, Thomas K.] SRH Univ Heidelberg, Sch Therapeut Sci, Heidelberg, Germany.
   [Geipel, Josephine; Koenig, Julian; Kaess, Michael] Heidelberg Univ, Sect Translat Psychobiol Child & Adolescent Psych, Dept Child & Adolescent Psychiat, Ctr Psychosocial Med, Heidelberg, Germany.
   [Resch, Franz; Kaess, Michael] Univ Hosp Heidelberg, Dept Child & Adolescent Psychiat, Heidelberg, Germany.
   [Kaess, Michael] Univ Bern, Univ Hosp Child & Adolescent Psychiat & Psychothe, Bern, Switzerland.
RP Koenig, J (reprint author), Heidelberg Univ, Sect Translat Psychobiol Child & Adolescent Psych, Dept Child & Adolescent Psychiat, Ctr Psychosocial Med, Heidelberg, Germany.
EM julian.koenig@med.uni-heidelberg.de
RI Koenig, Julian/J-8863-2017
OI Koenig, Julian/0000-0003-1009-9625
FU Robert-Enke-Stiftung, Germany; Medical School, University of Heidelberg,
   Germany; Daimler and Benz Foundation (Ladenburg, Germany); Thrasher
   Research Fund (Salt Lake City, UT, USA)
FX JG acknowledges the support by the Robert-Enke-Stiftung, Germany. We
   thank Charlotte Weischer for assistance in extracting the data and Bret
   Hendricks and Tiffany Field for answering inquiries for more detailed
   information on their studies and Bung-Nyun Kim for providing additional
   data. JK is supported by Physician-Scientist-Fellowship provided by the
   Medical School, University of Heidelberg, Germany. JK acknowledges the
   financial support through a Post-Doctoral Scholarship provided by the
   Daimler and Benz Foundation (Ladenburg, Germany) and the Thrasher
   Research Fund Early Career Award provided by the Thrasher Research Fund
   (Salt Lake City, UT, USA).
NR 100
TC 6
Z9 6
U1 2
U2 64
PU ELSEVIER
PI AMSTERDAM
PA RADARWEG 29, 1043 NX AMSTERDAM, NETHERLANDS
SN 0165-0327
EI 1573-2517
J9 J AFFECT DISORDERS
JI J. Affect. Disord.
PD JAN 1
PY 2018
VL 225
BP 647
EP 656
DI 10.1016/j.jad.2017.08.035
PG 10
WC Clinical Neurology; Psychiatry
SC Neurosciences & Neurology; Psychiatry
GA FK3SF
UT WOS:000413405700090
PM 28889050
DA 2020-02-16
ER

PT J
AU Baroncelli, A
   Roti, B
   Ciucci, E
AF Baroncelli, Andrea
   Roti, Benedetta
   Ciucci, Enrica
TI The associations between callous-unemotional traits and emotional
   awareness in youth
SO PERSONALITY AND INDIVIDUAL DIFFERENCES
LA English
DT Article
DE Callous-unemotional traits; Emotion awareness; Emotion processing;
   Internalizing problems; Externalizing problems; Preadolescence
ID DIFFICULTIES QUESTIONNAIRE; CONDUCT DISORDER; COMMUNITY SAMPLE;
   CHILDREN; PSYCHOPATHY; ADOLESCENTS; ALEXITHYMIA; STRENGTHS; VALIDITY;
   SELF
AB This study aimed to further explore emotional correlates to CU traits by considering for the first time a multidimensional measure of emotion awareness concerning self-perception about own emotional processes. 668 pre-adolescent students (338 girls; mean age = 12.89 years, SD = 0.92 years) took part to the study. Over and above levels of both internalizing and externalizing problems, a negative link between CU traits and emotion awareness emerged. Specifically, unemotional was the facet of CU traits to be uniquely associated to three out of five dimensions of emotion awareness that were specifically focused on emotional processes concerning own emotions (i.e., differentiating emotions, verbal sharing of emotions, not hiding emotions). As for the proneness to attend and analyze others' emotions, a negative association emerged with the callousness dimension of CU traits. These results further confirmed that youths high in CU traits present specific emotional processing; moreover these results further highlighted the importance to consider self-perception about own emotional functioning in youths high in CU traits. (C) 2017 Elsevier Ltd. All rights reserved.
C1 [Baroncelli, Andrea; Roti, Benedetta; Ciucci, Enrica] Univ Florence, Dept Educ & Psychol, Via San Salvi 12,Complesso San Salvi Padigl 26, I-50135 Florence, Italy.
RP Baroncelli, A (reprint author), Univ Florence, Dept Educ & Psychol, Via San Salvi 12,Complesso San Salvi Padigl 26, I-50135 Florence, Italy.
EM a.baroncelli@unifi.it; bine_88@hotmail.it; enrica.ciucci@unifi.it
FU foundation "Fondazione Cassa Di Risparmio di Pistoia e Pescia"
   [2013.0175/ep]
FX This study was supported in part by a grant named "Bando 2013" of the
   foundation "Fondazione Cassa Di Risparmio di Pistoia e Pescia" (Prot. n.
   2013.0175/ep). Thanks to Giovanna Tambasco for the participation in data
   collection. Thanks to the deans, the teachers, the staff, and the
   students of the Schools B. Sestini (Agliana, Pistoia, Italy),
   Roncalli-Galilei (Pistoia, Italy), and Raffaello (Pistoia, Italy).
NR 24
TC 1
Z9 1
U1 0
U2 21
PU PERGAMON-ELSEVIER SCIENCE LTD
PI OXFORD
PA THE BOULEVARD, LANGFORD LANE, KIDLINGTON, OXFORD OX5 1GB, ENGLAND
SN 0191-8869
J9 PERS INDIV DIFFER
JI Pers. Individ. Differ.
PD JAN 1
PY 2018
VL 120
BP 247
EP 252
DI 10.1016/j.paid.2017.07.036
PG 6
WC Psychology, Social
SC Psychology
GA FL3GI
UT WOS:000414110500038
DA 2020-02-16
ER

PT J
AU Henriksen, IO
   Ranoyen, I
   Indredavik, MS
   Stenseng, F
AF Henriksen, Ingvild Oxas
   Ranoyen, Ingunn
   Indredavik, Marit Saebo
   Stenseng, Frode
TI The role of self-esteem in the development of psychiatric problems: a
   three-year prospective study in a clinical sample of adolescents
SO CHILD AND ADOLESCENT PSYCHIATRY AND MENTAL HEALTH
LA English
DT Article
DE Mental health; Identity; Resilience; Internalizing and externalizing
   problems; Structural equation modeling
ID ATTENTION-DEFICIT/HYPERACTIVITY DISORDER; GENDER-DIFFERENCES; COPING
   STRATEGIES; ANXIETY; PERFORMANCE; DEPRESSION; SYMPTOMS; METAANALYSIS;
   PROJECTION; STABILITY
AB Background: Self-esteem is fundamentally linked to mental health, but its' role in trajectories of psychiatric problems is unclear. In particular, few studies have addressed the role of self-esteem in the development of attention problems. Hence, we examined the role of global self-esteem in the development of symptoms of anxiety/depression and attention problems, simultaneously, in a clinical sample of adolescents while accounting for gender, therapy, and medication.
   Methods: Longitudinal data were obtained from a sample of 201 adolescents-aged 13-18-referred to the Department of Child and Adolescent Psychiatry in Trondheim, Norway. In the baseline study, self-esteem, and symptoms of anxiety/depression and attention problems were measured by means of self-report. Participants were reassessed 3 years later, with a participation rate of 77% in the clinical sample.
   Results: Analyses showed that high self-esteem at baseline predicted fewer symptoms of both anxiety/depression and attention problems 3 years later after controlling for prior symptom levels, gender, therapy (or not), and medication.
   Conclusions: Results highlight the relevance of global self-esteem in the clinical practice, not only with regard to emotional problems, but also to attention problems. Implications for clinicians, parents, and others are discussed.
C1 [Henriksen, Ingvild Oxas; Ranoyen, Ingunn; Indredavik, Marit Saebo; Stenseng, Frode] NTNU, Fac Med, Reg Ctr Child & Youth Mental Hlth & Child Welf, Trondheim, Norway.
   [Ranoyen, Ingunn; Indredavik, Marit Saebo] Trondheim Reg & Univ Hosp, St Olavs Hosp, Dept Child & Adolescent Psychiat, Trondheim, Norway.
   [Stenseng, Frode] Queen Maud Univ Coll, Trondheim, Norway.
RP Stenseng, F (reprint author), NTNU, Fac Med, Reg Ctr Child & Youth Mental Hlth & Child Welf, Trondheim, Norway.; Stenseng, F (reprint author), Queen Maud Univ Coll, Trondheim, Norway.
EM frode.stenseng@ntnu.no
FU Regional Centre for Child and Youth Mental Health and Child Welfare
   (RKBU), Faculty of Medicine, Norwegian University of Science and
   Technology, NTNU; Unimed Innovation at St. Olavs Hospital/Trondheim
   University Hospital; Liaison Committee
FX This study was financed by the Regional Centre for Child and Youth
   Mental Health and Child Welfare (RKBU), Faculty of Medicine, Norwegian
   University of Science and Technology, NTNU. The CAP survey is a product
   of the collaboration between St. Olavs Hospital/Trondheim University
   Hospital and the Regional Centre for Child and Youth Mental Health and
   Child Welfare (RKBU). It is also funded by Unimed Innovation at St.
   Olavs Hospital/Trondheim University Hospital and the Liaison Committee
   between the Central Norway Regional Health Authority and the NTNU.
NR 49
TC 6
Z9 6
U1 1
U2 12
PU BMC
PI LONDON
PA CAMPUS, 4 CRINAN ST, LONDON N1 9XW, ENGLAND
EI 1753-2000
J9 CHILD ADOL PSYCH MEN
JI Child Adolesc. Psychiatry Ment. Health
PD DEC 29
PY 2017
VL 11
AR 68
DI 10.1186/s13034-017-0207-y
PG 9
WC Pediatrics; Psychiatry
SC Pediatrics; Psychiatry
GA FR8JZ
UT WOS:000419322300001
PM 29299058
OA DOAJ Gold, Green Published
DA 2020-02-16
ER

PT J
AU Bjureberg, J
   Sahlin, H
   Hellner, C
   Hedman-Lagerlof, E
   Gratz, KL
   Bjarehed, J
   Jokinen, J
   Tull, MT
   Ljotsson, B
AF Bjureberg, Johan
   Sahlin, Hanna
   Hellner, Clara
   Hedman-Lagerlof, Erik
   Gratz, Kim L.
   Bjarehed, Jonas
   Jokinen, Jussi
   Tull, Matthew T.
   Ljotsson, Brjann
TI Emotion regulation individual therapy for adolescents with nonsuicidal
   self-injury disorder: a feasibility study
SO BMC PSYCHIATRY
LA English
DT Article
DE Nonsuicidal self-injury disorder; Self-harm; Emotion regulation
   individual therapy; Emotion regulation; Mediation
ID RANDOMIZED CONTROLLED-TRIAL; PSYCHOMETRIC PROPERTIES; BEHAVIOR-THERAPY;
   SUICIDE ATTEMPTS; HARM; WOMEN; SCALE; DYSREGULATION; INTERVENTION;
   DIFFICULTIES
AB Background: Nonsuicidal self-injury (NSSI) is a serious health risk behavior that forms the basis of a tentative diagnosis in DSM-5, NSSI Disorder (NSSID). To date, established treatments specific to NSSI or NSSID are scarce. As a first step in evaluating the feasibility, acceptability, and utility of a novel treatment for adolescents with NSSID, we conducted an open trial of emotion regulation individual therapy for adolescents (ERITA): a 12-week, behavioral treatment aimed at directly targeting both NSSI and its proposed underlying mechanism of emotion regulation difficulties.
   Methods: Seventeen girls (aged 13-17; mean = 15.31) with NSSID were enrolled in a study adopting an uncontrolled open trial design with self-report and clinician-rated assessments of NSSI and other self-destructive behaviors, emotion regulation difficulties, borderline personality features, and global functioning administered at pre-treatment, post-treatment, and 6-month follow-up. Measures of NSSI and emotion regulation difficulties were also administered weekly during treatment.
   Results: Ratings of treatment credibility and expectancy and the treatment completion rate (88%) were satisfactory, and both therapeutic alliance and treatment attendance were strong. Intent-to-treat analyses revealed significant improvements associated with large effect sizes in past-month NSSI frequency, emotion regulation difficulties, self-destructive behaviors, and global functioning, as well as a medium effect size in past-month NSSI versatility, from pre- to post-treatment. Further, all of these improvements were either maintained or further improved upon at 6-month follow-up. Finally, change in emotion regulation difficulties mediated improvements in NSSI over the course of treatment.
   Conclusions: Results suggest the acceptability, feasibility, and utility of this treatment for adolescents with NSSID.
C1 [Bjureberg, Johan; Sahlin, Hanna; Hellner, Clara; Jokinen, Jussi; Ljotsson, Brjann] Karolinska Inst, Ctr Psychiat Res, Dept Clin Neurosci, Norra Stn Gatan 69, SE-11364 Stockholm, Sweden.
   [Bjureberg, Johan; Sahlin, Hanna; Hellner, Clara; Jokinen, Jussi; Ljotsson, Brjann] Stockholm Hlth Care Serv, Norra Stn Gatan 69, SE-11364 Stockholm, Sweden.
   [Gratz, Kim L.; Tull, Matthew T.] Univ Toledo, Dept Psychol, Toledo, OH 43606 USA.
   [Bjarehed, Jonas] Lund Univ, Dept Psychol, Lund, Sweden.
   [Jokinen, Jussi] Umea Univ, Dept Clin Sci, Psychiat, Umea, Sweden.
   [Hedman-Lagerlof, Erik; Ljotsson, Brjann] Karolinska Inst, Dept Clin Neurosci, Div Psychol, Stockholm, Sweden.
RP Bjureberg, J (reprint author), Karolinska Inst, Ctr Psychiat Res, Dept Clin Neurosci, Norra Stn Gatan 69, SE-11364 Stockholm, Sweden.; Bjureberg, J (reprint author), Stockholm Hlth Care Serv, Norra Stn Gatan 69, SE-11364 Stockholm, Sweden.
EM Johan.Bjureberg@ki.se
RI ; Sahlin, Hanna/I-3758-2018
OI Gratz, Kim/0000-0002-2659-6784; Bjureberg, Johan/0000-0003-2747-9990;
   Ljotsson, Brjann/0000-0001-8086-1668; Tull, Matthew/0000-0002-1382-117X;
   Sahlin, Hanna/0000-0002-6353-024X
FU Swedish Research CouncilSwedish Research Council [2014-1008]; Markus and
   Amelia Wallenberg Foundation [MAW 2014.0021]; Fredrik och Ingrid
   Thurings Stifelse; L. J., Boethius stiftelse; Kempe-Carlgrenska
   Foundation
FX This project was supported by grant 2014-1008 from the Swedish Research
   Council, grant MAW 2014.0021 from the Markus and Amelia Wallenberg
   Foundation, Fredrik och Ingrid Thurings Stifelse, L. J., Boethius
   stiftelse, and the Kempe-Carlgrenska Foundation. None of the funding
   organizations had any role in the design of the study, collection,
   analysis, or interpretation of the data, or in the preparation, review,
   and approval of the manuscript.
NR 67
TC 6
Z9 6
U1 0
U2 12
PU BMC
PI LONDON
PA CAMPUS, 4 CRINAN ST, LONDON N1 9XW, ENGLAND
SN 1471-244X
J9 BMC PSYCHIATRY
JI BMC Psychiatry
PD DEC 28
PY 2017
VL 17
AR UNSP 411
DI 10.1186/s12888-017-1527-4
PG 13
WC Psychiatry
SC Psychiatry
GA FR6NC
UT WOS:000419181800004
PM 29282024
OA DOAJ Gold, Green Published
DA 2020-02-16
ER

PT J
AU Dir, AL
   Bell, RL
   Adams, ZW
   Hulvershorn, LA
AF Dir, Allyson L.
   Bell, Richard L.
   Adams, Zachary W.
   Hulvershorn, Leslie A.
TI Gender Differences in Risk Factors for Adolescent Binge Drinking and
   implications for intervention and Prevention
SO FRONTIERS IN PSYCHIATRY
LA English
DT Review
DE adolescence; binge drinking; gender; intervention; comorbidity;
   prevention
ID HEAVY EPISODIC DRINKING; ILLICIT DRUG-USE; NATIONALLY REPRESENTATIVE
   SAMPLE; ALCOHOL-USE DISORDERS; SEX-DIFFERENCES; SUBSTANCE-ABUSE; ACUTE
   ETHANOL; NUCLEUS-ACCUMBENS; POSTTRAUMATIC-STRESS; EMERGING ADULTHOOD
AB Alcohol use, particularly binge drinking (BD), is a major public health concern among adolescents. Recent national data show that the gender gap in alcohol use is lessening, and BD among girls is rising. Considering the increase in BD among adolescent girls, as well as females' increased risk of experiencing more severe biopsychosocial negative effects and consequences from BD, the current review sought to examine gender differences in risk factors for BD. The review highlights gender differences in (1) developmental-related neurobiological vulnerability to BD, (2) psychiatric comorbidity and risk phenotypes for BD, and (3) social-related risk factors for BD among adolescents, as well as considerations for BD prevention and intervention. Most of the information gleaned thus far has come from preclinical research. However, it is expected that, with recent advances in clinical imaging technology, neurobiological effects observed in lower mammals will be confirmed in humans and vice versa. A synthesis of the literature highlights that males and females experience unique neurobiological paths of development, and although there is debate regarding the specific nature of these differences, literature suggests that these differences in turn influence gender differences in psychiatric comorbidity and risk for BD. For one, girls are more susceptible to stress, depression, and other internalizing behaviors and, in turn, these symptoms contribute to their risk for BD. On the other hand, males, given gender differences across the lifespan as well as gender differences in development, are driven by an externalizing phenotype for risk of BD, in part, due to unique paths of neurobiological development that occur across adolescence. With respect to social domains, although social and peer influences are important for both adolescent males and females, there are gender differences. For example, girls may be more sensitive to pressure from peers to fit in and impress others, while male gender role stereotypes regarding BD may be more of a risk factor for boys. Given these unique differences in male and female risk for BD, further research exploring risk factors, as well as tailoring intervention and prevention, is necessary. Although recent research has tailored substance use intervention to target males and females, more literature on gender considerations in treatment for prevention and intervention of BD in particular is warranted.
C1 [Dir, Allyson L.] Indiana Univ Sch Med, Dept Pediat Adolescent Med, Indianapolis, IN 46202 USA.
   [Bell, Richard L.; Adams, Zachary W.; Hulvershorn, Leslie A.] Indiana Univ Sch Med, Dept Psychiat, Indianapolis, IN 46202 USA.
RP Bell, RL; Hulvershorn, LA (reprint author), Indiana Univ Sch Med, Dept Psychiat, Indianapolis, IN 46202 USA.
EM ribell@iupui.edu; lhulvers@iupui.edu
FU National Institute on Alcoholism and Alcohol AbuseUnited States
   Department of Health & Human ServicesNational Institutes of Health (NIH)
   - USANIH National Institute on Alcohol Abuse & Alcoholism (NIAAA)
   [AA013522]; National Institute on Drug AbuseUnited States Department of
   Health & Human ServicesNational Institutes of Health (NIH) - USANIH
   National Institute on Drug Abuse (NIDA) [K23DA038257]
FX This work was supported in part by grant AA013522 awarded to RB by the
   National Institute on Alcoholism and Alcohol Abuse and by grant
   K23DA038257 awarded to ZA by the National Institute on Drug Abuse.
NR 186
TC 11
Z9 11
U1 0
U2 21
PU FRONTIERS MEDIA SA
PI LAUSANNE
PA AVENUE DU TRIBUNAL FEDERAL 34, LAUSANNE, CH-1015, SWITZERLAND
SN 1664-0640
J9 FRONT PSYCHIATRY
JI Front. Psychiatry
PD DEC 22
PY 2017
VL 8
AR 289
DI 10.3389/fpsyt.2017.00289
PG 17
WC Psychiatry
SC Psychiatry
GA FQ8HF
UT WOS:000418602900001
PM 29312017
OA DOAJ Gold, Green Published
DA 2020-02-16
ER

PT J
AU van Duin, L
   Bevaart, F
   Paalman, CH
   Luijks, MJA
   Zijlmans, J
   Marhe, R
   Blokland, AAJ
   Doreleijers, TAH
   Popma, A
AF van Duin, Laura
   Bevaart, Floor
   Paalman, Carmen H.
   Luijks, Marie-Jolette A.
   Zijlmans, Josjan
   Marhe, Reshmi
   Blokland, Arjan A. J.
   Doreleijers, Theo A. H.
   Popma, Arne
TI Child Protection Service interference in childhood and the relation with
   mental health problems and delinquency in young adulthood: a latent
   class analysis study
SO CHILD AND ADOLESCENT PSYCHIATRY AND MENTAL HEALTH
LA English
DT Article
DE Child Protection Service; Latent classes; Multi-problem; Young adults;
   Delinquency
ID LIMITED ANTISOCIAL PATHWAYS; LIFE-COURSE-PERSISTENT; RISK-FACTORS;
   EMERGING ADULTHOOD; ADOLESCENT MALTREATMENT; PSYCHIATRIC-DISORDERS;
   SUBSTANCE USE; FOSTER YOUTH; LONG-TERM; OUTCOMES
AB Background: Most multi-problem young adults (18-27 years old) have been exposed to childhood maltreatment and/or have been involved in juvenile delinquency and, therefore, could have had Child Protection Service (CPS) interference during childhood. The extent to which their childhood problems persist and evolve into young adulthood may differ substantially among cases. This might indicate heterogeneous profiles of CPS risk factors. These profiles may identify combinations of closely interrelated childhood problems which may warrant specific approaches for problem recognition and intervention in clinical practice. The aim of this study was to retrospectively identify distinct statistical classes based on CPS data of multi-problem young adults in The Netherlands and to explore whether these classes were related to current psychological dysfunctioning and delinquent behaviour.
   Methods: Age at first CPS interference, numbers and types of investigations, age at first offence, mention of child maltreatment, and family supervision order measures (Dutch: ondertoezichtstelling; OTS) were extracted from the CPS records of 390 multi-problem young adult males aged 18-27 (mean age 21.7). A latent class analysis (LCA) was conducted and one-way analyses of variance and post-hoc t-tests examined whether LCA class membership was related to current self-reported psychological dysfunctioning and delinquent behaviour.
   Results: Four latent classes were identified: (1) late CPS/penal investigation group (44.9%), (2) early CPS/multiple investigation group (30.8%), (3) late CPS interference without investigation group (14.6%), and (4) early CPS/family investigation group (9.7%). The early CPS/family investigation group reported the highest mean anxiousness/depression and substance use scores in young adulthood. No differences were found between class membership and current delinquent behaviour.
   Conclusions: This study extends the concept that distinct pathways are present in multi-problem young adults who underwent CPS interference in their youth. Insight into the distinct combinations of CPS risk factors in the identified subgroups may guide interventions to tailor their treatment to the specific needs of these children. Specifically, treatment of internalizing problems in children with an early onset of severe family problems and for which CPS interference is carried out should receive priority from both policy makers and clinical practice.
C1 [van Duin, Laura; Bevaart, Floor; Paalman, Carmen H.; Luijks, Marie-Jolette A.; Zijlmans, Josjan; Marhe, Reshmi; Doreleijers, Theo A. H.; Popma, Arne] Vrije Univ Amsterdam, Med Ctr, Dept Child & Adolescent Psychiat, Meibergdreef 5, NL-1105 AZ Amsterdam, Netherlands.
   [Blokland, Arjan A. J.] Leiden Univ, Leiden Law Sch, Inst Criminal Law & Criminol, POB 9520, NL-2300 RA Leiden, Netherlands.
RP van Duin, L (reprint author), Vrije Univ Amsterdam, Med Ctr, Dept Child & Adolescent Psychiat, Meibergdreef 5, NL-1105 AZ Amsterdam, Netherlands.
EM l.vanduin@vumc.nl
FU De Verre Bergen foundation
FX This research project is funded by De Verre Bergen foundation. De Verre
   Bergen foundation is a venture philanthropy organization that aims to
   build a better Rotterdam through substantial investments in innovative,
   impactful social ventures. The financer is not involved in the design of
   the study nor the drafting of the manuscript. Furthermore, the financer
   is not and shall not be involved in the subsequent process of data
   collection, analysis and interpretation. Contact information: Nanne
   Boonstra, Parklaan 22, 3016 BB Rotterdam, The Netherlands; Tel: 0031 10
   209 2000; E-mail: nboonstra@sdvb.com.
NR 93
TC 4
Z9 4
U1 1
U2 6
PU BMC
PI LONDON
PA CAMPUS, 4 CRINAN ST, LONDON N1 9XW, ENGLAND
SN 1753-2000
J9 CHILD ADOL PSYCH MEN
JI Child Adolesc. Psychiatry Ment. Health
PD DEC 21
PY 2017
VL 11
AR 66
DI 10.1186/s13034-017-0205-0
PG 15
WC Pediatrics; Psychiatry
SC Pediatrics; Psychiatry
GA FR0GZ
UT WOS:000418740700002
PM 29299057
OA DOAJ Gold, Green Published
DA 2020-02-16
ER

PT J
AU Hosokawa, R
   Katsura, T
AF Hosokawa, Rikuya
   Katsura, Toshiki
TI A longitudinal study of socioeconomic status, family processes, and
   child adjustment from preschool until early elementary school: the role
   of social competence
SO CHILD AND ADOLESCENT PSYCHIATRY AND MENTAL HEALTH
LA English
DT Article
DE Socioeconomic status; Marital conflict; Parenting practice; Social
   competence; Behavioral problems; Preschool children
ID DIFFICULTIES QUESTIONNAIRE SDQ; EVERYDAY MARITAL CONFLICT;
   MENTAL-HEALTH; BEHAVIOR PROBLEMS; AFRICAN-AMERICAN; CONDUCT PROBLEMS;
   INTERPARENTAL CONFLICT; PEER RELATIONSHIPS; EXTERNALIZING BEHAVIOR;
   VOCABULARY DEVELOPMENT
AB Objective: Using a short-term longitudinal design, this study examined the concurrent and longitudinal relationships among familial socioeconomic status (SES; i.e., family income and maternal and paternal education levels), marital conflict (i.e., constructive and destructive marital conflict), parenting practices (i.e., positive and negative parenting practices), child social competence (i.e., social skills), and child behavioral adjustment (i.e., internalizing and externalizing problems) in a comprehensive model.
   Methods: The sample included a total of 1604 preschoolers aged 5 years at Time 1 and first graders aged 6 years at Time 2 (51.5% male). Parents completed a self-reported questionnaire regarding their SES, marital conflict, parenting practices, and their children's behavioral adjustment. Teachers also evaluated the children's social competence.
   Results: The path analysis results revealed that Time 1 family income and maternal and paternal education levels were respectively related to Time 1 social skills and Time 2 internalizing and externalizing problems, both directly and indirectly, through their influence on destructive and constructive marital conflict, as well as negative and positive parenting practices. Notably, after controlling for Time 1 behavioral problems as mediating mechanisms in the link between family factors (i.e., SES, marital conflict, and parenting practices) and behavioral adjustment, Time 1 social skills significantly and inversely influenced both the internalization and externalization of problems at Time 2.
   Conclusions: The merit of examining SES, marital conflict, and parenting practices as multidimensional constructs is discussed in relation to an understanding of processes and pathways within families that affect child mental health functioning. The results suggest social competence, which is influenced by the multidimensional constructs of family factors, may prove protective in reducing the risk of child maladjustment, especially for children who are socioeco-nomically disadvantaged.
C1 [Hosokawa, Rikuya] Nagoya City Univ, Sch Nursing, Mizuho Ku, Nagoya, Aichi 4678601, Japan.
   [Hosokawa, Rikuya; Katsura, Toshiki] Kyoto Univ, Grad Sch Med, Kyoto, Japan.
RP Hosokawa, R (reprint author), Nagoya City Univ, Sch Nursing, Mizuho Ku, Nagoya, Aichi 4678601, Japan.; Hosokawa, R (reprint author), Kyoto Univ, Grad Sch Med, Kyoto, Japan.
EM rikuya@med.nagoya-cu.ac.jp
FU JSPS KAKENHIMinistry of Education, Culture, Sports, Science and
   Technology, Japan (MEXT)Japan Society for the Promotion of
   ScienceGrants-in-Aid for Scientific Research (KAKENHI) [26893224]
FX This work was supported by JSPS KAKENHI Grant Number 26893224.
NR 263
TC 7
Z9 7
U1 1
U2 20
PU BMC
PI LONDON
PA CAMPUS, 4 CRINAN ST, LONDON N1 9XW, ENGLAND
EI 1753-2000
J9 CHILD ADOL PSYCH MEN
JI Child Adolesc. Psychiatry Ment. Health
PD DEC 19
PY 2017
VL 11
AR 62
DI 10.1186/s13034-017-0206-z
PG 28
WC Pediatrics; Psychiatry
SC Pediatrics; Psychiatry
GA FR0GX
UT WOS:000418740500003
PM 29270216
OA DOAJ Gold, Green Published
DA 2020-02-16
ER

PT J
AU Mackworth-Young, CRS
   Bond, V
   Wringe, A
   Konayuma, K
   Clay, S
   Chiiya, C
   Chonta, M
   Sievwright, K
   Stangl, AL
AF Mackworth-Young, Constance R. S.
   Bond, Virginia
   Wringe, Alison
   Konayuma, Katongo
   Clay, Sue
   Chiiya, Chipo
   Chonta, Mutale
   Sievwright, Kirsty
   Stangl, Anne L.
TI "My mother told me that I should not": a qualitative study exploring the
   restrictions placed on adolescent girls living with HIV in Zambia
SO JOURNAL OF THE INTERNATIONAL AIDS SOCIETY
LA English
DT Article
DE Adolescents; stigma; adherence; social support; young women; adolescent
   girls; adolescents living with HIV; disclosure; sexual relationships;
   Zambia
ID REPRODUCTIVE HEALTH; SOCIAL REPRESENTATIONS; ANTIRETROVIRAL THERAPY;
   SOUTH-AFRICA; GROWING-UP; RESPONSIBILITY; ACQUISITION; PREVENTION;
   NARRATIVES; ADHERENCE
AB Introduction: Adolescent girls in sub-Saharan Africa are disproportionately affected by HIV due to a range of social and structural factors. As they transition to adulthood, they are recipients of increasing blame for HIV infection and 'improper' sex, as well as increasing scrutiny, restrictions and surveillance. This study used a qualitative and participatory approach to explore the messaging and restrictions imposed on adolescent girls living with HIV in Zambia.
   Methods: Thirty-four in-depth interviews and four participatory workshops were carried out with 24 adolescent girls aged 15 to 19 years old living with HIV in Lusaka, Zambia. Key themes explored included experiences living with HIV, finding out about HIV status, disclosure, experiences with antiretroviral treatment, and support needs. Data were organized, coded and analysed using a grounded theory approach to thematic analysis. This analysis uses data on participants' experiences of living with HIV and their interactions with their parents, guardians and healthcare providers.
   Results: Family and healthcare providers, partly in a quest to protect both the health of adolescent girls living with HIV and also to protect them from blaming discourse, imposed restrictions on their behaviour around three main topics: don't disclose your HIV status, don't have sex, and don't miss your medicines. These restrictions were often delivered using tactics of fear, and usually disconnected from other options. Participants responded to these messages in several ways, including internalizing the messages, changing their behaviour either to comply with or resist the restrictions, by remaining silent and anxious when restrictions were broken, and developing concerns around their own health and sexual and reproductive aspirations. Participants also sometimes experiencing stigma when restrictions could not be maintained.
   Conclusions: Restrictive messages were delivered to adolescent girls living with HIV through the broader social discourses of stigma, religion, and global and local narratives about HIV. Programmes aiming to support adolescent girls living with HIV need to work together with parents and healthcare providers to reflect on the impact of sanctioning messages, and to encourage more enabling and empowering messaging for adolescent girls living with HIV.
C1 [Mackworth-Young, Constance R. S.; Bond, Virginia] London Sch Hyg & Trop Med, Fac Publ Hlth & Policy, Dept Global Hlth & Dev, London, England.
   [Mackworth-Young, Constance R. S.; Bond, Virginia; Konayuma, Katongo] Zambart, Social Sci Dept, Lusaka, Zambia.
   [Wringe, Alison] London Sch Hyg & Trop Med, Fac Epidemiol & Populat Hlth, Dept Populat Hlth, London, England.
   [Clay, Sue; Chiiya, Chipo; Chonta, Mutale] 3Cs Reg Consultants, Lusaka, Zambia.
   [Sievwright, Kirsty; Stangl, Anne L.] Int Ctr Res Women, Washington, DC USA.
RP Mackworth-Young, CRS (reprint author), London Sch Hyg & Trop Med, 15-17 Tavistock Pl, London WC1H 9SH, England.
EM constance.mackworth-young1@lshtm.ac.uk
OI Mackworth-Young, Constance/0000-0002-9725-7931
FU MAC AIDS Fund
FX This work was funded by the MAC AIDS Fund and conducted with the
   permissions of the Zambian Ministries of Health.
NR 50
TC 3
Z9 3
U1 0
U2 4
PU JOHN WILEY & SONS LTD
PI CHICHESTER
PA THE ATRIUM, SOUTHERN GATE, CHICHESTER PO19 8SQ, W SUSSEX, ENGLAND
EI 1758-2652
J9 J INT AIDS SOC
JI J. Int. AIDS Soc.
PD DEC 8
PY 2017
VL 20
AR e25035
DI 10.1002/jia2.25035
PG 7
WC Immunology; Infectious Diseases
SC Immunology; Infectious Diseases
GA FR2DG
UT WOS:000418876600001
PM 29219248
OA DOAJ Gold, Green Published, Green Accepted
DA 2020-02-16
ER

PT J
AU Kirchner, T
   Magallon-Neri, E
   Ortiz, MS
   Planellas, I
   Forns, M
   Calderon, C
AF Kirchner, Teresa
   Magallon-Neri, Ernesto
   Ortiz, Manuel S.
   Planellas, Irina
   Forns, Maria
   Calderon, Caterina
TI Adolescents' Daily Perception of Internalizing Emotional States by Means
   of Smartphone-based Ecological Momentary Assessment
SO SPANISH JOURNAL OF PSYCHOLOGY
LA English
DT Article
DE anxiety; daily mood states fluctuations; ecological momentary
   assessment; sadness/depression; somatic problems
ID MENTAL-HEALTH SURVEY; AMBULATORY ASSESSMENT; DEPRESSIVE SYMPTOMS;
   NATURAL-ENVIRONMENT; BEHAVIORAL-PROBLEMS; ANXIETY DISORDERS; NEGATIVE
   MOOD; PANIC-ATTACKS; LATINO YOUTH; EXPERIENCE
AB This study uses ecological momentary assessment (EMA) with smartphone devices to examine community adolescents' perceptions regarding both the intensity of and variability in their daily sadness/depression, anxiety, and somatic problems over the period of one week. Participants were 90 high-school students (M-age = 14.61, SD = 1.64; range 12-18). The sample was divided according to gender (61.1% girls), migratory status (68.5% Spanish nationals and 31.5% Latin American immigrants), and level of psychological symptoms (17% risk group). Sadness/depression, anxiety, and somatic problems were examined using a smartphone app, five times per day, semi-randomly, for seven days (35 possible moments). A high proportion of adolescents did not report feelings of sadness (80.0%) or worry (79.3%) or physical symptoms on a daily basis (84.9%). Girls and the risk group reported greater intensity levels for the three analyzed problems than did boys and the normal group, respectively (p < .001 in all cases). Migratory status was not associated with any significant differences in the analyzed problems over the one-week period (p > .05 in all cases). Day-to-day fluctuations in mood during the week were statistically significant but not meaningful (b = 0.0004, 95% CI [0.0001, 0.0008], p = .001).
C1 [Kirchner, Teresa; Magallon-Neri, Ernesto; Forns, Maria; Calderon, Caterina] Univ Barcelona, Barcelona, Spain.
   [Ortiz, Manuel S.] Univ La Frontera, Temuco, Chile.
   [Planellas, Irina] Rehastet Med Ctr, Mataro, Spain.
RP Kirchner, T (reprint author), Univ Barcelona, Dept Psicol Clin & Psicobiol, Passeig Vall dHebron 171, Barcelona 08035, Spain.
EM tkirchner@ub.edu
RI Magallon-Neri, Ernesto/AAC-5107-2019; /I-8471-2018
OI Magallon-Neri, Ernesto/0000-0003-1554-4118; /0000-0002-6956-9321
FU Spanish Ministerio de Economia y Competitividad: National Program for
   Promoting Excellence in Scientific and Technical Research of the
   National Plan for Scientific and Technical Research and Innovation
   [PSI2013-46392-P]
FX This study forms part of a research project examining vulnerability to
   psychopathology among adolescents in situations of psychosocial risk,
   which has received funding from the Spanish Ministerio de Economia y
   Competitividad: National Program for Promoting Excellence in Scientific
   and Technical Research, within the framework of the National Plan for
   Scientific and Technical Research and Innovation; Project:
   PSI2013-46392-P. We thank Professor Joan Guardia for his suggestions on
   different aspects of the research.
NR 51
TC 5
Z9 5
U1 0
U2 11
PU CAMBRIDGE UNIV PRESS
PI NEW YORK
PA 32 AVENUE OF THE AMERICAS, NEW YORK, NY 10013-2473 USA
SN 1138-7416
EI 1988-2904
J9 SPAN J PSYCHOL
JI Span. J. Psychol.
PD DEC 4
PY 2017
VL 20
AR e71
DI 10.1017/sjp.2017.70
PG 11
WC Psychology; Psychology, Multidisciplinary
SC Psychology
GA FO5YH
UT WOS:000416937500001
PM 29198232
DA 2020-02-16
ER

PT J
AU Grabow, AP
   Khurana, A
   Natsuaki, MN
   Neiderhiser, JM
   Harold, GT
   Shaw, DS
   Ganiban, JM
   Reiss, D
   Leve, LD
AF Grabow, Aleksandria Perez
   Khurana, Atika
   Natsuaki, Misaki N.
   Neiderhiser, Jenae M.
   Harold, Gordon T.
   Shaw, Daniel S.
   Ganiban, Jody M.
   Reiss, David
   Leve, Leslie D.
TI Using an adoption-biological family design to examine associations
   between maternal trauma, maternal depressive symptoms, and child
   internalizing and externalizing behaviors
SO DEVELOPMENT AND PSYCHOPATHOLOGY
LA English
DT Article
ID INTERGENERATIONAL TRANSMISSION; SOCIOEMOTIONAL DEVELOPMENT; DISTORTION
   HYPOTHESIS; ANTISOCIAL-BEHAVIOR; PARENTAL DEPRESSION; MAJOR DEPRESSION;
   ATTACHMENT STYLE; MIDDLE CHILDHOOD; STRESS; EXPERIENCES
AB Maternal trauma is a complex risk factor that has been linked to adverse child outcomes, yet the mechanisms underlying this association are not well understood. This study, which included adoptive and biological families, examined the heritable and environmental mechanisms by which maternal trauma and associated depressive symptoms are linked to child internalizing and externalizing behaviors. Path analyses were used to analyze data from 541 adoptive mother-adopted child (AM-AC) dyads and 126 biological mother-biological child (BM-BC) dyads; the two family types were linked through the same biological mother. Rearing mother's trauma was associated with child internalizing and externalizing behaviors in AM-AC and BM-BC dyads, and this association was mediated by rearing mothers' depressive symptoms, with the exception of biological child externalizing behavior, for which biological mother trauma had a direct influence only. Significant associations between maternal trauma and child behavior in dyads that share only environment (i.e., AM-AC dyads) suggest an environmental mechanism of influence for maternal trauma. Significant associations were also observed between maternal depressive symptoms and child internalizing and externalizing behavior in dyads that were only genetically related, with no shared environment (i.e., BM-AC dyads), suggesting a heritable pathway of influence via maternal depressive symptoms.
C1 [Grabow, Aleksandria Perez; Khurana, Atika; Leve, Leslie D.] Univ Oregon, Eugene, OR 97403 USA.
   [Natsuaki, Misaki N.] Univ Calif Riverside, Riverside, CA 92521 USA.
   [Neiderhiser, Jenae M.] Penn State Univ, University Pk, PA 16802 USA.
   [Harold, Gordon T.] Univ Sussex, Brighton, E Sussex, England.
   [Harold, Gordon T.] Univ Dublin, Dublin, Ireland.
   [Shaw, Daniel S.] Univ Pittsburgh, Pittsburgh, PA 15260 USA.
   [Ganiban, Jody M.] George Washington Univ, Washington, DC 20052 USA.
   [Reiss, David] Yale Child Study Ctr, New Haven, CT USA.
RP Leve, LD (reprint author), Univ Oregon, Prevent Sci Inst, Eugene, OR 97403 USA.
EM leve@uoregon.edu
FU Eunice Kennedy Shriver National Institute of Child Health & Human
   DevelopmentUnited States Department of Health & Human ServicesNational
   Institutes of Health (NIH) - USANIH Eunice Kennedy Shriver National
   Institute of Child Health & Human Development (NICHD) [R01, R56
   HD042608]; NIDAUnited States Department of Health & Human
   ServicesNational Institutes of Health (NIH) - USANIH National Institute
   on Drug Abuse (NIDA) [R01 DA020585, R01 DA035062, P50 DA035763];
   NIHUnited States Department of Health & Human ServicesNational
   Institutes of Health (NIH) - USA; US PHSUnited States Public Health
   Service; NIMHUnited States Department of Health & Human ServicesNational
   Institutes of Health (NIH) - USANIH National Institute of Mental Health
   (NIMH); OBSSR
FX This project was supported by Grants R01 and R56 HD042608 from the
   Eunice Kennedy Shriver National Institute of Child Health & Human
   Development and NIDA; NIH, US PHS; R01 DA020585 from NIDA, NIMH, and
   OBSSR; NIH, US PHS; R01 MH092118 from NIMH; and R01 DA035062 from NIDA.
   Additional support for the writing of this report was provided by P50
   DA035763, NIDA, US PHS. The content is solely the responsibility of the
   authors and does not necessarily represent the official views of the
   National Institute of Child Health & Human Development or the National
   Institutes of Health. We thank the birth parents and adoptive families
   who participated in this study and the adoption agencies who helped with
   the recruitment of study participants. We also thank the Early Growth
   and Development Study team for their work with participants, especially
   the contributions of data manager Sally Guyer. We gratefully acknowledge
   Rand Conger and Laura Scaramella who contributed to the larger study.
NR 94
TC 1
Z9 2
U1 1
U2 10
PU CAMBRIDGE UNIV PRESS
PI NEW YORK
PA 32 AVENUE OF THE AMERICAS, NEW YORK, NY 10013-2473 USA
SN 0954-5794
EI 1469-2198
J9 DEV PSYCHOPATHOL
JI Dev. Psychopathol.
PD DEC
PY 2017
VL 29
IS 5
SI SI
BP 1707
EP 1720
DI 10.1017/S0954579417001341
PG 14
WC Psychology, Developmental
SC Psychology
GA FX3EF
UT WOS:000425952800014
PM 29162177
OA Green Accepted
DA 2020-02-16
ER

PT J
AU Cicchetti, D
   Handley, ED
AF Cicchetti, Dante
   Handley, Elizabeth D.
TI Methylation of the glucocorticoid receptor gene, nuclear receptor
   subfamily 3, group C, member 1 (NR3C1), in maltreated and nonmaltreated
   children: Associations with behavioral undercontrol, emotional
   lability/negativity, and externalizing and internalizing symptoms
SO DEVELOPMENT AND PSYCHOPATHOLOGY
LA English
DT Article
ID DNA METHYLATION; CHILDHOOD MALTREATMENT; EPIGENETIC MECHANISMS;
   DEPRESSION; GENOME; STRESS; HEALTH; DISORDERS; ADVERSITY; INTERVENTIONS
AB The present study examined the effect of various dimensions of child maltreatment (i.e., developmental timing of maltreatment, number of maltreatment subtypes, and chronicity of maltreatment) on methylation of the glucocorticoid receptor gene, nuclear receptor subfamily 3, group C, member 1 (NR3C1), and investigated the associations between NR3C1 methylation and child outcomes. Participants included 534 children who attended a research summer camp program for school-aged maltreated (53.4%) and nonmaltreated (46.6%) children from low socioeconomic backgrounds. Results show that children with early onset maltreatment evidence significant hypermethylation compared to nonmaltreated children. Moreover, more maltreatment subtypes experienced and more chronic maltreatment are both related to greater NR3C1 hypermethylation. Findings also indicate that hypermethylation of NR3C1 is linked with a number of negative child outcomes including greater emotional lability-negativity, higher levels of ego undercontrol, more externalizing behavior, and greater depressive symptoms. Together, results highlight the role of methylation of NR3C1 in the effects of child maltreatment on the development of emotion dysregulation and psychopathology.
C1 [Cicchetti, Dante] Univ Minnesota, Inst Child Dev, 51 East River Pkwy, Minneapolis, MN 55455 USA.
   [Cicchetti, Dante; Handley, Elizabeth D.] Univ Rochester, Mt Hope Family Ctr, 187 Edinburgh St, Rochester, NY 14608 USA.
RP Cicchetti, D (reprint author), Univ Minnesota, Inst Child Dev, 51 East River Pkwy, Minneapolis, MN 55455 USA.; Handley, ED (reprint author), Univ Rochester, Mt Hope Family Ctr, 187 Edinburgh St, Rochester, NY 14608 USA.
EM Elizabeth_Handley@urmc.rochester.edu
OI Handley, Elizabeth/0000-0002-0087-0263
FU Emerald Foundation, Inc.; Jacobs Foundation; National Institute of
   Mental HealthUnited States Department of Health & Human ServicesNational
   Institutes of Health (NIH) - USANIH National Institute of Mental Health
   (NIMH) [R01-MH83979]
FX We are grateful for the research support provided by the Emerald
   Foundation, Inc., and the Jacobs Foundation to Dante Cicchetti, and the
   National Institute of Mental Health (R01-MH83979 to D.C.).
NR 82
TC 8
Z9 8
U1 2
U2 10
PU CAMBRIDGE UNIV PRESS
PI NEW YORK
PA 32 AVENUE OF THE AMERICAS, NEW YORK, NY 10013-2473 USA
SN 0954-5794
EI 1469-2198
J9 DEV PSYCHOPATHOL
JI Dev. Psychopathol.
PD DEC
PY 2017
VL 29
IS 5
SI SI
BP 1795
EP 1806
DI 10.1017/S0954579417001407
PG 12
WC Psychology, Developmental
SC Psychology
GA FX3EF
UT WOS:000425952800020
PM 29162187
OA Green Accepted
DA 2020-02-16
ER

PT J
AU Handley, ED
   Rogosch, FA
   Cicchetti, D
AF Handley, Elizabeth D.
   Rogosch, Fred A.
   Cicchetti, Dante
TI From child maltreatment to emerging adult problem drinking:
   Identification of a multilevel internalizing pathway among African
   American youth
SO DEVELOPMENT AND PSYCHOPATHOLOGY
LA English
DT Article
ID ADOLESCENT SUBSTANCE USE; ALCOHOL OUTCOME EXPECTANCIES; MULTILOCUS
   GENOTYPE DATA; ILLICIT DRUG-USE; POPULATION-STRUCTURE; USE DISORDERS;
   SEXUAL-ABUSE; DEVELOPMENTAL PATHWAYS; DEPRESSIVE SYMPTOMS; CANNABIS
   ABUSE
AB The present study tested the role of FKBP5 binding protein 5 (FKBP5) genetic variation in an internalizing pathway from child maltreatment to emerging adult problem drinking among a sample of African American youth (N = 280) followed prospectively from ages 11 to 20. Specifically, whether childhood internalizing symptoms and emerging adult tension reduction alcohol expectancies sequentially mediate the effect of child maltreatment on emerging adult problem drinking and whether FKBP5 moderates these associations were investigated. The results indicate that individuals with at least one copy of the FKBP5 CATT haplotype (minor alleles) are more vulnerable to traversing the hypothesized internalizing pathway of risk than individuals without this genotypic profile. Taken together our findings highlight the importance of FKBP5 genetic variation in the context of early adversity; support the role of two prospective sequential mediators of an internalizing pathway to problematic drinking, namely, childhood internalizing symptoms and emerging adult tension reduction alcohol expectancies; and identify a subgroup of maltreated children most susceptible to progressing along this less common pathway of risk.
C1 [Handley, Elizabeth D.; Rogosch, Fred A.; Cicchetti, Dante] Univ Rochester, Mt Hope Family Ctr, 187 Edinburgh St, Rochester, NY 14608 USA.
   [Cicchetti, Dante] Univ Minnesota, Inst Child Dev, 51 E River Rd, Minneapolis, MN 55455 USA.
RP Handley, ED (reprint author), Univ Rochester, Mt Hope Family Ctr, 187 Edinburgh St, Rochester, NY 14608 USA.
EM elizabeth_handley@urmc.rochester.edu
OI Handley, Elizabeth/0000-0002-0087-0263
FU Jacobs Foundation; National Institute on Drug AbuseUnited States
   Department of Health & Human ServicesNational Institutes of Health (NIH)
   - USANIH National Institute on Drug Abuse (NIDA) [R01-DA01774]
FX We are grateful to the Jacobs Foundation (to D.C.) and the National
   Institute on Drug Abuse (R01-DA01774 to F.A.R. and D.C.) for their
   support of this work.
NR 89
TC 4
Z9 4
U1 0
U2 4
PU CAMBRIDGE UNIV PRESS
PI NEW YORK
PA 32 AVENUE OF THE AMERICAS, NEW YORK, NY 10013-2473 USA
SN 0954-5794
EI 1469-2198
J9 DEV PSYCHOPATHOL
JI Dev. Psychopathol.
PD DEC
PY 2017
VL 29
IS 5
SI SI
BP 1807
EP 1821
DI 10.1017/S0954579417001419
PG 15
WC Psychology, Developmental
SC Psychology
GA FX3EF
UT WOS:000425952800021
PM 29162188
OA Green Accepted
DA 2020-02-16
ER

PT J
AU Colich, NL
   Williams, ES
   Ho, TC
   King, LS
   Humphreys, KL
   Price, AN
   Ordaz, SJ
   Gotlib, IH
AF Colich, Natalie L.
   Williams, Eileen S.
   Ho, Tiffany C.
   King, Lucy S.
   Humphreys, Kathryn L.
   Price, Alexandria N.
   Ordaz, Sarah J.
   Gotlib, Ian H.
TI The association between early life stress and prefrontal cortex
   activation during implicit emotion regulation is moderated by sex in
   early adolescence
SO DEVELOPMENT AND PSYCHOPATHOLOGY
LA English
DT Article
ID COMORBIDITY SURVEY REPLICATION; ACUTE PSYCHOSOCIAL STRESS; CHILDHOOD
   MALTREATMENT; SENSITIVE PERIODS; PSYCHIATRIC-DISORDERS; PUBERTAL STATUS;
   FUNCTIONAL CONNECTIVITY; INTERNALIZING SYMPTOMS; DEPRESSIVE SYMPTOMS;
   FACIAL EXPRESSIONS
AB Early life stress (ELS) is a significant risk factor for the emergence of internalizing problems in adolescence. Beginning in adolescence, females are twice as likely as males to experience internalizing disorders. The present study was designed to examine sex differences in the association between ELS and internalizing problems in early pubertal adolescents, and whether and how corticolimbic function and connectivity may underlie these associations. Fifty-nine early pubertal males and 78 early pubertal females, ages 9-13 years (all Tanner Stage 3 or below) underwent functional magnetic resonance imaging as they performed an emotion label task that robustly interrogates corticolimbic function. Participants were also interviewed about their experience of ELS. Females exhibited a positive association between ELS and internalizing problems, whereas males exhibited no such association. Whole-brain and amygdala region of interest analyses indicated that whereas females exhibited a positive association between ELS and the ventrolateral prefrontal cortex during implicit emotion regulation, males showed no such association. Activation in these regions was positively associated with internalizing problems in females but not males; however, activation in these regions did not mediate the association between ELS and internalizing problems. Finally, both boys and girls exhibited an association between ELS and increased negative connectivity between the right ventrolateral prefrontal cortex and bilateral amygdala. Using a carefully characterized sample of early pubertal adolescents, the current study highlights important sex differences in the development of corticolimbic circuitry during a critical period of brain development. These sex differences may play a significant role in subsequent risk for internalizing problems.
C1 [Colich, Natalie L.; Williams, Eileen S.; Ho, Tiffany C.; King, Lucy S.; Humphreys, Kathryn L.; Price, Alexandria N.; Ordaz, Sarah J.; Gotlib, Ian H.] Stanford Univ, Stanford, CA 94305 USA.
RP Colich, NL (reprint author), Stanford Univ, Dept Psychol, Stanford, CA 94305 USA.
EM ncolich@stanford.edu
OI Williams, Eileen/0000-0001-6838-1637
FU NIMHUnited States Department of Health & Human ServicesNational
   Institutes of Health (NIH) - USANIH National Institute of Mental Health
   (NIMH) [R01MH101495, K01MH106805, F32MH107129]; Brain & Behavior
   Research Foundation Young Investigator [23583, 23819]; Klingenstein
   Third Generation Foundation Fellowship Awards; National Science
   Foundation Graduate Fellowship Awards; Stanford University Gerald J.
   Lieberman Graduate Fellowship
FX We thank Holly Pham, Isabella Lazzareschi, Cat Camacho, Monica Ellwood
   Lowe, Sophie Schouboe, Maddie Pollak, and Morgan Popolizio for their
   assistance in scheduling and running the participants. We also thank the
   adolescents and families who participated in our study. This work was
   supported by NIMH Grants R01MH101495 ( to I. H.G.), K01MH106805 (to
   S.J.O.), and F32MH107129 (to K.L.H.N.); the Brain & Behavior Research
   Foundation Young Investigator Awards 23583 (to S.J.O.) 23819 (to
   K.L.H.); the Klingenstein Third Generation Foundation Fellowship Awards
   (to S.J.O. and K.L.H.); the National Science Foundation Graduate
   Fellowship Awards (to N.L.C. and L.S.K.); and the Stanford University
   Gerald J. Lieberman Graduate Fellowship (to N.L.C.).
NR 105
TC 6
Z9 6
U1 1
U2 8
PU CAMBRIDGE UNIV PRESS
PI NEW YORK
PA 32 AVENUE OF THE AMERICAS, NEW YORK, NY 10013-2473 USA
SN 0954-5794
EI 1469-2198
J9 DEV PSYCHOPATHOL
JI Dev. Psychopathol.
PD DEC
PY 2017
VL 29
IS 5
SI SI
BP 1851
EP 1864
DI 10.1017/S0954579417001444
PG 14
WC Psychology, Developmental
SC Psychology
GA FX3EF
UT WOS:000425952800024
PM 29162186
OA Green Accepted
DA 2020-02-16
ER

PT J
AU Tucker, JM
   Howard, K
   DeLaFuente, K
   Cadieux, A
   Yee, KE
AF Tucker, J. M.
   Howard, K.
   DeLaFuente, K.
   Cadieux, A.
   Yee, K. E.
TI Changes in psychosocial health during a 7-week paediatric weight
   management program
SO CLINICAL OBESITY
LA English
DT Article
DE Mental health; obesity treatment; paediatric obesity; Paediatric Symptom
   Checklist
ID PARENT-REPORT MEASURE; MENTAL-HEALTH; PRIMARY-CARE;
   PSYCHIATRIC-DISORDERS; SYMPTOM SEVERITY; PHYSICAL HEALTH; TRACK
   OUTCOMES; OBESE CHILDREN; US CHILDREN; ADOLESCENTS
AB Youth with obesity are at increased risk of psychosocial symptoms; however, little is known regarding the impact of paediatric weight management (PWM) on psychosocial health. The aim of the study was to investigate changes in psychosocial health among children who completed a 7-week PWM program. Participants aged 5 to 16 years with a BMI >= 85th percentile completed a 7-week, family-centred PWM program focused on health behaviour education, exercise and mentored goal setting. The Paediatric Symptom Checklist (PSC) was assessed via parent report to evaluate psychosocial symptoms before and after the program, and subscales were calculated for internalizing (PSC-IS), externalizing (PSC-ES) and attention symptoms (PSC-AS). At baseline, positive screen rates for psychosocial symptoms among the 317 patients included 16.1% for PSC, 14.1% for PSC-ES, 18.6% for PSC-IS and 12.3% for PSC-AS. Among program completers, total PSC scores improved in those with normal (p = 0.010) and elevated p < .001 psychosocial symptoms at baseline. Youth with positive screens for elevated PSC subscales improved their subscale scores, on average, and the majority reduced scores to below elevated levels for PSC (54.2%), PSC-ES (64.7%), PSC-IS (78.3%) and PSC-AS (64.7%). Improvements in PSC remained significant after adjusting for BMI changes during treatment, but BMI differed across PSC-change groups, including BMI increases among participants with PSC deterioration (0.33 +/- 0.64 kg m(-2)) (P = 0.035) and BMI decreases among patients with no reliable PSC change (-0.26 +/- 1.04 kg m(-2)) (P = 0.038) or reliable PSC improvement (-0.22 +/- 0.74 kg m(-2)) (P = 0.025). Youth with positive screens for psychosocial symptoms can improve emotional and behavioural functioning during short-term PWM. Future research is needed to elucidate mechanisms and long-term outcome durability.
C1 [Tucker, J. M.; Cadieux, A.] Helen DeVos Childrens Hosp, Hlth Weight Ctr, MC 232,330 Barclay Ave NE,Suite 303, Grand Rapids, MI 49503 USA.
   [Tucker, J. M.; Howard, K.; Cadieux, A.] Michigan State Univ, Dept Pediat & Human Dev, Lansing, MI USA.
   [Howard, K.] Hlth Net West Michigan, Grand Rapids, MI USA.
   [DeLaFuente, K.] Spectrum Hlth Healthier Communities, Grand Rapids, MI USA.
   [Yee, K. E.] Grand Valley State Univ, Dept Movement Sci, Allendale, MI 49401 USA.
RP Tucker, JM (reprint author), Helen DeVos Childrens Hosp, Hlth Weight Ctr, MC 232,330 Barclay Ave NE,Suite 303, Grand Rapids, MI 49503 USA.
EM Jared.tucker@helendevoschildrens.org
OI Tucker, Jared/0000-0003-2345-9343; Howard, Kathleen/0000-0001-7635-0638
NR 33
TC 0
Z9 0
U1 0
U2 8
PU WILEY
PI HOBOKEN
PA 111 RIVER ST, HOBOKEN, NJ 07030 USA
SN 1758-8103
EI 1758-8111
J9 CLIN OBES
JI Clin. Obes.
PD DEC
PY 2017
VL 7
IS 6
BP 393
EP 401
DI 10.1111/cob.12215
PG 9
WC Endocrinology & Metabolism
SC Endocrinology & Metabolism
GA FU6XT
UT WOS:000423997000008
PM 28871630
DA 2020-02-16
ER

PT J
AU Burlaka, V
   Kim, YJ
   Crutchfield, JM
   Lefmann, TA
   Kay, ES
AF Burlaka, Viktor
   Kim, Yi Jin
   Crutchfield, Jandel M.
   Lefmann, Teresa A.
   Kay, Emma S.
TI Predictors of Internalizing Behaviors in Ukrainian Children
SO FAMILY RELATIONS
LA English
DT Article
DE Child internalizing behaviors; positive parenting; parent-child
   relationships; Ukrainian families
ID MENTAL-HEALTH SURVEY; DEPRESSIVE SYMPTOMS; MATERNAL AGE;
   PSYCHIATRIC-DISORDERS; CHILDHOOD ANXIETY; CONDUCT PROBLEMS;
   RISK-FACTORS; SELF-REPORT; ADOLESCENTS; ALCOHOLICS
AB ObjectiveTo (a) estimate the level of child internalizing problems in a sample of Ukrainian school-age children and (b) examine the relationships between child internalizing psychopathology and parenting practices, depression, alcohol use, and sociodemographics.
   BackgroundMost research on child internalizing behaviors has used samples from high-income countries, but there is a lack of information about children's behaviors and associated risk and protective factors from low- and middle-income countries such as Ukraine. An ecological-transactional model framework was used in this study to examine maternal and family-level factors associated with child internalizing behavior problems.
   MethodData were gathered from a community-based sample of Ukrainian mothers and children between 9 and 16years of age (n=251) using face-to-face interviews. Multiple linear regression analysis was used to examine the relationship among the independent variables (e.g., alcohol use, depression, and parenting behaviors) and children's internalizing behaviors.
   ResultsOlder children, especially boys, reported fewer internalizing problems. Increased internalizing symptomatology was associated with mothers' older age, higher level of depression, lower use of positive parenting, and poor child monitoring and supervision.
   ConclusionThese results raise awareness about the importance of child familial backgrounds while trying to address child mental health problems in Ukraine.
   ImplicationsFamily practitioners may want to help mothers learn and apply positive parenting and effective supervision and monitoring skills to help reduce their children's depression and anxiety symptoms. Additionally, helping to decrease maternal depression may have a positive trickle-down effect on their children's internalizing behaviors.
C1 [Burlaka, Viktor; Kim, Yi Jin; Crutchfield, Jandel M.; Lefmann, Teresa A.] Univ Mississippi, University, MS 38677 USA.
   [Kay, Emma S.] Univ Alabama, Tuscaloosa, AL 35487 USA.
RP Burlaka, V (reprint author), Univ Mississippi, Dept Social Work, 204 Longst POB 1848, University, MS 38677 USA.
EM viktor@olemiss.edu
OI Burlaka, Viktor/0000-0002-5202-9134; Crutchfield,
   Jandel/0000-0003-3319-2726
FU Fogarty International CenterUnited States Department of Health & Human
   ServicesNational Institutes of Health (NIH) - USANIH Fogarty
   International Center (FIC) [1D43TW009310]; National Institute of Alcohol
   Abuse and AlcoholismUnited States Department of Health & Human
   ServicesNational Institutes of Health (NIH) - USANIH National Institute
   on Alcohol Abuse & Alcoholism (NIAAA); National Institute on Drug
   AbuseUnited States Department of Health & Human ServicesNational
   Institutes of Health (NIH) - USANIH National Institute on Drug Abuse
   (NIDA)
FX This research was supported in part by grant 1D43TW009310 from the
   Fogarty International Center, the National Institute of Alcohol Abuse
   and Alcoholism, and the National Institute on Drug Abuse.
NR 78
TC 3
Z9 3
U1 0
U2 3
PU WILEY
PI HOBOKEN
PA 111 RIVER ST, HOBOKEN 07030-5774, NJ USA
SN 0197-6664
EI 1741-3729
J9 FAM RELAT
JI Fam. Relat.
PD DEC
PY 2017
VL 66
IS 5
BP 854
EP 866
DI 10.1111/fare.12289
PG 13
WC Family Studies; Social Work
SC Family Studies; Social Work
GA FV0IN
UT WOS:000424239300006
PM 29867286
OA Green Accepted
DA 2020-02-16
ER

PT J
AU Barry, CT
   Lui, JHL
   Lee-Rowland, LM
   Moran, EV
AF Barry, Christopher T.
   Lui, Joyce H. L.
   Lee-Rowland, Lauren M.
   Moran, Erin V.
TI Adolescent Communal Narcissism and Peer Perceptions
SO JOURNAL OF PERSONALITY
LA English
DT Article
DE Narcissism; adolescent
ID SOCIAL-RELATIONS ANALYSIS; SELF-ESTEEM; PATHOLOGICAL NARCISSISM;
   INTERNALIZING SYMPTOMS; INDIVIDUAL-DIFFERENCES; PROSOCIAL BEHAVIOR;
   YOUNG ADOLESCENTS; AGGRESSION; ASSOCIATIONS; ENHANCEMENT
AB Objective: The present study extended recent work on communal narcissism to a sample of at-risk adolescents. Although narcissism is widely considered an agentic personality construct, Gebauer and colleagues (Gebauer, Sedikides, Verplanken, & Maio, 2012) demonstrated the existence and utility of a communal narcissism construct in adults. The extent to which this variant of narcissism applies to adolescents is not yet known. Because communal narcissism (e.g., feeling that one is the most helpful, is a great influence on others, will bring about world peace) may actually be aversive to others, we investigated the associated self-and peer perceptions of adolescent communal narcissism.
   Method: Participants were 136 adolescents (104 males, 32 females; 52.2% White, 42.2% Black, 5.6% Other) aged 16-19, who were attending a 22-week residential program together. Participants completed self-report measures of narcissism and interpersonal behavior, as well as a peer nomination procedure.
   Results: Self-reported communal narcissism was significantly related to self-reported pro-social behavior but was associated with peer-reported aggression, similar to the findings for nonpathological narcissism, which is considered agentic.
   Conclusions: Adolescent communal narcissism appears to be tied to negative peer perceptions. The implications for understanding the interpersonal consequences of adolescent grandiosity in communal domains are discussed.
C1 [Barry, Christopher T.; Lui, Joyce H. L.] Washington State Univ, Pullman, WA 99164 USA.
   [Lee-Rowland, Lauren M.; Moran, Erin V.] Univ Southern Mississippi, Hattiesburg, MS USA.
RP Barry, CT (reprint author), Washington State Univ, Dept Psychol, POB 644820, Pullman, WA 99164 USA.
EM chris.barry@wsu.edu
NR 46
TC 9
Z9 9
U1 3
U2 13
PU WILEY
PI HOBOKEN
PA 111 RIVER ST, HOBOKEN 07030-5774, NJ USA
SN 0022-3506
EI 1467-6494
J9 J PERS
JI J. Pers.
PD DEC
PY 2017
VL 85
IS 6
BP 782
EP 792
DI 10.1111/jopy.12287
PG 11
WC Psychology, Social
SC Psychology
GA FS7NR
UT WOS:000419985200003
PM 28000930
DA 2020-02-16
ER

PT J
AU Clark, DA
   Durbin, CE
   Donnellan, MB
   Neppl, TK
AF Clark, D. Angus
   Durbin, C. Emily
   Donnellan, M. Brent
   Neppl, Tricia K.
TI Internalizing Symptoms and Personality Traits Color Parental Reports of
   Child Temperament
SO JOURNAL OF PERSONALITY
LA English
DT Article
DE Personality; temperament; parent report; rater biases; trifactor model
ID MATERNAL DEPRESSION; INFANT TEMPERAMENT; BEHAVIOR PROBLEMS; RATINGS;
   PSYCHOPATHOLOGY; DISCREPANCIES; AGREEMENT; ACCURACY; VALIDITY; MOTHERS
AB Objective: Depressed parents have negatively distorted views of the personalities and behaviors of their children. Our goal was to evaluate how other internalizing symptoms and personality traits relate to perceptions of child temperament using data from mothers and fathers as well as a novel statistical method for modeling multi-informant data.
   Method: We applied the trifactor model (Bauer et al., 2013) to data collected from the parents of 273 children (aged 3-5 years).
   Results: Internalizing symptoms and personality traits were related to both mothers' and fathers' perceptions of their children. Effects varied somewhat across dimensions of child temperament.
   Conclusions: These results support concerns that psychological characteristics influence parental perceptions of their children. This research also provides insights about psychological predictors of potential parental biases.
C1 [Clark, D. Angus; Durbin, C. Emily] Michigan State Univ, E Lansing, MI 48824 USA.
   [Donnellan, M. Brent] Texas A&M Univ, College Stn, TX USA.
   [Neppl, Tricia K.] Iowa State Univ, Ames, IA USA.
RP Clark, DA (reprint author), Texas A&M Univ, Dept Psychol, 4235 TAMU, College Stn, TX 77840 USA.
EM dangus3@tamu.edu
FU Eunice Kennedy Shriver National Institute of Child Health and Human
   DevelopmentUnited States Department of Health & Human ServicesNational
   Institutes of Health (NIH) - USANIH Eunice Kennedy Shriver National
   Institute of Child Health & Human Development (NICHD) [HD064687]
FX The authors disclosed receipt of the following financial support for the
   research, authorship, and/or publication of this article: Preparation of
   this manuscript was supported by Grant HD064687 from the Eunice Kennedy
   Shriver National Institute of Child Health and Human Development. The
   content is solely the responsibility of the authors and does not
   necessarily represent the official views of the funding agencies.
NR 76
TC 6
Z9 6
U1 1
U2 4
PU WILEY
PI HOBOKEN
PA 111 RIVER ST, HOBOKEN 07030-5774, NJ USA
SN 0022-3506
EI 1467-6494
J9 J PERS
JI J. Pers.
PD DEC
PY 2017
VL 85
IS 6
BP 852
EP 866
DI 10.1111/jopy.12293
PG 15
WC Psychology, Social
SC Psychology
GA FS7NR
UT WOS:000419985200009
PM 27897316
DA 2020-02-16
ER

PT J
AU Cerruti, R
   Spensieri, V
   Presaghi, F
   Valastro, C
   Fontana, A
   Guidetti, V
AF Cerruti, Rita
   Spensieri, Valentina
   Presaghi, Fabio
   Valastro, Carmela
   Fontana, Andrea
   Guidetti, Vincenzo
TI AN EXPLORATORY STUDY ON INTERNET ADDICTION, SOMATIC SYMPTOMS AND
   EMOTIONAL AND BEHAVIORAL FUNCTIONING IN SCHOOL-AGED ADOLESCENTS
SO CLINICAL NEUROPSYCHIATRY
LA English
DT Article
DE internet addiction; somatic symptoms; emotional problems; behavioural
   functioning; adolescents
ID CHILDRENS SOMATIZATION INVENTORY; TECHNOLOGICAL ADDICTIONS; CHINESE
   ADOLESCENTS; COMMUNITY SAMPLE; SLEEP DURATION; SELF-ESTEEM; LIFE EVENTS;
   PREVALENCE; STUDENTS; DISORDER
AB Objective: In the last two decades there has been a significant transformation regarding the use of new technologies. Despite growing acknowledgement concerning the different activities and functions of digital technologies, there remains a lack of understanding on how technology overuse may negatively impact both physical and psychosocial well-being. Although researchers have begun to explore the meaning and implications of excessive Internet use in non-clinical populations of children and adolescents, there is still little consistent knowledge on the topic.
   This study aimed to extend existing knowledge on the excessive use of the Internet among school-aged adolescents, focusing on its association with recurrent somatic symptoms, depressive risk and behavioral and emotional problems.
   Method: Two hundred and forty adolescents (51.9% females) aged between 10 and 15, participated in this study. Data was collected using the Children's Somatization Inventory, the Internet Addiction Test, the Children's Depression Inventory, the Youth Self Report and the Emotion Regulation Questionnaire. Structural Equation Model analysis was used to analyse the data.
   Results: Approximately 21.8% of participants reported excessive Internet use based on Young's criteria. Higher levels of Internet use were associated with somatic and depressive symptoms as well as emotional and behavioral problems. Depressive Symptoms predicted both Internet Addiction (b = 0.304, p < 0.001) and Internalizing (b = 0.542, p < 0.001) and Externalizing problems (b = 0.484, p < 0.001). Internet Addiction also significantly predicted both Internalizing (b = 0.162, p = 0.02) and Externalizing problems (b = 0.183, p = 0.02). Finally, Structural Equation Modeling showed that the indirect effect of Depressive Symptoms (via Internet Addiction) on Internalizing or Externalizing problems were significant.
   Conclusions: Longitudinal studies are needed to confirm these findings and to identify the mechanisms linking Internet use, somatic symptoms and adaptive functioning.
C1 [Cerruti, Rita; Spensieri, Valentina; Presaghi, Fabio; Valastro, Carmela] Sapienza Univ Rome, Fac Med & Psychol, Dept Dynam & Clin Psychol, Via Marsi 78, I-00185 Rome, Italy.
   [Fontana, Andrea] LUMSA Univ, Dept Human Sci, Piazza Vaschette 101, Rome, Italy.
   [Guidetti, Vincenzo] Sapienza Univ Rome, Dept Paediat & Child & Adolescent Neuropsychiat, Via Sabelli 108, I-00185 Rome, Italy.
RP Cerruti, R (reprint author), Sapienza Univ Rome, Dept Dynam & Clin Psychol, Via Apuli 1, I-00185 Rome, Italy.
EM rita.cerutti@uniroma1.it
RI Fontana, Andrea/AAB-4116-2019; Presaghi, Fabio/N-1590-2019
OI Fontana, Andrea/0000-0002-7326-1696; Presaghi, Fabio/0000-0001-7880-6715
NR 74
TC 4
Z9 4
U1 3
U2 23
PU GIOVANNI FIORITI EDITORE
PI ROME
PA VIA ARCHIMEDE 179, ROME, 00197, ITALY
SN 1724-4935
J9 CLIN NEUROPSYCHIATR
JI Clin. Neuropsychiatr.
PD DEC
PY 2017
VL 14
IS 6
BP 374
EP 383
PG 10
WC Clinical Neurology
SC Neurosciences & Neurology
GA FR9LC
UT WOS:000419394200002
OA DOAJ Gold
DA 2020-02-16
ER

PT J
AU Brock, RL
   Kochanska, G
   Boldt, LJ
AF Brock, Rebecca L.
   Kochanska, Grazyna
   Boldt, Lea J.
TI Interplay Between Children's Biobehavioral Plasticity and Interparental
   Relationship in the Origins of Internalizing Problems
SO JOURNAL OF FAMILY PSYCHOLOGY
LA English
DT Article
DE biobehavioral plasticity; interparental relationship; internalizing
   symptoms; differential susceptibility
ID EXTERNALIZING BEHAVIOR PROBLEMS; GENE-ENVIRONMENT INTERACTION;
   DIFFERENTIAL SUSCEPTIBILITY; MARITAL CONFLICT; RISK-FACTORS; SUBSTANCE
   USE; CHILDHOOD; REACTIVITY; DISORDERS; QUALITY
AB The present study demonstrates the interplay between interparental relationship satisfaction and child plasticity in the origins of internalizing problems in 99 community mothers, fathers, and children. Our cumulative measure of plasticity integrated genetics (5-HTTLPR polymorphism), psychophysiology (skin conductance level), and observed behavior (inhibition, sadness, joy). The interaction between plasticity and interparental relationship satisfaction reflected differential susceptibility. Compared with low-plasticity peers, high-plasticity children had more internalizing problems from 5.5 to 12 years when the interparental relationship at 4.5 years was acrimonious, but fewer problems when it was harmonious. Further, almost half of the children in this sample were "differentially affected" by the interaction such that greater plasticity was associated with fewer internalizing problems when their parents had a harmonious relationship, a key feature of differential susceptibility.
C1 [Brock, Rebecca L.] Univ Nebraska, Dept Psychol, 238 Burnett Hall, Lincoln, NE 68588 USA.
   [Kochanska, Grazyna; Boldt, Lea J.] Univ Iowa, Dept Psychol, Iowa City, IA 52242 USA.
RP Brock, RL (reprint author), Univ Nebraska, Dept Psychol, 238 Burnett Hall, Lincoln, NE 68588 USA.
EM rebecca.brock@unl.edu
RI Brock, Rebecca/L-4570-2013
OI Brock, Rebecca/0000-0001-7826-6421
FU NICHDUnited States Department of Health & Human ServicesNational
   Institutes of Health (NIH) - USANIH Eunice Kennedy Shriver National
   Institute of Child Health & Human Development (NICHD) [R01 HD069171];
   NIMHUnited States Department of Health & Human ServicesNational
   Institutes of Health (NIH) - USANIH National Institute of Mental Health
   (NIMH) [R01 MH63096, K02 MH01446]; Stuit Professorship
FX This research was funded by grants from NICHD (R01 HD069171), NIMH (R01
   MH63096 and K02 MH01446), and a Stuit Professorship (to Grazyna
   Kochanska). We thank Nazan Aksan, Steven W. Anderson, and Kuan-Hua Chen
   for collecting and processing SCL data; Robert A. Philibert for
   processing DNA data; Sanghag Kim, Jessica O'Bleness, Jarilyn Akabogu,
   and Jeung Eun Yoon for their contributions to data collection, coding,
   and file management; Jennifer Blake for assistance with manuscript
   preparation; Jay Belsky for consultation about the measurement of
   plasticity factors; and the participants in the Family Study for their
   commitment to this research.
NR 73
TC 0
Z9 0
U1 2
U2 6
PU AMER PSYCHOLOGICAL ASSOC
PI WASHINGTON
PA 750 FIRST ST NE, WASHINGTON, DC 20002-4242 USA
SN 0893-3200
EI 1939-1293
J9 J FAM PSYCHOL
JI J. Fam. Psychol.
PD DEC
PY 2017
VL 31
IS 8
SI SI
BP 1040
EP 1050
DI 10.1037/fam0000335
PG 11
WC Psychology, Clinical; Family Studies
SC Psychology; Family Studies
GA FR9GL
UT WOS:000419381800008
PM 28581303
OA Green Accepted
DA 2020-02-16
ER

PT J
AU Chong, LS
   Thai, M
   Cullen, KR
   Lim, KO
   Klimes-Dougan, B
AF Chong, Li Shen
   Thai, Michelle
   Cullen, Kathryn R.
   Lim, Kelvin O.
   Klimes-Dougan, Bonnie
TI Cortisol Awakening Response, Internalizing Symptoms, and Life
   Satisfaction in Emerging Adults
SO INTERNATIONAL JOURNAL OF MOLECULAR SCIENCES
LA English
DT Article
DE hypothalamic pituitary adrenal axis; hypothalamic pituitary adrenal
   (HPA); cortisol; cortisol awakening response (CAR); emerging adults;
   risk; life satisfaction
ID ANXIETY STRESS SCALES; SALIVARY CORTISOL; COLLEGE-STUDENTS; ADOLESCENTS;
   NEUROTICISM; VALIDATION; DISORDER; HEALTH
AB The cortisol awakening response (CAR) has been associated with depression and a broader range of internalizing problems. Emerging adulthood is characterized by numerous stressful transitional life events. Furthermore, the functioning of the neurobiological stress system changes across development. These considerations underscore the importance of evaluating the physiological stress system in emerging adults in identifying the extent to which cortisol levels vary with risk and protective factors for mental health. The present study evaluated the association between internalizing symptoms and perceived life satisfaction with CAR in 32 young adults. Three saliva samples were collected to measure cortisol levels upon awakening and participants completed the Depression Anxiety Stress Scale (DASS) and Satisfaction with Life Scale (SWLS). Results show a significant positive correlation between area under the curve for CAR with internalizing symptoms (DASS total) and the DASS-depression subscale, but not with life satisfaction. Study limitations, implications, and future directions for these finding were discussed.
C1 [Chong, Li Shen; Thai, Michelle; Klimes-Dougan, Bonnie] Univ Minnesota, Dept Psychol, Coll Liberal Arts, Minneapolis, MN 55455 USA.
   [Cullen, Kathryn R.; Lim, Kelvin O.] Univ Minnesota, Sch Med, Dept Psychiat, Minneapolis, MN 55454 USA.
RP Klimes-Dougan, B (reprint author), Univ Minnesota, Dept Psychol, Coll Liberal Arts, Minneapolis, MN 55455 USA.
EM chong051@umn.edu; thaix049@umn.edu; rega0026@umn.edu; kolim@umn.edu;
   klimes@umn.edu
RI Cullen, Kathryn/W-6365-2019
OI Cullen, Kathryn/0000-0001-9631-3770; Klimes-Dougan,
   Bonnie/0000-0002-2107-0038
FU Amplantz Scholarship
FX The Amplantz Scholarship funded this study (PI Kelvin O. Lim; Co-I
   Kathryn R. Cullen; Co-I Bonnie Klimes-Dougan). We would like to thank
   the young adults who volunteered to participate in this study and the
   project managers who were instrumental in conducting this study,
   including Cheri Kuhn, Ali Samikoglu, and Rachel Redmond.
NR 42
TC 3
Z9 3
U1 1
U2 4
PU MDPI AG
PI BASEL
PA ST ALBAN-ANLAGE 66, CH-4052 BASEL, SWITZERLAND
SN 1422-0067
J9 INT J MOL SCI
JI Int. J. Mol. Sci.
PD DEC
PY 2017
VL 18
IS 12
AR 2501
DI 10.3390/ijms18122501
PG 9
WC Biochemistry & Molecular Biology; Chemistry, Multidisciplinary
SC Biochemistry & Molecular Biology; Chemistry
GA FR2KU
UT WOS:000418896700005
PM 29186884
OA DOAJ Gold, Green Published
DA 2020-02-16
ER

PT J
AU Kobulsky, JM
AF Kobulsky, Julia M.
TI Gender differences in pathways from physical and sexual abuse to early
   substance use
SO CHILDREN AND YOUTH SERVICES REVIEW
LA English
DT Article
DE Substance use; Adolescents; Sexual abuse; Physical abuse; Gender
   differences; Child trauma
ID ALCOHOL-USE; CHILDHOOD MALTREATMENT; EXTERNALIZING PROBLEMS; USE
   DISORDERS; ADOLESCENCE; YOUTH; RISK; PSYCHOPATHOLOGY; ADULTHOOD;
   MEDIATION
AB Early substance use (i.e., before age 14) is a known risk factor for substance use disorder, but scarce research has examined gender differences in pathways to early substance use. This study applies a developmental traumatology perspective to examine the relations between child physical and sexual abuse and early substance use among youths investigated by child protective services (CPS), a population with high risk for substance use disorder. Drawing from the first National Survey of Child and Adolescent Well-Being (NSCAW), a sample of 11-13 year olds (n = 467 girls, n = 329 boys) was examined. Multiple group path analysis assessed gender differences in the relations between physical and sexual abuse severity and early substance use and indirect effects via internalizing problems, externalizing problems, and posttraumatic stress. Focal measures included the child-reported Parent-Child Conflict Tactics Scale (physical abuse severity), the Trauma Symptom Checklist for Children (posttraumatic stress), the Youth Self-Report (internalizing and externalizing problems), and the NSCAW's caseworker-alleged abuse (sexual abuse severity) and child substance abuse modules (any current alcohol, marijuana, hard drug, inhalant, or nonmedical prescription drug use). Significant indirect effects of physical abuse severity to early substance use were found through externalizing behavior problems in girls only = 0.068; 95% CI = 0.029, 0.130; p = 0.004), with a significantly stronger relation between externalizing problems and early substance use in girls. Results suggest gender differences in the sequelae of trauma as they relate to early onset substance use and the need to integrate mental health and substance use services.
C1 [Kobulsky, Julia M.] Univ Maryland, Sch Social Work, 525 W Redwood St, Baltimore, MD 21201 USA.
RP Kobulsky, JM (reprint author), Univ Maryland, Sch Social Work, 525 W Redwood St, Baltimore, MD 21201 USA.
EM jkobulsky@ssw.umaryland.edu
FU Administration for Children, Youth, and Families: Children's Bureau
   [90CA1817-01-00]
FX This research was supported by a grant from the Administration for
   Children, Youth, and Families: Children's Bureau 90CA1817-01-00.
   Portions of this study were published as part of a doctoral
   dissertation. I am grateful to Megan R. Holmes, Adam T. Perzynski, Paul
   Sacco, and especially David L. Hussey for their invaluable feedback and
   consultation in the development of this study.
NR 41
TC 2
Z9 2
U1 1
U2 19
PU PERGAMON-ELSEVIER SCIENCE LTD
PI OXFORD
PA THE BOULEVARD, LANGFORD LANE, KIDLINGTON, OXFORD OX5 1GB, ENGLAND
SN 0190-7409
EI 1873-7765
J9 CHILD YOUTH SERV REV
JI Child. Youth Serv. Rev.
PD DEC
PY 2017
VL 83
BP 25
EP 32
DI 10.1016/j.childyouth.2017.10.027
PG 8
WC Family Studies; Social Work
SC Family Studies; Social Work
GA FR3MS
UT WOS:000418971400004
DA 2020-02-16
ER

PT J
AU Yurtsever, SS
   Sutcu, ST
AF Yurtsever, Seda Sapmaz
   Sutcu, Serap Tekinsav
TI The Mediating Role of Early Maladaptive Schemas and Emotion Regulation
   Difficulties in the Relationship between Perceived Parenting Styles and
   Disordered Eating Attitudes
SO TURK PSIKOLOJI DERGISI
LA Turkish
DT Article
DE Eating attitudes; perceived parenting styles; early maladaptive schemas;
   emotion regulation difficulties
ID ANOREXIA-NERVOSA; CORE BELIEFS; BULIMIC WOMEN; PERSONALITY-DISORDERS;
   REGULATION STRATEGIES; ADOLESCENT GIRLS; REGULATION SCALE; SYMPTOMS;
   PREVALENCE; ATTACHMENT
AB In this study it was aimed to investigate the relationship between disordered eating attitude and early maladaptive schemas, emotion regulation difficulties, and perceived parenting styles in young women. Accordingly, the main aim of this study is to evaluate the mediation effect of early maladaptive schemas and emotion regulation difficulties in the relationship between the perceived parenting styles and eating attitudes. The sample of this study consists of 773 female university students aged between 17-35. Eating Attitudes-Test (EAT-40), Young Schema Questionnaire- Short Form 3 (YSQ-SF3), Young Parenting Inventory (YPI) and Difficulties in Emotion Regulation Scale (DERS) were used. First, the sample was classified into two groups as "high risk group for developing eating disorder" (n = 92) and "low risk group for developing eating disorder" (ri = 80) according to the scores obtained from Eating Attitude Test. Analysis has shown that the high risk group perceive both their mother and father negatively, possess more severe early maladaptive schemas and face more difficulties in the emotion regulation except for awareness sub-dimension than the low risk group. In addition, with the whole sample (N = 773), it has been found that the emotional deprivition, self-sacrifice, unrelenting standards (high standards) schemas of early maladaptive schemas and difficulties of emotion regulation total score have served as disordered eating attitude predictors. Besides, it is understood from the analysis that these variables have a mediating role in the relationship between negative perceived maternal parenting and eating attitudes. It is considered that these findings will be a guide to prepare intervention studies.
C1 [Yurtsever, Seda Sapmaz; Sutcu, Serap Tekinsav] Ege Univ, Bornova, Turkey.
RP Yurtsever, SS (reprint author), Ege Univ, Fac Letters, Dept Psychol, TR-35100 Bornova, Turkey.
EM sapmaz.seda@gmail.com
NR 95
TC 0
Z9 0
U1 4
U2 28
PU TURKISH PSYCHOLOGISTS ASSOC
PI ANKARA
PA PK 117, 06662 ANKARA, TURKEY
SN 1300-4433
J9 TURK PSIKOL DERG
JI Turk Psikoloji Derg.
PD DEC
PY 2017
VL 32
IS 80
BP 20
EP 43
PG 24
WC Psychology, Multidisciplinary
SC Psychology
GA FR3UK
UT WOS:000418991900002
DA 2020-02-16
ER

PT J
AU Rappaport, LM
   Sheerin, C
   Carney, DM
   Towbin, KE
   Leibenluft, E
   Pine, DS
   Brotman, MA
   Roberson-Nay, R
   Hettema, JM
AF Rappaport, Lance M.
   Sheerin, Christina
   Carney, Dever M.
   Towbin, Kenneth E.
   Leibenluft, Ellen
   Pine, Daniel S.
   Brotman, Melissa A.
   Roberson-Nay, Roxann
   Hettema, John M.
TI Clinical Correlates of Carbon Dioxide Hypersensitivity in Children
SO JOURNAL OF THE AMERICAN ACADEMY OF CHILD AND ADOLESCENT PSYCHIATRY
LA English
DT Article
DE carbon dioxide hypersensitivity; anxiety; anxiety disorders; latent
   growth mixture modeling
ID ANXIETY DISORDERS; PANIC DISORDER; CO2 HYPERSENSITIVITY; SENSITIVITY;
   ADOLESCENTS; TWIN; PREVALENCE; REACTIVITY; CHALLENGE; SYMPTOMS
AB Objective: Hypersensitivity to carbon dioxide (COD enriched air may be a promising risk marker for anxiety disorders. Among adult and adolescent samples, heterogeneity in distress response to the CO2 challenge task indexes 3 underlying classes of individuals, which distinguish between sustained and acute threat response as markers for internalizing disorders, broadly, and anxiety disorders, specifically. The present study examines latent classes in children's response to the CO2 challenge task to clarify the association of CO2 hypersensitivity with anxiety and internalizing symptomatology in childhood.
   Method: Healthy children from a community twin sample (N = 538; age 9 13 years) rated anxious distress every 2 minutes while breathing air enriched to 7.5% CO2 for 8 minutes. Latent growth mixture modeling evaluated potential classes of individuals with characteristic trajectories of distress during the task to clarify the association with internalizing disorder symptoms and related traits (e.g., anxiety sensitivity, irritability).
   Results: Although all participants reported increased distress during the task, interindividual heterogeneity in distress indexed 3 underlying classes: a consistently low class ("low"), a consistently high class ("high"), and participants who demonstrated markedly increased-acute distress ("acute"). Compared to the low class, the high class reported greater internalizing psychopathology, whereas membership in the acute class was associated with experiencing a panic-like event during the task.
   Conclusion: As in older individuals, 3 distinct trajectories emerged to capture interindividual heterogeneity in children's distress during the CO2 challenge task. These classes were distinguished by clinical validators that reinforce the association of CO2 hypersensitivity and internalizing disorder phenotypes in children.
C1 [Rappaport, Lance M.; Sheerin, Christina; Carney, Dever M.; Roberson-Nay, Roxann; Hettema, John M.] Virginia Commonwealth Univ, Virginia Inst Psychiat & Behav Genet, Richmond, VA 23284 USA.
   [Towbin, Kenneth E.; Leibenluft, Ellen; Pine, Daniel S.; Brotman, Melissa A.] NIMH, Bethesda, MD 20892 USA.
RP Rappaport, LM (reprint author), Virginia Inst Psychiat & Behav Genet, 800 E Leigh St,Suite 101, Richmond, VA 23298 USA.
EM Lance.Rappaport@vcuhealth.org
RI Pine, Daniel/Z-1601-2019; Rappaport, Lance/I-3763-2019; Brotman, Melissa
   A/H-7409-2013
OI Rappaport, Lance/0000-0002-3265-0898; Brotman, Melissa
   A/0000-0002-9859-4702
FU National Institute of Mental HealthUnited States Department of Health &
   Human ServicesNational Institutes of Health (NIH) - USANIH National
   Institute of Mental Health (NIMH) [R01MH098055, NIMH-IRP-ziamh002781,
   T32MH020030]; NCRRUnited States Department of Health & Human
   ServicesNational Institutes of Health (NIH) - USANIH National Center for
   Research Resources (NCRR) [UL1TR000058]
FX This study was supported by the National Institute of Mental Health
   (R01MH098055 to J.M.H., NIMH-IRP-ziamh002781 to D.S.P., and T32MH020030
   to L.M.R. and C.S.) and by UL1TR000058 from the NCRR
NR 53
TC 2
Z9 2
U1 0
U2 4
PU ELSEVIER SCIENCE INC
PI NEW YORK
PA STE 800, 230 PARK AVE, NEW YORK, NY 10169 USA
SN 0890-8567
EI 1527-5418
J9 J AM ACAD CHILD PSY
JI J. Am. Acad. Child Adolesc. Psychiatr.
PD DEC
PY 2017
VL 56
IS 12
BP 1089
EP 1096
DI 10.1016/j.jaac.2017.09.423
PG 8
WC Psychology, Developmental; Pediatrics; Psychiatry
SC Psychology; Pediatrics; Psychiatry
GA FP9KL
UT WOS:000417965800015
PM 29173743
OA Green Accepted
DA 2020-02-16
ER

PT J
AU Bruguera, MR
   Arias, MDM
   Romano, IC
AF Rey Bruguera, Mayelin
   Martinez Arias, Ma del Rosario
   Calonge Romano, Isabel
TI Daily hassles in childhood and their relationship with symptomatology
   and adaptation
SO BEHAVIORAL PSYCHOLOGY-PSICOLOGIA CONDUCTUAL
LA Spanish
DT Article
DE daily hassles; symptomatology; adaptation; childhood
ID SELF-REPORT VERSION; DIFFICULTIES QUESTIONNAIRE; PSYCHOLOGICAL
   ADJUSTMENT; PSYCHOMETRIC PROPERTIES; DEPRESSIVE SYMPTOMS; MENTAL-HEALTH;
   LIFE EVENTS; STRESS; STRENGTHS; CHILDREN
AB This study analyzed the relationship between daily hassles and psychological symptoms (externalizing and internalizing symptomatology) and school, social and family adaptation in childhood. The participants were 552 (53.4% boys and 46.6% girls), aged between 10-12 years (M=10.91). Patients receiving treatment in mental health services and a community group were compared. Self-report questionnaires were administered: Children's Hassles Scale (CHS), Strengths and Difficulties Questionnaire (SDQ-Cas), Modified Depression Scale (MDS), School Adaptation Scale and Family Adaptation Scale. The average of daily hassles was 11, with six of them experiencing distress. Daily hassles were related to an increased presence of symptoms and lower levels of adaptation (p<.01). The association between daily hassles and depressive symptoms were stronger in the clinical group than in the community one. Daily hassles explain from 21 to 39 percent of variance in symptomatology and from 5 to 41 percent in adaptation. Daily hassles are relevant for planning prevention and intervention strategies in childhood.
C1 [Rey Bruguera, Mayelin] Hosp Univ Ramon & Cajal, Madrid, Spain.
   [Martinez Arias, Ma del Rosario; Calonge Romano, Isabel] Univ Complutense Madrid, Madrid, Spain.
RP Bruguera, MR (reprint author), Ctr Salud Mental Ciudad Lineal, C Doctor Cirajas 20,3, Madrid 28017, Spain.
EM mayelin.rey@salud.madrid.org
NR 52
TC 1
Z9 1
U1 0
U2 8
PU FUNDACION VECA PARA AVANCE PSICOLOGIA
PI GRANADA
PA APARTADO CORREOS 1245, GRANADA, 18080, SPAIN
SN 1132-9483
J9 BEHAV PSYCHOL
JI Behav. Psychol.
PD DEC
PY 2017
VL 25
IS 3
BP 483
EP 502
PG 20
WC Psychology, Clinical
SC Psychology
GA FP3SY
UT WOS:000417539400003
DA 2020-02-16
ER

PT J
AU Puentes, APR
   Arboleda, MRC
AF Rodriguez Puentes, Adriana P.
   Cortes Arboleda, Maria Rosario
TI Parenting behaviors and psychological disorders in Colombian adolescents
SO BEHAVIORAL PSYCHOLOGY-PSICOLOGIA CONDUCTUAL
LA Spanish
DT Article
DE internalizing and externalizing disorders; parenting behaviors; sex;
   family structure
ID SOCIAL ANXIETY; MENTAL-HEALTH; CHILDREN; STRESS; STYLES
AB This study analyzed the influence of adolescents' perception of parenting behaviors on externalizing and internalizing disorders. The controlled variables (and their possible effects) were: sex of parents and children, age, family structure, and the perception of economic problems within the family. The participants were 284 adolescents (156 female and 128 male) ranging between 11 and 19 years of age. Multiple regression analyses results showed that the punitiveness of parents was related to internalizing and externalizing disorders, while low monitoring was associated to externalizing disorders only. Withdrawal of paternal affection was related to internalizing disorders. Other predictive variables were the perception of economic problems, sex, and age of children and the existence of a reconstituted family. In non-reconstituted households, the paternal monitoring was related to fewer externalizing disorders and maternal induction with fewer internalizing disorders. The importance of fostering positive parenting behaviors as well as working with families who are in a process of separation or reconstitution is discussed.
C1 [Rodriguez Puentes, Adriana P.] Univ Salle, Bogota, Colombia.
   [Rodriguez Puentes, Adriana P.] Secretaria Dist Integrac Social Alcaldia Mayor Bo, Bogota, Colombia.
   [Cortes Arboleda, Maria Rosario] Univ Granada, Granada, Spain.
RP Puentes, APR (reprint author), Carrera 13A,31-71 Torre A Apto 705, Bogota 110311, Colombia.
EM arodriguezp@sdis.gov.co
NR 60
TC 0
Z9 0
U1 1
U2 5
PU FUNDACION VECA PARA AVANCE PSICOLOGIA
PI GRANADA
PA APARTADO CORREOS 1245, GRANADA, 18080, SPAIN
SN 1132-9483
J9 BEHAV PSYCHOL
JI Behav. Psychol.
PD DEC
PY 2017
VL 25
IS 3
BP 599
EP 621
PG 23
WC Psychology, Clinical
SC Psychology
GA FP3SY
UT WOS:000417539400010
DA 2020-02-16
ER

PT J
AU Fiskum, C
   Aslaksen, P
   Flaten, M
   Asen, M
   Jacobsen, K
AF Fiskum, Charlotte
   Aslaksen, Per
   Flaten, Magne
   Asen, Mirjam
   Jacobsen, Karl
TI NON-LINEAR HEART RATE COMPLEXITY PREDICTS DEGREE OF ANXIETY PROBLEMS IN
   CHILDREN WITH INTERNALIZING DIFFICULTIES AND HEALTHY CONTROLS
SO PSYCHOPHYSIOLOGY
LA English
DT Meeting Abstract
CT 57th Annual Meeting of the Society-for-Psychophysiological-Research
CY OCT 11-15, 2017
CL Vienna, AUSTRIA
SP Soc Psychophysiol Res
DE dynamical systems; cardiac entropy; non-linear cardiac complexity
C1 [Fiskum, Charlotte; Flaten, Magne; Asen, Mirjam; Jacobsen, Karl] Norwegian Univ Sci & Technol, Trondheim, Norway.
   [Aslaksen, Per] Arctic Univ Norway, Tromso, Norway.
RI Aslaksen, Per/J-6589-2019
OI Aslaksen, Per/0000-0002-9299-7260
NR 0
TC 0
Z9 0
U1 0
U2 1
PU WILEY
PI HOBOKEN
PA 111 RIVER ST, HOBOKEN 07030-5774, NJ USA
SN 0048-5772
EI 1469-8986
J9 PSYCHOPHYSIOLOGY
JI Psychophysiology
PD DEC
PY 2017
VL 54
SU 1
SI SI
MA 2-120
BP S100
EP S100
PG 1
WC Psychology, Biological; Neurosciences; Physiology; Psychology;
   Psychology, Experimental
SC Psychology; Neurosciences & Neurology; Physiology
GA FM5BR
UT WOS:000415045300415
DA 2020-02-16
ER

PT J
AU Serdarevic, F
   Ghassabian, A
   van Batenburg-Eddes, T
   Tahirovic, E
   White, T
   Jaddoe, VWV
   Verhulst, FC
   Tiemeier, H
AF Serdarevic, Fadila
   Ghassabian, Akhgar
   van Batenburg-Eddes, Tamara
   Tahirovic, Emin
   White, Tonya
   Jaddoe, Vincent W. V.
   Verhulst, Frank C.
   Tiemeier, Henning
TI Infant Neuromotor Development and Childhood Problem Behavior
SO PEDIATRICS
LA English
DT Article
ID AUTISM SPECTRUM DISORDERS; EXECUTIVE FUNCTIONS; INDIVIDUAL-DIFFERENCES;
   GENERAL-POPULATION; PSYCHOPATHOLOGY; SCHIZOPHRENIA; PREDICTORS;
   CHILDREN; COHORT; TRAJECTORIES
AB With this prospective population-based study, we showed that infant neuromotor development, including muscle tone and senses, predicted internalizing problems but not externalizing problems through age 10 years. BACKGROUND:Research of adults and school-aged children suggest a neurodevelopmental basis for psychiatric disorders. We examined whether infant neuromotor development predicted internalizing and externalizing problems in young children.
   METHODS:In Generation R, a population-based cohort in the Netherlands (2002-2006), trained research assistants evaluated the neuromotor development of 4006 infants aged 2 to 5 months by using an adapted version of Touwen's Neurodevelopmental Examination (tone, responses, and senses and other observations). We defined nonoptimal neuromotor development as scores in the highest tertile. Mothers and fathers rated their children's behavior at ages 1.5, 3, 6, and 10 years with the Child Behavior Checklist (n = 3474, response: 86.7%). The associations were tested with generalized linear mixed models.
   RESULTS:Overall, neuromotor development predicted internalizing scores, but no association was observed with externalizing scores. Nonoptimal muscle tone was associated with higher internalizing scores (mothers' report: = .07; 95% confidence interval [CI]: 0.01 to 0.13; fathers' report: = .09, 95% CI: 0.00 to 0.16). In particular, nonoptimal low muscle tone was associated with higher internalizing scores (mothers' report: = .11; 95% CI: 0.05 to 0.18; fathers' report: = .13; 95% CI: 0.04 to 0.22). We also observed an association between senses and other observations with internalizing scores. There was no relationship between high muscle tone or reflexes and internalizing scores.
   CONCLUSIONS:Common emotional problems in childhood have a neurodevelopmental basis in infancy. Neuromotor assessment in infancy may help identify vulnerability to early internalizing symptoms and offer the opportunity for targeted interventions.
C1 [Serdarevic, Fadila; White, Tonya] Erasmus MC, Generat R Study Grp, Rotterdam, Netherlands.
   [White, Tonya] Erasmus MC, Dept Radiol, Rotterdam, Netherlands.
   [Jaddoe, Vincent W. V.; Tiemeier, Henning] Erasmus MC, Dept Epidemiol, Rotterdam, Netherlands.
   [Tiemeier, Henning] Erasmus MC, Dept Psychiat, Rotterdam, Netherlands.
   [Serdarevic, Fadila; van Batenburg-Eddes, Tamara; White, Tonya; Verhulst, Frank C.; Tiemeier, Henning] Sophia Childrens Univ Hosp, Dept Child & Adolescent Psychiat, Erasmus Med Ctr, Rotterdam, Netherlands.
   [Jaddoe, Vincent W. V.] Sophia Childrens Univ Hosp, Dept Pediat, Erasmus Med Ctr, Rotterdam, Netherlands.
   [Ghassabian, Akhgar] NYU, Sch Med, Dept Pediat Environm Med & Populat Hlth, New York, NY USA.
   [Tahirovic, Emin] Univ Penn, Dept Biostat, Philadelphia, PA 19104 USA.
RP Ghassabian, A (reprint author), 403 East 34th St,Room 114, New York, NY 10016 USA.
EM akhgar.ghassabian@nyumc.org
RI Serdarevic, Fadila/X-4503-2019
OI Ghassabian, Akhgar/0000-0001-9551-4706
FU Erasmus Medical Center (Rotterdam); Erasmus University Rotterdam;
   Netherlands Organization for Health Research and Development (ZonMw
   "Geestkracht" programme)Netherlands Organization for Health Research and
   Development [10.000.1003]; Netherlands Organization for Scientific
   ResearchNetherlands Organization for Scientific Research (NWO); Ministry
   of Health, Welfare and Sport; Dutch Ministry of Education, Culture, and
   Science; Netherlands Organization for Scientific Research (NWO
   grant)Netherlands Organization for Scientific Research (NWO)
   [024.001.003]; European CommissionEuropean Commission Joint Research
   Centre [2013-2548/001-001-EMA2]
FX Supported by the Erasmus Medical Center (Rotterdam), the Erasmus
   University Rotterdam, the Netherlands Organization for Health Research
   and Development (ZonMw "Geestkracht" programme 10.000.1003), the
   Netherlands Organization for Scientific Research, and the Ministry of
   Health, Welfare and Sport. The Generation R Study is conducted by the
   Erasmus Medical Center in close collaboration with the School of Law and
   the Faculty of Social Sciences of the Erasmus University Rotterdam, the
   Municipal Health Service Rotterdam area, the Rotterdam Homecare
   Foundation, and the Stichting Trombosedienst and Artsenlaboratorium
   Rijnmond. Dr Tiemeier was supported by a grant from the Dutch Ministry
   of Education, Culture, and Science and the Netherlands Organization for
   Scientific Research (NWO grant 024.001.003, Consortium on Individual
   Development). The Erasmus-Western Balkans scholarship grant financed by
   the European Commission was awarded to Fadila Serdarevic (grant
   agreement 2013-2548/001-001-EMA2).
NR 60
TC 1
Z9 1
U1 2
U2 6
PU AMER ACAD PEDIATRICS
PI ELK GROVE VILLAGE
PA 141 NORTH-WEST POINT BLVD,, ELK GROVE VILLAGE, IL 60007-1098 USA
SN 0031-4005
EI 1098-4275
J9 PEDIATRICS
JI Pediatrics
PD DEC
PY 2017
VL 140
IS 6
AR e20170884
DI 10.1542/peds.2017-0884
PG 11
WC Pediatrics
SC Pediatrics
GA FO3ZN
UT WOS:000416777100019
OA Bronze
DA 2020-02-16
ER

PT J
AU Jensen-Campbell, LA
   Boyd, EQ
   Arana, AA
   Lee, S
AF Jensen-Campbell, Lauri A.
   Boyd, Erin Q.
   Arana, Allyson A.
   Lee, Sarah
TI Does escaping victimization in elementary school lead to improved health
   in high school: a comparison of victimization profile groups
SO JOURNAL OF APPLIED BIOBEHAVIORAL RESEARCH
LA English
DT Article
ID PEER-VICTIMIZATION; BULLYING VICTIMIZATION; LONGITUDINAL ASSOCIATIONS;
   RELATIONAL VICTIMIZATION; CARDIOMETABOLIC RISK; SOCIAL RELATIONSHIPS;
   SOMATIC COMPLAINTS; PHYSICAL-ACTIVITY; EATING BEHAVIORS; BLOOD-PRESSURE
AB This study examined whether children follow unique victimization trajectories during elementary school and whether these paths predict differential psychological and physical health outcomes during high school. Participants included 1,073 children from the NICHD Study of Early Child Care and Youth Development. Peer victimization was assessed in the 3rd, 5th, 6th, and 9th grades, and psychological and physical health outcomes (e.g., depression, loneliness, internalizing problems, externalizing problems, physical health markers, and health habits) were measured in the 9th grade. Growth mixture modeling revealed three groups: non-victims (n = 886), persistent victims (n = 52), and escaped victims (n = 70). Generally, persistent victims experienced poorer physical functioning and health, higher levels of psychological maladjustments, and poorer health habits (i.e., sleep problems, disordered eating) compared to non-victims. Using case-control matching, escaped victims and non-victims did not differ on health behaviors and most physical health measures, with the exception of adiposity. Escaped victims experienced higher levels of psychological issues than non-victims comparable to those observed in persistent victims. These findings underscore the heterogeneity of both victimization experiences and health outcomes following aversive peer experiences.
C1 [Jensen-Campbell, Lauri A.; Boyd, Erin Q.; Arana, Allyson A.; Lee, Sarah] Univ Texas Arlington, Dept Psychol, Arlington, TX 76019 USA.
RP Jensen-Campbell, LA (reprint author), Univ Texas Arlington, Dept Psychol, Arlington, TX 76019 USA.
EM lcampbell@uta.edu
NR 110
TC 2
Z9 2
U1 1
U2 11
PU WILEY
PI HOBOKEN
PA 111 RIVER ST, HOBOKEN 07030-5774, NJ USA
SN 1071-2089
EI 1751-9861
J9 J APPL BIOBEHAV RES
JI J. Appl. Biobehav. Res.
PD DEC
PY 2017
VL 22
IS 4
AR e12074
DI 10.1111/jabr.12074
PG 21
WC Psychology, Clinical
SC Psychology
GA FO9CB
UT WOS:000417184500006
DA 2020-02-16
ER

PT J
AU Colder, CR
   Shyhalla, K
   Frndak, S
   Read, JP
   Lengua, LJ
   Hawk, LW
   Wieczorek, WF
AF Colder, Craig R.
   Shyhalla, Kathleen
   Frndak, Seth
   Read, Jennifer P.
   Lengua, Liliana J.
   Hawk, Larry W., Jr.
   Wieczorek, William F.
TI The Prospective Association Between Internalizing Symptoms and
   Adolescent Alcohol Involvement and the Moderating Role of Age and
   Externalizing Symptoms
SO ALCOHOLISM-CLINICAL AND EXPERIMENTAL RESEARCH
LA English
DT Article
DE Alcohol; Adolescents; Internalizing; Externalizing
ID 2-YEAR FOLLOW-UP; SUBSTANCE USE; DEPRESSIVE SYMPTOMS; SOCIAL-ANXIETY;
   CONDUCT PROBLEMS; PSYCHIATRIC COMORBIDITY; DRINKING MOTIVES; DRUG-USE;
   RISK; DEPENDENCE
AB BackgroundAs predicted by self-medication theories that drinking is motivated by a desire to ameliorate emotional distress, some studies find internalizing symptoms (e.g., anxiety, depression) increase risk of adolescent drinking; however, such a risk effect has not been supported consistently. Our prior work examined externalizing symptoms as a potential moderator of the association between internalizing symptoms and adolescent alcohol use to explain some of the inconsistencies in the literature. We found that internalizing symptoms were protective against early adolescent alcohol use particularly for youth elevated on externalizing symptoms (a 2-way interaction). Our sample has now been followed for several additional assessments that extend into young adulthood, and the current study tests whether the protective effect of internalizing symptoms may change as youth age into young adulthood, and whether this age-moderating effect varied across different clusters of internalizing symptoms (social anxiety, generalized anxiety, and depression). Internalizing symptoms were hypothesized to shift from a protective factor to a risk factor with age, particularly for youth elevated on externalizing symptoms.
   MethodsA community sample of 387 adolescents was followed for 9 annual assessments (mean age=12.1years at the first assessment and 55% female). Multilevel cross-lagged 2-part zero-inflated Poisson models were used to test hypotheses.
   ResultsThe most robust moderating effects were for levels of alcohol use, such that the protective effect of all internalizing symptom clusters was most evident in the context of moderate to high levels of externalizing problems. A risk effect of internalizing symptoms was evident at low levels of externalizing symptoms. With age, the risk and protective effects of internalizing symptoms were evident at less extreme levels of externalizing behavior. With respect to alcohol-related problems, findings did not support age moderation for generalized anxiety or depression, but it was supported for social anxiety.
   ConclusionsFindings highlight the importance of considering the role of emotional distress from a developmental perspective and in the context of externalizing behavior problems.
C1 [Colder, Craig R.; Shyhalla, Kathleen; Frndak, Seth; Read, Jennifer P.; Hawk, Larry W., Jr.] SUNY Buffalo, Dept Psychol, Buffalo, NY 14222 USA.
   [Lengua, Liliana J.] Univ Washington, Dept Psychol, Seattle, WA 98195 USA.
   [Wieczorek, William F.] Buffalo State Univ, Dept Epidemiol & Environm Hlth, Buffalo, NY USA.
RP Colder, CR (reprint author), SUNY Buffalo, Dept Psychol, Buffalo, NY 14222 USA.
EM ccolder@buffalo.edu
OI Hawk, Larry/0000-0001-6593-9746
FU NIDAUnited States Department of Health & Human ServicesNational
   Institutes of Health (NIH) - USANIH National Institute on Drug Abuse
   (NIDA) [R01DA019631]
FX The study was supported by NIDA grant R01DA019631 awarded to CRC. The
   authors have no conflicts of interest to report.
NR 56
TC 6
Z9 6
U1 0
U2 4
PU WILEY
PI HOBOKEN
PA 111 RIVER ST, HOBOKEN 07030-5774, NJ USA
SN 0145-6008
EI 1530-0277
J9 ALCOHOL CLIN EXP RES
JI Alcoholism (NY)
PD DEC
PY 2017
VL 41
IS 12
BP 2185
EP 2196
DI 10.1111/acer.13512
PG 12
WC Substance Abuse
SC Substance Abuse
GA FO4RK
UT WOS:000416832600019
PM 28945280
OA Green Accepted
DA 2020-02-16
ER

PT J
AU Cousino, MK
   Hazen, R
   Josie, KL
   Laschinger, K
   de Blank, P
   Taylor, HG
AF Cousino, Melissa K.
   Hazen, Rebecca
   Josie, Katherine Leigh
   Laschinger, Kelly
   de Blank, Peter
   Taylor, H. Gerry
TI Childhood Cancer and Brain Tumor Late Effects: Relationships with Family
   Burden and Survivor Psychological Outcomes
SO JOURNAL OF CLINICAL PSYCHOLOGY IN MEDICAL SETTINGS
LA English
DT Article
DE Childhood cancer; Late effects; Family burden
ID POSTTRAUMATIC-STRESS-DISORDER; YOUNG-ADULT SURVIVORS; QUALITY-OF-LIFE;
   ACUTE LYMPHOBLASTIC-LEUKEMIA; RANDOMIZED CLINICAL-TRIAL; CHILDRENS
   ONCOLOGY GROUP; PEDIATRIC CANCER; ADOLESCENT SURVIVORS; PARENTS;
   ADJUSTMENT
AB This study examines illness-specific family burden as a mediator of the association between late effects of childhood cancer and survivors' emotional and behavioral outcomes. Childhood cancer survivors (n = 65; ages 10-17) two or more years off-treatment completed measures assessing internalizing and PTSD symptoms. Parents reported on illness-specific family burden, late effects severity, and survivor internalizing/externalizing problems. Providers documented the number of late effects. Illness-specific family burden was correlated with provider-reported late effects (r = .29, p < .05) and parent report of severe late effects (r = .56, p < .01). Results supported an indirect effect of illness-specific family burden on number of late effects and parent-reported survivor internalizing problems, p < .05. Indirect effects were not found in models predicting PTSD and externalizing problems. Illness-specific family burden is an important intervention target for reducing internalizing problems in childhood cancer survivors with late effects.
C1 [Cousino, Melissa K.] Case Western Reserve Univ, Dept Psychol Sci, Cleveland, OH 44106 USA.
   [Hazen, Rebecca; Josie, Katherine Leigh; Taylor, H. Gerry] Case Western Reserve Univ, Dept Pediat, Cleveland, OH 44106 USA.
   [Hazen, Rebecca; Taylor, H. Gerry] Rainbow Babies & Childrens Hosp, Div Dev Behav Pediat & Psychol, 2101 Adelbert Rd, Cleveland, OH 44106 USA.
   [Laschinger, Kelly] Rainbow Babies & Childrens Hosp, Div Pediat Hematol Oncol, 2101 Adelbert Rd, Cleveland, OH 44106 USA.
   [de Blank, Peter] Cincinnati Childrens Hosp, Div Oncol, Cincinnati, OH USA.
   [Cousino, Melissa K.] Michigan Med, CS Mott Childrens Hosp, Dept Pediat, 1500 E Med Ctr Dr, Ann Arbor, MI 48109 USA.
   [Cousino, Melissa K.] Michigan Med, Dept Pediat & Communicable Dis, Ann Arbor, MI USA.
   [Cousino, Melissa K.] Univ Michigan, Transplant Ctr, Ann Arbor, MI 48109 USA.
RP Cousino, MK (reprint author), Case Western Reserve Univ, Dept Psychol Sci, Cleveland, OH 44106 USA.; Cousino, MK (reprint author), Michigan Med, CS Mott Childrens Hosp, Dept Pediat, 1500 E Med Ctr Dr, Ann Arbor, MI 48109 USA.; Cousino, MK (reprint author), Michigan Med, Dept Pediat & Communicable Dis, Ann Arbor, MI USA.; Cousino, MK (reprint author), Univ Michigan, Transplant Ctr, Ann Arbor, MI 48109 USA.
EM melcousi@med.umich.edu
OI de Blank, Peter/0000-0001-6623-3040
FU National Institute of Mental HealthUnited States Department of Health &
   Human ServicesNational Institutes of Health (NIH) - USANIH National
   Institute of Mental Health (NIMH) [5T32MH0118830-20]; Department of
   Psychological Sciences at Case Western Reserve University
FX This study was funded by institutional research training grant from the
   National Institute of Mental Health (#5T32MH0118830-20) and a research
   grant from the Department of Psychological Sciences at Case Western
   Reserve University awarded to Melissa Cousino, PhD.
NR 52
TC 0
Z9 0
U1 0
U2 7
PU SPRINGER/PLENUM PUBLISHERS
PI NEW YORK
PA 233 SPRING ST, NEW YORK, NY 10013 USA
SN 1068-9583
EI 1573-3572
J9 J CLIN PSYCHOL MED S
JI J. Clin. Psychol. Med. Settings
PD DEC
PY 2017
VL 24
IS 3-4
SI SI
BP 279
EP 288
DI 10.1007/s10880-017-9519-6
PG 10
WC Psychology, Clinical
SC Psychology
GA FO0PP
UT WOS:000416447700010
PM 29147881
DA 2020-02-16
ER

PT J
AU Lane, KL
   Oakes, WP
   Cantwell, ED
   Menzies, HM
   Schatschneider, C
   Lambert, W
   Common, EA
AF Lane, Kathleen Lynne
   Oakes, Wendy Peia
   Cantwell, Emily D.
   Menzies, Holly Mariah
   Schatschneider, Christopher
   Lambert, Warren
   Common, Eric Alan
TI Psychometric Evidence of SRSS-IE Scores in Middle and High Schools
SO JOURNAL OF EMOTIONAL AND BEHAVIORAL DISORDERS
LA English
DT Article
DE systematic screening; internalizing and externalizing behavior;
   emotional and behavioral disorders; middle school
ID RISK SCREENING SCALE; EXTERNALIZING BEHAVIORS; INITIAL EVIDENCE;
   3-TIERED MODELS; RELIABILITY; VALIDITY; STUDENTS; PREVENTION; LEVEL;
   CHILDREN
AB We report results of an exploratory validation study of the Student Risk Screening Scale-Internalizing and Externalizing (SRSS-IE) applied with the first sample of middle and high school students from nine middle and three high schools from three states. The Student Risk Screening Scale (SRSS) was modified to broaden the scope of this user-friendly systematic screening tool to detect secondary-age students with internalizing behavior patterns. Building on initial evidence establishing reliability and validity of the SRSS-IE at the middle school level, we used classical test theory to explore reliability of SRSS-IE spring screening scores for use with sixth- through 12th-grade students. Specifically, we analyzed item-level data, internal consistency estimates, and factor structure using exploratory factor analysis. Results suggested five of the seven proposed items be retained, yielding the SRSS-IE12. Peer rejection (one of the originally developed items by Drummond) loaded on the internalizing construct, providing preliminary evidence suggesting two factors: SRSS-E7 (the original tool) and SRSS-I6 for use with secondary students, with peer rejection loading on both subscales but only added once when formulating the total score (SRSS-IE12). We present limitations and direction for future inquiry.
C1 [Lane, Kathleen Lynne; Cantwell, Emily D.; Common, Eric Alan] Univ Kansas, Lawrence, KS 66045 USA.
   [Oakes, Wendy Peia] Arizona State Univ, Mesa, AZ USA.
   [Menzies, Holly Mariah] Calif State Univ, Los Angeles, CA USA.
   [Schatschneider, Christopher] Florida State Univ, Tallahassee, FL 32306 USA.
   [Lambert, Warren] Vanderbilt Univ, 221 Kirkland Hall, Nashville, TN 37235 USA.
RP Lane, KL (reprint author), Univ Kansas, Dept Special Educ, 1122 West Campus Rd,JRP Room 542, Lawrence, KS 66045 USA.
EM Kathleen.Lane@ku.edu
RI Common, Eric/V-5841-2017
OI Common, Eric/0000-0003-3775-9013
FU Unified School District (USD) [497]
FX The authors disclosed receipt of the following financial support for the
   research, authorship, and/or publication of this article: This research
   was supported in part by a contract provided by Unified School District
   (USD) 497 to the University of Kansas.
NR 45
TC 3
Z9 3
U1 0
U2 3
PU SAGE PUBLICATIONS INC
PI THOUSAND OAKS
PA 2455 TELLER RD, THOUSAND OAKS, CA 91320 USA
SN 1063-4266
EI 1538-4799
J9 J EMOT BEHAV DISORD
JI J. Emot. Behav. Disord.
PD DEC
PY 2017
VL 25
IS 4
BP 233
EP 245
DI 10.1177/1063426616670862
PG 13
WC Education, Special; Psychology, Educational; Psychology,
   Multidisciplinary
SC Education & Educational Research; Psychology
GA FN7CT
UT WOS:000416176200004
DA 2020-02-16
ER

PT J
AU Lin, B
   Crnic, KA
   Luecken, LJ
   Gonzales, NA
AF Lin, Betty
   Crnic, Keith A.
   Luecken, Linda J.
   Gonzales, Nancy A.
TI Ontogeny of Emotional and Behavioral Problems in a Low-Income, Mexican
   American Sample
SO DEVELOPMENTAL PSYCHOLOGY
LA English
DT Article
DE prenatal stress; temperament; behavioral problems; maternal sensitivity;
   sex differences
ID MATERNAL PRENATAL STRESS; EXTERNALIZING BEHAVIOR; NEGATIVE EMOTIONALITY;
   DIFFERENTIAL SUSCEPTIBILITY; DEVELOPMENTAL PRECURSORS; INFANT
   TEMPERAMENT; GENDER-DIFFERENCES; SELF-REGULATION; AGE 3; CHILDREN
AB Clinically meaningful behavior problems are thought to be present beginning in the early toddler years, yet few studies have investigated correlates of behavior problems assessed before age 2 years. The current study investigated the direct and interactive contributions of early infant and caregiver characteristics thought to play an important role in the ontogeny of behavior problems. Specifically, the study examined: (a) the links between infant temperamental reactivity and toddler behavioral symptoms, (b) whether maternal sensitivity moderated associations between temperamental reactivity and behavioral symptoms, (c) whether variability in temperamental reactivity was explained by exposure to maternal stressful life events (SLEs) in utero, and (d) whether child sex moderated these pathways. Data were collected from 322 low-income, Mexican American families. Mother reports of SLEs were obtained between 23 and 40 weeks gestation; temperamental negativity and surgency at 6 weeks and 12 months; and internalizing and externalizing behaviors at 18 months. Maternal sensitivity during structured mother-infant interaction tasks at a 12-month visit was assessed by objective raters. Results indicated that significant paths linked maternal prenatal SLEs with 6-week negativity, 6-week negativity with 12-month negativity, and 12-month negativity with 18-month behavioral symptoms. Sex-specific effects were also observed. Maternal SLEs were directly associated with internalizing behaviors for girls only. Surgency and maternal sensitivity moderated the associations of negativity with subsequent externalizing behaviors for girls only. Results suggest that ecological stressors associated with sociodemographic risk factors such as low-income and ethnic minority status begin to exert cascades of influence on children's developmental outcomes even before birth.
C1 [Lin, Betty; Crnic, Keith A.; Luecken, Linda J.; Gonzales, Nancy A.] Arizona State Univ, Dept Psychol, Tempe, AZ 85287 USA.
RP Lin, B (reprint author), Univ Utah, Dept Psychol, 380 S 1530 E BEH S 502, Salt Lake City, UT 84112 USA.
EM betty.lin@psych.utah.edu
OI Lin, Betty/0000-0001-7261-7796
FU National Institute of Mental HealthUnited States Department of Health &
   Human ServicesNational Institutes of Health (NIH) - USANIH National
   Institute of Mental Health (NIMH) [R01 MH083173-01, R01 MH083173-01A1S]
FX This research was funded by the National Institute of Mental Health (R01
   MH083173-01 and R01 MH083173-01A1S). We thank Kathryn Lemery-Chalfant
   and Kevin Grimm for their thoughtful feedback; the mothers and infants
   for their participation; Dean Coonrod and the Maricopa Integrated Health
   Systems for their assistance with recruitment; and the research team for
   their commitment and dedication to this project. Parts of this research
   were presented at the 2015 Society for Research in Child Development
   Biennial Meeting and the 2016 International Congress on Infant Studies.
NR 91
TC 4
Z9 4
U1 0
U2 9
PU AMER PSYCHOLOGICAL ASSOC
PI WASHINGTON
PA 750 FIRST ST NE, WASHINGTON, DC 20002-4242 USA
SN 0012-1649
EI 1939-0599
J9 DEV PSYCHOL
JI Dev. Psychol.
PD DEC
PY 2017
VL 53
IS 12
BP 2245
EP 2260
DI 10.1037/dev0000391
PG 16
WC Psychology, Developmental
SC Psychology
GA FN7SL
UT WOS:000416218700003
PM 28933887
OA Green Accepted
DA 2020-02-16
ER

PT J
AU Longo, F
   Lombardi, CM
   Dearing, E
AF Longo, Francesca
   Lombardi, Caitlin McPherran
   Dearing, Eric
TI Family Investments in Low-Income Children's Achievement and
   Socioemotional Functioning
SO DEVELOPMENTAL PSYCHOLOGY
LA English
DT Article
DE achievement; family investment; low-income; parenting; socioemotional
   development
ID AFRICAN-AMERICAN; INTERNALIZING PROBLEMS; ACADEMIC-ACHIEVEMENT;
   SOCIOECONOMIC-STATUS; ADOLESCENT OUTCOMES; CHILDHOOD; EXPERIENCES;
   COMPETENCE; TRAJECTORIES; PERFORMANCE
AB Family processes and parenting practices help explain developmental differences between children in low-versus higher-income households. There are, however, few studies addressing the question of: what are the key family processes and parenting practices for promoting low-income children's growth? We address this question in the present study, following conceptual work framing family processes and parenting practices as investments in children. Using secondary analyses of longitudinal data on low-income children from birth to age 15 (n = 528), we estimate several potential family investments in achievement and socioemotional outcomes during early childhood, middle childhood, and adolescence. For achievement outcomes, family investments in learning stimulation were consistently the strongest predictors. For socioemotional outcomes, investments in an orderly household and close parental supervision were the most consistent and strongest predictors, even more so than sensitive parenting.
C1 [Longo, Francesca; Lombardi, Caitlin McPherran; Dearing, Eric] Boston Coll, Counseling Dev & Educ Psychol Dept, Lynch Sch Educ, Chestnut Hill, MA 02167 USA.
RP Lombardi, CM (reprint author), Univ Connecticut, Human Dev & Family Studies, 348 Mansfield Rd,U-1058, Storrs, CT 06269 USA.
EM caitlin.lombardi@uconn.edu
NR 78
TC 4
Z9 4
U1 1
U2 21
PU AMER PSYCHOLOGICAL ASSOC
PI WASHINGTON
PA 750 FIRST ST NE, WASHINGTON, DC 20002-4242 USA
SN 0012-1649
EI 1939-0599
J9 DEV PSYCHOL
JI Dev. Psychol.
PD DEC
PY 2017
VL 53
IS 12
BP 2273
EP 2289
DI 10.1037/dev0000366
PG 17
WC Psychology, Developmental
SC Psychology
GA FN7SL
UT WOS:000416218700005
PM 28933881
DA 2020-02-16
ER

PT J
AU March-Llanes, J
   Marques-Feixa, L
   Mezquita, L
   Fananas, L
   Moya-Higueras, J
AF March-Llanes, Jaume
   Marques-Feixa, Laia
   Mezquita, Laura
   Fananas, Lourdes
   Moya-Higueras, Jorge
TI Stressful life events during adolescence and risk for externalizing and
   internalizing psychopathology: a meta-analysis
SO EUROPEAN CHILD & ADOLESCENT PSYCHIATRY
LA English
DT Review
DE Stressful life events; Externalizing spectrum; Internalizing spectrum;
   Meta-analysis; Transaction
ID PUBERTAL MATURATION IMPLICATIONS; MENTAL-DISORDERS; EMOTIONAL
   REACTIVITY; MAJOR DEPRESSION; COMORBIDITY; CHILDHOOD; HEALTH;
   VULNERABILITY; REPLICATION; ENVIRONMENT
AB The main objective of the present research was to analyze the relations between stressful life events and the externalizing and internalizing spectra of psychopathology using meta-analytical procedures. After removing the duplicates, a total of 373 papers were found in a literature search using several bibliographic databases, such as the PsycINFO, Medline, Scopus, and Web of Science. Twenty-seven studies were selected for the meta-analytical analysis after applying different inclusion and exclusion criteria in different phases. The statistical procedure was performed using a random/mixed-effects model based on the correlations found in the studies. Significant positive correlations were found in cross-sectional and longitudinal studies. A transactional effect was then found in the present study. Stressful life events could be a cause, but also a consequence, of psychopathological spectra. The level of controllability of the life events did not affect the results. Special attention should be given to the usage of stressful life events in gene-environment interaction and correlation studies, and also for clinical purposes.
C1 [March-Llanes, Jaume; Moya-Higueras, Jorge] Univ Lleida, Dept Psychol, Fac Educ Psychol & Social Work, Avda Estudi Gen, Lleida 25221, Spain.
   [Marques-Feixa, Laia; Fananas, Lourdes] Univ Barcelona, Dept Evolutionary Biol Ecol & Environm Sci, Fac Biol, Biomed Inst Univ Barcelona IBUB, Barcelona, Spain.
   [Mezquita, Laura] Jaume I Univ, Dept Basic & Clin Psychol & Psychobiol, Avda Vicent Sos Baynat S-N, Castellon de La Plana 12701, Spain.
   [Fananas, Lourdes; Moya-Higueras, Jorge] Inst Salud Carlos III, Ctr Invest Biomed Red Salud Mental CIBERSAM, Madrid, Spain.
RP Moya-Higueras, J (reprint author), Univ Lleida, Dept Psychol, Fac Educ Psychol & Social Work, Avda Estudi Gen, Lleida 25221, Spain.; Moya-Higueras, J (reprint author), Inst Salud Carlos III, Ctr Invest Biomed Red Salud Mental CIBERSAM, Madrid, Spain.
EM jmoya@pip.udl.cat
RI Saura, Lourdes Fananas/C-7586-2017; Moya-Higueras, Jorge/F-6828-2010;
   MEZQUITA, LAURA/K-9204-2014; march, jaume/F-5557-2010
OI Saura, Lourdes Fananas/0000-0001-6266-7706; Moya-Higueras,
   Jorge/0000-0001-7017-3087; MEZQUITA, LAURA/0000-0001-6042-599X; march,
   jaume/0000-0002-5977-8744
FU Comissionat per a Universitats i Recerca del DIUE, Generalitat de
   CatalunyaGeneralitat de Catalunya [2014SGR1636]; Centre for Biomedical
   Research in the Mental Health Network (CIBERSAM) Intramural Project
   [SAM15PI12]; Spanish Ministry of Economy and Competitivity
   [SAF2015-71526-REDT]; Spanish Ministry of Economy and Competitivity,
   Instituto de Salud Carlos III [PI15/00097]; Secretaria d'Universitats i
   Recerca del Departament d'Empresa i Coneixement de la Generalitat de
   CatalunyaGeneralitat de Catalunya [2017FI-B00258]
FX Thanks to the Comissionat per a Universitats i Recerca del DIUE,
   Generalitat de Catalunya (2014SGR1636); the Centre for Biomedical
   Research in the Mental Health Network (CIBERSAM) Intramural Project
   (SAM15PI12); the Spanish Ministry of Economy and Competitivity
   (ES-EUEpiBrain project, Grant SAF2015-71526-REDT); the Spanish Ministry
   of Economy and Competitivity, Instituto de Salud Carlos III
   (PI15/00097)-Ayuda cofinanciada por el Fondo Europeo de Desarrollo
   Regional (FEDER). "Una manera de hacer Europa". Thanks to the Secretaria
   d'Universitats i Recerca del Departament d'Empresa i Coneixement de la
   Generalitat de Catalunya (expedient 2017FI-B00258).
NR 71
TC 7
Z9 7
U1 3
U2 22
PU SPRINGER
PI NEW YORK
PA 233 SPRING ST, NEW YORK, NY 10013 USA
SN 1018-8827
EI 1435-165X
J9 EUR CHILD ADOLES PSY
JI Eur. Child Adolesc. Psych.
PD DEC
PY 2017
VL 26
IS 12
BP 1409
EP 1422
DI 10.1007/s00787-017-0996-9
PG 14
WC Psychology, Developmental; Pediatrics; Psychiatry
SC Psychology; Pediatrics; Psychiatry
GA FN8EN
UT WOS:000416253300002
PM 28502034
OA Green Accepted
DA 2020-02-16
ER

PT J
AU Hien, DA
   Lopez-Castro, T
   Papini, S
   Gorman, B
   Ruglass, LM
AF Hien, Denise A.
   Lopez-Castro, Teresa
   Papini, Santiago
   Gorman, Bernard
   Ruglass, Lesia M.
TI Emotion dysregulation moderates the effect of cognitive behavior therapy
   with prolonged exposure for co-occurring PTSD and substance use
   disorders
SO JOURNAL OF ANXIETY DISORDERS
LA English
DT Article
DE Posttraumatic stress disorder; Emotion regulation; Substance use
   disorders; Prolonged exposure; Treatment moderator
ID POSTTRAUMATIC-STRESS-DISORDER; RANDOMIZED CLINICAL-TRIAL; REGULATION
   DIFFICULTIES; DEPENDENT INPATIENTS; ALCOHOL DEPENDENCE; CHILDHOOD ABUSE;
   COMPLEX PTSD; SYMPTOMS; TRAUMA; SEVERITY
AB A goal of clinical trials is to identify unique baseline characteristics that can inform treatment planning. One such target is emotion dysregulation (ED), which contributes to the maintenance of co-occurring posttraumatic stress disorder (PTSD) and substance use disorder (SUD) and may be a potential moderator of treatment response. We examined the moderating impact of ED severity on treatment outcomes in an urban, socioeconomically disadvantaged, and racially/ethnically diverse sample with complex trauma and severe SUDs. Participants with cooccurring PTSD and SUD (PTSD + SUD) were randomized to Concurrent Treatment with Prolonged Exposure (COPE, n = 39), Relapse Prevention Therapy (RPT, n = 43), or an active monitoring control group (AMCG, n = 28). Baseline ED severity moderated treatment outcomes such that high ED was associated with greater reduction in PTSD severity among those who received COPE relative to RPT and AMCG. In contrast, low ED was associated with greater reduction in substance use among those in RPT relative to COPE and AMCG. Implications for individualizing and optimizing treatment selection for PTSD + SUD are discussed.
C1 [Hien, Denise A.; Gorman, Bernard] Adelphi Univ, Derner Sch Psychol, Hy Weinberg Ctr, Room 306, Garden City, NY 11530 USA.
   [Hien, Denise A.; Lopez-Castro, Teresa; Papini, Santiago; Ruglass, Lesia M.] CUNY, City Coll New York, Dept Psychol, 160 Convent Ave,NAC Bldg,Rm 7-120, New York, NY 10031 USA.
RP Hien, DA (reprint author), Rutgers State Univ, Ctr Alcohol Studies, 607 Allison Rd, Piscataway, NJ 08854 USA.
EM dr.denise.hien@gmail.com; lopezcastro.phd.ccny@gmail.com;
   papinisan@gmail.com; bgorman@adelphi.edu; ruglass.ccny@gmail.com
RI Hien, Denise A/C-2175-2019
OI Hien, Denise A/0000-0002-6954-2882; Lopez-Castro,
   Teresa/0000-0003-2521-6329; Papini, Santiago/0000-0002-8109-4437
FU National Institute on Drug Abuse (NIDA)United States Department of
   Health & Human ServicesNational Institutes of Health (NIH) - USANIH
   National Institute on Drug Abuse (NIDA) [R01DA10843]
FX This study was supported by a grant from the National Institute on Drug
   Abuse (NIDA; R01DA10843; PI: Denise A. Hien, Ph.D.).
NR 61
TC 1
Z9 1
U1 1
U2 11
PU PERGAMON-ELSEVIER SCIENCE LTD
PI OXFORD
PA THE BOULEVARD, LANGFORD LANE, KIDLINGTON, OXFORD OX5 1GB, ENGLAND
SN 0887-6185
EI 1873-7897
J9 J ANXIETY DISORD
JI J. Anxiety Disord.
PD DEC
PY 2017
VL 52
BP 53
EP 61
DI 10.1016/j.janxdis.2017.10.003
PG 9
WC Psychology, Clinical; Psychiatry
SC Psychology; Psychiatry
GA FN7IR
UT WOS:000416192400007
PM 29049902
OA Green Accepted
DA 2020-02-16
ER

PT J
AU Ingoglia, S
   Inguglia, C
   Liga, F
   Coco, AL
AF Ingoglia, Sonia
   Inguglia, Cristiano
   Liga, Francesca
   Coco, Alida Lo
TI Associations between perceived parental psychological control and
   internalizing difficulties in emerging adulthood: The role of identity
SO JOURNAL OF SOCIAL AND PERSONAL RELATIONSHIPS
LA English
DT Article
DE Emerging adulthood; identity; internalizing difficulties; parenting;
   psychological control
ID GENDER-DIFFERENCES; LATE ADOLESCENCE; DIMENSIONS; AUTONOMY; EXPLORATION;
   ADJUSTMENT; DEPRESSION; MODEL; US
AB Our study investigated the associations among two expressions of perceived parental psychological control (dependency-oriented parental control [DPC] and achievement-oriented parental control [APC]), identity, and internalizing difficulties among college-attending emerging adults. In particular, our aim was to examine the potential role of identity in the pathways linking both DPC and APC to internalizing difficulties. Our participants included 495 Italian college students (49% males), between 19 and 28 years of age (mean = 23.37 years, standard deviation = 2.35). Our findings highlighted the existence of associations between APC, identity, and internalizing difficulties. Specifically, APC was negatively related to identity that, in turn, was related to both anxiety and depressive symptoms. Moreover, APC showed direct effects on internalizing difficulties, whereas DPC had neither direct nor indirect effects on the outcomes. Overall, our findings highlighted the importance of examining the different contribution of the two forms of parental psychological control to emerging adults' internalizing difficulties via identity.
C1 [Ingoglia, Sonia; Inguglia, Cristiano; Coco, Alida Lo] Univ Palermo, Palermo, Italy.
   [Liga, Francesca] Univ Messina, Messina, Italy.
RP Inguglia, C (reprint author), Univ Palermo, Dipartimento Sci Psicol Pedagog & Formaz, Viale Sci,Ed 15, I-90128 Palermo, Italy.
EM cristiano.inguglia@unipa.it
RI Ingoglia, Sonia/A-2455-2016; Inguglia, Cristiano/H-3729-2019; Liga,
   Francesca/G-9862-2016
OI Ingoglia, Sonia/0000-0002-7272-7976; Inguglia,
   Cristiano/0000-0002-4454-1998; Liga, Francesca/0000-0001-7074-6711
NR 43
TC 6
Z9 6
U1 1
U2 26
PU SAGE PUBLICATIONS LTD
PI LONDON
PA 1 OLIVERS YARD, 55 CITY ROAD, LONDON EC1Y 1SP, ENGLAND
SN 0265-4075
EI 1460-3608
J9 J SOC PERS RELAT
JI J. Soc. Pers. Relatsh.
PD DEC
PY 2017
VL 34
IS 8
BP 1227
EP 1240
DI 10.1177/0265407516670760
PG 14
WC Communication; Family Studies; Psychology, Social
SC Communication; Family Studies; Psychology
GA FN2EZ
UT WOS:000415804900005
DA 2020-02-16
ER

PT J
AU Babinski, DE
   Neely, KA
   Kunselman, A
   Waschbusch, DA
AF Babinski, Dara E.
   Neely, Kristina A.
   Kunselman, Allen
   Waschbusch, Daniel A.
TI Attention-deficit/hyperactivity disorder and callous-unemotional traits
   as moderators of conduct problems when examining impairment in emerging
   adults
SO PSYCHIATRY RESEARCH
LA English
DT Article
ID DEFICIT HYPERACTIVITY DISORDER; YOUNG-ADULTS; CHILDREN; ADHD;
   ADOLESCENTS; VALIDATION; UNIVERSITY; INVENTORY; CIGARETTE; SYMPTOMS
AB This study examines attention-deficit/hyperactivity disorder (ADHD) and callous-unemotional (CU) traits as moderators of the association between conduct problems (CP) and young adult functioning. Young adults (n = 283; M-age = 20.82 years; 53.4% female), oversampled for attention and behavior problems, provided self-ratings of ADHD, CP, and CU, and adaptive functioning and psychopathology. ADHD and CU simultaneously moderated relationships between CP and family functioning, tobacco use, and internalizing symptoms. In addition, ADHD moderated the relation between CP and job functioning, and main effects of ADHD in the expected direction were found for educational performance and drug use. CU was associated with poorer educational outcomes. Interestingly, no ADHD, CU, or CP effects were observed for reported alcohol use. Our results highlight the importance of considering ADHD and CU in understanding the impact of CP on young adult functioning and psychopathology, and point to the importance of continued work on this topic.
C1 [Babinski, Dara E.; Waschbusch, Daniel A.] Penn State Hershey S Med Ctr, Dept Psychiat, 22 Northeast Dr, Hershey, PA 17033 USA.
   [Neely, Kristina A.] Penn State Univ, Dept Kinesiol, 215 Recreat Bldg, State Coll, PA USA.
   [Kunselman, Allen] Penn State Coll Med, Dept Publ Hlth Sci, 90 Hope Dr, Hershey, PA 17033 USA.
RP Babinski, DE (reprint author), Penn State Hershey S Med Ctr, Dept Psychiat, 22 Northeast Dr, Hershey, PA 17033 USA.
EM dbabinski@pennstatehealth.psu.edu
RI Neely, Kristina A./H-7117-2019
OI Neely, Kristina A./0000-0002-3008-8707
FU Eunice Kennedy Shriver National Institutes of Health under BIRCWH [2 K12
   HD055882]; NIH NCATSUnited States Department of Health & Human
   ServicesNational Institutes of Health (NIH) - USANIH National Center for
   Advancing Translational Sciences (NCATS) [TR000126]
FX This work was supported by the Eunice Kennedy Shriver National
   Institutes of Health under BIRCWH award number 2 K12 HD055882, "Career
   Development Program in Women's Health Research at Penn State" and by NIH
   NCATS TR000126.
NR 40
TC 1
Z9 1
U1 0
U2 2
PU ELSEVIER IRELAND LTD
PI CLARE
PA ELSEVIER HOUSE, BROOKVALE PLAZA, EAST PARK SHANNON, CO, CLARE, 00000,
   IRELAND
SN 0165-1781
J9 PSYCHIAT RES
JI Psychiatry Res.
PD DEC
PY 2017
VL 258
BP 525
EP 530
DI 10.1016/j.psychres.2017.09.001
PG 6
WC Psychiatry
SC Psychiatry
GA FN7FQ
UT WOS:000416184500082
PM 28893412
OA Green Accepted
DA 2020-02-16
ER

PT J
AU Klein, DN
   Finsaas, MC
AF Klein, Daniel N.
   Finsaas, Megan C.
TI The Stony Brook Temperament Study: Early Antecedents and Pathways to
   Emotional Disorders
SO CHILD DEVELOPMENT PERSPECTIVES
LA English
DT Article
DE temperament; affective processing; risk; depression; anxiety; children
ID BEHAVIORAL-INHIBITION; ANXIETY DISORDERS; NEURAL REACTIVITY; BRAIN
   ACTIVITY; MAJOR DEPRESSION; COMMUNITY SAMPLE; YOUNG-CHILDREN; AGE 9;
   CHILDHOOD; SYMPTOMS
AB In this article, we summarize findings from the Stony Brook Temperament Study, which seeks to elucidate the early antecedents and pathways to later depressive and anxiety disorders. The study focuses on parents' internalizing disorders and children's early temperament as distal risk factors that operate, in part, through biobehavioral reward and threat systems. We summarize findings linking parents' emotional disorders and observations of children's early temperament to subsequent neural measures of children's affective processing. Next, we review findings showing that children's temperament and affective processing predict subsequent depression and anxiety. We also show that many of these associations are moderated by environmental factors, such as parenting and stress. Finally, we relate our findings to literature on the relationships of early temperament and affective processing to anxiety and depression in youth.
C1 [Klein, Daniel N.; Finsaas, Megan C.] SUNY Stony Brook, Dept Psychol, Stony Brook, NY 11794 USA.
RP Klein, DN (reprint author), SUNY Stony Brook, Dept Psychol, Stony Brook, NY 11794 USA.
EM daniel.klein@stonybrook.edu
FU National Institute of Mental HealthUnited States Department of Health &
   Human ServicesNational Institutes of Health (NIH) - USANIH National
   Institute of Mental Health (NIMH) [RO1-MH-069942]
FX We gratefully acknowledge the contributions of the many colleagues,
   students, and staff, as well as the families, who have participated in
   this study. Greg Hajcak, Autumn Kujawa, Alexandria Meyer, Daniel
   Kopala-Sibley, Brandon Goldstein, Ellen Kessel, Thomas Olino, Sara
   Bufferd, and Hoi-Chung Leung have made particularly important scientific
   contributions to the work described in this article. This research was
   supported by the National Institute of Mental Health Grant
   RO1-MH-069942.
NR 45
TC 6
Z9 6
U1 0
U2 11
PU WILEY
PI HOBOKEN
PA 111 RIVER ST, HOBOKEN 07030-5774, NJ USA
SN 1750-8592
EI 1750-8606
J9 CHILD DEV PERSPECT
JI Child Develop. Perspect.
PD DEC
PY 2017
VL 11
IS 4
BP 257
EP 263
DI 10.1111/cdep.12242
PG 7
WC Psychology, Developmental
SC Psychology
GA FM6PZ
UT WOS:000415178500006
PM 29151849
OA Green Accepted
DA 2020-02-16
ER

PT J
AU Pan, YG
   Hu, Y
   Zhang, DJ
   Ran, GM
   Li, BB
   Liu, CX
   Liu, GZ
   Luo, SL
   Chen, WF
AF Pan, Yangu
   Hu, Yu
   Zhang, Dajun
   Ran, Guangming
   Li, Bingbing
   Liu, Chuanxing
   Liu, Guangzeng
   Luo, Shilan
   Chen, Wanfen
TI Parental and peer attachment and adolescents' behaviors: The mediating
   role of psychological suzhi in a longitudinal study
SO CHILDREN AND YOUTH SERVICES REVIEW
LA English
DT Article
DE Parental attachment; Peer attachment; Psychological suzhi; Internalizing
   behavior; Externalizing behavior; Prosocial behavior
ID INTERNALIZING SYMPTOMS; CHINESE ADOLESCENTS; DEPRESSIVE SYMPTOMS;
   INSECURE ATTACHMENT; SELF-CONTROL; METAANALYSIS; CHILDHOOD;
   QUESTIONNAIRE; COMPETENCE; ANXIETY
AB We examined whether psychological suzhi mediated the associations between attachment (paternal, maternal, and peer) and young adolescents' behavior (internalizing, externalizing, and prosocial) in a longitudinal study. Psychological suzhi reflects the positive psychological traits that facilitate adolescents' positive adaptation to the school and social environment. Five hundred and ninety-five junior high school students (48% male; aged 11-15 years, M = 12.86 years, SD = 0.71) completed measures of attachment and psychological suzhi at Times 1 and 2 (a six-month interval), while students' parents completed measures of adolescents' behavior at Time 3 (another six months later). We observed significant longitudinal correlations between attachment, psychological suzhi, and behavior. Prospective analyses using bootstrapping demonstrated significant indirect effects of attachment on adolescent behavior via psychological suzhi. These findings highlighted the importance of attachment and psychological suzhi as protective factors in the developmental course of early adolescents' behavior.
C1 [Pan, Yangu; Hu, Yu] Southwestern Univ Finance & Econ, Res Inst Social Dev, Chengdu, Sichuan, Peoples R China.
   [Zhang, Dajun; Li, Bingbing; Liu, Guangzeng; Luo, Shilan] Southwest Univ, Fac Psychol, Res Ctr Mental Hlth Educ, Chongqing, Peoples R China.
   [Ran, Guangming] China West Normal Univ, Inst Educ, Nanchong, Peoples R China.
   [Liu, Chuanxing] Sichuan Inst Educ Sci, Zigong, Sichuan, Peoples R China.
   [Chen, Wanfen] East China Normal Univ, Sch Psychol & Cognit Sci, Shanghai, Peoples R China.
RP Zhang, DJ (reprint author), Southwest Univ, Fac Psychol, 2 Tiansheng St, Chongqing 400715, Peoples R China.
EM zhangdj@swu.edu.cn
OI Pan, Yangu/0000-0003-1901-1159
FU National Natural Science Foundation of ChinaNational Natural Science
   Foundation of China [31671149]
FX This research was supported by the National Natural Science Foundation
   of China [31671149].
NR 56
TC 3
Z9 3
U1 6
U2 27
PU PERGAMON-ELSEVIER SCIENCE LTD
PI OXFORD
PA THE BOULEVARD, LANGFORD LANE, KIDLINGTON, OXFORD OX5 1GB, ENGLAND
SN 0190-7409
EI 1873-7765
J9 CHILD YOUTH SERV REV
JI Child. Youth Serv. Rev.
PD DEC
PY 2017
VL 83
BP 218
EP 225
DI 10.1016/j.childyouth.2017.10.038
PG 8
WC Family Studies; Social Work
SC Family Studies; Social Work
GA FR3MS
UT WOS:000418971400024
DA 2020-02-16
ER

PT J
AU Al Ghriwati, N
   Winter, MA
   Everhart, RS
   Fiese, BH
AF Al Ghriwati, Nour
   Winter, Marcia A.
   Everhart, Robin S.
   Fiese, Barbara H.
TI Family Functioning and Child Asthma Severity: A Bio-Behavioral Approach
SO FAMILIES SYSTEMS & HEALTH
LA English
DT Article
DE pediatric asthma; family functioning; depression; anxiety; adaptation
ID QUALITY-OF-LIFE; COVARIANCE STRUCTURE-ANALYSIS; STRUCTURAL EQUATION
   MODELS; PEDIATRIC ASTHMA; PULMONARY-FUNCTION; PSYCHOLOGICAL-PROBLEMS;
   ASSESSMENT DEVICE; ANXIETY; DEPRESSION; PATHWAYS
AB Introduction: Family factors are directly associated with the psychosocial adjustment of children with chronic illnesses such as asthma (Kaugars, Klinnert, & Bender, 2004). Research indicates that negative family factors may also contribute to child disease severity via bio-behavioral mechanisms of effect. For instance, children from more conflicted families often experience greater internalizing symptoms that subsequently impact their asthma severity (Wood et al., 2006). These pathways have yet to be examined with a comprehensive focus on strength-based family factors. This study examined whether factors such as family cohesion, problem-solving abilities, and communication influence asthma severity via their effects on child depression and anxiety symptoms. Method: Participants were 215 children (136 males and 79 females), ages 5 to 12 years old, and their families. Primary caregiver, child, and teacher ratings of child and family functioning in addition to objective measures of parent-child interactions and asthma severity were collected. Results: Using structural equation modeling, the authors identified significant indirect associations between family factors and child asthma severity via child depressive symptoms; however, these associations were not present in models with child anxiety symptoms. Discussion: Results suggest an indirect effect of family functioning on children's lung function, with differential roles of anxiety and depression in these pathways. This article also highlights the importance of incorporating multirater multimethod measures to understand children's experiences in pediatric asthma.
C1 [Al Ghriwati, Nour; Winter, Marcia A.; Everhart, Robin S.] Virginia Commonwealth Univ, Dept Psychol, Box 2018, Richmond, VA 23284 USA.
   [Fiese, Barbara H.] Univ Illinois, Dept Human Dev & Family Studies, Family Resiliency Ctr, Urbana, IL USA.
RP Winter, MA (reprint author), Virginia Commonwealth Univ, Dept Psychol, Box 2018, Richmond, VA 23284 USA.
EM mawinter@vcu.edu
RI Winter, Marcia/M-3895-2018
OI Winter, Marcia/0000-0002-2849-4263; Al Ghriwati,
   Nour/0000-0001-5065-545X
FU NIMH NIH HHSUnited States Department of Health & Human ServicesNational
   Institutes of Health (NIH) - USANIH National Institute of Mental Health
   (NIMH) [R01 MH051771]
NR 60
TC 2
Z9 2
U1 2
U2 8
PU EDUCATIONAL PUBLISHING FOUNDATION-AMERICAN PSYCHOLOGICAL ASSOC
PI WASHINGTON
PA 750 FIRST ST, NE, WASHINGTON, DC 20002-4242 USA
SN 1091-7527
EI 1939-0602
J9 FAM SYST HEALTH
JI Fam. Syst. Health
PD DEC
PY 2017
VL 35
IS 4
BP 439
EP 449
DI 10.1037/fsh0000264
PG 11
WC Health Care Sciences & Services; Family Studies; Public, Environmental &
   Occupational Health
SC Health Care Sciences & Services; Family Studies; Public, Environmental &
   Occupational Health
GA FR0OR
UT WOS:000418763000006
PM 28406652
OA Green Accepted
DA 2020-02-16
ER

PT J
AU Johnston, KHS
   Iarocci, G
AF Johnston, Krista Haley Smith
   Iarocci, Grace
TI Are Generalized Anxiety and Depression Symptoms Associated with Social
   Competence in Children with and without Autism Spectrum Disorder?
SO JOURNAL OF AUTISM AND DEVELOPMENTAL DISORDERS
LA English
DT Article
DE Autism spectrum disorder; Generalized anxiety disorder; Depression;
   Social outcomes; Social competence
ID ASPERGER-SYNDROME; ADOLESCENTS; COMORBIDITY; COMMUNITY; YOUTH;
   SYMPTOMATOLOGY; LONELINESS; FRIENDSHIP; RATINGS; PARENT
AB Generalized anxiety and depression symptoms may be associated with poorer social outcomes among children with Autism Spectrum Disorder (ASD) without intellectual disability. The goal of this study was to examine whether generalized anxiety and depression symptoms were associated with social competence after accounting for IQ, age, and gender in typically developing children and in children with ASD. Results indicated that for the TD group, generalized anxiety and depression accounted for 38% of the variance in social competence and for children with ASD, they accounted for 29% of the variance in social competence. However, only depression accounted for a significant amount of the variance. The findings underscore the importance of assessing the social impact of internalizing symptoms in children with ASD.
C1 [Johnston, Krista Haley Smith; Iarocci, Grace] Simon Fraser Univ, Dept Psychol, 8888 Univ Dr, Burnaby, BC V5A 1S6, Canada.
RP Johnston, KHS (reprint author), Simon Fraser Univ, Dept Psychol, 8888 Univ Dr, Burnaby, BC V5A 1S6, Canada.
EM khj@sfu.ca
FU Social Sciences and Humanities Research Council of CanadaSocial Sciences
   and Humanities Research Council of Canada (SSHRC) [41020100282]
FX This study was funded by the Social Sciences and Humanities Research
   Council of Canada (Grant number 41020100282).
NR 56
TC 1
Z9 1
U1 1
U2 21
PU SPRINGER/PLENUM PUBLISHERS
PI NEW YORK
PA 233 SPRING ST, NEW YORK, NY 10013 USA
SN 0162-3257
EI 1573-3432
J9 J AUTISM DEV DISORD
JI J. Autism Dev. Disord.
PD DEC
PY 2017
VL 47
IS 12
SI SI
BP 3778
EP 3788
DI 10.1007/s10803-017-3056-x
PG 11
WC Psychology, Developmental
SC Psychology
GA FM2BV
UT WOS:000414789400010
PM 28220357
DA 2020-02-16
ER

PT J
AU DeVries, JM
   Gebhardt, M
   Voss, S
AF DeVries, Jeffrey M.
   Gebhardt, Markus
   Voss, Stefan
TI An assessment of measurement invariance in the 3-and 5-factor models of
   the Strengths and Difficulties Questionnaire: New insights from a
   longitudinal study
SO PERSONALITY AND INDIVIDUAL DIFFERENCES
LA English
DT Article
DE Strengths and Difficulties Questionnaire SDQ; Structural equation
   modeling SEM; Measurement invariance; Internalizing; Externalizing
ID TESTING MEASUREMENT INVARIANCE; PSYCHOMETRIC PROPERTIES; EXTERNALIZING
   PROBLEMS; SDQ; CHILDREN; SYMPTOMS
AB The Strengths and Difficulties Questionnaire (SDQ) is an internationally popular tool for assessing of psychological and psychosocial development; however, recent research has suggested it lacks measurement invariance in several situations. We expand on this discussion by examining the measurement variance of its two popular models across longitudinal measurements. We examined the fits of both models, conducted tests of invariance across time, and measured the change over time for each factor. We found that both models provide good fits and, furthermore, that strong measurement invariance was upheld across all measurement points for both models. Additionally, we found that problem scores increased and prosocial behavior scores decreased over time. We conclude that both models provide good fits of the data and have measurement invariance over time, but that more research is required regarding its measurement invariance across cultures. (C) 2017 Elsevier Ltd. All rights reserved.
C1 [DeVries, Jeffrey M.; Gebhardt, Markus] Tech Univ Dortmund, Dortmund, Germany.
   [Voss, Stefan] Univ Rostock, Rostock, Germany.
RP DeVries, JM (reprint author), Tech Univ Dortmund, Dortmund, Germany.
EM jeffrey.devries@tu-dortmund.de
RI Gebhardt, Markus/S-1991-2016
OI Gebhardt, Markus/0000-0002-9122-0556; DeVries,
   Jeffrey/0000-0001-8923-6615
NR 28
TC 4
Z9 4
U1 0
U2 10
PU PERGAMON-ELSEVIER SCIENCE LTD
PI OXFORD
PA THE BOULEVARD, LANGFORD LANE, KIDLINGTON, OXFORD OX5 1GB, ENGLAND
SN 0191-8869
J9 PERS INDIV DIFFER
JI Pers. Individ. Differ.
PD DEC 1
PY 2017
VL 119
BP 1
EP 6
DI 10.1016/j.paid.2017.06.026
PG 6
WC Psychology, Social
SC Psychology
GA FJ5JJ
UT WOS:000412787500001
DA 2020-02-16
ER

PT J
AU Scheper, FY
   Majdandzic, M
   van de Ven, PM
   Jansen, LMC
   Doreleijers, TAH
   Schuengel, C
   de Vries, ALC
AF Scheper, Frederike Y.
   Majdandzic, Mirjana
   van de Ven, Peter M.
   Jansen, Lucres M. C.
   Doreleijers, Theo A. H.
   Schuengel, Carlo
   de Vries, Annelou L. C.
TI Temperament Traits and Psychopathology in Young Clinically Referred
   Children Compared to a General Population Sample
SO CHILD PSYCHIATRY & HUMAN DEVELOPMENT
LA English
DT Article
DE Temperament; Internalizing and externalizing behavior problems; Behavior
   disorders; Early childhood; Clinically referred
ID BEHAVIOR PROBLEMS; EFFORTFUL CONTROL; EARLY-CHILDHOOD; DIFFERENTIAL
   SUSCEPTIBILITY; PRESCHOOL-CHILDREN; GENETIC INFLUENCES; PERSONALITY;
   PREVALENCE; DEPRESSION; ANXIETY
AB Evidence from general population studies shows the contribution of various temperament traits to the development of child psychopathology. Little is known about which traits are associated with internalizing and externalizing problems in young clinically referred children. The current study assessed temperament and internalizing and externalizing problems in 216 referred children (M = 4.35 years, SD 0.89, 81% boys). A comparison was made with an age and gender matched general population sample. Referred children showed less effortful control than general population children. Less effortful control and more negative affectivity were associated with more internalizing and externalizing problems across groups. Surgency, and specifically temperamental impulsivity, was more strongly associated with externalizing problems in referred children compared to general population. Less soothability, less inhibitory control and more frustration predicted (sub)clinical levels of comborbid internalizing and externalizing problems in referred children. The results can be used in diagnostic and treatment procedures in early childhood.
C1 [Scheper, Frederike Y.; Jansen, Lucres M. C.; Doreleijers, Theo A. H.; de Vries, Annelou L. C.] Vrije Univ Amsterdam Med Ctr, Dept Child & Adolescent Psychiat, Amsterdam, Netherlands.
   [Majdandzic, Mirjana] Univ Amsterdam, Res Inst Child Dev & Educ, Amsterdam, Netherlands.
   [van de Ven, Peter M.] Vrije Univ Amsterdam Med Ctr, Dept Epidemiol & Biostat, Amsterdam, Netherlands.
   [Schuengel, Carlo] Vrije Univ Amsterdam, Sect Clin Child & Family Studies, Amsterdam, Netherlands.
RP Scheper, FY (reprint author), Vrije Univ Amsterdam Med Ctr, Dept Child & Adolescent Psychiat, Amsterdam, Netherlands.
EM f.scheper@debascule.com
RI Jansen, Lucres/O-4166-2019; Schuengel, Carlo/A-7767-2008
OI Schuengel, Carlo/0000-0001-5501-3341
NR 39
TC 5
Z9 5
U1 0
U2 12
PU SPRINGER
PI NEW YORK
PA 233 SPRING ST, NEW YORK, NY 10013 USA
SN 0009-398X
EI 1573-3327
J9 CHILD PSYCHIAT HUM D
JI Child Psychiat. Hum. Dev.
PD DEC
PY 2017
VL 48
IS 6
BP 841
EP 850
DI 10.1007/s10578-016-0708-6
PG 10
WC Psychology, Developmental; Pediatrics; Psychiatry
SC Psychology; Pediatrics; Psychiatry
GA FM6AT
UT WOS:000415127700001
PM 28097446
OA Green Published, Other Gold
DA 2020-02-16
ER

PT J
AU Taylor, EP
   Couper, R
   Butler, CM
AF Taylor, Emily P.
   Couper, Rachel
   Butler, Carolyn Maeve
TI Adolescent perfectionism: Structural features of the Frost
   Multidimensional Perfectionism Scale and correlates with attachment and
   psychopathology
SO PSYCHOLOGY AND PSYCHOTHERAPY-THEORY RESEARCH AND PRACTICE
LA English
DT Article
DE adolescent; attachment anxiety; perfectionism; psychopathology
ID PSYCHOMETRIC PROPERTIES; CLINICAL PERFECTIONISM; DIFFICULTIES
   QUESTIONNAIRE; INSECURE ATTACHMENT; SELF-PRESENTATION; ANOREXIA-NERVOSA;
   FIT INDEXES; STRENGTHS; ANXIETY; CHILD
AB ObjectivesPerfectionism is recognized as a significant risk factor for psychopathology. Emerging research links attachment to perfectionism in adult and college-age samples. The Frost Multidimensional Perfectionism Scale (FMPS) has been used in adults and adolescents with a variety of factor structures found. This study sought to establish the factor structure in a general adolescent sample prior to testing for associations between perfectionism, attachment, and psychopathology in the same sample.
   DesignA cross-sectional survey design was used. Confirmatory factor analysis, and correlational and regression analyses were employed.
   MethodsA total of 290 adolescents, aged 12-18years, were recruited from a state secondary school. All completed the FMPS along with brief measures of attachment and psychopathology.
   ResultExploratory and confirmatory factor analyses failed to replicate previously published models, and a new six-item, 1-factor model representing perfectionism was found instead. This new variable was then used to establish a role for perfectionism and attachment anxiety in predicting internalizing problems. Perfectionism also correlated with conduct problems and hyperactivity.
   ConclusionThis study established a novel factor structure for the FMPS, allowing proof of principle of the role of perfectionism in a relationship with attachment and psychopathology, which after replication, may inform new interventions for perfectionism. Caution is noted about the use of extant perfectionism measures that are not properly developmentally informed and which do not capture the dynamic nature of adolescence and adolescent perfectionism.
C1 [Taylor, Emily P.; Couper, Rachel; Butler, Carolyn Maeve] Univ Edinburgh, Dept Clin Psychol, Edinburgh, Midlothian, Scotland.
RP Taylor, EP (reprint author), Univ Edinburgh, Sch Hlth Social Sci, Med Quad, Teviot Pl, Edinburgh EH8 9AG, Midlothian, Scotland.
EM Emily.Taylor@ed.ac.uk
OI Taylor, Emily/0000-0001-5888-7239
NR 69
TC 1
Z9 1
U1 2
U2 31
PU WILEY
PI HOBOKEN
PA 111 RIVER ST, HOBOKEN 07030-5774, NJ USA
SN 1476-0835
EI 2044-8341
J9 PSYCHOL PSYCHOTHER-T
JI Psychol. Psychother.-Theory Res. Pract.
PD DEC
PY 2017
VL 90
IS 4
BP 686
EP 704
DI 10.1111/papt.12133
PG 19
WC Psychology, Clinical; Psychiatry; Psychology
SC Psychology; Psychiatry
GA FM5EK
UT WOS:000415053500011
PM 28585772
DA 2020-02-16
ER

PT J
AU Frontini, R
   Haycraft, E
   Canavarro, MC
   Moreira, H
AF Frontini, Roberta
   Haycraft, Emma
   Canavarro, Maria Cristina
   Moreira, Helena
TI The Indirect Effect of Family Cohesion on Children's Weight Status
   Through Maternal Quality of Life and Children's Internalizing and
   Externalizing Symptoms
SO CHILD & YOUTH CARE FORUM
LA English
DT Article
DE Family cohesion; Externalizing symptoms; Internalizing symptoms;
   Pediatric obesity; Maternal quality of Life
ID QOL 8-ITEM INDEX; CHILDHOOD OBESITY; BEHAVIOR PROBLEMS; DIFFICULTIES
   QUESTIONNAIRE; PSYCHOMETRIC PROPERTIES; ADOLESCENT HEALTH; PEDIATRIC
   OBESITY; PARENTING STRESS; EATING BEHAVIORS; DIETARY-INTAKE
AB Obesity has serious psychosocial consequences for youth and family members and has reached epidemic levels in Portugal.
   This study had two goals: (1) to investigate differences in family cohesion, mothers' quality of life (QoL), and externalizing/internalizing symptoms between children/adolescents with healthy-weight and overweight/obesity; (2) to assess the mediating role of maternal QoL and children/adolescents' externalizing/internalizing symptoms in the association between family cohesion and weight.
   Children/adolescents with healthy-weight (n = 134) and with overweight/obesity (n = 163) and their mothers participated in the study. Mothers completed measures of family cohesion (FC) and QoL and children/adolescents completed measures of externalizing and internalizing symptoms. This study used a cross-sectional design.
   Children/adolescents with overweight/obesity reported higher levels of externalizing and internalizing symptoms than children/adolescents with healthy-weight. Mothers of children/adolescents with overweight/obesity reported lower levels of FC and QoL than mothers of children/adolescents with healthy-weight. Mothers' QoL and children/adolescents' externalizing symptoms sequentially mediated the relationship between FC and weight status. Specifically, an increase in FC and QoL resulted in a decreased likelihood of the child/adolescent reporting overweight or obesity, whereas an increase in externalizing symptoms resulted in a higher likelihood of the child/adolescent reporting overweight or obesity.
   This study identifies mechanisms that might account for the link between FC and weight, suggesting the importance of mothers' QoL and children's externalizing symptoms. Moreover, it provides a better understanding of the psychosocial outcomes related to pediatric obesity, highlighting the relevance of working with the parents to promote weight reduction in youths.
C1 [Frontini, Roberta; Canavarro, Maria Cristina; Moreira, Helena] Univ Coimbra, Fac Psychol & Educ Sci, CINEICC Cognit & Behav Ctr Res & Intervent, Res Grp Relacoes Desenvolvimento & Saude, Rue Colegio Novo,Apartado 6153, P-3001802 Coimbra, Portugal.
   [Haycraft, Emma] Univ Loughborough, Sch Sport Exercise & Hlth Sci, Loughborough, Leics, England.
RP Frontini, R (reprint author), Univ Coimbra, Fac Psychol & Educ Sci, CINEICC Cognit & Behav Ctr Res & Intervent, Res Grp Relacoes Desenvolvimento & Saude, Rue Colegio Novo,Apartado 6153, P-3001802 Coimbra, Portugal.
EM roberta_frontini@hotmail.com; E.Haycraft@lboro.ac.uk;
   mccanavarro@fpce.uc.pt; helena.tcmoreira@gmail.com
RI Frontini, Roberta/A-9902-2013; Moreira, Helena/A-9908-2013; Canavarro,
   Maria Cristina/A-9893-2013
OI Frontini, Roberta/0000-0002-1253-7660; Moreira,
   Helena/0000-0002-1487-0539; Canavarro, Maria
   Cristina/0000-0002-5083-7322
FU Portuguese Foundation for Science and Technology [SFRH/BD/86063/2012];
   Post-doctoral scholarship [SFRH/BPD/70063/2010]
FX Roberta Frontini has received a Ph.D. scholarship from Portuguese
   Foundation for Science and Technology [SFRH/BD/86063/2012] and Helena
   Moreira was supported by a Post-doctoral scholarship
   [SFRH/BPD/70063/2010]
NR 72
TC 0
Z9 0
U1 0
U2 13
PU SPRINGER
PI NEW YORK
PA 233 SPRING ST, NEW YORK, NY 10013 USA
SN 1053-1890
EI 1573-3319
J9 CHILD YOUTH CARE FOR
JI Child Youth Care Forum
PD DEC
PY 2017
VL 46
IS 6
BP 877
EP 894
DI 10.1007/s10566-017-9408-z
PG 18
WC Psychology, Developmental
SC Psychology
GA FM4BN
UT WOS:000414956100006
DA 2020-02-16
ER

PT J
AU Coyle, S
   Demaray, MK
   Malecki, CK
   Tennant, JE
   Klossing, J
AF Coyle, Samantha
   Demaray, Michelle K.
   Malecki, Christine K.
   Tennant, Jaclyn E.
   Klossing, Jacqueline
TI The Associations Among Sibling and Peer-Bullying, Social Support and
   Internalizing Behaviors
SO CHILD & YOUTH CARE FORUM
LA English
DT Article
DE Bullying; Peer relations; Sibling relations; Social support;
   Internalizing problems
ID GENDER-DIFFERENCES; BULLY/VICTIM PROBLEMS; ANTISOCIAL-BEHAVIOR;
   SEX-DIFFERENCES; CO-RUMINATION; MENTAL-HEALTH; TRADE-OFFS;
   VICTIMIZATION; AGGRESSION; ADJUSTMENT
AB Peer bullying is associated with internalizing problems for children and adolescents. However, less is known about how these same behaviors are related to student well-being when they occur within the context of the sibling relationship and how supportive behavior may benefit those experiencing bullying.
   The purpose of this study was to examine the unique associations among peer and sibling bullying and internalizing problems, and the role of peer and sibling social support in relation to social-emotional outcomes.
   Data on students' experiences of peer and sibling bullying, perceptions of social support and internalizing symptoms were collected from a sample of 372 elementary school students using the Revised Olweus Bully/Victim Questionnaire (OBVQ; Olweus 1996), a modified version of the OBVQ created to assess bullying by siblings, the Child and Adolescent Social Support Scale (CASSS; Malecki et al. 2000), and three subscales from the Behavior Assessment System for Children, Second Edition, Self-Report of Personality (Reynolds and Kamphaus 2004).
   Results indicated that Sibling Bullying was significantly related to internalizing problems above and beyond Peer Bullying alone. Additionally, social support from peers moderated the association between Sibling Bullying and Depression; and social support from siblings moderated the association between Peer Bullying and Social Stress. Gender differences in study findings were also uncovered.
   Results of this study suggest that bullying behaviors are detrimental to student social-emotional well-being, regardless of whom the perpetrator may be, and that being bullied by siblings is associated with similar outcomes as traditional bullying.
C1 [Coyle, Samantha; Demaray, Michelle K.; Malecki, Christine K.; Tennant, Jaclyn E.; Klossing, Jacqueline] Northern Illinois Univ, 400 Psychol Comp Sci Bldg, De Kalb, IL 60115 USA.
RP Coyle, S (reprint author), Northern Illinois Univ, 400 Psychol Comp Sci Bldg, De Kalb, IL 60115 USA.
EM sjcoyle09@gmail.com; mkdemaray@niu.edu; cmaleki@niu.edu;
   jaclyn.tennant@gmail.com; jklossing@gmail.com
OI Coyle, Samantha/0000-0002-3240-5120
NR 67
TC 5
Z9 5
U1 0
U2 37
PU SPRINGER
PI NEW YORK
PA 233 SPRING ST, NEW YORK, NY 10013 USA
SN 1053-1890
EI 1573-3319
J9 CHILD YOUTH CARE FOR
JI Child Youth Care Forum
PD DEC
PY 2017
VL 46
IS 6
BP 895
EP 922
DI 10.1007/s10566-017-9412-3
PG 28
WC Psychology, Developmental
SC Psychology
GA FM4BN
UT WOS:000414956100007
DA 2020-02-16
ER

PT J
AU Nystrom, B
   Bengtsson, H
AF Nystrom, Beatrice
   Bengtsson, Hans
TI A psychometric evaluation of the Temperament in Middle Childhood
   Questionnaire (TMCQ) in a Swedish sample
SO SCANDINAVIAN JOURNAL OF PSYCHOLOGY
LA English
DT Article
DE Temperament; middle childhood; questionnaire; evaluation
ID REINFORCEMENT SENSITIVITY THEORY; DEVELOPMENTAL PSYCHOPATHOLOGY;
   HIERARCHICAL STRUCTURE; EXECUTIVE ATTENTION; EARLY ADOLESCENCE;
   EFFORTFUL CONTROL; RISK-TAKING; FIT INDEXES; PERSONALITY; BEHAVIOR
[truncated: 1,330,430 more chars]
