# Supplementary material for: Mapping Phenomena Relevant to Adolescent Emotion Regulation: A Text-Mining Systematic Review
Source: Adolesc Res Rev. 2021 May 21;7(1):127–39. doi: 10.1007/s40894-021-00160-7 (PMC8138847; doi:10.1007/s40894-021-00160-7)
Supplement: Supplementary file 1 — Supplementary file1 (ZIP 54379 kb) [file 40894_2021_160_MOESM1_ESM.zip › veni_sysrev-master/recs/savedrecs6.txt]

FN Clarivate Analytics Web of Science
VR 1.0
PT J
AU Hong, RY
   Lee, SSM
   Chng, RY
   Zhou, YQ
   Tsai, FF
   Tan, SH
AF Hong, Ryan Y.
   Lee, Stephanie S. M.
   Chng, Ren Ying
   Zhou, Yuqi
   Tsai, Fen-Fang
   Tan, Seok Hui
TI Developmental Trajectories of Maladaptive Perfectionism in Middle
   Childhood
SO JOURNAL OF PERSONALITY
LA English
DT Article
ID DEPRESSIVE SYMPTOMS; 5-FACTOR MODEL; COLLEGE-STUDENTS; SCHOOL-STUDENTS;
   MENTAL-HEALTH; PERSONALITY; TEMPERAMENT; CHILDREN; SCALE; ADOLESCENTS
AB The developmental trajectories of maladaptive perfectionism, along with their consequences and origins, were examined in middle childhood. A sample of Singaporean children and their parents (N=302) were recruited for a longitudinal study when the children were 7 years old. Subsequent follow-up assessments were made at ages 8, 9, and 11. A multimethod approach was adopted where parent reports, child reports, and observational data on a dyadic interaction task were obtained. Using latent class growth modeling, four distinct classes were obtained for critical self-oriented perfectionism (SOP-C), whereas two classes emerged for socially prescribed perfectionism (SPP). Children with high and/or increasing SOP-C and SPP trajectories constituted 60% and 78% of the sample, respectively. For both SOP-C and SPP, trajectories with high initial status were associated with higher internalizing and externalizing symptoms. Parental intrusiveness and negative parenting predicted high and/or increasing SOP-C trajectories, whereas the child temperament dimension of surgency predicted high SPP trajectory. Both SOP-C and SPP trajectories tended to co-occur, suggesting a mutually reinforcing process. This study yields important findings that help advance current understanding of the emergence and developmental pathways of maladaptive perfectionism in children.
C1 [Hong, Ryan Y.; Lee, Stephanie S. M.; Chng, Ren Ying; Zhou, Yuqi; Tsai, Fen-Fang; Tan, Seok Hui] Natl Univ Singapore, Singapore, Singapore.
RP Hong, RY (reprint author), Natl Univ Singapore, Dept Psychol, 9 Arts Link, Singapore 117570, Singapore.
EM ryan.hong@nus.edu.sg
OI Hong, Ryan/0000-0003-0450-5930
FU Family Research Fund [FRF 2008-1]; Singapore Children's Society
FX The authors disclosed receipt of the following financial support for the
   research, authorship, and/or publication of this article: Preparation of
   this manuscript was supported by the Family Research Fund grant (FRF
   2008-1) administered by the Ministry of Social and Family Development in
   Singapore to Ryan Y. Hong, Seok Hui Tan, and Fen-Fang Tsai, with Ren
   Ying Chng and Yuqi Zhou as undergraduate/graduate research assistants,
   and by a research grant award administered by the Singapore Children's
   Society to Stephanie S. M. Lee. The content-including the methods,
   findings, and results-is solely the authors' responsibility and does not
   represent the endorsement and views of the grant-administering
   organizations.
NR 78
TC 14
Z9 14
U1 2
U2 13
PU WILEY
PI HOBOKEN
PA 111 RIVER ST, HOBOKEN 07030-5774, NJ USA
SN 0022-3506
EI 1467-6494
J9 J PERS
JI J. Pers.
PD JUN
PY 2017
VL 85
IS 3
BP 409
EP 422
DI 10.1111/jopy.12249
PG 14
WC Psychology, Social
SC Psychology
GA ET9QL
UT WOS:000400642500010
PM 26919690
DA 2020-02-16
ER

PT J
AU Rollings, KA
   Wells, NM
   Evans, GW
   Bednarz, A
   Yang, YZ
AF Rollings, Kimberly A.
   Wells, Nancy M.
   Evans, Gary W.
   Bednarz, Amanda
   Yang, Yizhao
TI Housing and neighborhood physical quality: Children's mental health and
   motivation
SO JOURNAL OF ENVIRONMENTAL PSYCHOLOGY
LA English
DT Article
DE Housing quality; Neighborhood quality; Mental health; Built environment;
   Children
ID ALLOSTATIC LOAD; CHILDHOOD; POVERTY; STRESS; RISK
AB This longitudinal study examined relations between the physical quality of housing, neighborhood, and their interactive effect on the life course development of 341 U.S. rural children from ages 9-24 years. Standardized instruments assessed housing quality (structural, clutter/cleanliness, indoor climate, hazards. crowding/privacy) and neighborhood quality (street connectivity, density, land use mix; proximate building/sidewalk conditions; neighborhood stability; proximity to nature/amenities). Analyses focused on two critical components of child development: 1) psychological health and 2) helplessness. Growth curve analyses with multilevel modeling revealed that lower quality housing was associated with poorer psychological health (internalizing and externalizing symptoms) as well as marginally more helplessness on a behavioral task over 15 years, from ages 9-24 years. All analyses statistically controlled for income level. Neither neighborhood quality nor its interaction with housing quality was related to psychological health or motivation. (C) 2017 Elsevier Ltd. All rights reserved.
C1 [Rollings, Kimberly A.] Univ Notre Dame, Sch Architecture, 110 Bond Hall, Notre Dame, IN 46556 USA.
   [Wells, Nancy M.] Cornell Univ, Design & Environm Anal, 1411 Martha Van Rensselaer Hall, Ithaca, NY 14853 USA.
   [Evans, Gary W.] Cornell Univ, Design & Environm Anal, Human Dev, 1411 Martha Van Rensselaer Hall, Ithaca, NY 14853 USA.
   [Evans, Gary W.] Cornell Univ, Bronfenbrenner Ctr Translat Res, 1411 Martha Van Rensselaer Hall, Ithaca, NY 14853 USA.
   [Bednarz, Amanda; Yang, Yizhao] Univ Oregon, Dept Planning Publ Policy & Management, 115 Hendricks Hall, Eugene, OR 97403 USA.
RP Rollings, KA (reprint author), Univ Notre Dame, Sch Architecture, 110 Bond Hall, Notre Dame, IN 46556 USA.
EM krolling@nd.edu; nmw2@cornell.edu; gwel@cornell.edu; yizhao@uoregon.edu
FU John D and Catherine T. MacArthur Foundation: How Housing Matters to
   Families Communities; John D and Catherine T. MacArthur Foundation:
   Network on Socioeconomic Status and Health; William T. Grant Foundation
FX This study was supported by funding from the John D and Catherine T.
   MacArthur Foundation: How Housing Matters to Families & Communities, and
   the Network on Socioeconomic Status and Health; as well as the William
   T. Grant Foundation.
NR 44
TC 7
Z9 7
U1 5
U2 31
PU ACADEMIC PRESS LTD- ELSEVIER SCIENCE LTD
PI LONDON
PA 24-28 OVAL RD, LONDON NW1 7DX, ENGLAND
SN 0272-4944
J9 J ENVIRON PSYCHOL
JI J. Environ. Psychol.
PD JUN
PY 2017
VL 50
BP 17
EP 23
DI 10.1016/j.jenvp.2017.01.004
PG 7
WC Environmental Studies; Psychology, Multidisciplinary
SC Environmental Sciences & Ecology; Psychology
GA ES4QT
UT WOS:000399520500004
DA 2020-02-16
ER

PT J
AU Caulfield, JI
   Caruso, MJ
   Michael, KC
   Bourne, RA
   Chirichella, NR
   Klein, LC
   Craig, T
   Bonneau, RH
   August, A
   Cavigelli, SA
AF Caulfield, Jasmine I.
   Caruso, Michael J.
   Michael, Kerry C.
   Bourne, Rebecca A.
   Chirichella, Nicole R.
   Klein, Laura C.
   Craig, Timothy
   Bonneau, Robert H.
   August, Avery
   Cavigelli, Sonia A.
TI Peri-adolescent asthma symptoms cause adult anxiety-related behavior and
   neurobiological processes in mice
SO BEHAVIOURAL BRAIN RESEARCH
LA English
DT Article
DE Adolescence Anxiety; Asthma; House dust mite; Methacholine; Sex
   differences
ID ELEVATED PLUS-MAZE; DEPRESSION-LIKE BEHAVIORS; PITUITARY-ADRENAL AXIS;
   CHRONIC SOCIAL STRESS; SEROTONIN TRANSPORTER; PREFRONTAL CORTEX;
   SEX-DIFFERENCES; ENVIRONMENTAL ENRICHMENT; PSYCHIATRIC-DISORDERS; AIRWAY
   INFLAMMATION
AB Human and animal studies have shown that physical challenges and stressors during adolescence can have significant influences on behavioral and neurobiological development associated with internalizing disorders such as anxiety and depression. Given the prevalence of asthma during adolescence and increased rates of internalizing disorders in humans with asthma, we used a mouse model to test if and which symptoms of adolescent allergic asthma (airway inflammation or labored breathing) cause adult anxiety- and depression-related behavior and brain function. To mimic symptoms of allergic asthma in young BALB/cJ mice (postnatal days [P] 7-57; N=98), we induced lung inflammation with repeated intranasal administration of house dust mite extract (most common aeroallergen for humans) and bronchoconstriction with aerosolized methacholine (non-selective muscarinic receptor agonist). Three experimental groups, in addition to a control group, included: (1) "Airway inflammation only", allergen exposure 3 times/week, (2) "Labored breathing only", methacholine exposure once/week, and (3) "Airway inflammation + Labored breathing", allergen and methacholine exposure. Compared to controls, mice that experienced methacholine-induced labored breathing during adolescence displayed a similar to 20% decrease in time on open arms of the elevated plus maze in early adulthood (P60), a similar to 30% decrease in brainstem serotonin transporter (SERT) mRNA expression and a similar to 50% increase in hippocampal serotonin receptor la (5Htrla) and corticotropin releasing hormone receptor 1 (Crhrl) expression in adulthood (P75). This is the first evidence that experimentally-induced clinical symptoms of adolescent asthma alter adult anxiety-related behavior and brain function several weeks after completion of asthma manipulations. (C) 2017 Elsevier B.V. All rights reserved.
C1 [Caulfield, Jasmine I.; Caruso, Michael J.; Michael, Kerry C.; Bourne, Rebecca A.; Chirichella, Nicole R.; Klein, Laura C.; Cavigelli, Sonia A.] Penn State Univ, Dept Biobehav Hlth, 219 Biobehav Hlth Bldg, University Pk, PA 16802 USA.
   [Caulfield, Jasmine I.; Cavigelli, Sonia A.] Penn State Univ, Huck Inst Life Sci, 219 Biobehav Hlth Bldg, University Pk, PA 16802 USA.
   [Caulfield, Jasmine I.; Caruso, Michael J.; Cavigelli, Sonia A.] Penn State Univ, Ctr Brain Behav & Cognit, University Pk, PA 16802 USA.
   [August, Avery] Cornell Univ, Dept Microbiol & Immunol, C5 171 Vet Med Ctr, Ithaca, NY 14853 USA.
   [Bonneau, Robert H.] Penn State Univ, Coll Med, Dept Microbiol & Immunol, 500 Univ Dr, Hershey, PA 17033 USA.
   [Bonneau, Robert H.] Penn State Univ, Coll Med, Dept Pediat, 500 Univ Dr, Hershey, PA 17033 USA.
   [Craig, Timothy] Penn State Hershey, Dept Med, Hershey, PA 17033 USA.
   [Craig, Timothy] Penn State Hershey, Dept Pediat, Allergy Asthma & Immunol Sect, Hershey, PA 17033 USA.
   [Michael, Kerry C.] Univ Minnesota, Dept Psychol, Morris, MN 56267 USA.
RP Cavigelli, SA (reprint author), Penn State Univ, Dept Biobehav Hlth, 219 Biobehav Hlth Bldg, University Pk, PA 16802 USA.
EM joc5376@psu.edu; mjc5038@psu.edu; kmichael@morris.umn.edu;
   rac5105@psu.edu; nrc5113@psu.edu; lxk18@psu.edu; tcraig@hmc.psu.edu;
   rbonneau@psu.edu; averyaugust@cornell.edu; sac34@psu.edu
RI Caruso, Michael/P-1612-2019
FU National Institutes of HealthUnited States Department of Health & Human
   ServicesNational Institutes of Health (NIH) - USA [1R21MH092667-01A1];
   Pennsylvania State Institute for Neuroscience
FX This work was supported by the National Institutes of Health
   (1R21MH092667-01A1) and Pennsylvania State Institute for Neuroscience.
NR 102
TC 2
Z9 3
U1 0
U2 6
PU ELSEVIER SCIENCE BV
PI AMSTERDAM
PA PO BOX 211, 1000 AE AMSTERDAM, NETHERLANDS
SN 0166-4328
EI 1872-7549
J9 BEHAV BRAIN RES
JI Behav. Brain Res.
PD MAY 30
PY 2017
VL 326
BP 244
EP 255
DI 10.1016/j.bbr.2017.02.046
PG 12
WC Behavioral Sciences; Neurosciences
SC Behavioral Sciences; Neurosciences & Neurology
GA EV3SB
UT WOS:000401678300027
PM 28284954
OA Green Accepted
DA 2020-02-16
ER

PT J
AU Garaigordobil, M
   Bernaras, E
   Jaureguizar, J
   Machimbarrena, JM
AF Garaigordobil, Maite
   Bernaras, Elena
   Jaureguizar, Joana
   Machimbarrena, Juan M.
TI Childhood Depression: Relation to Adaptive, Clinical and Predictor
   Variables
SO FRONTIERS IN PSYCHOLOGY
LA English
DT Article
DE child depression; correlations; predictor variables; stress; resilience;
   self-concept; social skills; psychosomatic problems
ID PROTECTIVE FACTORS; ADULT DEPRESSION; SELF-ESTEEM; SYMPTOMS;
   ADOLESCENCE; PREVALENCE
AB The study had two goals: (1) to explore the relations between self-assessed childhood depression and other adaptive and clinical variables (2) to identify predictor variables of childhood depression. Participants were 420 students aged 7-10 years old (53.3% boys, 46.7% girls). Results revealed: (1) positive correlations between depression and clinical maladjustment, school maladjustment, emotional symptoms, internalizing and externalizing problems, problem behaviors, emotional reactivity, and childhood stress; and (2) negative correlations between depression and personal adaptation, global self-concept, social skills, and resilience (sense of competence and affiliation). Linear regression analysis including the global dimensions revealed 4 predictors of childhood depression that explained 50.6% of the variance: high clinical maladjustment, low global self-concept, high level of stress, and poor social skills. However, upon introducing the sub-dimensions, 9 predictor variables emerged that explained 56.4% of the variance: many internalizing problems, low family self-concept, high anxiety, low responsibility, low personal self-assessment, high social stress, few aggressive behaviors toward peers, many health/psychosomatic problems, and external locus of control. The discussion addresses the importance of implementing prevention programs for childhood depression at early ages.
C1 [Garaigordobil, Maite; Machimbarrena, Juan M.] Univ Basque Country, Dept Personal Assessment & Psychol Treatments, Fac Psychol, San Sebastian, Spain.
   [Bernaras, Elena] Univ Basque Country, Dept Dev & Educ Psychol, Fac Educ Philosophy & Anthropol, San Sebastian, Spain.
   [Jaureguizar, Joana] Univ Basque Country, Dept Dev & Educ Psychol, Univ Coll Teaching Trathing, Bilbao, Spain.
RP Garaigordobil, M (reprint author), Univ Basque Country, Dept Personal Assessment & Psychol Treatments, Fac Psychol, San Sebastian, Spain.
EM maite.garaigordobil@ehu.eus
RI Jaureguizar, Joana/AAA-6112-2019; Bernaras, Elena/Q-5305-2019;
   Garaigordobil, Maite/C-8969-2011; Machimbarrena, Juan
   Manuel/K-2911-2017; Iturrioz, Elena Bernaras/H-4904-2011; Jaureguizar,
   Joana/K-6964-2017
OI Jaureguizar, Joana/0000-0001-5289-5967; Bernaras,
   Elena/0000-0003-3264-4276; Garaigordobil, Maite/0000-0002-8621-6245;
   Machimbarrena, Juan Manuel/0000-0002-5506-3661; Jaureguizar,
   Joana/0000-0001-5289-5967
FU ALICIA KOPLOWITZ Foundation [FP15/62]
FX The present study has been financed by the ALICIA KOPLOWITZ Foundation
   (FP15/62).
NR 36
TC 9
Z9 9
U1 0
U2 18
PU FRONTIERS MEDIA SA
PI LAUSANNE
PA AVENUE DU TRIBUNAL FEDERAL 34, LAUSANNE, CH-1015, SWITZERLAND
SN 1664-1078
J9 FRONT PSYCHOL
JI Front. Psychol.
PD MAY 18
PY 2017
VL 8
AR 821
DI 10.3389/fpsyg.2017.00821
PG 9
WC Psychology, Multidisciplinary
SC Psychology
GA EV3NR
UT WOS:000401666700002
PM 28572787
OA DOAJ Gold, Green Published
DA 2020-02-16
ER

PT J
AU Jalling, C
   Elgan, TH
   Tengstrom, A
   Birgegard, A
AF Jalling, Camilla
   Elgan, Tobias H.
   Tengstrom, Anders
   Birgegard, Andreas
TI Gender-specific predictors of at-risk adolescents' hazardous alcohol
   use-a cohort study
SO SUBSTANCE ABUSE TREATMENT PREVENTION AND POLICY
LA English
DT Article
DE Heavy episodic drinking; Risk-use of alcohol; Externalizing behavior;
   Adolescents; Peers; Problem-behavior theory
ID IDENTIFICATION TEST AUDIT; SUBSTANCE USE; USE DISORDERS; LONGITUDINAL
   ASSOCIATIONS; PUBERTAL MATURATION; PROBLEM DRINKING; HEAVY DRINKING;
   BEHAVIOR; DELINQUENCY; VALIDITY
AB Background: Previous research has found strong associations between adolescents' hazardous alcohol use and their perception of peer behavior, as well as own spending money and a range of antisocial behaviors. However, there is insufficient evidence of gender-specific predictors among adolescents with elevated antisocial behavior and alcohol use to design effective selective interventions. The aims of this study were to test short-term predictors of Heavy Episodic Drinking (HED) and risk-use of alcohol among 12-18-year-old females and males with elevated externalizing and delinquent behavior, and alcohol use.
   Methods: Eighty-five females, 77 males, and their parents, originally recruited for a parent intervention, were assessed at baseline and 6 months later with several validated instruments measuring externalizing and internalizing behavior, alcohol use, psychosocial distress, and delinquency.
   Results: The perception of peer drinking significantly predicted both genders' HED and risk-use, and also externalizing behavior predicted female risk-use. Rule-breaking behavior and social problems predicted both HED and risk-use among males, while rule-breaking predicted female HED and social problems predicted female risk-use. The parents' ratings of externalizing behavior predicted only their sons' risk-use. Lastly, no differences in prediction strength were found to be statistically significant differences between genders.
   Conclusions: Females and males shared several predictors of hazardous alcohol use, and perception of peer drinking emerged as a strong predictor. This suggests that interventions may target both genders' hazardous use of alcohol, and should address peer-resisting skills.
C1 [Jalling, Camilla; Elgan, Tobias H.] Karolinska Inst, Dept Clin Neurosci, Ctr Psychiat Res, STAD, Norra Stn Gatan 69, SE-11364 Stockholm, Sweden.
   [Jalling, Camilla; Elgan, Tobias H.; Tengstrom, Anders; Birgegard, Andreas] Stockholm Cty Council, Stockholm Hlth Care Serv, Norra Stn Gatan 69, SE-11364 Stockholm, Sweden.
   [Birgegard, Andreas] Karolinska Inst, Dept Clin Neurosci, Ctr Psychiat Res, KATS, Norra Stn Gatan 69, SE-11364 Stockholm, Sweden.
   [Tengstrom, Anders] Karolinska Inst, Dept Clin Neurosci, Ctr Psychiat Res, Norra Stn Gatan 69, SE-11364 Stockholm, Sweden.
RP Jalling, C (reprint author), Karolinska Inst, Dept Clin Neurosci, Ctr Psychiat Res, STAD, Norra Stn Gatan 69, SE-11364 Stockholm, Sweden.; Jalling, C (reprint author), Stockholm Cty Council, Stockholm Hlth Care Serv, Norra Stn Gatan 69, SE-11364 Stockholm, Sweden.
EM camilla.jalling@ki.se
RI Elgan, Tobias/AAD-5281-2019; Birgegard, Andreas/H-3194-2019
OI Elgan, Tobias/0000-0001-6406-4685; Birgegard,
   Andreas/0000-0003-1220-9680; Jalling, Camilla/0000-0001-5905-2110
FU Swedish Research Council for Health, Working Life and Welfare (FORTE)
   [2009-1705]
FX This study was funded by the Swedish Research Council for Health,
   Working Life and Welfare (FORTE) [reg. number: 2009-1705]. The funding
   source was not involved at any stage of the research.
NR 59
TC 1
Z9 1
U1 0
U2 5
PU BMC
PI LONDON
PA CAMPUS, 4 CRINAN ST, LONDON N1 9XW, ENGLAND
EI 1747-597X
J9 SUBST ABUSE TREAT PR
JI Subst/ Abus. Treatment Prev. Pol.
PD MAY 15
PY 2017
VL 12
AR 23
DI 10.1186/s13011-017-0105-6
PG 10
WC Substance Abuse
SC Substance Abuse
GA EV3FR
UT WOS:000401643900001
PM 28506295
OA DOAJ Gold, Green Published
DA 2020-02-16
ER

PT J
AU Trossman, R
   Stojanovski, S
   Viviano, J
   Voineskos, A
   Wheeler, A
AF Trossman, Rebecca
   Stojanovski, Sonja
   Viviano, Joseph
   Voineskos, Aristotle
   Wheeler, Anne
TI Internalizing Symptoms are Differentially Associated with Resting State
   Default Mode Connectivity in Youth with a History of Traumatic Brain
   Injury
SO BIOLOGICAL PSYCHIATRY
LA English
DT Meeting Abstract
CT 72nd Annual Scientific Convention and Meeting of the
   Society-of-Biological-Psychiatry (SOBP)
CY MAY 18-20, 2017
CL San Diego, CA
SP Soc Biol Psychiat
DE Mild Traumatic Brain Injury; Resting state functional connectivity; Mood
   disorders; Default Mode Network; Anxiety Disorders
C1 [Trossman, Rebecca; Stojanovski, Sonja; Wheeler, Anne] Hosp Sick Children, Toronto, ON, Canada.
   [Stojanovski, Sonja; Voineskos, Aristotle; Wheeler, Anne] Univ Toronto, Toronto, ON, Canada.
   [Viviano, Joseph; Voineskos, Aristotle] Ctr Addict & Mental Hlth, Toronto, ON, Canada.
RI Voineskos, Aristotle/J-5014-2013; Wheeler, Anne/V-1215-2019
FU SickKids Foundation; FedEx Catalyst Scholarship
FX Supported By: SickKids Foundation; FedEx Catalyst Scholarship
NR 0
TC 0
Z9 0
U1 0
U2 2
PU ELSEVIER SCIENCE INC
PI NEW YORK
PA 360 PARK AVE SOUTH, NEW YORK, NY 10010-1710 USA
SN 0006-3223
EI 1873-2402
J9 BIOL PSYCHIAT
JI Biol. Psychiatry
PD MAY 15
PY 2017
VL 81
IS 10
SU S
MA 607
BP S245
EP S246
DI 10.1016/j.biopsych.2017.02.477
PG 2
WC Neurosciences; Psychiatry
SC Neurosciences & Neurology; Psychiatry
GA ET5SZ
UT WOS:000400348700604
DA 2020-02-16
ER

PT J
AU Cisler, JM
AF Cisler, Josh M.
TI Childhood Trauma and Functional Connectivity between Amygdala and Medial
   Prefrontal Cortex: A Dynamic Functional Connectivity and Large-Scale
   Network Perspective
SO FRONTIERS IN SYSTEMS NEUROSCIENCE
LA English
DT Article
DE early life trauma; amygdala; functional connectivity; dynamic functional
   connectivity
ID POSTTRAUMATIC-STRESS-DISORDER; BRAIN NETWORKS; INTERNALIZING SYMPTOMS;
   NEUROCIRCUITRY MODELS; MODULAR ORGANIZATION; COMMUNITY STRUCTURE;
   CHILDREN; MALTREATMENT; RELIABILITY; COGNITION
AB Altered functional connectivity (FC) between the medial prefrontal cortex (mPFC) and amygdala is widely implicated as a neural mechanism explaining risk for psychopathology among those exposed to early life trauma. Nonetheless, contemporary neuroimaging research has shifted toward large-scale network models of brain function, and it is not clear how this common bi-nodal finding fits into larger-scale network models. Here, using dynamic functional connectivity (DFC) approaches combined with large-scale network analyses, the larger role of bi-nodal FC between mPFC and amygdala among a sample of adolescent girls is investigated. The sample was comprised of 30 healthy control girls and 26 girls exposed to either physical or sexual assault who underwent a resting-state scan during 3T MRI. DFC using a sliding window approach was used to create weighted, undirected, graphs from the resting-state data following parcellation with a 215 regions-of-interest (ROI) atlas. Using a priori ROI, the predicted finding of lessor FC between mPFC and amygdala as a function of early life trauma was replicated in this sample. By contrast, early life trauma was associated with greater large-scale network modularity. Using a dynamic FC approach, it is also demonstrated that within-subject variability in this bi-nodal FC closely tracks within-subject fluctuations in large-scale network patterns, including connectivity between a limbic and default mode network (in which the amygdala and mPFC nodes belong, respectively) as well as overall modular organization. These results suggest that bi-nodal FC, such as amygdala-mPFC FC, may generally reflect larger-scale network patterns. Future research is necessary to understand whether these associations between nodal FC and large-scale network organization better reflect top-down processes (larger-scale network organization drives bi-nodal FC) or bottom-up processes (bi-nodal FC drives larger-scale network organization) and the related impact of early life trauma.
C1 [Cisler, Josh M.] Univ Wisconsin, Dept Psychiat, Madison, WI 53706 USA.
RP Cisler, JM (reprint author), Univ Wisconsin, Dept Psychiat, Madison, WI 53706 USA.
EM jcisler2@wisc.edu
FU National Institute of Mental HealthUnited States Department of Health &
   Human ServicesNational Institutes of Health (NIH) - USANIH National
   Institute of Mental Health (NIMH) [MH106860, MH108753]
FX Portions of this work were supported by grants MH106860 and MH108753
   from the National Institute of Mental Health.
NR 42
TC 7
Z9 7
U1 1
U2 14
PU FRONTIERS MEDIA SA
PI LAUSANNE
PA AVENUE DU TRIBUNAL FEDERAL 34, LAUSANNE, CH-1015, SWITZERLAND
EI 1662-5137
J9 FRONT SYST NEUROSCI
JI Front. Syst. Neurosci.
PD MAY 11
PY 2017
VL 11
AR 29
DI 10.3389/fnsys.2017.00029
PG 11
WC Neurosciences
SC Neurosciences & Neurology
GA EV3KD
UT WOS:000401656800003
PM 28553208
OA DOAJ Gold, Green Published
DA 2020-02-16
ER

PT J
AU Meszaros, G
   Horvath, LO
   Balazs, J
AF Meszaros, Gergely
   Horvath, Lili Olga
   Balazs, Judit
TI Self-injury and externalizing pathology: a systematic literature review
SO BMC PSYCHIATRY
LA English
DT Article
DE NSSI: nonsuicidal self-injury; DSH: deliberate self-harm; SIB:
   self-injurious behaviour; self-injury; externalization; ADHD: attention
   deficit hyperactivity disorder; CD: conduct disorder; ODD: oppositional
   defiant disorder; psychopathology; psychiatric disorder
ID DEFICIT-HYPERACTIVITY DISORDER; ATTENTION-DEFICIT/HYPERACTIVITY
   DISORDER; INTERMITTENT EXPLOSIVE DISORDER; HIGH-SCHOOL-STUDENTS; SUICIDE
   ATTEMPTS; PSYCHIATRIC-PATIENTS; ADOLESCENT GIRLS; ADHD SYMPTOMS; HARM
   BEHAVIOR; FOLLOW-UP
AB Background: During the last decade there is a growing scientific interest in nonsuicidal self-injury (NSSI). The aim of the current paper was to review systematically the literature with a special focus on the associations between self-injurious behaviours and externalizing psychopathology. An additional aim was to review terminology and measurements of self-injurious behaviour and the connection between self-injurious behaviours and suicide in the included publications.
   Methods: A systematic literature search was conducted on 31st December 2016 in five databases (PubMed, OVID Medline, OVID PsycINFO, Scopus, Web of Science) with two categories of search terms (1. nonsuicidal self-injury, non-suicidal self-injury, NSSI, self-injurious behaviour, SIB, deliberate self-harm, DSH, self-injury; 2. externalizing disorder, attention deficit hyperactivity disorder, ADHD, conduct disorder, CD, oppositional defiant disorder, OD, ODD).
   Results: Finally 35 papers were included. Eleven different terms were found for describing self-injurious behaviours and 20 methods for measuring it. NSSI has the clearest definition. All the examined externalizing psychopathologies had strong associations with self-injurious behaviours according to: higher prevalence rates in externalizing groups than in control groups, higher externalizing scores on the externalizing scales of questionnaires, higher symptom severity in self-injurious groups. Eight studies investigated the relationship between suicide and self-injurious behaviours and found high overlap between the two phenomena and similar risk factors.
   Conclusions: Based on the current findings the association between externalizing psychopathology and self-injurious behaviours has been proven by the scientific literature. Similarly to other reviews on self-injurious behaviours the confusion in terminology and methodology was noticed. NSSI is suggested for use as a distinct term. Further studies should investigate the role of comorbid conditions in NSSI, especially when internalizing and externalizing pathologies are both presented.
C1 [Meszaros, Gergely] Semmelweis Univ, Mental Hlth Sci Sch PhD, Ulloi Ut 26, H-1085 Budapest, Hungary.
   [Meszaros, Gergely; Balazs, Judit] Vadaskert Child Psychiat Hosp & Outpatient Clin, Lipotmezei Ut 1-5, H-1021 Budapest, Hungary.
   [Horvath, Lili Olga] Eotvos Lorand Univ, Doctoral Sch Psychol, Izabella Utca 46, Budapest, Hungary.
   [Horvath, Lili Olga; Balazs, Judit] Eotvos Lorand Univ, Inst Psychol, Izabella Utca 46, Budapest, Hungary.
RP Meszaros, G (reprint author), Semmelweis Univ, Mental Hlth Sci Sch PhD, Ulloi Ut 26, H-1085 Budapest, Hungary.; Meszaros, G (reprint author), Vadaskert Child Psychiat Hosp & Outpatient Clin, Lipotmezei Ut 1-5, H-1021 Budapest, Hungary.
EM meszaros.gergely.83@gmail.com
RI Meszaros, Gergely/P-5277-2014
OI Meszaros, Gergely/0000-0003-3255-1029
FU Janos Bolyai Research Scholarship of the Hungarian Academy of
   SciencesHungarian Academy of Sciences; OTKAOrszagos Tudomanyos Kutatasi
   Alapprogramok (OTKA) [K108336]
FX Judit Balazs was supported by the Janos Bolyai Research Scholarship of
   the Hungarian Academy of Sciences.
NR 56
TC 12
Z9 13
U1 0
U2 14
PU BIOMED CENTRAL LTD
PI LONDON
PA 236 GRAYS INN RD, FLOOR 6, LONDON WC1X 8HL, ENGLAND
SN 1471-244X
J9 BMC PSYCHIATRY
JI BMC Psychiatry
PD MAY 3
PY 2017
VL 17
AR 160
DI 10.1186/s12888-017-1326-y
PG 21
WC Psychiatry
SC Psychiatry
GA FA4WA
UT WOS:000405442700002
PM 28468644
OA DOAJ Gold, Green Published
DA 2020-02-16
ER

PT J
AU Reissner, V
   Knollmann, M
   Burgmann-Kaden, B
   Mikoteit, T
   Hebebrand, J
   Wolfle, S
AF Reissner, Volker
   Knollmann, Martin
   Burgmann-Kaden, Bianca
   Mikoteit, Thomas
   Hebebrand, Johannes
   Woelfle, Sebastian
TI School absenteeism in adolescents from families receiving unemployment
   benefits
SO FORENSISCHE PSYCHIATRIE PSYCHOLOGIE KRIMINOLOGIE
LA German
DT Article
DE Age; Gender; Absence pattern; Socioeconomic factors; School dropout
ID PSYCHIATRIC-DISORDERS; REFUSAL; YOUTH; INVENTORY; BEHAVIOR; CHILDREN;
   TRUANCY
AB Prevalence rates for school absenteeism vary between 5% and 10% depending on the definition of school absenteeism and the sample investigated. Studies of adolescents show associations between school absenteeism and psychiatric disorders. Apart from substance use, delinquency, school dropout as well as the transition phase between school and vocational training are associated with the externalizing form of school absenteeism. Anxiety and depression are related to the internalizing type of absenteeism. Parental unemployment in particular can negatively affect the children with respect to psychological and social well- being. This study examined the prevalence of school absenteeism in adolescents from parents receiving unemployment benefits. It examined the feasibility of a psychiatric liaison department counseling on school absenteeism at a vocational services center. A total of 977 adolescents aged between 15 and 16.9 years living with unemployed parents in a major German city were systematically asked by the vocational services center to send a written confirmation of their school affiliation and copies of their latest school report. A school report was sent in by 785 adolescents from which the number of missed days at school, either with or without an excuse were evaluated. The mental stress was measured in a subgroup with severe absenteeism (9 out of 60 participants with more than 60 h skipped). Out of 785 adolescents 21.1% were inexcusably absent from class for at least 2.5 days during half a school year. There was a positive correlation between excused and unexcused absenteeism, which was associated with class level and a retarded school development. Because of a low participation rate for the subgroup with severe absenteeism the psychopathological assessment could not be fully undertaken.
C1 [Reissner, Volker; Knollmann, Martin; Hebebrand, Johannes; Woelfle, Sebastian] Univ Klin Essen, Klin Psychiat Psychosomat & Psychotherapie Kindes, LVR Klinikum Essen, Wickenburgstr 21, D-45147 Essen, Germany.
   [Burgmann-Kaden, Bianca; Mikoteit, Thomas] JobCtr Essen, Essen, Germany.
RP Reissner, V (reprint author), Univ Klin Essen, Klin Psychiat Psychosomat & Psychotherapie Kindes, LVR Klinikum Essen, Wickenburgstr 21, D-45147 Essen, Germany.
EM volker.reissner@uni-due.de
NR 29
TC 0
Z9 0
U1 1
U2 6
PU SPRINGER HEIDELBERG
PI HEIDELBERG
PA TIERGARTENSTRASSE 17, D-69121 HEIDELBERG, GERMANY
SN 1862-7072
EI 1862-7080
J9 FORENS PSYCHIATR PSY
JI Forens. Psychiatr. Psychol. Kriminol.
PD MAY
PY 2017
VL 11
IS 2
BP 133
EP 140
DI 10.1007/s11757-017-0414-7
PG 8
WC Psychiatry
SC Psychiatry
GA FB0SB
UT WOS:000405853700007
DA 2020-02-16
ER

PT J
AU Moesgen, D
   Klein, M
   Dyba, J
AF Moesgen, Diana
   Klein, Michael
   Dyba, Janina
TI Substance Use Disorders and Parenthood - Challenges and Interventions
SO SUCHTTHERAPIE
LA German
DT Article
DE substance use Disorders; parenthood; parenting; family; children
ID PARENTING INTERVENTIONS; CHILDREN; DEPENDENCE; SYMPTOMS; ABUSE
AB Children from substance-involved families are exposed to various stressors in their family life. Especially problematic parenting behavior as a result of the parental substance use, like e.g. neglect and other dysfunctional parenting practices, pose a great developmental risk factor for these children. As a consequence, children frequently develop externalizing and internalizing symptoms or own substance-related problems. Despite their relevance, parenting trainings for substance-abusing parents in particular are scarce in Germany. However, there are several US-American behavioral and attachment based programs for substance-abusing parents that have been proven effective.
C1 [Moesgen, Diana; Klein, Michael; Dyba, Janina] Katholische Hsch NRW, Deutsch Inst Sucht & Pravent Forsch, Worthstr 10, D-50668 Cologne, Germany.
RP Moesgen, D (reprint author), Katholische Hsch NRW, Deutsch Inst Sucht & Pravent Forsch, Worthstr 10, D-50668 Cologne, Germany.
EM d.moesgen@katho-nrw.de
NR 37
TC 1
Z9 1
U1 0
U2 1
PU GEORG THIEME VERLAG KG
PI STUTTGART
PA RUDIGERSTR 14, D-70469 STUTTGART, GERMANY
SN 1439-9903
EI 1439-989X
J9 SUCHTTHERAPIE
JI Suchttherapie
PD MAY
PY 2017
VL 18
IS 2
BP 65
EP 72
DI 10.1055/s-0043-03060
PG 8
WC Psychiatry
SC Psychiatry
GA FA7DI
UT WOS:000405604700005
DA 2020-02-16
ER

PT J
AU Schreier, A
   Pogue, JK
   Hansen, DJ
AF Schreier, Alayna
   Pogue, Jessica K.
   Hansen, David J.
TI Impact of child sexual abuse on non-abused siblings: A review with
   implications for research and practice
SO AGGRESSION AND VIOLENT BEHAVIOR
LA English
DT Review
DE Siblings; Child sexual abuse; Family violence
ID LONGITUDINAL ASSOCIATIONS; SOCIAL SUPPORT; DIFFERENTIAL TREATMENT;
   RELATIONSHIP QUALITY; MIDDLE CHILDHOOD; DISCLOSURE; VICTIMS; FAMILY;
   VICTIMIZATION; PSYCHOPATHOLOGY
AB Research has widely supported the numerous negative outcomes for victims of child sexual abuse (CSA), but little attention has been paid to the experiences of non-abused, non-offending siblings following the victim's disclosure. This review presents evidence indicating that this overlooked sibling population merits both clinical and research attention. Siblings may experience significant emotional and behavioral responses to the victim's disclosure due to changes within the family system. A sibling's internalizing and externalizing behaviors can increase family distress post-abuse, while a supportive sibling can contribute to the victim's recovery. The current state of clinical services for siblings is described. Services including the entire family have been found to be especially beneficial in reducing the negative impact of CSA. Although siblings may present to treatment with subclinical symptoms of distress on average, there is a heterogeneity in emotional and behavioral responses similar to that found in victims. There are currently no measures designed to specifically capture the sibling's experience and impairment following the victim's CSA. Recommendations for future research are provided. (C) 2016 Elsevier Ltd. All rights reserved.
C1 [Schreier, Alayna; Pogue, Jessica K.; Hansen, David J.] Univ Nebraska, Dept Psychol, Lincoln, NE 68583 USA.
RP Schreier, A (reprint author), Univ Nebraska, Dept Psychol, Lincoln, NE 68583 USA.
EM alayna.schreier@gmail.com
NR 100
TC 0
Z9 0
U1 0
U2 11
PU PERGAMON-ELSEVIER SCIENCE LTD
PI OXFORD
PA THE BOULEVARD, LANGFORD LANE, KIDLINGTON, OXFORD OX5 1GB, ENGLAND
SN 1359-1789
EI 1873-6335
J9 AGGRESS VIOLENT BEH
JI Aggress. Violent Behav.
PD MAY-JUN
PY 2017
VL 34
BP 254
EP 262
DI 10.1016/j.avb.2016.11.011
PG 9
WC Criminology & Penology; Psychology, Multidisciplinary
SC Criminology & Penology; Psychology
GA EZ6AB
UT WOS:000404799700026
DA 2020-02-16
ER

PT J
AU Akhmetova, OA
   Slobodskaya, HR
AF Akhmetova, O. A.
   Slobodskaya, H. R.
TI PERSONALITY AS A PARTIAL MEDIATOR BETWEEN REINFORCEMENT SENSITIVITY AND
   MENTAL HEALTH
SO PSIKHOLOGICHESKII ZHURNAL
LA Russian
DT Article
DE reinforcement sensitivity; mental health; personality; mediation;
   adolescents
ID 5 FACTOR MODEL; 5-FACTOR MODEL; ADOLESCENTS; ANXIETY; IMPULSIVITY;
   PUNISHMENT; CHILDREN; BEHAVIOR; BIS/BAS; REWARD
AB In accordance with Reinforcement Sensitivity Theory previous studies have demonstrated the association of individual differences in the sensitivity of two basic brain systems that respond to punishing and rewarding stimuli with variations in personality and psychopathology. However, the underlying mechanisms between these constructs remain largely unknown. The aim of the current study was to test whether personality acted as a mediator between sensitivity to reward and punishment on the one hand and internalizing and externalizing problems on the other hand. Mediation was tested in a sample of 1559 adolescents using a set of regressions. Results indicate that sensitivity to reward and punishment contribute to personality differences, which, in turn, predict internalizing and externalizing problems.
C1 [Akhmetova, O. A.; Slobodskaya, H. R.] FSBI Sci Res Inst Physiol & Basic Med SB RAMS, Fed State Budgetary Sci Inst Sci Res Inst Physiol, Sect Dev Individual & Adaptat Children & Adolesce, Timakova St 4,Post Off Novosibirsk 117,POB 237, Novosibirsk 630117, Russia.
RP Akhmetova, OA (reprint author), FSBI Sci Res Inst Physiol & Basic Med SB RAMS, Fed State Budgetary Sci Inst Sci Res Inst Physiol, Sect Dev Individual & Adaptat Children & Adolesce, Timakova St 4,Post Off Novosibirsk 117,POB 237, Novosibirsk 630117, Russia.
EM o.akhmetova@physiol.ru; hslob@physiol.ru
RI Slobodskaya, Helena/B-3534-2012; Akhmetova, Olga/K-1774-2018;
   Slobodskaya, Helena/I-2934-2019
OI Slobodskaya, Helena/0000-0003-2076-0691; 
FU Russian Science FoundationRussian Science Foundation (RSF)
   [16-18-00003]; Russian Foundation for Basic ResearchRussian Foundation
   for Basic Research (RFBR) [16-06-00022]
FX This work is supported by Russian Science Foundation grant No
   16-18-00003 and Russian Foundation for Basic Research grant No
   16-06-00022.
NR 37
TC 1
Z9 2
U1 0
U2 3
PU MEZHDUNARODNAYA KNIGA
PI MOSCOW
PA 39 DIMITROVA UL., MOSCOW, 113095, RUSSIA
SN 0205-9592
J9 PSIKHOL ZH
JI Psikhologicheskii Zhurnal
PD MAY-JUN
PY 2017
VL 38
IS 3
BP 32
EP 43
DI 10.7868/S0205959217030035
PG 12
WC Psychology, Multidisciplinary
SC Psychology
GA EZ6MC
UT WOS:000404831000003
DA 2020-02-16
ER

PT J
AU Hannum, E
   Hu, LC
AF Hannum, Emily
   Hu, Li-Chung
TI Chronic undernutrition, short-term hunger, and student functioning in
   rural northwest China
SO INTERNATIONAL JOURNAL OF EDUCATIONAL DEVELOPMENT
LA English
DT Article
DE Hunger; Height-for-age; Dropout; Internalizing problems; Externalizing
   problems; Non-cognitive behavior
ID EXTERNALIZING BEHAVIOR PROBLEMS; EARLY-CHILDHOOD; PSYCHOSOCIAL
   STIMULATION; EDUCATIONAL PERFORMANCE; DEVELOPING-COUNTRIES; SHAANXI
   PROVINCE; FOOD INSECURITY; LOW-INCOME; CHILDREN; MALNUTRITION
AB Chronic undernutrition and hunger remain significant problems for children, in global perspective, and may have important implications for children's ability to function effectively at school. In this paper, we capitalize on a longitudinal data set of children in 100 villages in Gansu Province to estimate differences in achievement, behavior, and long-term persistence associated with chronic undernourishment and short term hunger. We show that chronic undernourishment and short-term hunger relate to children's school functioning in distinct ways: chronically undernourished children have poorer literacy acquisition and subsequent school persistence, while children who report subjective hunger have more behavioral problems. (C) 2016 Published by Elsevier Ltd.
C1 [Hannum, Emily] Univ Penn, Dept Sociol, 3718 Locust Walk, Philadelphia, PA 19104 USA.
   [Hu, Li-Chung] Natl Chengchi Univ, Dept Sociol, 64,Sect 2,Zhinan Rd, Taipei 11605, Taiwan.
RP Hannum, E (reprint author), Univ Penn, Dept Sociol, 3718 Locust Walk, Philadelphia, PA 19104 USA.
EM hannumem@soc.upenn.edu; Ichu@nccu.edu.tw
FU United Kingdom Economic and Social Research CouncilEconomic & Social
   Research Council (ESRC); Department for International Development [ESRC
   RES-167-25-0250]; Spencer Foundation Small and Major Grants Programs;
   World Bank; NIHUnited States Department of Health & Human
   ServicesNational Institutes of Health (NIH) - USA [1R01TW005930-01,
   5R01TW005930-02]; Population Studies Center at the University of
   Pennsylvania (National Institutes of Health - National Institute on
   Aging) [P30 AG12836]; Population Studies Center at the University of
   Pennsylvania (Boettner Center for Pensions and Retirement Security at
   the University of Pennsylvania); Population Studies Center at the
   University of Pennsylvania (National Institutes of Health - National
   Institute of Child Health and Development Population Research
   Infrastructure Program) [R24 HD-044964]
FX Data collection for the Gansu Survey of Children and Families was
   supported by grants from the United Kingdom Economic and Social Research
   Council and Department for International Development (ESRC
   RES-167-25-0250), the Spencer Foundation Small and Major Grants
   Programs, the World Bank, and NIH Grants 1R01TW005930-01 and
   5R01TW005930-02. The authors acknowledge additional research support
   from the Population Studies Center at the University of Pennsylvania
   (National Institutes of Health - National Institute on Aging, Grant
   number P30 AG12836, the Boettner Center for Pensions and Retirement
   Security at the University of Pennsylvania, and National Institutes of
   Health - National Institute of Child Health and Development Population
   Research Infrastructure Program R24 HD-044964).
NR 53
TC 2
Z9 2
U1 0
U2 8
PU PERGAMON-ELSEVIER SCIENCE LTD
PI OXFORD
PA THE BOULEVARD, LANGFORD LANE, KIDLINGTON, OXFORD OX5 1GB, ENGLAND
SN 0738-0593
EI 1873-4871
J9 INT J EDUC DEV
JI Int. J. Educ. Dev.
PD MAY
PY 2017
VL 54
BP 26
EP 38
DI 10.1016/j.ijedudev.2016.12.002
PG 13
WC Education & Educational Research
SC Education & Educational Research
GA EZ1UJ
UT WOS:000404496000005
DA 2020-02-16
ER

PT J
AU Groh, AM
   Narayan, AJ
   Bakermans-Kranenburg, MJ
   Roisman, GI
   Vaughn, BE
   Fearon, RMP
   van IJzendoorn, MH
AF Groh, Ashley M.
   Narayan, Angela J.
   Bakermans-Kranenburg, Marian J.
   Roisman, Glenn I.
   Vaughn, Brian E.
   Fearon, R. M. Pasco
   van IJzendoorn, Marinus H.
TI Attachment and Temperament in the Early Life Course: A Meta-Analytic
   Review
SO CHILD DEVELOPMENT
LA English
DT Review
ID INFANT-MOTHER ATTACHMENT; EARLY-CHILDHOOD; DISORGANIZED ATTACHMENT;
   INDIVIDUAL-DIFFERENCES; MATERNAL SENSITIVITY; STRANGE SITUATION;
   DIFFERENTIAL SUSCEPTIBILITY; SOCIAL COMPETENCE; 2ND YEAR; SECURITY
AB This meta-analytic review examines the association between early attachment (assessed at 1-5 years) and child temperament (assessed at birth-12 years), and compares the strength of this association with recently documented meta-analytic associations between early attachment and social competence, externalizing behavior, and internalizing symptoms. Based on 109 independent samples (N = 11,440) of diverse socioeconomic and ethnic backgrounds, temperament was weakly associated with attachment (in) security (d =.14, CI [0.08, 0.19]) but modestly associated with resistant attachment (d =.30, CI [0.21, 0.40]). Temperament was not significantly associated with avoidant (d =.10, CI [-0.02, 0.19]) or disorganized (d =.11, CI [-0.03, 0.25]) attachment. Across developmental domains, early attachment security was more strongly associated with social competence and externalizing behaviors than internalizing symptoms and temperament.
C1 [Groh, Ashley M.] Univ Missouri, 204B McAlester Hall, Columbia, MO 65211 USA.
   [Narayan, Angela J.] Univ Calif San Francisco, San Francisco, CA 94143 USA.
   [Bakermans-Kranenburg, Marian J.; van IJzendoorn, Marinus H.] Leiden Univ, Leiden, Netherlands.
   [Roisman, Glenn I.] Univ Minnesota, Minneapolis, MN 55455 USA.
   [Vaughn, Brian E.] Auburn Univ, Auburn, AL 36849 USA.
   [Fearon, R. M. Pasco] UCL, London, England.
RP Groh, AM (reprint author), Univ Missouri, 204B McAlester Hall, Columbia, MO 65211 USA.
EM groha@missouri.edu
RI van IJzendoorn, Marinus/I-1379-2012; van IJzendoorn, Marinus/P-4907-2019
OI van IJzendoorn, Marinus/0000-0003-1144-454X; ,
   marian/0000-0001-7763-0711; Fearon, Richard/0000-0003-1847-8443
FU National Institute of Child Health and Human Development through the
   Center for Developmental Science, University of North Carolina at Chapel
   Hill [T32-HD07376]; Netherlands Organization for Scientific Research
   (SPINOZA, VICI); Consortium on Individual Development - Gravitation
   program of the Dutch Ministry of Education, Culture, and Science;
   Netherlands Organization for Scientific Research (NWO)Netherlands
   Organization for Scientific Research (NWO) [024.001.003]; European
   Research CouncilEuropean Research Council (ERC) [AdG 669249]; National
   Science FoundationNational Science Foundation (NSF) [BCS 1251322];
   National Institute of Food and AgricultureUnited States Department of
   Agriculture (USDA)National Institute of Food and Agriculture
   [ALA042-1-14021]
FX Ashley M. Groh was supported by a postdoctoral fellowship provided by
   the National Institute of Child Health and Human Development
   (T32-HD07376) through the Center for Developmental Science, University
   of North Carolina at Chapel Hill. Marinus H. van IJzendoorn and Marian
   J. Bakermans-Kranenburg were supported by research awards from the
   Netherlands Organization for Scientific Research (SPINOZA, VICI) and the
   Consortium on Individual Development which is funded through the
   Gravitation program of the Dutch Ministry of Education, Culture, and
   Science and the Netherlands Organization for Scientific Research (NWO,
   Grant 024.001.003). Marian J. Bakermans-Kranenburg was also supported by
   the European Research Council (AdG 669249). Brian E. Vaughn was
   supported by the National Science Foundation (BCS 1251322) and the
   National Institute of Food and Agriculture (Hatch Grant ALA042-1-14021).
NR 80
TC 11
Z9 11
U1 1
U2 39
PU WILEY
PI HOBOKEN
PA 111 RIVER ST, HOBOKEN 07030-5774, NJ USA
SN 0009-3920
EI 1467-8624
J9 CHILD DEV
JI Child Dev.
PD MAY-JUN
PY 2017
VL 88
IS 3
BP 770
EP 795
DI 10.1111/cdev.12677
PG 26
WC Psychology, Educational; Psychology, Developmental
SC Psychology
GA EZ0ON
UT WOS:000404405500008
PM 27868182
DA 2020-02-16
ER

PT J
AU Alakortes, J
   Fyrsten, J
   Bloigu, R
   Carter, AS
   Moilanen, IK
   Ebeling, HE
AF Alakortes, Jaana
   Fyrsten, Jenni
   Bloigu, Risto
   Carter, Alice S.
   Moilanen, Irma K.
   Ebeling, Hanna E.
TI PARENTAL REPORTS OF EARLY SOCIOEMOTIONAL AND BEHAVIORAL PROBLEMS: DOES
   THE FATHER'S VIEW MAKE A DIFFERENCE?
SO INFANT MENTAL HEALTH JOURNAL
LA English
DT Article
DE CBCL; father; infant mental health; parental agreement; parenting stress
ID EMOTIONAL ASSESSMENT; INTERPARENT AGREEMENT; CHILD PSYCHOPATHOLOGY;
   PSYCHIATRIC-DISORDERS; YOUNG-CHILDREN; RATING-SCALES; MOTHERS;
   PREVALENCE; DISCREPANCIES; RELIABILITY
AB Although both mothers and fathers are essential sources of information to address early socioemotional/behavioral (SEB) problems, there continues to be a dearth of studies considering both parental views. A sample of 208 toddlers (M-age = 19.3 months) was recruited through public child health centers. Both parents of 172 toddlers (76 boys, 96 girls) completed the Child Behavior Checklist (CBCL) 1-5 (T.M. Achenbach & L.A. Rescorla, 2000; Finnish translation by F. Almqvist, 2001). Correspondence (intraclass correlation coefficients; ICCs) between the maternal and paternal CBCL ratings was good (.64) for the Internalizing and excellent (.76) for the Externalizing and Total Problems scores whereas ICCs varied from .45 for the Withdrawn to .76 for the Sleep Problems and Aggressive Behavior syndrome scores. Regarding discrepancies, mothers consistently reported higher CBCL scale scores than did fathers. Most significant differences between the parental ratings were found on the Aggressive Behavior syndrome, Externalizing, and Total Problems scales. Interparental rating discrepancies increased with elevations in the corresponding CBCL scale scores. Positive correlations were found between maternal, but not paternal, parenting stress and interparental rating discrepancies on the CBCL. The observed differences between maternal and paternal ratings highlight the importance of gathering reports from both parents when assessing early SEB problems. The findings are more profoundly discussed in the article.
C1 [Alakortes, Jaana; Fyrsten, Jenni; Bloigu, Risto; Moilanen, Irma K.; Ebeling, Hanna E.] Univ Oulu, Oulu, Finland.
   [Alakortes, Jaana; Moilanen, Irma K.; Ebeling, Hanna E.] Oulu Univ Hosp, Oulu, Finland.
   [Carter, Alice S.] Univ Massachusetts Boston, Boston, MA USA.
RP Alakortes, J (reprint author), Univ Oulu, PEDEGO Res Unit, Clin Child Psychiat, POB 26, Oulu 90029, Finland.; Alakortes, J (reprint author), Oulu Univ Hosp, POB 26, Oulu 90029, Finland.
EM jjalakortes@gmail.com
OI Carter, Alice/0000-0001-9861-1560
FU Alma and K.A. Snellman Foundation, Oulu, Finland; Emil Aaltonen
   Foundation, Finland; Finnish Brain Foundation Terttu Arajarvi Trust,
   Finland; Mannerheim League for Child Welfare (research foundation),
   Finland; Paivikki and Sakari Sohlberg Foundation, Finland; Sigrid
   Juselius Foundation, FinlandSigrid Juselius Foundation; Stockmann
   Foundation, Finland; Thule Institute, University of Oulu, Finland;
   Finnish government for Northern Ostrobothnia Hospital District
FX We declare no conflicts of interest. The study was approved by the
   Regional Ethics Committee of the Northern Ostrobothnia Hospital District
   and the Municipal Boards of the Social and Health Care Units of the City
   of Oulu and performed in accordance with the ethical standards laid down
   in the 1964 Declaration of Helsinki and its later amendments. The
   funding sources mentioned in the acknowledgments had no involvement in
   the collection, analysis, or interpretation of data; in the writing of
   the report; or in the decision to submit the article for publication. We
   are grateful to the families and healthcare nurses who participated in
   the study as well as to statistician Leena Joskitt, who helped us to
   process data. The research was supported by grants from the Alma and
   K.A. Snellman Foundation, Oulu, Finland; the Emil Aaltonen Foundation,
   Finland; Finnish Brain Foundation Terttu Arajarvi Trust, Finland; the
   Mannerheim League for Child Welfare (research foundation), Finland; the
   Paivikki and Sakari Sohlberg Foundation, Finland; the Sigrid Juselius
   Foundation, Finland; the Stockmann Foundation, Finland; the Thule
   Institute, University of Oulu, Finland, and the research funding by the
   Finnish government for the Northern Ostrobothnia Hospital District.
NR 62
TC 3
Z9 3
U1 1
U2 8
PU WILEY
PI HOBOKEN
PA 111 RIVER ST, HOBOKEN 07030-5774, NJ USA
SN 0163-9641
EI 1097-0355
J9 INFANT MENT HEALTH J
JI Infant Ment. Health J.
PD MAY-JUN
PY 2017
VL 38
IS 3
BP 363
EP 377
DI 10.1002/imhj.21644
PG 15
WC Psychology, Developmental
SC Psychology
GA EY9AZ
UT WOS:000404292800004
PM 28476071
DA 2020-02-16
ER

PT J
AU Otterpohl, N
   Stranghoener, D
   Vierhaus, M
   Schwinger, M
AF Otterpohl, Nantje
   Stranghoener, Daniela
   Vierhaus, Marc
   Schwinger, Malte
TI Anger regulation and school-related somatic complaints in children with
   special educational needs: A longitudinal study
SO LEARNING AND INDIVIDUAL DIFFERENCES
LA English
DT Article
DE Somatic complaints; Emotion regulation; Anger; Intelligence; Children;
   Special educational needs; Longitudinal study
ID MEDICALLY UNEXPLAINED SYMPTOMS; LEARNING-DISABILITIES; INTERNALIZING
   PROBLEMS; EMOTION REGULATION; ADOLESCENTS; DISORDERS; CHILDHOOD;
   ANXIETY; STRESS; MOOD
AB Somatic complaints are a widespread problem among children, and are considered as an important precursor to internalizing problems. Particularly, children with special educational needs are at risk of suffering from school related somatic complaints. However, there is a lack of research on the role of anger regulation for the development of somatic complaints. Moreover, studies on underlying mechanisms are scarce. We assumed that the effect of anger regulation on somatic complaints is mediated by school-related affect, and that the effect of anger regulation on school-related affect is moderated by intelligence. A representative German sample of 467 elementary school children with special educational needs participated in the study. We collected longitudinal data at two measurement occasions (Grade 3 and Grade 4). Children were asked about their use of adaptive anger regulation strategies, their school-related affect, and their somatic complaints in school, and they completed an intelligence test at the first measurement point. Somatic complaints again were assessed one year later. As expected, adaptive anger regulation strategies were not related directly to somatic complaints, but were positively related to school-related affect, which, in turn, predicted decreased somatic complaints over and above initial levels. Also, as expected, children higher in intelligence benefitted more from using adaptive anger regulation strategies in terms of school-related affect. Our findings support the assumption that adaptive anger regulation strategies and intelligence may be important protective factors and potential starting points in the prevention of somatic complaints in children with special educational needs.
C1 [Otterpohl, Nantje] Justus Liebig Univ Giessen, Dept Psychol & Sports, Otto Behaghel Str 10F, D-35394 Giessen, Germany.
   [Stranghoener, Daniela; Vierhaus, Marc] Bielefeld Univ, Dept Psychol & Sports, Bielefeld, Germany.
   [Schwinger, Malte] Philipps Univ Marburg, Dept Psychol, Marburg, Germany.
RP Otterpohl, N (reprint author), Justus Liebig Univ Giessen, Dept Psychol & Sports, Otto Behaghel Str 10F, D-35394 Giessen, Germany.
EM nantje.otterpohl@psychol.uni-giessen.de
FU German Federal Ministry of Education and Research (BMBF)Federal Ministry
   of Education & Research (BMBF) [01JC1101]
FX The study reported in this article was supported by a grant from the
   German Federal Ministry of Education and Research (BMBF; 01JC1101) to
   the second author. We wish to thank Anastasia Byler for native-speaker
   advice.
NR 72
TC 0
Z9 0
U1 2
U2 12
PU ELSEVIER
PI AMSTERDAM
PA RADARWEG 29, 1043 NX AMSTERDAM, NETHERLANDS
SN 1041-6080
EI 1873-3425
J9 LEARN INDIVID DIFFER
JI Learn. Individ. Differ.
PD MAY
PY 2017
VL 56
BP 59
EP 67
DI 10.1016/j.lindif.2017.05.001
PG 9
WC Psychology, Educational
SC Psychology
GA EY7XG
UT WOS:000404204900006
DA 2020-02-16
ER

PT J
AU Cromer, KD
   Villodas, MT
AF Cromer, Kelly D.
   Villodas, Miguel T.
TI Post-traumatic stress as a pathway to psychopathology among adolescents
   at high-risk for victimization
SO CHILD ABUSE & NEGLECT
LA English
DT Article
DE Childhood victimization; Child maltreatment; Poly-vidimization;
   Post-traumatic stress; Adolescent psychopathology
ID POLY-VICTIMIZATION; SUBSTANCE USE; FIT INDEXES; EXPOSURE; TRAUMA;
   VIOLENCE; MALTREATMENT; CHILDREN; YOUTH; PTSD
AB Objective: Victimization by violence elevates adolescents' risk for developing internalizing and externalizing psychopathology. Recent findings suggest that disruptions in developmental processes associated with post-traumatic stress (PTS) reactions may partially account for the relationship between victimization and the subsequent development of psychopathology during adolescence. The present study tested the temporal sequencing of these associations using multi-informant measurements in a large, diverse sample of adolescents at high-risk for victimization.
   Method: Data were collected from a multi-site consortium of prospective studies, the Longitudinal Studies of Child Abuse and Neglect (LONGSCAN). Information about 833 youth's victimization experiences (i.e., direct, indirect, familial, and non-familial violence), PTS, and affective, anxiety, attention-deficit/hyperactivity disorder (ADHD), oppositional defiant disorder (ODD), and conduct disorder (CD) symptoms were gathered from youth and their caregivers during biannual face-to-face interviews when youth were between the ages of 4 and 14 years, and continuously from official child protective services records.
   Results: Structural equation modeling revealed that cumulative victimization contributed to elevations in youth and caregiver reported late childhood and early adolescent psychopathology. While PTS mediated the association between victimization and youth reported ADHD, ODD, CD, major depressive, and generalized anxiety symptoms during adolescence, it only mediated the association between victimization and caregiver reported affective symptoms.
   Conclusions: PTS reactions following childhood victimization partially accounted for escalations in psychopathology during the transition to adolescence. These findings underscore the importance of integrating trauma-informed assessment and intervention approaches with at-risk adolescents. Researchers should determine whether trauma-focused interventions sufficiently ameliorate other psychopathology among victimized adolescents or if additional interventions components are necessary. (C) 2017 Elsevier Ltd. All rights reserved.
C1 [Cromer, Kelly D.; Villodas, Miguel T.] Florida Int Univ, Ctr Children & Families, Main Off DM 256,11200 SW 8th St, Miami, FL 33199 USA.
RP Cromer, KD (reprint author), Florida Int Univ, Ctr Children & Families, Main Off DM 256,11200 SW 8th St, Miami, FL 33199 USA.
EM kcromer@fiu.edu; mvilloda@fiu.edu
NR 59
TC 3
Z9 3
U1 0
U2 18
PU PERGAMON-ELSEVIER SCIENCE LTD
PI OXFORD
PA THE BOULEVARD, LANGFORD LANE, KIDLINGTON, OXFORD OX5 1GB, ENGLAND
SN 0145-2134
EI 1873-7757
J9 CHILD ABUSE NEGLECT
JI Child Abuse Negl.
PD MAY
PY 2017
VL 67
BP 182
EP 192
DI 10.1016/j.chiabu.2017.02.025
PG 11
WC Family Studies; Psychology, Social; Social Work
SC Family Studies; Psychology; Social Work
GA EW7MF
UT WOS:000402693500017
PM 28279865
DA 2020-02-16
ER

PT J
AU Hagborg, JM
   Tidefors, I
   Fahlke, C
AF Hagborg, Johan Melander
   Tidefors, Inga
   Fahlke, Claudia
TI Gender differences in the association between emotional maltreatment
   with mental, emotional, and behavioral problems in Swedish adolescents
SO CHILD ABUSE & NEGLECT
LA English
DT Article
DE Adolescence; Emotional abuse; Emotional maltreatment; Emotional neglect;
   Gender; Mental health
ID CHILDHOOD PSYCHOLOGICAL MALTREATMENT; DIFFICULTIES QUESTIONNAIRE;
   PSYCHOMETRIC PROPERTIES; DEPRESSIVE SYMPTOMS; TRAUMA QUESTIONNAIRE; LIFE
   SATISFACTION; SEXUAL-ABUSE; STRENGTHS; CHILDREN; VERSION
AB Emotional maltreatment is a common form of child abuse with a powerful negative impact on mental health. The aim of this study was to examine the effect of emotional maltreatment on mental health and mental well-being in a general population of Swedish 12- to 13-year old girls and boys. Data was collected via self-report questionnaires in classroom settings from 1134 students. Emotional maltreatment had significant effects on mental health and mental well-being for both girls and boys. Moreover, there were significant interaction effects between gender and levels of emotional maltreatment. Girls reported decreased mental health and mental well-being at lower degrees of emotional maltreatment compared to boys. Furthermore, girls reported larger decreases in mental health in response to exposure of emotional maltreatment. For internalizing symptoms, mental wellbeing and psychosomatic symptoms, exposure level of emotional maltreatment seemed to magnify the gender differences. For externalizing symptoms, there were no differences between girls and boys in the group reporting no emotional maltreatment and the increase in externalizing symptoms were of equal magnitude for both genders. Given the impact of emotional maltreatment on mental health in the general population, results from this study implies that a trauma-informed perspective is necessary in understanding gender differences in mental health in early adolescence. Further research is needed in order to understand the underlying processes generating the differences in girls and boys responses to emotional maltreatment. (C) 2017 The Authors. Published by Elsevier Ltd.
C1 [Hagborg, Johan Melander; Tidefors, Inga; Fahlke, Claudia] Univ Gothenburg, Dept Psychol, Box 500, S-40530 Gothenburg, Sweden.
RP Hagborg, JM (reprint author), Univ Gothenburg, Dept Psychol, Box 500, S-40530 Gothenburg, Sweden.
EM johan.hagborg@psy.gu.se; inga.tidefors@psy.gu.se;
   claudia.fahlke@psy.gu.se
RI Stromwall, Leif A/H-3984-2011
OI Stromwall, Leif A/0000-0002-3039-0252
FU Swedish Research Council (VR)Swedish Research Council [259-2012-25];
   Swedish Research Council for Health, Working Life and Welfare (FORTE);
   Sweden's Innovation Agency (VINNOVA)Vinnova; Swedish Research Council
   FormasSwedish Research CouncilSwedish Research Council Formas;
   Safstaholm Foundation [ST-2014-023]; Sunnerdahl Disability Foundation
   [40-14]; Futurum, Jonkoping County [2014/3821-271]; FORTESwedish
   Research CouncilSwedish Research Council for Health Working Life &
   Welfare (Forte) [2015-0058]
FX A major financial contribution was granted in a combined decision (No.
   259-2012-25) from four Swedish research foundations: Swedish Research
   Council (VR); Swedish Research Council for Health, Working Life and
   Welfare (FORTE); Sweden's Innovation Agency (VINNOVA); and The Swedish
   Research Council Formas. Additional contributions were granted from
   Safstaholm Foundation (No. ST-2014-023), Sunnerdahl Disability
   Foundation (No. 40-14), Futurum, Jonkoping County (No. 2014/3821-271)
   and FORTE (No. 2015-0058).
NR 62
TC 6
Z9 6
U1 0
U2 20
PU PERGAMON-ELSEVIER SCIENCE LTD
PI OXFORD
PA THE BOULEVARD, LANGFORD LANE, KIDLINGTON, OXFORD OX5 1GB, ENGLAND
SN 0145-2134
EI 1873-7757
J9 CHILD ABUSE NEGLECT
JI Child Abuse Negl.
PD MAY
PY 2017
VL 67
BP 249
EP 259
DI 10.1016/j.chiabu.2017.02.033
PG 11
WC Family Studies; Psychology, Social; Social Work
SC Family Studies; Psychology; Social Work
GA EW7MF
UT WOS:000402693500023
PM 28284047
OA Other Gold
DA 2020-02-16
ER

PT J
AU Steine, IM
   Winje, D
   Skogen, JC
   Krystal, JH
   Milde, AM
   Bjorvatn, B
   Nordhus, IH
   Gronli, J
   Pallesen, S
AF Steine, Iris M.
   Winje, Dagfinn
   Skogen, Jens Christoffer
   Krystal, John H.
   Milde, Anne Marita
   Bjorvatn, Bjorn
   Nordhus, Inger Hilde
   Gronli, Janne
   Pallesen, Stale
TI Posttraumatic symptom profiles among adult survivors of childhood sexual
   abuse: A longitudinal study
SO CHILD ABUSE & NEGLECT
LA English
DT Article
DE Childhood sexual abuse; Adult survivors of childhood sexual abuse;
   Posttraumatic stress symptom trajectories; Longitudinal symptom outcomes
ID EMOTION REGULATION DIFFICULTIES; SOCIAL SUPPORT; STRESS-DISORDER;
   MENTAL-HEALTH; PSYCHOMETRIC PROPERTIES; MULTIDIMENSIONAL SCALE;
   HIPPOCAMPAL VOLUME; LIFETIME DIAGNOSIS; TRAUMA; IMPACT
AB In the present study, our aim was to examine longitudinal posttraumatic stress symptom (PTSS) trajectories in a Norwegian sample of adults who had experienced sexual abuse during childhood, and to identify predictors of PTSS-trajectory belongingness. The sample consisted of 138 adult survivors of childhood sexual abuse (96.4% women, mean age = 42.9 years, mean age at the first abuse = 5.9 years), recruited from support centers for sexual abuse survivors. The majority (78.3%) reported penetrative abuse, and a large proportion of the sample reported that the perpetrator was a biological parent (38.4%) or someone they trusted (76.1%), reflecting a high severity level of the abusive experiences. Latent Profile Analyses revealed the best overall fit for a two PTSS-trajectories model; one trajectory characterized by sub-clinical and decreasing level of PISS (54.9%), and the other by high and slightly decreasing level of PTSS (45.1%). Increased odds for belonging to the trajectory with clinical level symptoms was found among those who reported higher levels of exposure to other types of childhood maltreatment (OR = 3.69, p = 0.002), sexual abuse enforced by physical violence (OR = 3.04, p = 0.003) or threats (OR = 2.56, p = 0.014), very painful sexual abuse (OR = 2.73, p = 0.007), or who had experienced intense anxiety, helplessness or fear during the abuse (OR = 2.97, p = 0.044). Those in the trajectory with clinical level PTSS reported lower levels of perceived social support and more relational difficulties compared to those in the sub-clinical PTSS trajectory. In conclusion, different longitudinal PTSS trajectories can be found among adult survivors of childhood sexual abuse. Significant predictors of PTSS-trajectory belongingness are discussed alongside their potential implications for preventive efforts and clinical interventions. (C) 2017 Elsevier Ltd. All rights reserved.
C1 [Steine, Iris M.; Winje, Dagfinn; Nordhus, Inger Hilde] Univ Bergen, Dept Clin Psychol, Christiesgate 12, N-5015 Bergen, Norway.
   [Steine, Iris M.] Univ Calif Berkeley, Dept Psychol, 4123 Tolman Hall, Berkeley, CA 94720 USA.
   [Skogen, Jens Christoffer] Norwegian Inst Publ Hlth, Dept Publ Mental Hlth, Div Mental Hlth, Christiesgate 13, N-5020 Bergen, Norway.
   [Krystal, John H.] VA Natl Ctr PTSD, Clin Neurosci Div, 950 Campbell Ave, West Haven, CT 06516 USA.
   [Krystal, John H.] Yale Univ, Sch Med, Dept Psychiat, 300 George St,Suite 901, New Haven, CT 06511 USA.
   [Milde, Anne Marita] Reg Ctr Child & Youth Mental Hlth & Child Welf, Postbox 7810, N-5020 Bergen, Norway.
   [Milde, Anne Marita; Gronli, Janne] Univ Bergen, Dept Biol & Med Psychol, Jonas Lies Vei 91, N-5009 Bergen, Norway.
   [Bjorvatn, Bjorn] Univ Bergen, Dept Global Publ Hlth & Primary Hlth Care, Kalfarveien 31, N-5018 Bergen, Norway.
   [Bjorvatn, Bjorn; Pallesen, Stale] Haukeland Hosp, Norwegian Competence Ctr Sleep Disorders, POB 1400, N-5021 Bergen, Norway.
   [Nordhus, Inger Hilde] Univ Oslo, Inst Basic Med Sci, POB 1110, N-0317 Oslo, Norway.
   [Gronli, Janne] Washington State Univ, POB 1495, Spokane, WA 99210 USA.
   [Pallesen, Stale] Univ Bergen, Dept Psychosocial Sci, Christiesgate 12, N-5015 Bergen, Norway.
RP Steine, IM (reprint author), Univ Bergen, Dept Clin Psychol, Christiesgate 12, N-5015 Bergen, Norway.
EM iris.steine@uib.no
FU Meltzer Foundation; Norway-America Association (NORAM); "National
   Program for Integrated Clinical Specialist and PhD-training for
   Psychologists in Norway"; Ministry of Education and Research; Ministry
   of Health and Care Services; regional Health authorities; Norwegian
   Psychological Association
FX This work was supported by the Meltzer Foundation, the Norway-America
   Association (NORAM), and the "National Program for Integrated Clinical
   Specialist and PhD-training for Psychologists in Norway"; a joint
   cooperation between the Universities of Bergen, Oslo, Tromso, and
   Trondheim (The Norwegian University of Science and Technology), the
   regional Health authorities, and the Norwegian Psychological
   Association, funded jointly by The Ministry of Education and Research
   and The Ministry of Health and Care Services.
NR 88
TC 5
Z9 5
U1 0
U2 7
PU PERGAMON-ELSEVIER SCIENCE LTD
PI OXFORD
PA THE BOULEVARD, LANGFORD LANE, KIDLINGTON, OXFORD OX5 1GB, ENGLAND
SN 0145-2134
EI 1873-7757
J9 CHILD ABUSE NEGLECT
JI Child Abuse Negl.
PD MAY
PY 2017
VL 67
BP 280
EP 293
DI 10.1016/j.chiabu.2017.03.002
PG 14
WC Family Studies; Psychology, Social; Social Work
SC Family Studies; Psychology; Social Work
GA EW7MF
UT WOS:000402693500026
PM 28327414
DA 2020-02-16
ER

PT J
AU Ameli, V
   Meinck, F
   Munthali, A
   Ushie, B
   Langhaug, L
AF Ameli, Vira
   Meinck, Franziska
   Munthali, Alistair
   Ushie, Boniface
   Langhaug, Lisa
TI Associations between adolescent experiences of violence in Malawi and
   gender-based attitudes, internalizing, and externalizing behaviors
SO CHILD ABUSE & NEGLECT
LA English
DT Article
DE Child abuse; Gender-based violence; Risk factors; Violence prevention;
   Malawi
ID SHONA SYMPTOM QUESTIONNAIRE; INTIMATE PARTNER VIOLENCE; MIDDLE-INCOME
   COUNTRIES; CHILD SEXUAL-ABUSE; MENTAL-HEALTH; DISORDERS; TRIAL;
   VICTIMIZATION; PREVALENCE; AFRICA
AB Little is known about adolescent exposure to and factors associated with violence in Malawi. The aim of this research was to describe the prevalence of exposure to violence among adolescents in Malawi, and test the hypotheses that such exposures are associated with gender-based violent attitudes, and with internalizing and externalizing problems. In 2014, 561 primary school pupils were interviewed (50% girls), and logistic regression analysis was performed on gender-stratified data, adjusting for sociodemographic differences. Both girls and boys had witnessed domestic violence (28.5% & 29.6%), experienced emotional abuse at home (23.1% & 22.9%), physical abuse at home (28.1% & 30.4%), physical abuse at school (42.4% & 36.4%), and been bullied (33.8% & 39.6%). Among girls, internalized violent attitudes towards women were associated with emotional abuse at home (OR 2.1) and physical abuse at school (OR 1.7). Condoning rape was associated with physical abuse at school (OR 1.9). Bullying perpetration was associated with emotional abuse at home (OR 4.5). Depression was associated with emotional abuse at home (OR 3.8) and physical abuse at school (OR 2.4). Among boys, violent attitudes towards women and condoning rape were not associated with violence exposure. Bullying perpetration was associated with having been a victim of bullying (OR 2.9) and physical abuse at school (OR 2.7). Depression was associated with emotional abuse at home (OR 2.9), domestic violence (OR 2.4) and physical abuse at school (OR 2.5). These findings can inform programs designed to reduce violence victimization among Malawian girls, both in homes and schools. (C) 2017 Published by Elsevier Ltd.
C1 [Ameli, Vira; Meinck, Franziska] Univ Oxford, Dept Social Policy & Intervent, Ctr Evidence Based Intervent, Oxford OX1 2ER, England.
   [Meinck, Franziska] North West Univ, OPTENTIA, Sch Behav Sci, Vanderbijlpark, South Africa.
   [Munthali, Alistair] Ctr Social Res, Zomba, Malawi.
   [Ushie, Boniface; Langhaug, Lisa] Reg Psychosocial Support Initiat REPSSI, Johannesburg, South Africa.
RP Ameli, V (reprint author), Univ Oxford, Dept Social Policy & Intervent, Ctr Evidence Based Intervent, Oxford OX1 2ER, England.
EM vira.ameli@spi.ox.ac.uk
RI Meinck, Franziska/C-7694-2014
OI Meinck, Franziska/0000-0002-5234-3799; Ushie, Boniface
   Ayanbekongshie/0000-0001-6579-6327
FU Novartis Foundation for Sustainable Development; European Research
   Council (ERC) under the European Union's Seventh Framework Programme/ERC
   [313421]; Philip Leverhulme Trust [PLP-2014-095]
FX Funding for this study was provided by Novartis Foundation for
   Sustainable Development. Additional writing support for Franziska Meinck
   was provided by the European Research Council (ERC) under the European
   Union's Seventh Framework Programme (FP7/2007-2013)/ERC grant agreement
   no 313421 and the Philip Leverhulme Trust (PLP-2014-095).
NR 71
TC 4
Z9 4
U1 0
U2 11
PU PERGAMON-ELSEVIER SCIENCE LTD
PI OXFORD
PA THE BOULEVARD, LANGFORD LANE, KIDLINGTON, OXFORD OX5 1GB, ENGLAND
SN 0145-2134
EI 1873-7757
J9 CHILD ABUSE NEGLECT
JI Child Abuse Negl.
PD MAY
PY 2017
VL 67
BP 305
EP 314
DI 10.1016/j.chiabu.2017.02.027
PG 10
WC Family Studies; Psychology, Social; Social Work
SC Family Studies; Psychology; Social Work
GA EW7MF
UT WOS:000402693500028
PM 28327416
DA 2020-02-16
ER

PT J
AU Jackson-Hollis, V
   Joseph, S
   Browne, K
AF Jackson-Hollis, Vicki
   Joseph, Stephen
   Browne, Kevin
TI The impact of extrafamilial victimization and poly-victimization on the
   psychological well-being of English young people
SO CHILD ABUSE & NEGLECT
LA English
DT Article
DE Extrafamilial victimization; Internalizing problems; Trauma;
   Poly-victimization; Young people
ID NO SAFE HAVEN; COMMUNITY VIOLENCE; PEER VICTIMIZATION; NATIONAL-SURVEY;
   EXPOSURE; ADOLESCENTS; CHILDREN; ABUSE; QUESTIONNAIRE; METAANALYSIS
AB Childhood victimization impacts on the well-being of children and young people, particularly those experiencing an extreme amount of different types of victimization (i.e., poly-victims). However, limited attention has been given to the impact of different categories of extrafamilial victimization (experienced outside of the family), particularly in the UK. The intricacies of the significant detrimental impact poly-victimization has on victims are also poorly understood. In this study, 730 young people, aged 13 to 16 years (mean 13.8 years), from one county in the UK, were surveyed about their lifetime and past year experiences of extrafamilial victimization, the locations in which these occurred, and current trauma symptoms. The results showed that interpersonal forms of extrafamilial victimization (e.g., sexual victimization) were significant predictors of trauma, whilst more indirect forms of extrafamilial victimization (e.g., witnessing the victimization of others) were not. When extrafamilial poly-victimization and number of extrafamilial victim locations were accounted for within regression models, however, this impact was reduced. Poly-victimization within the past year was the strongest predictor of trauma symptoms. Number of victim locations did not significantly predict trauma symptoms above and beyond the impact of poly-victimization, although it was a contributory predictor. These findings suggest that a holistic exploration of a young person's extrafamilial victim experiences is needed in any clinical assessment or research into its psychological impact. Specifically, attention should be given to the experiencing of extreme levels of victimization (e.g., poly-victimization). Further longitudinal research is needed to understand why poly-victimization has the greatest impact on psychological well-being. (C) 2017 Elsevier Ltd. All rights reserved.
C1 [Jackson-Hollis, Vicki; Browne, Kevin] Univ Nottingham, Ctr Forens & Family Psychol, Div Psychiat & Appl Psychol, YANG Fujia Bldg,Jubilee Campus,Wollaton Rd, Nottingham NG8 1BB, England.
   [Joseph, Stephen] Univ Nottingham, Fac Social Sci, Dearing Bldg,Jubilee Campus,Wollaton Rd, Nottingham NG8 1BB, England.
RP Jackson-Hollis, V (reprint author), NSPCC, Sheffield Serv Ctr, 35 George St, Sheffield S1 2PF, S Yorkshire, England.
EM vicki_jackson_1@hotmail.com
OI joseph, stephen/0000-0001-7171-3356
NR 46
TC 2
Z9 2
U1 1
U2 7
PU PERGAMON-ELSEVIER SCIENCE LTD
PI OXFORD
PA THE BOULEVARD, LANGFORD LANE, KIDLINGTON, OXFORD OX5 1GB, ENGLAND
SN 0145-2134
EI 1873-7757
J9 CHILD ABUSE NEGLECT
JI Child Abuse Negl.
PD MAY
PY 2017
VL 67
BP 349
EP 361
DI 10.1016/j.chiabu.2017.03.004
PG 13
WC Family Studies; Psychology, Social; Social Work
SC Family Studies; Psychology; Social Work
GA EW7MF
UT WOS:000402693500032
PM 28351731
OA Green Accepted
DA 2020-02-16
ER

PT J
AU Lee, SY
   Lee, HK
   Jeong, H
   Yim, HW
   Bhang, SY
   Jo, SJ
   Baek, KY
   Kim, E
   Kim, MS
   Choi, JS
   Kweon, YS
AF Lee, Seung-Yup
   Lee, Hae Kook
   Jeong, Hyunsuk
   Yim, Hyeon Woo
   Bhang, Soo-Young
   Jo, Sun-Jin
   Baek, Kyung-Young
   Kim, Eunjin
   Kim, Min Seob
   Choi, Jung-Seok
   Kweon, Yong-Sil
TI The Hierarchical Implications of Internet Gaming Disorder Criteria:
   Which Indicate more Severe Pathology?
SO PSYCHIATRY INVESTIGATION
LA English
DT Article
DE Internet gaming disorder; Diagnostic criteria; Severity Hierarchy;
   Principal components analysis
ID PREVALENCE; ADDICTION; ADOLESCENTS; SYMPTOMS; BEHAVIOR; DSM-5;
   DEPRESSION; VALIDITY; GAMERS; IMPACT
AB Objective To explore the structure of Internet gaming disorder (IGD) criteria and their distribution according to the different severity level of IGD. The associations of psychiatric comorbidities to each IGD symptom and to the IGD severity were also investigated.
   Methods Consecutively recruited 330 Korean middle school students underwent face-to-face diagnostic interviews to assess their gaming problems by clinicians. The psychiatric comorbidities were also evaluated with a semi-structured instrument. The data was analyzed using principal components analysis and the distribution of criteria among different severity groups was visualized by plotting univariate curves.
   Results Two principal components of 'Compulsivity' and 'Tolerance' were extracted. 'Decrease in other activities' and 'Jeopardizing relationship/career' may indicate a higher severity of IGD. While 'Craving' deserved more recognition in clinical utility, 'Tolerance' did not demonstrate much difference in distribution by the IGD severity. Internalizing and externalizing psychiatric disorders differed in distribution by the IGD severity
   Conclusion A hierarchic presentation of IGD criteria was revealed. 'Decrease in other activities' and 'Jeopardizing relationship/career' may represent a higher severity, thus indicating more clinical attention to such symptoms. However, 'Tolerance' was not found to be a valid diagnostic criterion.
C1 [Lee, Seung-Yup; Lee, Hae Kook; Kim, Min Seob; Kweon, Yong-Sil] Catholic Univ Korea, Uijeongbu St Marys Hosp, Dept Psychiat, Coll Med, Uijongbu, South Korea.
   [Jeong, Hyunsuk; Yim, Hyeon Woo; Jo, Sun-Jin; Baek, Kyung-Young; Kim, Eunjin] Catholic Univ Korea, Dept Prevent Med, Coll Med, Seoul, South Korea.
   [Bhang, Soo-Young] Eulji Univ, Eulji Hosp, Dept Psychiat, Coll Med, Seoul, South Korea.
   [Choi, Jung-Seok] SMG SNU Boramae Med Ctr, Dept Psychiat, Seoul, South Korea.
RP Kweon, YS (reprint author), Catholic Univ Korea, Dept Psychiat, Uijeongbu St Marys Hosp, Coll Med, 271 Cheonbo Ro, Uijeonbu 11765, South Korea.
EM yskwn@catholic.ac.kr
FU Ministry of Health & Welfare, Republic of KoreaMinistry of Health &
   Welfare, Republic of Korea [HM14C2603]
FX This study was supported by a grant of the Korean Mental Health
   Technology R&D Project, Ministry of Health & Welfare, Republic of Korea
   (HM14C2603). We also appreciate Mi Sun Park M.S. for the statistical
   analysis support.
NR 34
TC 5
Z9 5
U1 0
U2 7
PU KOREAN NEUROPSYCHIATRIC ASSOC
PI SEOUL
PA RN 522, G-FIVE CENTRAL PLAZA 1685-8 SEOCHO 4-DONG, SEOCHO-GU, SEOUL,
   137-882, SOUTH KOREA
SN 1738-3684
EI 1976-3026
J9 PSYCHIAT INVEST
JI Psychiatry Investig.
PD MAY
PY 2017
VL 14
IS 3
BP 249
EP 259
DI 10.4306/pi.2017.14.3.249
PG 11
WC Psychiatry
SC Psychiatry
GA EV8HL
UT WOS:000402021200003
PM 28539943
OA Green Published, Other Gold, Bronze
DA 2020-02-16
ER

PT J
AU Ronka, A
   Malinen, K
   Metsapelto, RL
   Laakso, ML
   Sevon, E
   Dorp, MVV
AF Ronka, Anna
   Malinen, Kaisa
   Metsapelto, Riitta-Leena
   Laakso, Marja-Leena
   Sevon, Eija
   Dorp, Melissa Verhoef-van
TI Parental working time patterns and children's socioemotional wellbeing:
   Comparing working parents in Finland, the United Kingdom, and the
   Netherlands
SO CHILDREN AND YOUTH SERVICES REVIEW
LA English
DT Article
DE Parental work; Nonstandard work schedules; Socio-emotional wellbeing;
   Cross-cultural comparison; Socio-cultural context; ECEC-services
ID DIFFICULTIES QUESTIONNAIRE SDQ; LOW-INCOME FAMILIES; PSYCHOMETRIC
   PROPERTIES; NONSTANDARD SCHEDULES; BEHAVIORAL OUTCOMES; COMMUNITY
   SAMPLE; LIFE BALANCE; SHIFT WORK; STRENGTHS; CARE
AB This cross-national study examined the connections between parental working time patterns (i.e., regular day work vs. nonstandard working hours) and children's socio-emotional wellbeing defined in terms of internalizing and externalizing problems and prosocial behavior. We also examined how the total number of hours worked, changes in work schedules; working overtime at short notice, and having an influence over one's work schedules were linked with children's wellbeing. Data were collected by a web survey from Finnish (n = 358), Dutch (n = 200) and British (n = 267) parents with children aged 3 to 12 years. The results showed, that in all three countries parents working nonstandard hours reported more internalizing problems among their children compared to parents in regular day work. In addition, parents whose work included overtime at short notice reported more internalizing problems among their children compared to parents who did not work overtime. Parental nonstandard working time was related to lowered prosocial behavior in children, as reported by parents, but only in the United Kingdom. Overall, the findings of this cross-national study indicated a universal, although weak association between nonstandard working hours and higher child internalizing problems. However, flexible arrangements both in working life and daycare services may help to promote children's socioemotional wellbeing such as prosocial behaviors - in families where parents work nonstandard times. (C) 2017 Elsevier Ltd. All rights reserved.
C1 [Ronka, Anna; Laakso, Marja-Leena; Sevon, Eija] Univ Jyvaskyla, Dept Educ, POB 35, Jyvaskyla 40014, Finland.
   [Malinen, Kaisa] JAMK Univ Appl Sci, Sch Hlth & Social Studies, Jyvaskyla, Finland.
   [Metsapelto, Riitta-Leena] Univ Jyvaskyla, Dept Teacher Educ, Jyvaskyla, Finland.
   [Dorp, Melissa Verhoef-van] Univ Utrecht, Dept Sociol, Utrecht, Netherlands.
RP Ronka, A (reprint author), Univ Jyvaskyla, Dept Educ, POB 35, Jyvaskyla 40014, Finland.
EM anna.k.ronka@jyth.fi
RI Sevon, Eija/AAA-7028-2020
OI Sevon, Eija/0000-0002-6749-8478; Metsapelto,
   Riitta-Leena/0000-0002-6358-1602
FU Academy of FinlandAcademy of Finland [251096]
FX This study was funded by a grant from the Academy of Finland (Grant
   number 251096).
NR 56
TC 4
Z9 4
U1 0
U2 13
PU PERGAMON-ELSEVIER SCIENCE LTD
PI OXFORD
PA THE BOULEVARD, LANGFORD LANE, KIDLINGTON, OXFORD OX5 1GB, ENGLAND
SN 0190-7409
EI 1873-7765
J9 CHILD YOUTH SERV REV
JI Child. Youth Serv. Rev.
PD MAY
PY 2017
VL 76
BP 133
EP 141
DI 10.1016/j.childyouth.2017.02:036
PG 9
WC Family Studies; Social Work
SC Family Studies; Social Work
GA EV2PM
UT WOS:000401597600016
DA 2020-02-16
ER

PT J
AU Kamp-Becker, I
   Langmann, A
   Stehr, T
   Custodis, K
   Poustka, L
   Becker, K
AF Kamp-Becker, Inge
   Langmann, Anika
   Stehr, Thomas
   Custodis, Katharina
   Poustka, Luise
   Becker, Katja
TI Diagnostic accuracy of the ADOS-2 taking account of gender effects
SO ZEITSCHRIFT FUR KINDER-UND JUGENDPSYCHIATRIE UND PSYCHOTHERAPIE
LA German
DT Article
DE ADOS; diagnosis of autism spectrum disorder; sensitivity; specificity
ID AUTISM SPECTRUM DISORDERS; OBSERVATION-SCHEDULE ADOS; REVISED ALGORITHM;
   CHILDREN; COMORBIDITY; POPULATION; ADULTS
AB Objectives: The Autism Diagnostic Observation Schedule, Second Edition (ADOS-2) is a revision of the standardized assessment for individuals with suspected autism spectrum disorders (ASD). The study examines the diagnostic accuracy of the original and revised algorithms for Modules 1 through 3. Methods: In a large clinical sample of children and adolescents (N = 1080, age 1.7 to 20.5), the differentiation of ASD from relevant differential diagnoses was investigated. As studies on the diagnostic accuracy for girls are sparse, comparisons concerning the diagnostic accuracy for gender subgroups were undertaken. Results: The revised algorithms exhibit an improvement in sensitivity (84.9 %) and a slight reduction in specifi city (85.7 %). The improvements in the ADOS-2 pertain especially to cases with core autism and girls. Including the repetitive behavior domain in the algorithm contributes to a correct clinical ASD classification in modules 2 and 3. This was not found for younger children examined with module 1. Results also suggest less effective diagnostic differentiation for children and adolescents with internalizing disorders and conduct disorder. Conclusions: Good diagnostic accuracy was found for children in the average range of cognitive abilities. Results suggest good diagnostic utility for the ADOS-2 in clinical settings, provided that thorough diagnostics are given by experienced examiners.
C1 [Kamp-Becker, Inge; Langmann, Anika; Stehr, Thomas; Custodis, Katharina; Becker, Katja] Univ Klin Marburg, Klin Kinder & Jugendpsychiat Psychosomat & Psycho, Marburg, Germany.
   [Kamp-Becker, Inge; Langmann, Anika; Stehr, Thomas; Custodis, Katharina; Becker, Katja] Philipps Univ Marburg, Marburg, Germany.
   [Poustka, Luise] Zent Inst Seel Gesundheit, Klin Psychiat & Psychotherapie Kindes & Jugendalt, Mannheim, Germany.
   [Poustka, Luise] Med Univ Wien, Univ Klin Kinder & Jugendpsychiat, Vienna, Austria.
RP Kamp-Becker, I (reprint author), Philipps Univ Marburg, Kinder & Jugendpsychiat, Hans Sachs Str 4-6, D-35039 Marburg, Germany.
EM kampbeck@med.uni-marburg.de
RI Poustka, Luise/D-9299-2017
NR 46
TC 2
Z9 2
U1 0
U2 9
PU VERLAG HANS HUBER
PI BERN 9
PA LANGGASS-STRASSE 76, CH-3000 BERN 9, SWITZERLAND
SN 1422-4917
EI 1664-2880
J9 Z KINDER JUG-PSYCH
JI Z. Kinder-und Jugendpsy. Psychother.
PD MAY
PY 2017
VL 45
IS 3
BP 193
EP 207
DI 10.1024/1422-4917/a000492
PG 15
WC Psychiatry
SC Psychiatry
GA EV4SW
UT WOS:000401753300004
PM 27802790
DA 2020-02-16
ER

PT J
AU Saad, LO
   do Rosario, MC
   Cesar, RC
   Batistuzzo, MC
   Hoexter, MQ
   Manfro, GG
   Shavitt, RG
   Leckman, JF
   Miguel, EC
   Alvarenga, PG
AF Saad, Laura O.
   do Rosario, Maria C.
   Cesar, Raony C.
   Batistuzzo, Marcelo C.
   Hoexter, Marcelo Q.
   Manfro, Gisele G.
   Shavitt, Roseli G.
   Leckman, James F.
   Miguel, Euripedes C.
   Alvarenga, Pedro G.
TI The Child Behavior Checklist-Obsessive-Compulsive Subscale Detects
   Severe Psychopathology and Behavioral Problems Among School-Aged
   Children
SO JOURNAL OF CHILD AND ADOLESCENT PSYCHOPHARMACOLOGY
LA English
DT Article
DE child and adolescent psychiatry; epidemiology; dimensional
   obsessive-compulsive symptoms; school-aged children; child behavior
   checklist
ID PSYCHIATRIC-DISORDERS; RISK-FACTORS; PREVALENCE; EPIDEMIOLOGY;
   ADOLESCENTS; COMORBIDITY; SYMPTOMS; SCALE; FREQUENCY; FAMILY
AB Objective: The aims of this study were (1) to assess obsessive-compulsive symptoms (OCS) dimensionally in a school-aged community sample and to correlate them with clinical and demographical variables; (2) to determine a subgroup with significant OCS "at-risk for OCD'') using the Child Behavior Checklist (CBCL-OCS) and (3) to compare it with the rest of the sample; (4) To review the CBCL-OCS subscale properties as a screening tool for pediatric OCD.
   Methods: Data from the Brazilian High Risk Cohort were analyzed. The presence and severity of OCS were assessed through the CBCL-OCS subscale. DSM-IV psychiatric diagnoses were obtained by the Developmental and Well-Being Assessment. Behavioral problems were assessed using the Strengths and Difficulties Questionnaire, the Youth Strengths Inventory, and the CBCL internalizing and externalizing behavior subscales.
   Results: A total of 2512 (mean age: 8.86 +/- 1.84 years; 55.0% male) children were included. Moderate correlations were found between OCS severity and functional impairment (r = 0.36, p < 0.001). Children with higher levels of OCS had higher rates of psychiatric comorbidity and behavioral problems (p < 0.001). A score of 5 or higher in the CBCL-OCS scale determined an "at-risk for OCD'' subgroup, comprising 9.7% of the sample (n = 244), with behavioral patterns and psychiatric comorbidities (e.g., tics [odds ratios, OR = 6.41, p < 0.001]), anxiety disorders grouped [OR = 3.68, p < 0.001] and depressive disorders [OR = 3.0, p < 0.001] very similar to those described in OCD. Sensitivity, specificity, positive predictive value, and negative predictive value of the CBCL-OCS for OCD diagnosis were, respectively, 48%, 91.5%; 15.1%, and 98.2%.
   Conclusions: The dimensional approach suggests that the presence of OCS in children is associated with higher rates of comorbidity, behavioral problems, and impairment. The "at-risk for OCD'' group defined by the CBCL revealed a group of patients phenotypically similar to full blown OCD.
C1 [Saad, Laura O.; Cesar, Raony C.; Batistuzzo, Marcelo C.; Hoexter, Marcelo Q.; Shavitt, Roseli G.; Leckman, James F.; Miguel, Euripedes C.; Alvarenga, Pedro G.] Univ Sao Paulo, Med Sch USP, Dept Psychiat, Rua Dr Ovidio Pires de Campos 785, BR-01060970 Sao Paulo, Brazil.
   [Saad, Laura O.; do Rosario, Maria C.; Batistuzzo, Marcelo C.; Hoexter, Marcelo Q.; Manfro, Gisele G.; Miguel, Euripedes C.; Alvarenga, Pedro G.] Natl Inst Dev Psychiat Children & Adolescents, Sao Paulo, Brazil.
   [do Rosario, Maria C.] Fed Univ Sao Paulo UNIFESP, Dept Psychiat, Child & Adolescent Psychiat Unit UPIA, Sao Paulo, Brazil.
   [Manfro, Gisele G.] Fed Univ Rio Grande do Sul UFRGS, Hosp Clin Porto Alegre, Porto Alegre, RS, Brazil.
   [Leckman, James F.] Yale Sch Med, Ctr Child Study, New Haven, CT USA.
RP Saad, LO (reprint author), Univ Sao Paulo, Med Sch USP, Dept Psychiat, Rua Dr Ovidio Pires de Campos 785, BR-01060970 Sao Paulo, Brazil.
EM laura.saa@gmail.com
RI Batistuzzo, Marcelo/AAD-4749-2020; Rosario, Maria Conceicao
   do/E-5213-2012; Miguel, Euripedes C/B-2871-2008; Manfro,
   Gisele/V-1167-2019; Manfro, Gisele G/B-7020-2009
OI Batistuzzo, Marcelo/0000-0003-1347-8241; Rosario, Maria Conceicao
   do/0000-0002-9687-0072; Manfro, Gisele/0000-0002-0109-7591; Manfro,
   Gisele G/0000-0002-0109-7591
FU National Council of Technological and Scientific Development
   (CNPQ)National Council for Scientific and Technological Development
   (CNPq) [573974/2008-0]; Foundation for Research in the State of Sao
   Paulo (FAPESP)Fundacao de Amparo a Pesquisa do Estado de Sao Paulo
   (FAPESP) [08/57896-8]
FX This study was supported by the National Council of Technological and
   Scientific Development (CNPQ) (grant: 573974/2008-0) and Foundation for
   Research in the State of Sao Paulo (FAPESP) (grant: 08/57896-8).
NR 49
TC 1
Z9 1
U1 0
U2 12
PU MARY ANN LIEBERT, INC
PI NEW ROCHELLE
PA 140 HUGUENOT STREET, 3RD FL, NEW ROCHELLE, NY 10801 USA
SN 1044-5463
EI 1557-8992
J9 J CHILD ADOL PSYCHOP
JI J. Child Adolesc. Psychopharmacol.
PD MAY
PY 2017
VL 27
IS 4
BP 342
EP 348
DI 10.1089/cap.2016.0125
PG 7
WC Pediatrics; Pharmacology & Pharmacy; Psychiatry
SC Pediatrics; Pharmacology & Pharmacy; Psychiatry
GA EU4NS
UT WOS:000401007100006
PM 28151703
OA Green Published
DA 2020-02-16
ER

PT J
AU Al Ghriwati, N
   Winter, MA
   Everhart, RS
AF Al Ghriwati, Nour
   Winter, Marcia A.
   Everhart, Robin S.
TI Examining Profiles of Family Functioning in Pediatric Asthma:
   Longitudinal Associations With Child Adjustment and Asthma Severity
SO JOURNAL OF PEDIATRIC PSYCHOLOGY
LA English
DT Article
DE adjustment; asthma; chronic illness; developmental perspectives; family
   functioning
ID LATENT CLASS ANALYSIS; PATTERNS; MIXTURE; MODEL; ADAPTATION; COHESION;
   OUTCOMES; CLIMATE; ILLNESS; MOTHER
AB Objective Identify profiles of functioning in families of children with asthma and examine whether profile membership predicts subsequent child mental and physical well-being. Methods Primary caregivers and children (N = 1,030) from the Childhood Asthma Management Program completed questionnaires assessing family functioning and child adaptation at five time points. Asthma severity was also assessed via spirometry. Results Latent profile analyses identified a four-profile solution as best fitting the data: cohesive, permissive, controlling/disengaged, and controlling/enmeshed families. Distal outcome analyses using Bolck-Croon-Hagenaars techniques suggested that children from families that were more cohesive had fewer internalizing and externalizing symptoms. These associations remained stable across time. Family profiles did not differ with regards to child asthma severity. Conclusion Results highlight the importance of looking beyond the effects of distinct components of family functioning and instead using pattern-based approaches. Recommendations for incorporating screenings and services for families in pediatric care settings are provided.
C1 [Al Ghriwati, Nour; Winter, Marcia A.; Everhart, Robin S.] Virginia Commonwealth Univ, Dept Psychol, Box 2018, Richmond, VA 23284 USA.
RP Winter, MA (reprint author), Virginia Commonwealth Univ, Dept Psychol, Box 2018, Richmond, VA 23284 USA.
EM alghriwatin@vcu.edu; mawinter@vcu.edu
RI ; Winter, Marcia/M-3895-2018
OI Al Ghriwati, Nour/0000-0001-5065-545X; Winter,
   Marcia/0000-0002-2849-4263
FU National Heart, Lung, and Blood Institute (NHLBI) Biologic Specimen and
   Data Repository Coordinating Center
FX This manuscript was prepared using CAMP research materials obtained from
   the National Heart, Lung, and Blood Institute (NHLBI) Biologic Specimen
   and Data Repository Coordinating Center and does not necessarily reflect
   the opinions or views of the CAMP or the NHLBI.
NR 40
TC 2
Z9 2
U1 0
U2 4
PU OXFORD UNIV PRESS INC
PI CARY
PA JOURNALS DEPT, 2001 EVANS RD, CARY, NC 27513 USA
SN 0146-8693
EI 1465-735X
J9 J PEDIATR PSYCHOL
JI J. Pediatr. Psychol.
PD MAY
PY 2017
VL 42
IS 4
BP 434
EP 444
DI 10.1093/jpepsy/jsw089
PG 11
WC Psychology, Developmental
SC Psychology
GA EU5FE
UT WOS:000401056200006
PM 27803176
OA Green Published, Bronze
DA 2020-02-16
ER

PT J
AU Kidwell, KM
   Nelson, TD
   Nelson, JM
   Espy, KA
AF Kidwell, Katherine M.
   Nelson, Timothy D.
   Nelson, Jennifer Mize
   Espy, Kimberly Andrews
TI A Longitudinal Study of Maternal and Child Internalizing Symptoms
   Predicting Early Adolescent Emotional Eating
SO JOURNAL OF PEDIATRIC PSYCHOLOGY
LA English
DT Article
DE anxiety; child internalizing; depression; emotional eating; maternal
   internalizing
ID PARENTAL FEEDING PRACTICES; NEGATIVE AFFECT; BEHAVIORS; MODEL;
   ASSOCIATIONS; STRATEGIES
AB Objective To examine maternal and child internalizing symptoms as predictors of early adolescent emotional eating in a longitudinal framework spanning three critical developmental periods (preschool, elementary school, and early adolescence). Methods Participants were 170 children recruited at preschool age for a longitudinal study. When children were 5.25 years, their mothers completed ratings of their own internalizing symptoms. During the spring of 4th grade, children completed measures of internalizing symptoms. In early adolescence, youth completed a measure of emotional eating. Results Maternal and child internalizing symptoms predicted adolescent emotional eating. The results indicated that child psychopathology moderated the association between maternal psychopathology (except for maternal anxiety) and early adolescent emotional eating. There was no evidence of mediation. Conclusions Pediatric psychologists are encouraged to provide early screening of, and interventions for, maternal and child internalizing symptoms to prevent children's emotional eating.
C1 [Kidwell, Katherine M.; Nelson, Timothy D.; Nelson, Jennifer Mize; Espy, Kimberly Andrews] Univ Nebraska, Dept Psychol, 238 Burnett Hall, Lincoln, NE 68588 USA.
   [Nelson, Jennifer Mize] Univ Nebraska, Off Res, 238 Burnett Hall, Lincoln, NE 68588 USA.
   [Espy, Kimberly Andrews] Univ Arizona, Dept Psychol, Tucson, AZ 85721 USA.
RP Kidwell, KM (reprint author), Univ Nebraska, 238 Burnett Hall, Lincoln, NE 68588 USA.
EM kkidwell@huskers.unl.edu
FU National Institutes of HealthUnited States Department of Health & Human
   ServicesNational Institutes of Health (NIH) - USA [MH065668]; Office of
   Research, College of Arts and Sciences at the University of
   Nebraska-Lincoln; Department of Psychology at the University of
   Nebraska-Lincoln
FX This work was supported by National Institutes of Health (grant number
   MH065668) and an award from the Office of Research, College of Arts and
   Sciences and Department of Psychology at the University of
   Nebraska-Lincoln.
NR 38
TC 0
Z9 0
U1 0
U2 7
PU OXFORD UNIV PRESS INC
PI CARY
PA JOURNALS DEPT, 2001 EVANS RD, CARY, NC 27513 USA
SN 0146-8693
EI 1465-735X
J9 J PEDIATR PSYCHOL
JI J. Pediatr. Psychol.
PD MAY
PY 2017
VL 42
IS 4
BP 445
EP 456
DI 10.1093/jpepsy/jsw085
PG 12
WC Psychology, Developmental
SC Psychology
GA EU5FE
UT WOS:000401056200007
PM 27694277
OA Bronze
DA 2020-02-16
ER

PT J
AU Bianchi, V
   Brambilla, P
   Garzitto, M
   Colombo, P
   Fornasari, L
   Bellina, M
   Bonivento, C
   Tesei, A
   Piccin, S
   Conte, S
   Perna, G
   Frigerio, A
   Castiglioni, I
   Fabbro, F
   Molteni, M
   Nobile, M
AF Bianchi, Valentina
   Brambilla, Paolo
   Garzitto, Marco
   Colombo, Paola
   Fornasari, Livia
   Bellina, Monica
   Bonivento, Carolina
   Tesei, Alessandra
   Piccin, Sara
   Conte, Stefania
   Perna, Giampaolo
   Frigerio, Alessandra
   Castiglioni, Isabella
   Fabbro, Franco
   Molteni, Massimo
   Nobile, Maria
TI Latent classes of emotional and behavioural problems in epidemiological
   and referred samples and their relations to DSM-IV diagnoses
SO EUROPEAN CHILD & ADOLESCENT PSYCHIATRY
LA English
DT Article
DE Child Behaviour Checklist; Dysregulation; Latent class analysis (LCA);
   Psychopathology; Childhood; Adolescence
ID PEDIATRIC BIPOLAR DISORDER; DEFICIT HYPERACTIVITY DISORDER;
   DYSREGULATION PROFILE; CHILD; CHECKLIST; PHENOTYPE; YOUTH; PREVALENCE;
   AGREEMENT; OUTCOMES
AB Researchers' interest have recently moved toward the identification of recurrent psychopathological profiles characterized by concurrent elevations on different behavioural and emotional traits. This new strategy turned to be useful in terms of diagnosis and outcome prediction. We used a person-centred statistical approach to examine whether different groups could be identified in a referred sample and in a general-population sample of children and adolescents, and we investigated their relation to DSM-IV diagnoses. A latent class analysis (LCA) was performed on the Child Behaviour Checklist (CBCL) syndrome scales of the referred sample (N = 1225), of the general-population sample (N = 3418), and of the total sample. Models estimating 1-class through 5-class solutions were compared and agreement in the classification of subjects was evaluated. Chi square analyses, a logistic regression, and a multinomial logistic regression analysis were used to investigate the relations between classes and diagnoses. In the two samples and in the total sample, the best-fitting models were 4-class solutions. The identified classes were Internalizing Problems (15.68%), Severe Dysregulated (7.82%), Attention/Hyperactivity (10.19%), and Low Problems (66.32%). Subsequent analyses indicated a significant relationship between diagnoses and classes as well as a main association between the severe dysregulated class and comorbidity. Our data suggested the presence of four different psychopathological profiles related to different outcomes in terms of psychopathological diagnoses. In particular, our results underline the presence of a profile characterized by severe emotional and behavioural dysregulation that is mostly associated with the presence of multiple diagnosis.
C1 [Bianchi, Valentina; Colombo, Paola; Bellina, Monica; Tesei, Alessandra; Frigerio, Alessandra; Molteni, Massimo; Nobile, Maria] IRCCS Eugenio Medea, Sci Inst, Bosisio Parini, Lecco, Italy.
   [Bianchi, Valentina; Castiglioni, Isabella] CNR, Inst Mol Bioimaging & Physiol, Milan, Italy.
   [Brambilla, Paolo] Univ Milan, Dept Neurosci & Mental Hlth, Psychiat Clin, Fdn IRCCS Ca Granda Osped Maggiore Policlin, Milan, Italy.
   [Brambilla, Paolo] Univ Texas Hlth Sci Ctr Houston, Dept Psychiat & Behav Sci, Houston, TX 77030 USA.
   [Garzitto, Marco; Fornasari, Livia; Piccin, Sara; Fabbro, Franco] IRCCS Eugenio Medea, Sci Inst, San Vito Al Tagliamento, Pordenone, Italy.
   [Bonivento, Carolina] Univ Udine, Dept Expt & Clin Med, Udine, Italy.
   [Bonivento, Carolina] Univ Udine, ICBN, Udine, Italy.
   [Conte, Stefania] Univ Milano Bicocca, Dept Psychol, Milan, Italy.
   [Conte, Stefania] Milan Ctr Neurosci, NeuroMI, Milan, Italy.
   [Perna, Giampaolo; Nobile, Maria] FoRiPsi, Hermanas Hosp, Albese Con Cassano, Italy.
RP Bianchi, V (reprint author), IRCCS Eugenio Medea, Sci Inst, Bosisio Parini, Lecco, Italy.; Bianchi, V (reprint author), CNR, Inst Mol Bioimaging & Physiol, Milan, Italy.
EM valentina.bianchi@bp.lnf.it
RI Bonivento, Carolina/AAA-7563-2020; Nobile, Maria/AAH-5513-2019; Perna,
   Giampaolo/K-5194-2013; Frigerio, Alessandra/N-9027-2019; Garzitto,
   Marco/J-6572-2016
OI Nobile, Maria/0000-0002-9917-4275; Perna, Giampaolo/0000-0002-8166-0785;
   Frigerio, Alessandra/0000-0002-9275-9924; Garzitto,
   Marco/0000-0001-7565-420X; Bonivento, Carolina/0000-0003-3354-7494;
   Castiglioni, Isabella/0000-0001-7191-5417
FU Italian Ministry of HealthMinistry of Health, Italy [GR-2010-2316745, RC
   2009-2014]
FX This work was supported by Grants from the Italian Ministry of Health
   (GR-2010-2316745 and RC 2009-2014).
NR 42
TC 3
Z9 4
U1 1
U2 7
PU SPRINGER
PI NEW YORK
PA 233 SPRING ST, NEW YORK, NY 10013 USA
SN 1018-8827
EI 1435-165X
J9 EUR CHILD ADOLES PSY
JI Eur. Child Adolesc. Psych.
PD MAY
PY 2017
VL 26
IS 5
BP 549
EP 557
DI 10.1007/s00787-016-0918-2
PG 9
WC Psychology, Developmental; Pediatrics; Psychiatry
SC Psychology; Pediatrics; Psychiatry
GA ES7AM
UT WOS:000399701900006
PM 27844161
OA Other Gold, Green Published
DA 2020-02-16
ER

PT J
AU Meyer, A
   Danielson, CK
   Danzig, AP
   Bhatia, V
   Black, SR
   Bromet, E
   Carlson, G
   Hajcak, G
   Kotov, R
   Klein, DN
AF Meyer, Alexandria
   Danielson, Carla Kmett
   Danzig, Allison P.
   Bhatia, Vickie
   Black, Sarah R.
   Bromet, Evelyn
   Carlson, Gabrielle
   Hajcak, Greg
   Kotov, Roman
   Klein, Daniel N.
TI Neural Biomarker and Early Temperament Predict Increased Internalizing
   Symptoms After a Natural Disaster
SO JOURNAL OF THE AMERICAN ACADEMY OF CHILD AND ADOLESCENT PSYCHIATRY
LA English
DT Article
DE biomarker; error-related negativity; anxiety; trauma; developmental
   psychopathology
ID POSTTRAUMATIC-STRESS-DISORDER; NATIONAL COMORBIDITY SURVEY; BRAIN
   ACTIVITY; ANXIETY DISORDERS; HURRICANE SANDY; POSTDISASTER DEPRESSION;
   BEHAVIORAL-INHIBITION; NEGATIVE EMOTIONALITY; CHILDREN; CHILDHOOD
AB Objective: Although most people will experience a traumatic event at some point in their life, only some will develop significant psychological symptoms in the aftermath. In the current study, we use a preexisting longitudinal study located in Long Island to examine the impact of Hurricane Sandy on internalizing symptoms in a large sample of children, We focused on temperamental fear and a biomarker of risk for anxiety, the error-related negativity (ERN). The ERN is a negative deflection in the event-related potential (ERP) occurring when individuals make mistakes and is increased in anxious individuals.
   Method: The final sample consisted of 223 children who had undergone an observational assessment of fear at age 3 years and an electroencephalogram assessment of the ERN at age 6 years. At the age 9 year assessment, internalizing symptoms were assessed, and then again after the hurricane (-65 weeks later).
   Results: A significant three-way interaction among fearfulness, hurricane stressors, and the ERN in predicting posthurricane increases in internalizing symptoms suggested that children who were high in fear at age 3 years and experienced elevated hurricane stressors were characterized by subsequent increases in internalizing symptoms, but only when they were also characterized by an increased ERN at age 6 years.
   Conclusion: These findings support a diathesis stress model, suggesting that early temperament and prestressor biological markers confer risk for increased psychological symptoms following environmental stressors.
C1 [Meyer, Alexandria] Florida State Univ, Tallahassee, FL 32306 USA.
   [Danielson, Carla Kmett] Med Univ South Carolina, Charleston, SC USA.
   [Danzig, Allison P.] Kaiser Permanente, San Francisco, CA USA.
   [Bhatia, Vickie] Ralph H Johnson VA Med Ctr, Charleston, SC USA.
   [Black, Sarah R.] Ohio State Univ, Columbus, OH 43210 USA.
   [Bromet, Evelyn; Carlson, Gabrielle; Hajcak, Greg; Kotov, Roman; Klein, Daniel N.] SUNY Stony Brook, Stony Brook, NY 11794 USA.
RP Meyer, A (reprint author), Florida State Univ, Dept Psychol, 1107 W Call St, Tallahassee, FL 32304 USA.
EM meyer@psy.isu.edu
OI Meyer, Alexandria/0000-0002-1298-5922
FU National Institute of Mental Health (NIMH)United States Department of
   Health & Human ServicesNational Institutes of Health (NIH) - USANIH
   National Institute of Mental Health (NIMH) [R01 MH069942]
FX This study was funded by a National Institute of Mental Health (NIMH)
   grant (R01 MH069942).
NR 52
TC 12
Z9 12
U1 1
U2 10
PU ELSEVIER SCIENCE INC
PI NEW YORK
PA 360 PARK AVE SOUTH, NEW YORK, NY 10010-1710 USA
SN 0890-8567
EI 1527-5418
J9 J AM ACAD CHILD PSY
JI J. Am. Acad. Child Adolesc. Psychiatr.
PD MAY
PY 2017
VL 56
IS 5
BP 410
EP 416
DI 10.1016/j.jaac.2017.02.005
PG 7
WC Psychology, Developmental; Pediatrics; Psychiatry
SC Psychology; Pediatrics; Psychiatry
GA ET6QX
UT WOS:000400417800008
PM 28433090
OA Green Accepted
DA 2020-02-16
ER

PT J
AU Suarez-Morales, L
   Mena, M
   Schlaudt, VA
   Santisteban, DA
AF Suarez-Morales, Lourdes
   Mena, Maite
   Schlaudt, Victoria A.
   Santisteban, Daniel A.
TI Trauma in Hispanic Youth With Psychiatric Symptoms: Investigating Gender
   and Family Effects
SO PSYCHOLOGICAL TRAUMA-THEORY RESEARCH PRACTICE AND POLICY
LA English
DT Article
DE PTSD; trauma; gender; family functioning; Hispanic populations
ID POSTTRAUMATIC-STRESS-DISORDER; MENTAL-HEALTH; NATIONAL-SURVEY; SUBSTANCE
   USE; PSYCHOMETRIC PROPERTIES; DEPRESSIVE SYMPTOMS; COMMUNITY VIOLENCE;
   NATURAL DISASTER; UNITED-STATES; RISK-FACTORS
AB Objective: Hispanic youth in the general community experience traumatic events and display symptoms of psychological distress more frequently than do Caucasian youth. However, little is known about how traumatic experiences in this ethnic minority population relate to psychopathology in clinical samples and whether these outcomes vary by gender and are impacted by family functioning. We hypothesized that traumatic stress reactions, including posttraumatic stress disorder (PTSD) and internalizing and externalizing symptoms, would vary by gender and by family functioning in a clinical sample of Hispanic youth. Method: The current study utilized baseline data from a randomized clinical trial (RCT) involving 200 Hispanic adolescents (122 boys and 78 girls) referred to treatment for experiencing clinical symptoms of 1 or more behavioral disorders and conflictual family relations. The rate of traumatic events, differences in outcomes depending on trauma exposure, and the effects gender, family functioning, and trauma on psychopathology and PTSD symptoms were examined. Results: Analyses revealed that 61% of Hispanic youth in this clinical sample experienced at least 1 traumatic event. Although only 12% of the sample reported PTSD scores in the clinical range, girls reported higher PTSD scores than did boys. Poor family cohesion was particularly detrimental to girls compared with boys and related to internalizing and PTSD symptoms. High family conflict predicted PTSD symptoms in boys but not in girls. Conclusions: These findings have clinical implications for working with Hispanic populations, suggesting that culturally sensitive interventions should incorporate family-based interventions for individuals who experience trauma to strengthen family bonds and decrease family conflict.
C1 [Suarez-Morales, Lourdes; Schlaudt, Victoria A.] Nova Southeastern Univ, Coll Psychol, 3301 Coll Ave, Ft Lauderdale, FL 33314 USA.
   [Mena, Maite; Santisteban, Daniel A.] Univ Miami, Sch Educ & Human Dev, Coral Gables, FL 33124 USA.
RP Suarez-Morales, L (reprint author), Nova Southeastern Univ, Coll Psychol, 3301 Coll Ave, Ft Lauderdale, FL 33314 USA.
EM lsuarezmorales@nova.edu
FU Clinical Research Center (P60) grant from the Office of Minority Health
   and Health Disparities [1 P60MD002266]; National Institute on Minority
   Health and Health DisparitiesUnited States Department of Health & Human
   ServicesNational Institutes of Health (NIH) - USANIH National Institute
   on Minority Health & Health Disparities (NIMHD) [1 RC1 MD004703-01]
FX Funding for this project was provided by a Clinical Research Center
   (P60) grant from the Office of Minority Health and Health Disparities to
   Nilda Peragallo, Principal Investigator, Grant 1 P60MD002266. Partial
   funding also came from the National Institute on Minority Health and
   Health Disparities to Daniel A. Santisteban, Principal Investigator,
   Grant 1 RC1 MD004703-01.
NR 48
TC 0
Z9 0
U1 3
U2 11
PU EDUCATIONAL PUBLISHING FOUNDATION-AMERICAN PSYCHOLOGICAL ASSOC
PI WASHINGTON
PA 750 FIRST ST, NE, WASHINGTON, DC 20002-4242 USA
SN 1942-9681
EI 1942-969X
J9 PSYCHOL TRAUMA-US
JI Psychol. Trauma
PD MAY
PY 2017
VL 9
IS 3
BP 334
EP 343
DI 10.1037/tra0000216
PG 10
WC Psychology, Clinical; Psychiatry
SC Psychology; Psychiatry
GA ET8QR
UT WOS:000400566000012
PM 27797565
OA Green Accepted
DA 2020-02-16
ER

PT J
AU Rojas-Flores, L
   Clements, ML
   Koo, JH
   London, J
AF Rojas-Flores, Lisseth
   Clements, Mari L.
   Koo, J. Hwang
   London, Judy
TI Trauma and Psychological Distress in Latino Citizen Children Following
   Parental Detention and Deportation
SO PSYCHOLOGICAL TRAUMA-THEORY RESEARCH PRACTICE AND POLICY
LA English
DT Article
DE PTSD; Latino children; citizen children; immigration; deportation;
   detention
ID ANXIETY; IMPACT; RISK
AB The mental health impact of parental detention and deportation on citizen children is a topic of increasing concern. Forced parent-child separation and parental loss are potentially traumatic events (PTEs) with adverse effects on children's mental health. Objective: This study examines post-traumatic stress disorder (PTSD) symptoms and psychological distress among 91 Latino U.S.-born children (ages 6 to 12), living in mixed-status families with a least 1 undocumented parent at risk for detention or deportation. Method: Multiagent (child, parent, teacher, clinician) and standardized assessments were conducted at baseline to assess for child trauma and psychological distress. Results: Analyses indicate that PTSD symptoms as reported by parent were significantly higher for children of detained and deported parents compared to citizen children whose parents were either legal permanent residents or undocumented without prior contact with immigration enforcement. Similarly, findings revealed differences in child internalizing problems associated with parental detention and deportation as reported by parent as well as differences in overall child functioning as reported by clinician. In addition, teachers reported higher externalizing for children with more exposure to PTEs. Conclusions: These findings lend support to a reconsideration and revision of immigration enforcement practices to take into consideration the best interest of Latino citizen children. Trauma-informed assessments and interventions are recommended for this special population.
C1 [Rojas-Flores, Lisseth; Clements, Mari L.; Koo, J. Hwang] Fuller Theol Seminary, Grad Sch Psychol, 180 North Oakland Ave, Pasadena, CA 91101 USA.
   [London, Judy] Publ Counsels Immigrants Rights Project, Los Angeles, CA USA.
RP Rojas-Flores, L (reprint author), Fuller Theol Seminary, Grad Sch Psychol, 180 North Oakland Ave, Pasadena, CA 91101 USA.
EM lrojas@fuller.edu
OI Hwang Koo, Josephine/0000-0002-2465-4530
FU Foundation for Child Development's Young Scholars Program
FX This article was developed with a generous grant from the Foundation for
   Child Development's Young Scholars Program to the first author. The
   views, policies, and opinions expressed are those of the authors and do
   not necessarily reflect those of the Foundation. We would like to
   acknowledge the many churches, community centers, and immigration
   advocacy centers that referred families to us; our committed research
   assistants; and the brave Latino citizen children and their families who
   have contributed to our growing understanding of child traumatic stress
   and the impact of immigration enforcement policies on children.
NR 45
TC 23
Z9 23
U1 1
U2 31
PU EDUCATIONAL PUBLISHING FOUNDATION-AMERICAN PSYCHOLOGICAL ASSOC
PI WASHINGTON
PA 750 FIRST ST, NE, WASHINGTON, DC 20002-4242 USA
SN 1942-9681
EI 1942-969X
J9 PSYCHOL TRAUMA-US
JI Psychol. Trauma
PD MAY
PY 2017
VL 9
IS 3
BP 352
EP 361
DI 10.1037/tra0000177
PG 10
WC Psychology, Clinical; Psychiatry
SC Psychology; Psychiatry
GA ET8QR
UT WOS:000400566000014
PM 27504961
DA 2020-02-16
ER

PT J
AU Maire, J
   Galera, C
   Meyer, E
   Salla, J
   Michel, G
AF Maire, Jenna
   Galera, Cedric
   Meyer, Eric
   Salla, Julie
   Michel, Gregory
TI Is emotional lability a marker for attention deficit hyperactivity
   disorder, anxiety and aggression symptoms in preschoolers?
SO CHILD AND ADOLESCENT MENTAL HEALTH
LA English
DT Article
DE Preschool children; emotional lability; attention deficit hyperactivity
   disorder; anxiety; aggression
ID OPPOSITIONAL DEFIANT DISORDER; DEFICIT/HYPERACTIVITY DISORDER; CONDUCT
   DISORDER; COMORBID ANXIETY; EARLY-CHILDHOOD; RISK-FACTORS; CHILDREN;
   ADHD; ADOLESCENTS; YOUTH
AB BackgroundEmotional lability (EL) is frequent in school-aged children with attention deficit hyperactivity disorder (ADHD) and is associated with more frequent comorbidities and more severe impairment. However, little research has investigated the association between EL, ADHD and comorbid symptoms in preschoolers. This study assessed dimensional EL in preschoolers and its link with ADHD symptoms (e.g. hyperactivity-impulsivity and inattention) and behavioural and emotional problems (e.g. aggression and anxiety).
   MethodOne hundred and fifty-four preschoolers aged 3-6years old were rated on questionnaires by parents. EL was assessed with the index from the Conners Rating Scale-Revised and behavioural and emotional problems with an adapted version of the Social Behavior Questionnaire. Multiple linear regressions analyses were conducted.
   ResultsHigher EL was associated with higher hyperactivity-impulsivity, inattention, anxiety and aggression problems. After controlling for other behavioural and emotional problems and sociodemographic variables, EL remained associated with hyperactivity-impulsivity and anxiety.
   ConclusionsEmotional lability seems to be a potential marker for ADHD symptoms with internalizing problems in preschoolers and could be a target for diagnosis and early interventions. This finding should be treated with caution as the study was limited by the low response rate of the participants and consequently the small sample size.
C1 [Maire, Jenna; Galera, Cedric; Meyer, Eric; Salla, Julie; Michel, Gregory] INSERM U1219, Ctr Res Bordeaux Populat Hlth, Dept Hlth & Achievement Young, F-33076 Bordeaux, France.
RP Maire, J (reprint author), INSERM U1219, Ctr Res Bordeaux Populat Hlth, Dept Hlth & Achievement Young, F-33076 Bordeaux, France.
EM jenna.maire@u-bordeaux.fr
OI GALERA, CEDRIC/0000-0003-0549-9608
FU Aquitaine RegionRegion Nouvelle-Aquitaine
FX This study was supported by the Aquitaine Region. We acknowledge the
   rectorat of the National Education (Bordeaux) for its contribution to
   this study. The authors have declared that they have no conflicts of
   interest.
NR 51
TC 2
Z9 2
U1 1
U2 9
PU WILEY
PI HOBOKEN
PA 111 RIVER ST, HOBOKEN 07030-5774, NJ USA
SN 1475-357X
EI 1475-3588
J9 CHILD ADOL MENT H-UK
JI Child Adolesc. Ment. Health
PD MAY
PY 2017
VL 22
IS 2
BP 77
EP 83
DI 10.1111/camh.12168
PG 7
WC Psychology, Clinical; Pediatrics; Psychiatry
SC Psychology; Pediatrics; Psychiatry
GA ES7NB
UT WOS:000399735800004
DA 2020-02-16
ER

PT J
AU McElroy, E
   Shevlin, M
   Murphy, J
AF McElroy, Eoin
   Shevlin, Mark
   Murphy, Jamie
TI Internalizing and externalizing disorders in childhood and adolescence:
   A latent transition analysis using ALSPAC data
SO COMPREHENSIVE PSYCHIATRY
LA English
DT Article
ID DSM-IV DISORDERS; COMORBIDITY; PSYCHOPATHOLOGY; MODELS; NUMBER;
   PERSONALITY; PREVALENCE; STABILITY; SYMPTOMS
AB Background: Research examining the association between internalizing and externalizing dimensions of psychopathology has relied heavily on variable-centered analytical techniques. Person-centered methodologies complement the variable-centered approach, and may help explain the medium-to-large correlations that exist between higher order dimensions of psychopathology. What little person-centered research exists has been cross-sectional and utilized adult samples. The present study sought to take a person-centered approach to the modeling of psychiatric comorbidity during a key developmental phase; middle childhood through adolescence.
   Methods: Analysis was conducted on data from the Avon Longitudinal Study of Parents and Children (ALSPAC, N= 9282). Latent transition analysis (LTA) was conducted using eight DSM-IV disorders assessed at ages 7.5 and 14 years as measured indicators.
   Results: At both time points, a four class solution provided the best fit, with classes labeled as (i) normative, (ii) primarily internalizing, (iii) primarily externalizing, and (iv) high-rislc/multimorbid. There was considerable individual-level stability across time, with approximately 80% of children remaining in the same class at both time points. Those in the internalizing class at baseline were more likely to transition to a less severe class (i.e., the normative class).
   Conclusions: Person-centered methodologies demonstrate that the association between internalizing and externalizing is accounted for by a sub-population at high risk for experiencing psychiatric comorbidity, and 'cross-class' disorders which link the internalizing and externalizing spectra. (C) 2017 Elsevier Inc. All rights reserved.
C1 [McElroy, Eoin; Shevlin, Mark; Murphy, Jamie] Ulster Univ, Coleraine BT48 7JL, Londonderry, North Ireland.
RP McElroy, E (reprint author), Ulster Univ, Sch Psychol, Magee Campus, Coleraine BT48 7JL, Londonderry, North Ireland.; McElroy, E (reprint author), Ulster Univ, Psychol Res Inst, Magee Campus, Coleraine BT48 7JL, Londonderry, North Ireland.
EM mcelroy-el@email.ulster.ac.uk
RI Shevlin, Mark/I-3242-2017
OI Shevlin, Mark/0000-0001-6262-5223; McElroy, Eoin/0000-0001-5466-8522
FU Wellcome TrustWellcome Trust [092731]
FX We are extremely grateful to all the families who took part in this
   study, the midwives for their help in recruiting them, and the whole
   ALSPAC team, which includes interviewers, computer and laboratory
   technicians, clerical workers, research scientists, volunteers,
   managers, receptionists and nurses. The UK Medical Research Council and
   the Wellcome Trust (Grant ref.: 092731) and the University of Bristol
   provide core support for ALSPAC. This publication is the work of the
   authors and the corresponding author will serve as guarantor for the
   contents of this paper. This research received no specific funding.
NR 47
TC 9
Z9 9
U1 3
U2 12
PU W B SAUNDERS CO-ELSEVIER INC
PI PHILADELPHIA
PA 1600 JOHN F KENNEDY BOULEVARD, STE 1800, PHILADELPHIA, PA 19103-2899 USA
SN 0010-440X
EI 1532-8384
J9 COMPR PSYCHIAT
JI Compr. Psychiat.
PD MAY
PY 2017
VL 75
BP 75
EP 84
DI 10.1016/j.comppsych.2017.03.003
PG 10
WC Psychiatry
SC Psychiatry
GA ET4BW
UT WOS:000400225000011
PM 28334631
DA 2020-02-16
ER

PT J
AU Davis, M
   Thomassin, K
   Bilms, J
   Suveg, C
   Shaffer, A
   Beach, SRH
AF Davis, Molly
   Thomassin, Kristel
   Bilms, Joanie
   Suveg, Cynthia
   Shaffer, Anne
   Beach, Steven R. H.
TI Preschoolers' genetic, physiological, and behavioral sensitivity factors
   moderate links between parenting stress and child internalizing,
   externalizing, and sleep problems
SO DEVELOPMENTAL PSYCHOBIOLOGY
LA English
DT Article
DE 5-HTTLPR; child adjustment; negative emotionality; parenting stress;
   respiratory sinus arrhythmia
ID HEART-RATE-VARIABILITY; DIFFERENTIAL SUSCEPTIBILITY; SEROTONIN
   TRANSPORTER; EMOTION DYSREGULATION; DIATHESIS-STRESS; VAGAL TONE;
   BIOLOGICAL SENSITIVITY; ANTISOCIAL-BEHAVIOR; AUTONOMIC FUNCTION;
   SELF-REGULATION
AB This study examined three potential moderators of the relations between maternal parenting stress and preschoolers' adjustment problems: a genetic polymorphismthe short allele of the serotonin transporter (5-HTTLPR, ss/sl allele) gene, a physiological indicatorchildren's baseline respiratory sinus arrhythmia (RSA), and a behavioral indicatormothers' reports of children's negative emotionality. A total of 108 mothers (M-age=30.68 years, SDage=6.06) reported on their parenting stress as well as their preschoolers' (M-age=3.50 years, SDage=0.51, 61% boys) negative emotionality and internalizing, externalizing, and sleep problems. Results indicated that the genetic sensitivity variable functioned according to a differential susceptibility model; however, the results involving physiological and behavioral sensitivity factors were most consistent with a diathesis-stress framework. Implications for prevention and intervention efforts to counter the effects of parenting stress are discussed.
C1 [Davis, Molly; Bilms, Joanie; Suveg, Cynthia; Shaffer, Anne; Beach, Steven R. H.] Univ Georgia, Dept Psychol, Psychology Bldg, Athens, GA 30602 USA.
   [Thomassin, Kristel] Univ Ottawa, Sch Psychol, Ottawa, ON, Canada.
RP Davis, M (reprint author), Univ Georgia, Dept Psychol, Psychology Bldg, Athens, GA 30602 USA.
EM mfdavis2@uga.edu
FU William A. and Barbara R. Owens Institute for Behavioral Research at the
   University of Georgia; National Institute on Drug AbuseUnited States
   Department of Health & Human ServicesNational Institutes of Health (NIH)
   - USANIH National Institute on Drug Abuse (NIDA) [P30 DA027827]
FX William A. and Barbara R. Owens Institute for Behavioral Research at the
   University of Georgia; National Institute on Drug Abuse, Grant number:
   P30 DA027827
NR 82
TC 5
Z9 5
U1 0
U2 19
PU WILEY
PI HOBOKEN
PA 111 RIVER ST, HOBOKEN 07030-5774, NJ USA
SN 0012-1630
EI 1098-2302
J9 DEV PSYCHOBIOL
JI Dev. Psychobiol.
PD MAY
PY 2017
VL 59
IS 4
BP 473
EP 485
DI 10.1002/dev.21510
PG 13
WC Developmental Biology; Psychology
SC Developmental Biology; Psychology
GA ES9LU
UT WOS:000399880400006
PM 28295263
OA Green Accepted
DA 2020-02-16
ER

PT J
AU Dich, N
   Doan, SN
   Evans, GW
AF Dich, Nadya
   Doan, Stacey N.
   Evans, Gary W.
TI In Risky Environments, Emotional Children Have More Behavioral Problems
   but Lower Allostatic Load
SO HEALTH PSYCHOLOGY
LA English
DT Article
DE negative emotionality; cumulative risk; allostatic load; internalizing
   behaviors; externalizing behaviors
ID CUMULATIVE RISK; MOOD DISORDERS; STRESS; TEMPERAMENT; CHILDHOOD; HEALTH;
   BRAIN; PERSONALITY; MECHANISMS; DISEASE
AB Objective: Developmental models of temperament by environment interactions predict that children's negative emotionality exacerbates the detrimental effects of risky environments, increasing the risk for pathology. However, negative emotions may have an adaptive function. Accordingly, the present study explores an alternative hypothesis that in the context of high adversity, negative emotionality may be a manifestation of an adaptive coping style and thus be protective against the harmful effects of a stressful environment. Method: Prospective combined effects of negative emotionality and cumulative risk (confluence of multiple risk factors related to poverty) on children's internalizing and externalizing symptoms and allostatic load, an index of cumulative physiological dysregulation, were assessed in 239 children (46% female, baseline age = 9). Negative emotionality and cumulative risk were assessed at baseline. Internalizing and externalizing behaviors were measured at 4- and 8-year follow-ups. Allostatic load was measured at baseline and both follow-ups using neuroendocrine, cardiovascular, and metabolic parameters. Linear mixed-effect models were used to analyze the prospective associations between negative emotionality, cumulative risk, and the outcomes-allostatic load and internalizing and externalizing behaviors. Results: The combination of high cumulative risk exposure and high negative emotionality was associated with highest levels of internalizing and externalizing behaviors. However, consistent with the alternative hypothesis, negative emotionality reduced the effects of high cumulative risk on allostatic load. Conclusions: In the context of risky environments, negative emotionality may offer some physical health benefits.
C1 [Dich, Nadya] Univ Copenhagen, Dept Publ Hlth, Oster Farimagsgade 5,POB 2099, DK-1014 Copenhagen, Denmark.
   [Doan, Stacey N.] Claremont Mckenna Coll, Dept Psychol, Claremont, CA 91711 USA.
   [Evans, Gary W.] Cornell Univ, Dept Human Dev, Ithaca, NY 14853 USA.
   [Evans, Gary W.] Cornell Univ, Dept Design & Environm Anal, Ithaca, NY 14853 USA.
RP Dich, N (reprint author), Univ Copenhagen, Dept Publ Hlth, Oster Farimagsgade 5,POB 2099, DK-1014 Copenhagen, Denmark.
EM nadi@sund.ku.dk
OI Doan, Stacey/0000-0003-3661-2175
NR 63
TC 4
Z9 4
U1 1
U2 11
PU AMER PSYCHOLOGICAL ASSOC
PI WASHINGTON
PA 750 FIRST ST NE, WASHINGTON, DC 20002-4242 USA
SN 0278-6133
EI 1930-7810
J9 HEALTH PSYCHOL
JI Health Psychol.
PD MAY
PY 2017
VL 36
IS 5
BP 468
EP 476
DI 10.1037/hea0000459
PG 9
WC Psychology, Clinical; Psychology
SC Psychology
GA ES7QC
UT WOS:000399744300008
PM 28182450
DA 2020-02-16
ER

PT J
AU Poncy, GW
AF Poncy, George William
TI Maladaptive Humor Styles as Mediators of the Relationship Between
   Attachment Insecurity and Emotion Regulation
SO HUMOR-INTERNATIONAL JOURNAL OF HUMOR RESEARCH
LA English
DT Article
DE maladaptive humor styles; emotion regulation; attachment insecurity;
   parental bonds
ID PARENTAL BONDING INSTRUMENT; ADULT ATTACHMENT; INDIVIDUAL-DIFFERENCES;
   DEPRESSIVE SYMPTOMS; COLLEGE-STUDENTS; REGULATION MODEL; QUESTIONNAIRE;
   CONFLICT; VALIDITY; ADOLESCENCE
AB Although theory and research evidence indicate that less securely attached persons are more likely than their secure peers to experience emotion regulation difficulties, this is not necessarily a pre-ordained outcome. Emotion regulation difficulties may be more proximally predicted by individuals' maladaptive psychological defenses such as humor styles. This study explored the interrelationships between adult attachment orientations (attachment anxiety and avoidance) and perceived bonds with parents (perceived levels of parental care and control), emotion regulation (cognitive reappraisal and expressive suppression), and maladaptive humor styles (aggressive and self-defeating humor). Attachment anxiety, avoidance, and maternal care and overprotection were associated in expected directions with aggressive and self-defeating humor, but paternal care and overprotection were not. Additionally, aggressive and self-defeating humor were positively associated with expressive suppression and negatively associated with cognitive reappraisal. Self-defeating humor partially mediated the relationship between a number of attachment predictors (attachment anxiety, avoidance, maternal care, and maternal control) and expressive suppression. For example, attachment anxiety predicted higher use of self-defeating humor, which in turn predicted higher levels of expressive suppression. Finally, aggressive humor partially mediated the relationship between avoidance and cognitive reappraisal. Avoidance predicted higher use of aggressive humor, which in turn predicted lower levels of reappraisal. Implications for future research and clinical practice are discussed.
C1 [Poncy, George William] Univ Houston, Dept Psychol Hlth & Learning Sci, Farish Hall 491, Houston, TX 77204 USA.
RP Poncy, GW (reprint author), Univ Houston, Dept Psychol Hlth & Learning Sci, Farish Hall 491, Houston, TX 77204 USA.
EM joponcy@gmail.com
NR 38
TC 4
Z9 4
U1 1
U2 11
PU DE GRUYTER MOUTON
PI BERLIN
PA GENTHINER STRASSE 13, 10785 BERLIN, GERMANY
SN 0933-1719
EI 1613-3722
J9 HUMOR
JI Humor-Int. J. Humor Res.
PD MAY
PY 2017
VL 30
IS 2
BP 147
EP 168
DI 10.1515/humor-2016-0096
PG 22
WC Language & Linguistics; Psychology, Multidisciplinary
SC Linguistics; Psychology
GA ES8IZ
UT WOS:000399801900001
DA 2020-02-16
ER

PT J
AU van der Pol, TM
   Hoeve, M
   Noom, MJ
   Stams, GJJM
   Doreleijers, TAH
   van Domburgh, L
   Vermeiren, RRJM
AF van der Pol, Thimo M.
   Hoeve, Machteld
   Noom, Marc J.
   Stams, Geert Jan J. M.
   Doreleijers, Theo A. H.
   van Domburgh, Lieke
   Vermeiren, Robert R. J. M.
TI Research Review: The effectiveness of multidimensional family therapy in
   treating adolescents with multiple behavior problems - a meta-analysis
SO JOURNAL OF CHILD PSYCHOLOGY AND PSYCHIATRY
LA English
DT Review
DE Meta-analysis; adolescence; addiction; delinquency; disruptive behavior
ID RANDOMIZED CONTROLLED-TRIAL; CANNABIS USE DISORDER; SUBSTANCE USE
   DISORDERS; PARENTING PRACTICES; TREATMENT OUTCOMES; MENTAL-HEALTH; MAIN
   FINDINGS; DRUG-ABUSE; INTERVENTIONS; YOUTH
AB BackgroundMultidimensional family therapy (MDFT) is a well-established treatment for adolescents showing both substance abuse and/or antisocial behavior.
   MethodThe effectiveness of MDFT in reducing adolescents' substance abuse, delinquency, externalizing and internalizing psychopathology, and family malfunctioning was examined by means of a (three-level) meta-analysis, summarizing 61 effect sizes from 19 manuscripts (N=1,488 participants).
   ResultsCompared with other therapies, the overall effect size of MDFT was significant, albeit small in magnitude (d=0.24, p<.001), and similar across intervention outcome categories. Moderator analysis revealed that adolescents with high severity problems, including severe substance abuse and disruptive behavior disorder, benefited more from MDFT than adolescents with less severe conditions.
   ConclusionsIt can be concluded that MDFT is effective for adolescents with substance abuse, delinquency, and comorbid behavior problems. Subsequently, it is important to match specific characteristics of the adolescents, such as extent of impairment, with MDFT.
C1 [van der Pol, Thimo M.; Vermeiren, Robert R. J. M.] Curium Leiden Univ Med Ctr, Dept Child & Adolescent Psychiat, Leiden, Netherlands.
   [van der Pol, Thimo M.; Doreleijers, Theo A. H.; van Domburgh, Lieke; Vermeiren, Robert R. J. M.] Vrije Univ Amsterdam Med Ctr, Dept Child & Adolescent Psychiat, Meibergdreef 5, NL-1105 AZ Amsterdam, Netherlands.
   [Hoeve, Machteld; Noom, Marc J.; Stams, Geert Jan J. M.] Univ Amsterdam, Res Inst Child Dev & Educ, Amsterdam, Netherlands.
RP van der Pol, TM (reprint author), Vrije Univ Amsterdam Med Ctr, Dept Child & Adolescent Psychiat, Meibergdreef 5, NL-1105 AZ Amsterdam, Netherlands.
EM thimovanderpol@gmail.com
OI Vermeiren, Robert/0000-0002-8673-2207
NR 80
TC 13
Z9 13
U1 1
U2 24
PU WILEY
PI HOBOKEN
PA 111 RIVER ST, HOBOKEN 07030-5774, NJ USA
SN 0021-9630
EI 1469-7610
J9 J CHILD PSYCHOL PSYC
JI J. Child Psychol. Psychiatry
PD MAY
PY 2017
VL 58
IS 5
BP 532
EP 545
DI 10.1111/jcpp.12685
PG 14
WC Psychology, Developmental; Psychiatry; Psychology
SC Psychology; Psychiatry
GA ES7LX
UT WOS:000399732800002
PM 28121012
DA 2020-02-16
ER

PT J
AU Salum, GA
   Mogg, K
   Bradley, BP
   Stringaris, A
   Gadelha, A
   Pan, PM
   Rohde, LA
   Polanczyk, GV
   Manfro, GG
   Pine, DS
   Leibenluft, E
AF Salum, Giovanni A.
   Mogg, Karin
   Bradley, Brendan P.
   Stringaris, Argyris
   Gadelha, Ary
   Pan, Pedro M.
   Rohde, Luis A.
   Polanczyk, Guilherme V.
   Manfro, Gisele G.
   Pine, Daniel S.
   Leibenluft, Ellen
TI Association between irritability and bias in attention orienting to
   threat in children and adolescents
SO JOURNAL OF CHILD PSYCHOLOGY AND PSYCHIATRY
LA English
DT Article
DE Irritability; anger; attention; bias; cognition; emotion
ID GENERALIZED ANXIETY DISORDER; SEVERE MOOD DYSREGULATION;
   VISUAL-ATTENTION; AGGRESSION WORDS; SOCIAL PHOBIA; ANGRY FACES; TRAIT
   ANGER; DEPRESSION; YOUTH; TASK
AB BackgroundIrritability, a frequent complaint in children with psychiatric disorders, reflects increased predisposition to anger. Preliminary work in pediatric clinical samples links irritability to attention bias to threat, and the current study examines this association in a large population-based sample.
   MethodsWe studied 1,872 children (ages 6-14) using the Development and Well-Being Assessment (DAWBA), Childhood Behavior Checklist (CBCL), and dot-probe tasks. Irritability was defined using CBCL items that assessed temper tantrums and hot temper. The dot-probe task assessed attention biases for threat-related (angry face) stimuli. Multiple regression analysis was used to assess specificity of associations to irritability when adjusting for demographic variables and co-occurring psychiatric traits. Propensity score matching analysis was used to increase causal inference when matching for demographic variables and co-occurring psychiatric traits.
   ResultsIrritability was associated with increased attention bias toward threat-related cues. Multiple regression analysis suggests associations between irritability and threat bias are independent from demographic variables, anxiety, and externalizing traits (attention-deficit/hyperactivity, conduct, and headstrong/hurtful), but not from broad internalizing symptoms. Propensity score matching analysis indicated that this association was found for irritable versus nonirritable groups matched on demographic and co-occurring traits including internalizing symptoms.
   ConclusionsIrritability in children is associated with biased attention toward threatening information. This finding, if replicated, warrants further investigation to examine the extent to which it contributes to chronic irritability and to explore possible treatment implications.
C1 [Salum, Giovanni A.; Gadelha, Ary; Pan, Pedro M.; Rohde, Luis A.; Polanczyk, Guilherme V.; Manfro, Gisele G.] Natl Inst Dev Psychiat Children & Adolescents INC, Sao Paulo, Brazil.
   [Salum, Giovanni A.; Manfro, Gisele G.] Univ Fed Rio Grande do Sul, Porto Alegre, RS, Brazil.
   [Mogg, Karin; Bradley, Brendan P.] Univ Southampton, Psychol, Southampton, Hants, England.
   [Stringaris, Argyris] Inst Psychiat, London, England.
   [Gadelha, Ary; Pan, Pedro M.] Univ Fed Sao Paulo, Sao Paulo, Brazil.
   [Rohde, Luis A.; Polanczyk, Guilherme V.] Univ Sao Paulo, Sao Paulo, Brazil.
   [Pine, Daniel S.; Leibenluft, Ellen] NIMH, Intramural Res Program, Bethesda, MD 20892 USA.
RP Salum, GA (reprint author), Hosp Clin Porto Alegre, Ramiro Barcelos 2350,Room 2202, BR-90035003 Porto Alegre, RS, Brazil.
EM gsalumjr@gmail.com
RI Rohde, Luis Augusto P/A-6426-2008; Pan, Pedro M/I-5167-2013; Stringaris,
   Argyris/N-1135-2017; Manfro, Gisele/V-1167-2019; Pine,
   Daniel/Z-1601-2019; Polanczyk, Guilherme V/C-2345-2012; Salum, Giovanni
   Abrahao/A-7849-2010; Manfro, Gisele G/B-7020-2009; Mogg,
   Karin/C-1181-2008
OI Rohde, Luis Augusto P/0000-0002-4552-4188; Pan, Pedro
   M/0000-0002-1943-6520; Manfro, Gisele/0000-0002-0109-7591; Polanczyk,
   Guilherme V/0000-0003-2311-3289; Salum, Giovanni
   Abrahao/0000-0002-7537-7289; Manfro, Gisele G/0000-0002-0109-7591; Mogg,
   Karin/0000-0002-2738-7378
FU CNPqNational Council for Scientific and Technological Development
   (CNPq); CAPESCAPES; FAPESPFundacao de Amparo a Pesquisa do Estado de Sao
   Paulo (FAPESP); Wellcome TrustWellcome Trust; UK National Institutes of
   Health Research; University College London; Johnson JohnsonJohnson &
   Johnson USA; Conselho Nacional de Desenvolvimento Cientifico e
   Tecnologico (CNPq)National Council for Scientific and Technological
   Development (CNPq); National Council for Scientific and Technological
   Development (CNPq)National Council for Scientific and Technological
   Development (CNPq); Sao Paulo Research Foundation (FAPESP)Fundacao de
   Amparo a Pesquisa do Estado de Sao Paulo (FAPESP); University of Sao
   Paulo; Eli-LillyEli Lilly; Janssen-CilagJohnson & Johnson USAJanssen
   Biotech Inc; NovartisNovartis; Shire
FX This work is supported by the following Brazilian government agencies:
   CNPq, CAPES, and FAPESP. The authors thank the children and families for
   their participation, which made this research possible. They also thank
   the other members of the high risk cohort research team; Robert Goodman
   for his research support regarding the DAWBA instrument procedures and
   Dr. Bacy Fleitlich-Bilyk for her clinical supervision. G.S., K.M.,
   B.P.B., A.G., D.S.P., and E.L. declare no potential conflicts of
   interest relating to this research. A.S. has received funding from the
   Wellcome Trust and the UK National Institutes of Health Research, funds
   from University College London for a joint project with Johnson &
   Johnson and royalties from Cambridge University Press and Oxford
   University Press. P.M.P. receives a scholarship from Conselho Nacional
   de Desenvolvimento Cientifico e Tecnologico (CNPq) and declares no
   potential conflicts of interest relating to this research. G.P. receives
   research support from the National Council for Scientific and
   Technological Development (CNPq), the Sao Paulo Research Foundation
   (FAPESP), and the University of Sao Paulo. He has served as a consultant
   to Shire, was on the speakers' bureau of Shire and has received
   royalties from Editora Manole and declare no potential conflicts of
   interest relating to this research. L.A.R. was on the speakers' bureau
   and/or acted as consultant for Eli-Lilly, Janssen-Cilag, Novartis, and
   Shire in the last 3 years. The ADHD and Juvenile Bipolar Disorder
   Outpatient Programs chaired by L.A.R. received unrestricted educational
   and research support from the following pharmaceutical companies in the
   last 3 years: Eli-Lilly, Janssen-Cilag, Novartis, Shire. L.A.R. received
   travel grants from Shire to take part of the 2014 APA and 2015 WFADHD
   congresses. He also receives authorship royalties from Oxford University
   Press and Artmed and declares no potential conflicts of interest
   relating to this research.
NR 59
TC 7
Z9 7
U1 2
U2 20
PU WILEY
PI HOBOKEN
PA 111 RIVER ST, HOBOKEN 07030-5774, NJ USA
SN 0021-9630
EI 1469-7610
J9 J CHILD PSYCHOL PSYC
JI J. Child Psychol. Psychiatry
PD MAY
PY 2017
VL 58
IS 5
BP 595
EP 602
DI 10.1111/jcpp.12659
PG 8
WC Psychology, Developmental; Psychiatry; Psychology
SC Psychology; Psychiatry
GA ES7LX
UT WOS:000399732800009
PM 27782299
DA 2020-02-16
ER

PT J
AU Crum, KI
   Cornacchio, D
   Coxe, S
   Green, JG
   Comer, JS
AF Crum, Kathleen I.
   Cornacchio, Danielle
   Coxe, Stefany
   Green, Jennifer Greif
   Comer, Jonathan S.
TI Conduct Problems Among Boston-Area Youth Following the 2013 Marathon
   Bombing: The Moderating Role of Prior Violent Crime Exposure
SO JOURNAL OF CLINICAL CHILD AND ADOLESCENT PSYCHOLOGY
LA English
DT Article
ID POSTTRAUMATIC-STRESS-DISORDER; OPPOSITIONAL DEFIANT DISORDER;
   CALLOUS-UNEMOTIONAL TRAITS; COMMUNITY VIOLENCE; DIFFICULTIES
   QUESTIONNAIRE; PSYCHOLOGICAL IMPACT; REACTIVE AGGRESSION; HURRICANE
   KATRINA; SOCIAL COGNITION; SCHOOL-CHILDREN
AB A large body of work documents the heavy mental health burden of youth exposure to disasters, but the majority of this research has focused on posttraumatic stress and internalizing symptoms. Less is known about associations between disaster exposure and children's conduct problems (CPs), or variables that may moderate such relationships. Given well-documented links between CPs and children's exposure to community violence, youth with greater prior community violence exposure through residence in high-crime areas may be particularly vulnerable to the impacts of disaster exposure on CPs. We surveyed Boston-area caregivers (N=460) in the first 6months following the 2013 Marathon bombing on their children's event-related exposures, as well as CPs. To estimate prior violent crime exposure, children's neighborhoods were assigned corresponding violent crime rates obtained from the Federal Bureau of Investigation's uniform crime reporting statistics. Almost 1 in 6 Boston-area children assessed in this convenience sample showed clinically elevated CPs in the aftermath of the Boston Marathon bombing and subsequent manhunt. Prior violent crime exposure significantly moderated the link between children's manhunt exposure (but not bombing exposure) and child CPs. Manhunt exposure was related to increased CPs among children living in areas with high and medium (but not low) levels of prior violent crime. Children living in neighborhoods characterized by violent crime may be at particularly increased risk for developing CPs after violent manmade disasters. As most postdisaster child intervention efforts focus on posttraumatic stress, efforts are needed to develop programs targeting child CPs, particularly for youth dwelling in violent neighborhoods.
C1 [Crum, Kathleen I.; Cornacchio, Danielle; Coxe, Stefany; Comer, Jonathan S.] Florida Int Univ, Dept Psychol, Miami, FL 33199 USA.
   [Green, Jennifer Greif] Boston Univ, Sch Educ, Boston, MA 02215 USA.
RP Comer, JS (reprint author), Florida Int Univ, Ctr Children & Families, Mental Hlth Intervent & Technol MINT Program, Dept Psychol, 11200 SW 8th St, Miami, FL 33199 USA.
EM jocomer@fiu.edu
RI Coxe, Stefany/AAB-4096-2019
OI Coxe, Stefany/0000-0002-2203-0775
FU Center for Anxiety and Related Disorders (CARD) Research Fund; Barlow
   Research Fund; Department of Psychology at Boston University; NIHUnited
   States Department of Health & Human ServicesNational Institutes of
   Health (NIH) - USA [K23 MH090247, K01 MH085710]
FX Funding for this work was provided by the Center for Anxiety and Related
   Disorders (CARD) Research Fund, the Barlow Research Fund, and the
   Department of Psychology at Boston University, and NIH (K23 MH090247,
   K01 MH085710).
NR 60
TC 4
Z9 4
U1 1
U2 4
PU ROUTLEDGE JOURNALS, TAYLOR & FRANCIS LTD
PI ABINGDON
PA 2-4 PARK SQUARE, MILTON PARK, ABINGDON OX14 4RN, OXON, ENGLAND
SN 1537-4416
EI 1537-4424
J9 J CLIN CHILD ADOLESC
JI J. Clin. Child Adolesc. Psychol.
PD MAY-JUN
PY 2017
VL 46
IS 3
BP 343
EP 352
DI 10.1080/15374416.2015.1077450
PG 10
WC Psychology, Clinical; Psychology, Developmental
SC Psychology
GA ES7PA
UT WOS:000399741200003
PM 26630365
OA Green Accepted
DA 2020-02-16
ER

PT J
AU Lucas-Thompson, RG
   Lunkenheimer, ES
   Dumitrache, A
AF Lucas-Thompson, Rachel G.
   Lunkenheimer, Erika S.
   Dumitrache, Adina
TI Associations Between Marital Conflict and Adolescent Conflict
   Appraisals, Stress Physiology, and Mental Health
SO JOURNAL OF CLINICAL CHILD AND ADOLESCENT PSYCHOLOGY
LA English
DT Article
ID COGNITIVE-CONTEXTUAL FRAMEWORK; CHILDRENS MANIFEST ANXIETY;
   INTERPARENTAL CONFLICT; SALIVARY CORTISOL; BEHAVIOR PROBLEMS;
   PSYCHOLOGICAL ADJUSTMENT; INTERNALIZING SYMPTOMS;
   INDIVIDUAL-DIFFERENCES; EMOTIONAL SECURITY; BRAIN-DEVELOPMENT
AB The goal of the current study was to examine conflict appraisals and diurnal cortisol production as mediators of the robust association between marital conflict and adolescent adjustment problems. Parents reported their marital conflict and were observed engaging in a marital conflict discussion; they also reported adolescent internalizing and externalizing behaviors. Adolescents (n=105, 52% female, 10-17 years of age) appraised their parents' marital conflict and reported their internalizing and externalizing behaviors. After the laboratory visit, adolescents provided four saliva samples on each of 2 consecutive days to assess diurnal cortisol production. More-negative marital conflict predicted more self-blame for parental conflict, which in turn predicted less robust decreases in cortisol across the day. Further, this flattened cortisol production pattern mediated the relationship between greater self-blame for parental conflict and adolescents' elevated internalizing behaviors. Feeling responsible for parental conflict appears to be particularly damaging in terms of physiological regulation and adjustment, and may therefore be a particularly useful intervention target.
C1 [Lucas-Thompson, Rachel G.; Lunkenheimer, Erika S.; Dumitrache, Adina] Colorado State Univ, Dept Human Dev & Family Studies, Ft Collins, CO 80523 USA.
RP Lucas-Thompson, RG (reprint author), Colorado State Univ, 1570 Campus Delivery, Ft Collins, CO 80523 USA.
EM lucas-thompson.rachel.graham@colostate.edu
FU NICHD NIH HHSUnited States Department of Health & Human ServicesNational
   Institutes of Health (NIH) - USANIH Eunice Kennedy Shriver National
   Institute of Child Health & Human Development (NICHD) [K01 HD068170]
NR 76
TC 8
Z9 8
U1 0
U2 10
PU ROUTLEDGE JOURNALS, TAYLOR & FRANCIS LTD
PI ABINGDON
PA 2-4 PARK SQUARE, MILTON PARK, ABINGDON OX14 4RN, OXON, ENGLAND
SN 1537-4416
EI 1537-4424
J9 J CLIN CHILD ADOLESC
JI J. Clin. Child Adolesc. Psychol.
PD MAY-JUN
PY 2017
VL 46
IS 3
BP 379
EP 393
DI 10.1080/15374416.2015.1046179
PG 15
WC Psychology, Clinical; Psychology, Developmental
SC Psychology
GA ES7PA
UT WOS:000399741200005
PM 26136117
OA Green Accepted
DA 2020-02-16
ER

PT J
AU Luking, KR
   Neiman, JS
   Luby, JL
   Barch, DM
AF Luking, Katherine R.
   Neiman, Jamie S.
   Luby, Joan L.
   Barch, Deanna M.
TI Reduced Hedonic Capacity/Approach Motivation Relates to Blunted
   Responsivity to Gain and Loss Feedback in Children
SO JOURNAL OF CLINICAL CHILD AND ADOLESCENT PSYCHOLOGY
LA English
DT Article
ID MAJOR DEPRESSIVE DISORDER; DECISION-MAKING; NEGATIVE FEEDBACK; NEURAL
   RESPONSE; INDIVIDUAL-DIFFERENCES; REWARD RESPONSIVENESS; COGNITIVE
   CONTROL; RISK-TAKING; ADOLESCENTS; SENSITIVITY
AB Adolescents and adults with major depressive disorder or elevated depressive symptoms show reduced reward responses and tend to show enhanced responses to negative stimuli. However, reward-related behaviors and adaptive responses to negative feedback undergo dramatic changes across puberty. Thus, key questions remain regarding how altered incentive processing relates to depressive and anhedonic symptoms in prepubertal child populations. Twenty-four nonclinical prepubertal children 7-10 years of age (15 male; 16 Caucasian) completed two signal detection tasks that assessed behavioral responsivity to candy gain and loss feedback, respectively. These tasks were based on Pizzagalli's probabilistic reward task where asymmetric feedback leads to greater bias toward the more frequently rewarded response in more hedonic or nondepressed adults. We further modified the task to create a version where incorrect responses could result in losses from an original allotment of candy. Children and parents/guardians also completed individual difference questionnaires to assess the child's depressive symptoms, general affect, and hedonic capacity/approach motivation. Regressions indicated a relation between hedonic capacity/approach motivation (child self-report) and response bias in both gain and loss tasks. No significant relations were observed between depressive (child self-report), internalizing (parent report), or externalizing symptoms (parent report) and bias in either the gain or loss task in this small sample. These results suggest that reduced hedonic capacity/approach motivation is associated with blunted responses to both gain and loss feedback in prepubertal children.
C1 [Luking, Katherine R.] Washington Univ, Dept Biol & Biomed Sci, St Louis, MO USA.
   [Neiman, Jamie S.; Barch, Deanna M.] Washington Univ, Dept Psychol, St Louis, MO 63130 USA.
   [Luby, Joan L.; Barch, Deanna M.] Washington Univ, Dept Psychiat, St Louis, MO USA.
   [Barch, Deanna M.] Washington Univ, Dept Radiol, St Louis, MO USA.
RP Luking, KR (reprint author), Washington Univ, Dept Biol & Biomed Sci, Neurosci Program, One Brookings Dr,Campus Box 1125, St Louis, MO 63130 USA.
EM krluking@wustl.edu
FU National Institutes of HealthUnited States Department of Health & Human
   ServicesNational Institutes of Health (NIH) - USA [MH097335, MH090786,
   MH64769]
FX This research was supported by National Institutes of Health grants
   MH097335, MH090786, and MH64769, awarded to Katherine R. Luking, Joan L.
   Lubyand Deanna M. Barch, and Joan L. Luby, respectively.
NR 87
TC 5
Z9 5
U1 2
U2 10
PU ROUTLEDGE JOURNALS, TAYLOR & FRANCIS LTD
PI ABINGDON
PA 2-4 PARK SQUARE, MILTON PARK, ABINGDON OX14 4RN, OXON, ENGLAND
SN 1537-4416
EI 1537-4424
J9 J CLIN CHILD ADOLESC
JI J. Clin. Child Adolesc. Psychol.
PD MAY-JUN
PY 2017
VL 46
IS 3
BP 450
EP 462
DI 10.1080/15374416.2015.1012721
PG 13
WC Psychology, Clinical; Psychology, Developmental
SC Psychology
GA ES7PA
UT WOS:000399741200011
PM 25749348
OA Green Accepted
DA 2020-02-16
ER

PT J
AU Chen, H
   Bo, QG
   Jia, CX
   Liu, XC
AF Chen, Hua
   Bo, Qi-Gui
   Jia, Cun-Xian
   Liu, Xianchen
TI Sleep Problems in Relation to Smoking and Alcohol Use in Chinese
   Adolescents
SO JOURNAL OF NERVOUS AND MENTAL DISEASE
LA English
DT Article
DE Smoking; alcohol use; sleep duration; insomnia; adolescents
ID YOUNG ADULTHOOD FINDINGS; SUBSTANCE USE DISORDERS; EARLY-ONSET;
   ASSOCIATION; SYMPTOMS; INSOMNIA; HEALTH; CONSUMPTION; PREVALENCE;
   DEPRESSION
AB This study examined sleep patterns and sleep problems in relation to smoking and alcohol use in Chinese adolescents. A questionnaire survey of 2090 adolescent students was conducted in Lijin County, Shandong, China. A self-administered questionnaire was used to collect the data. After adjustment for demographics and internalizing and externalizing problems, poor sleep quality was associated with increased risk of smoking (odds ratio [OR], 2.59; 95% confidence interval [CI], 1.24-5.40), alcohol use (OR, 2.65; 95% CI, 2.81-3.89), and getting drunk (OR, 2.81; 95% CI, 1.72-4.57); sleeping 7 hours (OR, 1.64; 95% CI, 1.20-2.43) and sleeping 6 hours or less per night on weekdays (OR, 1.97; 95% CI, 1.25-3.10) were significantly associated with increased risk for alcohol use, and sleeping 6 hours or less per night on weekends (OR, 2.09; 95% CI, 1.18-3.70) were significantly associated with increased risk for getting drunk; and hypnotic medication use was significantly associated with ever smoking (OR, 1.80; 95% CI, 1.08-2.99). These findings highlight the potential role of sleep intervention in the prevention of adolescent substance use.
C1 [Chen, Hua; Jia, Cun-Xian; Liu, Xianchen] Shandong Univ, Sch Publ Hlth, Dept Epidemiol, Jinan, Peoples R China.
   [Chen, Hua; Jia, Cun-Xian; Liu, Xianchen] Shandong Univ, Ctr Suicide Prevent Res, Jinan, Peoples R China.
   [Bo, Qi-Gui] Ctr Dis Control & Prevent Lijin Cty, Lijin, Peoples R China.
   [Liu, Xianchen] Univ Tennessee, Ctr Hlth Sci, 881 Madison Ave, Memphis, TN 38163 USA.
RP Liu, XC (reprint author), Univ Tennessee, Ctr Hlth Sci, 881 Madison Ave, Memphis, TN 38163 USA.; Jia, CX (reprint author), Shandong Univ, Sch Publ Hlth, 44 Wenhuaxi Rd, Jinan 250012, Peoples R China.
EM jiacunxian@sdu.edu.cn; xliu69@uthsc.edu
FU Shandong University School of Public Health
FX Thanks for the Outstanding Youth Program Fund from Shandong University
   School of Public Health.
NR 49
TC 7
Z9 7
U1 2
U2 14
PU LIPPINCOTT WILLIAMS & WILKINS
PI PHILADELPHIA
PA TWO COMMERCE SQ, 2001 MARKET ST, PHILADELPHIA, PA 19103 USA
SN 0022-3018
EI 1539-736X
J9 J NERV MENT DIS
JI J. Nerv. Ment. Dis.
PD MAY
PY 2017
VL 205
IS 5
BP 353
EP 360
DI 10.1097/NMD.0000000000000661
PG 8
WC Clinical Neurology; Psychiatry
SC Neurosciences & Neurology; Psychiatry
GA ES8YU
UT WOS:000399843600004
PM 28181924
DA 2020-02-16
ER

PT J
AU Pitzer, M
   Esser, G
   Schmidt, MH
   Hohm, E
   Banaschewski, T
   Laucht, M
AF Pitzer, Martina
   Esser, Guenter
   Schmidt, Martin H.
   Hohm, Erika
   Banaschewski, Tobias
   Laucht, Manfred
TI Child regulative temperament as a mediator of parenting in the
   development of depressive symptoms: a longitudinal study from early
   childhood to preadolescence
SO JOURNAL OF NEURAL TRANSMISSION
LA English
DT Article
DE Temperament; Parenting; Children; Depression; Parent-child-interaction
ID TERM FOLLOW-UP; EFFORTFUL CONTROL; DIFFERENTIAL SUSCEPTIBILITY;
   SELF-REGULATION; INTERNALIZING PROBLEMS; DIFFICULT TEMPERAMENT; BEHAVIOR
   PROBLEMS; YOUNG ADULTHOOD; RISK-FACTORS; ALCOHOL-USE
AB Child temperament as well as parenting behaviors have been linked to adolescent depression. Beyond their main effects, the interplay between these factors is of interest. For example, in an interactive model, a differential susceptibility of temperamental variants to parenting has been suggested. However, so far, the differential susceptibility hypothesis has mostly been studied with a focus on externalizing disorders. On the other hand, parenting may shape the child's temperament and vice versa in a transactional process. In a prospective, longitudinal at-risk sample (163 boys, 176 girls), we assessed emotional (easy-difficult) and regulative (self-control) temperament at ages 4.5, and 8 years, respectively, as well as parenting quality at age 4.5 years using the HOME inventory. Hierarchical linear regression analysis was used to investigate the prediction of depressive symptoms at age 11, measured by the Child Depression Inventory, including interaction terms between the temperament variable and parenting. We additionally tested whether parenting was mediated by child temperament. As previously reported, both self-control and parenting were longitudinally associated with preadolescent depressive symptoms. There were no interactive effects between temperament and parenting. However, the effects of parenting were partly mediated by self-control. Our data do not support a differential susceptibility of temperamental variants in the development of preadolescent depression. However, our results are in line with the assumption that parenting may shape young children's temperament, with positive parenting in the early childhood fostering the development of regulative temperament.
C1 [Pitzer, Martina] Klinikum Karlsruhe, Dept Child & Adolescent Psychiat & Psychotherapy, Suedliche Hildapromenade 7, D-76133 Karlsruhe, Germany.
   [Esser, Guenter; Laucht, Manfred] Univ Potsdam, Dept Psychol, Div Clin Psychol, Potsdam, Germany.
   [Schmidt, Martin H.; Hohm, Erika; Banaschewski, Tobias; Laucht, Manfred] MannheimUnivers Heidelberg, Cent Inst Mental Hlth, Med Fac, Dept Child & Adolescent Psychiat & Psychotherapy, POB 12 21 20, D-68072 Mannheim, Germany.
RP Pitzer, M (reprint author), Klinikum Karlsruhe, Dept Child & Adolescent Psychiat & Psychotherapy, Suedliche Hildapromenade 7, D-76133 Karlsruhe, Germany.
EM Martina.Pitzer@klinikum-karlsruhe.de
FU Deutsche Forschungsgemeinschaft (DFG)German Research Foundation (DFG)
   [SFB 258]; Federal Ministry for Education and ResearchFederal Ministry
   of Education & Research (BMBF) [01EB0110]
FX This study was supported by grants from the Deutsche
   Forschungsgemeinschaft (DFG) as part of the Special Research Program SFB
   258 'Indicators and Risk Models of the Genesis and Course of Mental
   Disorders' at the University of Heidelberg, Germany, and from the
   Federal Ministry for Education and Research-01EB0110-'Baden-Wuerttemberg
   Consortium for Addiction Research'.
NR 63
TC 0
Z9 0
U1 3
U2 21
PU SPRINGER WIEN
PI WIEN
PA SACHSENPLATZ 4-6, PO BOX 89, A-1201 WIEN, AUSTRIA
SN 0300-9564
EI 1435-1463
J9 J NEURAL TRANSM
JI J. Neural Transm.
PD MAY
PY 2017
VL 124
IS 5
BP 631
EP 641
DI 10.1007/s00702-017-1682-2
PG 11
WC Clinical Neurology; Neurosciences
SC Neurosciences & Neurology
GA ES9PM
UT WOS:000399891600011
PM 28124161
DA 2020-02-16
ER

PT J
AU Jahja, R
   van der Meere, JJ
   Legemaat, AM
   Rubio-Gozalbo, ME
   Hofstede, FC
   van der Ploeg, AT
   Langendonk, JG
   Huijbregts, SCJ
   de Sonneville, LMJ
   Bosch, AM
   Hollak, CEM
   Brouwers, MCGJ
   de Vries, MC
   Janssen, MCH
   van Spronsen, FJ
AF Jahja, Rianne
   van der Meere, Jaap J.
   Legemaat, Amanda M.
   Rubio-Gozalbo, M. Estela
   Hofstede, Floris C.
   van der Ploeg, Ans T.
   Langendonk, Janneke G.
   Huijbregts, Stephan C. J.
   de Sonneville, Leo M. J.
   Bosch, Annet M.
   Hollak, Carla E. M.
   Brouwers, Martijn C. G. J.
   de Vries, Maaike C.
   Janssen, Mirian C. H.
   van Spronsen, Francjan J.
TI Cognitive Profile and Mental Health in Adult Phenylketonuria: A
   PKU-COBESO Study
SO NEUROPSYCHOLOGY
LA English
DT Article
DE phenylketonuria; adults; executive functions; mental health;
   tetrahydrobiopterin
ID EARLY-TREATED PHENYLKETONURIA; EXECUTIVE FUNCTION IMPAIRMENT; BLOOD
   PHENYLALANINE LEVELS; TETRAHYDROBIOPTERIN BH4; CHILDREN; ADOLESCENTS;
   SAPROPTERIN; INDIVIDUALS; INHIBITION; STABILITY
AB Objective: Despite early dietary treatment phenylketonuria patients have lower IQ and poorer executive functions compared to healthy controls. Cognitive problems in phenylketonuria have often been associated with phenylalanine levels. The present study examined the cognitive profile and mental health in adult phenylketonuria, in relation to phenylalanine levels and tetrahydrobiopterin treatment. Method: Fifty-seven early treated adult patients with phenylketonuria and 57 healthy matched controls (18-40 years) performed IQ subtests and executive function tests from the Amsterdam Neuropsychological Tasks. They also completed the Adult Self-Report on mental health problems. Analyses of variance were performed to examine group differences. Results: Patients with phenylketonuria had normal IQs although lower than controls. They performed poorer on working memory, inhibitory control, and sustained attention tasks. Patients reported Depressive and Avoidant Personality problems more frequently. Specifically, patients with childhood and lifetime phenylalanine >= 360 mu mol/L had poorer cognitive and mental health outcomes than controls. In a subset of patients, comparisons between patients on and off tetrahydrobiopterin showed that nontetrahydrobiopterin users (matched for childhood, pretreatment phenylalanine) were slower (on number of tasks) and reported more mental health problems. Conclusions: Adult patients had lower IQ and poorer executive functions than controls, resembling problems observed in younger patients with phenylketonuria, as well as more internalizing problems. Group differences and phenylalanine-outcome associations were smaller than those observed in younger populations. A subset of nontetrahydrobiopterin users, matched for childhood phenylalanine level, had a poorer outcome on some tests than tetrahydrobiopterin users, which might indicate an impact of tetrahydrobiopterin treatment beyond lowering phenylalanine. However, clinical relevance needs further investigation.
C1 [Jahja, Rianne; van Spronsen, Francjan J.] Univ Groningen, Univ Med Ctr Groningen, Beatrix Childrens Hosp, Div Metab Dis, CA33,POB 30-001, NL-9700 RB Groningen, Netherlands.
   [Huijbregts, Stephan C. J.; de Sonneville, Leo M. J.] Leiden Univ, Dept Clin Child & Adolescent Studies, Leiden, Netherlands.
   [Huijbregts, Stephan C. J.; de Sonneville, Leo M. J.] Leiden Inst Brain & Cognit, Leiden, Netherlands.
   [van der Meere, Jaap J.; Legemaat, Amanda M.] Univ Groningen, Dept Dev & Clin Neuropsychol, Groningen, Netherlands.
   [Bosch, Annet M.; Hollak, Carla E. M.] Acad Med Ctr, Amsterdam, Netherlands.
   [Rubio-Gozalbo, M. Estela] Univ Hosp Maastricht, Maastricht, Netherlands.
   Lab Genet Metab Dis, Maastricht, Netherlands.
   [Brouwers, Martijn C. G. J.] Univ Hosp Maastricht, Div Endocrinol & Metab Dis, Dept Internal Med, Maastricht, Netherlands.
   [Hofstede, Floris C.] Univ Med Ctr Utrecht, Wilhelmina Childrens Hosp, Utrecht, Netherlands.
   [de Vries, Maaike C.; Janssen, Mirian C. H.] Univ Med Ctr St Radboud Nijmegen, Nijmegen, Netherlands.
   [van der Ploeg, Ans T.; Langendonk, Janneke G.] Erasmus MC, Rotterdam, Netherlands.
RP Jahja, R (reprint author), Univ Groningen, Univ Med Ctr Groningen, Beatrix Childrens Hosp, Div Metab Dis, CA33,POB 30-001, NL-9700 RB Groningen, Netherlands.
EM jahjar@umcg.nl
RI Rubio-Gozalbo, M Estela/H-1833-2011; Janssen, Mirian/D-9777-2016
OI Janssen, Mirian/0000-0003-4668-9977; Huijbregts,
   Stephan/0000-0002-7209-1912
FU Dutch PKU Research Foundation; NutsOhra Fund; Division of Metabolic
   Diseases of the Beatrix Children's Hospital of the University Medical
   Center Groningen, The NetherlandsNetherlands Government
FX All authors confirm that there are no conflicts of interest. This work
   was supported by the Dutch PKU Research Foundation, NutsOhra Fund, and
   the Division of Metabolic Diseases of the Beatrix Children's Hospital of
   the University Medical Center Groningen, The Netherlands. The sponsors
   were not engaged in the study design, data collection, analysis and
   interpretation of data, writing of the report and the decision to submit
   the manuscript for publication. The authors thank all patients with PKU
   and control participants for taking part, and the psychology and MD
   students for helping in this study. In addition, we thank all physicians
   for their full cooperation, the nursing staff and the metabolic
   departments of all collaborating hospitals.
NR 34
TC 20
Z9 20
U1 0
U2 18
PU AMER PSYCHOLOGICAL ASSOC
PI WASHINGTON
PA 750 FIRST ST NE, WASHINGTON, DC 20002-4242 USA
SN 0894-4105
EI 1931-1559
J9 NEUROPSYCHOLOGY
JI Neuropsychology
PD MAY
PY 2017
VL 31
IS 4
BP 437
EP 447
DI 10.1037/neu0000358
PG 11
WC Psychology, Clinical; Neurosciences; Psychology
SC Psychology; Neurosciences & Neurology
GA ET3CX
UT WOS:000400155800010
PM 28318283
DA 2020-02-16
ER

PT J
AU Heinrichs, N
   Kliem, S
   Hahlweg, K
AF Heinrichs, Nina
   Kliem, Soren
   Hahlweg, Kurt
TI Addendum to "Four-Year Follow-Up of a Randomized Controlled Trial of
   Triple P Group for Parent and Child Outcomes"
SO PREVENTION SCIENCE
LA English
DT Editorial Material
DE Randomized controlled trial; Externalizing behavior; Parenting;
   Universal prevention; Triple P
ID SUBSTANCE-USE; UNIVERSAL PREVENTION; BEHAVIOR PROBLEMS; MARITAL
   ADJUSTMENT; CONDUCT PROBLEMS; USE DISORDERS; PROGRAM; METAANALYSIS;
   ANXIETY; PREDICTORS
AB A previous article published in Prevention Science 3 years ago (Heinrichs et al. 2014) presented the results of a randomized controlled trial of the Triple P group program 4 years (FU4) after administration as a universal prevention approach in preschools. The present addendum resolves inconsistencies in outcome reporting (e.g., total scores of scales versus subscale scores) and provides information on measures that were additionally available to analyze further potential effects of the intervention. Effects in secondary outcome domains not reported in Heinrichs et al. (2014) are furthermore analyzed and reported. The original data analyses were varied using a different statistical model in this addendum. Re-analyses supported the original results, including changes in self-reported maternal and paternal positive parenting, in maternal dysfunctional parenting behavior as well as in maternal reports of child behavior. In addition, when analyzing the externalizing and internalizing dimensions, analysis revealed a statistically significant change in externalizing but not internalizing child symptoms. No significant intervention effects were found for secondary outcome domains. Considering important limitations in the study design [such as baseline differences at pre-assessment with mothers from intervention preschools reporting more child behavioral problems prior to introducing the intervention and predominantly non-significant effects from (a) fathers perspective, (b) teacher ratings at 1-year follow up (FU1), and (c) behavioral observations at FU1], we believe that this trial alone cannot be taken as sufficient evidence for a significant and meaningful change in child behavioral problems, which is the ultimate goal of child prevention programs. Therefore, future studies need to replicate and extend upon these results by including larger sample sizes and overcome the discussed limitations.
C1 [Heinrichs, Nina; Kliem, Soren; Hahlweg, Kurt] Tech Univ Carolo Wilhelmina Braunschweig, Dept Psychol, Humboldtstr 33, D-38106 Braunschweig, Germany.
RP Hahlweg, K (reprint author), Tech Univ Carolo Wilhelmina Braunschweig, Dept Psychol, Humboldtstr 33, D-38106 Braunschweig, Germany.
EM k.hahlweg@tu-braunschweig.de
RI Kliem, Soren/AAB-5196-2020
OI Kliem, Soren/0000-0003-1788-9574; Heinrichs, Nina/0000-0002-8301-5798
FU Deutsche Forschungsgemeinschaft (DFG; German Research Foundation)German
   Research Foundation (DFG) [HA 1400/14-1-5]
FX This research was funded by the Deutsche Forschungsgemeinschaft (DFG;
   German Research Foundation, Principal Investigator: Kurt Hahlweg; HA
   1400/14-1-5).
NR 44
TC 1
Z9 1
U1 0
U2 13
PU SPRINGER/PLENUM PUBLISHERS
PI NEW YORK
PA 233 SPRING ST, NEW YORK, NY 10013 USA
SN 1389-4986
EI 1573-6695
J9 PREV SCI
JI Prev. Sci.
PD MAY
PY 2017
VL 18
IS 4
BP 491
EP 503
DI 10.1007/s11121-017-0782-4
PG 13
WC Public, Environmental & Occupational Health
SC Public, Environmental & Occupational Health
GA ET2FA
UT WOS:000400083600014
PM 28389746
DA 2020-02-16
ER

PT J
AU Humphrey, JL
   Root, ED
AF Humphrey, Jamie L.
   Root, Elisabeth D.
TI Spatio-temporal neighborhood impacts on internalizing and externalizing
   behaviors in US elementary school children: Effect modification by child
   and family socio-demographics
SO SOCIAL SCIENCE & MEDICINE
LA English
DT Article
DE Internalizing; Externalizing; Neighborhood; Child; Effect modification;
   Propensity score; IPTW; Disadvantage
ID MENTAL-HEALTH; CAUSAL INFERENCE; RESIDENTIAL-MOBILITY; MULTILEVEL;
   CONTEXTS; DISADVANTAGE; OUTCOMES
AB Increasing evidence from experimental and non-experimental research has shown that children residing in disadvantaged neighborhoods exhibit greater levels of internalizing and externalizing behaviors, above and beyond individual characteristics, and family or school contexts. Using the ECLS-K, a nationally representative, longitudinal survey of U.S. school children, this study examined direct neighborhood effects on internalizing (N = 14,870; N = 10,610) and externalizing (N = 14,960; N = 10,730) behaviors at the beginning and end of elementary school. Using IPTW propensity scores to mitigate selection bias and ordinary least squares regression, we examined direct neighborhood effects when children were 7 years old (1st grade) and when they were 11 years old (5th grade). We also examined neighborhood effect modification by child child race/ethnicity, sex, family structure, and family SES. Both the direct effect and effect modification models indicated that living in disadvantaged neighborhoods had no impact on either internalizing or externalizing behaviors at the beginning of elementary school (age 7). At the end of elementary school (age 11), we found small, yet significant direct neighborhood associations with effect sizes ranging from 0.12 to 0.18 standard deviations. The effect modification analysis revealed that being black (relative to white) was the strongest moderator of the relationship between neighborhood context and internalizing and externalizing behaviors in 5th grade, with effect sizes ranging from 0.27 to 0.59 standard deviations. Being Hispanic in high poverty neighborhoods was found to be protective for externalizing behaviors, suggesting the presence of the Hispanic health paradox. We also found, that in some neighborhood contexts, child sex, family structure, and family socioeconomic status amplified or dampened the effect of neighborhood, but only for externalizing behaviors. These results demonstrate the importance of age-dependent neighborhood effects and that children with different demographic profiles respond differently to the social contexts in which they are exposed. (C) 2017 Elsevier Ltd. All rights reserved.
C1 [Humphrey, Jamie L.] Univ Colorado, Inst Behav Sci, 1440 15th St,Room 418, Boulder, CO 80302 USA.
   [Humphrey, Jamie L.] Univ Colorado, Dept Mech Engn, Environm Engn, 4001 Discovery Dr,Second Floor South,Room S271, Boulder, CO 80303 USA.
   [Root, Elisabeth D.] Ohio State Univ, Dept Geog, 1160 Derby Hall, Columbus, OH 43210 USA.
RP Humphrey, JL (reprint author), Univ Colorado, Inst Behav Sci, 1440 15th St,Room 418, Boulder, CO 80302 USA.
EM jamie.humphrey@colorado.edu
RI Root, Elisabeth/A-7429-2016
OI Root, Elisabeth/0000-0002-9566-4031; Humphrey, Jamie/0000-0003-2147-5278
NR 56
TC 4
Z9 4
U1 1
U2 9
PU PERGAMON-ELSEVIER SCIENCE LTD
PI OXFORD
PA THE BOULEVARD, LANGFORD LANE, KIDLINGTON, OXFORD OX5 1GB, ENGLAND
SN 0277-9536
J9 SOC SCI MED
JI Soc. Sci. Med.
PD MAY
PY 2017
VL 180
BP 52
EP 61
DI 10.1016/j.socscimed.2017.03.014
PG 10
WC Public, Environmental & Occupational Health; Social Sciences, Biomedical
SC Public, Environmental & Occupational Health; Biomedical Social Sciences
GA ET3YS
UT WOS:000400216500007
PM 28324791
DA 2020-02-16
ER

PT J
AU Kobak, R
   Zajac, K
   Abbott, C
   Zisk, A
   Bounoua, N
AF Kobak, Roger
   Zajac, Kristyn
   Abbott, Caroline
   Zisk, Abby
   Bounoua, Nadia
TI Atypical dimensions of caregiver-adolescent interaction in an
   economically disadvantaged sample
SO DEVELOPMENT AND PSYCHOPATHOLOGY
LA English
DT Article
ID MUTUALLY RESPONSIVE ORIENTATION; ADULT ATTACHMENT INTERVIEW;
   DISORGANIZED ATTACHMENT; PARENTAL BEHAVIOR; REPRESENTATIONS; STABILITY;
   EMOTION; SELF; MIND; AGE
AB The Goal-Corrected Partnership Adolescent Coding System (GPACS) has shown promise in assessing a secure as well as three atypical patterns of parent-adolescent interaction during a conflict discussion. The current study of 186 economically disadvantaged families examines the degree to which four GPACS patterns: secure/collaborative, hostile/punitive, role confused, and disoriented, prospectively predict adolescents' social competence and maladaptive behavior (internalizing, externalizing, and risk behaviors) at age 15 years after controlling for these social behaviors at age 13 years and contemporaneous GPACS scores. Adolescents from secure/collaborative dyads at age 13 were more likely to have a secure state of mind in the Adult Attachment Interview at age 15 and showed higher levels of teachers' ratings of empathy and lower levels of teachers' ratings of externalizing behaviors at age 15 years. Adolescents in disoriented dyads showed higher levels of teacher-rated internalizing problems, while male adolescents in role confused dyads reported higher levels of involvement in risk behaviors, including unprotected sexual activity and substance use problems.
C1 [Kobak, Roger; Abbott, Caroline; Zisk, Abby; Bounoua, Nadia] Univ Delaware, Newark, DE 19716 USA.
   [Zajac, Kristyn] Univ Connecticut, Sch Med, Storrs, CT USA.
RP Kobak, R (reprint author), Univ Delaware, Dept Psychol & Brain Sci, 219 Wolf Hall, Newark, DE 19716 USA.
EM rkobak@psych.udel.edu
FU National Institute of Mental HealthUnited States Department of Health &
   Human ServicesNational Institutes of Health (NIH) - USANIH National
   Institute of Mental Health (NIMH); National Institute on Drug Abuse of
   the National Institutes of HealthUnited States Department of Health &
   Human ServicesNational Institutes of Health (NIH) - USANIH National
   Institute on Drug Abuse (NIDA) [R01MH59670, K23DA034879]
FX This publication was supported by funding from the National Institute of
   Mental Health and the National Institute on Drug Abuse of the National
   Institutes of Health under award numbers R01MH59670 and K23DA034879. We
   also thank Hallie Bregman and Natalie Moser for their affect coding. The
   content is solely the responsibility of the authors and does not
   necessarily represent the official views of the National Institutes of
   Health.
NR 53
TC 3
Z9 3
U1 1
U2 3
PU CAMBRIDGE UNIV PRESS
PI NEW YORK
PA 32 AVENUE OF THE AMERICAS, NEW YORK, NY 10013-2473 USA
SN 0954-5794
EI 1469-2198
J9 DEV PSYCHOPATHOL
JI Dev. Psychopathol.
PD MAY
PY 2017
VL 29
IS 2
SI SI
BP 405
EP 416
DI 10.1017/S0954579417000074
PG 12
WC Psychology, Developmental
SC Psychology
GA ES3GL
UT WOS:000399417400007
PM 28401833
OA Green Accepted
DA 2020-02-16
ER

PT J
AU Vantieghem, MR
   Gabard-Durnam, L
   Goff, B
   Flannery, J
   Humphreys, KL
   Telzer, EH
   Caldera, C
   Louie, JY
   Shapiro, M
   Bolger, N
   Tottenhama, N
AF Vantieghem, Michelle R.
   Gabard-Durnam, Laurel
   Goff, Bonnie
   Flannery, Jessica
   Humphreys, Kathryn L.
   Telzer, Eva H.
   Caldera, Christina
   Louie, Jennifer Y.
   Shapiro, Mor
   Bolger, Niall
   Tottenhama, Nim
TI Positive valence bias and parent-child relationship security moderate
   the association between early institutional caregiving and internalizing
   symptoms
SO DEVELOPMENT AND PSYCHOPATHOLOGY
LA English
DT Article
ID AMYGDALA FUNCTIONAL CONNECTIVITY; INTERNATIONALLY ADOPTED-CHILDREN;
   CORRUGATOR MUSCLE RESPONSES; EARLY-LIFE STRESS; FOSTER-CARE; MALTREATED
   CHILDREN; ATTACHMENT SECURITY; EMOTION REGULATION; BEHAVIOR PROBLEMS;
   EARLY DEPRIVATION
AB Institutional caregiving is associated with significant deviations from species-expected caregiving, altering the normative sequence of attachment formation and placing children at risk for long-term emotional difficulties. However, little is known about factors that can promote resilience following early institutional caregiving. In the current study, we investigated how adaptations in affective processing (i.e., positive valence bias) and family-level protective factors (i.e., secure parent-child relationships) moderate risk for internalizing symptoms in previously institutionalized (PI) youth. Children and adolescents with and without a history of institutional care performed a laboratory-based affective processing task and self-reported measures of parent-child relationship security. PI youth were more likely than comparison youth to show positive valence biases when interpreting ambiguous facial expressions. Both positive valence bias and parent-child relationship security moderated the association between institutional care and parent-reported internalizing symptoms, such that greater positive valence bias and more secure parent-child relationships predicted fewer symptoms in PI youth. However, when both factors were tested concurrently, parent-child relationship security more strongly moderated the link between PI status and internalizing symptoms. These findings suggest that both individual-level adaptations in affective processing and family-level factors of secure parent-child relationships may ameliorate risk for internalizing psychopathology following early institutional caregiving.
C1 [Vantieghem, Michelle R.; Gabard-Durnam, Laurel; Bolger, Niall; Tottenhama, Nim] Columbia Univ, New York, NY 10027 USA.
   [Goff, Bonnie; Caldera, Christina; Shapiro, Mor] Univ Calif Los Angeles, Los Angeles, CA 90024 USA.
   [Flannery, Jessica] Univ Oregon, Eugene, OR 97403 USA.
   [Humphreys, Kathryn L.] Stanford Univ, Stanford, CA 94305 USA.
   [Telzer, Eva H.] Univ Illinois, Champaign, IL USA.
   [Louie, Jennifer Y.] Kaiser Permanente, Santa Clara, CA USA.
RP Vantieghem, MR (reprint author), Columbia Univ, Dept Psychol, 406 Schermerhorn Hall,1990 Amsterdam Ave,MC 5501, New York, NY 10027 USA.
EM mrv2115@columbia.edu
RI Bolger, Niall/Y-6435-2019; Bolger, Niall/A-9934-2008
OI Bolger, Niall/0000-0001-8698-8117; Bolger, Niall/0000-0001-8698-8117
FU National Institute of Mental HealthUnited States Department of Health &
   Human ServicesNational Institutes of Health (NIH) - USANIH National
   Institute of Mental Health (NIMH) [R01MH091864]; Dana Foundation;
   National Science FoundationNational Science Foundation (NSF)
   [DGE-11-44155]; NSFNational Science Foundation (NSF) [BCS-1439258]
FX This research was supported by National Institute of Mental Health Grant
   R01MH091864 and the Dana Foundation (to N.T.). This material is also
   based on work supported by the National Science Foundation Graduate
   Research Fellowship Grant DGE-11-44155 (to M.R.V.T.) and NSF Conference
   Grant BCS-1439258 (Co-Investigator N.T.).
NR 55
TC 6
Z9 6
U1 1
U2 10
PU CAMBRIDGE UNIV PRESS
PI NEW YORK
PA 32 AVENUE OF THE AMERICAS, NEW YORK, NY 10013-2473 USA
SN 0954-5794
EI 1469-2198
J9 DEV PSYCHOPATHOL
JI Dev. Psychopathol.
PD MAY
PY 2017
VL 29
IS 2
SI SI
BP 519
EP 533
DI 10.1017/S0954579417000153
PG 15
WC Psychology, Developmental
SC Psychology
GA ES3GL
UT WOS:000399417400015
PM 28401841
OA Green Accepted
DA 2020-02-16
ER

PT J
AU Guild, DJ
   Toth, SL
   Handley, ED
   Rogosch, FA
   Cicchetti, D
AF Guild, Danielle J.
   Toth, Sheree L.
   Handley, Elizabeth D.
   Rogosch, Fred A.
   Cicchetti, Dante
TI Attachment security mediates the longitudinal association between
   child-parent psychotherapy and peer relations for toddlers of depressed
   mothers
SO DEVELOPMENT AND PSYCHOPATHOLOGY
LA English
DT Article
ID MATERNAL DEPRESSION; POSTNATAL DEPRESSION; SOCIAL COMPETENCE; POSTPARTUM
   DEPRESSION; PSYCHOMETRIC PROPERTIES; INTERNALIZING PROBLEMS; EMOTION
   REGULATION; MIDDLE CHILDHOOD; CONTROLLED-TRIAL; INFANTS
AB Numerous investigations have demonstrated that child-parent psychotherapy (CPP) promotes secure attachment between mothers and offspring. However, the role of postintervention attachment security as it relates to long-term child outcomes has never been evaluated. The present study therefore examined postintervention attachment status as a mediator of the association between CPP for depressed mothers and their offspring and subsequent peer relations among offspring. Depressed mothers and their toddlers were randomized to receive CPP (n = 45) or to a control group (n = 55). A prior investigation with this sample indicated that offspring who received CPP attained significantly higher rates of secure attachment postintervention, whereas insecure attachment continued to predominate for offspring in the control group. The present study examined follow-up data of teachers' reports on participants' competence with classroom peers when they were approximately 9 years old. Findings indicated that children who received CPP were more likely to evidence secure attachments at postintervention, which in turn was associated with more positive peer relationships at age 9.
C1 [Guild, Danielle J.; Toth, Sheree L.; Handley, Elizabeth D.; Rogosch, Fred A.; Cicchetti, Dante] Univ Rochester, Mt Hope Family Ctr, 187 Edinburgh St, Rochester, NY 14608 USA.
   [Cicchetti, Dante] Univ Minnesota, Inst Child Dev, Minneapolis, MN 55455 USA.
RP Guild, DJ; Toth, SL (reprint author), Univ Rochester, Mt Hope Family Ctr, 187 Edinburgh St, Rochester, NY 14608 USA.
EM danielle.guild@rochester.edu; sheree.toth@rochester.edu
RI ; Cicchetti, Dante/C-4560-2015
OI Handley, Elizabeth/0000-0002-0087-0263; Cicchetti,
   Dante/0000-0002-6347-1278; Toth, Sheree/0000-0002-8399-0374
FU National Institute of Mental HealthUnited States Department of Health &
   Human ServicesNational Institutes of Health (NIH) - USANIH National
   Institute of Mental Health (NIMH) [R01 MH45027]
FX This research was supported by the National Institute of Mental Health
   (R01 MH45027).
NR 130
TC 4
Z9 4
U1 3
U2 14
PU CAMBRIDGE UNIV PRESS
PI NEW YORK
PA 32 AVENUE OF THE AMERICAS, NEW YORK, NY 10013-2473 USA
SN 0954-5794
EI 1469-2198
J9 DEV PSYCHOPATHOL
JI Dev. Psychopathol.
PD MAY
PY 2017
VL 29
IS 2
SI SI
BP 587
EP 600
DI 10.1017/S0954579417000207
PG 14
WC Psychology, Developmental
SC Psychology
GA ES3GL
UT WOS:000399417400020
PM 28401848
OA Green Accepted
DA 2020-02-16
ER

PT J
AU Cassidy, J
   Brett, BE
   Gross, JT
   Stern, JA
   Martin, DR
   Mohr, JJ
   Woodhouse, SS
AF Cassidy, Jude
   Brett, Bonnie E.
   Gross, Jacquelyn T.
   Stern, Jessica A.
   Martin, David R.
   Mohr, Jonathan J.
   Woodhouse, Susan S.
TI Circle of Security-Parenting: A randomized controlled trial in Head
   Start
SO DEVELOPMENT AND PSYCHOPATHOLOGY
LA English
DT Article
ID SCALE CES-D; EXECUTIVE FUNCTION; ATTACHMENT SECURITY; EARLY-CHILDHOOD;
   DIFFERENTIAL SUSCEPTIBILITY; EXTERNALIZING BEHAVIOR; MATERNAL
   SENSITIVITY; INHIBITORY CONTROL; EFFORTFUL CONTROL; DEPRESSION SCALE
AB Although evidence shows that attachment insecurity and disorganization increase risk for the development of psychopathology (Fearon, Bakermans-Kranenburg, van IJzendoorn, Lapsley, & Roisman, 2010; Groh, Roisman, van IJzendoorn, Bakermans-Kranenburg, & Fearon, 2012), implementation challenges have precluded dissemination of attachment interventions on the broad scale at which they are needed. The Circle of Security-Parenting Intervention (COS-P; Cooper, Hoffman, & Powell, 2009), designed with broad implementation in mind, addresses this gap by training community service providers to use a manualized, video-based program to help caregivers provide a secure base and a safe haven for their children. The present study is a randomized controlled trial of COS-P in a low-income sample of Head Start enrolled children and their mothers. Mothers (N = 141; 75 intervention, 66 waitlist control) completed a baseline assessment and returned with their children after the 10-week intervention for the outcome assessment, which included the Strange Situation. Intent to treat analyses revealed a main effect for maternal response to child distress, with mothers assigned to COS-P reporting fewer unsupportive (but not more supportive) responses to distress than control group mothers, and a main effect for one dimension of child executive functioning (inhibitory control but not cognitive flexibility when maternal age and marital status were controlled), with intervention group children showing greater control. There were, however, no main effects of intervention for child attachment or behavior problems. Exploratory follow-up analyses suggested intervention effects were moderated by maternal attachment style or depressive symptoms, with moderated intervention effects emerging for child attachment security and disorganization, but not avoidance; for inhibitory control but not cognitive flexibility; and for child internalizing but not externalizing behavior problems. This initial randomized controlled trial of the efficacy of COS-P sets the stage for further exploration of what works for whom in attachment intervention.
C1 [Cassidy, Jude; Brett, Bonnie E.; Gross, Jacquelyn T.; Stern, Jessica A.; Martin, David R.; Mohr, Jonathan J.] Univ Maryland, College Pk, MD 20742 USA.
   [Woodhouse, Susan S.] Lehigh Univ, Bethlehem, PA 18015 USA.
RP Cassidy, J (reprint author), Univ Maryland, Dept Psychol, 2147C Biol Psychol Bldg,4094 Campus Dr, College Pk, MD 20742 USA.
EM jcassidy@umd.edu
OI Stern, Jessica/0000-0003-1357-724X
FU Zanvyl and Isabelle Krieger Fund; Janet W. Johnson Fellowships; National
   Science FoundationNational Science Foundation (NSF); National Institute
   of Child Health and Human DevelopmentUnited States Department of Health
   & Human ServicesNational Institutes of Health (NIH) - USANIH Eunice
   Kennedy Shriver National Institute of Child Health & Human Development
   (NICHD) [R01 HD068594]
FX The Zanvyl and Isabelle Krieger Fund provided support to Jude Cassidy to
   conduct this study. Additional support for manuscript preparation was
   provided by Janet W. Johnson Fellowships (to J.T.G. and D.M.), the
   National Science Foundation Graduate Research Fellowship Program
   Fellowship (to J.A.S.), and Grant R01 HD068594 from the National
   Institute of Child Health and Human Development (to S.S.W.). We are
   grateful for the help of the following people: Betsy Krieger, Karen
   Kreisberg, Linda Heisner, and Brooke Hisle provided important leadership
   and coordination; Glen Cooper, Kent Hoffman, and Bert Powell developed
   the Circle of Security-Parenting intervention and served as intervention
   supervisors; Anna Ditkoff-Dorsey, Tara Doaty, Pam Hoehler, and Barbara
   Johnson served as interveners; Danielle Gregg and Elizabeth Thompson
   provided and coordinated laboratory space at the Family Center at
   Kennedy Krieger Institute in Baltimore, Maryland; Erika Johnson
   conducted waitlist control Circle of Security-Parenting groups; Susan
   Paris and Bonnie Conley assisted with Strange Situation coding; Audrey
   Bigham and Ben Mitchell supervised the executive functioning coding
   teams and managed the executive functioning data; Samiha Islam compiled
   the reference list; and many hardworking and dedicated undergraduate
   research assistants assisted with data collection and coding. We also
   thank the directors and staff of the participating Head Start centers:
   Dayspring Programs, Emily Price Jones Head Start/Y of Central Maryland,
   and Catholic Charities Head Start of Baltimore City. Above all, we are
   grateful to the families who generously participated in our study.
NR 129
TC 18
Z9 18
U1 1
U2 28
PU CAMBRIDGE UNIV PRESS
PI NEW YORK
PA 32 AVENUE OF THE AMERICAS, NEW YORK, NY 10013-2473 USA
SN 0954-5794
EI 1469-2198
J9 DEV PSYCHOPATHOL
JI Dev. Psychopathol.
PD MAY
PY 2017
VL 29
IS 2
SI SI
BP 651
EP 673
DI 10.1017/S0954579417000244
PG 23
WC Psychology, Developmental
SC Psychology
GA ES3GL
UT WOS:000399417400024
PM 28401843
OA Green Accepted
DA 2020-02-16
ER

PT J
AU Roskam, I
   Hoang, TV
   Schelstraete, MA
AF Roskam, Isabelle
   Thi Van Hoang
   Schelstraete, Marie-Anne
TI A Cross-Cultural Comparison of Belgian and Vietnamese Children's Social
   Competence and Behavior
SO EARLY EDUCATION AND DEVELOPMENT
LA English
DT Article
ID PARENTS; ADOLESCENTS; RATINGS; MODELS; SYMPTOMS; OPTIMISM; VERSION;
   VALUES; PEER; SCBE
AB Children's social competence and behavioral adjustment are key issues for child development, education, and clinical research. Cross-cultural analyses are necessary to provide relevant methods of assessing them for cross-cultural research. The aim of the current study was to contribute to this important line of research by validating the 3-factor structure of the Social Competence and Behavior Evaluation (SCBE-30; LaFreniere & Dumas, 1996) among Belgian and Vietnamese children and by comparing Belgian and Vietnamese children's social competence and behavioral adjustment. Parent reports were collected relating to 607 children ages 5 to 7: 243 from Belgium and 364 from Vietnam. The results support the universality of the 3-factor structure of the SCBE-30 encompassing social competence, externalizing behavior, and internalizing behavior. They give strong support to the relevance of this theoretically and empirically based instrument for conducting cross-cultural studies. However, they also reveal significant cultural variations with regard to individualist and collectivist values in the 2 countries under consideration.
C1 [Roskam, Isabelle; Thi Van Hoang; Schelstraete, Marie-Anne] Catholic Univ Louvain, Psychol Sci Res Inst, 10 Pl Cardinal Mercier, B-1348 Louvain, Belgium.
RP Roskam, I (reprint author), Catholic Univ Louvain, Psychol Sci Res Inst, 10 Pl Cardinal Mercier, B-1348 Louvain, Belgium.
EM isabelle.roskam@uclouvain.be
OI roskam, isabelle/0000-0002-1449-1133
NR 54
TC 1
Z9 1
U1 0
U2 9
PU ROUTLEDGE JOURNALS, TAYLOR & FRANCIS LTD
PI ABINGDON
PA 2-4 PARK SQUARE, MILTON PARK, ABINGDON OX14 4RN, OXON, ENGLAND
SN 1040-9289
EI 1556-6935
J9 EARLY EDUC DEV
JI Early Educ. Dev.
PD MAY-JUN
PY 2017
VL 28
IS 4
BP 475
EP 487
DI 10.1080/10409289.2016.1248167
PG 13
WC Education & Educational Research; Psychology, Educational; Psychology,
   Developmental
SC Education & Educational Research; Psychology
GA ES4JJ
UT WOS:000399500200006
DA 2020-02-16
ER

PT J
AU Radatz, DL
   Wright, EM
AF Radatz, Dana L.
   Wright, Emily M.
TI Does Polyvictimization Affect Incarcerated and Non-Incarcerated Adult
   Women Differently? An Exploration Into Internalizing Problems
SO JOURNAL OF INTERPERSONAL VIOLENCE
LA English
DT Article
DE polyvictimization; victimization; female offenders; suicide; drug use;
   alcohol use
ID INTIMATE PARTNER VIOLENCE; SEXUAL-ABUSE HISTORIES; POLY-VICTIMIZATION;
   MENTAL-HEALTH; PHYSICAL ABUSE; COLLEGE-WOMEN; SUBSTANCE USE;
   RISK-FACTOR; REVICTIMIZATION; MALTREATMENT
AB In this study, we used data from life histories of 424 non-incarcerated (n = 266) and incarcerated (n = 158) women to examine the extent to which women are exposed to multiple forms of victimization, including child abuse, intimate partner violence, sexual assault, and traumatic life events. We assessed the effects of polyvictimization (e. g., multiple victimizations) on women's healthrelated outcomes (e. g., attempted suicide, drug and alcohol problems) as well as whether the prevalence rates and effects of victimization were significantly different between the subsamples of women. Results indicate that incarcerated women experience significantly more victimization than non-incarcerated women, and while polyvictimization was associated with a higher likelihood of alcohol problems, drug problems, and attempted suicide among non-incarcerated women, it was only marginally associated with an increased likelihood of alcohol problems among incarcerated women. Finally, low levels of polyvictimization affected alcohol and drug problems among incarcerated and non-incarcerated women differently.
C1 [Radatz, Dana L.] Niagara Univ, Criminol & Criminal Justice Dept, Lewiston, NY USA.
   [Wright, Emily M.] Univ Nebraska, Sch Criminol & Criminal Justice, Omaha, NE 68182 USA.
RP Radatz, DL (reprint author), Niagara Univ, Timon Hall,5795 Lewiston Rd, Lewiston, NY 14109 USA.
EM dradatz@unomaha.edu
FU School of Criminology and Criminal Justice at the University of Nebraska
   at Omaha
FX The author(s) disclosed receipt of the following financial support for
   the research, authorship, and/or publication of this article: The
   authors wish to thank the School of Criminology and Criminal Justice at
   the University of Nebraska at Omaha for the funding of this research.
NR 56
TC 10
Z9 10
U1 0
U2 8
PU SAGE PUBLICATIONS INC
PI THOUSAND OAKS
PA 2455 TELLER RD, THOUSAND OAKS, CA 91320 USA
SN 0886-2605
EI 1552-6518
J9 J INTERPERS VIOLENCE
JI J. Interpers. Violence
PD MAY
PY 2017
VL 32
IS 9
BP 1379
EP 1400
DI 10.1177/0886260515588921
PG 22
WC Criminology & Penology; Family Studies; Psychology, Applied
SC Criminology & Penology; Family Studies; Psychology
GA ES5GN
UT WOS:000399566500004
PM 26063790
DA 2020-02-16
ER

PT J
AU Jardin, C
   Venta, A
   Newlin, E
   Ibarra, S
   Sharp, C
AF Jardin, Charles
   Venta, Amanda
   Newlin, Elizabeth
   Ibarra, Segundo
   Sharp, Carla
TI Secure Attachment Moderates the Relation of Sexual Trauma With Trauma
   Symptoms Among Adolescents From an Inpatient Psychiatric Facility
SO JOURNAL OF INTERPERSONAL VIOLENCE
LA English
DT Article
DE attachment; sexual trauma; adolescents; inpatient
ID INITIAL RELIABILITY; CHILDHOOD TRAUMA; MEDIATING ROLE; ABUSE;
   RESILIENCE; INTERVIEW; MALTREATMENT; PREDICTION; BEHAVIORS; RESPONSES
AB Experiencing sexual trauma has been linked to internalizing and externalizing psychopathologies. Insecure attachment has been shown to moderate the relation between sexual trauma and trauma symptoms among adults. However, few studies have explored relations among sexual trauma, attachment insecurity, and trauma symptoms in adolescence, and none have used developmentally appropriate measures. The present study sought to examine attachment security as a potential moderator of the relation between having a history of sexual trauma (HST) and trauma symptoms among adolescents at an inpatient psychiatric facility. Attachment to caregivers was measured by the Child Attachment Interview (CAI) and trauma symptoms by the Trauma Symptoms Checklist for Children (TSCC). HST was assessed with responses to two separate interviews that asked about traumatic experiences: the Computerized Diagnostic Interview Schedule for Children (C-DISC) and the CAI. Moderation analyses were conducted using univariate General Linear Modeling (GLM). Of the 229 study participants, 50 (21.8%) had a HST. The relation between HST and trauma symptoms was significantly moderated by insecure attachment with both mother, F(1, 228) = 4.818, p = .029, and father, F(1, 228) = 6.370, p = .012. Specifically, insecurely attached adolescents with a HST exhibited trauma symptoms at levels significantly greater than securely attached adolescents with a HST and adolescents with no HST. Results are consistent with previous research that suggests secure attachment may protect against the development of trauma symptoms among those who have experienced a sexual trauma.
C1 [Jardin, Charles; Venta, Amanda; Sharp, Carla] Univ Houston, Houston, TX USA.
   [Newlin, Elizabeth; Ibarra, Segundo; Sharp, Carla] Menninger Clin, Houston, TX USA.
RP Sharp, C (reprint author), Univ Houston, Dept Psychol, 126 Heyne Bldg, Houston, TX 77204 USA.
EM csharp2@uh.edu
FU Child and Family Program of the Menninger Clinic
FX The author(s) disclosed receipt of the following financial support for
   the research, authorship, and/or publication of this article: This
   project was funded by the Child and Family Program of the Menninger
   Clinic.
NR 51
TC 6
Z9 6
U1 3
U2 11
PU SAGE PUBLICATIONS INC
PI THOUSAND OAKS
PA 2455 TELLER RD, THOUSAND OAKS, CA 91320 USA
SN 0886-2605
EI 1552-6518
J9 J INTERPERS VIOLENCE
JI J. Interpers. Violence
PD MAY
PY 2017
VL 32
IS 10
BP 1565
EP 1585
DI 10.1177/0886260515589928
PG 21
WC Criminology & Penology; Family Studies; Psychology, Applied
SC Criminology & Penology; Family Studies; Psychology
GA ES5GO
UT WOS:000399566600006
PM 26058980
DA 2020-02-16
ER

PT J
AU Ciciolla, L
   Curlee, AS
   Karageorge, J
   Luthar, SS
AF Ciciolla, Lucia
   Curlee, Alexandria S.
   Karageorge, Jason
   Luthar, Suniya S.
TI When Mothers and Fathers Are Seen as Disproportionately Valuing
   Achievements: Implications for Adjustment Among Upper Middle Class Youth
SO JOURNAL OF YOUTH AND ADOLESCENCE
LA English
DT Article
DE Achievement; Parental values; Child adjustment; Parental criticism
ID SELF-DETERMINATION THEORY; ACADEMIC-PERFORMANCE; AFFLUENT YOUTH;
   IDENTITY DEVELOPMENT; PARENTS INVOLVEMENT; GENDER DIFFERENCES; SUBSTANCE
   USE; ADOLESCENTS; MOTIVATION; BEHAVIORS
AB High achievement expectations and academic pressure from parents have been implicated in rising levels of stress and reduced well-being among adolescents. In this study of affluent, middle school youth, we examined how perceptions of parents' emphases on achievement (relative to prosocial behavior) influenced youth's psychological adjustment and school performance, and examined perceived parental criticism as a possible moderator of this association. The data were collected from 506 (50 % female) middle school students from a predominately white, upper middle class community. Students reported their perceptions of parents' values by rank ordering a list of achievement- and prosocial-oriented goals based on what they believed was most valued by their mothers and fathers for them (the child) to achieve. The data also included students' reports of perceived parental criticism, internalizing symptoms, externalizing symptoms, and self-esteem, as well as school-based data on grade point average and teacher-reported classroom behavior. Person-based analyses revealed six distinct latent classes based on perceptions of both mother and father emphases on achievement. Class comparisons showed a consistent pattern of healthier child functioning, including higher school performance, higher self-esteem, and lower psychological symptoms, in association with low to neutral parental achievement emphasis, whereas poorer child functioning was associated with high parental achievement emphasis. In variable-based analyses, interaction effects showed elevated maladjustment when high maternal achievement emphasis coexisted with high (but not low) perceived parental criticism. Results of the study suggest that to foster early adolescents' well-being in affluent school settings, parents focus on prioritizing intrinsic, prosocial values that promote affiliation and community, at least as much as, or more than, they prioritize academic performance and external achievement; and strive to limit the amount of criticism and pressure they place on their children.
C1 [Ciciolla, Lucia; Curlee, Alexandria S.; Luthar, Suniya S.] Arizona State Univ, Tempe, AZ 85287 USA.
   [Ciciolla, Lucia] Oklahoma State Univ, Stillwater, OK 74078 USA.
   [Karageorge, Jason] Psychologist Private Practice, San Francisco, CA USA.
RP Ciciolla, L (reprint author), Arizona State Univ, Tempe, AZ 85287 USA.; Ciciolla, L (reprint author), Oklahoma State Univ, Stillwater, OK 74078 USA.
EM lucia.ciciolla@okstate.edu
FU National Institutes of HealthUnited States Department of Health & Human
   ServicesNational Institutes of Health (NIH) - USA [R01DA014385,
   R13MH082592]
FX This research was supported with funding by the National Institutes of
   Health (R01DA014385; R13MH082592).
NR 110
TC 8
Z9 9
U1 1
U2 22
PU SPRINGER/PLENUM PUBLISHERS
PI NEW YORK
PA 233 SPRING ST, NEW YORK, NY 10013 USA
SN 0047-2891
EI 1573-6601
J9 J YOUTH ADOLESCENCE
JI J. Youth Adolesc.
PD MAY
PY 2017
VL 46
IS 5
BP 1057
EP 1075
DI 10.1007/s10964-016-0596-x
PG 19
WC Psychology, Developmental
SC Psychology
GA ES1QD
UT WOS:000399301200011
PM 27830404
OA Green Accepted
DA 2020-02-16
ER

PT J
AU Dawes, M
   Chen, CC
   Zumbrunn, SK
   Mehtaji, M
   Farmer, TW
   Hamm, JV
AF Dawes, Molly
   Chen, Chin-Chih
   Zumbrunn, Sharon K.
   Mehtaji, Meera
   Farmer, Thomas W.
   Hamm, Jill V.
TI Teacher attunement to peer-nominated aggressors
SO AGGRESSIVE BEHAVIOR
LA English
DT Article
DE teacher attunement; aggression; teacher perceptions; student
   characteristics
ID PHYSICAL ATTRACTIVENESS; ELEMENTARY-SCHOOL; SOCIAL-STATUS; PROSOCIAL
   BEHAVIOR; EARLY ADOLESCENCE; COMPETENCE; CHILDHOOD; BULLIES;
   VICTIMIZATION; PERSISTENCE
AB This study examined the associations between teacher attunement to aggressive students and students' characteristics in a sample (n=278) of youth in 5th-grade classrooms with the assumption that certain student characteristics may either prime or hinder teachers' attunement to aggressive students. Teacher attunement was measured as the agreement between teacher- and peer-nominations for students who start fights. Teachers rated their students on the following characteristics: academic competence, affiliation, popularity, internalizing behavior, and Olympian qualities. Higher affiliation, popularity, and internalizing behavior were associated with decreased odds for teacher attunement to aggressive youth. Higher Olympian qualities were associated with increased odds for teacher attunement to aggressive youth. Implications for interventions are discussed. Aggr. Behav. 43:263-272, 2017. (c) 2016 Wiley Periodicals, Inc.
C1 [Dawes, Molly; Farmer, Thomas W.] Coll William & Mary, Sch Educ, 301 Monticello Ave, Williamsburg, VA 23185 USA.
   [Chen, Chin-Chih; Zumbrunn, Sharon K.; Mehtaji, Meera] Virginia Commonwealth Univ, Sch Educ, Richmond, VA USA.
   [Hamm, Jill V.] Univ N Carolina, Sch Educ, Chapel Hill, NC USA.
RP Dawes, M (reprint author), Coll William & Mary, Sch Educ, 301 Monticello Ave, Williamsburg, VA 23185 USA.
EM mdawes@wm.edu
OI Chen, Chin-Chih/0000-0002-9503-8145
FU Institute of Educational Sciences [R305A04056, R305A120812, R305A140434]
FX Contract grant sponsor: Institute of Educational Sciences; contract
   grant numbers: R305A04056, R305A120812, R305A140434.
NR 61
TC 8
Z9 8
U1 0
U2 9
PU WILEY
PI HOBOKEN
PA 111 RIVER ST, HOBOKEN 07030-5774, NJ USA
SN 0096-140X
EI 1098-2337
J9 AGGRESSIVE BEHAV
JI Aggressive Behav.
PD MAY-JUN
PY 2017
VL 43
IS 3
BP 263
EP 272
DI 10.1002/ab.21686
PG 10
WC Behavioral Sciences; Psychology, Multidisciplinary
SC Behavioral Sciences; Psychology
GA ER5FC
UT WOS:000398826000005
PM 27779315
DA 2020-02-16
ER

PT J
AU Faure, N
   Habersaat, S
   Harari, MM
   Muller-Nix, C
   Borghini, A
   Ansermet, F
   Tolsa, JF
   Urben, S
AF Faure, Noemie
   Habersaat, Stephanie
   Harari, Mathilde Morisod
   Mueller-Nix, Carole
   Borghini, Ayala
   Ansermet, Francois
   Tolsa, Jean-Francois
   Urben, Sebastien
TI Maternal Sensitivity: a Resilience Factor against Internalizing Symptoms
   in Early Adolescents Born Very Preterm?
SO JOURNAL OF ABNORMAL CHILD PSYCHOLOGY
LA English
DT Article
DE Maternal sensitivity; Prematurity; Resilience factor; Internalizing
   symptoms
ID MOTHER-INFANT INTERACTION; DIFFERENTIAL SUSCEPTIBILITY;
   COGNITIVE-DEVELOPMENT; CHILDREN BORN; ENVIRONMENTAL-INFLUENCES; CORTISOL
   REGULATION; EARLY INTERVENTION; DIATHESIS STRESS; EARLY-CHILDHOOD;
   NEONATAL PAIN
AB Compared with full-terms, preterm individuals are more at risk from infancy to adulthood for developing internalizing symptoms. Early maternal interactive behavior, especially maternal sensitivity, has been found to be a resilience factor in the developmental outcome of preterm children. The present longitudinal study aimed at examining whether early interactive parenting behaviors have a long term impact on the internalizing symptoms of preterm-born young adolescents. A total sample of 36 very preterm and 22 full-term children participated in an 11-year follow-up study. Maternal interactive behavior was assessed during a mother-infant interaction when the infant was 18 months old. At 11 years, internalizing symptoms were assessed with the Child Behavior Checklist (CBCL). Hierarchical regression analyses revealed that the interaction between groups (preterm/full-term) and maternal sensitivity at 18 months significantly explained CBCL internalizing symptoms at 11 years (beta = -0.526; p < 0.05). Specifically, although prematurity was related to internalizing problems, preterm children with higher maternal sensitivity did not differ from their full-term-born peers on the CBCL internalizing problems domain. These results suggest that maternal sensitivity is a long-term resilience factor preventing the development of internalizing problems at early adolescence in very preterm individuals.
C1 [Faure, Noemie; Tolsa, Jean-Francois] Univ Lausanne Hosp, Dept Pediat, Clin Neonatol, Av Pierre Decker 2, CH-1011 Lausanne, Switzerland.
   [Habersaat, Stephanie; Harari, Mathilde Morisod; Mueller-Nix, Carole; Borghini, Ayala; Urben, Sebastien] Univ Lausanne Hosp, Dept Child & Adolescent Psychiat, Lausanne, Switzerland.
   [Ansermet, Francois] Univ Hosp, Dept Child & Adolescent Psychiat, Geneva, Switzerland.
RP Faure, N (reprint author), Univ Lausanne Hosp, Dept Pediat, Clin Neonatol, Av Pierre Decker 2, CH-1011 Lausanne, Switzerland.
EM Noemie.Faure@chuv.ch
FU Swiss National Sciences Foundation (SNF)Swiss National Science
   Foundation (SNSF) [32-49712.96, 325-100-120-334]; Oak Foundation; Swiss
   National Sciences Foundation (NCCR Synapsy)
FX This study was financed by the Swiss National Sciences Foundation (SNF
   Grant #32-49712.96 and Grant #325-100-120-334; NCCR Synapsy) as well as
   by Oak Foundation. The authors would like to thank all participants for
   their precious collaboration as well as Blaise Pierrehumbert, Margarita
   Forcada-Guex, Lyne Jaunin, Jennifer Nessi and Maryline Monnier who
   helped with data collection and coding. Thank also to Antje Horsch,
   Gregory Mantzouranis and Nevena Dimitrova for their comments and their
   help in the proof-reading.
NR 58
TC 6
Z9 6
U1 2
U2 16
PU SPRINGER/PLENUM PUBLISHERS
PI NEW YORK
PA 233 SPRING ST, NEW YORK, NY 10013 USA
SN 0091-0627
EI 1573-2835
J9 J ABNORM CHILD PSYCH
JI J. Abnorm. Child Psychol.
PD MAY
PY 2017
VL 45
IS 4
BP 671
EP 680
DI 10.1007/s10802-016-0194-0
PG 10
WC Psychology, Clinical; Psychology, Developmental
SC Psychology
GA ES1PI
UT WOS:000399299100003
PM 27573689
DA 2020-02-16
ER

PT J
AU Parent, J
   Peisch, VD
   Forehand, R
   Golub, A
   Reid, M
AF Parent, Justin
   Peisch, Virginia D.
   Forehand, Rex
   Golub, Andrew
   Reid, Megan
TI Family Transitions in Cohabiting Families: a Longitudinal Investigation
   of the Role of Parent Depressive Symptoms in Youth Problem Behaviors
SO JOURNAL OF ABNORMAL CHILD PSYCHOLOGY
LA English
DT Article
DE Cohabitation; Family transitions; Parental depressive symptoms; Youth
   problem behaviors
ID MATERNAL DEPRESSION; UNITED-STATES; CHILDRENS ADJUSTMENT; FATHERS;
   COHABITATION; DIVORCE; METAANALYSIS; PSYCHOPATHOLOGY; INVOLVEMENT;
   MARRIAGE
AB Cohabiting family structures are becoming increasingly prevalent in the United States but are less stable than married family unions. In this longitudinal study we examine the change in psychosocial adjustment of adolescents when a non-biologically related male cohabiting partner (MCP) transitions out of the family home. Of particular interest, the role of maternal and MCP depressive symptoms was examined as a moderator. At wave 1, the sample was comprised of 111 low-income urban Black families, consisting of an adolescent (42.3 % male; Mage = 13), a biological mother, and a non-biologically-related male cohabiting partner (MCP). Wave 2 and 3 assessments occurred over the course of the subsequent 29 months, with 38 % of MCPs transitioning out of the home. We used latent growth curve modeling to characterize trajectories of youth internalizing and externalizing symptom change across the 3 waves. Both maternal and MCP depressive symptoms interacted with whether a transition occurred, consistent with the notion that adolescent problem behaviors are shaped by the dynamic interplay of individual- and family-characteristics.
C1 [Parent, Justin; Peisch, Virginia D.; Forehand, Rex] Univ Vermont, Dept Psychol Sci, Dewey Hall,2 Colchester Ave, Burlington, VT 05405 USA.
   [Golub, Andrew; Reid, Megan] Natl Dev Res Inst, New York, NY USA.
RP Forehand, R (reprint author), Univ Vermont, Dept Psychol Sci, Dewey Hall,2 Colchester Ave, Burlington, VT 05405 USA.
EM Rex.Forehand@uvm.edu
RI Parent, Justin/M-2422-2019
OI Forehand, Rex/0000-0002-5954-4032
FU National Institute of Child Health and Human Development GrantUnited
   States Department of Health & Human ServicesNational Institutes of
   Health (NIH) - USANIH Eunice Kennedy Shriver National Institute of Child
   Health & Human Development (NICHD) [R01HD064723]; NICHDUnited States
   Department of Health & Human ServicesNational Institutes of Health (NIH)
   - USANIH Eunice Kennedy Shriver National Institute of Child Health &
   Human Development (NICHD) [F31HD082858]
FX Funding for this project was provided by a National Institute of Child
   Health and Human Development Grant (R01HD064723) (PI: Fourth Author) and
   NICHD F31 (F31HD082858) (PI: First Author). The content is solely the
   responsibility of the authors and does not necessarily represent he
   official views of the National Institutes of Health.
NR 70
TC 0
Z9 0
U1 1
U2 9
PU SPRINGER/PLENUM PUBLISHERS
PI NEW YORK
PA 233 SPRING ST, NEW YORK, NY 10013 USA
SN 0091-0627
EI 1573-2835
J9 J ABNORM CHILD PSYCH
JI J. Abnorm. Child Psychol.
PD MAY
PY 2017
VL 45
IS 4
BP 681
EP 691
DI 10.1007/s10802-016-0202-4
PG 11
WC Psychology, Clinical; Psychology, Developmental
SC Psychology
GA ES1PI
UT WOS:000399299100004
PM 27581704
OA Green Accepted
DA 2020-02-16
ER

PT J
AU McAuley, T
   Crosbie, J
   Charach, A
   Schachar, R
AF McAuley, Tara
   Crosbie, Jennifer
   Charach, Alice
   Schachar, Russell
TI Clinical, Sociobiological, and Cognitive Predictors of ADHD Persistence
   in Children Followed Prospectively Over Time
SO JOURNAL OF ABNORMAL CHILD PSYCHOLOGY
LA English
DT Article
DE Attention-deficit/hyperactivity-impulsivity; Executive function;
   Psychosocial; Neurobiological; Clinical outcome; Youth
ID DEFICIT HYPERACTIVITY DISORDER; ATTENTION-DEFICIT/HYPERACTIVITY
   DISORDER; ADOLESCENTS/YOUNG ADULTS; BIOLOGICAL RISK; CHILDHOOD; AGE;
   METAANALYSIS; PERFORMANCE; SYMPTOMS; WORKING
AB With increasing awareness that ADHD is chronically disabling, a burgeoning literature has examined childhood clinical indicators of ADHD persistence. This study investigates whether childhood factors reflecting biological risk and cognitive reserve have additive predictive value for the persistence of ADHD that is unique beyond childhood indicators of disorder severity. One-hundred thirty children with ADHD (mean age = 8.9 years, 75 % male) were followed into adolescence (mean age = 14.0 years). Childhood ADHD and co-morbidities were assessed via interviews with parents and teachers; parental psychopathology was assessed via parent interview; exposure to neurobiological and psychosocial adversity were indexed by parent questionnaire; and cognitive reserve was evaluated through children's performance on measures of IQ and executive functioning. Univariate analyses identified childhood inattention and hyperactivity-impulsivity, co-morbid oppositional defiant disorder, overall impairment, and paternal anxiety and depression as more prevalent amongst adolescents with persistent compared with remitted ADHD. Only child-level predictors remained significant in a final multivariate model. These results suggest that children who are most likely to experience persistent ADHD have a more severe clinical presentation in childhood, reflected by increased levels of inattention, oppositional behavior, and impairment. They also are more likely to have fathers with internalizing concerns, but these concerns do not uniquely predict ADHD persistence beyond child-level factors. Contrary to expectations, childhood adversity and cognitive functioning did not predict the course of ADHD.
C1 [McAuley, Tara] Univ Waterloo, Mental Hlth Res Ctr, Dept Psychol, 200 Univ Ave West, Waterloo, ON, Canada.
   [Crosbie, Jennifer; Charach, Alice; Schachar, Russell] Hosp Sick Children, Dept Psychiat Res, 555 Univ Ave, Toronto, ON, Canada.
RP McAuley, T (reprint author), Univ Waterloo, Mental Hlth Res Ctr, Dept Psychol, 200 Univ Ave West, Waterloo, ON, Canada.
EM tara.mcauley@uwaterloo.ca; jennifer.crosbie@sickkids.ca;
   alice.charach@sickkids.ca; russell.schachar@sickkids.ca
FU Canadian Institutes of Health Research (CIHR)Canadian Institutes of
   Health Research (CIHR) [64,277, 44,070]
FX This study was funded by Canadian Institutes of Health Research (CIHR)
   grants 64,277 and 44,070.
NR 69
TC 4
Z9 4
U1 0
U2 5
PU SPRINGER/PLENUM PUBLISHERS
PI NEW YORK
PA 233 SPRING ST, NEW YORK, NY 10013 USA
SN 0091-0627
EI 1573-2835
J9 J ABNORM CHILD PSYCH
JI J. Abnorm. Child Psychol.
PD MAY
PY 2017
VL 45
IS 4
BP 765
EP 776
DI 10.1007/s10802-016-0189-x
PG 12
WC Psychology, Clinical; Psychology, Developmental
SC Psychology
GA ES1PI
UT WOS:000399299100011
PM 27473334
DA 2020-02-16
ER

PT J
AU Asfour, L
   Huang, S
   Ocasio, MA
   Perrino, T
   Schwartz, SJ
   Feaster, DJ
   Maldonado-Molina, M
   Pantin, H
   Prado, G
AF Asfour, Lila
   Huang, Shi
   Ocasio, Manuel A.
   Perrino, Tatiana
   Schwartz, Seth J.
   Feaster, Daniel J.
   Maldonado-Molina, Mildred
   Pantin, Hilda
   Prado, Guillermo
TI Association Between Socio-Ecological Risk Factor Clustering and Mental,
   Emotional, and Behavioral Problems in Hispanic Adolescents
SO JOURNAL OF CHILD AND FAMILY STUDIES
LA English
DT Article
DE Hispanic; Adolescents; Latent class analysis; Risk factors; Health
   behaviors
ID DEVELOPMENTAL TRAJECTORIES; SEXUAL-BEHAVIOR; SUBSTANCE USE; FAMILY;
   ACCULTURATION; COMMUNICATION; INTERVENTIONS; VIOLENCE; HEALTH
AB Compared to non-Hispanic whites, Hispanic adolescents in the U.S. report higher rates of several mental, emotional, and behavioral problems such as substance use, sexual risk behaviors, and internalizing and externalizing problems. There is evidence of common pathways in the development of mental, emotional, and behavioral problems with certain subgroups of Hispanic adolescents being at greater risk. In the present article, we report analysis of baseline data for 959 Hispanic adolescents who participated in one of two randomized controlled trials evaluating a family-based preventive intervention. Utilizing latent class analysis, we identified subgroups of Hispanic adolescents based on socio-ecological risk and protective factors (e.g., parent-adolescent communication, parental involvement in school). Three distinct socio-ecological risk subgroups (high, medium, and low risk) were identified and exhibited significant differences from each other across a majority of socio-ecological risk and protective factors. Adolescents in higher socio-ecological risk subgroups reported greater mental, emotional, and behavioral problems across all outcomes. Individual comparisons revealed significant differences between the low socio-ecological risk group and both the medium and high socio-ecological risk group in lifetime alcohol use, smoking, and sex, as well as internalizing and externalizing problems. Implications for intervention include focusing on specific risk subgroups and targeting shared risk and protective factors rather than specific mental, emotional, and behavioral outcomes.
C1 [Asfour, Lila; Huang, Shi; Ocasio, Manuel A.; Perrino, Tatiana; Schwartz, Seth J.; Feaster, Daniel J.; Maldonado-Molina, Mildred; Pantin, Hilda; Prado, Guillermo] Univ Miami, Leonard M Miller Div Prevent Sci & Community Hlth, Dept Publ Hlth Sci, Miller Sch Med, 1120 NW 14th St,Suite 1010, Miami, FL 33136 USA.
RP Prado, G (reprint author), Univ Miami, Leonard M Miller Div Prevent Sci & Community Hlth, Dept Publ Hlth Sci, Miller Sch Med, 1120 NW 14th St,Suite 1010, Miami, FL 33136 USA.
EM gprado@med.miami.edu
FU NIDA NIH HHSUnited States Department of Health & Human ServicesNational
   Institutes of Health (NIH) - USANIH National Institute on Drug Abuse
   (NIDA) [R01 DA025192]
NR 39
TC 3
Z9 3
U1 0
U2 10
PU SPRINGER
PI NEW YORK
PA 233 SPRING ST, NEW YORK, NY 10013 USA
SN 1062-1024
EI 1573-2843
J9 J CHILD FAM STUD
JI J. Child Fam. Stud.
PD MAY
PY 2017
VL 26
IS 5
BP 1266
EP 1273
DI 10.1007/s10826-016-0641-0
PG 8
WC Family Studies; Psychology, Developmental; Psychiatry
SC Family Studies; Psychology; Psychiatry
GA ES0UH
UT WOS:000399242200002
PM 28970737
OA Green Accepted
DA 2020-02-16
ER

PT J
AU Moreira, H
   Fonseca, A
   Canavarro, MC
AF Moreira, Helena
   Fonseca, Ana
   Canavarro, Maria Cristina
TI Assessing Attachment to Parents and Peers in Middle Childhood:
   Psychometric Studies of the Portuguese Version of the People in My Life
   Questionnaire
SO JOURNAL OF CHILD AND FAMILY STUDIES
LA English
DT Article
DE PIML; Attachment; Middle childhood; Parents; Peers
ID QUALITY-OF-LIFE; SELF-COMPASSION SCALE; ADOLESCENTS; INVENTORY;
   CHILDREN; VALIDITY; GIRLS; BOYS; IPPA
AB The People in My Life questionnaire (PIML) is one of the few available self-report measures for assessing children's representations of the relationship with attachment figures (parents and peers) in middle childhood. The current study presents validation studies of the PIML in a sample of Portuguese children aged between 8 and 12 years (N = 314) and adolescents aged between 13 and 18 years (N = 281). The original factor structure, composed of a second-order factor of attachment and three first-order factors (Trust, Communication, and Alienation), was confirmed for both scales (Parents Attachment and Peers Attachment) in the sample of children and replicated in the sample of adolescents using confirmatory factor analyses. The Portuguese version of the PIML showed adequate internal consistency and correlated as expected with measures of intrapersonal and interpersonal functioning (internalizing and externalizing problems, prosocial behavior, quality of life, self-compassion, and emotion regulation strategies). The PIML proved to be a psychometrically robust measure of children's representations of their relationships with parents and peers, representing an important advance in the measurement of attachment in middle childhood.
C1 [Moreira, Helena; Fonseca, Ana; Canavarro, Maria Cristina] Univ Coimbra, Fac Psychol & Educ Sci, Cognit Behav Ctr Res & Intervent, Coimbra, Portugal.
RP Moreira, H (reprint author), Univ Coimbra, Fac Psychol & Educ Sci, Cognit Behav Ctr Res & Intervent, Coimbra, Portugal.
EM hmoreira@fpce.uc.pt
RI da Fonseca, Ana Dias/B-1035-2013; Canavarro, Maria Cristina/A-9893-2013;
   Moreira, Helena/A-9908-2013
OI da Fonseca, Ana Dias/0000-0003-1395-1406; Canavarro, Maria
   Cristina/0000-0002-5083-7322; Moreira, Helena/0000-0002-1487-0539
FU Portuguese Foundation for Science and Technology [SFRH/BPD/70063/2010]
FX This work was supported by the Portuguese Foundation for Science and
   Technology under Grant SFRH/BPD/70063/2010.
NR 42
TC 3
Z9 3
U1 1
U2 11
PU SPRINGER
PI NEW YORK
PA 233 SPRING ST, NEW YORK, NY 10013 USA
SN 1062-1024
EI 1573-2843
J9 J CHILD FAM STUD
JI J. Child Fam. Stud.
PD MAY
PY 2017
VL 26
IS 5
BP 1318
EP 1333
DI 10.1007/s10826-017-0654-3
PG 16
WC Family Studies; Psychology, Developmental; Psychiatry
SC Family Studies; Psychology; Psychiatry
GA ES0UH
UT WOS:000399242200007
DA 2020-02-16
ER

PT J
AU Fisher, SD
AF Fisher, Sheehan D.
TI Paternal Mental Health: Why Is It Relevant?
SO AMERICAN JOURNAL OF LIFESTYLE MEDICINE
LA English
DT Review
DE fathers; mental health; child behavior; parenting
ID POSTTRAUMATIC-STRESS-DISORDER; NATIONAL-COMORBIDITY-SURVEY;
   OBSESSIVE-COMPULSIVE DISORDER; CHILDHOOD ANXIETY DISORDERS; BIPOLAR
   SPECTRUM DISORDERS; PARENT-BABY BOND; POSTPARTUM DEPRESSION; FATHER
   INVOLVEMENT; BEHAVIOR PROBLEMS; POSTNATAL DEPRESSION
AB Father's mental health is an emerging area of interest that is beginning to be recognized in research, and to a lesser extent in clinical practice and society. Fathers are part of a parenting dyad with 2 partners who are responsible for their children's emotional development. Similar to mothers, the risk for mental health problems increases once a male becomes a father, but there is limited research examining this issue. The purpose of this review is to present the available literature on father's mental health and its effect on child emotional health through various mechanisms. In general, father's mental health was found to be related to increased child internalizing and externalizing behaviors, but each disorder had different risk factors, and a unique effect on parenting behaviors and the child's emotional health. The most developed paternal mental health literature is focused on depression. However, key conceptual and methodological problems exist that may limit our understanding of paternal depression. Additionally, the focus on paternal depression may not accurately represent the largest risk for paternal psychopathology and the resultant child mental health outcomes because men have an increased likelihood of displaying externalizing behaviors. Implications for research, clinical practice, and policy are discussed.
C1 [Fisher, Sheehan D.] Northwestern Univ, Dept Psychiat & Behav Sci, Feinberg Sch Med, 676 North St Clair,Suite 1000, Chicago, IL 60611 USA.
RP Fisher, SD (reprint author), Northwestern Univ, Dept Psychiat & Behav Sci, Feinberg Sch Med, 676 North St Clair,Suite 1000, Chicago, IL 60611 USA.
EM sheehan.fisher@northwestern.edu
NR 135
TC 9
Z9 9
U1 0
U2 4
PU SAGE PUBLICATIONS INC
PI THOUSAND OAKS
PA 2455 TELLER RD, THOUSAND OAKS, CA 91320 USA
SN 1559-8276
EI 1559-8284
J9 AM J LIFESTYLE MED
JI Am. J. Lifestyle Med.
PD MAY-JUN
PY 2017
VL 11
IS 3
BP 200
EP 211
DI 10.1177/1559827616629895
PG 12
WC Public, Environmental & Occupational Health
SC Public, Environmental & Occupational Health
GA GW3BE
UT WOS:000446764100001
PM 30202331
OA Green Published
DA 2020-02-16
ER

PT J
AU Walkup, JT
AF Walkup, John T.
TI Antidepressant Efficacy for Depression in Children and Adolescents:
   Industry- and NIMH-Funded Studies
SO AMERICAN JOURNAL OF PSYCHIATRY
LA English
DT Review
ID PLACEBO-CONTROLLED TRIAL; COGNITIVE-BEHAVIORAL THERAPY; RANDOMIZED
   CONTROLLED-TRIALS; DOUBLE-BLIND EFFICACY; MAJOR DEPRESSION; DISORDER;
   FLUOXETINE; PAROXETINE; SAFETY; ESCITALOPRAM
AB Significant controversy surrounds the efficacy of the newer antidepressants for children and adolescents with depression. The controversy largely hinges on meta-analyses of studies that suggest that antidepressants are minimally effective, not effective, or equivalent to placebo. In this review, the author discusses several scientific and clinical complexities that are important to understand in reviewing the antidepressant literature: the strengths and weaknesses of meta-analyses; the scientific and regulatory context for the large number of antidepressant trials in the late 1990s and early 2000s; and the distinction between a negative trial, where the treatment does not demonstrate efficacy, and a failed trial, where methodological problems make it impossible to draw any conclusion about efficacy. It is the premise of this review that meta-analyses that include the large number of industry-sponsored antidepressant trials distort the picture of antidepressant efficacy for teen depression. Industry-sponsored child and adolescent depression trials suffer from a number of implementation challenges and should be considered failed trials that are largely uninformative and not eligible to be included in efficacy meta-analyses. In contrast to the industry-sponsored trials, depression trials funded by the National Institute of Mental Health (NIMH) (N=2) are characterized by many methodological strengths, lower placebo response rates (30%-235%), and meaningful between-group differences (25%-230%) that support antidepressant efficacy. The NIMH-funded trials, taken together with the demonstrated efficacy of the serotonin reuptake inhibitors for childhood-onset obsessive-compulsive disorder and the anxiety disorders, suggest a broad and important role for antidepressant medications in pediatric internalizing conditions.
C1 [Walkup, John T.] Weill Cornell Med, Dept Psychiat, New York, NY 10065 USA.
   [Walkup, John T.] New York Presbyterian, New York, NY 10021 USA.
RP Walkup, JT (reprint author), Weill Cornell Med, Dept Psychiat, New York, NY 10065 USA.; Walkup, JT (reprint author), New York Presbyterian, New York, NY 10021 USA.
EM jtw9001@med.cornell.edu
FU Hartwell Foundation; Tourette Association of America; Centers for
   Disease Control and PreventionUnited States Department of Health & Human
   ServicesCenters for Disease Control & Prevention - USA; NIMHUnited
   States Department of Health & Human ServicesNational Institutes of
   Health (NIH) - USANIH National Institute of Mental Health (NIMH)
FX Over the past 3 years, Dr. Walkup has received research grant support
   from the Hartwell Foundation and the Tourette Association of America and
   royalties from Guilford Press, Oxford University Press, Wolters Kluwer,
   and Medical Information Systems; he has received honoraria for
   presentations at the American Academy of Child and Adolescent
   Psychiatry, American Psychiatric Association annual meetings, the
   Tourette Association of American (funded by a grant from the Centers for
   Disease Control and Prevention), and the Nevada Psychiatric Association;
   he serves in an unpaid capacity on advisory boards for the American
   Foundation of Suicide Prevention, the TLC Foundation for Body-Focused
   Repetitive Behaviors, and the Anxiety and Depression Association of
   America. Previously, Dr. Walkup was an investigator in the Treatment for
   Adolescents With Depression Study, the Treatment of Adolescent Suicide
   Attempters study, and studies conducted by the Sertraline Pediatric
   Depression Study Group; he was also involved in a number of NIMH-funded
   and industry-funded studies of obsessive-compulsive disorder (OCD), the
   non-OCD anxiety disorders, bipolar disorder, and attention deficit
   hyperactivity disorder between 1997 and 2009.
NR 31
TC 24
Z9 25
U1 0
U2 24
PU AMER PSYCHIATRIC PUBLISHING, INC
PI ARLINGTON
PA 1000 WILSON BOULEVARD, STE 1825, ARLINGTON, VA 22209-3901 USA
SN 0002-953X
EI 1535-7228
J9 AM J PSYCHIAT
JI Am. J. Psychiat.
PD MAY 1
PY 2017
VL 174
IS 5
BP 430
EP 437
DI 10.1176/appi.ajp.2017.16091059
PG 8
WC Psychiatry
SC Psychiatry
GA ET4GG
UT WOS:000400236700010
PM 28253735
OA Bronze
DA 2020-02-16
ER

PT J
AU Burrows, CA
   Usher, LV
   Mundy, PC
   Henderson, HA
AF Burrows, Catherine A.
   Usher, Lauren V.
   Mundy, Peter C.
   Henderson, Heather A.
TI The Salience of the Self: Self-Referential Processing and Internalizing
   Problems in Children and Adolescents With Autism Spectrum Disorder
SO AUTISM RESEARCH
LA English
DT Article
DE autism spectrum disorder; self-referenced processing; self-evaluations;
   memory
ID REPETITIVE NEGATIVE THINKING; SCREENING QUESTIONNAIRE; DEPRESSIVE
   SYMPTOMS; MEMORY; COMPETENCE; COGNITION; CONSCIOUSNESS; DEFICITS
AB Children and adolescents with autism spectrum disorder (ASD) demonstrate atypical processing of, and memory for, self-referenced information, which may contribute to the heightened rates of co-occurring internalizing problems. We assessed affective and cognitive aspects of self-referential processing in verbally-fluent children with ASD (N=79), and an age-matched comparison sample (COM, N=73) of children without an autism diagnosis. We examined group differences in these two aspects of the self-system, and their joint contributions to individual differnces in internalizing problems. Using a self-referenced memory (SRM) task, participants indicated whether a series of positive and negative trait adjectives described themselves and a well-known fictional character. Participants were then surprised with a recognition memory test on the same adjectives. Overall, individuals with ASD showed a reduction in the extent to which they preferentially endorsed positive over negative trait adjectives about themselves, and a reduction in their preferential memory for self-over other-referenced information. Across the full sample, these two aspects of self-referential processing jointly predicted self-reported internalizing problems. Specifically, self-evaluations were strongly and inversely associated with internalizing problems but only for children with relatively high SRM. These findings suggest that the salience of the self influences the extent to which affective self-evaluations impact emotional functioning for youth both with and without ASD. Implications for basic (e.g., developmental) and translational (e.g., intervention) research are discussed. (C) 2016 International Society for Autism Research, Wiley Periodicals, Inc.
C1 [Burrows, Catherine A.; Usher, Lauren V.] Univ Miami, Dept Psychol, Coral Gables, FL 33146 USA.
   [Mundy, Peter C.] UC Davis MIND Inst, Sacramento, CA USA.
   [Henderson, Heather A.] Univ Waterloo, Dept Psychol, Waterloo, ON N2L 3G1, Canada.
RP Burrows, CA (reprint author), Univ Miami, Dept Psychol, Coral Gables, FL 33146 USA.; Henderson, HA (reprint author), Univ Waterloo, Dept Psychol, Waterloo, ON N2L 3G1, Canada.
EM cburrows@umiami.edu; hhenderson@uwaterloo.ca
OI Burrows, Catherine/0000-0003-2812-3953
FU National Institutes of HealthUnited States Department of Health & Human
   ServicesNational Institutes of Health (NIH) - USA [R01 MH71273]
FX Grant sponsor: National Institutes of Health; Grant number: R01 MH71273.
NR 55
TC 8
Z9 8
U1 0
U2 26
PU WILEY
PI HOBOKEN
PA 111 RIVER ST, HOBOKEN 07030-5774, NJ USA
SN 1939-3792
EI 1939-3806
J9 AUTISM RES
JI Autism Res.
PD MAY
PY 2017
VL 10
IS 5
BP 949
EP 960
DI 10.1002/aur.1727
PG 12
WC Behavioral Sciences; Psychology, Developmental
SC Behavioral Sciences; Psychology
GA EY4DT
UT WOS:000403927900021
PM 27868365
OA Green Accepted
DA 2020-02-16
ER

PT J
AU Hunt, TKA
   Slack, KS
   Berger, LM
AF Hunt, Tenah K. A.
   Slack, Kristen S.
   Berger, Lawrence M.
TI Adverse childhood experiences and behavioral problems in middle
   childhood
SO CHILD ABUSE & NEGLECT
LA English
DT Article
DE Adverse childhood experiences; Behavioral development; Behavior problem;
   Middle childhood
ID MULTIPLE RISK-FACTORS; MENTAL-HEALTH; HOUSEHOLD DYSFUNCTION;
   FAMILY-ENVIRONMENT; RACIAL-DIFFERENCES; SEXUAL-ABUSE; MALTREATMENT;
   ADULTS; INCOME; ADOLESCENCE
AB Children who have been exposed to maltreatment and other adverse childhood experiences (ACES) are at increased risk for various negative adult health outcomes, including cancer, liver disease, substance abuse, and depression. However, the proximal associations between ACES and behavioral outcomes during the middle childhood years have been understudied. In addition, many of the ACE studies contain methodological limitations such as reliance on retrospective reports and limited generalizability to populations of lower socioeconomic advantage. The current study uses data from the Fragile Families and Child Wellbeing Study, a national urban birth cohort, to prospectively assess the adverse experiences and subsequent behavior problems of over 3000 children. Eight ACE categories to which a child was exposed by age 5 were investigated: childhood abuse (emotional and physical), neglect (emotional and physical), and parental domestic violence, anxiety or depression, substance abuse, or incarceration. Results from bivariate analyses indicated that Black children and children with mothers of low education were particularly likely to have been exposed to multiple ACE categories. Regression analyses showed that exposure to ACES is strongly associated with externalizing and internalizing behaviors and likelihood of ADHD diagnosis in middle childhood. Variation in these associations by racial/ethnic, gender, and maternal education subgroups are examined. This study provides evidence that children as young as 9 begin to show behavioral problems after exposure to early childhood adversities. (C) 2016 Elsevier Ltd. All rights reserved.
C1 [Hunt, Tenah K. A.; Slack, Kristen S.; Berger, Lawrence M.] Univ Wisconsin, Sch Social Work, 1350 Univ Ave, Madison, WI 53706 USA.
RP Hunt, TKA (reprint author), Univ Wisconsin, Sch Social Work, 1350 Univ Ave, Madison, WI 53706 USA.
EM acquaye@wisc.edu
RI Slack, Kristen/J-1697-2019
OI Slack, Kristen/0000-0002-9669-9906
FU National Institute of Child Health and Human Development (NICHD)United
   States Department of Health & Human ServicesNational Institutes of
   Health (NIH) - USANIH Eunice Kennedy Shriver National Institute of Child
   Health & Human Development (NICHD) [R01HD36916, R01HD39135, R01HD40421];
   Institute for Research on Poverty at the University of Wisconsin-Madison
FX The Fragile Families and Child Wellbeing Study is funded by National
   Institute of Child Health and Human Development (NICHD) Grants
   R01HD36916, R01HD39135, and R01HD40421, as well as a consortium of
   private foundations and other government agencies. This research was
   supported by funding from the Institute for Research on Poverty at the
   University of Wisconsin-Madison.
NR 50
TC 51
Z9 51
U1 19
U2 75
PU PERGAMON-ELSEVIER SCIENCE LTD
PI OXFORD
PA THE BOULEVARD, LANGFORD LANE, KIDLINGTON, OXFORD OX5 1GB, ENGLAND
SN 0145-2134
EI 1873-7757
J9 CHILD ABUSE NEGLECT
JI Child Abuse Negl.
PD MAY
PY 2017
VL 67
BP 391
EP 402
DI 10.1016/j.chiabu.2016.11.005
PG 12
WC Family Studies; Psychology, Social; Social Work
SC Family Studies; Psychology; Social Work
GA EW7MF
UT WOS:000402693500036
PM 27884508
OA Green Accepted
HC Y
HP N
DA 2020-02-16
ER

PT J
AU Kelley, ML
   Bravo, AJ
   Braitman, AL
AF Kelley, Michelle L.
   Bravo, Adrian J.
   Braitman, Abby L.
TI Behavioral Couples Treatment for Substance Use Disorder: Secondary
   Effects on the Reduction of Youth Internalizing Symptoms
SO JOURNAL OF ABNORMAL CHILD PSYCHOLOGY
LA English
DT Article
DE Substance abuse treatment; Relationship satisfaction; Youth depressive
   symptoms; Youth anxiety symptoms
ID MAXIMUM-LIKELIHOOD-ESTIMATION; CHILDRENS MANIFEST ANXIETY; STRUCTURAL
   EQUATION MODELS; MEDIATION ANALYSIS; DRUG-ABUSERS; MISSING DATA;
   PARENTS; FAMILY; RISK; ADJUSTMENT
AB This study examined the secondary effects of Behavioral Couples Treatment (BCT) for parents with substance use disorder on youth reports of internalizing symptoms (i.e., depressive and anxiety symptoms). Participants were 59 triads (father, mothers, and youth; 32 girls, 27 boys) in which one or both parents met criteria for drug or alcohol use disorder (or both). Mothers, fathers, and youth completed pretreatment, post-intervention, and 6-month post-intervention follow-up assessments. Two piecewise latent growth models examined whether number of sessions attended was associated with parents' relationship satisfaction or its growth over time, and in turn if parents' relationship satisfaction was uniquely associated with youth depressive/anxiety symptoms or their growth over time. A significant indirect effect at post-intervention revealed the number of sessions attended contributed to decreases in youth depressive symptoms via increases in mothers' and fathers' relationship satisfaction. Mothers' relationship satisfaction uniquely mediated the relationship between number of sessions attended and youth depressive symptoms at post-intervention. With regards to fathers, there was a non-significant trend such that increases in sessions attended was associated with decreases in youth depressive symptoms post- intervention via increasing relationship satisfaction among fathers. Findings suggest that BCT may have protective secondary effects in reducing youth reports of depressive symptoms among couples in which one or both parents have substance use disorder.
C1 [Kelley, Michelle L.; Bravo, Adrian J.; Braitman, Abby L.] Old Dominion Univ, Dept Psychol, MGB Rm 250,5115 Hampton Blvd, Norfolk, VA 23529 USA.
RP Kelley, ML (reprint author), Old Dominion Univ, Dept Psychol, MGB Rm 250,5115 Hampton Blvd, Norfolk, VA 23529 USA.
EM mkelley@odu.edu
RI Bravo, Adrian J./H-7180-2019
OI Bravo, Adrian J./0000-0002-4630-6449; Braitman, Abby/0000-0003-2259-1094
FU National Institute of Drug AbuseUnited States Department of Health &
   Human ServicesNational Institutes of Health (NIH) - USANIH National
   Institute on Drug Abuse (NIDA) [R01 DA024740]
FX This study was funded by the National Institute of Drug Abuse (R01
   DA024740).
NR 52
TC 1
Z9 1
U1 0
U2 5
PU SPRINGER/PLENUM PUBLISHERS
PI NEW YORK
PA 233 SPRING ST, NEW YORK, NY 10013 USA
SN 0091-0627
EI 1573-2835
J9 J ABNORM CHILD PSYCH
JI J. Abnorm. Child Psychol.
PD MAY
PY 2017
VL 45
IS 4
BP 731
EP 741
DI 10.1007/s10802-016-0197-x
PG 11
WC Psychology, Clinical; Psychology, Developmental
SC Psychology
GA ES1PI
UT WOS:000399299100008
PM 27523819
OA Green Accepted
DA 2020-02-16
ER

PT J
AU Ozer, EJ
   Lavi, I
   Douglas, L
   Wolf, JP
AF Ozer, Emily J.
   Lavi, Iris
   Douglas, Laura
   Wolf, Jennifer Price
TI Protective Factors for Youth Exposed to Violence in Their Communities: A
   Review of Family, School, and Community Moderators
SO JOURNAL OF CLINICAL CHILD AND ADOLESCENT PSYCHOLOGY
LA English
DT Review
ID ADOLESCENT SUBSTANCE USE; EXPRESSIVE WRITING INTERVENTION;
   POSTTRAUMATIC-STRESS-DISORDER; AFRICAN-AMERICAN YOUTH; MENTAL-HEALTH;
   URBAN ADOLESCENTS; SOCIAL SUPPORT; INTERNALIZING SYMPTOMS; PSYCHOLOGICAL
   DISTRESS; CHILDRENS EXPOSURE
AB This review provides a comprehensive investigation of the pattern and strength of findings in the literature regarding the environmental moderators of the relationship between exposure to community violence and mental health among children and adolescents. Twenty-nine studies met criteria for inclusion in our analysis of family, school, and community variables as moderators. Dependent variables included internalizing (e.g., anxiety, depression, posttraumatic stress disorder) and externalizing symptoms (e.g., aggression, substance use). Effect sizes for the interactions of exposure to violence and potential moderators were summarized by their patterns of protective processes. The majority of studies in the literature examined family characteristics as moderators of the exposure to violence-symptom relationship, rather than school- or community-level factors. Our results indicated more consistent patterns for (a) close family relationships and social support for internalizing symptoms and (b) close family relationships for externalizing symptoms. Overall, the most common type of protective pattern was protective-stabilizing, in which youth with higher levels of the environmental attribute demonstrate relative stability in mental health despite exposure to violence. We found no consistent evidence that parental monitoringa dimension inversely associated with exposure to violence in prior studiesmoderated the relationship between exposure to violence and symptoms. The study emphasizes the importance of strengthening family support for young people's exposure to community violence; more research is needed to provide a solid evidence base for the role of school and community-level protective factors for youth exposed to violence.
C1 [Ozer, Emily J.; Lavi, Iris; Douglas, Laura] Univ Calif Berkeley, Sch Publ Hlth, 529 Univ Hall, Berkeley, CA 94720 USA.
   [Wolf, Jennifer Price] Prevent Res Ctr, Berkeley, CA USA.
RP Ozer, EJ (reprint author), Univ Calif Berkeley, Sch Publ Hlth, 529 Univ Hall, Berkeley, CA 94720 USA.
EM eozer@berkeley.edu
OI Lavi, Iris/0000-0001-8715-785X
FU European CommissionEuropean Commission Joint Research Centre
FX This research was supported by the European Commission Marie Curie
   International Outgoing Fellowship awarded to the second author.
NR 106
TC 23
Z9 23
U1 4
U2 17
PU ROUTLEDGE JOURNALS, TAYLOR & FRANCIS LTD
PI ABINGDON
PA 2-4 PARK SQUARE, MILTON PARK, ABINGDON OX14 4RN, OXON, ENGLAND
SN 1537-4416
EI 1537-4424
J9 J CLIN CHILD ADOLESC
JI J. Clin. Child Adolesc. Psychol.
PD MAY-JUN
PY 2017
VL 46
IS 3
BP 353
EP 378
DI 10.1080/15374416.2015.1046178
PG 26
WC Psychology, Clinical; Psychology, Developmental
SC Psychology
GA ES7PA
UT WOS:000399741200004
PM 26114611
DA 2020-02-16
ER

PT J
AU Kwan, MY
   Gordon, KH
   Minnich, AM
   Carter, DL
   Troop-Gordon, W
AF Kwan, Mun Yee
   Gordon, Kathryn H.
   Minnich, Allison M.
   Carter, Darren L.
   Troop-Gordon, Wendy
TI PEER VICTIMIZATION AND EATING DISORDER SYMPTOMS IN COLLEGE STUDENTS
SO JOURNAL OF SOCIAL AND CLINICAL PSYCHOLOGY
LA English
DT Article
DE bulimia nervosa; college; dietary restraint; drive for muscularity; peer
   victimization
ID ANOREXIA-NERVOSA; BULIMIC SYMPTOMS; INTERNALIZING PROBLEMS; BODY
   DISSATISFACTION; EMOTION REGULATION; GENDER-DIFFERENCES; SOCIAL SUPPORT;
   AGGRESSION; CHILDHOOD; WEIGHT
AB The extant literature suggests that peer victimization is a risk factor for eating disorders. This study examined the relationships between peer victimization, occurring prior to and during college and three types of eating disorder symptoms (bulimic symptoms, dietary restraint, and drive for muscularity) in undergraduate men and women. Participants completed self-report measures using an online system at two time points approximately eight weeks apart. Multiple hierarchical regression analyses revealed that pre-college peer victimization was associated with higher levels of drive for muscularity and bulimic symptoms. Peer victimization occurring during college predicted increases in all three types of subsequent eating disorder symptoms. Finally, bulimic symptoms, but not dietary restraint or drive for muscularity predicted increases in future peer victimization. The findings expand the understanding of the bidirectional relationship between peer victimization and eating disorder symptoms among college men and women.
C1 [Kwan, Mun Yee; Gordon, Kathryn H.; Minnich, Allison M.; Carter, Darren L.; Troop-Gordon, Wendy] North Dakota State Univ, Fargo, ND 58105 USA.
   [Gordon, Kathryn H.] Neuropsychiat Res Inst, Fargo, ND USA.
RP Gordon, KH (reprint author), North Dakota State Univ, Fargo, ND 58105 USA.
EM kathryn.gordon@ndsu.edu
NR 46
TC 4
Z9 4
U1 1
U2 18
PU GUILFORD PUBLICATIONS INC
PI NEW YORK
PA 370 SEVENTH AVE, SUITE 1200, NEW YORK, NY 10001-1020 USA
SN 0736-7236
J9 J SOC CLIN PSYCHOL
JI J. Soc. Clin. Psychol.
PD MAY
PY 2017
VL 36
IS 5
BP 419
EP 436
DI 10.1521/jscp.2017.36.5.419
PG 18
WC Psychology, Clinical; Psychology, Social
SC Psychology
GA EW5ZC
UT WOS:000402584000004
DA 2020-02-16
ER

PT J
AU Morgan, AJ
   Rapee, RM
   Salim, A
   Goharpey, N
   Tamir, E
   McLellan, LF
   Bayer, JK
AF Morgan, Amy J.
   Rapee, Ronald M.
   Salim, Agus
   Goharpey, Nahal
   Tamir, Elli
   McLellan, Lauren F.
   Bayer, Jordana K.
TI Internet-Delivered Parenting Program for Prevention and Early
   Intervention of Anxiety Problems in Young Children: Randomized
   Controlled Trial
SO JOURNAL OF THE AMERICAN ACADEMY OF CHILD AND ADOLESCENT PSYCHIATRY
LA English
DT Article
DE anxiety disorders; Internet; prevention; parenting
ID PRESCHOOL-AGED CHILDREN; BEHAVIORAL-INHIBITION; PSYCHIATRIC-DISORDERS;
   LIFETIME PREVALENCE; CHILDHOOD; RISK; DEPRESSION; SYMPTOMS; SUPPORT;
   COOL
AB Objective: The Cool Little Kids parenting group program is an effective intervention for preventing anxiety disorders in young children who are at risk because of inhibited temperament. The program has six group sessions delivered by trained psychologists to parents of 3-to 6 -year -old children. An online adaptation (Cool Little Kids Online) has been developed to overcome barriers to its wide dissemination in the community. This study tested the efficacy of Cool Little Kids Online in a randomized controlled trial.
   Method: A total of 433 parents of a child aged 3 to 6 years with an inhibited temperament were randomized to the online parenting program or to a 24 -week waitlist. The online program has 8 interactive modules providing strategies that parents can implement with their child to manage their child's avoidant coping, reduce parental overprotection, and encourage child independence. Parents were provided telephone consultation support with a psychologist when requested. Parents completed self report questionnaires at baseline and at 12 and 24 weeks after baseline.
   Results: The intervention group showed significantly greater improvement over time in child anxiety symptoms compared to the control group (d = 0.38). The intervention group also showed greater reductions in anxiety life interference (ds = 0.33-0.35) and lower rates of anxiety disorders than the control group (40% versus 54%), but there were minimal effects on broader internalizing symptoms or overprotective parenting.
   Conclusion: Results provide empirical support for the efficacy of online delivery of the Cool Little Kids program. Online dissemination may improve access to an evidence based prevention program for child anxiety disorders.
C1 [Morgan, Amy J.; Goharpey, Nahal; Tamir, Elli; Bayer, Jordana K.] La Trobe Univ, Sch Psychol & Publ Hlth, Melbourne, Vic, Australia.
   [Bayer, Jordana K.] Murdoch Childrens Res Inst, Melbourne, Vic, Australia.
   [Bayer, Jordana K.] Univ Melbourne, Melbourne, Vic, Australia.
   [Rapee, Ronald M.; McLellan, Lauren F.] Macquarie Univ, Ctr Emot Hlth, Sydney, NSW, Australia.
   [Salim, Agus] La Trobe Univ, Sch Engn & Math Sci, Bundoora, Vic, Australia.
RP Morgan, AJ (reprint author), La Trobe Univ, Sch Psychol & Publ Hlth, Bundoora, Vic 3086, Australia.
EM amy.morgan@latrobe.edu.au
RI Morgan, Amy/U-1315-2017; Salim, Agus/P-1407-2014
OI Morgan, Amy/0000-0003-3784-0540; Rapee, Ronald/0000-0002-1724-1076;
   McLellan, Lauren/0000-0003-4059-6577; Salim, Agus/0000-0003-3999-7701
FU NHMRCNational Health and Medical Research Council of Australia
   [1052544]; auDA Foundation
FX This study was supported by an NHMRC Early Career Fellowship (1052544)
   awarded to Dr. Morgan and a grant from the auDA Foundation.
NR 36
TC 16
Z9 16
U1 7
U2 30
PU ELSEVIER SCIENCE INC
PI NEW YORK
PA STE 800, 230 PARK AVE, NEW YORK, NY 10169 USA
SN 0890-8567
EI 1527-5418
J9 J AM ACAD CHILD PSY
JI J. Am. Acad. Child Adolesc. Psychiatr.
PD MAY
PY 2017
VL 56
IS 5
BP 417
EP 425
DI 10.1016/j.jaac.2017.02.010
PG 9
WC Psychology, Developmental; Pediatrics; Psychiatry
SC Psychology; Pediatrics; Psychiatry
GA ET6QX
UT WOS:000400417800009
PM 28433091
DA 2020-02-16
ER

PT J
AU Sammallahti, S
   Heinonen, K
   Andersson, S
   Lahti, M
   Pirkola, S
   Lahti, J
   Pesonen, AK
   Lano, A
   Wolke, D
   Eriksson, JG
   Kajantie, E
   Raikkonen, K
AF Sammallahti, Sara
   Heinonen, Kati
   Andersson, Sture
   Lahti, Marius
   Pirkola, Sami
   Lahti, Jari
   Pesonen, Anu-Katriina
   Lano, Aulikki
   Wolke, Dieter
   Eriksson, Johan G.
   Kajantie, Eero
   Raikkonen, Katri
TI Growth after late-preterm birth and adult cognitive, academic, and
   mental health outcomes
SO PEDIATRIC RESEARCH
LA English
DT Article
ID CATCH-UP GROWTH; POSTNATAL-GROWTH; POSTDISCHARGE GROWTH; HEAD
   CIRCUMFERENCE; EARLY-CHILDHOOD; INFANTS; WEIGHT; AGE; PERFORMANCE;
   IMPAIRMENT
AB BACKGROUND: Late-preterm birth (at 34(0/7)-36(6/7) wk gestation) increases the risk of early growth faltering, poorer neurocognitive functioning, and lower socio-economic attainment. Among early-preterm individuals, faster early growth benefits neurodevelopment, but it remains unknown whether these benefits extend to late-preterm individuals.
   METHODS: In 108 late-preterm individuals, we examined if weight, head, or length growth between birth, 5 and 20 months' corrected age, and 56 mo, predicted grade point average and special education in comprehensive school, or neurocognitive abilities and psychiatric diagnoses/symptoms at 24-26 y of age.
   RESULTS: For every 1 SD faster weight and head growth from birth to 5 mo, and head growth from 5 to 20 mo, participants had 0.19-0.41 SD units higher IQ, executive functioning score, and grade point average (95% confidence intervals (CI) 0.002-0.59 SD), and lower odds of special education (odds ratio (OR) = 0.49-0.59, 95% Cls 0.28-0.97), after adjusting for sex, gestational age, follow-up age, and parental education. Faster head growth from 20 to 56 mo was associated with less internalizing problems; otherwise we found no consistent associations with mental health outcomes.
   CONCLUSION: Faster growth during the critical early period after late-preterm birth is associated with better adult neurocognitive functioning, but not consistently with mental health outcomes.
C1 [Sammallahti, Sara; Heinonen, Kati; Lahti, Marius; Lahti, Jari; Pesonen, Anu-Katriina; Raikkonen, Katri] Univ Helsinki, Dept Psychol & Logoped, Helsinki, Finland.
   [Sammallahti, Sara; Andersson, Sture; Lano, Aulikki; Kajantie, Eero] Helsinki Univ Hosp, Childrens Hosp, Helsinki, Finland.
   [Sammallahti, Sara; Andersson, Sture; Lano, Aulikki; Kajantie, Eero] Univ Helsinki, Helsinki, Finland.
   [Sammallahti, Sara; Pirkola, Sami; Eriksson, Johan G.; Kajantie, Eero] Natl Inst Hlth & Welf, Helsinki, Finland.
   [Lahti, Marius] Univ Edinburgh, Univ BHF Ctr Cardiovasc Sci, Queens Med Res Inst, Edinburgh, Midlothian, Scotland.
   [Pirkola, Sami] Univ Tampere, Sch Hlth Sci, Tampere, Finland.
   [Pirkola, Sami] Tampere Univ Hosp, Tampere, Finland.
   [Lahti, Jari] Helsinki Coll Adv Studies, Helsinki, Finland.
   [Wolke, Dieter] Univ Warwick, Dept Psychol, Coventry, W Midlands, England.
   [Eriksson, Johan G.] Folkhalsan Res Ctr, Helsinki, Finland.
   [Eriksson, Johan G.] Univ Helsinki, Dept Gen Practice & Primary Hlth Care, Helsinki, Finland.
   [Eriksson, Johan G.] Helsinki Univ Hosp, Helsinki, Finland.
   [Eriksson, Johan G.] Vasa Cent Hosp, Vaasa, Finland.
   [Kajantie, Eero] Oulu Univ Hosp, Dept Obstet & Gynecol, Oulu, Finland.
   [Kajantie, Eero] Univ Oulu, Oulu, Finland.
RP Sammallahti, S (reprint author), Univ Helsinki, Dept Psychol & Logoped, Helsinki, Finland.; Sammallahti, S (reprint author), Helsinki Univ Hosp, Childrens Hosp, Helsinki, Finland.; Sammallahti, S (reprint author), Univ Helsinki, Helsinki, Finland.; Sammallahti, S (reprint author), Natl Inst Hlth & Welf, Helsinki, Finland.
EM sara.sammallahti@helsinki.fi
RI Lahti, Jari/P-2283-2019; Wolke, Dieter/Z-1581-2019; Lahti,
   Jari/P-7987-2018; Wolke, Dieter/C-5372-2008; Lahti-Pulkkinen,
   Marius/Q-2472-2017
OI Lahti, Jari/0000-0002-4310-5297; Wolke, Dieter/0000-0003-0304-268X;
   Lahti, Jari/0000-0002-4310-5297; Wolke, Dieter/0000-0003-0304-268X;
   Lahti-Pulkkinen, Marius/0000-0002-5244-5525; Raikkonen,
   Katri/0000-0003-3124-3470; Sammallahti, Sara/0000-0001-8928-000X;
   Heinonen, Kati/0000-0002-1262-5599; Pesonen,
   Anu-Katriina/0000-0002-0662-6261
FU Bundesministerium fur Forschung und Technik (Federal Government of
   Germany, Ministry of Science and Technology) program [FKZ 0706224, FKZ
   0706564, FKZ 01EP9504]; Foundation of Pediatric Research; Academy of
   FinlandAcademy of Finland; University of Helsinki Research Fund;
   Samfundet Folkhalsan; Paivikki and Sakari Sohlberg Foundation; Finska
   Lakaresallskapet; Novo Nordisk FondenNovo NordiskNovo Nordisk Foundation
   [NNF15OC0016362, NNF12OC1016374]
FX Study baseline and childhood follow-up was financially supported by the
   Bundesministerium fur Forschung und Technik (Federal Government of
   Germany, Ministry of Science and Technology) program grants PKE 4 and
   JUG 14 (FKZ's 0706224, 0706564, and 01EP9504) to Klaus Riegel, Dieter
   Wolke, and Barbara Ohrt. The work by Lano was supported by Foundation of
   Pediatric Research. Adulthood follow-up was financially supported by the
   Academy of Finland program grants to Eriksson, Raikkonen, and Kajantie.
   The work by Heinonen, M. Lahti, J. Lahti, and Pesonen was supported by
   Academy of Finland postdoctoral grants. The work by S. Sammallahti was
   supported by the University of Helsinki Research Fund. Eriksson was
   supported also by grant from Samfundet Folkhalsan and Andersson from
   Paivikki and Sakari Sohlberg Foundation and Finska Lakaresallskapet. The
   funding sources took no part in the design of the study, the collection,
   analysis, interpretation, or reporting of the data, or the decision to
   submit the manuscript for publication.
NR 41
TC 9
Z9 9
U1 2
U2 7
PU NATURE PUBLISHING GROUP
PI NEW YORK
PA 75 VARICK ST, 9TH FLR, NEW YORK, NY 10013-1917 USA
SN 0031-3998
EI 1530-0447
J9 PEDIATR RES
JI Pediatr. Res.
PD MAY
PY 2017
VL 81
IS 5
BP 767
EP 774
DI 10.1038/pr.2016.276
PG 8
WC Pediatrics
SC Pediatrics
GA EU1SN
UT WOS:000400800600009
PM 28056012
OA Green Accepted, Green Published, Bronze
DA 2020-02-16
ER

PT J
AU Ormel, J
   Oerlemans, AM
   Raven, D
   Laceulle, OM
   Hartman, CA
   Veenstra, R
   Verhulst, FC
   Vollebergh, W
   Rosmalen, JGM
   Reijneveld, SA
   Oldehinkel, AJ
AF Ormel, J.
   Oerlemans, A. M.
   Raven, D.
   Laceulle, O. M.
   Hartman, C. A.
   Veenstra, R.
   Verhulst, F. C.
   Vollebergh, W.
   Rosmalen, J. G. M.
   Reijneveld, S. A.
   Oldehinkel, A. J.
TI Functional outcomes of child and adolescent mental disorders. Current
   disorder most important but psychiatric history matters as well
SO PSYCHOLOGICAL MEDICINE
LA English
DT Article
DE Adolescence; co-morbidity; development; functional outcomes; mental
   disorders; participation; psychiatric history; youth mental health
ID COMORBIDITY SURVEY REPLICATION; WORLD-HEALTH-ORGANIZATION; LIVES SURVEY
   TRAILS; SUPPLEMENT NCS-A; DUTCH ADOLESCENTS; GLOBAL BURDEN; PREVALENCE;
   DIAGNOSES; VERSION; CIDI
AB Background. Various sources indicate that mental disorders are the leading contributor to the burden of disease among youth. An important determinant of functioning is current mental health status. This study investigated whether psychiatric history has additional predictive power when predicting individual differences in functional outcomes.
   Method. We used data from the Dutch TRAILS study in which 1778 youths were followed from pre-adolescence into young adulthood (retention 80%). Of those, 1584 youths were successfully interviewed, at age 19, using the World Health Organization Composite International Diagnostic Interview (CIDI 3.0) to assess current and past CIDI-DSM-IV mental disorders. Four outcome domains were assessed at the same time: economic (e.g. academic achievement, social benefits, financial difficulties), social (early motherhood, interpersonal conflicts, antisocial behavior), psychological (e.g. suicidality, subjective well-being, loneliness), and health behavior (e.g. smoking, problematic alcohol, cannabis use).
   Results. Out of the 19 outcomes, 14 were predicted by both current and past disorders, three only by past disorders (receiving social benefits, psychiatric hospitalization, adolescent motherhood), and two only by current disorder (absenteeism, obesity). Which type of disorders was most important depended on the outcome. Adjusted for current disorder, past internalizing disorders predicted in particular psychological outcomes while externalizing disorders predicted in particular health behavior outcomes. Economic and social outcomes were predicted by a history of co-morbidity of internalizing and externalizing disorder. The risk of problematic cannabis use and alcohol consumption dropped with a history of internalizing disorder.
   Conclusion. To understand current functioning, it is necessary to examine both current and past psychiatric status.
C1 [Ormel, J.; Oerlemans, A. M.; Raven, D.; Laceulle, O. M.; Hartman, C. A.; Rosmalen, J. G. M.; Oldehinkel, A. J.] Univ Groningen, Univ Med Ctr Groningen, Interdisciplinary Ctr Psychopathol & Emot Regulat, Dept Psychiat, Groningen, Netherlands.
   [Laceulle, O. M.] Univ Utrecht, Dept Dev Psychol, Utrecht, Netherlands.
   [Veenstra, R.] Univ Groningen, Dept Sociol, Groningen, Netherlands.
   [Verhulst, F. C.] Erasmus Univ, Dept Child & Adolescent Psychiat & Psychol, Med Ctr, Rotterdam, Netherlands.
   [Vollebergh, W.] Univ Utrecht, Dept Interdisciplinary Social Sci, Utrecht, Netherlands.
   [Rosmalen, J. G. M.] Univ Groningen, Univ Med Ctr Groningen, Dept Internal Med, Groningen, Netherlands.
   [Reijneveld, S. A.] Univ Groningen, Univ Med Ctr Groningen, Dept Hlth Sci, Groningen, Netherlands.
RP Ormel, J (reprint author), Univ Groningen, Univ Med Ctr Groningen, Dept Psychiat, CC 72,POB 30-001, NL-9700 RB Groningen, Netherlands.
EM j.ormel@umcg.nl
RI Laceulle, Odilia/R-5049-2018; Rosmalen, Judith G.M./F-5375-2011;
   Veenstra, Rene/G-6696-2011; ormel, johan/AAC-5584-2019
OI Laceulle, Odilia/0000-0002-4305-512X; Rosmalen, Judith
   G.M./0000-0002-6393-0032; Veenstra, Rene/0000-0001-6686-6307; ormel,
   johan/0000-0002-5463-037X
FU Netherlands Organization for Scientific Research NWO (Medical Research
   Council program)Medical Research Council UK (MRC)Netherlands
   Organization for Scientific Research (NWO) [GB-MW 940-38-011];
   Netherlands Organization for Scientific Research NWO (ZonMW Brainpower)
   [100-001-004]; Netherlands Organization for Scientific Research NWO
   (ZonMw Risk Behavior and Dependence grant) [60-60600-97-118];
   Netherlands Organization for Scientific Research NWO (ZonMw Culture and
   Health) [261-98-710]; Netherlands Organization for Scientific Research
   NWO (Social Sciences Council medium-sized investment) [GB-MaGW
   480-01-006, GB-MaGW 480-07-001]; Netherlands Organization for Scientific
   Research NWO (Social Sciences Council project) [GB-MaGW 452-04-314,
   GB-MaGW 452-06-004]; Netherlands Organization for Scientific Research
   NWO (NWO large-sized investment) [175.010.2003.005]; Netherlands
   Organization for Scientific Research NWO (NWO Longitudinal Survey and
   Panel Funding) [481-08-013]; Netherlands Organization for Scientific
   Research NWO (NWO Zwaartekracht) [024.001.003]; Dutch Ministry of
   Justice (WODC); European Science Foundation (EuroSTRESS project)
   [FP-006]; Biobanking and Biomolecular Resources Research Infrastructure
   BBMRI-NL [CP 32]; University Medical Center and University of
   Groningen,Netherlands; Erasmus University Medical Center Rotterdam,
   NetherlandsNetherlands Government; University of Utrecht,
   NetherlandsNetherlands Government; Radboud Medical Center Nijmegen,
   NetherlandsNetherlands Government; Parnassia Bavo group, Netherlands
FX TRAILS has been financially supported by various grants to J.O., A.J.O.,
   F.V., R.V., and W.A.M.V. from The Netherlands Organization for
   Scientific Research NWO (Medical Research Council program grant GB-MW
   940-38-011; ZonMW Brainpower grant 100-001-004; ZonMw Risk Behavior and
   Dependence grants 60-60600-97-118; ZonMw Culture and Health grant
   261-98-710; Social Sciences Council medium-sized investment grants
   GB-MaGW 480-01-006 and GB-MaGW 480-07-001; Social Sciences Council
   project grants GB-MaGW 452-04-314 and GB-MaGW 452-06-004; NWO
   large-sized investment grant 175.010.2003.005; NWO Longitudinal Survey
   and Panel Funding 481-08-013), NWO Zwaartekracht grant 024.001.003; the
   Dutch Ministry of Justice (WODC), the European Science Foundation
   (EuroSTRESS project FP-006), Biobanking and Biomolecular Resources
   Research Infrastructure BBMRI-NL (CP 32), and the participating
   universities. This research is part of the longitudinal TRacking
   Adolescents' Individual Lives Survey (TRAILS). Participating centers of
   TRAILS include various departments of the University Medical Center and
   University of Groningen, the Erasmus University Medical Center
   Rotterdam, the University of Utrecht, the Radboud Medical Center
   Nijmegen, and the Parnassia Bavo group, all in The Netherlands. We are
   grateful to all adolescents, their parents and teachers who participated
   in this research and to everyone who worked on this project and made it
   possible.
NR 41
TC 8
Z9 9
U1 2
U2 14
PU CAMBRIDGE UNIV PRESS
PI NEW YORK
PA 32 AVENUE OF THE AMERICAS, NEW YORK, NY 10013-2473 USA
SN 0033-2917
EI 1469-8978
J9 PSYCHOL MED
JI Psychol. Med.
PD MAY
PY 2017
VL 47
IS 7
BP 1271
EP 1282
DI 10.1017/S0033291716003445
PG 12
WC Psychology, Clinical; Psychiatry; Psychology
SC Psychology; Psychiatry
GA ER4UO
UT WOS:000398797100009
PM 28065168
DA 2020-02-16
ER

PT J
AU Mano, QR
   Mano, KEJ
   Denton, CA
   Epstein, JN
   Tamm, L
AF Mano, Quintino R.
   Mano, Kristen E. Jastrowski
   Denton, Carolyn A.
   Epstein, Jeffery N.
   Tamm, Leanne
TI GENDER MODERATES ASSOCIATION BETWEEN EMOTIONAL-BEHAVIORAL PROBLEMS AND
   TEXT COMPREHENSION IN CHILDREN WITH BOTH READING DIFFICULTIES AND ADHD
SO PSYCHOLOGY IN THE SCHOOLS
LA English
DT Article
ID ATTENTION-DEFICIT/HYPERACTIVITY DISORDER; DEFICIT HYPERACTIVITY
   DISORDER; LEARNING-DISABILITIES; CHILDHOOD ANXIETY; POSITIVE EMOTIONS;
   SCHOOL ENTRY; PSYCHOPATHOLOGY; ADOLESCENTS; COMORBIDITY; TEMPERAMENT
AB Evidence suggests that higher order linguistic functioning such as text comprehension is particularly vulnerable to emotional modulation. Gender has been identified as an important moderating variable in emotional expression such that girls tend toward internalizing emotions (e.g., sadness, anxiety) whereas boys tend toward externalizing emotions (e.g., anger, combativeness), which may influence the relationship between emotion and text comprehension. The present study examined whether gender moderates the relationship between emotional-behavioral problems and text comprehension among children (n = 187; boys = 115, girls = 72) with both word reading difficulties (RD) and attention-deficit/hyperactivity disorder (ADHD), a sample widely acknowledged to be at increased risk for developing emotional-behavioral problems such as anxiety, poor academic self-concept, and delinquency. A moderated regression analysis tested for the significance of two separate interaction terms (i.e., gender x externalizing problems, gender x internalizing problems) after controlling for gender, IQ, basic reading skills, cognitive-linguistic processes closely related to reading, attentional problems, internalizing problems, and externalizing problems. Results indicated that gender significantly and uniquely moderates the relationship between emotional-behavioral problems and text comprehension. Specifically, text comprehensionwas relatively lower among girls with relatively higher externalizing problems, whereas no such association was observed among boys. These results contribute to our understanding of cognition-emotion interactions within reading development and raise important implications. (C) 2017 Wiley Periodicals, Inc.
C1 [Mano, Quintino R.; Mano, Kristen E. Jastrowski; Epstein, Jeffery N.] Univ Cincinnati, Cincinnati, OH 45221 USA.
   [Denton, Carolyn A.] Univ Texas Hlth Sci Ctr Houston, Med, Houston, TX 77030 USA.
   [Epstein, Jeffery N.; Tamm, Leanne] Cincinnati Childrens Hosp Med Ctr, Cincinnati, OH 45229 USA.
RP Mano, QR (reprint author), Univ Cincinnati, Dept Psychol, 47 Corry Blvd,Edwards 1 Bldg,Suite 5130C, Cincinnati, OH 45219 USA.
EM quintino.mano@uc.edu
OI Tamm, Leanne/0000-0001-6066-1669
FU NICHD NIH HHSUnited States Department of Health & Human ServicesNational
   Institutes of Health (NIH) - USANIH Eunice Kennedy Shriver National
   Institute of Child Health & Human Development (NICHD) [R01 HD060617]
NR 66
TC 1
Z9 1
U1 2
U2 21
PU WILEY
PI HOBOKEN
PA 111 RIVER ST, HOBOKEN 07030-5774, NJ USA
SN 0033-3085
EI 1520-6807
J9 PSYCHOL SCHOOLS
JI Psychol. Schools
PD MAY
PY 2017
VL 54
IS 5
BP 504
EP 518
DI 10.1002/pits.22011
PG 15
WC Psychology, Educational
SC Psychology
GA ES1YR
UT WOS:000399323400004
PM 28751795
OA Green Accepted
DA 2020-02-16
ER

PT J
AU Kingsbury, AM
   Clavarino, A
   Mamun, A
   Saiepour, N
   Najman, JM
AF Kingsbury, Ann M.
   Clavarino, Alexandra
   Mamun, Abdullah
   Saiepour, Nargess
   Najman, J. M.
TI Does having a difficult child lead to poor maternal mental health?
SO PUBLIC HEALTH
LA English
DT Article
DE Child behavior; Mother-child relations; Mental health; Longitudinal
   studies
ID DEPRESSIVE SYMPTOMS; COHORT PROFILE; PSYCHOPATHOLOGY; RISK; BEHAVIOR;
   STRESS; ASSOCIATIONS; PREVALENCE; PREDICTORS; QUEENSLAND
AB Objectives: Considerable evidence suggests maternal psychopathology influences that of their offspring. The probability of a reverse causal pathway has been only rarely considered but is a concern, given around 10% of children manifest mental impairment during their early years. This study determines the extent to which child behavior problems at ages 5 and 14 years are associated with mothers' mental health at 21 years post birth.
   Study design: Longitudinal study.
   Methods: Data were taken from a sample of 3650 women from Mater and University of Queensland Study of Pregnancy birth cohort. Women's mental health was measured using the Mental Disorder Screening Tool at 21 years post birth. The Child Behavior Check List was used to measure internalizing, combined social/attention/thought disorder, and aggression at the age of 5 and 14 years. Logistic regression was used to derive odds ratios and 95% confidence intervals. A number of confounders were used to test for independence.
   Results: Following all adjustments, child internalizing behaviors and combined social/ attention/thought disorder at 5 years, and all measures of child behavior problem at 14 years were associated with mothers meeting criteria for mental health impairment at 21 years post birth. Moreover mothers of children with behavior problems at 14 years were approximately 2e3 times more likely to these meet these criteria.
   Conclusions: Mothers of children with behavior problems at 5 and 14 years of age were more likely to have mental health impairment at 21 years post birth. Child health professionals should be cognizant of the motherechild relationship having mutual mental health vulnerability. (C) 2017 The Royal Society for Public Health. Published by Elsevier Ltd. All rights reserved.
C1 [Kingsbury, Ann M.; Mamun, Abdullah; Saiepour, Nargess; Najman, J. M.] Univ Queensland, Sch Publ Hlth, Brisbane, Qld 4006, Australia.
   [Clavarino, Alexandra] Univ Queensland, Sch Pharm, Brisbane, Qld 4102, Australia.
RP Kingsbury, AM (reprint author), Univ Queensland, Sch Publ Hlth, Brisbane, Qld 4006, Australia.
EM ann.kingsburyhumphreys@uqconnect.edu.au; aclavarino@uq.edu.au;
   mamun@sph.uq.edu.au; n.saipour@sph.uq.edu.au; jnajman@sph.edu.au
RI Mamun, Abdullah A/A-4673-2011; Najman, Jackob M./B-1527-2008; Clavarino,
   Alexandra/F-1411-2010
OI Mamun, Abdullah A/0000-0002-1535-8086; Najman, Jackob
   M./0000-0001-7079-2080; Clavarino, Alexandra/0000-0002-1145-5946
FU National Health and Medical Research Council (NHMRC) of
   AustraliaNational Health and Medical Research Council of Australia
FX The core study was funded by the National Health and Medical Research
   Council (NHMRC) of Australia.
NR 39
TC 1
Z9 2
U1 0
U2 7
PU W B SAUNDERS CO LTD
PI LONDON
PA 32 JAMESTOWN RD, LONDON NW1 7BY, ENGLAND
SN 0033-3506
EI 1476-5616
J9 PUBLIC HEALTH
JI Public Health
PD MAY
PY 2017
VL 146
BP 46
EP 55
DI 10.1016/j.puhe.2017.01.001
PG 10
WC Public, Environmental & Occupational Health
SC Public, Environmental & Occupational Health
GA ET0ZL
UT WOS:000399994700009
PM 28404474
DA 2020-02-16
ER

PT J
AU Woerpel, AJ
   Winston, W
   Brady, SS
AF Woerpel, Allison J.
   Winston, Willie, III
   Brady, Sonya S.
TI Stressful Life Circumstances, Resources for Support, and African
   American Children's Psychological Symptoms
SO JOURNAL OF BLACK PSYCHOLOGY
LA English
DT Article
DE stress; externalizing symptoms; internalizing symptoms; African
   American; family
ID SOCIAL SUPPORT; DEPRESSIVE SYMPTOMS; VIOLENCE EXPOSURE; EVENTS; YOUTH;
   BEHAVIOR; RISK
AB This brief report examines African American children's and caregivers' exposure to stressors and perceived support in relation to children's internalizing and externalizing symptoms. Forty-six children aged 8 to 12 years and their primary caregivers were recruited from an urban school in the Midwestern United States and interviewed separately. Adjusting for child's age and gender, caregiver's gender, and number of caregivers in the family, child-reported stressful life events were associated with child-reported internalizing and externalizing symptoms. When children reported greater support from caregivers, children reported fewer externalizing symptoms and caregivers reported fewer oppositional behaviors and ADHD symptoms on the part of their child. Caregivers' health- and relationship-related stressors were associated with child-reported externalizing symptoms, as well as caregiver-reported ADHD symptoms. Family-based mental health services within schools and communities may improve caregiver and child support systems, reduce caregiver-child conflict, and promote resilience to stress among urban, low-income African American families.
C1 [Woerpel, Allison J.; Brady, Sonya S.] Univ Minnesota, Sch Publ Hlth, Minneapolis, MN USA.
   [Winston, Willie, III] Minnesota Assoc Black Psychologists, Minneapolis, MN USA.
RP Brady, SS (reprint author), Univ Minnesota, Sch Publ Hlth, Div Epidemiol & Community Hlth, 1300 South Second St,Suite 300, Minneapolis, MN 55454 USA.
EM ssbrady@umn.edu
FU University of Minnesota Medical School Program in Health Disparities
   Research; National Transdisciplinary Collaborative Center for African
   American Men's Health [1U54MD008620-01]
FX The authors disclosed receipt of the following financial support for the
   research, authorship, and/or publication of this article: This work was
   supported by a grant awarded to Dr. Winston and Dr. Brady by the
   University of Minnesota Medical School Program in Health Disparities
   Research. Dr. Winston and Dr. Brady's time was also supported by the
   National Transdisciplinary Collaborative Center for African American
   Men's Health (1U54MD008620-01).
NR 33
TC 3
Z9 3
U1 0
U2 7
PU SAGE PUBLICATIONS INC
PI THOUSAND OAKS
PA 2455 TELLER RD, THOUSAND OAKS, CA 91320 USA
SN 0095-7984
EI 1552-4558
J9 J BLACK PSYCHOL
JI J. Black Psychol.
PD MAY
PY 2017
VL 43
IS 4
BP 327
EP 344
DI 10.1177/0095798416645717
PG 18
WC Psychology, Multidisciplinary
SC Psychology
GA EQ8VV
UT WOS:000398364500001
DA 2020-02-16
ER

PT J
AU Schumann, L
   Boivin, M
   Paquin, S
   Lacourse, E
   Brendgen, M
   Vitaro, F
   Dionne, G
   Tremblay, RE
   Booij, L
AF Schumann, Lyndall
   Boivin, Michel
   Paquin, Stephane
   Lacourse, Eric
   Brendgen, Mara
   Vitaro, Frank
   Dionne, Ginette
   Tremblay, Richard E.
   Booij, Linda
TI Persistence and innovation effects in genetic and environmental factors
   in negative emotionality during infancy: A twin study
SO PLOS ONE
LA English
DT Article
ID LONGITUDINAL TWIN; PHYSICAL AGGRESSION; EARLY-CHILDHOOD; BEHAVIOR
   PROBLEMS; TEMPERAMENT; HERITABILITY; AFFECTIVITY; DEPRESSION; ANXIETY;
   ETIOLOGY
AB Background
   Difficult temperament in infancy is a risk factor for forms of later internalizing and externalizing psychopathology, including depression and anxiety. A better understanding of the roots of difficult temperament requires assessment of its early development with a genetically informative design. The goal of this study was to estimate genetic and environmental contributions to individual differences in infant negative emotionality, their persistence over time and their influences on stability between 5 and 18 months of age.
   Method
   Participants were 244 monozygotic and 394 dizygotic twin pairs (49.7% male) recruited from birth. Mothers rated their twins for negative emotionality at 5 and 18 months. Longitudinal analysis of stability and innovation between the two time points was performed in Mplus.
   Results
   There were substantial and similar heritability (approximately 31%) and shared environmental (57.3%) contributions to negative emotionality at both 5 and 18 months. The trait's inter-individual stability across time was both genetically-and environmentally-mediated. Evidence of innovative effects (i.e., variance at 18 months independent from variance at 5 months) indicated that negative emotionality is developmentally dynamic and affected by persistent and new genetic and environmental factors at 18 months.
   Conclusions
   In the first two years of life, ongoing genetic and environmental influences support temperamental negative emotionality but new genetic and environmental factors also indicate dynamic change of those factors across time. A better understanding of the source and timing of factors on temperament in early development, and role of sex, could improve efforts to prevent related psychopathology.
C1 [Schumann, Lyndall; Booij, Linda] Queens Univ, Dept Psychol, Kingston, ON, Canada.
   [Boivin, Michel; Dionne, Ginette] Univ Laval, Sch Psychol, Quebec City, PQ, Canada.
   [Boivin, Michel; Tremblay, Richard E.] Tomsk State Univ, Inst Genet Neurobiol & Social Fdn Child Dev, Tomsk, Russia.
   [Paquin, Stephane; Lacourse, Eric] Univ Montreal, Dept Sociol, Montreal, PQ, Canada.
   [Lacourse, Eric; Brendgen, Mara; Vitaro, Frank; Tremblay, Richard E.; Booij, Linda] CHU St Justine, Res Ctr, Montreal, PQ, Canada.
   [Brendgen, Mara] Univ Quebec Montreal, Dept Psychol, Montreal, PQ, Canada.
   [Vitaro, Frank] Univ Montreal, Dept Psychoeduc, Montreal, PQ, Canada.
   [Tremblay, Richard E.] Univ Montreal, Dept Pediat & Psychol, Montreal, PQ, Canada.
   [Tremblay, Richard E.] Univ Coll Dublin, Sch Publ Hlth Physiotherapy & Populat Sci, Dublin, Ireland.
   [Booij, Linda] Concordia Univ, Dept Psychol, Montreal, PQ, Canada.
RP Booij, L (reprint author), Queens Univ, Dept Psychol, Kingston, ON, Canada.; Booij, L (reprint author), CHU St Justine, Res Ctr, Montreal, PQ, Canada.; Booij, L (reprint author), Concordia Univ, Dept Psychol, Montreal, PQ, Canada.
EM linda.booij@concordia.ca
RI Tremblay, Richard/O-1360-2014; Lacourse, Eric/B-3861-2013; Paquin,
   Stephane/B-4347-2010
OI Lacourse, Eric/0000-0002-4779-9900; Paquin,
   Stephane/0000-0001-9957-5696; Boivin, Michel/0000-0001-8621-9844
FU National Health Research Development Program of Canada; Quebec Ministry
   of Health and Services; Social Sciences and Humanities Research Council
   of CanadaSocial Sciences and Humanities Research Council of Canada
   (SSHRC); Quebec Fund for research training and support to research
   (FCAR); Quebec Council for Social Research; Quebec Health Research Fund
   (FRSQ)Fonds de la Recherche en Sante du Quebec; Canadian Institute for
   Health research (CIHR) Frederick Banting and Charles Best Canada
   Graduate Scholarship; CIHR New Investigator AwardCanadian Institutes of
   Health Research (CIHR); Canada Research Chair AwardNatural Resources
   CanadaCanadian Forest ServiceCanada Research Chairs
FX This work was supported by grants from the National Health Research
   Development Program of Canada; the Quebec Ministry of Health and
   Services; The Social Sciences and Humanities Research Council of Canada;
   the Quebec Fund for research training and support to research (FCAR);
   the Quebec Council for Social Research; the Quebec Health Research Fund
   (FRSQ); a Canadian Institute for Health research (CIHR) Frederick
   Banting and Charles Best Canada Graduate Scholarship (Doctoral Award;
   Lyndall Schumann); a CIHR New Investigator Award (Linda Booij); and a
   Canada Research Chair Award (Michel Boivin). The funders had no role in
   study design, data collection and analysis, decision to publish, or
   preparation of the manuscript.
NR 59
TC 2
Z9 2
U1 0
U2 6
PU PUBLIC LIBRARY SCIENCE
PI SAN FRANCISCO
PA 1160 BATTERY STREET, STE 100, SAN FRANCISCO, CA 94111 USA
SN 1932-6203
J9 PLOS ONE
JI PLoS One
PD APR 27
PY 2017
VL 12
IS 4
AR e0176601
DI 10.1371/journal.pone.0176601
PG 16
WC Multidisciplinary Sciences
SC Science & Technology - Other Topics
GA ET6EL
UT WOS:000400383600111
PM 28448561
OA DOAJ Gold, Green Published, Green Accepted
DA 2020-02-16
ER

PT J
AU Gustafsson, BM
   Proczkowska-Bjorklund, M
   Gustafsson, PA
AF Gustafsson, Berit M.
   Proczkowska-Bjorklund, Marie
   Gustafsson, Per A.
TI Emotional and behavioural problems in Swedish preschool children rated
   by preschool teachers with the Strengths and Difficulties Questionnaire
   (SDQ)
SO BMC PEDIATRICS
LA English
DT Article
DE Preschool children; Behaviour problems; Mental health; Emotional
   distress; Strengths and difficulties questionnaire; Screening -
   longitudinal study
ID PSYCHOMETRIC PROPERTIES; PSYCHIATRIC-DISORDERS; MENTAL-HEALTH; COMMUNITY
   SAMPLE; PREVALENCE; ADOLESCENTS; VERSION; EPIDEMIOLOGY; RISK; SOCIETIES
AB Background: There is a high risk that young children who show early signs of mental health problems develop symptoms in the same or overlapping areas some years later. The Strengths and Difficulties Questionnaire (SDQ) is widely used to screen externalizing and internalizing problems early in life. In Sweden 80-90% of all children aged 1-5 years go to preschool and preschool is thus an appropriate context for finding early signs of mental health problems among children.
   Methods: This study is part of a longitudinal project too investigate the frequency of emotional and behavioural problems for children between 1 and 5 years of age in Sweden. The SDQ including the impairment supplement questions were rated by preschool teachers too establish Swedish norms for SDQ in preschool children.
   Results: The sample involved 815 children with a mean age of 42 months (SD = 16, range 13-71 months). 195 children were followed longitudinally for three years. There were significant differences between boys and girls on all subscales except for the Emotional subscale. The prevalence of behavioural problems was similar to other that in European countries, except for Prosocial behaviour, which was rated lower, and Conduct problems, rated higher. Swedish children were estimated to have more problems in the preschool setting, scored by preschool teachers. The development of behaviour over time differed for the different subscales of SDQ.
   Conclusions: The teacher version of the SDQ, for 2-4 year-olds, can be used as a screening instrument to identify early signs of emotional distress/behavioural problems in young children. Preschool teachers seem to be able to identify children with problematic behaviour with the use of SDQ at an early age. The development of behaviour over time differs for the different subscales of SDQ. The Swedish norms for SDQ are to a large extent, similar to findings from other European countries.
C1 [Gustafsson, Berit M.; Proczkowska-Bjorklund, Marie; Gustafsson, Per A.] Linkoping Univ, Ctr Social & Affect Neurosci, Dept Clin & Expt Med, Linkoping, Sweden.
   [Gustafsson, Berit M.] Hogland Hosp, Child Psychiat Clin, Div Psychiat & Rehabil Reg, Jonkoping, Sweden.
   [Gustafsson, Per A.] Linkoping Univ, Dept Child & Adolescent Psychiat, Linkoping, Sweden.
   [Proczkowska-Bjorklund, Marie] Hosp Jonkoping, Psychiat Clin, Div Psychiat & Rehabil Jonkoping Cty, Jonkoping, Sweden.
   [Gustafsson, Berit M.] Jonkoping Univ, CHILD Res Environm, Jonkoping, Sweden.
   [Gustafsson, Berit M.] Hogland Hosp, Child Psychiat Clin, Div Psychiat & Rehabil Reg Jonkoping Cty, Skansgatan 9, S-57137 Nassjo, Sweden.
RP Gustafsson, BM (reprint author), Linkoping Univ, Ctr Social & Affect Neurosci, Dept Clin & Expt Med, Linkoping, Sweden.; Gustafsson, BM (reprint author), Hogland Hosp, Child Psychiat Clin, Div Psychiat & Rehabil Reg, Jonkoping, Sweden.; Gustafsson, BM (reprint author), Jonkoping Univ, CHILD Res Environm, Jonkoping, Sweden.; Gustafsson, BM (reprint author), Hogland Hosp, Child Psychiat Clin, Div Psychiat & Rehabil Reg Jonkoping Cty, Skansgatan 9, S-57137 Nassjo, Sweden.
EM berit.m.gustafsson@rjl.se
FU National Board of Health and Welfare (Socialstyrelsen); Sunnerdahls
   Handikappfond and the Futurum; Academy for Health and Care; Region
   Jonkoping County; Medical Research Council of Southeast Sweden [FORSS-
   653271]
FX The funding sources National Board of Health and Welfare
   (Socialstyrelsen), Sunnerdahls Handikappfond and the Futurum, Academy
   for Health and Care, Region Jonkoping County and the Medical Research
   Council of Southeast Sweden (FORSS- 653271) had no further role in study
   design, the collection, analysis and interpretation of data, the writing
   of the report, or the decision to submit this paper for publication.
NR 49
TC 10
Z9 11
U1 0
U2 7
PU BIOMED CENTRAL LTD
PI LONDON
PA 236 GRAYS INN RD, FLOOR 6, LONDON WC1X 8HL, ENGLAND
SN 1471-2431
J9 BMC PEDIATR
JI BMC Pediatr.
PD APR 21
PY 2017
VL 17
AR 110
DI 10.1186/s12887-017-0864-2
PG 10
WC Pediatrics
SC Pediatrics
GA ES6FA
UT WOS:000399640600001
PM 28431506
OA DOAJ Gold, Green Published
DA 2020-02-16
ER

PT J
AU Voltas, N
   Arija, V
   Hernandez-Martinez, C
   Jimenez-Feijoo, R
   Ferre, N
   Canals, J
AF Voltas, Nuria
   Arija, Victoria
   Hernandez-Martinez, Carmen
   Jimenez-Feijoo, Rosa
   Ferre, Natalia
   Canals, Josefa
TI Are there early inflammatory biomarkers that affect neurodevelopment in
   infancy?
SO JOURNAL OF NEUROIMMUNOLOGY
LA English
DT Article
DE Inflammatory biomarkers; IL-6; IL-1 beta; IL-4; Cortisol;
   Neurodevelopment; Psychopathology; Infants
ID SCALED VERSION; CYTOKINES; DISORDERS; CORTISOL; CHILDREN; DEPRESSION;
   BEHAVIOR; RECEPTOR; ROLES; BIRTH
AB Few studies have investigated the relationship between post-natal inflammatory biomarkers at early age and child neurodevelopment outcomes. The main aim of this study was to examine the relationship between IL-6, IL-1 beta, IL-4 cytokines, as well as cortisol at 6 and 12 months of age, and neurodevelopment and psychological problems at 30 months of age.
   The study was conducted on a sample of 51 full-term newborns who were followed up at 6, 12, and 30 months of age. Infant neurodevelopment was assessed using the Bayley Scales of Infant Development-II, psychological problems were assessed with the Child Behavior Checklist 1.5-5 (CBCL 1.5-5) and the mother's emotional symptoms were assessed with the General Health Questionnaire-28. When the infants were 6 and 12 months old, IL-6, IL-1 beta, IL-4 cytokines, and cortisol were measured in blood samples. The results showed that higher IL-6 at 12 months predicted higher scores in internalizing (emotionally reactive, anxious/depressed, withdrawn and attention problems) and externalizing problems (aggressive behavior) at 30 months. By contrast, high levels of IL-1 beta at 6 months were related to worse motor skills. Inflammatory biomarkers were not related to mental performance. IL-6 and 1-1 beta could be early markers of later psychological problems and psychomotor disabilities. (C) 2017 Elsevier B.V. All rights reserved.
C1 [Voltas, Nuria; Arija, Victoria; Hernandez-Martinez, Carmen; Canals, Josefa] Univ Rovira & Virgili, Dept Psychol, Res Ctr Behav Assessment CRAMC, Fac Ciencies Educ & Psicol, Crta de Valls S-N, E-43007 Tarragona, Spain.
   [Arija, Victoria] Univ Rovira & Virgili, Fac Med & Ciencies Salut, Nutr & Publ Hlth Unit, C St Llorenc 21, E-43201 Reus, Spain.
   [Voltas, Nuria; Hernandez-Martinez, Carmen; Canals, Josefa] Univ Rovira & Virgili, Nutr & Mental Hlth Res Grp NUTRISAM, Tarragona, Spain.
   [Jimenez-Feijoo, Rosa] Hosp St Joan de Deu, Pediat Allergy Dept, Barcelona, Spain.
   [Ferre, Natalia] Univ Rovira & Virgili, Paediat Nutr & Human Dev Res Unit, Fac Med & Ciencies Salut, C St Llorenc 21, E-43201 Reus, Spain.
RP Canals, J (reprint author), Univ Rovira & Virgili, Dept Psychol, Res Ctr Behav Assessment CRAMC, Crta de Valls S-N, E-43007 Tarragona, Spain.
EM josefa.canals@urv.cat
RI Hernandez-Martinez, Carmen/H-6019-2015
OI Hernandez-Martinez, Carmen/0000-0001-6328-8679; Arija,
   Victoria/0000-0002-1758-0975; Ferre, Natalia/0000-0002-2838-1525
NR 47
TC 5
Z9 5
U1 0
U2 9
PU ELSEVIER SCIENCE BV
PI AMSTERDAM
PA PO BOX 211, 1000 AE AMSTERDAM, NETHERLANDS
SN 0165-5728
EI 1872-8421
J9 J NEUROIMMUNOL
JI J. Neuroimmunol.
PD APR 15
PY 2017
VL 305
BP 42
EP 50
DI 10.1016/j.jneuroim.2017.01.017
PG 9
WC Immunology; Neurosciences
SC Immunology; Neurosciences & Neurology
GA EP9LD
UT WOS:000397694200008
PM 28284344
DA 2020-02-16
ER

PT J
AU Zanato, S
   Traverso, A
   Tremolada, M
   Sinatora, F
   Porreca, A
   Pozziani, G
   Di Florio, N
   Capello, F
   Marzollo, A
   Tumino, M
   Cattelan, C
   Basso, G
   Messina, C
AF Zanato, Silvia
   Traverso, Annalisa
   Tremolada, Marta
   Sinatora, Francesco
   Porreca, Alessio
   Pozziani, Giorgio
   Di Florio, Nicoletta
   Capello, Fabia
   Marzollo, Antonio
   Tumino, Manuela
   Cattelan, Chiara
   Basso, Giuseppe
   Messina, Chiara
TI Psychopathological Aspects in Childhood Hematopoietic Stem Cell
   Transplantation (HSCT): The Perception of Parents and Adolescents
SO FRONTIERS IN PSYCHOLOGY
LA English
DT Article
DE HSCT; transplantation; childhood HSCT survivors; HSCT psychological
   sequelae; child psychopathology; adolescent psychopathology
ID QUALITY-OF-LIFE; BONE-MARROW-TRANSPLANTATION; POSTTRAUMATIC-STRESS;
   BEHAVIOR CHECKLIST; PEDIATRIC-PATIENTS; ADULT SURVIVORS; CANCER;
   CHILDREN; DISTRESS; PERSPECTIVES
AB Background: Data about psychosocial sequelae of childhood Hematopoietic StemCell Transplantation (HSCT) are limited and the association with a specific donor type or other medical factors is largely unknown (Chang et al., 2012). The aim of the present study was to compare the psychological aspects of pediatric HSCT survivors with healthy peers. A secondary aim was to detect whether parents and children differed in the perception of mental health status. The influence of medical factors on psychological status was also examined.
   Method: Thirty seven HSCT survivors (23 males) with a mean age of 14.4 years (SD = 3.03; range 8.16-18.33) were recruited. Twenty-six patients underwent an allogenic HSCT (matched unrelated donor, n = 20; matched sibling donor, n = 6) and 11 patients received an autologous HSCT. The children psychological aspects were assessed using the Youth Self Report (YSR) (Achenbach and Rescorla, 2001) and compared to a group of matched healthy peers. At the same time, parents were requested to complete the Child Behavior Checklist 6- 18 (Achenbach and Rescorla, 2001). Medical and socio-demographic data were also collected.
   Results: HSCT survivors reported significantly higher levels of somatic complains (t(27) = 3.14; p = 0.004; mean = 3.1) when compared to healthy peers (mean = 1.5). The parent CBCL scores on "child total competence" exceeded the normative clinical cutoff in 48.6% cases. Inter-rater agreement between parent and patient reports was present only in three scales: total competence score (K = 0.06, p = 0.002), somatic complaints (K = 0.21, p = 0.003) and attention problems (k = 0.13; p = 0.02). According to Ancova models, internalizing problems were more frequent in HSCT from family donors (F-2 = 3.13; p = 0.06) or in the presence of acute complications (F-1 = 11.95; p = 0.003).
   Conclusion: In contrast to the perception of parents, pediatric HSCT survivors reported good psychological health. However, they complained about more somatic problems as compared with healthy peers. Medical aspects such as donor source and the presence of acute complications should be taken into consideration for the psychological approach in order to improve pediatric HSCT survivor care.
C1 [Zanato, Silvia; Traverso, Annalisa; Sinatora, Francesco; Porreca, Alessio; Pozziani, Giorgio; Di Florio, Nicoletta; Cattelan, Chiara] Univ Hosp Padua, Dept Womens & Childrens Hlth, Psychiat Unit, Padua, Italy.
   [Tremolada, Marta; Capello, Fabia; Marzollo, Antonio; Tumino, Manuela; Basso, Giuseppe; Messina, Chiara] Univ Padua, Dept Dev & Social Psychol, I-35100 Padua, Italy.
   Univ Hosp Padua, Dept Womens & Childrens Hlth, Haematol Oncol Div, Padua, Italy.
RP Zanato, S (reprint author), Univ Hosp Padua, Dept Womens & Childrens Hlth, Psychiat Unit, Padua, Italy.
EM silvia.zanato@unipd.it
RI Marzollo, Antonio/J-3579-2018
OI Marzollo, Antonio/0000-0003-2177-8500; SINATORA,
   FRANCESCO/0000-0003-2985-5654
NR 53
TC 5
Z9 6
U1 2
U2 7
PU FRONTIERS MEDIA SA
PI LAUSANNE
PA PO BOX 110, EPFL INNOVATION PARK, BUILDING I, LAUSANNE, 1015,
   SWITZERLAND
SN 1664-1078
J9 FRONT PSYCHOL
JI Front. Psychol.
PD APR 5
PY 2017
VL 8
AR 272
DI 10.3389/fpsyg.2017.00272
PG 13
WC Psychology, Multidisciplinary
SC Psychology
GA EQ6GH
UT WOS:000398179300001
PM 28424633
OA DOAJ Gold, Green Published
DA 2020-02-16
ER

PT J
AU David, OA
   Capris, D
   Jarda, A
AF David, Oana A.
   Capris, David
   Jarda, Alexandra
TI Online Coaching of Emotion-Regulation Strategies for Parents: Efficacy
   of the Online Rational Positive Parenting Program and Attention Bias
   Modification Procedures
SO FRONTIERS IN PSYCHOLOGY
LA English
DT Article
DE parent attention bias modification; the rational positive parenting
   program; positive parenting; parent reappraisal; acceptance parenting
ID ANXIETY DISORDERS; DIFFICULTIES; METAANALYSIS; INDIVIDUALS; CHILDREN;
   STIMULI; STRESS; THREAT
AB Parenting programs are currently treatment of choice for behavioral disorders in children and one of their main components is reducing the negativity bias in the child-parent dyad. The Rational Positive Parenting Program (rPPP) is a program with a special focus on parent emotion-regulation functional reappraisal strategies, which has recently received consistent support for reducing child externalizing and internalizing disorders. In the last years, online interventions were proliferated and the Attention Bias Modification (ABM) becoming a promising implicit therapeutic intervention based on attention deployment emotion-regulation strategy, or adjunctive module to usual treatments, with results in multiple domains, varying from pain to self-esteem and emotional disorders (e.g., anxiety). We conducted two studies to investigate (1) the efficacy of the ABM procedures applied to parents and (2) the efficacy of the online version of the rPPP augmented with an ABM module. A total of 42 parents of children aged 2-12 years old participated in the first study, being allocated either to the ABM training or wait-list. Positive results were reported by the parents participating in the ABM group for own distress, satisfaction, positive interactions with the child, and child's strengths. In the second study, 53 parents and their children were allocated either in the rPPP group or in the rPPP + ABM group. Results show that ABM training can boost the effects of the rPPP on the strengths of children reported by the parents after the intervention. Findings are discussed in the light of limited research on using online tools for coaching effective emotion-regulation strategies for parents.
C1 [David, Oana A.; Capris, David; Jarda, Alexandra] Univ Babes Bolyai, Dept Clin Psychol & Psychotherapy, Cluj Napoca, Romania.
RP David, OA (reprint author), Univ Babes Bolyai, Dept Clin Psychol & Psychotherapy, Cluj Napoca, Romania.
EM oanadavid@psychology.ro
RI David, Oana/I-4479-2013
OI David, Oana/0000-0001-8706-1778
FU Romanian National Authority for Scientific Research; CNCS UEFISCDI
   [PN-II-PT-PCCA-2013-4-1937]; Babes-Bolyai University [GTC_34060/2013]
FX This work was supported by a grant awarded to OD from the Romanian
   National Authority for Scientific Research, CNCS UEFISCDI, project
   number PN-II-PT-PCCA-2013-4-1937. Part of this work was supported by a
   grant awarded to OD from the Babes-Bolyai University, project number
   GTC_34060/2013.
NR 38
TC 0
Z9 0
U1 0
U2 13
PU FRONTIERS MEDIA SA
PI LAUSANNE
PA PO BOX 110, EPFL INNOVATION PARK, BUILDING I, LAUSANNE, 1015,
   SWITZERLAND
SN 1664-1078
J9 FRONT PSYCHOL
JI Front. Psychol.
PD APR 4
PY 2017
VL 8
AR 500
DI 10.3389/fpsyg.2017.00500
PG 10
WC Psychology, Multidisciplinary
SC Psychology
GA EQ6ET
UT WOS:000398175300001
PM 28421016
OA DOAJ Gold, Green Published
DA 2020-02-16
ER

PT J
AU Gazelle, H
   Shell, MD
AF Gazelle, Heidi
   Shell, Madelynn D.
TI Behavioral Profiles of Anxious Solitary Children: Predicting Peer
   Relations Trajectories from Third Through Fifth Grades
SO MERRILL-PALMER QUARTERLY-JOURNAL OF DEVELOPMENTAL PSYCHOLOGY
LA English
DT Article
ID SOCIAL WITHDRAWAL SUBTYPES; EARLY ADOLESCENCE; EARLY-CHILDHOOD; MIDDLE
   CHILDHOOD; INTERNALIZING TRAJECTORIES; VALUED CHARACTERISTICS;
   AGGRESSIVE-CHILDREN; SOCIOMETRIC STATUS; STRESS MODEL; SHYNESS
AB Consistent with a holistic perspective emphasizing the integration of multiple individual characteristics within child systems, it was hypothesized that subgroups of anxious solitary (AS) children differentiated by agreeable, normal, attention-seeking, and externalizing behaviors would demonstrate enduring heterogeneity in peer relations over the last three years of elementary school, a period of relative ecological stability. Subgroup analyses were conducted with 661 children (mean age in third grade = 8.66 years, 51.6% female) who participated in peer sociometrics in the fall and spring of the third through fifth grades. Recess observations were conducted for a subset of these children (n = 227) once in the third and fourth grades and twice in fifth grade. About half of children retained the same subgroup classification from third through fourth and fifth grades a significant pattern of stability. Results revealed some normative patterns of change (particularly for recess observations) and group-specific patterns of change in peer relations over time. However, the overarching pattern was stability and the preservation of initial between-group differences in peer relations over time. Taken together, results revealed that Agreeable AS children demonstrated significantly superior relational adaptation relative to other AS children, whereas Normative, Attention-seeking, and Externalizing AS children demonstrated successively worse relational adversity. Attention-seeking AS children engaged in particularly high rates of solitary directed behavior and were most ignored by peers. Both Attention-seeking AS and Externalizing AS children were most often victimized by peers.
C1 [Gazelle, Heidi] Univ Melbourne, Melbourne Sch Psychol Sci, Melbourne, Vic 3010, Australia.
   [Shell, Madelynn D.] Univ Virginias Coll Wise, Dept Social Sci, Wise, VA USA.
RP Gazelle, H (reprint author), Univ Melbourne, Melbourne Sch Psychol Sci, Melbourne, Vic 3010, Australia.
EM hgazelle@unimelb.edu.au
RI Gazelle, Heidi/I-2890-2019
OI Gazelle, Heidi/0000-0002-8071-1691
FU National Institute of Mental HealthUnited States Department of Health &
   Human ServicesNational Institutes of Health (NIH) - USANIH National
   Institute of Mental Health (NIMH) [1K0IMH076237]
FX This research was supported by Grant 1K0IMH076237 from the National
   Institute of Mental Health to Heidi Gazelle. We extend thanks to the
   children, parents, and teachers who participated in this project, and
   members of the U.S. Social Development Lab who demonstrated such
   dedication to the collection of this data set.
NR 54
TC 2
Z9 2
U1 0
U2 3
PU WAYNE STATE UNIV PRESS
PI DETROIT
PA 4809 WOODWARD AVE, DETROIT, MI 48201-1309 USA
SN 0272-930X
EI 1535-0266
J9 MERRILL PALMER QUART
JI Merrill-Palmer Q.-J. Dev. Psychol.
PD APR
PY 2017
VL 63
IS 2
BP 237
EP 281
DI 10.13110/merrpalmquar1982.63.2.0237
PG 45
WC Psychology, Developmental
SC Psychology
GA FY5QA
UT WOS:000426888100004
DA 2020-02-16
ER

PT J
AU Tu, KM
   Marks, BT
   El-Sheikh, M
AF Tu, Kelly M.
   Marks, Brian T.
   El-Sheikh, Mona
TI Sleep and mental health: the moderating role of perceived
   adolescent-parent attachment
SO SLEEP HEALTH
LA English
DT Article
DE Sleep; Actigraphy; Attachment; Adjustment; Adolescence
ID MATERNAL SENSITIVITY; FUNCTIONING SLEEP; PEER ATTACHMENT; INFANT SLEEP;
   BEHAVIOR; REGRESSION; CHILDHOOD; INVENTORY; CHILDREN
AB Objective: The present study investigated whether the effects of sleep duration and quality on adolescent adjustment were moderated by perceived attachment to mothers and fathers.
   Design: The study used a cross-sectional design.
   Setting: Participants were recruited from small town and semirural communities in Alabama.
   Participants: Participants were 106 adolescents (mean age = 13.61 years, SD =. 73; 55% girls; 28% African American, 72% European American) and their parents.
   Measurements: Sleep duration (minutes) and sleep quality (efficiency, number of long wake episodes) were derived using actigraphy, and subjective sleep/wake problems were derived with adolescent reports. Adolescents also reported on perceived attachment to mothers and fathers, internalizing symptoms, and self-esteem. Mothers and fathers reported on externalizing behaviors.
   Results: Path model analyses indicated that perceived attachment to parents moderated relations between adolescents' sleep quality and their adjustment. For externalizing symptoms and self-esteem, adolescents at greatest risk for maladjustment were those who reported poor quality sleep (ie, more sleep/wake problems, lower sleep efficiency) coupled with less secure attachment to parents. Conversely, adolescents who experienced better actigraphy-based sleep quality (ie, higher sleep efficiency, fewer long wake episodes) in conjunction with more secure attachment to parents experienced the lowest levels of anxiety symptoms. Less secure attachment was associated with high levels of anxiety symptoms independent of sleep quality. Similar patterns of associations emerged for attachment to mothers and fathers.
   Conclusions: Findings highlight the importance of examining the conjoint influence of sleep and adolescent parent relationships toward explication of adolescent's mental health. (C) 2016 National Sleep Foundation. Published by Elsevier Inc. All rights reserved.
C1 [Tu, Kelly M.] Univ Illinois, Dept Human Dev & Family Studies, 2009 Christopher Hall,MC-081,904 W Nevada St, Urbana, IL 61801 USA.
   [Marks, Brian T.; El-Sheikh, Mona] Auburn Univ, Dept Human Dev & Family Studies, 203 Spidle Hall, Auburn, AL 36849 USA.
RP Tu, KM (reprint author), Univ Illinois, Human Dev & Family Studies, 2009 Christopher Hall,MC-081,904 W Nevada St, Urbana, IL 61801 USA.
EM ktfrantz@illinois.edu
FU National Science FoundationNational Science Foundation (NSF) [0339115,
   0623936, 0843185]
FX This research was supported by National Science Foundation grants
   0339115, 0623936, and 0843185 awarded to Mona El-Sheikh. The content is
   solely the responsibility of the authors and does not necessarily
   represent the official views of the National Science Foundation. We want
   to thank the research staff and the school personnel and families who
   participated.
NR 41
TC 6
Z9 6
U1 5
U2 6
PU ELSEVIER INC
PI SAN DIEGO
PA 525 B STREET, STE 1900, SAN DIEGO, CA 92101-4495 USA
SN 2352-7218
EI 2352-7226
J9 SLEEP HEALTH
JI Sleep Health
PD APR
PY 2017
VL 3
IS 2
BP 90
EP 97
DI 10.1016/j.sleh.2016.12.003
PG 8
WC Clinical Neurology
SC Neurosciences & Neurology
GA FW8TW
UT WOS:000425610900006
PM 28346163
DA 2020-02-16
ER

PT J
AU Kadziela-Olech, H
AF Kadziela-Olech, Halina
TI AFTER-EFFECTS OF HYPERKINETIC DISORDER (HKD) IN PROSPECTIVE LONGITUDINAL
   (12 YEARS) STUDY
SO POSTEPY PSYCHIATRII I NEUROLOGII
LA English
DT Article
DE hyperkinetic disorder; antisocial phenotype; development; risk factors;
   longitudinal observation
ID ATTENTION-DEFICIT/HYPERACTIVITY DISORDER; DEFICIT-HYPERACTIVITY
   DISORDER; CONDUCT DISORDER; RISK-FACTORS; FOLLOW-UP; ADHD; CHILDHOOD;
   SYMPTOMS; CHILDREN; ENVIRONMENT
AB Purpose: Despite the significant increase in the understanding of the hyperkinetic disorder (HKD), our knowledge of the factors associated with the persistence of the disorder and further development of psychopathology is insufficient. The long-term prospective studies have aimed at identifying factors that may determine the adverse course of HKD.
   Methods: The study group 54 patients (95.1% male) with HKD (mean age 8.1, SD +/- 1.7 years at the baseline assessment) was covered by a 12-year observation (mean age of participants: 19.1 +/- 1.7 years at the end of the study). Subjects were comprehensively assessed with structured diagnostic interviews and assessments of cognitive functions, including the school and family functioning, the treatment as well as internalizing and externalizing problems.
   Results: Statistical analysis of the severity of HKD indicated significant reduction in the symptoms after 12 years. The birth complications (OR = 11.187; p = 0.045), chronic conflicts in family (OR = 0.129; p = 0.018) and depression of mother (OR = 6.033; p = 0.045) have proved to be significant risk factors for externalizing disorders in the study group. The single-parent family (OR = 0.099; p = 0.009) and coexistence of mothers' anxiety disorders (OR = 0.318; p = 0.043) were a significant predictors for the model of internalizing disorders. Only 28 (51.9%) of children used regular systematic therapy. Lack of the systematic treatment was a significant risk factor of transition of HKD to antisocial phenotypes (univariate regression model: R = 0.56; SE = 0.12; p < 0.001).
   Conclusions: Long-term clinical observation showed that the appropriate systematic treatment until adulthood may significantly reduce undesirable behaviours. Completion of the treatment programme should be monitored systematically for many years, which greatly influences the results of school education and increases the chances for correct psychosocial development. Parents' mental disorders/conflicts considerably decrease in the treatment effects, thereby increasing the risk of social maladjustment in patients with HKD.
C1 [Kadziela-Olech, Halina] Univ Childrens Clin Hosp, Child & Adolescent Psychiat Unit, 17 Waszyngtona Str, PL-15274 Bialystok, Poland.
RP Kadziela-Olech, H (reprint author), Univ Childrens Clin Hosp, Child & Adolescent Psychiat Unit, 17 Waszyngtona Str, PL-15274 Bialystok, Poland.
EM halina.kadzielaolech@op.pl
NR 33
TC 0
Z9 0
U1 0
U2 0
PU ELSEVIER SCIENCE BV
PI AMSTERDAM
PA PO BOX 211, 1000 AE AMSTERDAM, NETHERLANDS
SN 1230-2813
J9 POSTEP PSYCHIATR NEU
JI POSTEP. PSYCHIATR. NEUROL.
PD APR-JUN
PY 2017
VL 26
IS 2
BP 57
EP 62
DI 10.5114/ppn.2017.69373
PG 6
WC Psychiatry
SC Psychiatry
GA FV6RN
UT WOS:000424709400002
OA Bronze
DA 2020-02-16
ER

PT J
AU Shea, SE
   Coyne, LW
AF Shea, Sarah E.
   Coyne, Lisa W.
TI Reliance on experiential avoidance in the context of relational
   aggression: Links to internalizing and externalizing problems and
   dysphoric mood among urban, minority adolescent girls
SO JOURNAL OF CONTEXTUAL BEHAVIORAL SCIENCE
LA English
DT Article
DE Relational aggression; Experiential avoidance; Internalizing problems;
   Externalizing problems; Adolescent girls; Urban minorities
ID PEER VICTIMIZATION; GENDER-DIFFERENCES; MIDDLE SCHOOL; COMMUNITY
   VIOLENCE; COPING STRATEGIES; SOCIAL EXCLUSION; LIFE EVENTS; ANXIETY;
   ADJUSTMENT; BEHAVIORS
AB A large body of research has linked relational aggression (RA) to indices of psychosocial and academic maladjustment. Recent work suggests that urban, minority adolescent girls who experience peer aggression are at particularly high risk for negative outcomes, including internalizing and externalizing behavior problems, and yet this population has been underrepresented in the literature. Despite the high prevalence of RA, only a small portion of adolescents experience chronic victimization and/or develop serious, lasting effects. Identifying factors which confer vulnerability in the context of RA may have important implications for intervention and prevention. The present study theorized that heavy reliance on experiential avoidance (EA) would be associated with history of RA victimization, and would predict internalizing problems. We also hypothesized that self-reported EA would be positively related to sadness in adolescents who experienced negative mood following an in vivo laboratory-based social exclusion experience. Participants included 58 female adolescents (aged 11-14 years) recruited from urban schools and community centers. Results supported our hypotheses. EA was associated with history of RA victimization, and predicted internalizing and externalizing symptoms, even when accounting for history of RA victimization. EA was also a significant predictor of more negative mood following a social exclusion experience, even when accounting for baseline mood. Implications and recommendations for future research and intervention are discussed.
C1 [Shea, Sarah E.] Massachusetts Gen Hosp, Dept Child & Adolescent Psychiat, 55 Fruit St,YAW 6900, Boston, MA 02114 USA.
   [Coyne, Lisa W.] Harvard Med Sch, McLean Child & Adolescent OCD Inst, 23 Isaac St, Middleboro, MA 02346 USA.
   [Shea, Sarah E.; Coyne, Lisa W.] Suffolk Univ, 41 Temple St,Donahue Bldg, Boston, MA 02114 USA.
   [Coyne, Lisa W.] New England Acceptance & Commitment Therapy ACT I, Boston, MA USA.
RP Shea, SE (reprint author), Massachusetts Gen Hosp, Dept Child & Adolescent Psychiat, 55 Fruit St,YAW 6900, Boston, MA 02114 USA.
EM SSHEA6@mgh.harvard.edu; lcoyne@partners.org
NR 70
TC 2
Z9 2
U1 0
U2 1
PU ELSEVIER SCIENCE BV
PI AMSTERDAM
PA PO BOX 211, 1000 AE AMSTERDAM, NETHERLANDS
SN 2212-1447
EI 2212-1455
J9 J CONTEXT BEHAV SCI
JI J. Contextual Behav. Sci.
PD APR
PY 2017
VL 6
IS 2
BP 195
EP 201
DI 10.1016/j.jcbs.2017.03.001
PG 7
WC Psychology, Clinical
SC Psychology
GA EZ0ZX
UT WOS:000404437600010
DA 2020-02-16
ER

PT J
AU Pinto, I
   Wilkinson, S
   Virella, D
   Alves, M
   Calhau, C
   Coelho, R
AF Pinto, Ines
   Wilkinson, Simon
   Virella, Daniel
   Alves, Marta
   Calhau, Conceicao
   Coelho, Rui
TI Anxiety, Family Functioning and Neuroendocrine Biomarkers in Obese
   Children
SO ACTA MEDICA PORTUGUESA
LA English
DT Article
DE Anxiety; Biomarkers; Child; Hypothalamo-Hypophyseal System; Pediatric
   Obesity; Pituitary-Adrenal System; Stress Psychological
ID EARLY-LIFE STRESS; HPA AXIS; INTERVENTIONS; DISORDER
AB Introduction: This observational study explores potential links between obese children's cortisol, and parental mental state, family functioning, and the children's symptoms of anxiety and depression.
   Material and Methods: A non-random sample of 104 obese children (55 boys), mean age 10.9 years (standard deviation 1.76), was recruited from a childhood obesity clinic. Obesity was defined as body mass index above the 95th age-and gender-specific percentiles. Neuroendocrine biomarkers were measured. Symptoms of anxiety and depression were assessed with self and parent-reported questionnaires (Anxiety, Depression and Stress Scales; Child Behaviour Checklist). Family functioning was assessed with parent-reported questionnaires (Family Adaptation and Cohesion Scales-III).
   Results: A significant, negative correlation (r(s) = -0.779; p = 0.003) between girls' cortisol and their parents' anxiety symptoms was found, limited to high functioning families. Boys scored significantly higher than girls on parent-reported internalizing symptoms but not on self-report. No association was found between cortisol in children and parental depressive symptoms.
   Discussion: Whether the association between cortisol levels in obese children and parental mental health is effectively restricted to girls from high functioning families or is due to study limitations, requires further research. The lack of associations between cortisol in children and parental depressive symptoms, suggests a specific association between cortisol and parental anxiety symptoms.
   Conclusion: These results highlight the importance of taking into account family functioning, parental mental state and gender, when investigating neuroendocrine biomarkers in obese children associated with symptoms of anxiety and depression.
C1 [Pinto, Ines] Hosp Beatriz Angelo, Dept Child & Adolescent Psychiat, Loures, Portugal.
   [Pinto, Ines] Ctr Hosp Lisboa Cent, Hosp Dona Estefania, Dept Child & Adolescent Psychiat, Lisbon, Portugal.
   [Pinto, Ines] Univ Porto, Fac Med, Dept Psychiat & Mental Hlth, Oporto, Portugal.
   [Wilkinson, Simon] Akershus Univ Hosp, Div Mental Hlth, Dept Res & Dev, Lorenskog, Norway.
   [Virella, Daniel; Alves, Marta] Ctr Hosp Lisboa Cent, Epidemiol & Stat Off, Res Unit, Lisbon, Portugal.
   [Calhau, Conceicao] NOVA Med Sch, Nutr & Metab Dept, Lisbon, Portugal.
   [Calhau, Conceicao] Univ Porto, Ctr Res Hlth Technol & Informat Syst, Oporto, Portugal.
   [Coelho, Rui] Univ Porto, Fac Med, Dept Neurosci & Mental Hlth, Oporto, Portugal.
   [Coelho, Rui] Univ Porto, Inst Res & Innovat Hlth i3S, Oporto, Portugal.
RP Pinto, I (reprint author), Hosp Beatriz Angelo, Dept Child & Adolescent Psychiat, Loures, Portugal.; Pinto, I (reprint author), Ctr Hosp Lisboa Cent, Hosp Dona Estefania, Dept Child & Adolescent Psychiat, Lisbon, Portugal.; Pinto, I (reprint author), Univ Porto, Fac Med, Dept Psychiat & Mental Hlth, Oporto, Portugal.
EM inescopinto@gmail.com
RI VIRELLA, DANIEL/AAE-5357-2019; Calhau, Conceicao/L-8041-2013; Coelho,
   Rui A/C-5356-2014; Virella, Daniel/AAA-3543-2019; Alves, Marta
   MA/P-2486-2016
OI Coelho, Rui A/0000-0001-5790-8616; Virella, Daniel/0000-0002-5952-5632;
   Alves, Marta MA/0000-0002-7421-8550; Calhau,
   Conceicao/0000-0001-9567-3379
FU Research Support Scheme of the FMUP/doctoral program
   [PEst-OE/SAU/UI0038/2011]; FCTPortuguese Foundation for Science and
   Technology [SFRH/SINTD/60115/2009]; FSE-UEEuropean Social Fund (ESF)
FX The project was supported by the Research Support Scheme of the
   FMUP/doctoral program, grant no PEst-OE/SAU/UI0038/2011 and by FCT,
   SFRH/SINTD/60115/2009, FSE-UE.
NR 35
TC 0
Z9 0
U1 0
U2 5
PU ORDEM MEDICOS
PI LISBON
PA AV ALMIRANTE GAGO COUTINHO, 151, LISBON, 1749-084, PORTUGAL
SN 1646-0758
J9 ACTA MEDICA PORT
JI Acta Medica Port.
PD APR
PY 2017
VL 30
IS 4
BP 273
EP 280
DI 10.20344/amp.7919
PG 8
WC Medicine, General & Internal
SC General & Internal Medicine
GA EY3IS
UT WOS:000403865400004
PM 28555552
OA DOAJ Gold
DA 2020-02-16
ER

PT J
AU Klein, EM
   Wolfling, K
   Beutel, ME
   Dreier, M
   Muller, KW
AF Klein, Eva M.
   Woelfling, Klaus
   Beutel, Manfred E.
   Dreier, Michael
   Mueller, Kai W.
TI Psychological Distress and Acceptance of Violence Legitimizing
   Masculinity Norms among Adolescents A Comparison regarding Migration
   Background in a Representative School Survey
SO PSYCHOTHERAPIE PSYCHOSOMATIK MEDIZINISCHE PSYCHOLOGIE
LA German
DT Article
DE migration; adolescents; psychological strain; violence legitimizing
   masculinity norms
ID DIFFICULTIES QUESTIONNAIRE SDQ; GERMAN HEALTH INTERVIEW;
   BEHAVIORAL-PROBLEMS; MENTAL-HEALTH; CHILDREN; STRENGTHS; IMMIGRANT;
   ACCULTURATION; VALIDATION; MIGRANT
AB The proportion of adolescent migrants in Germany aged 15-20 years has risen to about 29.5 % in 2014 according to Federal census statistics. The purpose of the current study was to describe and to compare the psychological strains of adolescent 1st and 2nd generation migrants with non-migrants in a representative school survey. Acceptance of violence legitimizing masculinity norms was explored and its correlation with psychological strain was analyzed. Self-reported data of psychological strain (internalizing and externalizing problems) and acceptance of violence legitimizing masculinity were gathered among 8 518 pupils aged 12-19 years across different school types. Among the surveyed adolescents, 27.6 % reported a migration background (5.8 % 1st generation migrants; 21.8 % 2nd generation migrants). Particularly 1st generation migrants scored higher in internalizing and externalizing problems than 2nd generation migrants or non-migrants. The differences, however, were small. Adolescents with migration background suffered from educational disadvantage, especially 1st generation migrants. Male adolescents reported significantly higher acceptance of violence legitimizing masculinity norms than their female counterparts. Strong agreement with the measured concept of masculinity was found among pupils of lower secondary school and adolescents reported regularly tobacco and cannabis consumption. The acceptance of violence legitimizing masculinity norms was greater among migrants, particularly 1st generation migrants, than non-migrants. Overall, high acceptance of violence legitimizing masculinity norms was related to externalizing problems, which can be understood as dysfunctional coping mechanisms of social disadvantage and a lack of prospects.
C1 [Klein, Eva M.; Woelfling, Klaus; Beutel, Manfred E.; Dreier, Michael; Mueller, Kai W.] Johannes Gutenberg Univ Mainz, Univ Med, Klin & Poliklin Psychosomat Med & Psychotherapie, Untere Zahlbacher Str 8, D-55131 Mainz, Germany.
RP Klein, EM (reprint author), Johannes Gutenberg Univ Mainz, Univ Med, Klin & Poliklin Psychosomat Med & Psychotherapie, Untere Zahlbacher Str 8, D-55131 Mainz, Germany.
EM eva.klein@unimedizin-mainz.de
NR 38
TC 1
Z9 1
U1 0
U2 4
PU GEORG THIEME VERLAG KG
PI STUTTGART
PA RUDIGERSTR 14, D-70469 STUTTGART, GERMANY
SN 0937-2032
EI 1439-1058
J9 PSYCHOTHER PSYCH MED
JI Psychother. Psychosom. Med. Psychol.
PD APR
PY 2017
VL 67
IS 3-4
BP 152
EP 160
DI 10.1055/s-0042-115932
PG 9
WC Psychology, Clinical
SC Psychology
GA EV7OW
UT WOS:000401967700007
PM 28147409
DA 2020-02-16
ER

PT J
AU Nelemans, SA
   Hale, WW
   Branje, SJT
   van Lier, PAC
   Koot, HM
   Meeus, WHJ
AF Nelemans, S. A.
   Hale, W. W., III
   Branje, S. J. T.
   van Lier, P. A. C.
   Koot, H. M.
   Meeus, W. H. J.
TI The role of stress reactivity in the long-term persistence of adolescent
   social anxiety symptoms
SO BIOLOGICAL PSYCHOLOGY
LA English
DT Article
DE Social anxiety disorder (SAD) symptoms; Adolescence; Stress reactivity;
   Developmental processes; Public speaking task
ID COMORBIDITY SURVEY REPLICATION; DSM-IV DISORDERS; PSYCHOMETRIC
   PROPERTIES; INTERNALIZING PROBLEMS; AUTONOMIC FLEXIBILITY; LIFETIME
   PREVALENCE; GENERAL-POPULATION; EMOTION EXPERIENCE; ANXIOUS CHILDREN;
   PUBLIC SPEAKING
AB Social Anxiety Disorder (SAD) symptoms demonstrate a marked persistence over time, but little is known empirically about short-term processes that may account for this long-term persistence. In this study, we examined how self-reported and physiological stress reactivity were associated with persistence of SAD symptoms from early to late adolescence. A community sample of 327 adolescents (56% boys, M-age = 13.01 at T-1) reported their SAD symptoms for 6 successive years and participated in a public speaking task, during which self-reported (i.e., perceived nervousness and heart rate) and physiological (i.e., cortisol and heart rate) measures of stress were taken. Overall, our results point to a developmental process in which adolescents with a developmental history of higher SAD symptoms show both heightened perceived stress reactivity and heart rate reactivity, which, in turn, predict higher SAD symptoms into late adolescence. (C) 2017 Elsevier B.V. All rights reserved.
C1 [Nelemans, S. A.; Hale, W. W., III; Branje, S. J. T.; Meeus, W. H. J.] Univ Utrecht, Res Ctr Adolescent Dev, POB 140, NL-3508 TC Utrecht, Netherlands.
   [van Lier, P. A. C.; Koot, H. M.] Vrije Univ Amsterdam, Dept Dev Psychol, Boechorstr 1, NL-1081 BT Amsterdam, Netherlands.
   [Meeus, W. H. J.] Tilburg Univ, Dept Dev Psychol, POB 90 153, NL-5000 LE Tilburg, Netherlands.
RP Nelemans, SA (reprint author), Univ Utrecht, Res Ctr Adolescent Dev, POB 140, NL-3508 TC Utrecht, Netherlands.
EM s.a.nelemans@uu.nl
RI Meeus, Wim/H-8099-2013
OI Nelemans, Stefanie/0000-0002-9045-8124
FU Netherlands Organisation for Scientific ResearchNetherlands Organization
   for Scientific Research (NWO) [GB-MAGW 480-03-005, GB-MAGW 480-08-006,
   024.001.003]; Stichting Achmea Slachtoffer en Samenleving (SASS); VU
   University Amsterdam; Utrecht University
FX Data of the RADAR study were used. RADAR has been financially supported
   by main grants from the Netherlands Organisation for Scientific Research
   (GB-MAGW 480-03-005, GB-MAGW 480-08-006), Stichting Achmea Slachtoffer
   en Samenleving (SASS), the Netherlands Organisation for Scientific
   Research to the Consortium Individual Development (CID; 024.001.003),
   and various other grants from the Netherlands Organisation for
   Scientific Research, the VU University Amsterdam, and Utrecht
   University. The authors would like to thank all schools and families for
   their participation.
NR 52
TC 0
Z9 0
U1 2
U2 17
PU ELSEVIER SCIENCE BV
PI AMSTERDAM
PA PO BOX 211, 1000 AE AMSTERDAM, NETHERLANDS
SN 0301-0511
EI 1873-6246
J9 BIOL PSYCHOL
JI Biol. Psychol.
PD APR
PY 2017
VL 125
BP 91
EP 104
DI 10.1016/j.biopsycho.2017.03.003
PG 14
WC Psychology, Biological; Behavioral Sciences; Psychology; Psychology,
   Experimental
SC Psychology; Behavioral Sciences
GA EU9WF
UT WOS:000401389700010
PM 28274660
OA Green Published
DA 2020-02-16
ER

PT J
AU Ricketts, EJ
   Snorrason, I
   Rozenman, M
   Colwell, CS
   McCracken, JT
   Piacentini, J
AF Ricketts, Emily J.
   Snorrason, Ivor
   Rozenman, Michelle
   Colwell, Christopher S.
   McCracken, James T.
   Piacentini, John
TI Sleep functioning in adults with trichotillomania (hair-pulling
   disorder), excoriation (skin-picking) disorder, and a non-affected
   comparison sample
SO JOURNAL OF OBSESSIVE-COMPULSIVE AND RELATED DISORDERS
LA English
DT Article
DE Trichotillomania; Excoriation disorder; Sleep; Internet survey
ID AMAZONS MECHANICAL TURK; IMPULSE-CONTROL DISORDERS; MGH HAIRPULLING
   SCALE; MILWAUKEE INVENTORY; PSYCHIATRIC-INPATIENTS; QUALITY INDEX;
   PARASOMNIA; PHENOMENOLOGY; ADOLESCENTS; COMORBIDITY
AB The present study assessed sleep functioning in Trichotillomania (TIM; Hair-Pulling Disorder) and Excoriation (Skin-Picking) Disorder (ExD), and a non-affected comparison group, and examined the prevalence and correlates of bedtime and sleep-related hair pulling and skin picking. Participants were adult internet survey respondents, who met diagnostic criteria for TIM (N=259), ExD (N=182), or did not meet criteria for these disorders (N=148). Individuals with TTM and ExD endorsed significantly greater sleep disturbance relative to the comparison group, even after controlling for internalizing (anxiety and depression) symptoms. Hair pulling and skin picking severity were not significantly correlated with sleep disturbance after controlling for internalizing symptoms. Pulling and picking during sleep occurred at rates of 13% and 27%, respectively. Picking severity, anxiety and depressive symptoms, and sleep disturbance were significantly increased in those who engaged in picking during sleep relative to those who did not endorse this behavior. No significant differences were found between those endorsing pulling during sleep and those not endorsing this on demographic, clinical, or sleep variables. The present study highlights the potential role of sleep disturbance in TTM and ExD, and the need for further research in this area.
C1 [Ricketts, Emily J.; Rozenman, Michelle; Colwell, Christopher S.; McCracken, James T.; Piacentini, John] Univ Calif Los Angeles, Dept Psychiat & Biobehav Sci, 760 Westwood Blvd, Los Angeles, CA 90024 USA.
   [Snorrason, Ivor] Univ Wisconsin, Dept Psychol, Madison, WI 53706 USA.
RP Ricketts, EJ (reprint author), Univ Calif Los Angeles, Dept Psychiat & Biobehav Sci, 760 Westwood Blvd, Los Angeles, CA 90024 USA.
EM ERicketts@mednet.ucla.edu
OI Colwell, Christopher/0000-0002-1059-184X
FU National Institute of Mental Health of the National Institutes of Health
   Institutional T32 Training Grant [MH073517-10]
FX This work was supported by the National Institute of Mental Health of
   the National Institutes of Health Institutional T32 Training Grant under
   Award Number MH073517-10. The content is the responsibility of the
   authors and is not necessarily representative of the views of the
   National Institutes of Health.
NR 53
TC 5
Z9 5
U1 0
U2 6
PU ELSEVIER SCIENCE BV
PI AMSTERDAM
PA PO BOX 211, 1000 AE AMSTERDAM, NETHERLANDS
SN 2211-3649
J9 J OBSESS-COMPULS REL
JI J. Obsessive-Compuls. Relat. Disord.
PD APR
PY 2017
VL 13
BP 49
EP 57
DI 10.1016/j.jocrd.2017.01.006
PG 9
WC Psychiatry
SC Psychiatry
GA EV1FL
UT WOS:000401492000009
DA 2020-02-16
ER

PT J
AU Thomas, NH
   Xanthopoulos, MS
   Kim, JY
   Shults, J
   Escobar, E
   Giordani, B
   Hodges, E
   Chervin, RD
   Paruthi, S
   Rosen, CL
   Taylor, GH
   Arens, R
   Katz, ES
   Beebe, DW
   Redline, S
   Radcliffe, J
   Marcus, CL
AF Thomas, Nina Hattiangadi
   Xanthopoulos, Melissa S.
   Kim, Ji Young
   Shults, Justine
   Escobar, Emma
   Giordani, Bruno
   Hodges, Elise
   Chervin, Ronald D.
   Paruthi, Shalini
   Rosen, Carol L.
   Taylor, Gerry H.
   Arens, Raanan
   Katz, Eliot S.
   Beebe, Dean W.
   Redline, Susan
   Radcliffe, Jerilynn
   Marcus, Carole L.
TI Effects of Adenotonsillectomy on Parent-Reported Behavior in Children
   With Obstructive Sleep Apnea
SO SLEEP
LA English
DT Article
DE obstructive sleep apnea; behavior; CBCL; CHAT
ID QUALITY-OF-LIFE; CHILDHOOD; TRIAL
AB Objectives: The childhood obstructive sleep apnea syndrome (OSAS) is associated with behavioral abnormalities. Studies on the effects of OSAS treatment on behavior are conflicting, with few studies using a randomized design. Further, studies may be confounded by the inclusion of behavioral outcome measures directly related to sleep. The objective of this study was to determine the effect of adenotonsillectomy on behavior in children with OSAS. We hypothesized that surgery would improve behavioral ratings, even when sleep symptom items were excluded from the analysis.
   Methods: This was a secondary analysis of Child Behavior Checklist (CBCL) data, with and without exclusion of sleep-specific items, from the Childhood Adenotonsillectomy Trial (CHAT). CBCL was completed by caregivers of 380 children (7.0+1.4 [range 5-9] years) with OSAS randomized to early adenotonsillectomy (eAT) versus 7 months of watchful waiting with supportive care (WWSC).
   Results: There was a high prevalence of behavioral problems at baseline; 16.6% of children had a Total Problems score in the clinically abnormal range. At follow-up, there were significant improvements in Total Problems (p < .001), Internalizing Behaviors (p = .04), Somatic Complaints (p = .01), and Thought Problems (p = .01) in eAT vs. WWSC participants. When specific sleep-related question items were removed from the analysis, eAT showed an overall improvement in Total (p = .02) and Other (p = .01) problems. Black children had less improvement in behavior following eAT than white children, but this difference attenuated when sleep-related items were excluded.
   Conclusions: This large, randomized trial showed that adenotonsillectomy for OSAS improved parent-rated behavioral problems, even when sleep-specific behavioral issues were excluded from the analysis.
C1 [Thomas, Nina Hattiangadi; Xanthopoulos, Melissa S.] Childrens Hosp Philadelphia, Dept Child & Adolescent Psychiat & Behav Sci, Philadelphia, PA 19104 USA.
   [Thomas, Nina Hattiangadi; Radcliffe, Jerilynn] Childrens Hosp Philadelphia, Neurobehavioral, Philadelphia, PA 19104 USA.
   [Kim, Ji Young; Shults, Justine; Escobar, Emma] Childrens Hosp Philadelphia, Clin & Translat Res Ctr, Biostat & Informat Cores, Philadelphia, PA 19104 USA.
   [Xanthopoulos, Melissa S.; Marcus, Carole L.] Childrens Hosp Philadelphia, Sleep Ctr, Suite 9NW50,Main Hosp 34th St & Civic Ctr Blvd, Philadelphia, PA 19104 USA.
   [Giordani, Bruno; Hodges, Elise] Univ Michigan, Dept Psychiat & Psychol, Ann Arbor, MI 48109 USA.
   [Chervin, Ronald D.] Univ Michigan, Dept Neurol, Ann Arbor, MI 48109 USA.
   [Chervin, Ronald D.] Univ Michigan, Sleep Disorders Ctr, Ann Arbor, MI 48109 USA.
   [Paruthi, Shalini] St Louis Univ, Dept Pediat, St Louis, MO 63103 USA.
   [Rosen, Carol L.; Taylor, Gerry H.] Case Western Reserve Univ, Rainbow Babies & Childrens Hosp, Sch Med, Dept Pediat, Cleveland, OH 44106 USA.
   [Arens, Raanan] Albert Einstein Coll Med, Monteflore Med Ctr, Dept Pediat, Bronx, NY 10467 USA.
   [Katz, Eliot S.] Boston Childrens Hosp, Div Resp Dis, Boston, MA USA.
   [Beebe, Dean W.] Cincinnati Childrens Hosp Med Ctr, Dept Pediat, Cincinnati, OH 45229 USA.
   [Redline, Susan] Harvard Med Sch, Brigham & Womens Hosp, Dept Med, Boston, MA USA.
   [Redline, Susan] Harvard Med Sch, Beth Israel Deaconess Med Ctr, Dept Med, Boston, MA USA.
   [Radcliffe, Jerilynn; Marcus, Carole L.] Univ Penn, Childrens Hosp Philadelphia, Philadelphia, PA 19104 USA.
RP Marcus, CL (reprint author), Childrens Hosp Philadelphia, Sleep Ctr, Suite 9NW50,Main Hosp 34th St & Civic Ctr Blvd, Philadelphia, PA 19104 USA.
EM marcus@email.chop.edu
FU National Institutes of HealthUnited States Department of Health & Human
   ServicesNational Institutes of Health (NIH) - USA [HL083075, HL083129,
   UL1 TR000003]
FX Funded by National Institutes of Health grants HL083075, HL083129 and
   UL1 TR000003.
NR 21
TC 5
Z9 6
U1 0
U2 0
PU OXFORD UNIV PRESS INC
PI CARY
PA JOURNALS DEPT, 2001 EVANS RD, CARY, NC 27513 USA
EI 1550-9109
J9 SLEEP
JI Sleep
PD APR 1
PY 2017
VL 40
IS 4
AR PII zsx018
DI 10.1093/sleep/zsx018
PG 8
WC Clinical Neurology; Neurosciences
SC Neurosciences & Neurology
GA EU2MJ
UT WOS:000400863200011
PM 28199697
OA Bronze, Green Published
DA 2020-02-16
ER

PT J
AU Carter, JS
   Karczewski, S
   DeCator, DD
   Hollowell, AM
AF Carter, Jocelyn S.
   Karczewski, Sabrina
   DeCator, Draycen D.
   Hollowell, Alescia M.
TI Ethnic Differences in Impact of Physical Activity Program on
   Psychological Symptoms in Youth
SO JOURNAL OF PHYSICAL ACTIVITY & HEALTH
LA English
DT Article
DE internalizing; externalizing; intervention; urban
ID INCOME AFRICAN-AMERICAN; SCHOOL-AGED CHILDREN; BODY-MASS INDEX; ACTIVITY
   INTERVENTION; DEPRESSIVE SYMPTOMS; ELEMENTARY-SCHOOL; MINORITY CHILDREN;
   UNITED-STATES; SELF-EFFICACY; MENTAL-HEALTH
AB Background: Children who engage in regular physical activity are protected from developing behavioral problems at home and school, but many children do not have the opportunity to participate in regular physical activity. The purpose of this study was to determine whether a noncurricular school-based physical activity program resulted in reductions in children's psychological problems in 2 domains: internalizing (eg, depression) and externalizing (eg, aggression) and whether these effects varied according to ethnicity, gender, and baseline psychological symptoms. Methods: One hundred and eleven third-grade students (mean age = 8.47; 55% African American, 42% Latino) from 4 schools participated in the study. Children in 2 schools received the Work to Play physical activity intervention during the study (intervention condition) and children in the other 2 schools did not receive the program until after the study was complete (waitlist control condition). Teachers and parents reported on children's psychological symptoms at baseline and at follow-up approximately 9 months later. Results: Regression analyses showed that children who participated in the program had fewer internalizing symptoms at follow-up. Ethnicity moderated intervention effects with significant decreases in internalizing symptoms for African American, but not Hispanic participants. Neither gender nor baseline psychological symptoms moderated the program's effectiveness. Conclusions: The Work-to-Play intervention program appeared to be effective in reducing internalizing symptoms for ethnic minority participants who are at the greatest risk for psychological problems.
C1 [Carter, Jocelyn S.; DeCator, Draycen D.; Hollowell, Alescia M.] Depaul Univ, Dept Psychol, Chicago, IL 60604 USA.
   [Karczewski, Sabrina] Univ Calif San Francisco, Benioff Childrens Hosp, San Francisco, CA 94143 USA.
RP Carter, JS (reprint author), Depaul Univ, Dept Psychol, Chicago, IL 60604 USA.
EM jcarter9@depaul.edu
FU Consortium to Lower Obesity in Chicago Children (CLOCC)
FX The authors are indebted to the staff of Urban Initiatives who ran the
   program evaluated in the current study. This work was supported by a
   seed grant from the Consortium to Lower Obesity in Chicago Children
   (CLOCC).
NR 66
TC 1
Z9 1
U1 0
U2 13
PU HUMAN KINETICS PUBL INC
PI CHAMPAIGN
PA 1607 N MARKET ST, PO BOX 5076, CHAMPAIGN, IL 61820-2200 USA
SN 1543-3080
EI 1543-5474
J9 J PHYS ACT HEALTH
JI J. Phys. Act. Health
PD APR
PY 2017
VL 14
IS 4
BP 283
EP 289
DI 10.1123/jpah.2016-0450
PG 7
WC Public, Environmental & Occupational Health
SC Public, Environmental & Occupational Health
GA ET8GS
UT WOS:000400537600006
PM 28032816
DA 2020-02-16
ER

PT J
AU Taylor, JL
   Adams, RE
   Bishop, SL
AF Taylor, Julie Lounds
   Adams, Ryan E.
   Bishop, Somer L.
TI Social participation and its relation to internalizing symptoms among
   youth with autism spectrum disorder as they transition from high school
SO AUTISM RESEARCH
LA English
DT Article
DE autism spectrum disorder; transition to adulthood; social participation;
   internalizing
ID YOUNG-ADULTS; CHILDREN; ADOLESCENTS; FRIENDSHIP; INDIVIDUALS;
   LONELINESS; DEPRESSION; CHILDHOOD; ANXIETY; ASSOCIATION
AB In the present study, we examined how unstructured (e.g., spending time with friends or co-workers) and structured (e.g., attending social events at a place of workshop, sports teams) social participation changed from before to after high school for youth with autism spectrum disorders (ASD), as well as the longitudinal and concurrent relations between social participation and internalizing symptoms. Participants included 36 families of youth with ASD who were all in their last year of high school at the first time point of data collection, and who were out of high school for an average of 9 months at the second time point. Social participation and internalizing symptoms were determined using parental report. There was no average change in the amount of unstructured social participation after high school exit, although substantial individual variability was observed. Participation in structured social activities significantly declined after high school exit. Youth who had more structured social participation while in high school were significantly more likely to have gains in their unstructured social participation after high school exit. Turning to relationships between internalizing and social activities, more internalizing symptoms while youth with ASD were in high school significantly predicted increasing social isolation after high school exit (both in terms of structured and unstructured activities). Results point to the likely need for additional supports during the transition to adulthood for youth with ASD who have internalizing problems. Autism Res2016. (c) 2016 International Society for Autism Research, Wiley Periodicals, Inc. Autism Res 2017, 10: 663-672. (c) 2016 International Society for Autism Research, Wiley Periodicals, Inc.
C1 [Taylor, Julie Lounds] Vanderbilt Univ, Med Ctr, Dept Pediat, Nashville, TN 37232 USA.
   [Taylor, Julie Lounds] Vanderbilt Univ, Med Ctr, Vanderbilt Kennedy Ctr, Nashville, TN USA.
   [Adams, Ryan E.] Cincinnati Childrens Hosp Med Ctr, Dept Pediat, Cincinnati, OH 45229 USA.
   [Bishop, Somer L.] Univ Calif San Francisco, Dept Psychiat, San Francisco, CA USA.
RP Taylor, JL (reprint author), Vanderbilt Kennedy Ctr, PMB 40-230 Appleton Pl, Nashville, TN 37203 USA.
EM julie.l.taylor@vanderbilt.edu
FU National Institute of Mental HealthUnited States Department of Health &
   Human ServicesNational Institutes of Health (NIH) - USANIH National
   Institute of Mental Health (NIMH) [K01 MH92598]; National Center for
   Advancing Translational SciencesUnited States Department of Health &
   Human ServicesNational Institutes of Health (NIH) - USANIH National
   Center for Advancing Translational Sciences (NCATS); CTSA awardUnited
   States Department of Health & Human ServicesNational Institutes of
   Health (NIH) - USANIH National Center for Advancing Translational
   Sciences (NCATS) [UL1TR000445]; National Institute of Child Health and
   Human DevelopmentUnited States Department of Health & Human
   ServicesNational Institutes of Health (NIH) - USANIH Eunice Kennedy
   Shriver National Institute of Child Health & Human Development (NICHD)
   [U54 HD083211]
FX National Institute of Mental Health; K01 MH92598; National Center for
   Advancing Translational Sciences; CTSA award UL1TR000445; core support
   from the National Institute of Child Health and Human Development; U54
   HD083211.
NR 46
TC 9
Z9 9
U1 2
U2 70
PU WILEY
PI HOBOKEN
PA 111 RIVER ST, HOBOKEN 07030-5774, NJ USA
SN 1939-3792
EI 1939-3806
J9 AUTISM RES
JI Autism Res.
PD APR
PY 2017
VL 10
IS 4
BP 663
EP 672
DI 10.1002/aur.1709
PG 10
WC Behavioral Sciences; Psychology, Developmental
SC Behavioral Sciences; Psychology
GA ET3EF
UT WOS:000400159500009
PM 27739234
OA Green Accepted
DA 2020-02-16
ER

PT J
AU Kaufman, EA
   Puzia, ME
   Mead, HK
   Crowell, SE
   McEachern, A
   Beauchaine, TP
AF Kaufman, Erin A.
   Puzia, Megan E.
   Mead, Hilary K.
   Crowell, Sheila E.
   McEachern, Amber
   Beauchaine, Theodore P.
TI CHILDREN'S EMOTION REGULATION DIFFICULTIES MEDIATE THE ASSOCIATION
   BETWEEN MATERNAL BORDERLINE AND ANTISOCIAL SYMPTOMS AND YOUTH BEHAVIOR
   PROBLEMS OVER 1 YEAR
SO JOURNAL OF PERSONALITY DISORDERS
LA English
DT Article
ID COMORBIDITY SURVEY REPLICATION; PERSONALITY-DISORDER SYMPTOMS; NATIONAL
   EPIDEMIOLOGIC SURVEY; INTERGENERATIONAL TRANSMISSION; DEVELOPMENTAL
   NEUROSCIENCE; SUBSTANCE DEPENDENCE; LONGITUDINAL TWIN; NEGATIVE
   EMOTIONS; LIFE-SPAN; SCID-II
AB Borderline personality disorder (BPD) and antisocial personality disorder (ASPD) are among the most debilitating psychiatric conditions. Behaviors and traits associated with these disorders can have profound influences on those surrounding the affected individual. Accordingly, researchers have begun to examine effects of these symptoms on parent-child relationships. Theoretical and empirical work suggests that one mechanism linking maternal psychopathology to child symptoms is familial transmission of emotion dysregulation. The authors examined children's emotion regulation difficulties as a mediator between maternal BPD/ASPD symptoms and child behavior problems 1 year later. Analyses revealed that a composite of maternal BPD/ASPD symptoms had a direct effect on child internalizing, externalizing, and total symptoms. Associations between maternal BPD/ASPD symptoms and youth problems were partially mediated by child emotion regulation difficulties, even with maternal depression and other relevant covariates included in the models. Thus, maternal BPD/ASPD symptoms and child emotion regulation difficulties represent potential targets for prevention of psychopathology among youth.
C1 [Kaufman, Erin A.; Puzia, Megan E.; Crowell, Sheila E.] Univ Utah, Dept Psychol, 380 S 1530 Beh S 502, Salt Lake City, UT 84112 USA.
   [Mead, Hilary K.] Seattle Childrens Hosp, Dept Psychiat & Behav Med, Seattle, WA USA.
   [McEachern, Amber] Mid Amer Hlth, Greenwood, IN USA.
   [Beauchaine, Theodore P.] Ohio State Univ, Dept Psychol, Columbus, OH USA.
RP Crowell, SE (reprint author), Univ Utah, Dept Psychol, 380 S 1530 Beh S 502, Salt Lake City, UT 84112 USA.
EM sheila.crowell@psych.utah.edu
OI Kaufman, Erin/0000-0002-7636-6602
FU NIHUnited States Department of Health & Human ServicesNational
   Institutes of Health (NIH) - USA [R01 MH63699]
FX This research was supported by NIH grant R01 MH63699 to Theodore P.
   Beauchaine. The authors would like to acknowledge the research
   participants and the following collaborators: Sharon Brenner, Jane
   Chipman, Christina Derbidge, Lisa Gatzke-Kopp, Penny Marsh, Emily
   Neuhaus, Katherine Shannon, and Anique Thieme.
NR 109
TC 5
Z9 5
U1 0
U2 5
PU GUILFORD PUBLICATIONS INC
PI NEW YORK
PA 370 SEVENTH AVE, SUITE 1200, NEW YORK, NY 10001-1020 USA
SN 0885-579X
EI 1943-2763
J9 J PERS DISORD
JI J. Pers. Disord.
PD APR
PY 2017
VL 31
IS 2
BP 170
EP 192
PG 23
WC Psychiatry
SC Psychiatry
GA ET2TJ
UT WOS:000400126700003
PM 27088167
DA 2020-02-16
ER

PT J
AU Miller, P
   Votruba-Drzal, E
AF Miller, Portia
   Votruba-Drzal, Elizabeth
TI The Role of Family Income Dynamics in Predicting Trajectories of
   Internalizing and Externalizing Problems
SO JOURNAL OF ABNORMAL CHILD PSYCHOLOGY
LA English
DT Article
DE Behavioral trajectories; Economic disparities; Income; Internalizing;
   Externalizing
ID DEPRESSIVE SYMPTOMS; GENDER-DIFFERENCES; ECONOMIC HARDSHIP;
   EARLY-CHILDHOOD; POVERTY; PREVALENCE; BEHAVIOR; ADOLESCENCE; ANXIETY;
   AGGRESSION
AB Economic disparities in children's behavioral functioning have been observed in prior research. Yet, studies have ignored important perspectives from developmental psychopathology and have not delineated how aspects of income dynamics (i.e., cumulative family income versus income volatility) differentially relate to behavior problems. To address these limitations, the current study examined how both cumulative income and income volatility predict trajectories of children's internalizing and externalizing problems from kindergarten through fifth grade in a nationally representative sample of 10,900 children (51.4 % male). Results showed four distinct trajectories of internalizing problems and five distinct externalizing trajectories. Family income dynamics were related to trajectory group membership. Specifically, increased cumulative income decreased risk of membership in mid-increasing and mid-stable internalizing groups, and children whose families experienced multiple waves of income loss were 2.4 times as likely to be in the mid-increasing group instead of the low-stable group. With respect to externalizing, higher cumulative income increased the likelihood of belonging in the group exhibiting stably low externalizing problems. Experiencing income loss increased the risk of belonging in the trajectory group exhibiting chronically high externalizing behaviors. These results enhance our knowledge of the role of family income in the development of behavior problems.
C1 [Miller, Portia; Votruba-Drzal, Elizabeth] Univ Pittsburgh, Dept Psychol, Pittsburgh, PA 15260 USA.
RP Miller, P (reprint author), Univ Pittsburgh, Dept Psychol, Pittsburgh, PA 15260 USA.
EM plm11@pitt.edu
NR 67
TC 3
Z9 3
U1 1
U2 8
PU SPRINGER/PLENUM PUBLISHERS
PI NEW YORK
PA 233 SPRING ST, NEW YORK, NY 10013 USA
SN 0091-0627
EI 1573-2835
J9 J ABNORM CHILD PSYCH
JI J. Abnorm. Child Psychol.
PD APR
PY 2017
VL 45
IS 3
BP 543
EP 556
DI 10.1007/s10802-016-0181-5
PG 14
WC Psychology, Clinical; Psychology, Developmental
SC Psychology
GA ER1SZ
UT WOS:000398575100011
PM 27350637
DA 2020-02-16
ER

PT J
AU O'Connor, EE
   Langer, DA
   Tompson, MC
AF O'Connor, Erin E.
   Langer, David A.
   Tompson, Martha C.
TI Maternal Depression and Youth Internalizing and Externalizing
   Symptomatology: Severity and Chronicity of Past Maternal Depression and
   Current Maternal Depressive Symptoms
SO JOURNAL OF ABNORMAL CHILD PSYCHOLOGY
LA English
DT Article
DE Maternal depression; Internalizing; Externalizing; Youth depression
ID CHILD ADJUSTMENT; INVENTORY; PARENTS; PSYCHOPATHOLOGY; BEHAVIOR; RISK;
   TRAJECTORIES; PREVENTION; DISORDERS; FAMILY
AB Maternal depression is a well-documented risk factor for youth depression, and taking into account its severity and chronicity may provide important insight into the degree of risk conferred. This study explored the degree to which the severity/chronicity of maternal depression history explained variance in youth internalizing and externalizing symptoms above and beyond current maternal depressive symptoms among 171 youth (58 % male) ages 8 to 12 over a span of 3 years. Severity and chronicity of past maternal depression and current maternal depressive symptoms were examined as predictors of parent-reported youth internalizing and externalizing symptomatology, as well as youth self-reported depressive symptoms. Severity and chronicity of past maternal depression did not account for additional variance in youth internalizing and externalizing symptoms at Time 1 beyond what was accounted for by maternal depressive symptoms at Time 1. Longitudinal growth curve modeling indicated that prior severity/chronicity of maternal depression predicted levels of youth internalizing and externalizing symptoms at each time point when controlling for current maternal depressive symptoms at each time point. Chronicity of maternal depression, apart from severity, also predicted rate of change in youth externalizing symptoms over time. These findings highlight the importance of screening and assessing for current maternal depressive symptoms, as well as the nature of past depressive episodes. Possible mechanisms underlying the association between severity/chronicity of maternal depression and youth outcomes, such as residual effects from depressive history on mother-child interactions, are discussed.
C1 [O'Connor, Erin E.; Langer, David A.; Tompson, Martha C.] Boston Univ, Dept Psychol & Brain Sci, 648 Beacon St,4th Floor, Boston, MA 02215 USA.
RP O'Connor, EE (reprint author), Boston Univ, Dept Psychol & Brain Sci, 648 Beacon St,4th Floor, Boston, MA 02215 USA.
EM eoconnor@bu.edu
FU National Institutes of HealthUnited States Department of Health & Human
   ServicesNational Institutes of Health (NIH) - USA [MH066077, MH082861]
FX The current work was supported by grants from the National Institutes of
   Health (MH066077, PI: Martha C. Tompson, PhD; MH082861, PI: Martha C.
   Tompson, PhD;).
NR 35
TC 3
Z9 3
U1 0
U2 6
PU SPRINGER/PLENUM PUBLISHERS
PI NEW YORK
PA 233 SPRING ST, NEW YORK, NY 10013 USA
SN 0091-0627
EI 1573-2835
J9 J ABNORM CHILD PSYCH
JI J. Abnorm. Child Psychol.
PD APR
PY 2017
VL 45
IS 3
BP 557
EP 568
DI 10.1007/s10802-016-0185-1
PG 12
WC Psychology, Clinical; Psychology, Developmental
SC Psychology
GA ER1SZ
UT WOS:000398575100012
PM 27401880
OA Green Accepted
DA 2020-02-16
ER

PT J
AU Leikauf, JE
   Solanto, MV
AF Leikauf, John E.
   Solanto, Mary V.
TI RETRACTION: Sluggish Cognitive Tempo, Internalizing Symptoms, and
   Executive Function in Adults With ADHD (Retraction of Vol 21, 2017)
SO JOURNAL OF ATTENTION DISORDERS
LA English
DT Retraction
DE ADHD; sluggish cognitive tempo; depression; anxiety; executive function
ID ATTENTION-DEFICIT/HYPERACTIVITY DISORDER; EF TESTS; CHILDREN; VALIDITY;
   IMPAIRMENT; UTILITY; LIFE
AB Objective: Symptoms of sluggish cognitive tempo (SCT) have been considered a potential subset of symptoms of ADHD, predominantly inattentive presentation (ADHD-I), or as a separate but related symptom dimension. We sought to characterize the relationships between SCT and both internalizing symptoms and executive functioning in adults with ADHD. Method: One hundred two adults diagnosed with ADHD completed clinical interviews and clinical rating scales. Hierarchical regression analyses were conducted to ascertain the independent predictive power of SCT symptoms for executive dysfunction after considering ADHD inattentive and hyperactive-impulsive symptoms and internalizing symptoms. Results: SCT was correlated with ADHD inattentive symptoms and dimensional measures of depression and anxiety symptoms, but not with clinical diagnosis of depression or anxiety disorder. SCT was independently predictive of executive function deficits over and above the effects of internalizing and ADHD symptoms. Conclusion: SCT in adults is associated with internalizing symptoms, ADHD inattentive symptoms, and, independently, with executive function deficits, particularly organization and problem solving. (J. of Att. Dis. XXXX; XX(X) XX-XX)
C1 [Leikauf, John E.; Solanto, Mary V.] Icahn Sch Med Mt Sinai, New York, NY 10029 USA.
RP Leikauf, JE (reprint author), Stanford Univ, Dept Psychiat & Behav Sci, 401 Quarry Rd, Stanford, CA 94305 USA.
EM jleikauf@stanford.edu
RI Leikauf, John/AAF-8492-2019; Solanto, Mary/K-4995-2019
OI Leikauf, John/0000-0001-7364-1106; Solanto, Mary/0000-0002-3153-9610
NR 38
TC 1
Z9 1
U1 0
U2 6
PU SAGE PUBLICATIONS INC
PI THOUSAND OAKS
PA 2455 TELLER RD, THOUSAND OAKS, CA 91320 USA
SN 1087-0547
EI 1557-1246
J9 J ATTEN DISORD
JI J. Atten. Disord.
PD APR
PY 2017
VL 21
IS 6
BP NP1
EP NP11
DI 10.1177/1087054716659361
PG 11
WC Psychology, Developmental; Psychiatry
SC Psychology; Psychiatry
GA ES6UQ
UT WOS:000399685800001
PM 27444751
OA Bronze
DA 2020-02-16
ER

PT J
AU Oshukova, S
   Kaltiala-Heino, R
   Miettunen, J
   Marttila, R
   Aronen, ET
   Marttunen, M
   Kaivosoja, M
   Lindberg, N
AF Oshukova, Svetlana
   Kaltiala-Heino, Riittakerttu
   Miettunen, Jouko
   Marttila, Riikka
   Aronen, Eeva T.
   Marttunen, Mauri
   Kaivosoja, Matti
   Lindberg, Nina
TI Self-rated psychopathic traits in a sample of treatment-seeking
   adolescent girls with internalizing and externalizing disorders:
   comparisons to girls in the community
SO NORDIC JOURNAL OF PSYCHIATRY
LA English
DT Article
DE Externalizing disorders; girls; internalizing disorders; out-patients;
   psychopathic traits
ID CALLOUS-UNEMOTIONAL TRAITS; MENTAL-DISORDERS; PERSONALITY-TRAITS;
   GENDER-DIFFERENCES; CONDUCT PROBLEMS; SUBSTANCE USE; BIRTH COHORT;
   CHILDHOOD; CHILDREN; SCHIZOPHRENIA
AB Background: Psychopathy research has thus far focused mostly on child, male, and delinquent samples, but the results are most likely non-generalizable to adolescent girls with mental health disorders.Aim: The present study aimed to compare self-rated psychopathic traits between female psychiatric outpatients and girls in the community, and to investigate how psychopathic traits relate to psychiatric disorders.Method: The outpatient sample comprised 163 girls aged 15-17-years recruited from municipal mental health services. Psychiatric diagnoses were assessed based on the ICD-10 classification. The community sample comprised 355 girls from secondary, vocational, and high schools. The Youth Psychopathic trait Inventory (YPI) served as a self-assessment tool.Results: Treatment-seeking girls exhibit a more impulsive and irresponsible lifestyle than do girls in the community. Girls with externalizing psychopathology, unlike those with an internalizing disorder, exhibit more deficient affective experience than do girls in the community. Psychopathic traits associate with having a psychiatric disorder, a depressive disorder, ADHD, and a conduct disorder.Conclusions: The psychiatric examination of treatment-seeking adolescent girls would likely benefit from screening for psychopathy and its underlying components.
C1 [Oshukova, Svetlana] Univ Helsinki, Psychiat, Helsinki, Finland.
   [Oshukova, Svetlana; Marttunen, Mauri; Lindberg, Nina] Helsinki Univ Hosp, POB 282, Helsinki 00029, Finland.
   [Kaltiala-Heino, Riittakerttu] Tampere Univ, Sch Med, Tampere, Finland.
   [Kaltiala-Heino, Riittakerttu] Tampere Univ Hosp, Dept Adolescent Psychiat, Tampere, Finland.
   [Kaltiala-Heino, Riittakerttu] Vanha Vaasa Hosp, Vaasa, Finland.
   [Miettunen, Jouko; Marttila, Riikka] Univ Oulu, Dept Psychiat, Res Unit Clin Neurosci, Oulu, Finland.
   [Miettunen, Jouko; Marttila, Riikka] Oulu Univ Hosp, Oulu, Finland.
   [Miettunen, Jouko; Marttila, Riikka] Oulu Univ Hosp, Med Res Ctr Oulu, Oulu, Finland.
   [Miettunen, Jouko; Marttila, Riikka] Univ Oulu, Oulu, Finland.
   [Miettunen, Jouko; Marttila, Riikka] Univ Oulu, Ctr Life Course Hlth Res, Oulu, Finland.
   [Aronen, Eeva T.] Univ Helsinki, Child Psychiat, Helsinki, Finland.
   [Aronen, Eeva T.] Childrens Hosp, Helsinki Univ Hosp, Helsinki, Finland.
   [Marttunen, Mauri] Univ Helsinki, Adolescent Psychiat, Helsinki, Finland.
   [Marttunen, Mauri] Natl Inst Hlth & Welf, Mental Hlth Unit, Helsinki, Finland.
   [Kaivosoja, Matti] Turku Univ, Dept Child Psychiat, Turku, Finland.
   [Kaivosoja, Matti] Hosp Dist Cent Ostrobothnia, Kokkola, Finland.
   [Lindberg, Nina] Univ Helsinki, Forens Psychiat, Helsinki, Finland.
RP Oshukova, S (reprint author), Helsinki Univ Hosp, POB 282, Helsinki 00029, Finland.
EM svetlana.oshukova@hus.fi
FU Helsinki and Uusimaa Hospital District; Academy of FinlandAcademy of
   Finland [268336]
FX This study received funding from the Helsinki and Uusimaa Hospital
   District and Academy of Finland [#268336].
NR 44
TC 2
Z9 2
U1 1
U2 11
PU TAYLOR & FRANCIS LTD
PI ABINGDON
PA 2-4 PARK SQUARE, MILTON PARK, ABINGDON OR14 4RN, OXON, ENGLAND
SN 0803-9488
EI 1502-4725
J9 NORD J PSYCHIAT
JI Nord. J. Psychiatr.
PD APR
PY 2017
VL 71
IS 3
BP 210
EP 216
DI 10.1080/08039488.2016.1265583
PG 7
WC Psychiatry
SC Psychiatry
GA ES4JT
UT WOS:000399501200007
PM 27957886
OA Green Accepted
DA 2020-02-16
ER

PT J
AU Verhulp, EE
   Stevens, GWJM
   Pels, TVM
   Van Weert, CMC
   Vollebergh, WAM
AF Verhulp, Esmee E.
   Stevens, Gonneke W. J. M.
   Pels, Trees V. M.
   Van Weert, Caroline M. C.
   Vollebergh, Wilma A. M.
TI Lay Beliefs About Emotional Problems and Attitudes Toward Mental Health
   Care Among Parents and Adolescents: Exploring the Impact of Immigration
SO CULTURAL DIVERSITY & ETHNIC MINORITY PSYCHOLOGY
LA English
DT Article
DE lay beliefs; attitudes; mental health care; immigration
ID HELP-SEEKING BEHAVIOR; ETHNIC-DIFFERENCES; SERVICE USE;
   INTERGENERATIONAL TRANSMISSION; PSYCHOLOGICAL ACCULTURATION;
   INTERNALIZING PROBLEMS; MAJORITY MEMBERS; CHILD PROBLEMS; YOUNG-PEOPLE;
   NETHERLANDS
AB Objective: Individuals' lay beliefs about mental health problems and attitudes toward mental health care are thought to be influenced by the cultural background of these individuals. In the current study, we investigated differences between immigrant Dutch and native Dutch parents and adolescents in lay beliefs about emotional problems and attitudes toward mental health care. Additionally, among immigrant Dutch parents, we examined the associations between acculturation orientations and lay beliefs about emotional problems as well as attitudes toward mental health care. Method: In total, 349 pairs of parents and their adolescent children participated in our study (95 native Dutch, 85 Surinamese-Dutch, 87 Turkish-Dutch, 82 Moroccan-Dutch). A vignette was used to examine participants' lay beliefs. Results: Immigrant Dutch and native Dutch parents differed in their lay beliefs and attitudes toward mental health care, whereas hardly any differences were revealed among their children. Turkish-Dutch and Moroccan-Dutch parents showed more passive and fewer active solutions to emotional problems compared to native Dutch parents. Additionally, Moroccan-Dutch and Surinamese-Dutch parents reported greater fear of mental health care compared to native Dutch parents. Furthermore, the results showed that immigrant Dutch parents who were more strongly oriented toward the Dutch culture reported less fear of mental health care. Conclusion: Our results showed clear differences in lay beliefs and attitudes toward mental health care between immigrant Dutch and native Dutch parents but not between their children. Substantial differences were also found between parents from different immigrant Dutch populations as well as within the population of immigrant Dutch parents.
C1 [Verhulp, Esmee E.; Stevens, Gonneke W. J. M.; Vollebergh, Wilma A. M.] Univ Utrecht, Child & Adolescent Studies, POB 80-140, NL-3508 TC Utrecht, Netherlands.
   [Pels, Trees V. M.] Vrije Univ Amsterdam, Dept Res & Theory Educ, Amsterdam, Netherlands.
   [Van Weert, Caroline M. C.] Stat Netherlands, The Hague, Netherlands.
RP Verhulp, EE (reprint author), Univ Utrecht, Child & Adolescent Studies, POB 80-140, NL-3508 TC Utrecht, Netherlands.
EM e.e.verhulp@uu.nl
NR 66
TC 2
Z9 2
U1 4
U2 19
PU EDUCATIONAL PUBLISHING FOUNDATION-AMERICAN PSYCHOLOGICAL ASSOC
PI WASHINGTON
PA 750 FIRST ST, NE, WASHINGTON, DC 20002-4242 USA
SN 1099-9809
EI 1939-0106
J9 CULT DIVERS ETHN MIN
JI Cult. Divers. Ethn. Minor. Psychol.
PD APR
PY 2017
VL 23
IS 2
BP 269
EP 280
DI 10.1037/cdp0000092
PG 12
WC Ethnic Studies; Psychology, Social
SC Ethnic Studies; Psychology
GA ER6ME
UT WOS:000398918600010
PM 27709973
DA 2020-02-16
ER

PT J
AU Abbas, S
   Ihle, P
   Adler, JB
   Engel, S
   Gunster, C
   Holtmann, M
   Kortevoss, A
   Linder, R
   Maier, W
   Lehmkuhl, G
   Schubert, I
AF Abbas, Sascha
   Ihle, Peter
   Adler, Juergen-Bernhard
   Engel, Susanne
   Guenster, Christian
   Holtmann, Martin
   Kortevoss, Axel
   Linder, Roland
   Maier, Werner
   Lehmkuhl, Gerd
   Schubert, Ingrid
TI Predictors of non-drug psychiatric/psychotherapeutic treatment in
   children and adolescents with mental or behavioural disorders
SO EUROPEAN CHILD & ADOLESCENT PSYCHIATRY
LA English
DT Article
DE Mental health; Children and adolescents; Psychotherapy; Predictors;
   Mental and behavioural disorder
ID HEALTH-SERVICE USE; DEFICIT HYPERACTIVITY DISORDER; SPATIAL
   ACCESSIBILITY; REGIONAL DEPRIVATION; NATIONAL TRENDS; PSYCHOTHERAPY;
   CARE; PREVALENCE; GERMANY; ACCESS
AB Children and adolescents with mental health problems need effective and safe therapies to support their emotional and social development and to avoid functional impairment and progress of social deficits. Though psychotropic drugs seem to be the preferential treatment, psychotherapy and psychosocial interventions are essential in mental health care. For Germany, current data on the utilization of psychotherapy and psychosocial interventions in children with mental health problems is lacking. To analyse why certain children and adolescents with mental or behavioural disorders do and others do not receive non-drug treatment, we assessed predictors associated with specific non-drug psychiatric/psychotherapeutic treatment including psychosocial interventions, psychotherapy and other non-drug treatments. The study is based on data of two large German health insurance funds, AOK and TK, comprising 30 % of the German child and adolescent population. Predictors of non-drug psychiatric/psychotherapeutic treatment were analysed for 23,795 cases and two controls for every case of the same age and sex in children aged 0-17 years following a new diagnosis of mental or behavioural disorder in 2010. Predictors were divided according to Andersen's behavioural model into predisposing, need and enabling factors. The most prominent and significant predictors positively associated with non-drug psychiatric/psychotherapeutic treatment were the residential region as predisposing factor; specific, both ex- and internalizing, mental and behavioural disorders, psychiatric co-morbidity and psychotropic drug use as need factors; and low area deprivation and high accessibility to outpatient physicians and inpatient institutions with non-drug psychiatric/psychotherapeutic department as enabling factors. In conclusion, the present study suggests that the residential region as proxy for supply of therapist and socioeconomic situation is an influencing factor for the use of psychotherapy. The analysis sheds further light on predisposing, need and enabling factors as predictors of non-drug psychotherapeutic/psychiatric treatment in children and adolescents with mental or behavioural health disorders in Germany. More research is needed to further understand the factors promoting the gap between the need and utilization of mental health care.
C1 [Abbas, Sascha; Ihle, Peter; Schubert, Ingrid] Univ Cologne, Dept Child & Adolescent Psychiat, PMV Res Grp, Psychosomat & Psychotherapy, Herderstr 52, D-50931 Cologne, Germany.
   [Adler, Juergen-Bernhard; Guenster, Christian] AOK WIdO, Sci Res Inst, Berlin, Germany.
   [Engel, Susanne; Linder, Roland] Techniker Krankenkasse Benefit & Efficiency Hlth, Inst Sci, Hamburg, Germany.
   [Holtmann, Martin] Ruhr Univ Bochum, LWL Univ Hosp Child & Adolescent Psychiat, Hamm, Germany.
   [Kortevoss, Axel] GeoMed Res Forsch Gesell MbH, Bad Honnef, Germany.
   [Maier, Werner] German Res Ctr Environm Hlth GmbH, Helmholtz Zentrum Munchen, Inst Hlth Econ & Hlth Care Management, Neuherberg, Germany.
   [Lehmkuhl, Gerd] Univ Cologne, Dept Child & Adolescent Psychiat, Psychosomat & Psychotherapy, Cologne, Germany.
RP Schubert, I (reprint author), Univ Cologne, Dept Child & Adolescent Psychiat, PMV Res Grp, Psychosomat & Psychotherapy, Herderstr 52, D-50931 Cologne, Germany.
EM ingrid.schubert@uk-koeln.de
OI Maier, Werner/0000-0003-4356-7296
FU Bristol-Myers SquibbBristol-Myers Squibb; LillyEli Lilly; Medice;
   Neuroconn; Shire; Ministry of HealthMinistry of Health - Turkey;
   Ministry of Education and Research; German Federal Ministry of Education
   and ResearchFederal Ministry of Education & Research (BMBF) [01GY1130]
FX Sascha Abbas, Jurgen-Bernhard Adler, Susanne Engel, Christian Gunster,
   Peter Ihle, Axel Kortevoss, Gerd Lehmkuhl, Roland Linder, Werner Maier
   and Ingrid Schubert have no conflict of interest to declare. Martin
   Holtmann served in an advisory or consultancy role for Lilly, Shire and
   Medice, and received conference attendance support or was paid for
   public speaking by Bristol-Myers Squibb, Lilly, Medice, Neuroconn and
   Shire. The PMV Research Group has received unrestricted research grants
   for the university from the Ministry of Health, Ministry of Education
   and Research, sickness funds, private foundations and drug companies.
   The study was funded by a Grant of the German Federal Ministry of
   Education and Research (Grant Number: 01GY1130).
NR 59
TC 3
Z9 3
U1 0
U2 2
PU SPRINGER
PI NEW YORK
PA 233 SPRING ST, NEW YORK, NY 10013 USA
SN 1018-8827
EI 1435-165X
J9 EUR CHILD ADOLES PSY
JI Eur. Child Adolesc. Psych.
PD APR
PY 2017
VL 26
IS 4
BP 433
EP 444
DI 10.1007/s00787-016-0900-z
PG 12
WC Psychology, Developmental; Pediatrics; Psychiatry
SC Psychology; Pediatrics; Psychiatry
GA ER5DB
UT WOS:000398820500006
PM 27628527
DA 2020-02-16
ER

PT J
AU Kushner, SC
   Bagby, RM
   Harkness, KL
AF Kushner, Shauna C.
   Bagby, R. Michael
   Harkness, Kate L.
TI Stress Generation in Adolescence: Contributions From Five-Factor Model
   (FFM) Personality Traits and Childhood Maltreatment
SO PERSONALITY DISORDERS-THEORY RESEARCH AND TREATMENT
LA English
DT Article
DE depression; maltreatment; personality; stress generation
ID DEPRESSION INVENTORY-II; LIFE EVENTS; INTERPERSONAL PREDICTORS;
   INTERNALIZING DISORDERS; COGNITIVE VULNERABILITY; ANXIETY DISORDERS;
   FUTURE-DIRECTIONS; MAJOR DEPRESSION; MIDDLE CHILDHOOD; PSYCHOPATHOLOGY
AB Youth with depression are theorized to generate stress in their lives because of a complex interaction between their personal characteristics and their chronic environmental context. Using a moderated regression approach, we provided a novel test of this hypothesis by examining whether adolescent 5-factor model personality traits moderate the associations between early emotional, physical, and sexual maltreatment and life events experienced in the past 6 months. Participants in this cross-sectional study were 110 adolescents (M = 16.24, SD = 1.53, age range = 13-17, 74.5% female) with major depressive disorder. The relation of physical maltreatment to dependent interpersonal life events was moderated by extraversion. Among physically maltreated youth, dependent interpersonal events were positively associated with extraversion. Further, the relation of sexual maltreatment to independent events were moderated by extraversion and agreeableness. Among sexually maltreated youth, independent events were negatively associated with extraversion and positively associated with agreeableness. The observed vulnerability-risk interactions are discussed in terms of their implications for understanding the role of stress generation mechanisms in an integrated model of depression.
C1 [Kushner, Shauna C.] Univ Toronto Scarborough, Dept Psychol Clin Sci, Toronto, ON, Canada.
   [Bagby, R. Michael] Univ Toronto, Dept Psychol, Toronto, ON, Canada.
   [Bagby, R. Michael] Univ Toronto, Dept Psychiat, Toronto, ON, Canada.
   [Harkness, Kate L.] Queens Univ, Dept Psychol, Kingston, ON, Canada.
RP Bagby, RM (reprint author), Dept Psychol, 1265 Mil Trail, Scarborough, ON M1C 1A4, Canada.
EM rmichael.bagby@utoronto.ca
OI Harkness, Kate/0000-0002-0319-8994; Kushner, Shauna/0000-0001-5082-8074
FU Ontario Mental Health Foundation; Canadian Institute of Health
   ResearchCanadian Institutes of Health Research (CIHR); SickKids
   Foundation
FX This research was supported by research grants from the Ontario Mental
   Health Foundation (KLH) and Canadian Institute of Health Research (KLH
   and RMB), a New Investigator Award from the SickKids Foundation (KLH),
   and a generous donation from Bombardier.
NR 93
TC 2
Z9 2
U1 0
U2 16
PU EDUCATIONAL PUBLISHING FOUNDATION-AMERICAN PSYCHOLOGICAL ASSOC
PI WASHINGTON
PA 750 FIRST ST, NE, WASHINGTON, DC 20002-4242 USA
SN 1949-2715
EI 1949-2723
J9 PERSONAL DISORD
JI Personal. Disord.
PD APR
PY 2017
VL 8
IS 2
BP 150
EP 161
DI 10.1037/per0000194
PG 12
WC Psychology, Clinical
SC Psychology
GA ER6MZ
UT WOS:000398920700006
PM 27213513
DA 2020-02-16
ER

PT J
AU Sendzik, L
   Schafer, JO
   Samson, AC
   Naumann, E
   Tuschen-Caffier, B
AF Sendzik, Lena
   Schafer, Johanna O.
   Samson, Andrea C.
   Naumann, Eva
   Tuschen-Caffier, Brunna
TI Emotional Awareness in Depressive and Anxiety Symptoms in Youth: A
   Meta-Analytic Review
SO JOURNAL OF YOUTH AND ADOLESCENCE
LA English
DT Review
DE Emotional awareness; Depression; Anxiety; Children; Adolescents;
   Meta-analysis
ID PSYCHOMETRIC PROPERTIES; INTERNALIZING SYMPTOMS; IDENTIFICATION SKILLS;
   PSYCHIATRIC-DISORDERS; REGULATION STRATEGIES; INITIAL VALIDATION;
   MENTAL-HEALTH; SELF-REPORT; CHILDREN; ADOLESCENTS
AB Emotion regulation is assumed to play an important role in depressive and anxiety symptoms in youth. However, the role of core components of emotion regulation, such as emotional awareness, is not well understood so far. Thus this meta-analysis aimed to examine the relationship between depressive and anxiety symptoms with emotional awareness in youth. A systematic literature search (PsycINFO, Medline, Google Scholar) identified 21 studies, from which 34 effect sizes were extracted. Results from random effects models showed that difficulties in emotional awareness were significantly correlated with a medium effect size for each, depressive and anxiety symptoms separately, and for their combined effects (overall outcome). Additionally, further analyses revealed that age was a significant moderator of the relationship between emotional awareness with depressive and anxiety symptoms, with younger samples (mean age <= 12 years) showing a stronger association between difficulties in emotional awareness and depressive and anxiety symptoms as compared to older samples (mean age > 12 years). The results suggest that emotional awareness may be of relevance for depressive and anxiety symptoms in youth. Future work is required to examine longitudinal developments, moderators, and mediators in multi-method approaches. Moreover, children and adolescents may benefit from interventions that aim to enhance emotional awareness.
C1 [Sendzik, Lena; Schafer, Johanna O.; Tuschen-Caffier, Brunna] Univ Freiburg, Dept Clin Psychol & Psychotherapy, Freiburg, Germany.
   [Samson, Andrea C.] Univ Geneva, Swiss Ctr Affect Sci, Geneva, Switzerland.
   [Samson, Andrea C.] Stanford Univ, Sch Med, Dept Psychiat & Behav Sci, Stanford, CA 94305 USA.
   [Naumann, Eva] Univ Tubingen, Dept Clin Psychol & Psychotherapy, Tubingen, Germany.
RP Schafer, JO (reprint author), Univ Freiburg, Dept Clin Psychol & Psychotherapy, Freiburg, Germany.
EM johanna.schaefer@psychologie.uni-freiburg.de
RI Samson, Andrea/K-3928-2017
OI Samson, Andrea/0000-0001-6807-3132
FU German Scholarship foundation; Swiss National Science Foundation
   (SNSF)Swiss National Science Foundation (SNSF) [PZ00P1-154937]
FX Johanna O. Schafer is supported by the German Scholarship foundation.
   Andrea C. Samson was supported by the Swiss National Science Foundation
   (SNSF) [grant number PZ00P1-154937].
NR 105
TC 15
Z9 15
U1 1
U2 30
PU SPRINGER/PLENUM PUBLISHERS
PI NEW YORK
PA 233 SPRING ST, NEW YORK, NY 10013 USA
SN 0047-2891
EI 1573-6601
J9 J YOUTH ADOLESCENCE
JI J. Youth Adolesc.
PD APR
PY 2017
VL 46
IS 4
SI SI
BP 687
EP 700
DI 10.1007/s10964-017-0629-0
PG 14
WC Psychology, Developmental
SC Psychology
GA EQ6IK
UT WOS:000398184800001
PM 28101745
DA 2020-02-16
ER

PT J
AU Danzo, S
   Connell, AM
   Stormshak, EA
AF Danzo, Sarah
   Connell, Arin M.
   Stormshak, Elizabeth A.
TI Associations between alcohol-use and depression symptoms in adolescence:
   Examining gender differences and pathways over time
SO JOURNAL OF ADOLESCENCE
LA English
DT Article
DE Depression; Alcohol use; Adolescence; Trajectory
ID SUBSTANCE USE DISORDERS; FAMILY-CENTERED INTERVENTION; DEVIANT PEER
   AFFILIATIONS; PROBLEM BEHAVIOR; MAJOR DEPRESSION; INTERNALIZING
   PSYCHOPATHOLOGY; LONGITUDINAL ASSOCIATIONS; CONDUCT PROBLEMS; YOUNG
   ADULTHOOD; BINGE DRINKING
AB Several studies examining alcohol use and depression in youth have focused on documenting prevalence of overlap, or temporal ordering in longitudinal samples. Fewer studies have examined pathways connecting alcohol use and depression over time. This study examined gender differences between depression and alcohol use across adolescence while examining peer and family pathways as possible mediators of effects. Data was collected longitudinally from 593 families from three urban public middle schools in the United States. Participants were recruited in 6th grade and followed through 9th grade. We examined gender differences using a nested model comparison approach. Results indicated the association between depression and alcohol use differs by gender. For males, depression and alcohol use were independent across adolescence, and no significant indirect pathways were observed. For females, bidirectional effects were found between alcohol use and depression, as well as an indirect effect from depression to alcohol use via peer deviance. (C) 2017 The Foundation for Professionals in Services for Adolescents. Published by Elsevier Ltd. All rights reserved.
C1 [Danzo, Sarah; Connell, Arin M.] Case Western Reserve Univ, Dept Psychol Sci, 10900 Euclid Ave, Cleveland, OH 44106 USA.
   [Stormshak, Elizabeth A.] Univ Oregon, 262 HEDCO Educ Bldg 5251, Eugene, OR 97403 USA.
RP Danzo, S (reprint author), Case Western Reserve Univ, Dept Psychol Sci, 10900 Euclid Ave, Cleveland, OH 44106 USA.
EM sed46@case.edu; amc76@case.edu; bstorm@uoregon.edu
FU National Institute on Drug AbuseUnited States Department of Health &
   Human ServicesNational Institutes of Health (NIH) - USANIH National
   Institute on Drug Abuse (NIDA) [DA018374]
FX This research was supported by the National Institute on Drug Abuse
   Grant DA018374 to Elizabeth Stormshak. We acknowledge the contribution
   of the Portland Public Schools, the Project Alliance staff, and
   participating youth and families. Requests for reprints should be sent
   to Sarah Danzo, Department of Psychological Sciences, Psychology
   Program, Case Western Reserve University, 10900 Euclid Ave, Cleveland,
   OH 44106.
NR 68
TC 8
Z9 8
U1 3
U2 16
PU ACADEMIC PRESS LTD- ELSEVIER SCIENCE LTD
PI LONDON
PA 24-28 OVAL RD, LONDON NW1 7DX, ENGLAND
SN 0140-1971
EI 1095-9254
J9 J ADOLESCENCE
JI J. Adolesc.
PD APR
PY 2017
VL 56
BP 64
EP 74
DI 10.1016/j.adolescence.2017.01.007
PG 11
WC Psychology, Developmental
SC Psychology
GA EP9KU
UT WOS:000397693300007
PM 28167374
OA Green Accepted
DA 2020-02-16
ER

PT J
AU Factor, RS
   Ryan, SM
   Farley, JP
   Ollendick, TH
   Scarpa, A
AF Factor, Reina S.
   Ryan, Sarah M.
   Farley, Julee P.
   Ollendick, Thomas H.
   Scarpa, Angela
TI Does the Presence of Anxiety and ADHD Symptoms Add to Social Impairment
   in Children with Autism Spectrum Disorder?
SO JOURNAL OF AUTISM AND DEVELOPMENTAL DISORDERS
LA English
DT Article
DE Anxiety; ADHD; Social motivation; Social deficits; Autism spectrum
   disorder
ID ATTENTION-DEFICIT/HYPERACTIVITY DISORDER; DEFICIT HYPERACTIVITY
   DISORDER; ADOLESCENTS; MOTIVATION; SKILLS; PEER; COMMUNICATION;
   DISABILITIES; ASSOCIATION; IMPRESSIONS
AB Children with autism spectrum disorder (ASD) experience internalizing and externalizing problems at higher rates than typically developing children, which could worsen social impairment. The present study compared impairment scores (social responsiveness scale, 2nd edition; SRS-2 scores) in 57 children (3-17 years, 82.5% male) with ASD, either with or without heightened levels of anxiety or ADHD symptoms, all per parent report. Children with heightened anxiety problems showed higher scores on four SRS-2 subscales (Social Cognition, Social Communication, Social Motivation, and Restricted Interests and Repetitive Behavior). Children with heightened ADHD traits showed higher scores on two subscales (Social Communication and Social Awareness). These findings suggest similarities and differences in how social deficits in ASD may worsen with anxiety or ADHD symptoms.
C1 [Factor, Reina S.; Ryan, Sarah M.; Ollendick, Thomas H.; Scarpa, Angela] Virginia Polytech Inst & State Univ, Dept Psychol, 460 Turner St NW 0716,Suite 203, Blacksburg, VA 24061 USA.
   [Factor, Reina S.; Farley, Julee P.; Scarpa, Angela] Virginia Tech, Ctr Autism Res, Blacksburg, VA 24061 USA.
   [Ollendick, Thomas H.] Ctr Child Study, Blacksburg, VA USA.
RP Factor, RS (reprint author), Virginia Polytech Inst & State Univ, Dept Psychol, 460 Turner St NW 0716,Suite 203, Blacksburg, VA 24061 USA.; Factor, RS (reprint author), Virginia Tech, Ctr Autism Res, Blacksburg, VA 24061 USA.
EM rfactor@vt.edu
FU Virginia Tech's Institute for Society, Culture, and the Environment;
   Fralin Life Science Institute; College of Science
FX This research was conducted through the Virginia Tech Center for Autism
   Research with support from Virginia Tech's Institute for Society,
   Culture, and the Environment, Fralin Life Science Institute, and the
   College of Science. We gratefully acknowledge the contributions of the
   parents and children who participated in this study, the clinicians of
   the VTCAR Assessment Database Team who administered the assessments and
   provided diagnoses, and the VTCAR Research Assistants who scored data.
NR 71
TC 16
Z9 16
U1 0
U2 14
PU SPRINGER/PLENUM PUBLISHERS
PI NEW YORK
PA 233 SPRING ST, NEW YORK, NY 10013 USA
SN 0162-3257
EI 1573-3432
J9 J AUTISM DEV DISORD
JI J. Autism Dev. Disord.
PD APR
PY 2017
VL 47
IS 4
BP 1122
EP 1134
DI 10.1007/s10803-016-3025-9
PG 13
WC Psychology, Developmental
SC Psychology
GA ER0NL
UT WOS:000398484500018
PM 28132125
DA 2020-02-16
ER

PT J
AU Profe, W
   Wild, LG
AF Profe, Wade
   Wild, Lauren G.
TI Mother, Father, and Grandparent Involvement: Associations With
   Adolescent Mental Health and Substance Use
SO JOURNAL OF FAMILY ISSUES
LA English
DT Article
DE adolescents; intergenerational; parent-child relations; father-child
   relationship; mother-child relationship; global; international;
   quantitative
ID URBAN SOUTH-AFRICA; SOCIOECONOMIC-STATUS; PROBLEM BEHAVIOR; ECONOMIC
   DISADVANTAGE; PATERNAL INVOLVEMENT; CHINESE ADOLESCENTS;
   SOCIAL-ADJUSTMENT; PARENTING STYLES; FAMILIES; CHILDREN
AB The objective of this study was to examine whether mother, father, and closest grandparent involvement are associated with South African adolescents' mental health (internalizing and externalizing problems and prosocial behavior) and substance use. A sample of 512 Grade 8 and Grade 9 learners in Cape Town (M age = 14 years) completed a structured survey. Of the participants, 57% were female, and 85% identified themselves as colored (mixed race). Hierarchical multiple regression analyses, controlling for age, sex, and socioeconomic status, indicated that mother and father involvement were negatively associated with adolescents' internalizing and externalizing problems, whereas mother and closest grandparent involvement were positively associated with prosocial behavior. Hierarchical logistic regression analyses revealed that parent involvement was negatively associated with past-month cigarette use, but not with past-month alcohol or past-year marijuana use. The findings suggest the importance of considering parents and grandparents in interventions to promote adolescent mental health.
C1 [Profe, Wade; Wild, Lauren G.] Univ Cape Town, Cape Town, South Africa.
RP Wild, LG (reprint author), Univ Cape Town, Cape Town, South Africa.; Wild, LG (reprint author), Univ Cape Town, Dept Psychol, ZA-7701 Cape Town, South Africa.
EM lauren.wild@uct.ac.za
FU International Society for the Study of Behavioural Development
   Developing Country Fellowship; Carnegie Research Development Grant
FX The author(s) disclosed receipt of the following financial support for
   the research, authorship, and/or publication of this article: Dr. Wild
   gratefully acknowledges the financial support for this research provided
   by an International Society for the Study of Behavioural Development
   Developing Country Fellowship and a Carnegie Research Development Grant.
NR 69
TC 10
Z9 11
U1 0
U2 24
PU SAGE PUBLICATIONS INC
PI THOUSAND OAKS
PA 2455 TELLER RD, THOUSAND OAKS, CA 91320 USA
SN 0192-513X
EI 1552-5481
J9 J FAM ISSUES
JI J. Fam. Issues
PD APR
PY 2017
VL 38
IS 6
BP 776
EP 797
DI 10.1177/0192513X15583069
PG 22
WC Family Studies
SC Family Studies
GA EP6BW
UT WOS:000397464000003
DA 2020-02-16
ER

PT J
AU Keeports, CR
   Pittman, LD
AF Keeports, Christine R.
   Pittman, Laura D.
TI I Wish My Parents Would Stop Arguing! The Impact of Interparental
   Conflict on Young Adults
SO JOURNAL OF FAMILY ISSUES
LA English
DT Article
DE parent; child relations; family theory; family processes; family
   violence; dyadic relationship; quality; satisfaction
ID COGNITIVE-CONTEXTUAL FRAMEWORK; CHILD ADJUSTMENT; MARITAL CONFLICT;
   EMERGING ADULTHOOD; APPRAISALS; FAMILY; ADOLESCENTS; RESPONSES;
   PERCEPTIONS; MEDIATORS
AB Research shows that interparental conflict is positively associated with internalizing behaviors in children and adolescents, but few have considered these associations among young adults. This study uses the cognitive-contextual framework to explore whether appraisals of threat and self-blame explain the expected associations between interparental conflict and internalizing symptoms in a sample of young adults. Perceptions of interparental conflict, appraisals of threat and self-blame, and two aspects of internalizing symptoms (i.e., depression, anxiety) were measured in 255 undergraduates (ages 18-21) at two Midwestern universities. Parallel mediation models demonstrated an indirect pathway through threat to depressive symptoms. In contrast, the indirect pathway through self-blame was supported when predicting anxiety. The importance of considering interparental conflict and its psychological consequences during young adulthood is discussed.
C1 [Keeports, Christine R.; Pittman, Laura D.] Northern Illinois Univ, Psychol Comp Sci Bldg, De Kalb, IL 60115 USA.
RP Keeports, CR (reprint author), Northern Illinois Univ, Dept Psychol, Psychol Comp Sci Bldg, De Kalb, IL 60115 USA.
EM ckeeports@gmail.com
NR 43
TC 0
Z9 0
U1 1
U2 14
PU SAGE PUBLICATIONS INC
PI THOUSAND OAKS
PA 2455 TELLER RD, THOUSAND OAKS, CA 91320 USA
SN 0192-513X
EI 1552-5481
J9 J FAM ISSUES
JI J. Fam. Issues
PD APR
PY 2017
VL 38
IS 6
BP 839
EP 857
DI 10.1177/0192513X15613821
PG 19
WC Family Studies
SC Family Studies
GA EP6BW
UT WOS:000397464000006
DA 2020-02-16
ER

PT J
AU Mood, C
   Jonsson, JO
   Laftman, SB
AF Mood, Carina
   Jonsson, Jan O.
   Laftman, Sara Brolin
TI The Mental Health Advantage of Immigrant-Background Youth: The Role of
   Family Factors
SO JOURNAL OF MARRIAGE AND FAMILY
LA English
DT Article
DE adolescents; family; family relations; immigrants; mental health
ID PARENT-ADOLESCENT RELATIONSHIPS; BEHAVIOR; ACCULTURATION; ASSIMILATION;
   ADJUSTMENT; GENERATION; AMERICAN; CHILDREN; COHESION; OUTCOMES
AB Children of immigrant background, despite problems with acculturation, poverty, and discrimination, have better mental health than children of native parents. We asked whether this is a result of immigrant families' characteristics such as family structure and relations. Using a new comparative study on the integration of immigrant-background youth conducted in England, Germany, the Netherlands, and Sweden (N= 18,716), particularly strong associations with mental health (internalizing and externalizing problems) were found for family structure, family cohesion, and parental warmth. Overall, half of the advantage in internalizing and externalizing problems among immigrant-background youth could be accounted for by our measures of family structure and family relations, with family cohesion being particularly important.
C1 [Mood, Carina; Jonsson, Jan O.] Stockholm Univ, Swedish Inst Social Res, S-10691 Stockholm, Sweden.
   [Mood, Carina; Jonsson, Jan O.] Inst Futures Studies, Box 591, S-10131 Stockholm, Sweden.
   [Jonsson, Jan O.] Univ Oxford Nuffield Coll, New Rd, Oxford OX1 1NF, England.
   [Laftman, Sara Brolin] Stockholm Univ, Ctr Hlth Equ Studies, Karolinska Inst, S-10691 Stockholm, Sweden.
RP Mood, C (reprint author), Stockholm Univ, Swedish Inst Social Res, S-10691 Stockholm, Sweden.; Mood, C (reprint author), Inst Futures Studies, Box 591, S-10131 Stockholm, Sweden.
EM carina.mood@sofi.su.se
FU Swedish Research Council for Health, Working Life and WelfareSwedish
   Research CouncilSwedish Research Council for Health Working Life &
   Welfare (Forte) [FORTE 2012-1741]
FX We are grateful for economic support from The Swedish Research Council
   for Health, Working Life and Welfare (FORTE 2012-1741) and for comments
   from the CILS4EU team as well as from participants at seminars in
   Manchester 2013, Amsterdam 2014, and Brussel 2014 and the NOR-FACE
   conference in Berlin 2013.
NR 55
TC 12
Z9 12
U1 0
U2 9
PU WILEY
PI HOBOKEN
PA 111 RIVER ST, HOBOKEN 07030-5774, NJ USA
SN 0022-2445
EI 1741-3737
J9 J MARRIAGE FAM
JI J. Marriage Fam.
PD APR
PY 2017
VL 79
IS 2
BP 419
EP 436
DI 10.1111/jomf.12340
PG 18
WC Family Studies; Sociology
SC Family Studies; Sociology
GA EO8HO
UT WOS:000396930100008
OA Other Gold
DA 2020-02-16
ER

PT J
AU Reiter-Purtill, J
   Gowey, MA
   Austin, H
   Smith, KC
   Rofey, DL
   Jenkins, TM
   Garland, BH
   Zeller, MH
AF Reiter-Purtill, Jennifer
   Gowey, Marissa A.
   Austin, Heather
   Smith, Kevin C.
   Rofey, Dana L.
   Jenkins, Todd M.
   Garland, Beth H.
   Zeller, Meg H.
CA TeenView Study Grp
   Teen-LABS Consortium
TI Peer Victimization in Adolescents With Severe Obesity: The Roles of
   Self-Worth and Social Support in Associations With Psychosocial
   Adjustment
SO JOURNAL OF PEDIATRIC PSYCHOLOGY
LA English
DT Article
DE adolescents; bariatric; severe obesity; surgery; victimization
ID TEEN-LONGITUDINAL ASSESSMENT; BARIATRIC SURGERY; PSYCHOLOGICAL
   ADJUSTMENT; CHILDREN; YOUTH; AGGRESSION; PREVALENCE; SYMPTOMS; HEALTH;
   TRENDS
AB Objective To examine the associations of peer victimization with internalizing symptoms, externalizing symptoms, social competence, and academic performance in a clinical sample of adolescents with severe obesity, and whether self-worth and social support affect these associations. Methods Multisite cross-sectional data from 139 adolescents before weight loss surgery (M-age = 16.9; 79.9% female, 66.2% White; M-Body Mass Index [BMI] = 51.5 kg/m(2)) and 83 nonsurgical comparisons (M-age = 16.1; 81.9% female, 54.2% White; MBMI = 46.9 kg/m(2)) were collected using self-reports with standardized measures. Results As a group, participants did not report high levels of victimization. Self-worth mediated the effects of victimization on a majority of measures of adjustment, and further analyses provided evidence of the buffering effect of social support for some mediational models. Conclusions Self-worth and social support are important targets for prevention and intervention for both victimization and poor adjustment in adolescent severe obesity.
C1 [Reiter-Purtill, Jennifer; Jenkins, Todd M.; Zeller, Meg H.] Cincinnati Childrens Hosp Med Ctr, 3333 Burnet Ave,MLC3015, Cincinnati, OH 45229 USA.
   [Gowey, Marissa A.; Austin, Heather] Univ Alabama Birmingham, Birmingham, AL USA.
   [Smith, Kevin C.] Childrens Mercy Kansas City, Kansas City, MO USA.
   [Rofey, Dana L.] Univ Pittsburgh, Med Ctr, Pittsburgh, PA USA.
   [Garland, Beth H.] Baylor Coll Med, Houston, TX 77030 USA.
RP Reiter-Purtill, J (reprint author), Cincinnati Childrens Hosp Med Ctr, Div Behav Med & Clin Psychol, 3333 Burnet Ave,MLC3015, Cincinnati, OH 45229 USA.
EM jennifer.reiter-purtill@cchmc.org
RI Jenkins, Todd/AAG-1901-2019
OI Gowey, Marissa/0000-0002-4986-3021
FU National Institutes of HealthUnited States Department of Health & Human
   ServicesNational Institutes of Health (NIH) - USA [R01DK080020];
   NIHUnited States Department of Health & Human ServicesNational
   Institutes of Health (NIH) - USA [T32DK062710]
FX This research was supported by a grant from the National Institutes of
   Health (R01DK080020, PI: Zeller).; All authors were supported by a grant
   from the National Institutes of Health (R01DK080020, PI: Zeller), with
   the exception of Dr Gowey who was funded by a NIH training grant
   (T32DK062710).
NR 36
TC 1
Z9 1
U1 0
U2 6
PU OXFORD UNIV PRESS INC
PI CARY
PA JOURNALS DEPT, 2001 EVANS RD, CARY, NC 27513 USA
SN 0146-8693
EI 1465-735X
J9 J PEDIATR PSYCHOL
JI J. Pediatr. Psychol.
PD APR
PY 2017
VL 42
IS 3
BP 272
EP 282
DI 10.1093/jpepsy/jsw078
PG 11
WC Psychology, Developmental
SC Psychology
GA EQ3HY
UT WOS:000397963800004
PM 27680082
OA Green Published, Bronze
DA 2020-02-16
ER

PT J
AU Jenchura, EC
   Gonzales, NA
   Tein, JY
   Luecken, LJ
AF Jenchura, Emily C.
   Gonzales, Nancy A.
   Tein, Jenn-Yun
   Luecken, Linda J.
TI Gender and the Interplay of Source of Support and Peer Social Rejection
   on Internalizing Among Mexican American Youth
SO JOURNAL OF YOUTH AND ADOLESCENCE
LA English
DT Article
DE Gender; Peer social rejection; Social support; Internalizing; Mexican
   American
ID DIAGNOSTIC INTERVIEW SCHEDULE; COPING STRATEGIES; DEPRESSIVE SYMPTOMS;
   PSYCHOLOGICAL ADJUSTMENT; RELATIONAL VICTIMIZATION; LOW-INCOME; STRESS;
   ADOLESCENTS; CULTURE; PARENT
AB Gendered interpersonal processes may explain the elevated rates of internalizing symptoms among adolescent girls relative to boys. Two such processes are peer social rejection and social support. The current study assessed for gender differences in the effect of 7th grade peer social rejection on 10th grade internalizing symptoms, as well as the moderating effects of social support from family and from friends in a sample of 749 (49 % female) Mexican American adolescents, an understudied population with a unique social culture. Peer social rejection significantly predicted increased internalizing symptoms for girls. Although buffering effects of social support were not found, there were significant moderating effects of both sources of support for boys, such that at low levels of social support, peer social rejection was associated with decreased internalizing symptoms, and at high levels of social support, peer social rejection was associated with increased internalizing symptoms. The results help unpack the nuances of the interpersonal processes that lead to differential adjustment for adolescent boys and girls at this critical developmental stage.
C1 [Jenchura, Emily C.; Gonzales, Nancy A.; Tein, Jenn-Yun; Luecken, Linda J.] Arizona State Univ, Dept Psychol, Tempe, AZ 85287 USA.
RP Jenchura, EC (reprint author), Arizona State Univ, Dept Psychol, Tempe, AZ 85287 USA.
EM ejenchur@asu.edu
FU National Institute of Mental HealthUnited States Department of Health &
   Human ServicesNational Institutes of Health (NIH) - USANIH National
   Institute of Mental Health (NIMH) [R01-MH68920]; National Science
   Foundation Graduate Research Fellowship ProgramNational Science
   Foundation (NSF) [DGE-1311230]
FX This research was supported, in part, by the National Institute of
   Mental Health Grant R01-MH68920: "Culture, Context, and Mexican American
   Mental Health" and by the National Science Foundation Graduate Research
   Fellowship Program under Grant DGE-1311230. Any opinions, findings, and
   conclusions or recommendations expressed in this material are those of
   the authors and do not necessarily reflect the views of the National
   Science Foundation. The findings from this study were presented at the
   2016 Adolescence in Diverse Contexts special topics meeting of the
   Society for Research on Adolescence in Baltimore, Maryland. We would
   like to thank members of the project team and to gratefully acknowledge
   the families for their participation in the project.
NR 81
TC 0
Z9 0
U1 0
U2 6
PU SPRINGER/PLENUM PUBLISHERS
PI NEW YORK
PA 233 SPRING ST, NEW YORK, NY 10013 USA
SN 0047-2891
EI 1573-6601
J9 J YOUTH ADOLESCENCE
JI J. Youth Adolesc.
PD APR
PY 2017
VL 46
IS 4
SI SI
BP 787
EP 800
DI 10.1007/s10964-016-0589-9
PG 14
WC Psychology, Developmental
SC Psychology
GA EQ6IK
UT WOS:000398184800008
PM 27739005
OA Green Accepted
DA 2020-02-16
ER

PT J
AU Lobel, A
   Engels, RCME
   Stone, LL
   Burk, WJ
   Granic, I
AF Lobel, Adam
   Engels, Rutger C. M. E.
   Stone, Lisanne L.
   Burk, William J.
   Granic, Isabela
TI Video Gaming and Children's Psychosocial Wellbeing: A Longitudinal Study
SO JOURNAL OF YOUTH AND ADOLESCENCE
LA English
DT Article
DE Psychosocial development; Video games; Prosocial behavior; Longitudinal
ID EMOTION REGULATION TENDENCIES; PROSOCIAL BEHAVIOR; ELECTRONIC GAMES;
   DIFFICULTIES QUESTIONNAIRE; INTEROCEPTIVE AWARENESS; AGGRESSION; PLAY;
   YOUTH; METAANALYSIS; ASSOCIATION
AB The effects of video games on children's psychosocial development remain the focus of debate. At two timepoints, 1 year apart, 194 children (7.27-11.43 years old; male = 98) reported their gaming frequency, and their tendencies to play violent video games, and to game (a) cooperatively and (b) competitively; likewise, parents reported their children's psychosocial health. Gaming at time one was associated with increases in emotion problems. Violent gaming was not associated with psychosocial changes. Cooperative gaming was not associated with changes in prosocial behavior. Finally, competitive gaming was associated with decreases in prosocial behavior, but only among children who played video games with high frequency. Thus, gaming frequency was related to increases in internalizing but not externalizing, attention, or peer problems, violent gaming was not associated with increases in externalizing problems, and for children playing approximately 8 h or more per week, frequent competitive gaming may be a risk factor for decreasing prosocial behavior. We argue that replication is needed and that future research should better distinguish between different forms of gaming for more nuanced and generalizable insight.
C1 [Lobel, Adam] Univ Geneva, Swiss Ctr Affect Sci, Chemin Mines 9, CH-1202 Geneva, Switzerland.
   [Engels, Rutger C. M. E.] Trimbos Inst, Da Costakade 45, NL-3521 VS Utrecht, Netherlands.
   [Stone, Lisanne L.] Ctr Anxiety Disorders, Overwaal, Pro Persona Tarweweg, NL-6534 AM Nijmegen, Netherlands.
   [Burk, William J.; Granic, Isabela] Radboud Univ Nijmegen, Inst Behav Sci, Montessorilaan, NL-6525 HR Nijmegen, Netherlands.
RP Lobel, A (reprint author), Univ Geneva, Swiss Ctr Affect Sci, Chemin Mines 9, CH-1202 Geneva, Switzerland.
EM Adam@AdamLobel.com
OI Engels, Rutger/0000-0003-1944-9126
FU Behavioural Science Institute, Radboud University Nijmegen
FX This study was funded by the Behavioural Science Institute, Radboud
   University Nijmegen.
NR 63
TC 12
Z9 13
U1 2
U2 48
PU SPRINGER/PLENUM PUBLISHERS
PI NEW YORK
PA 233 SPRING ST, NEW YORK, NY 10013 USA
SN 0047-2891
EI 1573-6601
J9 J YOUTH ADOLESCENCE
JI J. Youth Adolesc.
PD APR
PY 2017
VL 46
IS 4
SI SI
BP 884
EP 897
DI 10.1007/s10964-017-0646-z
PG 14
WC Psychology, Developmental
SC Psychology
GA EQ6IK
UT WOS:000398184800014
PM 28224404
OA Green Published, Other Gold
DA 2020-02-16
ER

PT J
AU Van der Gucht, K
   Griffith, JW
   Hellemans, R
   Bockstaele, M
   Pascal-Claes, F
   Raes, F
AF Van der Gucht, Katleen
   Griffith, James W.
   Hellemans, Romina
   Bockstaele, Maarten
   Pascal-Claes, Francis
   Raes, Filip
TI Acceptance and Commitment Therapy (ACT) for Adolescents: Outcomes of a
   Large-Sample, School-Based, Cluster-Randomized Controlled Trial
SO MINDFULNESS
LA English
DT Article
DE Acceptance and commitment therapy; ACT; School-based prevention;
   Adolescence; Mental health
ID QUALITY-OF-LIFE; DEPRESSION PREVENTION PROGRAMS; YOUTH SELF-REPORT;
   MENTAL-HEALTH; EATING-DISORDERS; WHOQOL-BREF; ANXIETY; CHILDREN;
   SYMPTOMS; EFFICACY
AB The purpose of this study was to examine the efficacy of an abbreviated, classroom-based, teacher-taught Acceptance and Commitment Therapy (ACT) program as an intervention to improve mental health in adolescents. In a group-randomized controlled trial, students (N = 586, age 14-21) were nested within 34 classes, which were in turn nested within 14 schools. Individual classes were randomly assigned to either a four-session ACT program or a usual-curriculum control condition. Students were assessed using questionnaires at pre- and post-treatment, and a 12-month follow-up. Questionnaires assessed quality of life, internalizing and externalizing problems, thought and attention problems, and psychological inflexibility. Hierarchical linear modeling showed no significant improvements on any of the outcome measures compared with the control group. No substantive effect sizes for ACT across time were observed. These findings failed to support ACT in the format that was used in this current study, which was as an abbreviated, classroom-based, teacher-taught program to improve mental health for all students. We had a large sample and many outcome variables, but failed to find any statistically significant effects or substantive effect sizes. In this study, ACT was delivered by teachers as opposed to mental health professionals, so it is possible that professionally trained therapists are needed for ACT to be efficacious.
C1 [Van der Gucht, Katleen; Hellemans, Romina; Raes, Filip] Univ Leuven, Fac Psychol & Educ Sci, Tiensestr 102, B-3000 Leuven, Belgium.
   [Griffith, James W.] Northwestern Univ, Dept Med Social Sci, 633 N St Clair, Chicago, IL 60611 USA.
   [Bockstaele, Maarten] Centrum Geestelijke Gezondheidszorg Waas Dender, Lokeren, Belgium.
   [Pascal-Claes, Francis] Ctr Geestelijke Gezondheidszorg Waas Dender, St Niklaas, Belgium.
RP Van der Gucht, K (reprint author), Univ Leuven, Fac Psychol & Educ Sci, Tiensestr 102, B-3000 Leuven, Belgium.
EM katleen.vandergucht@kuleuven.be
FU foundation "Go for Happiness"; Province of Flemish Brabant
FX This study was co-funded by the foundation "Go for Happiness" and the
   Province of Flemish Brabant.
NR 54
TC 6
Z9 6
U1 5
U2 42
PU SPRINGER
PI DORDRECHT
PA VAN GODEWIJCKSTRAAT 30, 3311 GZ DORDRECHT, NETHERLANDS
SN 1868-8527
EI 1868-8535
J9 MINDFULNESS
JI Mindfulness
PD APR
PY 2017
VL 8
IS 2
BP 408
EP 416
DI 10.1007/s12671-016-0612-y
PG 9
WC Psychology, Clinical; Psychiatry
SC Psychology; Psychiatry
GA ER1RS
UT WOS:000398571200015
DA 2020-02-16
ER

PT J
AU Pyhala, R
   Wolford, E
   Kautiainen, H
   Andersson, S
   Bartmann, P
   Baumann, N
   Brubakk, AM
   Evensen, KAI
   Hovi, P
   Kajantie, E
   Lahti, M
   Van Lieshout, RJ
   Saigal, S
   Schmidt, LA
   Indredavik, MS
   Wolke, D
   Nat, HCR
   Raikkonen, K
AF Pyhala, Riikka
   Wolford, Elina
   Kautiainen, Hannu
   Andersson, Sture
   Bartmann, Peter
   Baumann, Nicole
   Brubakk, Ann-Mari
   Evensen, Kari Anne I.
   Hovi, Petteri
   Kajantie, Eero
   Lahti, Marius
   Van Lieshout, Ryan J.
   Saigal, Saroj
   Schmidt, Louis A.
   Indredavik, Marit S.
   Wolke, Dieter
   Nat, Rer H. C.
   Raikkonen, Katri
TI Self-Reported Mental Health Problems Among Adults Born Preterm: A
   Meta-analysis
SO PEDIATRICS
LA English
DT Review
ID LOW-BIRTH-WEIGHT; PITUITARY-ADRENAL AXIS; SCHOOL-AGED CHILDREN;
   QUALITY-OF-LIFE; YOUNG-ADULTS; BEHAVIORAL OUTCOMES; FUNCTIONAL OUTCOMES;
   SYSTEMATIC ANALYSIS; EMOTIONAL-PROBLEMS; GESTATIONAL-AGE
AB CONTEXT: Preterm birth increases the risk for mental disorders in adulthood, yet findings on abstract self-reported or subclinical mental health problems are mixed.
   OBJECTIVE: To study self-reported mental health problems among adults born preterm at very low birth weight (VLBW; <= 1500 g) compared with term controls in an individual participant data meta-analysis.
   DATA SOURCES: Adults Born Preterm International Collaboration.
   STUDY SELECTION: Studies that compared self-reported mental health problems using the Achenbach Young Adult Self Report or Adult Self Report between adults born preterm at VLBW (n = 747) and at term (n = 1512).
   DATA EXTRACTION: We obtained individual participant data from 6 study cohorts and compared preterm and control groups by mixed random coefficient linear and Tobit regression.
   RESULTS: Adults born preterm reported more internalizing (pooled beta =.06; 95% confidence interval.01 to.11) and avoidant personality problems (.11;.05 to.17), and less externalizing (-.10;-. 15 to-. 06), rule breaking (-.10;-. 15 to-. 05), intrusive behavior (-.14;-. 19 to-.09), and antisocial personality problems (-.09;-. 14 to-.04) than controls. Group differences did not systematically vary by sex, intrauterine growth pattern, neurosensory impairments, or study cohort.
   LIMITATIONS: Exclusively self-reported data are not confirmed by alternative data sources.
   CONCLUSIONS: Self-reports of adults born preterm at VLBW reveal a heightened risk for internalizing problems and socially avoidant personality traits together with a lowered risk for externalizing problem types. Our findings support the view that preterm birth constitutes an early vulnerability factor with long-term consequences on the individual into adulthood.
C1 [Pyhala, Riikka; Wolford, Elina; Indredavik, Marit S.; Raikkonen, Katri] Univ Helsinki, Dept Psychol & Logoped, Siltavuorenpenger 1A, FIN-00014 Helsinki, Finland.
   [Kautiainen, Hannu] Univ Helsinki, Dept Gen Practice, Helsinki, Finland.
   [Pyhala, Riikka] Folkhalsan Res Ctr, Helsinki, Finland.
   [Kautiainen, Hannu] Univ Helsinki, Cent Hosp, Unit Primary Hlth Care, Helsinki, Finland.
   [Kautiainen, Hannu] Kuopio Univ Hosp, Unit Primary Hlth Care, Kuopio, Finland.
   [Andersson, Sture; Hovi, Petteri; Kajantie, Eero] Helsinki Univ Hosp, Childrens Hosp, Helsinki, Finland.
   [Andersson, Sture; Hovi, Petteri; Kajantie, Eero] Univ Helsinki, Helsinki, Finland.
   [Bartmann, Peter; Nat, Rer H. C.] Univ Hosp Bonn, Dept Neonatol, Bonn, Germany.
   [Baumann, Nicole] Univ Warwick, Dept Psychol, Coventry, W Midlands, England.
   [Brubakk, Ann-Mari; Evensen, Kari Anne I.] Norwegian Univ Sci & Technol, Dept Lab Med Childrens & Womens Hlth, Trondheim, Norway.
   [Evensen, Kari Anne I.] Norwegian Univ Sci & Technol, Dept Publ Hlth & Gen Practice, Trondheim, Norway.
   [Indredavik, Marit S.] Norwegian Univ Sci & Technol, Reg Ctr Child & Youth Mental Hlth & Child Welf, Trondheim, Norway.
   [Hovi, Petteri; Kajantie, Eero; Schmidt, Louis A.] Natl Inst Hlth & Welf, Helsinki, Finland.
   [Kajantie, Eero] Natl Inst Hlth & Welf, Oulu, Finland.
   [Kajantie, Eero] Oulu Univ Hosp, Med Res Ctr Oulu, PEDEGO Res Unit, Oulu, Finland.
   [Kajantie, Eero] Univ Oulu, Oulu, Finland.
   [Lahti, Marius] Univ Edinburgh, Queens Med Res Inst, Univ British Heart Fdn, Ctr Cardiovasc Sci, Edinburgh, Midlothian, Scotland.
   [Van Lieshout, Ryan J.] McMaster Univ, Dept Psychiat & Behav Neurosci, Hamilton, ON, Canada.
   [Saigal, Saroj] McMaster Univ, Dept Pediat, Hamilton, ON, Canada.
   [Schmidt, Louis A.] McMaster Univ, Dept Psychol Neurosci & Behav, Hamilton, ON, Canada.
   [Indredavik, Marit S.] Trondheim Reg & Univ Hosp, St Olavs Hosp, Dept Child & Adolescent Psychiat, Trondheim, Norway.
   [Nat, Rer H. C.] Univ Warwick, Warwick Med Sch, Coventry, W Midlands, England.
RP Pyhala, R (reprint author), Univ Helsinki, Dept Psychol & Logoped, Siltavuorenpenger 1A, FIN-00014 Helsinki, Finland.
EM riikka.pyhala@helsinki.fi
RI Wolke, Dieter/Z-1581-2019; Wolke, Dieter/C-5372-2008; Lahti-Pulkkinen,
   Marius/Q-2472-2017
OI Wolke, Dieter/0000-0003-0304-268X; Wolke, Dieter/0000-0003-0304-268X;
   Wolford, Elina/0000-0003-4461-6256; Raikkonen,
   Katri/0000-0003-3124-3470; Lahti-Pulkkinen, Marius/0000-0002-5244-5525
FU Academy of FinlandAcademy of Finland [284859]; Signe and Ane Gylleberg
   Foundation
FX This study was funded by the Academy of Finland (grant 284859) and Signe
   and Ane Gylleberg Foundation.
NR 60
TC 21
Z9 21
U1 0
U2 8
PU AMER ACAD PEDIATRICS
PI ELK GROVE VILLAGE
PA 141 NORTH-WEST POINT BLVD,, ELK GROVE VILLAGE, IL 60007-1098 USA
SN 0031-4005
EI 1098-4275
J9 PEDIATRICS
JI Pediatrics
PD APR
PY 2017
VL 139
IS 4
AR e20162690
DI 10.1542/peds.2016-2690
PG 13
WC Pediatrics
SC Pediatrics
GA ER2CU
UT WOS:000398602400020
PM 28283612
OA Green Published, Bronze
DA 2020-02-16
ER

PT J
AU O'Dor, SL
   Grasso, DJ
   Forbes, D
   Bates, JE
   McCarthy, KJ
   Wakschlag, LS
   Briggs-Gowan, MJ
AF O'Dor, Sarah L.
   Grasso, Damion J.
   Forbes, Danielle
   Bates, John E.
   McCarthy, Kimberly J.
   Wakschlag, Lauren S.
   Briggs-Gowan, Margaret J.
TI The Family Socialization Interview-Revised (FSI-R): a Comprehensive
   Assessment of Parental Disciplinary Behaviors
SO PREVENTION SCIENCE
LA English
DT Article
DE Parenting; Validity; Reliability; Family Socialization
   Interview-Revised; Discipline
ID PHYSICAL MALTREATMENT; CORPORAL PUNISHMENT; CHILD MALTREATMENT; AMERICAN
   FAMILIES; NATIONAL SAMPLE; MATERNAL WARMTH; HARSH; SPANKING; OUTCOMES;
   TRAJECTORIES
AB Elucidating the complex mechanisms by which harsh parenting increases risk of child psychopathology is key to targeted prevention. This requires nuanced methods that capture the varied perceptions and experiences of diverse families. The Family Socialization Interview-Revised (FSI-R), adapted from an interview developed by Dodge et al. (Child Development, 65, 649-665, 1994), is a comprehensive, semi-structured interview for characterizing methods of parental discipline used with young children. The FSI-R coding system systematically rates parenting style, usual discipline techniques, and most intense physical and psychological discipline based on rater judgment across two eras: (1) birth to the previous year, and (2) the previous year to present. The current study examined the psychometric properties of the FSI-R in a diverse, high-risk community sample of 386 mothers and their children, ages 3 to 6 years. Interrater reliability was good to excellent for codes capturing physically and psychologically harsh parenting, and restrictive/punitive parenting styles. Findings supported the FSI-R's convergent and incremental validity. Importantly, the FSI-R demonstrated incremental utility, explaining unique variance in children's externalizing and internalizing symptoms beyond that explained by traditional surveys and observed parenting. The FSI-R appeared particularly promising for capturing risk associated with young children's depressive symptoms, as these were generally not significantly associated with other measures of harsh parenting. Overall, findings support the added value of the FSI-R within a multi-method assessment of disciplinary practices across early child development. Future implications for prevention are discussed.
C1 [O'Dor, Sarah L.] Northwestern Univ, Feinberg Sch Med, Dept Psychiat & Behav Sci, Chicago, IL 60611 USA.
   [Grasso, Damion J.; McCarthy, Kimberly J.; Briggs-Gowan, Margaret J.] Univ Connecticut, Dept Psychiat, Sch Med, Farmington, CT 06107 USA.
   [Forbes, Danielle] Univ Massachusetts, Dept Psychol, Boston, MA 02125 USA.
   [Bates, John E.] Indiana Univ, Dept Psychol & Brain Sci, Indianapolis, IN 46204 USA.
   [Wakschlag, Lauren S.] Northwestern Univ, Dept Med Social Sci, Feinberg Sch Med, Evanston, IL USA.
   [Wakschlag, Lauren S.] Northwestern Univ, Inst Policy Res, Evanston, IL USA.
RP Briggs-Gowan, MJ (reprint author), Univ Connecticut, Dept Psychiat, Sch Med, Farmington, CT 06107 USA.
EM MBriggsGowan@uchc.edu
FU National Institute of Mental HealthUnited States Department of Health &
   Human ServicesNational Institutes of Health (NIH) - USANIH National
   Institute of Mental Health (NIMH) [R01MH082830, U01MH090301]; Walden &
   Jean Young Shaw Foundation
FX This research was supported by the National Institute of Mental Health
   grants R01MH082830 and U01MH090301. Lauren Wakschlag was also supported
   by the Walden & Jean Young Shaw Foundation.
NR 34
TC 3
Z9 3
U1 0
U2 4
PU SPRINGER/PLENUM PUBLISHERS
PI NEW YORK
PA 233 SPRING ST, NEW YORK, NY 10013 USA
SN 1389-4986
EI 1573-6695
J9 PREV SCI
JI Prev. Sci.
PD APR
PY 2017
VL 18
IS 3
BP 292
EP 304
DI 10.1007/s11121-016-0707-7
PG 13
WC Public, Environmental & Occupational Health
SC Public, Environmental & Occupational Health
GA EQ9YX
UT WOS:000398443600005
PM 27718104
OA Green Accepted
DA 2020-02-16
ER

PT J
AU Leadbeater, BJ
   Sukhawathanakul, P
   Holfeld, B
   Temple, JR
AF Leadbeater, Bonnie J.
   Sukhawathanakul, Paweena
   Holfeld, Brett
   Temple, Jeffery R.
TI The Effects of Continuities in Parent and Peer Aggression on Relational
   Intimate Partner Violence in the Transition to Young Adulthood
SO PREVENTION SCIENCE
LA English
DT Article
DE Romantic relationships; Intimate partner violence; Peer aggression;
   Parent psychological control; Emerging adulthood
ID ADOLESCENT DATING VIOLENCE; PSYCHOLOGICAL CONTROL; INTERNALIZING
   SYMPTOMS; ROMANTIC RELATIONSHIPS; EMERGING ADULTHOOD; PERPETRATION;
   VICTIMIZATION; ASSOCIATIONS; TRAJECTORIES; PERCEPTIONS
[truncated: 1,297,893 more chars]
