# Supplementary material for: Mapping Phenomena Relevant to Adolescent Emotion Regulation: A Text-Mining Systematic Review
Source: Adolesc Res Rev. 2021 May 21;7(1):127–39. doi: 10.1007/s40894-021-00160-7 (PMC8138847; doi:10.1007/s40894-021-00160-7)
Supplement: Supplementary file 1 — Supplementary file1 (ZIP 54379 kb) [file 40894_2021_160_MOESM1_ESM.zip › veni_sysrev-master/recs/savedrecs7.txt]

FN Clarivate Analytics Web of Science
VR 1.0
PT J
AU Javier, JR
   Coffey, DM
   Schrager, SM
   Palinkas, LA
   Miranda, J
AF Javier, Joyce R.
   Coffey, Dean M.
   Schrager, Sheree M.
   Palinkas, Lawrence A.
   Miranda, Jeanne
TI Parenting Intervention for Prevention of Behavioral Problems in
   Elementary School-Age Filipino-American Children: A Pilot Study in
   Churches
SO JOURNAL OF DEVELOPMENTAL AND BEHAVIORAL PEDIATRICS
LA English
DT Article
ID HEALTH-STATUS; CHINESE; ADOLESCENTS
AB Objective: This study aims to test an evidence-based parenting program offered in churches among Filipino-American parents and estimate effect size for a fully powered trial. Methods: Twenty-two parents of children aged 6 to 12 years were randomly assigned to either an intervention or a waiting-list control group. Parents' perceptions of child behavior, parenting practices, and parenting stress were obtained at baseline. Parents in the experimental group attended The Incredible Years School Age Program, which consisted of 12 weekly 2-hour sessions. A follow-up assessment was performed after the intervention and 12 weeks later. The intervention was subsequently repeated with the control group. Satisfaction was assessed with a 40-item measure. Analysis of covariance was used to compare the intervention group postintervention versus the control group. Paired t-tests compared mean parenting practices, parenting stress, and child behavior outcomes. Satisfaction was assessed descriptively. Results: Twenty-two parents completed all assessments and the intervention. Analysis of variance comparing intervention and control groups with repeated measures (pre- and post-test measures) revealed that the program has a positive impact on parenting stress, parenting practices (physical punishment, positive verbal discipline), and parent's perception of their child's behavior (internalizing symptoms, externalizing symptoms, and number of problematic behaviors). Analyses of all participants comparing pre- and post intervention revealed improvements in parenting stress, positive verbal discipline, and child externalizing and total problem behaviors. Families reported high satisfaction with the content and format of the intervention. Conclusion: Results support the feasibility of providing an evidence-based parenting program to Filipino parents in churches to prevent future behavioral health problems.
C1 [Javier, Joyce R.; Coffey, Dean M.] Univ Southern Calif, Keck Sch Med, Childrens Hosp Los Angeles, Dept Pediat,Div Gen Pediat, Los Angeles, CA USA.
   [Schrager, Sheree M.] Childrens Hosp Los Angeles, Div Hosp Med, Dept Pediat, Los Angeles, CA 90027 USA.
   [Palinkas, Lawrence A.] Univ Southern Calif, Sch Social Work, Los Angeles, CA USA.
   [Miranda, Jeanne] Univ Calif Los Angeles, Dept Psychiat & Biobehav Sci, Los Angeles, CA 90024 USA.
RP Javier, JR (reprint author), Childrens Hosp Los Angeles, Dept Pediat, Div Gen Pediat, 4650 Sunset Blvd,MS 76, Los Angeles, CA 90027 USA.
EM jojavier@chla.usc.edu
RI Schrager, Sheree M./AAH-1302-2019
OI Schrager, Sheree M./0000-0001-6352-5056; Javier,
   Joyce/0000-0002-6224-6044
FU Filipino Family Initiative Community Advisory Board
FX The authors would like to thank Drs. Michele Kipke, Carolyn
   Webster-Stratton, Lois Takahashi, Stanley Azen, David Takeuchi, and Anna
   Lau for their mentorship and guidance; Allan Samson, Eugene Nguyen,
   Sanjay Chand, and the Filipino Family Initiative Community Advisory
   Board for their support in this study. Special thanks are owed to all
   the families who participated in this study. The research presented in
   this article is that of the authors and does not reflect the official
   policy of the NIH.
NR 34
TC 6
Z9 6
U1 4
U2 9
PU LIPPINCOTT WILLIAMS & WILKINS
PI PHILADELPHIA
PA TWO COMMERCE SQ, 2001 MARKET ST, PHILADELPHIA, PA 19103 USA
SN 0196-206X
EI 1536-7312
J9 J DEV BEHAV PEDIATR
JI J. Dev. Behav. Pediatr.
PD NOV-DEC
PY 2016
VL 37
IS 9
BP 737
EP 745
DI 10.1097/DBP.0000000000000342
PG 9
WC Behavioral Sciences; Psychology, Developmental; Pediatrics
SC Behavioral Sciences; Psychology; Pediatrics
GA EC1IZ
UT WOS:000387859400009
PM 27626390
OA Green Accepted
DA 2020-02-16
ER

PT J
AU Wiegand-Grefe, S
   Weitkamp, K
   Lauenroth, K
   Baumeister-Duru, A
   Hofmann, H
   Timmermann, H
   Wulf, A
   Romer, G
AF Wiegand-Grefe, Silke
   Weitkamp, Katharina
   Lauenroth, Kim
   Baumeister-Duru, Anette
   Hofmann, Helmut
   Timmermann, Helene
   Wulf, Andrea
   Romer, Georg
TI Long-term effectiveness of psychoanalytical therapy for children and
   adolescents. A 3-year follow-up of the longitudinal study on anxiety,
   depression and externalizing disorders
SO PSYCHOTHERAPEUT
LA German
DT Article
DE Child and adolescent psychotherapy; Longitudinal study; Self report;
   Psychodynamic therapy; Psychotherapy research
ID COGNITIVE-BEHAVIORAL THERAPY; PSYCHODYNAMIC PSYCHOTHERAPY; METAANALYSIS;
   EFFICACY; CHILDHOOD; YOUTH
AB The effectiveness of psychoanalytical treatment is an issue of growing importance. This applies in particular to long-term effectiveness; however, the availability of data concerning adults significantly differs from that of children and adolescents. While the effectiveness of psychodynamic therapy for adults is well documented, the lack of similar studies for children and adolescents is evident.
   The present study investigated the long-term development of the symptomatology in psychoanalytical treatment of children and adolescents with anxiety, depression and externalizing disorders.
   In a longitudinal study covering five measuring points (i.e. pre-post and follow-up after 6, 12 and 36 months) internalizing and externalizing symptoms as well as the total scores of the child behavior check list (CBCL) and youth self-report (YSR) values of 155 children and adolescents with anxiety, depression and externalizing disorders were recorded; however, after 155 psychoanalytical therapies initially recorded in the therapy group, only 44 parents and 23 children participated until the last interview, which was 3 years after the end of therapy.
   This study showed a significant improvement of both symptomatic burden and total value as well as a stable progression through the follow-up measurements. This applies particularly to the perspective of the third party assessment of the parents. In the course of the self-assessment an effect size of 0.37 was found and in the parent report 0.42 during the whole measurement period. Comparing the beginning and the end of the therapy, an effect size of 0.96 was found for the self-assessment and 1.18 for the parent report.
   Despite the considerable methodological limitations of this study, interesting results of the long-term effects of psychoanalytical therapy for children with anxiety/fear disorders, depression and externalizing disorders could be documented.
C1 [Wiegand-Grefe, Silke] Univ Klinikum Hamburg Eppendorf, Klin Kinder & Jugendpsychiat Psychotherapie & Psy, W35,Martinistr 52, D-20246 Hamburg, Germany.
   [Weitkamp, Katharina; Lauenroth, Kim] MSH Med Sch Hamburg, Hamburg, Germany.
   [Baumeister-Duru, Anette; Hofmann, Helmut; Timmermann, Helene; Wulf, Andrea] Freie Praxis, Hamburg, Germany.
   [Romer, Georg] Univ Klinikum Munster, Klin Kinder & Jugendpsychiat, Munster, Germany.
RP Wiegand-Grefe, S (reprint author), Univ Klinikum Hamburg Eppendorf, Klin Kinder & Jugendpsychiat Psychotherapie & Psy, W35,Martinistr 52, D-20246 Hamburg, Germany.
EM s.wiegand-grefe@uke.de
NR 40
TC 0
Z9 0
U1 0
U2 25
PU SPRINGER
PI NEW YORK
PA 233 SPRING ST, NEW YORK, NY 10013 USA
SN 0935-6185
EI 1432-2080
J9 PSYCHOTHERAPEUT
JI Psychotherapeut
PD NOV
PY 2016
VL 61
IS 6
BP 491
EP 498
DI 10.1007/s00278-016-0150-z
PG 8
WC Psychology, Clinical; Psychology, Psychoanalysis
SC Psychology
GA EB8RY
UT WOS:000387659700010
DA 2020-02-16
ER

PT J
AU Jenness, JL
   Jager-Hyman, S
   Heleniak, C
   Beck, AT
   Sheridan, MA
   McLaughlin, KA
AF Jenness, Jessica L.
   Jager-Hyman, Shari
   Heleniak, Charlotte
   Beck, Aaron T.
   Sheridan, Margaret A.
   McLaughlin, Katie A.
TI Catastrophizing, rumination, and reappraisal prospectively predict
   adolescent PTSD symptom onset following a terrorist attack
SO DEPRESSION AND ANXIETY
LA English
DT Article
DE adolescent; cognition; emotion; posttraumatic; stress disorders;
   terrorism
ID POSTTRAUMATIC-STRESS-DISORDER; COGNITIVE EMOTION REGULATION;
   NEW-YORK-CITY; PSYCHIATRIC-DISORDERS; CHILDHOOD ABUSE; NATIONAL SAMPLE;
   SOCIAL SUPPORT; LIFE EVENTS; CHILDREN; EXPOSURE
AB BackgroundDisruptions in emotion regulation are a transdiagnostic risk factor for psychopathology. However, scant research has examined whether emotion regulation strategies are related to the onset of posttraumatic stress disorder (PTSD) symptoms among youths exposed to trauma. We investigated whether pretrauma emotion regulation strategies prospectively predicted PTSD symptom onset after the 2013 Boston Marathon terrorist attack among adolescents and whether these associations were moderated by the degree of exposure to media coverage of the attack.
   MethodsA sample of 78 Boston-area adolescents (mean age = 16.72 years, 65% female) who previously participated in studies assessing emotion regulation and psychopathology were recruited following the terrorist attack. Within 4 weeks of the attack, we assessed self-reported PTSD symptoms and attack-related media exposure via an online survey. We examined the association of pretrauma emotion regulation strategies with PTSD symptom onset after adjustment for pretrauma internalizing symptoms and violence exposure.
   ResultsGreater pretrauma engagement in rumination predicted onset of PTSD symptoms following the attack. Adolescents who engaged in catastrophizing also had greater PTSD symptoms postattack, but only when exposed to high levels of media coverage of the attacks; the same pattern was observed for adolescents who engaged in low levels of cognitive reappraisal.
   ConclusionsEngagement in specific emotion regulation strategies prior to a traumatic event predicts the onset of PTSD symptoms among youths exposed to trauma, extending transdiagnostic models of emotion regulation to encompass trauma-related psychopathology in children and adolescents.
C1 [Jenness, Jessica L.] Univ Washington, Dept Pediat, Seattle, WA 98195 USA.
   [Jager-Hyman, Shari; Beck, Aaron T.] Univ Penn, Dept Psychiat, Philadelphia, PA 19104 USA.
   [Heleniak, Charlotte; McLaughlin, Katie A.] Univ Washington, Dept Psychol, Seattle, WA 98195 USA.
   [Sheridan, Margaret A.] Univ North Carolina Chapel Hill, Dept Psychol & Neurosci, Chapel Hill, NC USA.
RP McLaughlin, KA (reprint author), Dept Psychol, Box 351525, Seattle, WA 98195 USA.
EM mclaughk@uw.edu
OI Sheridan, Margaret/0000-0002-8909-7501
FU National Institute of Child Health and Human DevelopmentUnited States
   Department of Health & Human ServicesNational Institutes of Health (NIH)
   - USANIH Eunice Kennedy Shriver National Institute of Child Health &
   Human Development (NICHD) [T32-HD057822]; National Institute of Mental
   HealthUnited States Department of Health & Human ServicesNational
   Institutes of Health (NIH) - USANIH National Institute of Mental Health
   (NIMH) [K01-MH092526, R01-MH103291, R01-MH106482, F31-MH108245,
   R01-MH086572, R21-MH 109878]; Doris Duke Fellowship for the Promotion of
   Child Well-Being
FX Grant sponsor: National Institute of Child Health and Human Development;
   Grant number: T32-HD057822; Grant sponsor: National Institute of Mental
   Health; Grant numbers: K01-MH092526, R01-MH103291, R01-MH106482,
   F31-MH108245, R01-MH086572, and R21-MH 109878; Grant sponsor: Doris Duke
   Fellowship for the Promotion of Child Well-Being.
NR 56
TC 13
Z9 13
U1 0
U2 28
PU WILEY
PI HOBOKEN
PA 111 RIVER ST, HOBOKEN 07030-5774, NJ USA
SN 1091-4269
EI 1520-6394
J9 DEPRESS ANXIETY
JI Depress. Anxiety
PD NOV
PY 2016
VL 33
IS 11
BP 1039
EP 1047
DI 10.1002/da.22548
PG 9
WC Psychology, Clinical; Psychiatry; Psychology
SC Psychology; Psychiatry
GA EB5EK
UT WOS:000387396300007
PM 27557454
OA Green Accepted
DA 2020-02-16
ER

PT J
AU Wang, FL
   Eisenberg, N
   Valiente, C
   Spinrad, TL
AF Wang, Frances L.
   Eisenberg, Nancy
   Valiente, Carlos
   Spinrad, Tracy L.
TI Role of temperament in early adolescent pure and co-occurring
   internalizing and externalizing problems using a bifactor model:
   Moderation by parenting and gender
SO DEVELOPMENT AND PSYCHOPATHOLOGY
LA English
DT Article
ID MUTUALLY RESPONSIVE ORIENTATION; CHILDRENS EFFORTFUL CONTROL; PROBLEM
   BEHAVIOR; ANTISOCIAL-BEHAVIOR; YOUNG-CHILDREN; DEPRESSIVE SYMPTOMS;
   POPULATION-SAMPLE; MIDDLE CHILDHOOD; MOTHERS; IMPULSIVITY
AB We contribute to the literature on the relations of temperament to externalizing and internalizing problems by considering parental emotional expressivity and child gender as moderators of such relations and examining prediction of pure and co-occurring problem behaviors during early to middle adolescence using bifactor models (which provide unique and continuous factors for pure and co-occurring internalizing and externalizing problems). Parents and teachers reported on children's (4.5- to 8-year-olds; N = 214) and early adolescents' (6 years later; N = 168) effortful control, impulsivity, anger, sadness, and problem behaviors. Parental emotional expressivity was measured observationally and with parents' self-reports. Early-adolescents' pure externalizing and co-occurring problems shared childhood and/or early-adolescent risk factors of low effortful control, high impulsivity, and high anger. Lower childhood and early-adolescent impulsivity and higher early-adolescent sadness predicted early-adolescents' pure internalizing. Childhood positive parental emotional expressivity more consistently related to early-adolescents' lower pure externalizing compared to co-occurring problems and pure internalizing. Lower effortful control predicted changes in externalizing (pure and co-occurring) over 6 years, but only when parental positive expressivity was low. Higher impulsivity predicted co-occurring problems only for boys. Findings highlight the probable complex developmental pathways to adolescent pure and co-occurring externalizing and internalizing problems.
C1 [Wang, Frances L.; Eisenberg, Nancy; Valiente, Carlos; Spinrad, Tracy L.] Arizona State Univ, Tempe, AZ 85287 USA.
RP Wang, FL (reprint author), Arizona State Univ, Dept Psychol, 950 South McAllister Ave,POB 871104, Tempe, AZ 85287 USA.
EM frances.wang@asu.edu
RI Wang, Frances/M-1995-2019
FU National Institutes of Mental HealthUnited States Department of Health &
   Human ServicesNational Institutes of Health (NIH) - USANIH National
   Institute of Mental Health (NIMH) [R01 MH60838]; Eunice Kennedy Shriver
   National Institute of Child Health & Human DevelopmentUnited States
   Department of Health & Human ServicesNational Institutes of Health (NIH)
   - USANIH Eunice Kennedy Shriver National Institute of Child Health &
   Human Development (NICHD) [R01 HD068522]; National Institute on Alcohol
   Abuse and AlcoholismUnited States Department of Health & Human
   ServicesNational Institutes of Health (NIH) - USANIH National Institute
   on Alcohol Abuse & Alcoholism (NIAAA) [F31 AA023128]
FX This research was supported by National Institutes of Mental Health
   Grant R01 MH60838 (to N.E. and T.L.S.), the Eunice Kennedy Shriver
   National Institute of Child Health & Human Development Grant R01
   HD068522 (to N.E. and C.V.), and National Institute on Alcohol Abuse and
   Alcoholism Grant F31 AA023128 (to F.L.W.). This content is solely the
   responsibility of the authors and does not necessarily represent the
   official views of the National Institutes of Health.
NR 84
TC 9
Z9 9
U1 5
U2 32
PU CAMBRIDGE UNIV PRESS
PI NEW YORK
PA 32 AVENUE OF THE AMERICAS, NEW YORK, NY 10013-2473 USA
SN 0954-5794
EI 1469-2198
J9 DEV PSYCHOPATHOL
JI Dev. Psychopathol.
PD NOV
PY 2016
VL 28
IS 4
BP 1487
EP 1504
DI 10.1017/S0954579415001224
PN 2
PG 18
WC Psychology, Developmental
SC Psychology
GA EB6OP
UT WOS:000387504400021
PM 26646352
OA Green Accepted
DA 2020-02-16
ER

PT J
AU Sher-Censor, E
   Khafi, TY
   Yates, TM
AF Sher-Censor, Efrat
   Khafi, Tamar Y.
   Yates, Tuppett M.
TI Preschoolers' Self-Regulation Moderates Relations Between Mothers'
   Representations and Children's Adjustment to School
SO DEVELOPMENTAL PSYCHOLOGY
LA English
DT Article
DE coherence; environmental sensitivity; five minute speech sample;
   representations; self-regulation
ID GENETIC DIFFERENTIAL SUSCEPTIBILITY; EFFORTFUL CONTROL; ADULT
   ATTACHMENT; MATERNAL REPRESENTATIONS; EXTERNALIZING BEHAVIOR;
   LONGITUDINAL RELATIONS; POSTTRAUMATIC-STRESS; INFANT TEMPERAMENT;
   EXECUTIVE FUNCTION; EARLY-CHILDHOOD
AB Consistent with models of environmental sensitivity (Pluess, 2015), research suggests that the effects of parents' behaviors on child adjustment are stronger among children who struggle to regulate their thoughts, feelings, and behaviors compared with children with better self-regulation. This study extended prior research by assessing maternal representations of the child, which presumably underlie mothers' parenting behaviors, to evaluate the moderating influence of preschoolers' self-regulation on relations between mothers' representations and changes in children's negative and positive developmental adjustment outcomes from preschool to first grade. Participants were 187 mothers and their preschoolers. Mothers' representations were assessed via the coherence of their verbal narratives regarding their preschooler and teachers reported on preschoolers' self-regulation. In preschool and first grade, examiners rated children's externalizing behavior problems and ego-resilience, and teachers rated children's externalizing behavior problems and peer acceptance. Consistent with the environmental sensitivity framework, the coherence of mothers' narratives predicted changes in adjustment among children with self-regulation difficulties, but not among children with better self-regulation. Preschoolers with self-regulation difficulties whose mothers produced incoherent narratives showed increased externalizing behavior problems, decreased ego-resilience, and lower peer acceptance across the transition to school. In contrast, preschoolers with better self-regulation did not evidence such effects when their mothers produced incoherent narratives. The implications of these findings for understanding and supporting children's adjustment during the early school years are discussed.
C1 [Sher-Censor, Efrat] Univ Haifa, Ctr Study Child Dev, 6035 Rabin Bldg, IL-31905 Haifa, Israel.
   [Khafi, Tamar Y.; Yates, Tuppett M.] Univ Calif Riverside, Dept Psychol, Riverside, CA 92521 USA.
RP Sher-Censor, E (reprint author), Univ Haifa, Ctr Study Child Dev, 6035 Rabin Bldg, IL-31905 Haifa, Israel.
EM esher@psy.haifa.ac.il
OI Yates, Tuppett/0000-0002-0907-8520
FU National Institute of HealthUnited States Department of Health & Human
   ServicesNational Institutes of Health (NIH) - USA [1R03HD065036-01A];
   National Science FoundationNational Science Foundation (NSF) [0951775]
FX This research was supported by the National Institute of Health Grant
   1R03HD065036-01A awarded to Tuppett M. Yates and Efrat Sher-Censor, and
   the National Science Foundation Grant 0951775 awarded to Tuppett M.
   Yates.
NR 99
TC 9
Z9 10
U1 3
U2 46
PU AMER PSYCHOLOGICAL ASSOC
PI WASHINGTON
PA 750 FIRST ST NE, WASHINGTON, DC 20002-4242 USA
SN 0012-1649
EI 1939-0599
J9 DEV PSYCHOL
JI Dev. Psychol.
PD NOV
PY 2016
VL 52
IS 11
BP 1793
EP 1804
DI 10.1037/dev0000178
PG 12
WC Psychology, Developmental
SC Psychology
GA EB1WK
UT WOS:000387146800009
PM 27598254
OA Green Accepted
DA 2020-02-16
ER

PT J
AU Golden, RL
   Furman, W
   Collibee, C
AF Golden, Rachel Lynn
   Furman, Wyndol
   Collibee, Charlene
TI The Risks and Rewards of Sexual Debut
SO DEVELOPMENTAL PSYCHOLOGY
LA English
DT Article
DE sexual debut; sexual onset; sexual intercourse; adjustment; substance
   use
ID ROMANTIC RELATIONSHIPS; GENDER-DIFFERENCES; ADOLESCENT; INTERCOURSE;
   ATTITUDES; YOUNG; ADJUSTMENT; EXPERIENCE; BEHAVIORS; MIDDLE
AB The sex-positive framework of sexual development hypothesizes that healthy sexual experiences can be developmentally appropriate and rewarding for adolescents despite the risks involved. Research has not examined whether risky behaviors and rewarding cognitions actually change with sexual debut at a normative or late age. This study measured the longitudinal impact of sexual debut using 7 waves of data from 88 male and 86 female adolescents from a western U.S. city who were in the 10th grade at the study's onset. We used piecewise growth curve analyses to compare behaviors and cognitions before and after first sexual intercourse for those whose debut was at a normative or late age. These analyses revealed that sexual debut was related to rewards, including increases in romantic appeal and sexual satisfaction. In addition, internalizing symptoms declined over time after sexual debut, and substance use grew at a slower rate after sexual debut. We also examined whether differences existed among those whose debut was at an early, normative, or late age. Linear growth curve analyses revealed early sexual debut was related to risks, such as greater substance use, more internalizing and externalizing symptoms, and lower global self-worth. Rewards associated with an early debut included greater romantic appeal, dating satisfaction (males only), and sexual satisfaction ( males only). Although there are some inherent risks with sexual activity, the results suggest that sexual debut at a normative or late age is also associated with a decrease in some risks and an increase in rewards.
C1 [Golden, Rachel Lynn; Furman, Wyndol; Collibee, Charlene] Univ Denver, Dept Psychol, Denver, CO 80209 USA.
RP Furman, W (reprint author), Univ Denver, Dept Psychol, Denver, CO 80209 USA.
EM wfurman@nova.psy.du.edu
FU National Institute of Mental HealthUnited States Department of Health &
   Human ServicesNational Institutes of Health (NIH) - USANIH National
   Institute of Mental Health (NIMH) [050106]; National Institute of Child
   Health and Human DevelopmentUnited States Department of Health & Human
   ServicesNational Institutes of Health (NIH) - USANIH Eunice Kennedy
   Shriver National Institute of Child Health & Human Development (NICHD)
   [049080]
FX Preparation of this article was supported by Grant 050106 from the
   National Institute of Mental Health and Grant 049080 from the National
   Institute of Child Health and Human Development (both to Wyndol Furman).
   Appreciation is expressed to the Project Star staff for their assistance
   in collecting the data and to the Project Star participants and their
   partners, friends, and families.
NR 54
TC 8
Z9 8
U1 1
U2 14
PU AMER PSYCHOLOGICAL ASSOC
PI WASHINGTON
PA 750 FIRST ST NE, WASHINGTON, DC 20002-4242 USA
SN 0012-1649
EI 1939-0599
J9 DEV PSYCHOL
JI Dev. Psychol.
PD NOV
PY 2016
VL 52
IS 11
BP 1913
EP 1925
DI 10.1037/dev0000206
PG 13
WC Psychology, Developmental
SC Psychology
GA EB1WK
UT WOS:000387146800019
PM 27709996
OA Green Accepted
DA 2020-02-16
ER

PT J
AU Sijtsema, JJ
AF Sijtsema, Jelle J.
TI Preadolescents and their friends: Similarity in aggression and
   depressive problems as a function of social status and friendship
   reciprocity
SO INTERNATIONAL JOURNAL OF BEHAVIORAL DEVELOPMENT
LA English
DT Article
DE preadolescence; friendship; status; reciprocity; similarity;
   internalizing; externalizing
ID EARLY ADOLESCENCE; RELATIONAL AGGRESSION; PEER RELATIONSHIPS;
   CO-RUMINATION; DE-SELECTION; POPULARITY; CHILDREN; BEHAVIOR; NETWORKS;
   QUALITY
AB In the current study, associations between individual and friends' direct and indirect aggression and depressive problems were examined. It was expected that social status would moderate these associations such that low-status preadolescents would be more similar to their unilateral friends with regard to indirect, but not direct, aggression. Furthermore, it was expected that preadolescents' depressive problems were positively associated to reciprocal friends' depressive problems, in particular in low-status preadolescents. The hypotheses were tested by studying unilateral and reciprocal friendships in 204 children (M-age=10.90; SD=0.78; 44.1% girls). Direct and indirect aggression and depressive problems were assessed via both self- and peer-reports. Social status was assessed via peer-reported rejection (i.e., dislike) and popularity (i.e., who do others want to be associated with). Analyses showed partial support for the hypotheses, showing that individual and unilateral friends' self-reported indirect and direct aggression were positively associated in preadolescents who were lower on popularity. Moreover, in preadolescents who were more rejected by peers, depressive problems were positively associated to reciprocal friends' depressive problems. The current study highlights the importance of including social status and distinguishing between unilateral and reciprocal friendships when examining associations between individual and friends' behavior.
C1 [Sijtsema, Jelle J.] Tilburg Univ, Dept Dev Psychol, Tilburg, Netherlands.
RP Sijtsema, JJ (reprint author), Tilburg Univ, Warandelaan 2, NL-5037 AB Tilburg, Netherlands.
EM j.j.sijtsema@uvt.nl
RI Sijtsema, Jelle/H-2487-2013
OI Sijtsema, Jelle/0000-0001-5822-7783
NR 57
TC 4
Z9 4
U1 1
U2 12
PU SAGE PUBLICATIONS LTD
PI LONDON
PA 1 OLIVERS YARD, 55 CITY ROAD, LONDON EC1Y 1SP, ENGLAND
SN 0165-0254
EI 1464-0651
J9 INT J BEHAV DEV
JI Int. J. Behav. Dev.
PD NOV
PY 2016
VL 40
IS 6
BP 565
EP 576
DI 10.1177/0165025415607380
PG 12
WC Psychology, Developmental
SC Psychology
GA EB4DL
UT WOS:000387319900011
DA 2020-02-16
ER

PT J
AU Han, M
   Choi, Y
   Jung, S
AF Han, Meekyung
   Choi, Young
   Jung, Soyon
TI Exploring the relationship between exposure to interparental violence
   and child physical abuse in childhood and the impacts on mental health
   problems in later young adulthood among South Korean college students
SO INTERNATIONAL SOCIAL WORK
LA English
DT Article
DE Child physical abuse; college students; externalizing mental health
   problems; internalizing mental health problems; interparental violence;
   South Korea
ID INTIMATE PARTNER VIOLENCE; DOMESTIC VIOLENCE; SOCIAL SUPPORT;
   ASIAN-AMERICANS; MARITAL VIOLENCE; MALTREATMENT; BEHAVIOR; INTERVENTION;
   DEPRESSION; FRAMEWORK
AB Family violence including interparental violence and child maltreatment is a pervasive social problem that affects all societies worldwide, and its detrimental impacts on people's mental health are well documented. However, studies on family violence in South Korea are still limited. By utilizing an exploratory retrospective research design, this study explored the extent of childhood experience of family violence and the long-term impacts on mental health outcomes. A total of 90 college students in South Korea participated, and findings reveal that more than half of the participants were exposed to family violence as children, resulting in harmful long-term impacts on their mental health in young adulthood.
C1 [Han, Meekyung] San Jose State Univ, Sch Social Work, San Jose, CA 95192 USA.
   [Choi, Young] Chung Ang Univ, Sch Social Welf, Coll Social Sci, 84 Heukseok Ro, Seoul 156756, South Korea.
   [Jung, Soyon] Seoul Womens Univ, Dept Social Welf, Seoul, South Korea.
RP Choi, Y (reprint author), Chung Ang Univ, Sch Social Welf, Coll Social Sci, 84 Heukseok Ro, Seoul 156756, South Korea.
EM yc01@cau.ac.kr
NR 53
TC 1
Z9 1
U1 1
U2 18
PU SAGE PUBLICATIONS LTD
PI LONDON
PA 1 OLIVERS YARD, 55 CITY ROAD, LONDON EC1Y 1SP, ENGLAND
SN 0020-8728
EI 1461-7234
J9 INT SOC WORK
JI Int. Soc. Work
PD NOV
PY 2016
VL 59
IS 6
BP 821
EP 835
DI 10.1177/0020872814562481
PG 15
WC Social Work
SC Social Work
GA EB3KF
UT WOS:000387262500011
DA 2020-02-16
ER

PT J
AU Ssenkusu, JM
   Hodges, JS
   Opoka, RO
   Idro, R
   Shapiro, E
   John, CC
   Bangirana, P
AF Ssenkusu, John Mbaziira
   Hodges, James Steven
   Opoka, Robert Opika
   Idro, Richard
   Shapiro, Elsa
   John, Chandy Chiramukhathu
   Bangirana, Paul
TI Long-term Behavioral Problems in Children With Severe Malaria
SO PEDIATRICS
LA English
DT Article
ID SEVERE FALCIPARUM-MALARIA; CEREBRAL MALARIA; UGANDAN CHILDREN;
   IRON-DEFICIENCY; EXECUTIVE FUNCTION; COGNITIVE-ABILITY; ANEMIA;
   IMPAIRMENT; ISCHEMIA; INFANCY
AB BACKGROUND: Severe malaria in children is associated with long-term neurocognitive impairment, but it is unclear whether it is associated with long-term behavioral problems.
   METHODS: Children < 5 years old with cerebral malaria (CM) or severe malarial anemia (SMA) treated at Mulago Hospital, Kampala, Uganda were assessed for behavioral outcomes at 0, 6, 12, and 24 months using the Child Behavior Checklist. Sample sizes at 0, 12, and 24 months were 122, 100, and 80 in the CM group, 130, 98, and 81 in the SMA group, and 149, 123, and 90 in healthy community control (CC) children, respectively. Age adjusted z-scores for behavioral outcomes were computed using scores for the CC group. Study groups were compared using regression models adjusted for age, nutritional status, preschool education, and socioeconomic status.
   RESULTS: At 12 months, children with SMA had higher z-scores than CC children for internalizing (mean difference, 0.49; SE, 0.14; P=.001), externalizing (mean difference, 0.49; SE, 0.15; P=.001), and total problems (mean difference, 0.51; SE, 0.15; P<.001). Children with CM had higher adjusted z-scores than CC children for externalizing problems (mean difference, 0.39; SE, 0.15; P=.009) but not internalizing or total problems. At 24 months, children with CM or SMA both had increased internalizing and externalizing behavioral problems compared with CC children (P=.05 for all).
   CONCLUSIONS: CM and SMA are associated with long-term internalizing and externalizing behavioral problems in children. They may contribute substantially to mental health morbidity in children < 5 years old in malaria endemic areas.
C1 [Ssenkusu, John Mbaziira; Hodges, James Steven] Univ Minnesota, Sch Publ Hlth, Div Biostat, A460 Mayo Bldg,MMC 303,420 Delaware St SE, Minneapolis, MN 55455 USA.
   [Shapiro, Elsa] Univ Minnesota, Dept Pediat, Minneapolis, MN 55455 USA.
   [Opoka, Robert Opika; Idro, Richard] Makerere Univ, Coll Hlth Sci, Dept Pediat & Child Hlth, Kampala, Uganda.
   [Bangirana, Paul] Makerere Univ, Coll Hlth Sci, Dept Psychiat, Kampala, Uganda.
   [John, Chandy Chiramukhathu] Indiana Univ, Dept Pediat, Indianapolis, IN 46204 USA.
RP Ssenkusu, JM (reprint author), Univ Minnesota, Sch Publ Hlth, Div Biostat, A460 Mayo Bldg,MMC 303,420 Delaware St SE, Minneapolis, MN 55455 USA.
EM ssenk001@umn.edu
OI Ssenkusu, John/0000-0003-0499-5642; Idro, Richard/0000-0003-4728-4605
FU National Institute of Neurologic Disorders and StrokeUnited States
   Department of Health & Human ServicesNational Institutes of Health (NIH)
   - USANIH National Institute of Neurological Disorders & Stroke (NINDS);
   Fogarty International CenterUnited States Department of Health & Human
   ServicesNational Institutes of Health (NIH) - USANIH Fogarty
   International Center (FIC) [R01NS055349, D43 NS078280]; National
   Institutes of Health (NIH)United States Department of Health & Human
   ServicesNational Institutes of Health (NIH) - USA
FX This study was supported by grants from the National Institute of
   Neurologic Disorders and Stroke and the Fogarty International Center
   (grants R01NS055349 and D43 NS078280). The content is solely the
   responsibility of the authors and does not necessarily represent the
   official views of the National Institutes of Health. The funding source
   had no role in the study design; in the collection, analysis and
   interpretation of data; in the writing of the report; and in the
   decision to submit the article for publication. Funded by the National
   Institutes of Health (NIH).
NR 39
TC 6
Z9 6
U1 0
U2 6
PU AMER ACAD PEDIATRICS
PI ELK GROVE VILLAGE
PA 141 NORTH-WEST POINT BLVD,, ELK GROVE VILLAGE, IL 60007-1098 USA
SN 0031-4005
EI 1098-4275
J9 PEDIATRICS
JI Pediatrics
PD NOV
PY 2016
VL 138
IS 5
AR e20161965
DI 10.1542/peds.2016-1965
PG 9
WC Pediatrics
SC Pediatrics
GA EB5UV
UT WOS:000387447000036
OA Green Published, Bronze
DA 2020-02-16
ER

PT J
AU Coplan, RJ
   Liu, JS
   Ooi, LL
   Chen, XY
   Li, D
   Ding, XC
AF Coplan, Robert J.
   Liu, Junsheng
   Ooi, Laura L.
   Chen, Xinyin
   Li, Dan
   Ding, Xuechen
TI A Person-Oriented Analysis of Social Withdrawal in Chinese Children
SO SOCIAL DEVELOPMENT
LA English
DT Article
DE shyness; culture; personality; peers; peer relations; social interaction
ID ACADEMIC-ACHIEVEMENT; PREDICTIVE RELATIONS; CANADIAN CHILDREN; MIDDLE
   CHILDHOOD; SHYNESS; ADJUSTMENT; UNSOCIABILITY; SCHOOL; ADOLESCENCE;
   PREVALENCE
AB The goal of this study was to compare the socio-emotional and academic adjustment of different subtypes of socially withdrawn (shy, unsociable, avoidant) school-age children in mainland China. Participants were N=1344 children ages 10-12 years from public elementary schools in Shanghai, People's Republic of China. Multi-source assessment included: child self-reports of social withdrawal subtypes and internalizing difficulties (e.g., depression, social anxiety); peer nominations of children's peer relations (e.g., peer victimization, peer preference); and teacher ratings of children's school adjustment (e.g., academic success, internalizing problems). Results from person-oriented analyses indicated that socially avoidant (i.e., shy-unsociable) children reported the most pervasive internalizing difficulties compared to other groups. However, in contrast to findings among Western samples, unsociable children were as likely to have peer and academic difficulties as their shy and socially avoidant peers. Findings are discussed in terms of the implications of different subtypes of social withdrawal among children in collectivistic societies such as China.
C1 [Coplan, Robert J.; Ooi, Laura L.] Carleton Univ, Ottawa, ON K1S 5B6, Canada.
   [Liu, Junsheng; Li, Dan] Shanghai Normal Univ, Shanghai, Peoples R China.
   [Chen, Xinyin] Univ Penn, Philadelphia, PA 19104 USA.
   [Ding, Xuechen] East China Normal Univ, Shanghai, Peoples R China.
RP Liu, JS (reprint author), Shanghai Normal Univ, Dept Psychol, Shanghai, Peoples R China.; Coplan, RJ (reprint author), Carleton Univ, Dept Psychol, Ottawa, ON, Canada.
EM robert.coplan@carleton.ca; jasonliu@yeah.net
FU National Natural Science Foundation of ChinaNational Natural Science
   Foundation of China [31300855]; National Social Science Fund of China
   [14CSH039]; Innovation Program of Shanghai Municipal Education
   CommissionInnovation Program of Shanghai Municipal Education Commission
   [14ZS112]
FX This research was supported by grants from the National Natural Science
   Foundation of China (31300855), the National Social Science Fund of
   China (14CSH039), and the Innovation Program of Shanghai Municipal
   Education Commission (14ZS112). We are grateful to the children and
   teachers for their participation.
NR 59
TC 13
Z9 16
U1 2
U2 28
PU WILEY-BLACKWELL
PI HOBOKEN
PA 111 RIVER ST, HOBOKEN 07030-5774, NJ USA
SN 0961-205X
EI 1467-9507
J9 SOC DEV
JI Soc. Dev.
PD NOV
PY 2016
VL 25
IS 4
BP 794
EP 811
DI 10.1111/sode.12181
PG 18
WC Psychology, Developmental
SC Psychology
GA DZ8WI
UT WOS:000386152700007
DA 2020-02-16
ER

PT J
AU Sette, S
   Baumgartner, E
   Laghi, F
   Coplan, RJ
AF Sette, Stefania
   Baumgartner, Emma
   Laghi, Fiorenzo
   Coplan, Robert J.
TI The role of emotion knowledge in the links between shyness and
   children's socio-emotional functioning at preschool
SO BRITISH JOURNAL OF DEVELOPMENTAL PSYCHOLOGY
LA English
DT Article
DE preschoolers; shyness; emotion knowledge; anxiety-withdrawal; peer
   rejection
ID SOCIAL COMPETENCE; INTERNALIZING PROBLEMS; BEHAVIOR EVALUATION;
   GENDER-DIFFERENCES; ADJUSTMENT; SCHOOL; SHY; ASSOCIATIONS;
   COMPREHENSION; DIFFICULTIES
AB The present study investigated the potential protective role of components of emotion knowledge (i.e., emotion recognition, situation knowledge) in the links between young children's shyness and indices of socio-emotional functioning. Participants were n=163 children (82 boys and 81 girls) aged 23-77months (M=53.29, SD=14.48), recruited from preschools in Italy. Parents provided ratings of child shyness and teachers rated children's socio-emotional functioning at preschool (i.e., social competence, anxiety-withdrawal, peer rejection). Children were also interviewed to assess their abilities to recognize facial emotional expressions and identify situations that affect emotions. Among the results, shyness was positively related to anxiety-withdrawal and peer rejection. In addition, emotion recognition was found to significantly moderate the links between shyness and preschool socio-emotional functioning, appearing to serve a buffering role. For example, at lower levels of emotion recognition, shyness was positively associated with both anxiety-withdrawal and rejection by peers, but at higher levels of emotion recognition, these associations were attenuated. Results are discussed in terms of the protective role of emotion recognition in promoting shy children's positive socio-emotional functioning within the classroom context.
C1 [Sette, Stefania; Baumgartner, Emma; Laghi, Fiorenzo] Univ Roma La Sapienza, Dept Dev & Social Psychol, Via Marsi 78, I-00185 Rome, Italy.
   [Coplan, Robert J.] Carleton Univ, Dept Psychol, Ottawa, ON, Canada.
RP Sette, S (reprint author), Univ Roma La Sapienza, Dept Dev & Social Psychol, Via Marsi 78, I-00185 Rome, Italy.
EM stefania.sette@uniroma1.it
RI Laghi, Fiorenzo/AAA-9780-2019
OI Laghi, Fiorenzo/0000-0003-3969-4292; BAUMGARTNER,
   Emma/0000-0003-0995-3468
NR 70
TC 2
Z9 2
U1 2
U2 32
PU WILEY
PI HOBOKEN
PA 111 RIVER ST, HOBOKEN 07030-5774, NJ USA
SN 0261-510X
EI 2044-835X
J9 BRIT J DEV PSYCHOL
JI Br. J. Dev. Psychol.
PD NOV
PY 2016
VL 34
IS 4
BP 471
EP 488
DI 10.1111/bjdp.12144
PG 18
WC Psychology, Developmental
SC Psychology
GA DZ9HL
UT WOS:000386184900001
PM 27111863
DA 2020-02-16
ER

PT J
AU Vis, SA
   Handegard, BH
   Holtan, A
   Fossum, S
   Thornblad, R
AF Vis, Svein Arild
   Handegard, Bjorn Helge
   Holtan, Amy
   Fossum, Sturla
   Thornblad, Renee
TI Social functioning and mental health among children who have been living
   in kinship and non-kinship foster care: results from an 8-year follow-up
   with a Norwegian sample
SO CHILD & FAMILY SOCIAL WORK
LA English
DT Article
DE foster care; gender; kinship; longitudinal; mental health; social
   functioning
ID CONDUCT DISORDER; LONG-TERM; GENDER-DIFFERENCES; PROBLEM BEHAVIOR;
   SCHOOL-CHILDREN; WELFARE SYSTEM; PSYCHOPATHOLOGY; COMPETENCE;
   PREVALENCE; PARENTS
AB Studies have shown relatively high rates of emotional and behavioural problems among children living in out-of-home care. This study reports the prevalence of social problems at an 8-year follow-up for a group of children/young adults. Predictors for prevalence and change in emotional and behavioural problems at the follow-up are examined. A prospective cohort design with 233 children who had been living in foster care was used. Forty-eight per cent (n = 111) of those interviewed at baseline were located and interviewed at follow-up. Mean age was 17.4 (standard deviation = 2.9) years. Mental health symptomatology was measured with Child Behaviour Checklist and Adult Self-Report. Linear and generalized mixed model analyses were used. Changes in internalizing and externalizing problems from baseline to follow-up was associated with gender. Boys showed more problems at a young age, whereas girls developed more problems later. Predictors for social problems at follow-up were mental health at baseline, kinship care and care placement away from the local community.
C1 [Vis, Svein Arild; Handegard, Bjorn Helge; Holtan, Amy; Fossum, Sturla; Thornblad, Renee] Univ Tromso, Reg Ctr Child & Adolescent Mental Hlth North, Fac Hlth Sci, Tromso, Norway.
RP Vis, SA (reprint author), Univ Tromso, Reg Ctr Child & Adolescent Mental Hlth, Fac Hlth Sci, N-9037 Tromso, Norway.
EM svein.arild.vis@uit.no
NR 46
TC 6
Z9 7
U1 0
U2 21
PU WILEY-BLACKWELL
PI HOBOKEN
PA 111 RIVER ST, HOBOKEN 07030-5774, NJ USA
SN 1356-7500
EI 1365-2206
J9 CHILD FAM SOC WORK
JI Child Fam. Soc. Work
PD NOV
PY 2016
VL 21
IS 4
BP 557
EP 567
DI 10.1111/cfs.12180
PG 11
WC Family Studies; Social Work
SC Family Studies; Social Work
GA EA9XU
UT WOS:000386998800019
DA 2020-02-16
ER

PT J
AU Lam, K
AF Lam, Kanei
TI School-Based Cognitive Mindfulness Intervention for Internalizing
   Problems: Pilot Study with Hong Kong Elementary Students
SO JOURNAL OF CHILD AND FAMILY STUDIES
LA English
DT Article
DE Mindfulness; School-based intervention; Internalizing problems; Anxiety;
   Children
ID REVISED CHILD ANXIETY; DEPRESSION SCALE RCADS; DIFFICULTIES
   QUESTIONNAIRE; PSYCHOMETRIC PROPERTIES; STATISTICAL POWER;
   MENTAL-HEALTH; PROGRAM; ADOLESCENTS; SYMPTOMS; VALIDITY
AB Childhood internalizing problems such as anxiety and depression can have serious personal, familial and societal repercussions, including drug and alcohol abuse, delinquency, unplanned pregnancy, and even suicide. There is little research on mindfulness interventions for children with clinical levels of internalizing problems, and school-based mindfulness research with children has focused on non-clinical groups. We employed a two-stage screening and intervention procedure to evaluate an in-school mindfulness-based cognitive intervention for Hong Kong children with subclinical internalizing difficulties. Ninety-three fourth to sixth graders were screened, and twenty students (age 9-13, median age 10) highest among their peers on internalizing problems, but lowest on externalizing problems, participated in a 9-week group mindfulness-based intervention. We employed a two-phase open trial design, with random assignment to an immediate intervention group or wait-list control group. In single-trial analysis, one-tailed dependent sample t-tests showed significant decreases in both worry and in symptoms of panic disorder, obsessive compulsive disorder, generalized anxiety and overall internalizing problems. In a randomized controlled trial analysis, the immediate intervention group evidenced larger but nonsignificant reductions on almost all measures. Eighty-five percent of the participants rated the program as helpful, and 65-80 % reported improvement in handling emotions and interpersonal relationships at post-treatment, with some treatment gains maintained at 3-month follow-up. These preliminary findings have encouraging implications for implementing time-limited school-based mindfulness interventions targeting elevated childhood internalizing difficulties.
C1 [Lam, Kanei] Hong Kong Polytech Univ, Dept Appl Social Sci, GH311, Kowloon, Hong Kong, Peoples R China.
RP Lam, K (reprint author), Hong Kong Polytech Univ, Dept Appl Social Sci, GH311, Kowloon, Hong Kong, Peoples R China.
EM ssknlam@polyu.edu.hk
FU Departmental General Research Fund from the Hong Kong Polytechnic
   University
FX This study was supported by the Departmental General Research Fund from
   the Hong Kong Polytechnic University. We extend our deepest gratitude to
   the participating school, and especially to all of the student and
   parent/guardian participants, the principal, coordinating teachers, and
   administrative staff. Part of this study was presented at the 8th
   International Congress of Cognitive Psychotherapy on June 26, 2014.
NR 93
TC 2
Z9 2
U1 3
U2 48
PU SPRINGER
PI NEW YORK
PA 233 SPRING ST, NEW YORK, NY 10013 USA
SN 1062-1024
EI 1573-2843
J9 J CHILD FAM STUD
JI J. Child Fam. Stud.
PD NOV
PY 2016
VL 25
IS 11
BP 3293
EP 3308
DI 10.1007/s10826-016-0483-9
PG 16
WC Family Studies; Psychology, Developmental; Psychiatry
SC Family Studies; Psychology; Psychiatry
GA DZ8JT
UT WOS:000386117400011
DA 2020-02-16
ER

PT J
AU Okamura, KH
   Ebesutani, C
   Bloom, R
   Higa-McMillan, CK
   Nakamura, BJ
   Chorpita, BF
AF Okamura, Kelsie H.
   Ebesutani, Chad
   Bloom, Rachel
   Higa-McMillan, Charmaine K.
   Nakamura, Brad J.
   Chorpita, Bruce F.
TI Differences in Internalizing Symptoms Across Specific Ethnic Minority
   Groups: An Analysis Across Chinese American, Filipino American, Japanese
   American, Native Hawaiian, and White Youth
SO JOURNAL OF CHILD AND FAMILY STUDIES
LA English
DT Article
DE Youth; Anxiety; Depression; Ethnicity; MIMIC CFA
ID REVISED CHILD ANXIETY; SCALE-PARENT VERSION; SUPPLEMENT NCS-A;
   SOCIOECONOMIC-STATUS; DEPRESSION SCALE; PSYCHOMETRIC ANALYSIS;
   MENTAL-HEALTH; CLINICAL-SAMPLE; ADOLESCENTS; DISORDERS
AB Research to date on child and adolescent anxiety and depression have focused predominantly on major ethnic groups. Very few studies to date have been conducted on specific ethnic minority groups and the relatively few studies on these ethnic minority samples have produced mixed findings. The following question therefore still remains: Do specific ethnic subgroups differ with respect to their expression of anxiety and depression? And do these differences differ as a function of reporter type (i.e., youth versus parent)? If the expression of internalizing symptoms differs across specific ethnic subgroups, these differences could inform approaches to assessing and treating these populations. In the current study, we therefore examined ethnic differences in anxiety and depression symptoms in ethnic subgroups. A total of 629 children and adolescents from various public and private schools, aged 8-18 years (M = 12.37, SD = 2.8) and their caregivers completed anxiety and depression scales. Multiple indicators, multiple causes confirmatory factor analysis revealed that the following specific ethic subgroups were associated with significantly greater anxiety and depression relative to Caucasian youth: Chinese American, Filipino American, Japanese American, and Native Hawaiian. These results were found only among parent (but not youth) reports. Age and low SES status was also associated with more internalizing problems among Chinese, Filipino, and Japanese American youth. Implications related to ethnic minority subgroup differences and the role of multi-informant reports in understanding the relationship between anxiety, depression and ethnic minority subgroups are discussed.
C1 [Okamura, Kelsie H.; Nakamura, Brad J.] Univ Hawaii Manoa, Dept Psychol, Honolulu, HI 96822 USA.
   [Ebesutani, Chad] Duksung Womens Univ, Dept Psychol, 33,Samyang Ro 144 Gil,419 Ssangmun Dong, Seoul 132714, South Korea.
   [Bloom, Rachel] Johns Hopkins Univ, Sch Med, Baltimore, MD USA.
   [Higa-McMillan, Charmaine K.] Univ Hawaii, Dept Psychol, Hilo, HI 96720 USA.
   [Chorpita, Bruce F.] Univ Calif Los Angeles, Dept Psychol, Los Angeles, CA USA.
RP Ebesutani, C (reprint author), Duksung Womens Univ, Dept Psychol, 33,Samyang Ro 144 Gil,419 Ssangmun Dong, Seoul 132714, South Korea.
EM ebesutani@duksung.ac.kr
NR 81
TC 5
Z9 5
U1 1
U2 15
PU SPRINGER
PI NEW YORK
PA 233 SPRING ST, NEW YORK, NY 10013 USA
SN 1062-1024
EI 1573-2843
J9 J CHILD FAM STUD
JI J. Child Fam. Stud.
PD NOV
PY 2016
VL 25
IS 11
BP 3353
EP 3366
DI 10.1007/s10826-016-0488-4
PG 14
WC Family Studies; Psychology, Developmental; Psychiatry
SC Family Studies; Psychology; Psychiatry
GA DZ8JT
UT WOS:000386117400016
DA 2020-02-16
ER

PT J
AU van der Pol, LD
   Groeneveld, MG
   Endendijk, JJ
   van Berkel, SR
   Hallers-Haalboom, ET
   Bakermans-Kranenburg, MJ
   Mesman, J
AF van der Pol, Lotte D.
   Groeneveld, Marleen G.
   Endendijk, Joyce J.
   van Berkel, Sheila R.
   Hallers-Haalboom, Elizabeth T.
   Bakermans-Kranenburg, Marian J.
   Mesman, Judi
TI Associations Between Fathers' and Mothers' Psychopathology Symptoms,
   Parental Emotion Socialization, and Preschoolers' Social-Emotional
   Development
SO JOURNAL OF CHILD AND FAMILY STUDIES
LA English
DT Article
DE Parental psychopathology symptoms; Emotion socialization; Fathers;
   Mothers; Child social-emotional development
ID PATERNAL DEPRESSIVE SYMPTOMS; GENDER-DIFFERENCES; MATERNAL DEPRESSION;
   CHILD ADJUSTMENT; INFANT DISTRESS; YOUNG-CHILDREN; CO-RUMINATION;
   STILL-FACE; BEHAVIOR; STRESS
AB In this study we tested whether the relation between fathers' and mothers' psychopathology symptoms and child social-emotional development was mediated by parents' use of emotion talk about negative emotions in a sample of 241 two-parent families. Parents' internalizing and externalizing problems were measured with the Adult Self Report and parental emotion talk was observed while they discussed a picture book with their children (child age: 3 years). Children's parent-reported internalizing and externalizing problems and observed prosocial behaviors were assessed at the age of 3 years and again 12 months later. We found that mothers' use of emotion talk partially mediated the positive association between fathers' internalizing problems and child internalizing problems. Fathers' internalizing problems predicted more elaborative mother-child discussions about negative emotions, which in turn predicted more internalizing problems in children a year later. Mothers' externalizing problems directly predicted more internalizing and externalizing problems in children. These findings emphasize the importance of examining the consequences of parental psychological difficulties for child development from a family-wide perspective.
C1 [van der Pol, Lotte D.; Groeneveld, Marleen G.; Endendijk, Joyce J.; van Berkel, Sheila R.; Hallers-Haalboom, Elizabeth T.; Bakermans-Kranenburg, Marian J.; Mesman, Judi] Leiden Univ, Ctr Child & Family Studies, POB 9555, NL-2300 RB Leiden, Netherlands.
RP Mesman, J (reprint author), Leiden Univ, Ctr Child & Family Studies, POB 9555, NL-2300 RB Leiden, Netherlands.
EM mesmanj@fsw.leidenuniv.nl
OI , marian/0000-0001-7763-0711
FU European Research Council Starting GrantEuropean Research Council (ERC)
   [240885]; Netherlands Organization for Scientific Research
   (VICI)Netherlands Organization for Scientific Research (NWO)
   [453-09-003]
FX This research was supported by a European Research Council Starting
   Grant awarded to Judi Mesman (project # 240885). Marian J.
   Bakermans-Kranenburg was supported by the Netherlands Organization for
   Scientific Research (VICI Grant 453-09-003).
NR 84
TC 12
Z9 12
U1 1
U2 33
PU SPRINGER
PI NEW YORK
PA 233 SPRING ST, NEW YORK, NY 10013 USA
SN 1062-1024
EI 1573-2843
J9 J CHILD FAM STUD
JI J. Child Fam. Stud.
PD NOV
PY 2016
VL 25
IS 11
BP 3367
EP 3380
DI 10.1007/s10826-016-0490-x
PG 14
WC Family Studies; Psychology, Developmental; Psychiatry
SC Family Studies; Psychology; Psychiatry
GA DZ8JT
UT WOS:000386117400017
PM 27795659
OA Green Published, Other Gold
DA 2020-02-16
ER

PT J
AU Santesteban-Echarri, O
   Eisenberg, RE
   Bird, HR
   Canino, GJ
   Duarte, CS
AF Santesteban-Echarri, Olga
   Eisenberg, Ruth E.
   Bird, Hector R.
   Canino, Glorisa J.
   Duarte, Cristiane S.
TI Family Structure, Transitions and Psychiatric Disorders Among Puerto
   Rican Children
SO JOURNAL OF CHILD AND FAMILY STUDIES
LA English
DT Article
DE Cohabitation; Externalizing disorders; Family structure; Family
   transitions; Internalizing disorders
ID DIAGNOSTIC INTERVIEW SCHEDULE; DISRUPTIVE BEHAVIOR DISORDERS;
   UNITED-STATES; PARTNERSHIP INSTABILITY; ADOLESCENT ADJUSTMENT; LIVING
   ARRANGEMENTS; RACE DIFFERENCES; BOYS ADJUSTMENT; PARENT FAMILIES;
   DISC-IV
AB This paper examines whether family structure and its transitions are associated with internalizing and externalizing psychiatric disorders among Puerto Rican-origin children. It uses longitudinal data (three waves) from the Boricua Youth Study, which includes probability samples of children in the South Bronx (New York) and San Juan (Puerto Rico) (n = 2,142). We also examine factors which may explain how family structure and transitions may be related to child psychiatric disorders. Our results show that for both internalizing and externalizing disorders there were no significant differences between children of cohabiting (biological or step) parents or of single parents compared to children of married biological parents. In Puerto Rico only, transitioning once from a two-parent family to a single-parent family was related to child internalizing disorders. Family transitions were not associated with externalizing disorders at either site. Context may be an important factor shaping the risk that family dissolution is followed by an internalizing disorder among children.
C1 [Santesteban-Echarri, Olga; Eisenberg, Ruth E.; Bird, Hector R.; Duarte, Cristiane S.] Columbia Univ, Div Child & Adolescent Psychiat, 1051 Riverside Dr,Unit 43,Room 5223, New York, NY 10032 USA.
   [Santesteban-Echarri, Olga; Eisenberg, Ruth E.; Bird, Hector R.; Duarte, Cristiane S.] Columbia Univ, New York State Psychiat Inst, Med Ctr, 1051 Riverside Dr,Unit 43,Room 5223, New York, NY 10032 USA.
   [Santesteban-Echarri, Olga] Univ Rovira & Virgili, Fac Ciencias Educ & Psicol, Tarragona, Spain.
   [Canino, Glorisa J.] Univ Puerto Rico, Sch Med, Behav Sci Res Inst, San Juan, PR 00936 USA.
RP Duarte, CS (reprint author), Columbia Univ, Div Child & Adolescent Psychiat, 1051 Riverside Dr,Unit 43,Room 5223, New York, NY 10032 USA.; Duarte, CS (reprint author), Columbia Univ, New York State Psychiat Inst, Med Ctr, 1051 Riverside Dr,Unit 43,Room 5223, New York, NY 10032 USA.
EM duartec@nyspi.columbia.edu
RI Santesteban-Echarri, Olga/P-6657-2014
OI Santesteban-Echarri, Olga/0000-0003-2677-6125
FU National Institute of HealthUnited States Department of Health & Human
   ServicesNational Institutes of Health (NIH) - USA [MH56401, DA033172,
   AA020191, HD060072, MH098374]; Advanced Training Fellowship in Child and
   Adolescent Psychiatry and Psychology from The Alicia Koplowitz
   Foundation (Spain)
FX The Boricua Youth Study has been supported by the National Institute of
   Health [MH56401 (Bird), DA033172 (Duarte), AA020191 (Duarte), HD060072
   (Martins, Duarte, Canino) and MH098374 (Alegria, Canino, Duarte). The
   first author, Ms. Santesteban, has been supported by an Advanced
   Training Fellowship in Child and Adolescent Psychiatry and Psychology
   from The Alicia Koplowitz Foundation (Spain) for the completion of her
   fellowship and PhD Dissertation.
NR 74
TC 0
Z9 0
U1 0
U2 10
PU SPRINGER
PI NEW YORK
PA 233 SPRING ST, NEW YORK, NY 10013 USA
SN 1062-1024
EI 1573-2843
J9 J CHILD FAM STUD
JI J. Child Fam. Stud.
PD NOV
PY 2016
VL 25
IS 11
BP 3417
EP 3429
DI 10.1007/s10826-016-0498-2
PG 13
WC Family Studies; Psychology, Developmental; Psychiatry
SC Family Studies; Psychology; Psychiatry
GA DZ8JT
UT WOS:000386117400021
PM 28713212
OA Green Accepted
DA 2020-02-16
ER

PT J
AU Ayer, L
   Woldetsadik, MA
   Malsberger, R
   Burgette, LF
   Kohl, PL
AF Ayer, Lynsay
   Woldetsadik, Mahlet A.
   Malsberger, Rosalie
   Burgette, Lane F.
   Kohl, Patricia L.
TI Who Are the Men Caring for Maltreated Youth? Male Primary Caregivers in
   the Child Welfare System
SO CHILD MALTREATMENT
LA English
DT Article
DE caregivers; child welfare; child maltreatment; psychopathology;
   parenting
ID GENDER-DIFFERENCES; CORPORAL PUNISHMENT; SUBSTANCE-ABUSE; RISK-FACTORS;
   FATHERS; DEPRESSION; HEALTH; INVOLVEMENT; BEHAVIOR; POVERTY
AB The goal of this study is to better understand the characteristics of men who act as primary caregivers of maltreated children. We examined differences between male primary caregivers (fathers) for youth involved in the child welfare system and female primary caregivers (mothers). We conducted secondary data analyses of the National Survey of Child and Adolescent Well-Being-II baseline data. Overall, primary caregiving fathers and mothers were more similar than different, though a few differences were revealed. Compared to mothers, fathers tended to be older and were more likely to be employed, with a higher household income and older children. Fathers and mothers did not differ in terms of depression or parenting behavior, but there was evidence that mothers have more problems with drug use compared to fathers. Compared to fathers, mothers reported higher levels of internalizing and externalizing problems in their children. Children with male primary caregivers were more likely to have experienced physical abuse but less likely to have experienced emotional abuse or witnessed domestic violence than children with female primary caregivers. These findings may help to inform researchers, practitioners, and policy makers on how to address the needs of male caregivers and their children.
C1 [Ayer, Lynsay; Malsberger, Rosalie; Burgette, Lane F.] RAND Corp, Arlington, VA 22202 USA.
   [Woldetsadik, Mahlet A.] RAND Corp, Santa Monica, CA USA.
   [Kohl, Patricia L.] Washington Univ, St Louis, MO USA.
RP Ayer, L (reprint author), RAND Corp, Arlington, VA 22202 USA.
EM lynsay_ayer@rand.org
OI Burgette, Lane/0000-0001-5945-1760; Woldetsadik,
   Mahlet/0000-0001-7780-2915
FU National Institutes of Health (NIH)United States Department of Health &
   Human ServicesNational Institutes of Health (NIH) - USA [R03MH101542]
FX The author(s) disclosed receipt of the following financial support for
   the research, authorship, and/or publication of this article: This study
   was supported by the National Institutes of Health (NIH), R03MH101542.
NR 52
TC 2
Z9 2
U1 0
U2 13
PU SAGE PUBLICATIONS INC
PI THOUSAND OAKS
PA 2455 TELLER RD, THOUSAND OAKS, CA 91320 USA
SN 1077-5595
EI 1552-6119
J9 CHILD MALTREATMENT
JI Child Maltreatment
PD NOV
PY 2016
VL 21
IS 4
BP 278
EP 287
DI 10.1177/1077559516664985
PG 10
WC Family Studies; Social Work
SC Family Studies; Social Work
GA DZ7PB
UT WOS:000386057200002
PM 27554362
OA Green Accepted
DA 2020-02-16
ER

PT J
AU Bai, GJ
   Leon, SC
   Garbarino, J
   Fuller, AK
AF Bai, Grace Jhe
   Leon, Scott C.
   Garbarino, James
   Fuller, Anne K.
TI The Protective Effect of Kinship Involvement on the Adjustment of Youth
   in Foster Care
SO CHILD MALTREATMENT
LA English
DT Article
DE kinship involvement; foster care; adjustment; family; youth;
   maltreatment
ID MENTAL-HEALTH PROBLEMS; OF-THE-LITERATURE; AFRICAN-AMERICAN; CHILD
   MALTREATMENT; SOCIAL SUPPORT; HOUSEHOLD DYSFUNCTION; SUBSTANCE USE;
   SEXUAL-ABUSE; FAMILY; ADOLESCENTS
AB Child maltreatment and family dysfunction (e.g., conflict) can have a long-term deleterious impact on youth well-being. Using a child welfare sample, this study examined whether dysfunction in the nuclear family of origin was associated with adjustment problems, including internalizing and externalizing behavior problems, beyond the effect of child maltreatment, and whether extended family (kinship) involvement protected against youth's adjustment problems. Participants included 171 children and adolescents (mean age = 10.15; 50.3% female) who entered foster care due to child maltreatment. Results indicated that greater dysfunction in the nuclear family of origin and child maltreatment were independently associated with greater internalizing and externalizing behavior problems. Results also showed that kinship involvement was protective against externalizing behavior problems. Moreover, kinship involvement buffered the association between dysfunction in family of origin and internalizing behaviors only at low levels of family dysfunction. These results support policies that encourage the involvement of extended and noncustodial family members in the lives of maltreated youth following their entry into foster care.
C1 [Bai, Grace Jhe; Leon, Scott C.; Garbarino, James; Fuller, Anne K.] Loyola Univ, Dept Psychol, 1032 West Sheridan Rd,Coffey Hall 202, Chicago, IL USA.
RP Bai, GJ (reprint author), Loyola Univ, Dept Psychol, 1032 West Sheridan Rd,Coffey Hall 202, Chicago, IL USA.
EM gjhe@luc.edu
NR 51
TC 4
Z9 4
U1 1
U2 6
PU SAGE PUBLICATIONS INC
PI THOUSAND OAKS
PA 2455 TELLER RD, THOUSAND OAKS, CA 91320 USA
SN 1077-5595
EI 1552-6119
J9 CHILD MALTREATMENT
JI Child Maltreatment
PD NOV
PY 2016
VL 21
IS 4
BP 288
EP 297
DI 10.1177/1077559516669043
PG 10
WC Family Studies; Social Work
SC Family Studies; Social Work
GA DZ7PB
UT WOS:000386057200003
PM 30209968
DA 2020-02-16
ER

PT J
AU Aldao, A
   Gee, DG
   De Los Reyes, A
   Seager, I
AF Aldao, Amelia
   Gee, Dylan G.
   De Los Reyes, Andres
   Seager, Ilana
TI Emotion regulation as a transdiagnostic factor in the development of
   internalizing and externalizing psychopathology: Current and future
   directions
SO DEVELOPMENT AND PSYCHOPATHOLOGY
LA English
DT Article
ID ATTENTION-DEFICIT/HYPERACTIVITY DISORDER; GENERALIZED ANXIETY DISORDER;
   AMYGDALA-PREFRONTAL CIRCUITRY; ADOLESCENT MENTAL-HEALTH; BORDERLINE
   PERSONALITY-DISORDER; RESPIRATORY SINUS ARRHYTHMIA; MAJOR DEPRESSIVE
   DISORDER; RESEARCH-DOMAIN-CRITERIA; HEART-RATE-VARIABILITY;
   SCHOOL-AGE-CHILDREN
AB In response to rapidly growing rates of comorbidity among psychiatric disorders, clinical scientists have become interested in identifying transdiagnostic processes that can help explain dysfunction across diagnostic categories (e.g., Kring & Sloan, 2009). One factor that has received a great deal of attention is that of emotion regulation, namely, the ability to modulate the intensity and/or duration of emotional states (e.g., Cicchetti, Ackerman, & Izard, 1995; Gross, 1998). Recent theoretical and empirical work has begun to emphasize the role that emotion regulation plays in the temporal comorbidity between internalizing and externalizing conditions (e.g., Aldao & De Los Reyes, 2015; De Los Reyes & Aldao, 2015; Drabick & Kendall, 2010; Jarrett & Ollendick, 2008; Patrick & Hajcak, 2016). However, close inspection of this work reveals two very pertinent areas of growth: (a) this literature is characterized by mixed findings that are likely explained, in part, by methodological heterogeneity; and (b) emotion regulation tends to be studied in relatively narrow terms. To address these issues, we provide a series of recommendations for facilitating cross-study comparisons and leveraging multifaceted approaches to studying emotion regulation processes within a developmental psychopathology framework. We hope that our perspective can enhance the organization and growth of this very important area of inquiry, and ultimately result in more effective prevention and treatment programs.
C1 [Aldao, Amelia; Seager, Ilana] Ohio State Univ, Columbus, OH 43210 USA.
   [Gee, Dylan G.] Yale Univ, New Haven, CT 06520 USA.
   [De Los Reyes, Andres] Univ Maryland, College Pk, MD 20742 USA.
RP Aldao, A (reprint author), Ohio State Univ, Dept Psychol, 1835 Neil Ave, Columbus, OH 43210 USA.
EM aldao.1@osu.edu
RI De Los Reyes, Andres/B-4812-2008
OI De Los Reyes, Andres/0000-0003-0214-983X; Seager,
   Ilana/0000-0002-3369-1317; Gee, Dylan/0000-0002-3685-2710
FU NIH HHSUnited States Department of Health & Human ServicesNational
   Institutes of Health (NIH) - USA [DP5 OD021370]
NR 244
TC 42
Z9 43
U1 4
U2 77
PU CAMBRIDGE UNIV PRESS
PI NEW YORK
PA 32 AVENUE OF THE AMERICAS, NEW YORK, NY 10013-2473 USA
SN 0954-5794
EI 1469-2198
J9 DEV PSYCHOPATHOL
JI Dev. Psychopathol.
PD NOV
PY 2016
VL 28
IS 4
SI SI
BP 927
EP 946
DI 10.1017/S0954579416000638
PN 1
PG 20
WC Psychology, Developmental
SC Psychology
GA EA2QH
UT WOS:000386438900004
PM 27739387
DA 2020-02-16
ER

PT J
AU Snyder, J
   Gewirtz, A
   Schrepferman, L
   Gird, SR
   Quattlebaum, J
   Pauldine, MR
   Elish, K
   Zamir, O
   Hayes, C
AF Snyder, James
   Gewirtz, Abigail
   Schrepferman, Lynn
   Gird, Suzanne R.
   Quattlebaum, Jamie
   Pauldine, Michael R.
   Elish, Katie
   Zamir, Osnat
   Hayes, Charles
TI Parent-child relationship quality and family transmission of parent
   posttraumatic stress disorder symptoms and child externalizing and
   internalizing symptoms following fathers' exposure to combat trauma
SO DEVELOPMENT AND PSYCHOPATHOLOGY
LA English
DT Article
ID EMOTION REGULATION DIFFICULTIES; NATIONAL COMORBIDITY SURVEY; ACTION
   QUESTIONNAIRE-II; PSYCHOMETRIC PROPERTIES; EXPERIENTIAL AVOIDANCE;
   NEGATIVE EMOTIONALITY; RESILIENCE INVENTORY; MILITARY FAMILIES;
   EFFORTFUL CONTROL; INTEGRATED MODEL
AB Transactional cascades among child internalizing and externalizing symptoms, and fathers' and mothers' posttraumatic stress disorder (PTSD) symptoms were examined in a sample of families with a male parent who had been deployed to recent military conflicts in the Middle East. The role of parents' positive engagement and coercive interaction with their child, and family members' emotion regulation were tested as processes linking cascades of parent and child symptoms. A subsample of 183 families with deployed fathers and nondeployed mothers and their 4- to 13-year-old children who participated in a randomized control trial intervention (After Deployment: Adaptive Parenting Tools) were assessed at baseline prior to intervention, and at 12 and 24 months after baseline, using parent reports of their own and their child's symptoms. Parents' observed behavior during interaction with their children was coded using a multimethod approach at each assessment point. Reciprocal cascades among fathers' and mothers' PTSD symptoms, and child internalizing and externalizing symptoms, were observed. Fathers' and mothers' positive engagement during parent-child interaction linked their PTSD symptoms and their child's internalizing symptoms. Fathers' and mothers' coercive behavior toward their child linked their PTSD symptoms and their child's externalizing symptoms. Each family member's capacity for emotion regulation was associated with his or her adjustment problems at baseline. Implications for intervention, and for research using longitudinal models and a family-systems perspective of co-occurrence and cascades of symptoms across family members are described.
C1 [Snyder, James; Schrepferman, Lynn; Gird, Suzanne R.; Quattlebaum, Jamie; Pauldine, Michael R.; Elish, Katie; Hayes, Charles] Wichita State Univ, Wichita, KS 67260 USA.
   [Gewirtz, Abigail; Zamir, Osnat] Univ Minnesota, Minneapolis, MN 55455 USA.
RP Gewirtz, A (reprint author), Univ Minnesota, Dept Family Social Sci, Inst Child Dev, 290 McNeal Hall,1985 Buford Ave, St Paul, MN 55108 USA.; Gewirtz, A (reprint author), Univ Minnesota, Inst Translat Res Childrens Mental Hlth, 290 McNeal Hall,1985 Buford Ave, St Paul, MN 55108 USA.
EM agewirtz@umn.edu
RI Gewirtz, Abigail/I-1053-2019
OI Gewirtz, Abigail/0000-0001-7376-2952; Zamir, Osnat/0000-0003-2542-040X
FU National Institute for Drug AbuseUnited States Department of Health &
   Human ServicesNational Institutes of Health (NIH) - USANIH National
   Institute on Drug Abuse (NIDA) [R01 DA030114, R21 DA034166]
FX This research was supported by funding from the National Institute for
   Drug Abuse Grants R01 DA030114 and R21 DA034166.
NR 80
TC 12
Z9 12
U1 1
U2 26
PU CAMBRIDGE UNIV PRESS
PI NEW YORK
PA 32 AVENUE OF THE AMERICAS, NEW YORK, NY 10013-2473 USA
SN 0954-5794
EI 1469-2198
J9 DEV PSYCHOPATHOL
JI Dev. Psychopathol.
PD NOV
PY 2016
VL 28
IS 4
SI SI
BP 947
EP 969
DI 10.1017/S095457941600064X
PN 1
PG 23
WC Psychology, Developmental
SC Psychology
GA EA2QH
UT WOS:000386438900005
PM 27739388
OA Green Accepted
DA 2020-02-16
ER

PT J
AU Hankin, BL
   Snyder, HR
   Gulley, LD
   Schweizer, TH
   Bijttebier, P
   Nelis, S
   Toh, G
   Vasey, MW
AF Hankin, Benjamin L.
   Snyder, Hannah R.
   Gulley, Lauren D.
   Schweizer, Tina H.
   Bijttebier, Patricia
   Nelis, Sabine
   Toh, Gim
   Vasey, Michael W.
TI Understanding comorbidity among internalizing problems: Integrating
   latent structural models of psychopathology and risk mechanisms
SO DEVELOPMENT AND PSYCHOPATHOLOGY
LA English
DT Article
ID HEART-RATE-VARIABILITY; MAJOR DEPRESSIVE DISORDER; SUBSTANCE USE
   DISORDERS; GENERALIZED ANXIETY DISORDER; COMMON MENTAL-DISORDERS; DSM-IV
   DISORDERS; EXECUTIVE FUNCTION; COGNITIVE VULNERABILITY;
   INDIVIDUAL-DIFFERENCES; NEGATIVE EMOTIONALITY
AB It is well known that comorbidity is the rule, not the exception, for categorically defined psychiatric disorders, and this is also the case for internalizing disorders of depression and anxiety. This theoretical review paper addresses the ubiquity of comorbidity among internalizing disorders. Our central thesis is that progress in understanding this co-occurrence can be made by employing latent dimensional structural models that organize psychopathology as well as vulnerabilities and risk mechanisms and by connecting the multiple levels of risk and psychopathology outcomes together. Different vulnerabilities and risk mechanisms are hypothesized to predict different levels of the structural model of psychopathology. We review the present state of knowledge based on concurrent and developmental sequential comorbidity patterns among common discrete psychiatric disorders in youth, and then we advocate for the use of more recent bifactor dimensional models of psychopathology (e.g., p factor; Caspi et al., 2014) that can help to explain the co-occurrence among internalizing symptoms. In support of this relatively novel conceptual perspective, we review six exemplar vulnerabilities and risk mechanisms, including executive function, information processing biases, cognitive vulnerabilities, positive and negative affectivity aspects of temperament, and autonomic dysregulation, along with the developmental occurrence of stressors in different domains, to show how these vulnerabilities can predict the general latent psychopathology factor, a unique latent internalizing dimension, as well as specific symptom syndrome manifestations.
C1 [Hankin, Benjamin L.; Schweizer, Tina H.] Univ Illinois, Champaign, IL USA.
   [Snyder, Hannah R.] Brandeis Univ, Waltham, MA 02254 USA.
   [Gulley, Lauren D.] Univ Washington, Seattle, WA 98195 USA.
   [Bijttebier, Patricia; Nelis, Sabine] Katholieke Univ Leuven, Leuven, Belgium.
   [Toh, Gim; Vasey, Michael W.] Ohio State Univ, Columbus, OH 43210 USA.
RP Hankin, BL (reprint author), Univ Illinois, Dept Psychol, 603 East Daniel St, Champaign, IL 61820 USA.
EM hankinb@illinois.edu
RI Toh, Gim/K-4909-2019
OI Snyder, Hannah/0000-0003-2853-3557
FU NIMHUnited States Department of Health & Human ServicesNational
   Institutes of Health (NIH) - USANIH National Institute of Mental Health
   (NIMH) [R01MH077195, R01MH105501, R21MH102210, F32MH098481]
FX This work was supported by NIMH Grants R01MH077195, R01MH105501, and
   R21MH102210 (to B.L.H) and Grant F32MH098481 (to H.S.). The content is
   solely the responsibility of the authors and does not necessarily
   represent the official views of the National Institute of Mental Health
   or the National Institutes of Health. The authors report no conflicts of
   interest.
NR 253
TC 27
Z9 27
U1 3
U2 26
PU CAMBRIDGE UNIV PRESS
PI NEW YORK
PA 32 AVENUE OF THE AMERICAS, NEW YORK, NY 10013-2473 USA
SN 0954-5794
EI 1469-2198
J9 DEV PSYCHOPATHOL
JI Dev. Psychopathol.
PD NOV
PY 2016
VL 28
IS 4
SI SI
BP 987
EP 1012
DI 10.1017/S0954579416000663
PN 1
PG 26
WC Psychology, Developmental
SC Psychology
GA EA2QH
UT WOS:000386438900007
PM 27739389
OA Green Accepted
DA 2020-02-16
ER

PT J
AU Owens, EB
   Hinshaw, SP
AF Owens, Elizabeth B.
   Hinshaw, Stephen P.
TI Pathways from neurocognitive vulnerability to co-occurring internalizing
   and externalizing problems among women with and without
   attention-deficit/hyperactivity disorder followed prospectively for 16
   years
SO DEVELOPMENT AND PSYCHOPATHOLOGY
LA English
DT Article
ID DEFICIT HYPERACTIVITY DISORDER; MAJOR DEPRESSIVE DISORDER; EXECUTIVE
   FUNCTION; LEARNING-DISABILITIES; SELF-CONTROL; PEER REJECTION;
   RISK-FACTORS; ACADEMIC-PERFORMANCE; EMOTION REGULATION; BEHAVIOR
   PROBLEMS
AB Using a sample of 228 females with and without childhood attention-deficit/hyperactivity disorder followed prospectively across 16 years, we measured childhood neurocognitive vulnerability via executive dysfunction using teacher-reported cognitive and learning problems. We then ascertained relations between dimensionally measured internalizing and externalizing psychopathology during adulthood and showed that childhood neurocognitive vulnerability reliably predicted such associated psychopathology. We identified six serial mediation pathways from childhood neurocognitive vulnerability to adult psychopathology through three early- and late-adolescent domains: individual (self-control and delay of gratification), peer (rejection/conflict and acceptance/friendship), and school (academic performance and school failure). The serial indirect effects occurred for the pathways from childhood neurocognitive vulnerability through early-adolescent academic performance, to late-adolescent school failure, to adult associated psychopathology, and from neurocognitive vulnerability through adolescent self-control and then the ability to delay gratification, to adult psychopathology. Furthermore, these indirect effects, plus two others, were moderated by parental distress during childhood and early adolescence, such that under conditions of high distress, the serial indirect effects were weaker than when parental distress was low. We discuss the potential importance of behavioral self-regulation and educational success for later psychological functioning, especially among girls, as well as implications for ontogenic process models of psychopathology.
C1 [Owens, Elizabeth B.; Hinshaw, Stephen P.] Univ Calif Berkeley, Berkeley, CA 94720 USA.
RP Owens, EB (reprint author), Univ Calif Berkeley, Inst Human Dev, 1225 Tolman Hall, Berkeley, CA 94720 USA.
EM lizowens@berkeley.edu
NR 149
TC 6
Z9 6
U1 5
U2 12
PU CAMBRIDGE UNIV PRESS
PI NEW YORK
PA 32 AVENUE OF THE AMERICAS, NEW YORK, NY 10013-2473 USA
SN 0954-5794
EI 1469-2198
J9 DEV PSYCHOPATHOL
JI Dev. Psychopathol.
PD NOV
PY 2016
VL 28
IS 4
SI SI
BP 1013
EP 1031
DI 10.1017/S0954579416000675
PN 1
PG 19
WC Psychology, Developmental
SC Psychology
GA EA2QH
UT WOS:000386438900008
PM 27739390
DA 2020-02-16
ER

PT J
AU Willner, CJ
   Gatzke-Kopp, LM
   Bray, BC
AF Willner, Cynthia J.
   Gatzke-Kopp, Lisa M.
   Bray, Bethany C.
TI The dynamics of internalizing and externalizing comorbidity across the
   early school years
SO DEVELOPMENT AND PSYCHOPATHOLOGY
LA English
DT Article
ID BEHAVIORAL EMOTIONAL-PROBLEMS; RATED CHILD-BEHAVIOR; NATIONAL US SAMPLE;
   SEROTONIN TRANSPORTER; CONDUCT PROBLEMS; DEVELOPMENTAL CASCADES;
   DISORDER PREVALENCE; ELEMENTARY-SCHOOL; FUTURE-DIRECTIONS;
   CLUSTER-ANALYSIS
AB High rates of comorbidity are observed between internalizing and externalizing problems, yet the developmental dynamics of comorbid symptom presentations are not yet well understood. This study explored the developmental course of latent profiles of internalizing and externalizing symptoms across kindergarten, first grade, and second grade. The sample consisted of 336 children from an urban, low-income community, selected based on relatively high (61%) or low (39%) aggressive/oppositional behavior problems at school entry (64% male; 70% African American, 20% Hispanic). Teachers reported on children's symptoms in each year. An exploratory latent profile analysis of children's scores on aggression/oppositionality, hyperactivity/inattention, anxiety, and social withdrawal symptom factors revealed four latent symptom profiles: comorbid (48% of the sample in each year), internalizing (19%-23%), externalizing (21%-22%), and well-adjusted (7%-11%). The developmental course of these symptom profiles was examined using a latent transition analysis, which revealed remarkably high continuity in the comorbid symptom profile (89% from one year to the next) and moderately high continuity in both the internalizing and externalizing profiles (80% and 71%, respectively). Internalizing children had a 20% probability of remitting to the well-adjusted profile by the following year, whereas externalizing children had a 25% probability of transitioning to the comorbid profile. These results are consistent with the hypothesis that a common vulnerability factor contributes to developmentally stable internalizing-externalizing comorbidity, while also suggesting that some children with externalizing symptoms are at risk for subsequently accumulating internalizing symptoms.
C1 [Willner, Cynthia J.; Gatzke-Kopp, Lisa M.; Bray, Bethany C.] Penn State Univ, University Pk, PA 16802 USA.
RP Willner, CJ (reprint author), Yale Univ, Sch Med, Yale Child Study Ctr, 230 South Frontage Rd,NIHB G03, New Haven, CT 06520 USA.
EM cynthia.willner@yale.edu
OI Gatzke-Kopp, Lisa/0000-0003-4470-4555; Bray, Bethany/0000-0001-8627-3939
FU Pennsylvania Department of Health; Social Science Research Institute at
   Pennsylvania State University; Institute of Education SciencesUS
   Department of Education [R305B090007]; National Institute on Drug
   AbuseUnited States Department of Health & Human ServicesNational
   Institutes of Health (NIH) - USANIH National Institute on Drug Abuse
   (NIDA) [P50-DA10075, P50-DA039838]
FX Data collection for this project was funded by grants from the
   Pennsylvania Department of Health and the Social Science Research
   Institute at Pennsylvania State University (to L.M.G.-K.). This paper
   was also supported by Grant R305B090007 from the Institute of Education
   Sciences (to C.W.) and Grants P50-DA10075 and P50-DA039838 from the
   National Institute on Drug Abuse (to B.C.B.). The authors thank Jennifer
   Ford for her extensive work in managing the complex data collection in
   this project, the numerous research assistants who contributed to this
   endeavor, and Jim Stieben for his generosity with the task software. The
   authors also acknowledge Mark Greenberg, Karen Bierman, and Robert Nix
   for their roles in designing, executing, overseeing, and managing the
   project from which these data are drawn.
NR 87
TC 12
Z9 12
U1 2
U2 18
PU CAMBRIDGE UNIV PRESS
PI NEW YORK
PA 32 AVENUE OF THE AMERICAS, NEW YORK, NY 10013-2473 USA
SN 0954-5794
EI 1469-2198
J9 DEV PSYCHOPATHOL
JI Dev. Psychopathol.
PD NOV
PY 2016
VL 28
IS 4
SI SI
BP 1033
EP 1052
DI 10.1017/S0954579416000687
PN 1
PG 20
WC Psychology, Developmental
SC Psychology
GA EA2QH
UT WOS:000386438900009
PM 27739391
OA Green Accepted
DA 2020-02-16
ER

PT J
AU Brumback, T
   Worley, M
   Nguyen-Louie, TT
   Squeglia, LM
   Jacobus, J
   Tapert, SF
AF Brumback, Ty
   Worley, Matthew
   Nguyen-Louie, Tam T.
   Squeglia, Lindsay M.
   Jacobus, Joanna
   Tapert, Susan F.
TI Neural predictors of alcohol use and psychopathology symptoms in
   adolescents
SO DEVELOPMENT AND PSYCHOPATHOLOGY
LA English
DT Article
ID SURFACE-BASED ANALYSIS; CORTICAL THICKNESS; BRAIN-DEVELOPMENT;
   RESPONSE-INHIBITION; SUBSTANCE USE; RISK-TAKING; PREFRONTAL CORTEX;
   COGNITIVE CONTROL; HEAVY-DRINKING; USE DISORDERS
AB Adolescence is a period marked by increases in risk taking, sensation seeking, and emotion dysregulation. Neurobiological models of adolescent development propose that lagging development in brain regions associated with affect and behavior control compared to regions associated with reward and emotion processing may underlie these behavioral manifestations. Cross-sectional studies have identified several functional brain networks that may contribute to risk for substance use and psychopathology in adolescents. Determining brain structure measures that prospectively predict substance use and psychopathology could refine our understanding of the mechanisms that contribute to these problems, and lead to improved prevention efforts. Participants (N = 265) were healthy substance-naive adolescents (ages 12-14) who underwent magnetic resonance imaging and then were followed annually for up to 13 years. Cortical thickness and surface area measures for three prefrontal regions (dorsolateral prefrontal cortex, inferior frontal gyrus, and orbitofrontal cortex) and three cortical regions from identified functional networks (anterior cingulate cortex, insular cortex, and parietal cortex) were used to predict subsequent binge drinking, externalizing symptoms, and internalizing symptoms. Thinner dorsolateral prefrontal cortex and inferior frontal cortex in early adolescence predicted more binge drinking and externalizing symptoms, respectively, in late adolescence (ps < .05). Having a family history of alcohol use disorder predicted more subsequent binge drinking and externalizing symptoms. Thinner parietal cortex, but not family history, predicted more subsequent internalizing symptoms (p < .05). This study emphasizes the temporal association between maturation of the salience, inhibition, and executive control networks in early adolescence and late adolescent behavior outcomes. Our findings indicate that developmental variations in these brain regions predate behavioral outcomes of substance use and psychopathology, and may therefore serve as prospective biomarkers of vulnerability.
C1 [Brumback, Ty; Worley, Matthew; Jacobus, Joanna; Tapert, Susan F.] Univ Calif San Diego, La Jolla, CA 92093 USA.
   [Brumback, Ty; Worley, Matthew; Jacobus, Joanna] VA San Diego Healthcare Syst, San Diego, CA USA.
   [Nguyen-Louie, Tam T.] Univ Calif San Diego, San Diego State Univ, La Jolla, CA 92093 USA.
   [Squeglia, Lindsay M.] Med Univ South Carolina, Charleston, SC USA.
RP Tapert, SF (reprint author), Univ Calif San Diego, Dept Psychiat, 9500 Gilman Dr, La Jolla, CA 92093 USA.
EM stapert@ucsd.edu
FU Office of Academic Affiliations, Department of Veterans AffairsUS
   Department of Veteran Affairs;  [R01 AA13419];  [U01 DA041089];  [U01
   AA021692];  [T32 AA013525]
FX Funding support was provided by Grants R01 AA13419, U01 DA041089, and
   U01 AA021692 (to S.F.T.); Grant T32 AA013525 (Riley, Principal
   Investigator; Nguyen, Fellow); and a fellowship provided by the Office
   of Academic Affiliations, Department of Veterans Affairs (to T.B.).
   Special thanks to the Adolescent Brain Imaging Project lab and the
   participating schools in the San Diego Unified School District and their
   families.
NR 59
TC 16
Z9 16
U1 1
U2 13
PU CAMBRIDGE UNIV PRESS
PI NEW YORK
PA 32 AVENUE OF THE AMERICAS, NEW YORK, NY 10013-2473 USA
SN 0954-5794
EI 1469-2198
J9 DEV PSYCHOPATHOL
JI Dev. Psychopathol.
PD NOV
PY 2016
VL 28
IS 4
SI SI
BP 1209
EP 1216
DI 10.1017/S0954579416000766
PN 1
PG 8
WC Psychology, Developmental
SC Psychology
GA EA2QH
UT WOS:000386438900017
PM 27739397
OA Green Accepted
DA 2020-02-16
ER

PT J
AU Wagner, NJ
   Mills-Koonce, WR
   Propper, CB
   Willoughby, MT
   Rehder, PD
   Moore, GA
   Cox, MJ
AF Wagner, Nicholas J.
   Mills-Koonce, W. Roger
   Propper, Cathi B.
   Willoughby, Michael T.
   Rehder, Pete D.
   Moore, Ginger A.
   Cox, Martha J.
TI Associations between Infant Behaviors during the Face-To-Face Still-Face
   Paradigm and Oppositional Defiant and Callous-Unemotional Behaviors in
   Early Childhood
SO JOURNAL OF ABNORMAL CHILD PSYCHOLOGY
LA English
DT Article
DE Oppositional defiant; Callous-unemotional; Infancy; Reactivity;
   Parenting
ID MUTUALLY RESPONSIVE ORIENTATION; EXTERNALIZING BEHAVIOR; EYE CONTACT;
   DEVELOPMENTAL PATHWAYS; INTERNALIZING PROBLEMS; ANTISOCIAL-BEHAVIOR;
   CONDUCT; TRAITS; ATTACHMENT; CHILDREN
AB Deficits in social orienting (i.e., gazing toward caregivers) during dyadic interactions and reactivity to stressful stimuli have been identified as behavioral correlates of oppositional defiant disorder (ODD) and callous-unemotional (CU) behaviors in older children. The goal of the current study was to investigate infants' mother-directed gaze and reactivity during the face-to-face and still-face episodes of the face-to-face stillface paradigm performed at 6 months in the prediction of ODD and CU behaviors in early childhood. Using data from the Durham Child Health and Development study (n = 206), hierarchical regression analyses revealed that infants' negative reactivity during the still-face episode and mother-directed gaze during the face-to-face episode predicted fewer ODD behaviors in early childhood. Examination of interaction effects suggested that mother-directed gaze attenuated the negative relation between reactivity and ODD and CU behaviors in early childhood. The current study is one of the first to extend downward the investigation of ODD and CU behaviors into infancy.
C1 [Wagner, Nicholas J.] Univ North Carolina Chapel Hill, Dept Psychol & Neurosci, CB 3270 Davie Hall,Room 217, Chapel Hill, NC 27599 USA.
   [Mills-Koonce, W. Roger; Rehder, Pete D.] Univ North Carolina Greensboro, Stone Bldg,Room 165E,POB 26170, Greensboro, NC 27402 USA.
   [Propper, Cathi B.] Univ North Carolina Chapel Hill, Ctr Dev Sci, 100 E Franklin St, Chapel Hill, NC 27599 USA.
   [Willoughby, Michael T.] RTI Int, 3040 Cornwallis Rd, Res Triangle Pk, NC 27709 USA.
   [Moore, Ginger A.] Penn State Univ, 140 Moore Bldg, University Pk, PA 16801 USA.
   [Cox, Martha J.] Univ North Carolina Chapel Hill, Dept Psychol & Neurosci, Campus Box 3270,215 Davie Hall, Chapel Hill, NC 27599 USA.
RP Wagner, NJ (reprint author), Univ North Carolina Chapel Hill, Dept Psychol & Neurosci, CB 3270 Davie Hall,Room 217, Chapel Hill, NC 27599 USA.
EM wagnern@live.unc.edu; mills-koonce@uncg.edu; propper@unc.edu;
   mwilloughby@rti.org; rehderp@live.unc.edu; gam16@psu.edu;
   martha_cox@unc.edu
OI Willoughby, Mike/0000-0002-8470-3533; Rehder, Peter/0000-0002-1085-9025
FU National Science Foundation through Children's Research Initiative Grant
   [BCS-0126475]
FX This study was supported by the National Science Foundation through
   Children's Research Initiative Grant (BCS-0126475).
NR 97
TC 12
Z9 12
U1 2
U2 26
PU SPRINGER/PLENUM PUBLISHERS
PI NEW YORK
PA 233 SPRING ST, NEW YORK, NY 10013 USA
SN 0091-0627
EI 1573-2835
J9 J ABNORM CHILD PSYCH
JI J. Abnorm. Child Psychol.
PD NOV
PY 2016
VL 44
IS 8
BP 1439
EP 1453
DI 10.1007/s10802-016-0141-0
PG 15
WC Psychology, Clinical; Psychology, Developmental
SC Psychology
GA DZ8JM
UT WOS:000386116700001
PM 26936036
DA 2020-02-16
ER

PT J
AU Kalvin, CB
   Bierman, KL
   Gatzke-Kopp, LM
AF Kalvin, Carla B.
   Bierman, Karen L.
   Gatzke-Kopp, Lisa M.
TI Emotional Reactivity, Behavior Problems, and Social Adjustment at School
   Entry in a High-risk Sample
SO JOURNAL OF ABNORMAL CHILD PSYCHOLOGY
LA English
DT Article
DE Emotional reactivity; Physiological assessments; Behavior problems;
   Social adjustment; Economic disadvantage
ID ATTENTION-DEFICIT/HYPERACTIVITY DISORDER; RESPIRATORY SINUS ARRHYTHMIA;
   CARDIAC VAGAL REGULATION; DISRUPTIVE BEHAVIOR; POLYVAGAL THEORY; CONDUCT
   PROBLEMS; CHILDREN; PSYCHOPATHOLOGY; AGGRESSION; PRESCHOOL
AB Prior research suggests that heightened emotional reactivity to emotionally distressing stimuli may be associated with elevated internalizing and externalizing behaviors, and contribute to impaired social functioning. These links were explored in a sample of 169 economically-disadvantaged kindergarteners (66 % male; 68 % African American, 22 % Hispanic, 10 % Caucasian) oversampled for elevated aggression. Physiological measures of emotional reactivity (respiratory sinus arrhythmia [RSA], heart rate [HR], and cardiac pre-ejection period [PEP]) were collected, and teachers and peers provided ratings of externalizing and internalizing behavior, prosocial competence, and peer rejection. RSA withdrawal, HR reactivity, and PEP shortening (indicating increased arousal) were correlated with reduced prosocial competence, and RSA withdrawal and HR reactivity were correlated with elevated internalizing problems. HR reactivity was also correlated with elevated externalizing problems and peer rejection. Linear regressions controlling for age, sex, race, verbal proficiency, and resting physiology showed that HR reactivity explained unique variance in both teacher-rated prosocial competence and peer rejection, and contributed indirectly to these outcomes through pathways mediated by internalizing and externalizing problems. A trend also emerged for the unique contribution of PEP reactivity to peer-rated prosocial competence. These findings support the contribution of emotional reactivity to behavior problems and social adjustment among children living in disadvantaged urban contexts, and further suggest that elevated reactivity may confer risk for social difficulties in ways that overlap only partially with internalizing and externalizing behavior problems.
C1 [Kalvin, Carla B.; Bierman, Karen L.] Penn State Univ, 140 Moore Bldg, University Pk, PA 16802 USA.
   [Gatzke-Kopp, Lisa M.] Penn State Univ, 315 HHD East, University Pk, PA 16802 USA.
RP Kalvin, CB (reprint author), Penn State Univ, 140 Moore Bldg, University Pk, PA 16802 USA.
EM cbk133@psu.edu
OI Gatzke-Kopp, Lisa/0000-0003-4470-4555
FU Pennsylvania Department of Health [4100043364]; Institute of Education
   SciencesUS Department of Education [R305B090007]
FX This study was funded by the Pennsylvania Department of Health (grant
   4100043364) and the Institute of Education Sciences (grant R305B090007).
   Appreciation is expressed to the teachers, students, and program
   personnel who served as partners in this project.
NR 46
TC 11
Z9 11
U1 0
U2 24
PU SPRINGER/PLENUM PUBLISHERS
PI NEW YORK
PA 233 SPRING ST, NEW YORK, NY 10013 USA
SN 0091-0627
EI 1573-2835
J9 J ABNORM CHILD PSYCH
JI J. Abnorm. Child Psychol.
PD NOV
PY 2016
VL 44
IS 8
BP 1527
EP 1541
DI 10.1007/s10802-016-0139-7
PG 15
WC Psychology, Clinical; Psychology, Developmental
SC Psychology
GA DZ8JM
UT WOS:000386116700007
PM 26943804
OA Green Accepted
DA 2020-02-16
ER

PT J
AU Al-Yagon, M
AF Al-Yagon, Michal
TI Perceived Close Relationships With Parents, Teachers, and Peers:
   Predictors of Social, Emotional, and Behavioral Features in Adolescents
   With LD or Comorbid LD and ADHD
SO JOURNAL OF LEARNING DISABILITIES
LA English
DT Article
DE ADHD; learning disabilities; attachment; parents; teachers; friendships;
   affect; loneliness; internalizing; externalizing behavior problems
ID ATTENTION-DEFICIT/HYPERACTIVITY DISORDER; HIGH-INCIDENCE DISABILITIES;
   LEARNING-DISABILITIES; FRIENDSHIP QUALITY; MIDDLE CHILDHOOD; ATTACHMENT;
   CHILDREN; ADJUSTMENT; STUDENTS; SCHOOL
AB This study examined the role of adolescents' perceived close relationships with significant others (attachment relationships with mothers/fathers, appraisal of homeroom teacher as secure base, and quality of peer friendship) in explaining differences in their socioemotional and behavioral functioning (peer-network/peer-dyadic loneliness, positive/negative affect, and externalizing/internalizing problems), among adolescents with learning disabilities (LD), with comorbid LD and attention-deficit/hyperactivity disorder (ADHD), or with typical development (TD). Participants were 280 adolescents in Grades 10 through 11 in three groups: LD (n = 90), comorbid LD and ADHD (n = 91), and TD (n = 98). Preliminary analyses yielded significant group differences on most socioemotional and behavioral measures. Structural equation modeling (SEM) analysis indicated high fit between the theoretical model and empirical findings and partially different patterns of relationships among the model's components for the three populations. The discussion focuses on the possible unique value of close relationships with each significant attachment figure for adolescents with LD, comorbid LD-ADHD, and TD.
C1 [Al-Yagon, Michal] Tel Aviv Univ, IL-69978 Tel Aviv, Israel.
RP Al-Yagon, M (reprint author), Tel Aviv Univ, Special Educ Program, Constantiner Sch Educ, IL-69978 Tel Aviv, Israel.
EM alyagon@post.tau.ac.il
NR 97
TC 13
Z9 13
U1 5
U2 28
PU SAGE PUBLICATIONS INC
PI THOUSAND OAKS
PA 2455 TELLER RD, THOUSAND OAKS, CA 91320 USA
SN 0022-2194
EI 1538-4780
J9 J LEARN DISABIL-US
JI J. Learn. Disabil.
PD NOV-DEC
PY 2016
VL 49
IS 6
SI SI
BP 597
EP 615
DI 10.1177/0022219415620569
PG 19
WC Education, Special; Rehabilitation
SC Education & Educational Research; Rehabilitation
GA DZ5ZX
UT WOS:000385942300004
PM 26762121
DA 2020-02-16
ER

PT J
AU Camfferman, R
   Jansen, PW
   Rippe, RCA
   Mesman, J
   Derks, IPM
   Tiemeier, H
   Jaddoe, V
   van der Veek, SMC
AF Camfferman, Roxanna
   Jansen, Pauline W.
   Rippe, Ralph C. A.
   Mesman, Judi
   Derks, Ivonne P. M.
   Tiemeier, Henning
   Jaddoe, Vincent
   van der Veek, Shelley M. C.
TI The association between overweight and internalizing and externalizing
   behavior in early childhood
SO SOCIAL SCIENCE & MEDICINE
LA English
DT Article
DE Adiposity rebound; Early childhood; Externalizing behavior problems;
   Internalizing behavior problems; Longitudinal study; Overweight; The
   Netherlands
ID BODY-MASS INDEX; MENTAL-HEALTH PROBLEMS; PRESCHOOL-CHILDREN; WEIGHT
   STATUS; MISSING-DATA; OBESITY; ADIPOSITY; COHORT; RISK; BMI
AB Objective: The aim of this study was to examine bidirectional associations between overweight and behavior problems during early childhood taking into account the adiposity rebound, which is the turning point in the nonlinear development of Body Mass Index in early childhood.
   Methods: Longitudinal data from 6624 Dutch children in the Generation R Study were used to analyze the association between measured overweight and scores on the internalizing and externalizing scale of the Child Behavior Checklist between one-and-a-half, three and six years. The adiposity rebound was determined for each child by estimating the lowest point in their growth curve. Cross-lagged modeling was used to test (bi)directional associations.
   Results: Both body mass and behavior problems were modest to highly stable from age one-and-a-half to six years. Externalizing and internalizing behavior were both associated with later overweight, although effect sizes were small (beta s ranged between 0.06 and 0.07, ps < 0.05). No significant associations in the other direction were found. Controlling for adiposity rebound did not change the pattern of associations. There was a moderating effect of gender, and ethnicity, and timing of adiposity rebound.
   Conclusion: Behavior problems in early childhood may put children at risk for overweight at a later age. This implies that young children with behavior problems may benefit from careful monitoring of eating behavior and weight development. Future studies should take the adiposity rebound into account. (C) 2016 Elsevier Ltd. All rights reserved.
C1 [Camfferman, Roxanna; Rippe, Ralph C. A.; Mesman, Judi; van der Veek, Shelley M. C.] Leiden Univ, Ctr Child & Family Studies, NL-2300 RA Leiden, Netherlands.
   [Jansen, Pauline W.] Erasmus Univ, Inst Psychol, Rotterdam, Netherlands.
   [Jansen, Pauline W.; Derks, Ivonne P. M.; Tiemeier, Henning] Erasmus MC Sophia, Dept Child & Adolescent Psychiat & Psychol, Rotterdam, Netherlands.
   [Derks, Ivonne P. M.; Jaddoe, Vincent] Erasmus MC Sophia, Generat Study Grp R, Rotterdam, Netherlands.
   [Tiemeier, Henning; Jaddoe, Vincent] Erasmus MC Sophia, Dept Epidemiol, Rotterdam, Netherlands.
   [Jaddoe, Vincent] Erasmus MC Sophia, Dept Pediat, Rotterdam, Netherlands.
RP Mesman, J (reprint author), Wassenaarseweg 52, NL-2333 AK Leiden, Netherlands.
EM mesmanj@fsw.leidenuniv.nl
FU Erasmus Medical Center; Erasmus University Rotterdam; Netherlands
   Organization for Health Research and Development (ZonMw)Netherlands
   Organization for Health Research and Development; Dutch Diabetes
   Foundation [2013.81.1664]
FX The Generation R Study is conducted by the Erasmus Medical Center in
   collaboration with the Erasmus University Rotterdam, School of Law and
   Faculty of Social Sciences; the Municipal Health Service Rotterdam area;
   the Rotterdam Homeocare Foundation; and the Stichting Trombosedienst &
   Artsenlaboratorium Rijnmond (STAR), Rotterdam. The study is made
   possible by financial support from Erasmus Medical Center, Erasmus
   University Rotterdam, and the Netherlands Organization for Health
   Research and Development (ZonMw). The work of dr. Jansen is supported by
   the Dutch Diabetes Foundation (grant no. 2013.81.1664).
NR 49
TC 8
Z9 8
U1 0
U2 13
PU PERGAMON-ELSEVIER SCIENCE LTD
PI OXFORD
PA THE BOULEVARD, LANGFORD LANE, KIDLINGTON, OXFORD OX5 1GB, ENGLAND
SN 0277-9536
J9 SOC SCI MED
JI Soc. Sci. Med.
PD NOV
PY 2016
VL 168
SI SI
BP 35
EP 42
DI 10.1016/j.socscimed.2016.09.001
PG 8
WC Public, Environmental & Occupational Health; Social Sciences, Biomedical
SC Public, Environmental & Occupational Health; Biomedical Social Sciences
GA DZ9HW
UT WOS:000386186900005
PM 27639050
DA 2020-02-16
ER

PT J
AU Otterpohl, N
   Schwinger, M
   Wild, E
AF Otterpohl, Nantje
   Schwinger, Malte
   Wild, Elke
TI Exploring the Interplay of Adaptive and Maladaptive Strategies:
   Prevalence and Functionality of Anger Regulation Profiles in Early
   Adolescence
SO JOURNAL OF EARLY ADOLESCENCE
LA English
DT Article
DE emotion regulation; anger; latent profile analysis; internalizing
   problems; externalizing problems; prosocial behavior; longitudinal study
ID DIFFICULTIES-QUESTIONNAIRE SDQ; EMOTION REGULATION; SELF-REGULATION;
   CHILDREN; STRENGTHS; ADJUSTMENT; BEHAVIOR; PSYCHOPATHOLOGY; TEMPERAMENT;
   MODELS
AB In emotion regulation research, it is common to distinguish adaptive from maladaptive emotion regulation strategies. However, little is known about their interactional impact (compensational or interfering effects) on adolescents' adjustment. We collected longitudinal, multiple informant questionnaire data from N = 608 adolescents and their parents to examine the prevalence of adolescents' anger regulation profiles using latent profile analysis. We identified five anger regulation profilesan adaptive, a maladaptive, a low, a medium, and an undefined profile. The first three profiles could be replicated 1 year later, as could one additional multiple and another undefined profile. Findings supported the assumption that adaptive strategies compensate for the negative impact of maladaptive strategies, yielding negative psychosocial consequences, particularly for the maladaptive profiles. Moreover, different profiles were divergently related to adolescents' internalizing and externalizing problems concurrently and over time. Results highlight the importance of considering both adaptive and maladaptive anger regulation strategies in prevention and psychotherapy.
C1 [Otterpohl, Nantje; Wild, Elke] Univ Bielefeld, Dept Educ Psychol, Bielefeld, Germany.
   [Schwinger, Malte] Univ Witten Herdecke, Dev & Educ Psychol, Witten, Germany.
RP Otterpohl, N (reprint author), Univ Bielefeld, Dept Psychol & Sport, PO 100131, D-33501 Bielefeld, Germany.
EM nantje.otterpohl@uni-bielefeld.de
FU German Federal Ministry for Education and Research (BMBF)Federal
   Ministry of Education & Research (BMBF) [01GJ0984]
FX The author(s) disclosed receipt of the following financial support for
   the research, authorship, and/or publication of this article: The
   studies reported in this article were supported by a grant from the
   German Federal Ministry for Education and Research (BMBF; 01GJ0984) to
   the third author.
NR 45
TC 6
Z9 6
U1 1
U2 23
PU SAGE PUBLICATIONS INC
PI THOUSAND OAKS
PA 2455 TELLER RD, THOUSAND OAKS, CA 91320 USA
SN 0272-4316
EI 1552-5449
J9 J EARLY ADOLESCENCE
JI J. Early Adolesc.
PD NOV
PY 2016
VL 36
IS 8
BP 1042
EP 1069
DI 10.1177/0272431615593174
PG 28
WC Family Studies; Psychology, Developmental
SC Family Studies; Psychology
GA DZ0FZ
UT WOS:000385514200002
DA 2020-02-16
ER

PT J
AU Velez, CE
   Krause, ED
   McKinnon, A
   Brunwasser, SM
   Freres, DR
   Abenavoli, RM
   Gillham, JE
AF Velez, Clorinda E.
   Krause, Elizabeth D.
   McKinnon, Allison
   Brunwasser, Steven M.
   Freres, Derek R.
   Abenavoli, Rachel M.
   Gillham, Jane E.
TI Social Support Seeking and Early Adolescent Depression and Anxiety
   Symptoms: The Moderating Role of Rumination
SO JOURNAL OF EARLY ADOLESCENCE
LA English
DT Article
DE social support; coping; depression; anxiety; risk; resilience
ID EXCESSIVE REASSURANCE-SEEKING; INTERPERSONAL STRESS GENERATION;
   INTERNALIZING SYMPTOMS; PREVENTION PROGRAM; YOUNG ADOLESCENTS; COPING
   STRATEGIES; VIOLENCE EXPOSURE; RESPONSE STYLES; CO-RUMINATION; CHILDREN
AB This study examined how social support seeking and rumination interacted to predict depression and anxiety symptoms 6 months later in early adolescents (N = 118; 11-14 years at baseline). We expected social support seeking would be more helpful for adolescents engaging in low rather than high levels of rumination. Adolescents self-reported on all measures at baseline, and on depression and anxiety symptoms 6 months later. Social support seeking predicted fewer symptoms of depression and anxiety at low rumination levels but was not associated with benefits as rumination increased. For depression symptoms, social support seeking predicted more symptoms at high rumination levels. Results were stronger for emotion-focused than problem-focused support seeking and for depression compared with anxiety symptoms. These findings suggest that cognitive risk factors like rumination may explain some inconsistencies in previous social support literature, and highlight the importance of a nuanced approach to studying social support seeking.
C1 [Velez, Clorinda E.] Quinnipiac Univ, Dept Psychol, 275 Mt Carmel Ave, Hamden, CT 06518 USA.
   [Krause, Elizabeth D.] Swarthmore Coll, Dept Psychol, Swarthmore, PA 19081 USA.
   [Gillham, Jane E.] Swarthmore Coll, Psychol, Swarthmore, PA 19081 USA.
   [Krause, Elizabeth D.] Univ Penn, Dept Psychol, 3815 Walnut St, Philadelphia, PA 19104 USA.
   [Freres, Derek R.] Univ Penn, Philadelphia, PA 19104 USA.
   [Gillham, Jane E.] Univ Penn, Penn Resiliency Project, Philadelphia, PA 19104 USA.
   [McKinnon, Allison] Virginia Tech, Caril Res Inst, Roanoke, VA USA.
   [Brunwasser, Steven M.] Vanderbilt Univ, 221 Kirkland Hall, Nashville, TN 37235 USA.
   [Abenavoli, Rachel M.] Penn State Univ, Dept Human Dev & Family Studies, University Pk, PA 16802 USA.
RP Velez, CE (reprint author), Quinnipiac Univ, Dept Psychol, 275 Mt Carmel Ave, Hamden, CT 06518 USA.
EM clorinda.velez@quinnipiac.edu
OI Gillham, Jane/0000-0002-0820-277X
FU National Institute of Mental HealthUnited States Department of Health &
   Human ServicesNational Institutes of Health (NIH) - USANIH National
   Institute of Mental Health (NIMH) [MH52270]
FX The author(s) disclosed receipt of the following financial support for
   the research, authorship, and/or publication of this article: This
   project was supported by National Institute of Mental Health [Grant
   Number MH52270].
NR 52
TC 9
Z9 9
U1 3
U2 44
PU SAGE PUBLICATIONS INC
PI THOUSAND OAKS
PA 2455 TELLER RD, THOUSAND OAKS, CA 91320 USA
SN 0272-4316
EI 1552-5449
J9 J EARLY ADOLESCENCE
JI J. Early Adolesc.
PD NOV
PY 2016
VL 36
IS 8
BP 1118
EP 1143
DI 10.1177/0272431615594460
PG 26
WC Family Studies; Psychology, Developmental
SC Family Studies; Psychology
GA DZ0FZ
UT WOS:000385514200005
PM 28458442
OA Green Accepted
DA 2020-02-16
ER

PT J
AU Keding, TJ
   Herringa, RJ
AF Keding, Taylor J.
   Herringa, Ryan J.
TI Paradoxical Prefrontal-Amygdala Recruitment to Angry and Happy
   Expressions in Pediatric Posttraumatic Stress Disorder
SO NEUROPSYCHOPHARMACOLOGY
LA English
DT Article
ID DORSAL ANTERIOR CINGULATE; FUNCTIONAL CONNECTIVITY; CHILDHOOD
   MALTREATMENT; INTERNALIZING SYMPTOMS; FACIAL EXPRESSIONS; SOCIAL
   COGNITION; TRAUMA EXPOSURE; FEAR CIRCUITRY; PTSD SYMPTOMS; EMOTION
AB The neural substrates of pediatric posttraumatic stress disorder (PTSD) remain incompletely understood, but likely involve abnormal function and development of emotion processing circuitry. Valence-specific and age-related abnormalities during emotion processing have not been elucidated. We examined implicit emotional face processing in pediatric PTSD, predicting abnormalities specific to threat-related emotion. Youth (ages 8-18 years) with PTSD (n = 25) and healthy youth (n = 28) completed a dynamic emotional face task during fMRI, viewing faces changing from neutral to angry or happy, or changing shape control. Group and cross-sectional age-related differences in activation and functional connectivity were examined in amygdala/hippocampus, medial prefrontal cortex (mPFC), and whole-brain analyses. The post hoc analyses examined the relationship of neural abnormalities with symptom measures of PTSD, anxiety, and depression. Compared with decreased activation with age in healthy youth, PTSD youth showed increased amygdala activation to emotional faces with age. In a group by emotion interaction, PTSD youth showed dorsal (d)ACC hyperactivation to happy faces relative to healthy youth, with no difference for angry faces. Connectivity analyses revealed paradoxical coupling in prefrontal amygdala circuits, including dACC-dorsomedial (dm)PFC, amygdala-dmPFC, and amygdala ventrolateral (vl)PFC. In each case, PTSD youth showed reduced connectivity to angry faces, but increased connectivity to happy faces, the reverse of healthy youth. Valence-abnormal recruitment was associated with greater symptom severity, implicating a role in trauma-related psychopathology in youth. Notably, impaired recruitment during angry faces and heightened recruitment to happy faces may reflect increased salience and ambiguity of positive emotional expressions in pediatric PTSD. Finally, age-related findings suggest a developmental sensitization of the amygdala across emotional expressions in youth with PTSD. These findings provide novel insights into the underlying pathophysiology of pediatric PTSD, extending beyond abnormal neural responses to canonical threat.
C1 [Keding, Taylor J.; Herringa, Ryan J.] Univ Wisconsin, Sch Med & Publ Hlth, Dept Psychiat, 6001 Res Pk Blvd, Madison, WI 53719 USA.
RP Herringa, RJ (reprint author), Univ Wisconsin, Sch Med & Publ Hlth, Dept Psychiat, 6001 Res Pk Blvd, Madison, WI 53719 USA.
EM herringa@wisc.edu
RI Keding, Taylor J/Y-5567-2019; Herringa, Ryan/P-2648-2014
OI Keding, Taylor J/0000-0002-0507-6712; Herringa, Ryan/0000-0002-1936-7959
FU National Institute of Mental HealthUnited States Department of Health &
   Human ServicesNational Institutes of Health (NIH) - USANIH National
   Institute of Mental Health (NIMH) [K08 MH100267]; American Academy of
   Child and Adolescent Psychiatry; NARSADNARSAD; University of Wisconsin
   Institute for Clinical and Translational Research Translational Pilot
   Grant Award [NIH/NCATS UL1TR000427]; University of Wisconsin School of
   Medicine and Public Health
FX We thank Rachael Meline and Allison Blumenfeld who served as the study
   coordinators; Ariel Sherman, Erika Vassar-Olsen, Erin Long, Amanda
   Timek, and Shelby Weaver for assisting in study recruitment; Rick Wolf,
   Remi Patriat, and Dr Rasmus Birn for providing assistance with data
   analysis; and finally, Dr Richard Davidson for providing editorial
   comments on the manuscript. Funding for this study was provided by the
   National Institute of Mental Health Career Development Award (K08
   MH100267, to RJH), American Academy of Child and Adolescent Psychiatry
   Junior Investigator Award (to RJH), NARSAD Young Investigator Grant (to
   RJH), University of Wisconsin Institute for Clinical and Translational
   Research Translational Pilot Grant Award (NIH/NCATS UL1TR000427, to
   RJH), and the University of Wisconsin School of Medicine and Public
   Health.
NR 62
TC 15
Z9 15
U1 0
U2 18
PU NATURE PUBLISHING GROUP
PI LONDON
PA MACMILLAN BUILDING, 4 CRINAN ST, LONDON N1 9XW, ENGLAND
SN 0893-133X
EI 1740-634X
J9 NEUROPSYCHOPHARMACOL
JI Neuropsychopharmacology
PD NOV
PY 2016
VL 41
IS 12
BP 2903
EP 2912
DI 10.1038/npp.2016.104
PG 10
WC Neurosciences; Pharmacology & Pharmacy; Psychiatry
SC Neurosciences & Neurology; Pharmacology & Pharmacy; Psychiatry
GA DY6JR
UT WOS:000385212700012
PM 27329685
OA Green Published, Bronze
DA 2020-02-16
ER

PT J
AU Nicolaas, SMS
   Hoogerbrugge, PM
   van den Bergh, EMM
   Custers, JAE
   Gameiro, S
   Gemke, RJBJ
   Verhaak, CM
AF Nicolaas, Simone M. Sint
   Hoogerbrugge, Peter M.
   van den Bergh, Esther M. M.
   Custers, Jose A. E.
   Gameiro, Sofia
   Gemke, Reinoud J. B. J.
   Verhaak, Chris M.
TI Predicting trajectories of behavioral adjustment in children diagnosed
   with acute lymphoblastic leukemia
SO SUPPORTIVE CARE IN CANCER
LA English
DT Article
DE Pediatric oncology; ALL; Behavioral adjustment; Trajectories; Predictors
ID QUALITY-OF-LIFE; POSTTRAUMATIC STRESS SYMPTOMS; LONGITUDINAL ASSESSMENT;
   PSYCHOLOGICAL DISTRESS; CANCER-DIAGNOSIS; CHILDHOOD-CANCER; PEDIATRIC
   CANCER; BRAIN-TUMORS; 1ST YEAR; HEALTH
AB Previous research showed that children with cancer are at risk for developing behavioral adjustment problems after successful treatment; however, the course of adjustment remains unclear. This study focuses on adjustment trajectories of children during treatment for acute lymphoblastic leukemia (ALL) and aims to distinguish subgroups of patients showing different trajectories during active treatment, and to identify sociodemographic, medical, and psychosocial predictors of the distinct adjustment trajectories.
   In a multicenter longitudinal study, 108 parents of a child (response rate 80 %) diagnosed with ALL were assessed during induction treatment (T0), after induction/consolidation treatment (T1), and after end of treatment (T2). Trajectories of child behavioral adjustment (Child Behavior Checklist; CBCL) were tested with latent class growth modeling (LCGM) analyses.
   For internalizing behavior, a three-trajectory model was found: a group that experienced no problems (60 %), a group that experienced only initial problems (30 %), and a group that experienced chronic problems (10 %). For externalizing behavior, a three-trajectory model was also found: a group that experienced no problems (83 %), a group that experienced chronic problems (12 %), and a group that experienced increasing problems (5 %). Only parenting stress and baseline QoL (cancer related) were found to contribute uniquely to adjustment trajectories.
   The majority of the children (77 %) showed no or transient behavioral problems during the entire treatment as reported by parents. A substantial group (23 %) shows maladaptive trajectories of internalizing behavioral problems and/or externalizing behavioral problems. Screening for risk factors for developing problems might be helpful in early identification of these children.
C1 [Nicolaas, Simone M. Sint; Custers, Jose A. E.; Verhaak, Chris M.] Radboud Univ Nijmegen, Dept Med Psychol 840, Med Ctr, POB 9101, NL-6500 HB Nijmegen, Netherlands.
   [Hoogerbrugge, Peter M.] Radboud Univ Nijmegen, Pediat Oncol, Med Ctr, Nijmegen, Netherlands.
   [Hoogerbrugge, Peter M.] Dutch Childhood Oncol Grp SKION, The Hague, Netherlands.
   [Hoogerbrugge, Peter M.; van den Bergh, Esther M. M.] Princess Maxima Ctr Pediat Oncol, Utrecht, Netherlands.
   [Gameiro, Sofia] Cardiff Univ, Sch Psychol, Cardiff Fertil Studies Res Grp, Cardiff, S Glam, Wales.
   [Gemke, Reinoud J. B. J.] Vrije Univ Amsterdam, Pediat, Med Ctr, Amsterdam, Netherlands.
RP Nicolaas, SMS (reprint author), Radboud Univ Nijmegen, Dept Med Psychol 840, Med Ctr, POB 9101, NL-6500 HB Nijmegen, Netherlands.
EM simone.sintnicolaas@radboudumc.nl
RI Custers, Jose AE/E-8322-2016; Verhaak, C.M./L-4707-2015; Gameiro,
   Sofia/E-2866-2010
OI Verhaak, C.M./0000-0003-3269-3043; Gameiro, Sofia/0000-0003-2496-2004
FU Dutch Childhood Oncology Group (SKION)
FX This study was supported by the Dutch Childhood Oncology Group (SKION).
   The authors have had full access to all data in the study and had full
   responsibility for the design of the study, collection, analysis, and
   interpretation of data, and the writing of the report.
NR 43
TC 1
Z9 1
U1 1
U2 11
PU SPRINGER
PI NEW YORK
PA 233 SPRING ST, NEW YORK, NY 10013 USA
SN 0941-4355
EI 1433-7339
J9 SUPPORT CARE CANCER
JI Support. Care Cancer
PD NOV
PY 2016
VL 24
IS 11
BP 4503
EP 4513
DI 10.1007/s00520-016-3289-9
PG 11
WC Oncology; Health Care Sciences & Services; Rehabilitation
SC Oncology; Health Care Sciences & Services; Rehabilitation
GA DY5OM
UT WOS:000385149500007
PM 27296238
OA Green Accepted, Other Gold, Green Published
DA 2020-02-16
ER

PT J
AU Alm, S
   Laftman, SB
AF Alm, Susanne
   Laftman, Sara B.
TI Future orientation climate in the school class: Relations to adolescent
   delinquency, heavy alcohol use, and internalizing problems
SO CHILDREN AND YOUTH SERVICES REVIEW
LA English
DT Article
DE Future orientation; School climate; Adolescents; Students; Alcohol;
   Delinquency; Psychological health
ID SUBJECTIVE HEALTH; PROBLEM BEHAVIORS; MULTILEVEL; COMPLAINTS; CHILDHOOD;
   DETERMINANTS; PREDICTORS
AB It is well known, based on previous research, that adolescents' thoughts and feelings about their future are related to the risk of delinquency, alcohol use as well as health. However, other well-known facts are that adolescents' actions are substantially shaped in interaction with peers and that, during adolescence, individuals spend a considerable amount of the day at school, in interaction with classmates. Despite this, there is an almost complete lack of studies exploring to what extent the school climate, as measured by thoughts and feelings about the future, can influence individual adolescents. The aim of the current study is to investigate whether the future orientation (FO) climate, measured at the school class level, is related to delinquency, alcohol use and internalizing problems at the individual level, among a sample of Swedish students 14-15 years of age. The data used come from the Swedish part of the Youth in Europe (YES!) study, which is part of the larger project Children of Immigrants - Longitudinal Survey in Four European Countries (CILS4EU). In the present paper, we use data from the first wave, collected among 8th grade students in 2010/11 (n = 4119-4364). The method used was multilevel modeling (linear probability models (LPM) and linear regression analysis). The results showed that, in school classes where a high proportion of students'had a positive future orientation, the risk of heavy alcohol use at the individual level was lower, also after adjusting for individual FO and for individual- and class-level socioeconomic conditions. A similar, but not statistically significant, tendency was found for delinquency. In addition, having a high proportion of students with a positive FO in a school class was associated with fewer internalizing problems, also after controlling for individual FO and socioeconomic conditions at the individual and school class level. We conclude that the surrounding school class, in terms of its general future orientation climate, may play a role for individual outcomes in the form of problem behaviors and mental health. (C) 2016 The Authors. Published by Elsevier Ltd.
C1 [Alm, Susanne] Stockholm Univ, Swedish Inst Social Res SOFI, SE-10691 Stockholm, Sweden.
   [Laftman, Sara B.] Stockholm Univ, Ctr Hlth Equ Studies CHESS, Karolinska Inst, SE-10691 Stockholm, Sweden.
RP Alm, S (reprint author), Stockholm Univ, Swedish Inst Social Res SOFI, SE-10691 Stockholm, Sweden.
EM susanne.alm@sofi.su.se; sara.brolin.laftman@chess.su.se
FU Swedish Research Council for Health, Working Life and Welfare (Forte)
   [2011-0819, 2012-1741, 2013-0159]; Royal Swedish Academy of Sciences
   [FOA11H-178]
FX The study was presented at Sociologidagarna (Biennial Meeting of the
   Swedish Sociological Association), Uppsala, Sweden, March 2016, and at
   the Stockholm Criminology Symposium, Stockholm, Sweden, June 2016. We
   gratefully acknowledge financial support from the Swedish Research
   Council for Health, Working Life and Welfare (Forte) (2011-0819;
   2012-1741; 2013-0159) and the Royal Swedish Academy of Sciences
   (FOA11H-178). We thank Per Engzell and Simon Hjalmarsson for providing
   support with the data and Goran Basic and two anonymous reviewers for
   valuable comments. Olof Backman is especially acknowledged for
   methodological advice.
NR 61
TC 8
Z9 9
U1 2
U2 19
PU PERGAMON-ELSEVIER SCIENCE LTD
PI OXFORD
PA THE BOULEVARD, LANGFORD LANE, KIDLINGTON, OXFORD OX5 1GB, ENGLAND
SN 0190-7409
EI 1873-7765
J9 CHILD YOUTH SERV REV
JI Child. Youth Serv. Rev.
PD NOV
PY 2016
VL 70
BP 324
EP 331
DI 10.1016/j.childyouth.2016.09.021
PG 8
WC Family Studies; Social Work
SC Family Studies; Social Work
GA ED3YK
UT WOS:000388784200036
OA Other Gold
DA 2020-02-16
ER

PT J
AU Kessel, EM
   Meyer, A
   Hajcak, G
   Dougherty, LR
   Torpey-Newman, DC
   Carlson, GA
   Klein, DN
AF Kessel, Ellen M.
   Meyer, Alexandria
   Hajcak, Greg
   Dougherty, Lea R.
   Torpey-Newman, Dana C.
   Carlson, Gabrielle A.
   Klein, Daniel N.
TI Transdiagnostic factors and pathways to multifinality: The error-related
   negativity predicts whether preschool irritability is associated with
   internalizing versus externalizing symptoms at age 9
SO DEVELOPMENT AND PSYCHOPATHOLOGY
LA English
DT Article
ID MAJOR DEPRESSIVE DISORDER; GENERALIZED ANXIETY DISORDER; MOOD
   DYSREGULATION DISORDER; TEST-RETEST RELIABILITY; MEDIAL FRONTAL-CORTEX;
   BRAIN ACTIVITY; DSM-III; PSYCHIATRIC-DISORDERS; 6-YEAR-OLD CHILDREN;
   COGNITIVE CONTROL
AB There is increasing interest among developmental psychopathologists in broad transdiagnostic factors that give rise to a wide array of clinical presentations (multifinality), but little is known about how these processes lead to particular psychopathological manifestations over the course of development. We examined whether individual differences in the error-related negativity (ERN), a neural indicator of error monitoring, predicts whether early persistent irritability, a prototypical transdiagnostic construct, is associated with later internalizing versus externalizing outcomes. When children were 3 years old, mothers were interviewed about children's persistent irritability and completed questionnaires about their children's psychopathology. Three years later, EEG was recorded while children performed a go/no-go task to measure the ERN. When children were approximately 9 years old, mothers again completed questionnaires about their children's psychopathology. The results indicated that among children who were persistently irritable at age 3, an enhanced or more negative ERN at age 6 predicted the development of internalizing symptoms at age 9, whereas a blunted or smaller ERN at age 6 predicted the development of externalizing symptoms. Our results suggest that variation in error monitoring predicts, and may even shape, the expression of persistent irritability and differentiates developmental trajectories from preschool persistent irritability to internalizing versus externalizing outcomes in middle to late childhood.
C1 [Kessel, Ellen M.; Meyer, Alexandria; Hajcak, Greg; Torpey-Newman, Dana C.; Klein, Daniel N.] SUNY Stony Brook, Stony Brook, NY 11794 USA.
   [Dougherty, Lea R.] Univ Maryland, College Pk, MD 20742 USA.
   [Carlson, Gabrielle A.; Klein, Daniel N.] SUNY Stony Brook, Sch Med, Stony Brook, NY 11794 USA.
RP Kessel, EM (reprint author), SUNY Stony Brook, Dept Psychol, Stony Brook, NY 11794 USA.
EM ellen.kessel@stonybrook.edu
FU National Institute of Mental HealthUnited States Department of Health &
   Human ServicesNational Institutes of Health (NIH) - USANIH National
   Institute of Mental Health (NIMH) [R01 MH069942]; Otsuka-BMS; Schering;
   PfizerPfizer; MerckMerck & Company
FX This work was supported by National Institute of Mental Health Grant R01
   MH069942 (to D.N.K.). Gabrielle A. Carlson received funding from
   Otsuka-BMS, Schering, Pfizer, and Merck.
NR 95
TC 9
Z9 9
U1 2
U2 14
PU CAMBRIDGE UNIV PRESS
PI NEW YORK
PA 32 AVENUE OF THE AMERICAS, NEW YORK, NY 10013-2473 USA
SN 0954-5794
EI 1469-2198
J9 DEV PSYCHOPATHOL
JI Dev. Psychopathol.
PD NOV
PY 2016
VL 28
IS 4
SI SI
BP 913
EP 926
DI 10.1017/S0954579416000626
PN 1
PG 14
WC Psychology, Developmental
SC Psychology
GA EA2QH
UT WOS:000386438900003
PM 27739383
OA Green Accepted
DA 2020-02-16
ER

PT J
AU Mike, TB
   Shaw, DS
   Forbes, EE
   Sitnick, SL
   Hasler, BP
AF Mike, Thomas B.
   Shaw, Daniel S.
   Forbes, Erika E.
   Sitnick, Stephanie L.
   Hasler, Brant P.
TI The hazards of bad sleep-Sleep duration and quality as predictors of
   adolescent alcohol and cannabis use
SO DRUG AND ALCOHOL DEPENDENCE
LA English
DT Article
DE Alcohol; Cannabis; Sleep; Adolescence
ID SUBSTANCE USE DISORDERS; BEHAVIORAL-PROBLEMS; RACIAL/ETHNIC DIFFERENCES;
   NATIONAL SAMPLE; YOUNG ADULTHOOD; RISK BEHAVIORS; EARLY-ONSET;
   CHILDHOOD; INSOMNIA; AGE
AB Background: Although an association between adolescent sleep and substance use is supported by the literature, few studies have characterized the longitudinal relationship between early adolescent sleep and subsequent substance use. The current study examined the prospective association between the duration and quality of sleep at age 11 and alcohol and cannabis use throughout adolescence.
   Methods: The present study, drawn from a cohort of 310 boys taking part in a longitudinal study in Western Pennsylvania, includes 186 boys whose mothers completed the Child Sleep Questionnaire; sleep duration and quality at age 11 were calculated based on these reports. At ages 20 and 22, participants were interviewed regarding lifetime alcohol and cannabis use. Cox proportional hazard analysis was used to determine the association between sleep and substance use.
   Results: After accounting for race, socioeconomic status, neighborhood danger, active distraction, internalizing problems, and externalizing problems, both the duration and quality of sleep at age 11 were associated with multiple earlier substance use outcomes. Specifically, less sleep was associated with earlier use, intoxication, and repeated use of both alcohol and cannabis. Lower sleep quality was associated with earlier alcohol use, intoxication, and repeated use. Additionally, lower sleep quality was associated with earlier cannabis intoxication and repeated use, but not first use.
   Conclusions: Both sleep duration and sleep quality in early adolescence may have implications for the development of alcohol and cannabis use throughout adolescence. Further studies to understand the mechanisms linking sleep and substance use are warranted. (C) 2016 Elsevier Ireland Ltd. All rights reserved.
C1 [Mike, Thomas B.; Forbes, Erika E.; Hasler, Brant P.] Univ Pittsburgh, Sch Med, Dept Psychiat, 3811 OHara St, Pittsburgh, PA 15213 USA.
   [Shaw, Daniel S.] Univ Pittsburgh, Dept Psychol, 210 South Bouquet St, Pittsburgh, PA 15260 USA.
   [Sitnick, Stephanie L.] Caldwell Univ, Dept Psychol & Counseling, 120 Bloomfield Ave, Caldwell, NJ 07006 USA.
RP Hasler, BP (reprint author), Univ Pittsburgh, Sch Med, Dept Psychiat, 3811 OHara St, Pittsburgh, PA 15213 USA.
EM haslerbp@upmc.edu
RI Hasler, Brant/D-5989-2017
OI Hasler, Brant/0000-0002-3123-1106
FU National Institutes of HealthUnited States Department of Health & Human
   ServicesNational Institutes of Health (NIH) - USA
FX This research was funded by several grants through the National
   Institutes of Health. The National Institutes of Health provided
   financial support for the project and the preparation of the manuscript
   but did not have a role in the design of the study, the analysis of the
   data, the writing of the manuscript, nor the decision to submit the
   present research.
NR 49
TC 16
Z9 16
U1 2
U2 13
PU ELSEVIER IRELAND LTD
PI CLARE
PA ELSEVIER HOUSE, BROOKVALE PLAZA, EAST PARK SHANNON, CO, CLARE, 00000,
   IRELAND
SN 0376-8716
EI 1879-0046
J9 DRUG ALCOHOL DEPEN
JI Drug Alcohol Depend.
PD NOV 1
PY 2016
VL 168
BP 335
EP 339
DI 10.1016/j.drugalcdep.2016.08.009
PG 5
WC Substance Abuse; Psychiatry
SC Substance Abuse; Psychiatry
GA EB6VN
UT WOS:000387523800044
PM 27659736
OA Green Accepted
DA 2020-02-16
ER

PT J
AU Trapp, GSA
   Allen, KL
   Black, LJ
   Ambrosini, GL
   Jacoby, P
   Byrne, S
   Martin, KE
   Oddy, WH
AF Trapp, Georgina S. A.
   Allen, Karina L.
   Black, Lucinda J.
   Ambrosini, Gina L.
   Jacoby, Peter
   Byrne, Susan
   Martin, Karen E.
   Oddy, Wendy H.
TI A prospective investigation of dietary patterns and internalizing and
   externalizing mental health problems in adolescents
SO FOOD SCIENCE & NUTRITION
LA English
DT Article
DE Adolescence; diet; externalizing behaviors; mental health; nutrition;
   raine Study
ID FOOD-FREQUENCY QUESTIONNAIRE; DEPRESSIVE SYMPTOMS; QUALITY; WOMEN;
   ASSOCIATION; DISORDERS; ANXIETY; ADULTS; ADJUSTMENT; PREGNANCY
AB Investigating protective and risk factors that influence mental health in young people is a high priority. While previous cross-sectional studies have reported associations between diet and mental health among adolescents, few prospective studies exist. The aim of this study was to examine prospective relationships between dietary patterns and mental health among adolescents participating in the Western Australian Pregnancy Cohort (Raine) Study. Self-report questionnaires were used to assess indicators of mental health (Youth Self-Report externalizing/internalizing T-scores) and Western and Healthy dietary patterns (identified using factor analysis) at 14 (2003-2005) and 17 years (2006-2008). Multivariate linear and logistic regression were used to assess relationships between dietary patterns and mental health. Complete data were available for 746 adolescents. In females only, the Western dietary pattern z-score at 14 years was positively associated with greater externalizing behaviors at 17 years (beta = 1.91; 95% CI: 0.04, 3.78) and a greater odds of having clinically concerning externalizing behaviors at 17 years (OR = 1.90; 95% CI: 1.06, 3.41). No other statistically significant associations were observed. Overall our findings only lend partial support to a link between diet and mental health. We found it to be specific to females consuming a Western dietary pattern and to externalizing behaviors. Future research on dietary patterns and mental health needs to consider possible sex differences and distinguish between different mental health outcomes as well as between healthy and unhealthy dietary patterns.
C1 [Trapp, Georgina S. A.; Black, Lucinda J.; Ambrosini, Gina L.; Jacoby, Peter; Oddy, Wendy H.] Univ Western Australia, Telethon Kids Inst, Perth, WA, Australia.
   [Trapp, Georgina S. A.; Ambrosini, Gina L.; Martin, Karen E.] Univ Western Australia, Sch Populat Hlth, Perth, WA, Australia.
   [Allen, Karina L.; Byrne, Susan] Univ Western Australia, Sch Psychol, Perth, WA, Australia.
   [Allen, Karina L.] Kings Coll London, Inst Psychiat Psychol & Neurosci, London, England.
   [Allen, Karina L.] South London & Maudsley NHS Fdn Trust, Maudsley Hosp, London, England.
   [Black, Lucinda J.] Curtin Univ, Sch Publ Hlth, Perth, WA, Australia.
RP Trapp, GSA (reprint author), Telethon Kids Inst, POB 855, Perth, WA 6872, Australia.
EM gina.trapp@telethonkids.org.au
RI Martin, Karen/I-2048-2013; Ambrosini, Gina/E-7107-2010
OI Martin, Karen/0000-0003-2077-0929; Ambrosini, Gina/0000-0003-1001-4265
FU National Heart Foundation of Australia/Beyond Blue Strategic Research
   InitiativeNational Heart Foundation of Australia [G08P4036]; National
   Health and Medical Research Council (NHMRC)National Health and Medical
   Research Council of Australia [1022134]; Healthway [23347]
FX This research was supported by National Heart Foundation of
   Australia/Beyond Blue Strategic Research Initiative (ID G08P4036) and
   the National Health and Medical Research Council (NHMRC) (ID 1022134)
   for funding.
NR 50
TC 8
Z9 9
U1 0
U2 8
PU WILEY
PI HOBOKEN
PA 111 RIVER ST, HOBOKEN 07030-5774, NJ USA
SN 2048-7177
J9 FOOD SCI NUTR
JI Food Sci. Nutr.
PD NOV
PY 2016
VL 4
IS 6
BP 888
EP 896
DI 10.1002/fsn3.355
PG 9
WC Food Science & Technology
SC Food Science & Technology
GA EC5YB
UT WOS:000388212100013
PM 27826439
OA DOAJ Gold, Green Published
DA 2020-02-16
ER

PT J
AU Farmer, M
   McAlinden, AM
   Maruna, S
AF Farmer, Mark
   McAlinden, Anne-Marie
   Maruna, Shadd
TI Sex Offending and Situational Motivation: Findings From a Qualitative
   Analysis of Desistance From Sexual Offending
SO INTERNATIONAL JOURNAL OF OFFENDER THERAPY AND COMPARATIVE CRIMINOLOGY
LA English
DT Article
DE desistance; routine activity theory; sex offending; shame management;
   situational motivation
ID COGNITIVE DISTORTIONS; RISK; ABUSE; EXCUSES
AB Sex offending is typically understood from a pathology perspective with the origin of the behavior thought to be within the offending individual. Such a perspective may not be beneficial for those seeking to desist from sexual offending and reintegrate into mainstream society. A thematic analysis of 32 self-narratives of men convicted of sexual offences against children suggests that such individuals typically explain their pasts utilizing a script consistent with routine activity theory, emphasizing the role of circumstantial changes in both the onset of and desistance from sexual offending. It is argued that the self-framing of serious offending in this way might be understood as a form of shame management, a protective cognition that enables desistance by shielding individuals from internalizing stigma for past violence.
C1 [Farmer, Mark; McAlinden, Anne-Marie; Maruna, Shadd] Queens Univ, Belfast BT7 1NN, Antrim, North Ireland.
   [Maruna, Shadd] Univ Manchester, Manchester M13 9PL, Lancs, England.
RP Farmer, M (reprint author), Queens Univ, Sch Law, Univ Rd, Belfast BT7 1NN, Antrim, North Ireland.
EM mfarmer02@qub.ac.uk
FU Economic and Social Research CouncilEconomic & Social Research Council
   (ESRC) [ES/K006061/1]
FX The author(s) disclosed receipt of the following financial support for
   the research, authorship, and/or publication of this article: This work
   was supported by the Economic and Social Research Council (Grant
   ES/K006061/1).
NR 79
TC 6
Z9 6
U1 0
U2 24
PU SAGE PUBLICATIONS INC
PI THOUSAND OAKS
PA 2455 TELLER RD, THOUSAND OAKS, CA 91320 USA
SN 0306-624X
EI 1552-6933
J9 INT J OFFENDER THER
JI Int. J. Offender Ther. Comp. Criminol.
PD NOV
PY 2016
VL 60
IS 15
SI SI
BP 1756
EP 1775
DI 10.1177/0306624X16668175
PG 20
WC Criminology & Penology; Psychology, Applied
SC Criminology & Penology; Psychology
GA DZ6EM
UT WOS:000385954400004
PM 27669732
OA Green Published
DA 2020-02-16
ER

PT J
AU Castellanos-Ryan, N
   Briere, FN
   O'Leary-Barrett, M
   Banaschewski, T
   Bokde, A
   Bromberg, U
   Buchel, C
   Flor, H
   Frouin, V
   Gallinat, J
   Garavan, H
   Martinot, JL
   Nees, F
   Paus, T
   Pausova, Z
   Rietschel, M
   Smolka, MN
   Robbins, TW
   Whelan, R
   Schumann, G
   Conrod, P
AF Castellanos-Ryan, Natalie
   Briere, Frederic N.
   O'Leary-Barrett, Maeve
   Banaschewski, Tobias
   Bokde, Arun
   Bromberg, Uli
   Buechel, Christian
   Flor, Herta
   Frouin, Vincent
   Gallinat, Juergen
   Garavan, Hugh
   Martinot, Jean-Luc
   Nees, Frauke
   Paus, Tomas
   Pausova, Zdenka
   Rietschel, Marcella
   Smolka, Michael N.
   Robbins, Trevor W.
   Whelan, Robert
   Schumann, Gunter
   Conrod, Patricia
CA IMAGEN Consortium
TI The Structure of Psychopathology in Adolescence and Its Common
   Personality and Cognitive Correlates
SO JOURNAL OF ABNORMAL PSYCHOLOGY
LA English
DT Article
DE psychopathology; comorbidity; personality; cognition; adolescence
ID RISK PROFILE SCALE; ATTENTION-DEFICIT/HYPERACTIVITY DISORDER;
   COMORBIDITY SURVEY REPLICATION; MAJOR DEPRESSIVE DISORDER; HIGH ANXIETY
   SENSITIVITY; SUBSTANCE USE DISORDERS; DSM-IV DISORDERS;
   MENTAL-DISORDERS; RESPONSE-INHIBITION; GENERAL FACTOR
AB The traditional view that mental disorders are distinct, categorical disorders has been challenged by evidence that disorders are highly comorbid and exist on a continuum (e.g., Caspi et al., 2014; Tackett et al., 2013). The first objective of this study was to use structural equation modeling to model the structure of psychopathology in an adolescent community-based sample (N = 2,144) including conduct disorder, attention-deficit/hyperactivity disorder (ADHD), oppositional-defiant disorder (ODD), obsessive-compulsive disorder, eating disorders, substance use, anxiety, depression, phobias, and other emotional symptoms, assessed at 16 years. The second objective was to identify common personality and cognitive correlates of psychopathology, assessed at 14 years. Results showed that psychopathology at 16 years fit 2 bifactor models equally well: (a) a bifactor model, reflecting a general psychopathology factor, as well as specific externalizing (representing mainly substance misuse and low ADHD) and internalizing factors; and (b) a bifactor model with a general psychopathology factor and 3 specific externalizing (representing mainly ADHD and ODD), substance use and internalizing factors. The general psychopathology factor was related to high disinhibition/impulsivity, low agreeableness, high neuroticism and hopelessness, high delay-discounting, poor response inhibition and low performance IQ. Substance use was specifically related to high novelty-seeking, sensation-seeking, extraversion, high verbal IQ, and risk-taking. Internalizing psychopathology was specifically related to high neuroticism, hopelessness and anxiety-sensitivity, low novelty-seeking and extraversion, and an attentional bias toward negatively valenced verbal stimuli. Findings reveal several nonspecific or transdiagnostic personality and cognitive factors that may be targeted in new interventions to potentially prevent the development of multiple psychopathologies.
C1 [Castellanos-Ryan, Natalie; Briere, Frederic N.] Univ Montreal, Dept Psychoeduc, Outremont, PQ H2V 2S9, Canada.
   [O'Leary-Barrett, Maeve] McGill Univ, Dept Psychol, Montreal, PQ, Canada.
   [Banaschewski, Tobias] Heidelberg Univ, Dept Child & Adolescent Psychiat & Psychotherapy, Cent Inst Mental Hlth, Med Fac Mannheim, Heidelberg, Germany.
   [Bokde, Arun] Trinity Coll Dublin, Inst Neurosci, Dublin, Ireland.
   [Bokde, Arun] Trinity Coll Dublin, Discipline Psychiat, Sch Med, Dublin, Ireland.
   [Bromberg, Uli; Buechel, Christian] Univ Med Ctr Hamburg Eppendorf, Dept Syst Neurosci, Hamburg, Germany.
   [Flor, Herta; Nees, Frauke; Rietschel, Marcella] Heidelberg Univ, Dept Cognit & Clin Neurosci, Cent Inst Mental Hlth, Med Fac Mannheim, Heidelberg, Germany.
   [Frouin, Vincent] Atom Energy & Alternat Energies Commiss, Neurospin, Paris, France.
   [Gallinat, Juergen] Univ Med Ctr Hamburg Eppendorf, Dept Psychiat & Psychotherapy, Hamburg, Germany.
   [Garavan, Hugh] Univ Vermont, Dept Psychiat, Burlington, VT 05405 USA.
   [Garavan, Hugh] Univ Vermont, Dept Psychol, Burlington, VT 05405 USA.
   [Martinot, Jean-Luc] Univ Paris Sud, Imaging & Psychiat Unit 1000, INSERM, CEA, Paris, France.
   [Martinot, Jean-Luc] Univ Paris 05, Dept Adolescent Psychopathol & Med, Maison Solenn, Paris, France.
   [Paus, Tomas] Univ Toronto, Rotman Res Inst, Dept Psychol, Toronto, ON, Canada.
   [Paus, Tomas] Univ Toronto, Rotman Res Inst, Dept Psychiat, Toronto, ON, Canada.
   [Pausova, Zdenka] Univ Toronto, Hosp Sick Children, Toronto, ON, Canada.
   [Smolka, Michael N.] Tech Univ, Dept Psychiat, Berlin, Germany.
   [Smolka, Michael N.] Tech Univ, Neuroimaging Ctr, Berlin, Germany.
   [Robbins, Trevor W.] Univ Cambridge, Dept Expt Psychol, Cambridge, England.
   [Whelan, Robert] Univ Coll Dublin, Dept Psychol, Dublin, Ireland.
   [Schumann, Gunter] MRC Social Genet & Dev Psychiat SGDP Ctr, London, England.
   [Schumann, Gunter] Kings Coll London, Psychol & Neurosci, London, England.
   [Conrod, Patricia] Univ Montreal, Dept Psychiat, CHU St Justine Hosp, Outremont, PQ, Canada.
   [Conrod, Patricia] Kings Coll London, Dept Psychol Med & Psychiat, Inst Psychiat Psychol & Neurosci, London, England.
   [IMAGEN Consortium] IMAGEN Consortium, London, England.
RP Castellanos-Ryan, N (reprint author), Univ Montreal, Ecole Psychoeduc, Pavillon Marie Victorin,Bur C 464, Outremont, PQ H2V 2S9, Canada.; Conrod, P (reprint author), CHU St Justine, Ctr Rech, 3175 Chemin Cote St Catherine, Montreal, PQ H3T 1C5, Canada.
EM natalie.castellanos.ryan@umontreal.ca; patricia.conrod@umontreal.ca
RI Martinot, Jean-Luc/N-3704-2018; Conrod, Patricia J/P-4187-2018; Whelan,
   Robert/E-5365-2010
OI Whelan, Robert/0000-0002-2790-7281; Flor, Herta/0000-0003-4809-5398;
   Robbins, Trevor/0000-0003-0642-5977; Nees, Frauke/0000-0002-7796-8234
FU European UnionEuropean Union (EU) [LSHM-CT-2007-037286]; Innovative
   Medicine Initiative Project EU-AIMS [115300-2]; Medical Research
   CouncilMedical Research Council UK (MRC) [93558]; Swedish funding agency
   FORMAS; Canadian Institutes of Health ResearchCanadian Institutes of
   Health Research (CIHR) [114887]; Bundesministerium fur Bildung und
   Forschung (BMBF)Federal Ministry of Education & Research (BMBF)
   [01GS08152, 01EV0711]; Deutsche Forschungsgemeinschaft (DFG)German
   Research Foundation (DFG) [SP 383/5-1]; DFGGerman Research Foundation
   (DFG) [SM80/5-2, SM 80/7-1, SFB 940/1]; German Ministry of Education and
   ResearchFederal Ministry of Education & Research (BMBF) [01EV0711];
   Fonds de Recherche du Quebec-SanteFonds de la Recherche en Sante du
   Quebec; Medical Research CouncilMedical Research Council UK (MRC)
   [G0901858]
FX Supported by the European Union-funded FP6 Integrated Project IMAGEN
   (Reinforcement-Related Behaviour in Normal Brain Function and
   Psychopathology; LSHM-CT-2007-037286), the FP7 project IMAGEMEND
   (Imaging Genetics for Mental Disorders), and the Innovative Medicine
   Initiative Project EU-AIMS (115300-2), the Medical Research Council
   Programme Grant "Developmental Pathways Into Adolescent Substance Abuse"
   (93558), the Swedish funding agency FORMAS, and the Canadian Institutes
   of Health Research (grant 114887). Further support was provided by the
   Bundesministerium fur Bildung und Forschung (BMBF Grants 01GS08152 and
   01EV0711), the Deutsche Forschungsgemeinschaft (DFG) Reinhart-Koselleck
   Award (SP 383/5-1), and DFG Grants SM80/5-2, SM 80/7-1, SFB 940/1. This
   research was also supported by the German Ministry of Education and
   Research (Grant 01EV0711). Dr. Conrod's salaries are awarded from the
   Fonds de Recherche du Quebec-Sante, Chercheurs-Boursiers Senior
   (Conrod).
NR 64
TC 50
Z9 50
U1 2
U2 39
PU AMER PSYCHOLOGICAL ASSOC
PI WASHINGTON
PA 750 FIRST ST NE, WASHINGTON, DC 20002-4242 USA
SN 0021-843X
EI 1939-1846
J9 J ABNORM PSYCHOL
JI J. Abnorm. Psychol.
PD NOV
PY 2016
VL 125
IS 8
BP 1039
EP 1052
DI 10.1037/abn0000193
PG 14
WC Psychology, Clinical; Psychiatry
SC Psychology; Psychiatry
GA EC1ZZ
UT WOS:000387909800003
PM 27819466
OA Other Gold, Green Published
DA 2020-02-16
ER

PT J
AU Waldman, ID
   Poore, HE
   van Hulle, C
   Rathouz, PJ
   Lahey, BB
AF Waldman, Irwin D.
   Poore, Holly E.
   van Hulle, Carol
   Rathouz, Paul J.
   Lahey, Benjamin B.
TI External Validity of a Hierarchical Dimensional Model of Child and
   Adolescent Psychopathology: Tests Using Confirmatory Factor Analyses and
   Multivariate Behavior Genetic Analyses
SO JOURNAL OF ABNORMAL PSYCHOLOGY
LA English
DT Article
DE confirmatory factor analysis; General psychopathology factor;
   hierarchical structure of psychopathology; Internalizing and
   Externalizing factors; multivariate behavior genetic analyses
ID MENTAL-DISORDERS; GENERAL FACTOR; FIT INDEXES; SYMPTOMS; VALIDATION;
   CRITERIA; FORMS; ADHD
AB Several recent studies of the hierarchical phenotypic structure of psychopathology have identified a General psychopathology factor in addition to the more expected specific Externalizing and Internalizing dimensions in both youth and adult samples and some have found relevant unique external correlates of this General factor. We used data from 1,568 twin pairs (599 MZ & 969 DZ) age 9 to 17 to test hypotheses for the underlying structure of youth psychopathology and the external validity of the higher-order factors. Psychopathology symptoms were assessed via structured interviews of caretakers and youth. We conducted phenotypic analyses of competing structural models using Confirmatory Factor Analysis and used Structural Equation Modeling and multivariate behavior genetic analyses to understand the etiology of the higher-order factors and their external validity. We found that both a General factor and specific Externalizing and Internalizing dimensions are necessary for characterizing youth psychopathology at both the phenotypic and etiologic levels, and that the 3 higher-order factors differed substantially in the magnitudes of their underlying genetic and environmental influences. Phenotypically, the specific Externalizing and Internalizing dimensions were slightly negatively correlated when a General factor was included, which reflected a significant inverse correlation between the nonshared environmental (but not genetic) influences on Internalizing and Externalizing. We estimated heritability of the general factor of psychopathology for the first time. Its moderate heritability suggests that it is not merely an artifact of measurement error but a valid construct. The General, Externalizing, and Internalizing factors differed in their relations with 3 external validity criteria: mother's smoking during pregnancy, parent's harsh discipline, and the youth's association with delinquent peers. Multivariate behavior genetic analyses supported the external validity of the 3 higher-order factors by suggesting that the General, Externalizing, and Internalizing factors were correlated with peer delinquency and parent's harsh discipline for different etiologic reasons.
C1 [Waldman, Irwin D.; Poore, Holly E.] Emory Univ, Dept Psychol, 475 PAIS Bldg,36 Eagle Row, Atlanta, GA 30322 USA.
   [van Hulle, Carol; Rathouz, Paul J.] Univ Wisconsin, Waisman Ctr, Madison, WI 53706 USA.
   [van Hulle, Carol; Rathouz, Paul J.] Univ Wisconsin, Dept Biostat & Med Informat, Madison, WI 53706 USA.
   [Lahey, Benjamin B.] Univ Chicago, Dept Publ Hlth Sci, Chicago, IL 60637 USA.
RP Waldman, ID (reprint author), Emory Univ, Dept Psychol, 475 PAIS Bldg,36 Eagle Row, Atlanta, GA 30322 USA.
EM psyiw@emory.edu
FU National Institute of Mental HealthUnited States Department of Health &
   Human ServicesNational Institutes of Health (NIH) - USANIH National
   Institute of Mental Health (NIMH) [R01-MH59111]
FX This research was supported by a grant from the National Institute of
   Mental Health, R01-MH59111.
NR 42
TC 27
Z9 27
U1 0
U2 13
PU AMER PSYCHOLOGICAL ASSOC
PI WASHINGTON
PA 750 FIRST ST NE, WASHINGTON, DC 20002-4242 USA
SN 0021-843X
EI 1939-1846
J9 J ABNORM PSYCHOL
JI J. Abnorm. Psychol.
PD NOV
PY 2016
VL 125
IS 8
BP 1053
EP 1066
DI 10.1037/abn0000183
PG 14
WC Psychology, Clinical; Psychiatry
SC Psychology; Psychiatry
GA EC1ZZ
UT WOS:000387909800004
PM 27819467
OA Green Accepted
DA 2020-02-16
ER

PT J
AU Conway, CC
   Starr, LR
   Espejo, EP
   Brennan, PA
   Hammen, C
AF Conway, Christopher C.
   Starr, Lisa R.
   Espejo, Emmanuel P.
   Brennan, Patricia A.
   Hammen, Constance
TI Stress Responsivity and the Structure of Common Mental Disorders:
   Transdiagnostic Internalizing and Externalizing Dimensions Are
   Associated With Contrasting Stress Appraisal Biases
SO JOURNAL OF ABNORMAL PSYCHOLOGY
LA English
DT Article
DE appraisal; externalizing; internalizing; stress reactivity;
   transdiagnostic
ID GENERAL PSYCHOPATHOLOGY FACTOR; LIFE EVENTS; ANTISOCIAL-BEHAVIOR;
   HIERARCHICAL MODEL; EMOTION REGULATION; GENDER-DIFFERENCES; ANXIETY
   DISORDERS; META-STRUCTURE; DEPRESSION; COMORBIDITY
AB Biased stress appraisals critically relate to the origins and temporal course of many-perhaps most-forms of psychopathology. We hypothesized that aberrant stress appraisals are linked directly to latent internalizing and externalizing traits that, in turn, predispose to multiple disorders. A high-risk community sample of 815 adolescents underwent semistructured interviews to assess clinical disorders and naturalistic stressors at ages 15 and 20. Participants and blind rating teams separately evaluated the threat associated with acute stressors occurring in the past year, and an appraisal bias index (i.e., discrepancy between subjective and team-rated threat) was generated. A 2-factor (Internalizing and Externalizing) latent variable model provided an excellent fit to the diagnostic correlations. After adjusting for the covariation between the factors, adolescents' threat overestimation prospectively predicted higher standing on Internalizing, whereas threat underestimation prospectively predicted elevations on Externalizing. Cross-sectional analyses replicated this pattern in early adulthood. Appraisals were not related to the residual portions of any diagnosis in the latent variable model, suggesting that the transdiagnostic dimensions mediated the connections between stress appraisal bias and disorder entities. We discuss implications for enhancing the efficiency of emerging research on the stress response and speculate how these findings, if replicated, might guide refinements to psychological treatments for stress-linked disorders.
C1 [Conway, Christopher C.] Coll William & Mary, Dept Psychol, Box 8795, Williamsburg, VA 23187 USA.
   [Starr, Lisa R.] Univ Rochester, Dept Clin & Social Sci Psychol, Rochester, NY 14627 USA.
   [Espejo, Emmanuel P.] Vet Affairs San Diego Healthcare Syst, Psychol Serv, San Diego, CA USA.
   [Espejo, Emmanuel P.] Univ Calif San Diego, Dept Psychiat, San Diego, CA 92103 USA.
   [Brennan, Patricia A.] Emory Univ, Dept Psychol, Atlanta, GA 30322 USA.
   [Hammen, Constance] Univ Calif Los Angeles, Dept Psychol, Los Angeles, CA USA.
RP Conway, CC (reprint author), Coll William & Mary, Dept Psychol, Box 8795, Williamsburg, VA 23187 USA.
EM conway@wm.edu
OI Starr, Lisa/0000-0001-5383-1105; Espejo, Elena/0000-0001-9018-7515
FU National Health and Medical Research CouncilNational Health and Medical
   Research Council of Australia; Mater Misericordiae Mother's Hospital in
   Queensland, Australia; National Institute of Mental HealthUnited States
   Department of Health & Human ServicesNational Institutes of Health (NIH)
   - USANIH National Institute of Mental Health (NIMH) [R01MH52239]
FX This research was supported by the National Health and Medical Research
   Council, the Mater Misericordiae Mother's Hospital in Queensland,
   Australia, and the National Institute of Mental Health Grant R01MH52239.
   We thank Jake Najman of the University of Queensland and Mater
   Misericordiae Mothers' Hospital-University of Queensland Study of
   Pregnancy colleagues William Bor and Gail Williams.
NR 75
TC 11
Z9 11
U1 0
U2 10
PU AMER PSYCHOLOGICAL ASSOC
PI WASHINGTON
PA 750 FIRST ST NE, WASHINGTON, DC 20002-4242 USA
SN 0021-843X
EI 1939-1846
J9 J ABNORM PSYCHOL
JI J. Abnorm. Psychol.
PD NOV
PY 2016
VL 125
IS 8
BP 1079
EP 1089
DI 10.1037/abn0000163
PG 11
WC Psychology, Clinical; Psychiatry
SC Psychology; Psychiatry
GA EC1ZZ
UT WOS:000387909800006
PM 27819469
OA Green Accepted
DA 2020-02-16
ER

PT J
AU Lee, B
   Padilla, J
   McHale, SM
AF Lee, Bora
   Padilla, Jenny
   McHale, Susan M.
TI Transmission of Work Ethic in African-American Families and Its Links
   with Adolescent Adjustment
SO JOURNAL OF YOUTH AND ADOLESCENCE
LA English
DT Article
DE African American; Family; Fathers; Positive youth development; Siblings;
   Work ethic
ID ACADEMIC-ACHIEVEMENT; GENERATIONAL-DIFFERENCES; SIBLING RELATIONSHIPS;
   PROBLEM BEHAVIOR; SOCIAL-INFLUENCE; HARD WORK; SOCIALIZATION; CHILDHOOD;
   CHILDREN; STUDENTS
AB A strong work ethic generally has positive implications for achievements in work and school settings, but we know little about how it develops. This study aimed to describe the intra-familial transmission of work ethic and the associations between work ethic and adjustment in African American youth. Mothers, fathers, and two adolescent siblings (M (age) = 14.1 years) in 158 families were interviewed on two occasions. Path models revealed that fathers' work ethic was positively linked with older siblings' work ethic, which in turn was linked with more positive youth adjustment in the domains of school functioning and externalizing and internalizing problems. Moreover, the results indicated that the work ethics of older siblings, but not parents, was linked to those of younger siblings. The discussion focuses on the importance of African American fathers and siblings in youth adjustment and how work ethic may promote positive development.
C1 [Lee, Bora] Korea Univ, 715 Uncho Useon Educ Bldg, Seoul 02841, South Korea.
   [Padilla, Jenny] Penn State Univ, 16 Henderson, University Pk, PA 16802 USA.
   [McHale, Susan M.] Penn State Univ, 114 Henderson, University Pk, PA 16802 USA.
RP Lee, B (reprint author), Korea Univ, 715 Uncho Useon Educ Bldg, Seoul 02841, South Korea.
EM boralee117@korea.ac.kr; jzp170@psu.edu; x2u@psu.edu
RI Lee, Bora/M-1691-2019
FU National Institute of Child Health and Human DevelopmentUnited States
   Department of Health & Human ServicesNational Institutes of Health (NIH)
   - USANIH Eunice Kennedy Shriver National Institute of Child Health &
   Human Development (NICHD) [R01-HD32336]
FX This study was funded by a grant from the National Institute of Child
   Health and Human Development (R01-HD32336) to Susan M. McHale and Ann C.
   Crouter, Co-Principal Investigators. A portion of this paper was
   presented at the 2015 Biennial Meeting of Society for Research on Child
   Development in Philadelphia, PA.
NR 73
TC 7
Z9 7
U1 0
U2 16
PU SPRINGER/PLENUM PUBLISHERS
PI NEW YORK
PA 233 SPRING ST, NEW YORK, NY 10013 USA
SN 0047-2891
EI 1573-6601
J9 J YOUTH ADOLESCENCE
JI J. Youth Adolesc.
PD NOV
PY 2016
VL 45
IS 11
BP 2278
EP 2291
DI 10.1007/s10964-015-0391-0
PG 14
WC Psychology, Developmental
SC Psychology
GA DY6BL
UT WOS:000385190800006
PM 26608056
OA Green Accepted
DA 2020-02-16
ER

PT J
AU Mikkonen, J
   Moustgaard, H
   Remes, H
   Martikainen, P
AF Mikkonen, Janne
   Moustgaard, Heta
   Remes, Hanna
   Martikainen, Pekka
TI Intergenerational transmission of depressive symptoms - The role of
   gender, socioeconomic circumstances, and the accumulation of parental
   symptoms
SO JOURNAL OF AFFECTIVE DISORDERS
LA English
DT Article
DE Depressive symptoms; Intergenerational transmission; Adolescence;
   Gender; Socioeconomic status; Accumulation of risk
ID CHILDREN-OF-TWINS; MATERNAL DEPRESSION; MAJOR DEPRESSION; OFFSPRING
   PSYCHOPATHOLOGY; PSYCHIATRIC-DISORDERS; PATERNAL PSYCHOPATHOLOGY;
   ENVIRONMENTAL-INFLUENCES; INTERNALIZING SYMPTOMS; EXTERNALIZING
   PROBLEMS; ANTENATAL DEPRESSION
AB Background: The relationship between parental and offspring depression is well established. Evidence regarding the significance of gender, socioeconomic circumstances, and the accumulation of parental symptoms in intergenerational transmission is, however, mixed and scarce.
   Methods: Using a 20% random sample of Finns born between 1986 and 1996 (n=138,559), we performed a Cox proportional hazards regression to analyze the incidence of depressive symptoms between ages 15-20 by exposure to maternal and paternal depressive symptoms earlier in life. Depressive symptoms were inferred from antidepressant purchases and/or a diagnosis of depression at outpatient or inpatient health services.
   Results: Exposure to maternal depressive symptoms posed an equal risk for girls and boys (hazard ratio, HR, 2.09 vs. 2.28 respectively, p =0.077), whereas the effect of paternal depressive symptoms was weaker for girls (HR 1.77 vs. 2.22, p < 0.001). Parental socioeconomic status neither confounded nor moderated these effects. Dual exposure to both maternal and paternal depressive symptoms posed a larger risk than single exposure, and children exposed recurrently at ages 0-5 and 9-14 faced an elevated risk compared with those exposed at only one period.
   Limitations: Since depressive symptoms were inferred from prescription purchases and treatment records, we were unable to observe untreated depression or to determine the underlying condition the antidepressants were prescribed for.
   Conclusions: Our results support the idea that maternal depression affects both genders equally, whereas paternal depression affects girls less than boys. We show that parental depression and low socioeconomic status are mainly independent risk factors of adolescent depressive symptoms and do not cause an interactive effect. (C) 2016 Elsevier B.V. All rights reserved.
C1 [Mikkonen, Janne; Moustgaard, Heta; Remes, Hanna; Martikainen, Pekka] Univ Helsinki, Dept Social Res, Populat Res Unit, FIN-00014 Helsinki, Finland.
   [Martikainen, Pekka] Stockholm Univ, Ctr Hlth Equ Studies CHESS, Stockholm, Sweden.
   [Martikainen, Pekka] Karolinska Inst, S-10401 Stockholm, Sweden.
   [Martikainen, Pekka] Max Planck Inst Demog Res, Rostock, Germany.
RP Mikkonen, J (reprint author), Univ Helsinki, Dept Social Res, Populat Res Unit, FIN-00014 Helsinki, Finland.
EM janne.mk.mikkonen@helsinki.fi
OI Moustgaard, Heta/0000-0001-6632-4727; Martikainen,
   Pekka/0000-0001-9374-1438; Mikkonen, Janne/0000-0002-9410-9335
FU Academy of Finland, FinlandAcademy of Finland [294861]
FX Funding for this study was provided by the Academy of Finland, Finland
   (grant number 294861). The funding source had no role in the design or
   conduct of the study; the collection, analysis, and interpretation of
   the data; the writing of the article; or the decision to submit the
   manuscript for publication.
NR 75
TC 9
Z9 11
U1 0
U2 31
PU ELSEVIER SCIENCE BV
PI AMSTERDAM
PA PO BOX 211, 1000 AE AMSTERDAM, NETHERLANDS
SN 0165-0327
EI 1573-2517
J9 J AFFECT DISORDERS
JI J. Affect. Disord.
PD NOV 1
PY 2016
VL 204
BP 74
EP 82
DI 10.1016/j.jad.2016.06.036
PG 9
WC Clinical Neurology; Psychiatry
SC Neurosciences & Neurology; Psychiatry
GA DW7FT
UT WOS:000383817300011
PM 27341423
DA 2020-02-16
ER

PT J
AU Zhang, CS
   Brook, JS
   Leukefeld, CG
   Brook, DW
AF Zhang, Chenshu
   Brook, Judith S.
   Leukefeld, Carl G.
   Brook, David W.
TI Longitudinal psychosocial factors related to symptoms of Internet
   addiction among adults in early midlife
SO ADDICTIVE BEHAVIORS
LA English
DT Article
DE Symptoms of Internet addiction; Midlife; Affective disorders; Alcohol
   and substance use problems; Internalizing behaviors; Conflictual
   parent-child relationship
ID ADOLESCENT DRUG-USE; PSYCHOMETRIC PROPERTIES; PSYCHIATRIC-DISORDERS;
   PREVALENCE; DEPRESSION; ASSOCIATION; PEOPLE; ABUSE
AB In this longitudinal study, we applied structural equation modeling (SEM) to examine the psychosocial factors from adolescence to adulthood as related to symptoms of Internet addiction (IA) during early midlife. We gathered longitudinal data on a prospective cohort of community-dwelling men and women (N = 548) followed from adolescence to early midlife (mean age = 43; SD = 2.8). The findings supported a meditational model: adolescent (mean age = 16) conflictual parent-child relationship was associated with internalizing problem behaviors at mean age 21 in emerging adulthood (b = 0.13, p < 0.01), which, in turn, were associated with both alcohol/drug use problems at mean age 27-32 (b = 024, p < 0.001) and affective disorders at mean age 37 (b = 0.29, p < 0.001), which, ultimately, were associated with symptoms of IA in early midlife (b = 0.23, p < 0.01; b = 0.21, p < 0.05, respectively). In addition, alcohol/drug use problems were associated with affective disorders (b = 022, p < 0.05). Among the constructs, alcohol/drug use problems had the greatest total effects on symptoms of IA in early midlife (b = 0.28, p < 0.001). Findings suggest that family therapy focused on an increase in the affectionate relationship between the adolescent and his/her parents, cognitive-behavioral treatment of internalizing problem behaviors, and effective treatment of individuals who have alcohol/drug use problems may reduce the likelihood of having symptoms of IA in early midlife. (C) 2016 Elsevier Ltd. All rights reserved.
C1 [Zhang, Chenshu; Brook, Judith S.; Brook, David W.] NYU, Sch Med, Dept Psychiat, 215 Lexington Ave,15th Floor, New York, NY 10016 USA.
   [Leukefeld, Carl G.] Univ Kentucky, Dept Behav Sci, Lexington, KY 40506 USA.
RP Brook, JS (reprint author), NYU, Sch Med, Dept Psychiat, 215 Lexington Ave,15th Floor, New York, NY 10016 USA.
EM judith.brook@nyumc.org
OI Zhang, Chenshu/0000-0002-3233-3905
FU National Institutes of Health from the National Institute on Drug Abuse
   [DA003188, DA032603]
FX This research was supported by National Institutes of Health research
   grants DA003188 and DA032603, both from the National Institute on Drug
   Abuse, awarded to Dr. Judith S. Brook. The Binding sponsor had no
   involvement in the study design, collection, analysis or interpretation
   of the data, writing the manuscript or the decision to submit the paper
   for publication.
NR 59
TC 7
Z9 7
U1 3
U2 74
PU PERGAMON-ELSEVIER SCIENCE LTD
PI OXFORD
PA THE BOULEVARD, LANGFORD LANE, KIDLINGTON, OXFORD OX5 1GB, ENGLAND
SN 0306-4603
EI 1873-6327
J9 ADDICT BEHAV
JI Addict. Behav.
PD NOV
PY 2016
VL 62
BP 65
EP 72
DI 10.1016/j.addbeh.2016.06.019
PG 8
WC Psychology, Clinical; Substance Abuse
SC Psychology; Substance Abuse
GA DT2QQ
UT WOS:000381325900011
PM 27341513
OA Green Accepted
DA 2020-02-16
ER

PT J
AU Brook, JS
   Zhang, CS
   Rubenstone, E
   Primack, BA
   Brook, DW
AF Brook, Judith S.
   Zhang, Chenshu
   Rubenstone, Elizabeth
   Primack, Brian A.
   Brook, David W.
TI Comorbid trajectories of substance use as predictors of Antisocial
   Personality Disorder, Major Depressive Episode, and Generalized Anxiety
   Disorder
SO ADDICTIVE BEHAVIORS
LA English
DT Article
DE Longitudinal trajectories of comorbid substance use; Comorbid substance
   use and psychopathology; Comorbid substance use and Antisocial
   Personality Disorder; Comorbid substance use and Major Depressive
   Episode; Comorbid substance use and Generalized Anxiety Disorder
ID SENSATION-SEEKING; MARIJUANA USE; CANNABIS USE; DRUG-USE;
   CIGARETTE-SMOKING; YOUNG ADULTHOOD; UNITED-STATES; DEVELOPMENTAL
   TRAJECTORIES; HEALTH CONSEQUENCES; EARLY ADOLESCENCE
AB Objective: To determine longitudinal associations between patterns of comorbid cigarette, alcohol, and marijuana use and Antisocial Personality Disorder (ASPD), Major Depressive Episode (MDE), and Generalized Anxiety Disorder (GAD) in adulthood.
   Method: A random community-based sample [(X) over bar age = 36.6 (SD = 2.8)] from the Children and Adults in the Community Study, an on-going investigation of substance use and psychiatric disorders. Data were collected at six time waves. Conjoint trajectories of cigarette, alcohol, and marijuana use spanning adolescence to adulthood were determined; multivariable logistic regression analyses assessed associations between trajectory group membership and having ASPD, MDE, or GAD in adulthood.
   Results: Five conjoint trajectory groups were obtained: HHH (chronic cigarette, alcohol, and marijuana use), DDD (delayed/late-starting cigarette, alcohol, and marijuana use), LML (low/no smoking, moderate alcohol use, occasional marijuana use), HMN (chronic smoking, moderate alcohol use, no marijuana use), and NON (occasional alcohol use only). Compared with members of the NON group, those in the HHH group had significantly greater odds for having ASPD (Adjusted Odds Ratio [AOR] = 28.52, 95% Confidence Interval [CI] = 9.44-86.17), MDE (AOR = 2.67, 95% CI = 1.14-6.26), and GAD (AOR = 6.39, 95% CI = 2.62-15.56). Members of the DDD, LML, and HMN groups had weaker and less consistent associations with the three psychiatric outcomes.
   Conclusions: In a large, community-based sample, long-term concurrent use of more than one substance was associated with both externalizing and internalizing psychiatric disorders in adulthood. Prevention and treatment programs might target individuals in the community and general clinical populations with comorbid substance use, even if they haven't been identified as having a substance use disorder. (C) 2016 Elsevier Ltd. All rights reserved.
C1 [Brook, Judith S.; Zhang, Chenshu; Rubenstone, Elizabeth; Brook, David W.] NYU, Sch Med, Dept Psychiat, 215 Lexington Ave,15th Floor, New York, NY 10016 USA.
   [Primack, Brian A.] Univ Pittsburgh, Sch Med, Dept Med, Div Gen Internal Med, 230 McKee Pl,Suite 600, Pittsburgh, PA 15213 USA.
RP Brook, JS (reprint author), 215 Lexington Ave, New York, NY 10016 USA.
EM judith.brook@nyumc.org
OI Zhang, Chenshu/0000-0002-3233-3905; Primack, Brian/0000-0002-5962-0939
FU National Cancer InstituteUnited States Department of Health & Human
   ServicesNational Institutes of Health (NIH) - USANIH National Cancer
   Institute (NCI) [DA032603]; National Institute on Drug AbuseUnited
   States Department of Health & Human ServicesNational Institutes of
   Health (NIH) - USANIH National Institute on Drug Abuse (NIDA) [DA000244]
FX This work was supported by grant #DA032603 from the National Cancer
   Institute, and by Research Scientist Award #DA000244 from the National
   Institute on Drug Abuse, both awarded to Dr. Judith S. Brook.
NR 54
TC 6
Z9 6
U1 2
U2 65
PU PERGAMON-ELSEVIER SCIENCE LTD
PI OXFORD
PA THE BOULEVARD, LANGFORD LANE, KIDLINGTON, OXFORD OX5 1GB, ENGLAND
SN 0306-4603
EI 1873-6327
J9 ADDICT BEHAV
JI Addict. Behav.
PD NOV
PY 2016
VL 62
BP 114
EP 121
DI 10.1016/j.addbeh.2016.06.003
PG 8
WC Psychology, Clinical; Substance Abuse
SC Psychology; Substance Abuse
GA DT2QQ
UT WOS:000381325900018
PM 27344118
OA Green Accepted
DA 2020-02-16
ER

PT J
AU Ooi, CS
   Rooney, RM
   Roberts, C
   Kane, RT
   Wright, B
   Chatzisarantis, N
AF Ooi, Chew S.
   Rooney, Rosanna M.
   Roberts, Clare
   Kane, Robert T.
   Wright, Bernadette
   Chatzisarantis, Nikos
TI The Efficacy of a Group Cognitive Behavioral Therapy for War-Affected
   Young Migrants Living in Australia: A Cluster Randomized Controlled
   Trial
SO FRONTIERS IN PSYCHOLOGY
LA English
DT Article
DE mental health; children and adolescents; PTSD; depression; war trauma;
   cognitive behavioral therapy; school intervention; group intervention
ID MENTAL-HEALTH; PSYCHOSOCIAL INTERVENTION; GROUP-PSYCHOTHERAPY; CHILDREN;
   ADOLESCENTS; STRESS; SYMPTOMS; REFUGEE; TRAUMA; DISORDER
AB Background: Preventative and treatment programs for people at risk of developing psychological problems after exposure to war trauma have mushroomed in the last decade. However, there is still much contention about evidence-based and culturally sensitive interventions for children. The aim of this study was to examine the efficacy of the Teaching Recovery Techniques in improving the emotional and behavioral outcomes of war-affected children resettled in Australia.
   Methods and Findings: A cluster randomized controlled trial with pre-test, post-test, and 3-month follow-up design was employed. A total of 82 participants (aged 1017 years) were randomized by school into the 8-week intervention (n = 45) or the waiting list (WL) control condition (n = 37). Study outcomes included symptoms of post-traumatic stress disorder, depression, internalizing and externalizing problems, as well as psychosocial functioning. A medium intervention effect was found for depression symptoms. Participants in the intervention condition experienced a greater symptom reduction than participants in the WL control condition, F-(1,F- 155) = 5.20, p = 0.024, partial eta(2) = 0.07. This improvement was maintained at the 3-month follow-up, F-(2,F- 122) = 7.24, p = 0.001, partial eta(2) = 0.20.
   Conclusions: These findings suggest the potential benefit of the school and group-based intervention on depression symptoms but not on other outcomes, when compared to a waiting list control group.
C1 [Ooi, Chew S.; Rooney, Rosanna M.; Roberts, Clare; Kane, Robert T.; Wright, Bernadette; Chatzisarantis, Nikos] Curtin Univ, Sch Psychol & Speech Pathol, Fac Hlth Sci, Perth, WA, Australia.
   [Wright, Bernadette] Univ Western Australia, Sch Psychiat & Clin Neurosci, Fac Med Dent & Hlth Sci, Perth, WA, Australia.
   [Wright, Bernadette] Edith Cowan Univ, Sch Nursing & Midwifery, Fac Hlth Engn & Sci, Perth, WA, Australia.
RP Ooi, CS (reprint author), Curtin Univ, Sch Psychol & Speech Pathol, Fac Hlth Sci, Perth, WA, Australia.
EM chewsia@gmail.com
OI Chatzisarantis, Nikos/0000-0001-7059-6805
FU Curtin University School of Psychology Ph.D. fund; Western Australia
   Health Promotion Foundation (Healthway) [19923]
FX This study was funded by Curtin University School of Psychology Ph.D.
   fund for CO and Western Australia Health Promotion Foundation
   (Healthway) http://www.healthway.wa.gov.au/ (Healthway Researcher
   Starter Grant No. 19923) to CR. The funders had no role in the study
   design, data collection and analysis, decision to publish, or
   preparation of the manuscript.
NR 46
TC 8
Z9 8
U1 0
U2 24
PU FRONTIERS MEDIA SA
PI LAUSANNE
PA AVENUE DU TRIBUNAL FEDERAL 34, LAUSANNE, CH-1015, SWITZERLAND
SN 1664-1078
J9 FRONT PSYCHOL
JI Front. Psychol.
PD OCT 31
PY 2016
VL 7
AR UNSP 1641
DI 10.3389/fpsyg.2016.01641
PG 14
WC Psychology, Multidisciplinary
SC Psychology
GA EA3RD
UT WOS:000386520900001
PM 27843435
OA DOAJ Gold, Green Published
DA 2020-02-16
ER

PT J
AU Scharf, M
   Mayseless, O
   Rousseau, S
AF Scharf, Miri
   Mayseless, Ofra
   Rousseau, Sofie
TI When somatization is not the only thing you suffer from: Examining
   comorbid syndromes using latent profile analysis, parenting practices
   and adolescent functioning
SO PSYCHIATRY RESEARCH
LA English
DT Article
DE Internalizing problems; Parenting; Externalizing problems; Psychosocial
   functioning; Health behavior; Mother and father; Teacher
ID PSYCHOLOGICAL CONTROL; SOMATIC SYMPTOMS; SOMATOFORM DISORDERS; COMMUNITY
   SAMPLE; CHILDREN; ANXIETY; DEPRESSION; PAIN; PSYCHOPATHOLOGY;
   PERSONALITY
AB Understanding somatization presents a challenge to clinicians because it is often associated with other syndromes. We addressed somatization's comorbidity with other internalizing syndromes (anxiety, depression, withdrawal) using latent profile analysis. A representative sample of 3496 Israeli middle and high-school youths reported their internalizing symptoms, perceived parenting practices, psychosocial functioning, and health behaviors. Four profiles, similar across age and gender, were identified: overall low (65.4%), moderately-high anxiety/depression/withdrawal (24.4%), high somatization (4.8%), and overall-high (5.4%). MANOVAs and follow-up ANOVAs revealed that for the most part the overall-high profile evinced the worst parenting, psychosocial functioning, and health behaviors (smoking and drinking), while the overall-low group evinced the best. For most variables the high somatization and moderately high profiles displayed midway results. However, the moderately-high profile reported higher levels of harsh parenting than the high somatization profile. The high somatization profile reported similar or higher levels of smoking, risk taking, vandalism, and rule violation than the overall-high group. High somatization, either alone or alongside anxiety, depression, and withdrawal, was associated with disruptive and risk-taking behaviors. This link might reflect problems in emotion and anger regulation and become stronger in adolescence because of dysregulation processes characterizing this period. Implications for practice are discussed. (C) 2016 Elsevier Ireland Ltd. All rights reserved.
C1 [Scharf, Miri; Mayseless, Ofra; Rousseau, Sofie] Univ Haifa, Dept Counseling & Human Dev, IL-3498838 Haifa, Israel.
RP Scharf, M (reprint author), Univ Haifa, Dept Counseling & Human Dev, IL-3498838 Haifa, Israel.
EM scharfm@edu.haifa.ac.il; ofram@edu.haifa.ac.il;
   sofierousseau@edu.haifa.ac.il
RI Rousseau, Sofie/AAD-9473-2020
FU Israeli Ministry of Education
FX The study was supported by a grant awarded to the first two authors by
   the chief scientist of the Israeli Ministry of Education.
NR 58
TC 1
Z9 1
U1 0
U2 12
PU ELSEVIER IRELAND LTD
PI CLARE
PA ELSEVIER HOUSE, BROOKVALE PLAZA, EAST PARK SHANNON, CO, CLARE, 00000,
   IRELAND
SN 0165-1781
J9 PSYCHIAT RES
JI Psychiatry Res.
PD OCT 30
PY 2016
VL 244
BP 10
EP 18
DI 10.1016/j.psychres.2016.07.015
PG 9
WC Psychiatry
SC Psychiatry
GA DY0HA
UT WOS:000384776700002
PM 27455145
DA 2020-02-16
ER

PT J
AU Zickgraf, HF
   Franklin, ME
   Rozin, P
AF Zickgraf, Hana F.
   Franklin, Martin E.
   Rozin, Paul
TI Adult picky eaters with symptoms of avoidant/restrictive food intake
   disorder: comparable distress and comorbidity but different eating
   behaviors compared to those with disordered eating symptoms
SO JOURNAL OF EATING DISORDERS
LA English
DT Article
DE Avoidant/Restrictive Food Intake Disorder; ARFID; Picky eating;
   Selective eating; Restrictive eating; EAT-26
ID SENSORY SENSITIVITY; MECHANICAL TURK; CHILDREN; QUALITY; WEIGHT;
   ADOLESCENTS; VALIDATION; INVENTORY; ANXIETY; VERSION
AB Background: One presentation of Avoidant/Restrictive Food Intake Disorder (ARFID) is characterized by picky eating, i.e., selective eating based on the sensory properties of food. The present study has two aims. The first is to describe distress and impairment in individuals with ARFID secondary to picky eating. The second is to determine whether eating behaviors hypothesized to be specific to picky eating can differentiate picky eaters with and without ARFID from typical eaters (e.g., individuals not reporting picky or disordered eating) and individuals who strongly endorse attitudes associated with anorexia and bulimia (eating disordered attitudes).
   Methods: Participants were recruited from Amazon's Mechanical Turk (N= 325) and an online support group for adult picky eaters (N = 81). Participants were grouped based on endorsement of picky eating, ARFID symptoms, and elevated eating disordered attitudes on the Eating Attitudes Test (EAT-26). The resulting four eating behavior groups were compared on measures of distress and impairment (e.g., anxiety/depression and, obsessive compulsive disorder symptoms, eating-related quality of life) and on measures of eating behaviors associated with picky eating (e.g., food neophobia, inflexibility about preparation and presentation of preferred foods, sensitivity to sensory stimuli, and eating from a very narrow range of foods). The groups were compared using one way ANOVA with post-hoc Tamhane's T2 tests.
   Results: On measures of distress and impairment, participants with ARFID reported higher scores than both typical eaters and picky eaters without ARFID, and comparable scores to those with disordered eating attitudes. Three of four measures of picky eating behavior, eating inflexibility, food neophobia, and eating from a range of 20 or fewer foods, distinguished picky eaters with and without ARFID form typical eaters and those with disordered eating attitudes. Picky eaters with ARFID reported greater food neophobia and eating inflexibility, and were more likely to eat from a narrow range of foods, compared to picky eaters without ARFID.
   Conclusions: Adult picky eaters can be differentiated from those with symptoms of anorexia and bulimia by their stronger endorsement of food neophobia and inflexible eating behaviors, and by eating from a very narrow range of foods. Picky eaters with ARFID symptoms can be differentiated from picky eaters without these symptoms on the basis of these three eating behaviors, and by their higher endorsement of internalizing distress, OCD symptoms, and eating- related quality of life impairment. This study provides evidence that ARFID symptoms exist independently of symptoms of other eating disorders and are characterized by several distinct eating behaviors. In a clinical analogue sample of disordered eaters, ARFID symptoms were associated with distress and impairment at levels comparable to symptoms of anorexia and bulimia.
C1 [Zickgraf, Hana F.; Rozin, Paul] Univ Penn, Dept Psychol, 3720 Walnut St, Philadelphia, PA 19104 USA.
   [Franklin, Martin E.] Univ Penn, Perelman Sch Med, Dept Psychiat, 3535 Market St, Philadelphia, PA 19104 USA.
RP Zickgraf, HF (reprint author), Univ Penn, Dept Psychol, 3720 Walnut St, Philadelphia, PA 19104 USA.
EM zickgraf@sas.upenn.edu
FU University of Pennsylvania Department of Psychology
FX This research was funded by predoctoral research grants awarded to the
   first author by the University of Pennsylvania Department of Psychology.
NR 36
TC 26
Z9 27
U1 1
U2 16
PU BMC
PI LONDON
PA CAMPUS, 4 CRINAN ST, LONDON N1 9XW, ENGLAND
SN 2050-2974
J9 J EAT DISORD
JI J. Eat. Disord.
PD OCT 29
PY 2016
VL 4
AR 26
DI 10.1186/s40337-016-0110-6
PG 11
WC Psychology, Clinical; Nutrition & Dietetics; Psychiatry
SC Psychology; Nutrition & Dietetics; Psychiatry
GA EN0QJ
UT WOS:000395714200001
PM 27800160
OA DOAJ Gold, Green Published
DA 2020-02-16
ER

PT J
AU Kirkhaug, B
   Drugli, MB
   Handegard, BH
   Lydersen, S
   Asheim, M
   Fossum, S
AF Kirkhaug, Bente
   Drugli, May Britt
   Handegard, Bjorn Helge
   Lydersen, Stian
   Asheim, Merethe
   Fossum, Sturla
TI Does the Incredible Years Teacher Classroom Management Training
   programme have positive effects for young children exhibiting severe
   externalizing problems in school?: a quasi-experimental pre-post study
SO BMC PSYCHIATRY
LA English
DT Article
DE Severe externalizing problems; School universal intervention; IY TCM;
   Young school children; Teacher assessment; Norway
ID RANDOMIZED CONTROLLED-TRIAL; PREVENTING CONDUCT PROBLEMS; INTERVENTION
   PROGRAMS; PSYCHIATRIC-DISORDERS; STUDENT RELATIONSHIPS; DISRUPTIVE
   BEHAVIOR; MENTAL-HEALTH; RISK-FACTORS; READINESS; SUCCESS
AB Background: Young children exhibiting severe externalizing problems in school are at risk of developing several poor outcomes. School-based intervention programs have been found to be effective for students with different problems, including those with behavioral problems, emotional distress, or social problems. The present study investigated whether the IY-TCM programme, as a universal stand-alone school intervention programme, reduced severe child externalizing problems as reported by the teacher, and evaluated if these children improved their social competence, internalizing problems, academic performances and student-teacher relationship as a result of the IY TCM training.
   Methods: A quasi-experimental pre-post study was conducted, including 21 intervention schools and 22 control schools. Children in 1st - 3rd grade (age 6-8 years) assessed by their teacher as having severe externalizing problems on the Sutter-Eyberg Student Behavior Inventory-Revised (SESBI-R) total Intensity score, were included in the study, N = 83 (65 boys and 18 girls). Treatment effects were evaluated using 3-level linear mixed models analysis.
   Results: In our study we found no differences in change between the two conditions from baseline to follow-up in externalizing problems, social skills, internalizing problems and closeness with teacher. The intervention condition did however show advantageous development in terms of student-teacher conflicts and increased academic performances.
   Conclusion: The IY Teacher Classroom Management program is not sufficient being a stand-alone universal program in a Norwegian primary school setting, for students with severe externalizing problems. However; some important secondary findings were found. Still, young school children with severe externalizing problems are in need of more comprehensive and tailored interventions.
C1 [Kirkhaug, Bente; Drugli, May Britt; Lydersen, Stian] Norwegian Univ Sci & Technol NTNU Norway, Reg Ctr Child & Youth Mental Hlth & Child Welf C, Klostergata 46, N-7030 Trondheim, Norway.
   [Drugli, May Britt] Hedmark Univ Coll, Ctr Study Educ Practice SePU, Hedmark, Norway.
   [Handegard, Bjorn Helge; Asheim, Merethe; Fossum, Sturla] Artic Univ Norway, UiT, Fac Hlth Sci, Reg Ctr Child & Youth Mental Hlth & Child Welf No, Trondheim, Norway.
RP Kirkhaug, B (reprint author), Norwegian Univ Sci & Technol NTNU Norway, Reg Ctr Child & Youth Mental Hlth & Child Welf C, Klostergata 46, N-7030 Trondheim, Norway.
EM bente.kirkhaug@ntnu.no
FU Norwegian Directorate of Health
FX The IY TCM project is funded by The Norwegian Directorate of Health.
NR 68
TC 4
Z9 4
U1 0
U2 34
PU BMC
PI LONDON
PA CAMPUS, 4 CRINAN ST, LONDON N1 9XW, ENGLAND
EI 1471-244X
J9 BMC PSYCHIATRY
JI BMC Psychiatry
PD OCT 26
PY 2016
VL 16
AR 362
DI 10.1186/s12888-016-1077-1
PG 11
WC Psychiatry
SC Psychiatry
GA DZ8DN
UT WOS:000386099100002
PM 27782826
OA DOAJ Gold, Green Published
DA 2020-02-16
ER

PT J
AU Valdivieso-Mora, E
   Peet, CL
   Garnier-Villarreal, M
   Salazar-Villanea, M
   Johnson, DK
AF Valdivieso-Mora, Esmeralda
   Peet, Casie L.
   Garnier-Villarreal, Mauricio
   Salazar-Villanea, Monica
   Johnson, David K.
TI A Systematic Review of the Relationship between Familism and Mental
   Health Outcomes in Latino Population
SO FRONTIERS IN PSYCHOLOGY
LA English
DT Review
DE familism; depression; suicide; substance abuse; internalizing;
   externalizing; Latino
ID SUBSTANCE USE; DEPRESSIVE SYMPTOMS; SUICIDE ATTEMPTS; SELF-ESTEEM;
   ETHNIC-IDENTITY; USE DISORDERS; ACCULTURATION; MEXICAN; ADOLESCENTS;
   AMERICAN
AB Background: Familismo or familism is a cultural value frequently seen in Hispanic cultures, in which a higher emphasis is placed on the family unit in terms of respect, support, obligation, and reference. Familism has been implicated as a protective factor against mental health problems and may foster the growth and development of children. This study aims at measuring the size of the relationship between familism and mental health outcomes of depression, suicide, substance abuse, internalizing, and externalizing behaviors.
   Methods: Thirty-nine studies were systematically reviewed to assess the relationship between familism and mental health outcomes. Data from the studies were comprised and organized into five categories: depression, suicide, internalizing symptoms, externalizing symptoms, and substance use. The Cohen's d of each value (dependent variable in comparison to familism) was calculated. Results were weighted based on sample sizes (n) and total effect sizes were then calculated. It was hypothesized that there would be a large effect size in the relationship between familism and depression, suicide, internalizing, and externalizing symptoms and substance use in Hispanics.
   Results: The meta-analysis showed small effect sizes in the relationship between familism and depression, suicide and internalizing behaviors. And no significant effects for substance abuse and externalizing behaviors.
   Discussion: The small effects found in this study may be explained by the presence of moderator variables between familism and mental health outcomes (e.g., communication within the family). In addition, variability in the Latino samples and in the measurements used might explain the small and non-significant effects found.
C1 [Valdivieso-Mora, Esmeralda] Univ Ctr Amer, Dept Psychol & Publ Heath, Antiguo Cuscatlan, El Salvador.
   [Valdivieso-Mora, Esmeralda; Peet, Casie L.; Johnson, David K.] Univ Kansas, Gerontol Ctr, Lawrence, KS 66045 USA.
   [Garnier-Villarreal, Mauricio] Marquette Univ, Coll Nursing, Milwaukee, WI 53233 USA.
   [Salazar-Villanea, Monica] Univ Costa Rica, Inst Invest Psicol, San Jose, Costa Rica.
   [Johnson, David K.] Univ Kansas, Med Ctr, Alzheimers Dis Ctr, Kansas City, MO USA.
RP Johnson, DK (reprint author), Univ Kansas, Gerontol Ctr, Lawrence, KS 66045 USA.; Johnson, DK (reprint author), Univ Kansas, Med Ctr, Alzheimers Dis Ctr, Kansas City, MO USA.
EM dkj@ku.edu
OI Salazar Villanea, Monica/0000-0001-9311-8195; Garnier-Villarreal,
   Mauricio/0000-0002-2951-6647
FU NIA Developmental Grant [R21TW009665]; University of Kansas Open Access
   Author Fund
FX Support from NIA Developmental Grant R21TW009665 and the University of
   Kansas Open Access Author Fund.
NR 89
TC 16
Z9 17
U1 0
U2 15
PU FRONTIERS MEDIA SA
PI LAUSANNE
PA AVENUE DU TRIBUNAL FEDERAL 34, LAUSANNE, CH-1015, SWITZERLAND
SN 1664-1078
J9 FRONT PSYCHOL
JI Front. Psychol.
PD OCT 25
PY 2016
VL 7
AR 1632
DI 10.3389/fpsyg.2016.01632
PG 13
WC Psychology, Multidisciplinary
SC Psychology
GA DZ8CQ
UT WOS:000386096700001
PM 27826269
OA DOAJ Gold, Green Published
DA 2020-02-16
ER

PT J
AU De Witte, NAJ
   Sutterlin, S
   Braet, C
   Mueller, SC
AF De Witte, Nele A. J.
   Sutterlin, Stefan
   Braet, Caroline
   Mueller, Sven C.
TI Getting to the Heart of Emotion Regulation in Youth: The Role of
   Interoceptive Sensitivity, Heart Rate Variability, and Parental
   Psychopathology
SO PLOS ONE
LA English
DT Article
ID RESPIRATORY SINUS ARRHYTHMIA; CARDIOVASCULAR AUTONOMIC FUNCTION; VAGAL
   TONE; NEUROVISCERAL INTEGRATION; INDIVIDUAL-DIFFERENCES; DEPRESSION
   SCALE; HOSPITAL ANXIETY; DECISION-MAKING; SELF-REGULATION; CHILDREN
AB Emotion regulation and associated autonomic activation develop throughout childhood and adolescence under the influence of the family environment. Specifically, physiological indicators of autonomic nervous system activity such as interoceptive sensitivity and vagally mediated heart rate variability (HRV) can inform on emotion regulation. Although the effect of parental emotion socialization on emotion regulation appears to be influenced by autonomic processes, research on physiological regulation and the influence of parental factors remains scarce. This study investigated the relationship between self-reported habitual emotion regulation strategies and HRV at rest as well as interoceptive sensitivity in forty-six youngsters (27 female; age: M = 13.00, SD = 2.13). Secondly, the association between these autonomic correlates and parental psychopathology was also studied. Whereas better interoceptive sensitivity was related to reduced maladaptive emotion regulation, specifically rumination, high HRV was related to more use of external emotion regulation strategies (i.e., support seeking). In addition, increased HRV and decreased interoceptive sensitivity were associated with maternal internalizing and there was evidence for a possible mediation effect of HRV in the relationship between maternal internalizing and child external emotion regulation. This study elucidates the link between cognitive emotion regulation strategies and underlying physiological regulation in adolescents but also indicates a putative influence of maternal internalizing symptoms on emotion regulation in their offspring.
C1 [De Witte, Nele A. J.; Mueller, Sven C.] Univ Ghent, Dept Expt Clin & Hlth Psychol, Ghent, Belgium.
   [Sutterlin, Stefan] Lillehammer Univ Coll, Psychol Sect, Lillehammer, Norway.
   [Sutterlin, Stefan] Oslo Univ Hosp, Rikshosp, Dept Neurobiol Med, Oslo, Norway.
   [Braet, Caroline] Univ Ghent, Dept Dev Personal & Social Psychol, Ghent, Belgium.
RP De Witte, NAJ (reprint author), Univ Ghent, Dept Expt Clin & Hlth Psychol, Ghent, Belgium.
EM neledewitte@gmail.com
OI Mueller, Sven/0000-0003-1661-3840; Sutterlin,
   Stefan/0000-0002-4337-1296; De Witte, Nele/0000-0001-6313-7256
FU Ghent University (Multidisciplinary Research Partnership "The
   integrative neuroscience of behavioral control")
FX SCM and NDW are supported by Ghent University (Multidisciplinary
   Research Partnership "The integrative neuroscience of behavioral
   control"). The funders had no role in study design, data collection and
   analysis, decision to publish, or preparation of the manuscript.; SCM
   and NDW are supported by Ghent University (Multidisciplinary Research
   Partnership "The integrative neuroscience of behavioral control").
NR 85
TC 9
Z9 9
U1 1
U2 31
PU PUBLIC LIBRARY SCIENCE
PI SAN FRANCISCO
PA 1160 BATTERY STREET, STE 100, SAN FRANCISCO, CA 94111 USA
SN 1932-6203
J9 PLOS ONE
JI PLoS One
PD OCT 14
PY 2016
VL 11
IS 10
AR e0164615
DI 10.1371/journal.pone.0164615
PG 17
WC Multidisciplinary Sciences
SC Science & Technology - Other Topics
GA DZ0DG
UT WOS:000385507000045
PM 27741261
OA DOAJ Gold, Green Published
DA 2020-02-16
ER

PT J
AU Cui, NX
   Liu, JH
AF Cui, Naixue
   Liu, Jianghong
TI Cognitive and behavioral risk factors for child physical abuse among
   Chinese children: a multiple-informant study
SO CHILD AND ADOLESCENT PSYCHIATRY AND MENTAL HEALTH
LA English
DT Article
ID RECIPROCAL RELATIONSHIPS; AGGRESSIVE-BEHAVIOR; SEX-DIFFERENCES;
   HONG-KONG; MALTREATMENT; NEGLECT; INTELLIGENCE; METAANALYSIS;
   PREVALENCE; SAMPLE
AB Background: It has been well established that child physical abuse is a risk factor for cognitive deficits and behavioral problems. However, the possible link between cognitive deficits and behavioral problems placing children at a higher risk of physical abuse has been overlooked. Using a prospective design, the present study aims to examine whether previously measured cognition indicated by intelligence quotient (IQ), including performance IQ (PIQ) and verbal IQ (VIQ), and behavioral problems reported by multiple informants (i.e. mothers, teachers, and children) predict later child physical abuse (which may include minor and severe forms of abuse inflicted separately by mothers and fathers) in Chinese children.
   Methods: A school-based survey was conducted to collect data from 265 Chinese children (52.8 % boys, mean age 13.71 +/- 0.60 years) in the Wave II of China Jintan Cohort study. When they were in the last year of elementary school, children completed the Chinese version of the Wechsler intelligence scale for children-revised that measured VIQ and PIQ during 2010-2012 when their behaviors were self-assessed. Mothers and teachers of these children used the Chinese versions of the youth self report, the child behavior checklist and the teacher report form, respectively, to assess the children's behaviors. These children reported minor and severe physical abuse experiences in the previous 12 months from mothers and fathers separately using the Chinese version of parent-child conflict tactics scale in 2013 when children were in grades 7 and 8 of middle school.
   Results: The present study found that after controlling for the sociodemographic and other cognitive and/or behavior variables, high scores of child externalizing behavior rated by their mothers or teachers were associated with increased risks of experiencing maternal and paternal severe physical abuse, while a high score of self-reported externalizing behavior was associated with a decreased risk of paternal severe physical abuse. A high score of mother-rated internalizing behavior was associated with a decreased risk of maternal severe physical abuse. VIQ was associated with maternal minor physical abuse with small effect size. PIQ was not associated with any forms of physical abuse after adjusting for child behavior and sociodemographic variables.
   Conclusions: In this community sample of Chinese children, externalizing behavior perceived by mothers and teachers is linked to children being at risk for physical abuse, while internalizing behavior perceived by mothers is associated with a decreased risk of maternal physical abuse. Findings suggest that educating parents and teachers to appropriately perceive children's externalizing behavior may help prevent the occurrence of physical abuse.
C1 [Cui, Naixue; Liu, Jianghong] Univ Penn, Room 426 Fagin Hall,418 Curie Blvd, Philadelphia, PA 19104 USA.
RP Liu, JH (reprint author), Univ Penn, Room 426 Fagin Hall,418 Curie Blvd, Philadelphia, PA 19104 USA.
EM jhliu@upenn.edu
OI Cui, Naixue/0000-0003-4684-5482
FU National Institute of Environment Health SciencesUnited States
   Department of Health & Human ServicesNational Institutes of Health (NIH)
   - USANIH National Institute of Environmental Health Sciences (NIEHS)
   [R01-ES018858, K01-ES015877, K02-ES019878, P30-ES013508NIEHS]; Office of
   Nursing Research at the School of Nursing at the University of
   Pennsylvania
FX This study was funded by the National Institute of Environment Health
   Sciences Grants (R01-ES018858, K01-ES015877, K02-ES019878, and
   P30-ES013508NIEHS), given to JL, and the Research Award from the Office
   of Nursing Research at the School of Nursing at the University of
   Pennsylvania to NC.
NR 47
TC 3
Z9 3
U1 0
U2 15
PU BIOMED CENTRAL LTD
PI LONDON
PA 236 GRAYS INN RD, FLOOR 6, LONDON WC1X 8HL, ENGLAND
SN 1753-2000
J9 CHILD ADOL PSYCH MEN
JI Child Adolesc. Psychiatry Ment. Health
PD OCT 6
PY 2016
VL 10
AR 36
DI 10.1186/s13034-016-0124-5
PG 10
WC Pediatrics; Psychiatry
SC Pediatrics; Psychiatry
GA EF2QE
UT WOS:000390168600001
PM 27713764
OA DOAJ Gold, Green Published
DA 2020-02-16
ER

PT J
AU Bolten, M
   Goergen, S
   Schoder, M
   Schmid, M
   Stadler, C
AF Bolten, Margarete
   Goergen, Sarah
   Schoder, Martin
   Schmid, Marc
   Stadler, Christina
TI Maternal Psychological Strain and Mother-Child Interactions as
   Predictors of Behavioral and Emotional Problems in Preschoolers
SO ZEITSCHRIFT FUR KLINISCHE PSYCHOLOGIE UND PSYCHOTHERAPIE
LA German
DT Article
DE maternal psychological strain; behavioral problems; depression; anxiety;
   mother-child interaction; sensitivity
ID FAMILIAL TRANSMISSION; PARENTING PRACTICES; DEPRESSION; PSYCHOPATHOLOGY;
   ANXIETY
AB Background: Healthy development in children is largely influenced by parent-child interactions. However, the parent-child relationship can be affected by several psychosocial risk factors, especially maternal mental health, that undermine its quality and in turn play a negative role in children's psychological health. Objective: The present study therefore examined (a) the associations between maternal self-reported psychopathology and behavioral, emotional, or social functioning in preschool children, and (b) which mechanisms could explain this association. Method: We assessed 63 mother-child dyads. Maternal symptoms of psychopathology were assessed via the Brief Symptom Inventory (BSI), children's behavioral problems with the CBCL. The quality of mother-child interactions was observed during a standardized problem-solving task. Interactions were videotaped and rated by two blind raters. Results: Multiple regression analyses showed that maternal mental strain accounted for 13% of the variance of children's externalizing and 14.5% of internalizing symptoms. Furthermore, the quality of the mother-child interactions also predicted internalizing problems in preschool children. Additionally, results suggest a mediating role of maternal intrusiveness on the association between maternal mental health problems and internalizing but not externalizing symptoms. Children of mothers reporting high levels of mental strain had fewer internalizing problems if their mother presented less intrusiveness during the interaction. Discussion: Consequently, this study adds new insights and understanding of behavioral problems of preschoolers. In order to improve the treatment of preschool children with mental health problems, it is mandatory to reduce maternal psychological strain and to improve the quality of mother-child interactions.
C1 [Bolten, Margarete; Goergen, Sarah; Schoder, Martin; Schmid, Marc; Stadler, Christina] Univ Basel, Kinder & Jugendpsychiat Klin, Schaffhauserrheinweg 55, CH-4058 Basel, Switzerland.
RP Bolten, M (reprint author), Univ Basel, Kinder & Jugendpsychiat Klin, Schaffhauserrheinweg 55, CH-4058 Basel, Switzerland.
EM margarete.bolten@upkbs.ch
RI Stadler, Christina/H-3971-2014; Schmid, Marc/O-4212-2017
NR 41
TC 0
Z9 0
U1 1
U2 12
PU HOGREFE & HUBER PUBLISHERS
PI GOTTINGEN
PA MERKELSTR 3, D-37085 GOTTINGEN, GERMANY
SN 1616-3443
EI 2190-6297
J9 Z KL PSYCH PSYCHOTH
JI Z. Klin. Psychol. Psychother.
PD OCT
PY 2016
VL 45
IS 4
BP 234
EP 244
DI 10.1026/1616-3443/a000382
PG 11
WC Psychology, Clinical
SC Psychology
GA ER9WI
UT WOS:000399177500002
DA 2020-02-16
ER

PT J
AU Job, AK
   Lohaus, A
   Konrad, K
   Scharke, W
   Reindl, V
   Heinrichs, N
AF Job, Ann-Katrin
   Lohaus, Arnold
   Konrad, Kerstin
   Scharke, Wolfgang
   Reindl, Vanessa
   Heinrichs, Nina
TI The Impact of Adaptive and Maladaptive Emotion Regulation in Foster
   Children With a History of Maltreatment
SO ZEITSCHRIFT FUR KLINISCHE PSYCHOLOGIE UND PSYCHOTHERAPIE
LA German
DT Article
DE emotion regulation; parenting; internalizing behavior problems;
   externalizing behavior problems; child maltreatment
ID BEHAVIOR PROBLEMS; ANXIETY SYMPTOMS; PSYCHOPATHOLOGY; CHILDHOOD; CARE
AB Background: The familial context is assumed to significantly influence the development of child emotion regulation (ER). Placement in a foster family has a significant impact on the child's familial context. Besides, foster children with a history of maltreatment or neglect are at a greater risk of developing emotional and behavioral problems. In this study, we investigated the influence of selected variables of the familial context on ER in young children of two samples. Objective: How is parenting behavior related to children's ER and how are both factors related to child emotional and behavior problems? Method: The primary caregiver of 99 children, growing up in their biological family, and 51 foster children, who were placed in a foster family during the previous 24 months, reported on their own parenting behavior as well as their (foster) child's ER and mental health. Results: While the parenting behavior significantly predicted adaptive (but not maladaptive) ER strategies in biological families, we found no significant influence in foster families. However, we found maladaptive ER strategies were significant predictors of child adjustment in both samples. Conclusion: The reason why the influence of the familial context on child ER is higher in biological families might be due to confounding genetic effects or to the fact that biological parents already had more time to exert their influence. Especially with regard to the foster families, the results provide important information for future interventions.
C1 [Job, Ann-Katrin; Heinrichs, Nina] Tech Univ Carolo Wilhelmina Braunschweig, Abt Klin Psychol Psychotherapie & Diagnost, Braunschweig, Germany.
   [Lohaus, Arnold] Univ Bielefeld, Abt Entwicklungspsychol & Entwicklungspsychopatho, Postfach 10 01 31, D-33501 Bielefeld, Germany.
   [Konrad, Kerstin; Scharke, Wolfgang; Reindl, Vanessa] Univ Klinikum Aachen, Klin Psychiatrie Psychosomat & Psychotherapie Kin, Pauwelsstr 30, D-52074 Aachen, Germany.
RP Job, AK (reprint author), Tech Univ Carolo Wilhelmina Braunschweig, Abt Klin Psychol Psychotherapie & Diagnost, Braunschweig, Germany.
EM a-k.job@tu-braunschweig.de
RI Konrad, Kerstin/H-7747-2013
OI Konrad, Kerstin/0000-0001-9039-2615; Heinrichs, Nina/0000-0002-8301-5798
NR 30
TC 0
Z9 0
U1 1
U2 4
PU HOGREFE & HUBER PUBLISHERS
PI GOTTINGEN
PA MERKELSTR 3, D-37085 GOTTINGEN, GERMANY
SN 1616-3443
EI 2190-6297
J9 Z KL PSYCH PSYCHOTH
JI Z. Klin. Psychol. Psychother.
PD OCT
PY 2016
VL 45
IS 4
BP 267
EP 278
DI 10.1026/1616-3443/a000385
PG 12
WC Psychology, Clinical
SC Psychology
GA ER9WI
UT WOS:000399177500005
DA 2020-02-16
ER

PT J
AU Stewart, SL
   Tohver, GC
   Klassen, J
AF Stewart, S. L.
   Tohver, G. C.
   Klassen, J.
TI The validation of the interRAI ChYMH Internalizing Subscale in Canadian
   Children and Youth
SO PERSONALITY AND INDIVIDUAL DIFFERENCES
LA English
DT Meeting Abstract
NR 0
TC 1
Z9 1
U1 0
U2 1
PU PERGAMON-ELSEVIER SCIENCE LTD
PI OXFORD
PA THE BOULEVARD, LANGFORD LANE, KIDLINGTON, OXFORD OX5 1GB, ENGLAND
SN 0191-8869
J9 PERS INDIV DIFFER
JI Pers. Individ. Differ.
PD OCT
PY 2016
VL 101
BP 518
EP 518
DI 10.1016/j.paid.2016.05.312
PG 1
WC Psychology, Social
SC Psychology
GA DV5XF
UT WOS:000383003300322
DA 2020-02-16
ER

PT J
AU Hanna, GL
   Liu, YN
   Isaacs, YE
   Ayoub, AM
   Torres, JJ
   O'Hara, NB
   Gehring, WJ
AF Hanna, Gregory L.
   Liu, Yanni
   Isaacs, Yona E.
   Ayoub, Angela M.
   Torres, Jose J.
   O'Hara, Nolan B.
   Gehring, William J.
TI Withdrawn/Depressed Behaviors and Error-Related Brain Activity in Youth
   With Obsessive-Compulsive Disorder
SO JOURNAL OF THE AMERICAN ACADEMY OF CHILD AND ADOLESCENT PSYCHIATRY
LA English
DT Article
DE error-related negativity; biomarker; obsessive compulsive disorder;
   Child Behavior Checklist; symptom dimensions
ID CHILDREN; VALIDITY; AGE; RELIABILITY; NEGATIVITY; PREDICTS; SCALE; ONSET
AB Objective: The pathophysiology of obsessive-compulsive disorder (OCD) involves increased activity in corticostriatal circuits connecting the anterior cingulate cortex with other brain regions. The error-related negativity (ERN) is a negative deflection in the event-related potential after an incorrect response that is believed to reflect anterior cingulate cortex activity. This study examined the relation of the ERN to OCD symptom dimensions and other childhood symptom dimensions.
   Method: The ERN, correct response negativity, and accuracy were measured during a flanker task to assess performance monitoring in 80 youth with a lifetime diagnosis of OCD and 80 matched healthy comparison participants ranging from 8 to 18 years old. The relation of the ERN to OCD symptom dimension scores and Child Behavior Checklist Syndrome Scale scores was examined in multiple linear regression analyses.
   Results: Accuracy was significantly decreased and ERN amplitude was significantly increased in patients compared with controls. ERN amplitude in patients was significantly correlated with accuracy, but not with OCD symptom dimensions, severity, comorbidity, or treatment. In a multiple linear regression analysis using age, accuracy, OCD, and Child Behavior Checklist Syndrome Scale scores as predictors of ERN amplitude, the ERN had significant associations only with Withdrawn/Depressed Scale scores and accuracy.
   Conclusion: An enlarged ERN is a neural correlate of pediatric OCD that is independent of OCD symptom expression and severity. The finding of lower accuracy in pediatric cases requires replication. The relation between an enhanced ERN and withdrawn/depressed behaviors warrants further research in youth with OCD and other internalizing disorders.
C1 [Hanna, Gregory L.; Liu, Yanni; Isaacs, Yona E.; Ayoub, Angela M.; Torres, Jose J.; Gehring, William J.] Univ Michigan, Ann Arbor, MI 48109 USA.
   [O'Hara, Nolan B.] Wayne State Univ, Sch Med, Detroit, MI USA.
RP Hanna, GL (reprint author), 4250 Plymouth Rd, Ann Arbor, MI 48109 USA.
EM ghanna@med.umich.edu
FU National Institute of Mental HealthUnited States Department of Health &
   Human ServicesNational Institutes of Health (NIH) - USANIH National
   Institute of Mental Health (NIMH) [R01 MH085321, R01 MH101493]
FX This research was supported by National Institute of Mental Health
   grants R01 MH085321 (G L.H.) and R01 MH101493 (G.L H. and W.J.G.)
NR 40
TC 8
Z9 8
U1 1
U2 7
PU ELSEVIER SCIENCE INC
PI NEW YORK
PA 360 PARK AVE SOUTH, NEW YORK, NY 10010-1710 USA
SN 0890-8567
EI 1527-5418
J9 J AM ACAD CHILD PSY
JI J. Am. Acad. Child Adolesc. Psychiatr.
PD OCT
PY 2016
VL 55
IS 10
BP 906
EP 913
DI 10.1016/j.jaac.2016.06.012
PG 8
WC Psychology, Developmental; Pediatrics; Psychiatry
SC Psychology; Pediatrics; Psychiatry
GA EK6YQ
UT WOS:000394072600012
PM 27663946
OA Green Accepted
DA 2020-02-16
ER

PT J
AU van den Bulka, BG
   Somervillee, LH
   van Hoofa, MJ
   van Lang, NDJ
   van der Wee, NJA
   Crone, EA
   Vermeiren, RRJM
AF van den Bulka, Bianca G.
   Somervillee, Leah H.
   van Hoofa, Marie-Jose
   van Lang, Natasja D. J.
   van der Wee, Nic J. A.
   Crone, Eveline A.
   Vermeiren, Robert R. J. M.
TI Amygdala habituation to emotional faces in adolescents with
   internalizing disorders, adolescents with childhood sexual abuse related
   PTSD and healthy adolescents
SO Developmental Cognitive Neuroscience
LA English
DT Article
DE Emotional face processing; Habituation; Amygdala; Internalizing
   disorders; Childhood sexual abuse related posttraumatic stress disorder;
   Adolescents
ID GENERALIZED ANXIETY DISORDER; FACIAL EXPRESSIONS; NEUTRAL FACES;
   PREFRONTAL CORTEX; FUNCTIONAL MRI; ACTIVATION; BRAIN; DEPRESSION;
   CHILDREN; METAANALYSIS
AB Adolescents with internalizing disorders and adolescents with childhood sexual abuse related post-traumatic stress disorder (CSA-related PTSD) show a large overlap in symptomatology. In addition, brain research indicated hyper-responsiveness and sustained activation instead of habituation of amygdala activation to emotional faces in both groups. Little is known, however, about whether the same patterns of amygdala habituation are present in these two groups. The current study examined habituation patterns of amygdala activity to emotional faces (fearful, happy and neutral) in adolescents with a DSM-IV depressive and/or anxiety disorder (N = 25), adolescents with CSA-related PTSD (N = 19) and healthy controls (N = 26). Behaviourally, the adolescents from the internalizing and CSA-related PTSD group reported more anxiety to fearful and neutral faces than adolescents from the control group and adolescents from the CSA-related PTSD group reacted slower compared to the internalizing group. At the whole brain level, there was a significant interaction between time and group within the left amygdala. Follow-up ROI analysis showed elevated initial activity in the amygdala and rapid habituation in the CSA-related PTSD group compared to the internalizing group. These findings suggest that habituation patterns of amygdala activation provide additional information on problems with emotional face processing. Furthermore, the results suggest there are differences in the underlying neurobiological mechanisms related to emotional face processing for adolescents with internalizing disorders and adolescents with CSA-related PTSD. Possibly CSA-related PTSD is characterized by a stronger primary emotional response driven by the amygdala. (C) 2016 The Authors. Published by Elsevier Ltd.
C1 [van den Bulka, Bianca G.; van Hoofa, Marie-Jose; van Lang, Natasja D. J.; Vermeiren, Robert R. J. M.] Leiden Univ, Med Ctr, Curium LUMC, Dept Child Psychiat, POB 9600, NL-2300 RC Leiden, Netherlands.
   [van den Bulka, Bianca G.] Leiden Univ, Leiden Consortium Individual Dev, Dept Child & Family Studies, POB 9555, NL-2300 RB Leiden, Netherlands.
   [van den Bulka, Bianca G.; Crone, Eveline A.] Leiden Univ, Brain & Dev Lab, Inst Psychol, POB 9555, NL-2300 RB Leiden, Netherlands.
   [van den Bulka, Bianca G.; van Hoofa, Marie-Jose; van Lang, Natasja D. J.; van der Wee, Nic J. A.; Crone, Eveline A.; Vermeiren, Robert R. J. M.] Leiden Univ, Med Ctr, Leiden Inst Brain & Cognit, POB 9600, NL-2300 RC Leiden, Netherlands.
   [Somervillee, Leah H.] Harvard Univ, Dept Psychol, Affect Neurosci & Dev Lab, 52 Oxford St, Cambridge, MA 02138 USA.
   [van Hoofa, Marie-Jose] GGZ Rivierduinen, Psychotraumactr, POB 2211, NL-2301 CE Leiden, Netherlands.
   [van Hoofa, Marie-Jose] GGZ Rivierduinen, Dept Child & Adolescent Psychiat, POB 2211, NL-2301 CE Leiden, Netherlands.
   [van der Wee, Nic J. A.] Leiden Univ, Med Ctr, Dept Psychiat, POB 9600, NL-2300 RC Leiden, Netherlands.
   [Vermeiren, Robert R. J. M.] Vrije Univ Amsterdam, Med Ctr, Dept Child Psychiat, POB 303, NL-1115 ZG Duivendrecht, Netherlands.
RP van den Bulka, BG (reprint author), Leiden Univ, Dept Child & Family Studies, Wassenaarseweg 52, NL-2333 AK Leiden, Netherlands.
EM b.g.van.den.bulk@gmail.com
OI Vermeiren, Robert/0000-0002-8673-2207; Crone,
   Eveline/0000-0002-7508-6078
FU LUMC vrije beleidsruimte; Hersenstichting [KS2013(1)-138]; WOP
   Rivierduinen; European Research Council (ERC)European Research Council
   (ERC) [ERC-2010-StG-263234]
FX Adolescents and their parents involved in the EPISCA study are
   gratefully acknowledged, as well as all the colleagues from the
   participating centres involved: GGZ Rivierduinen Psychotraumacenter and
   outpatient department of Child and Adolescent Psychiatry, Children and
   Youth Trauma Centre Haarlem, departments of Psychiatry and Radiology of
   the LUMC and department of Psychology of the University of Leiden, and
   the Leiden Institute for Brain and Cognition. In addition the authors
   would like to thank Erik Kastman for his advice on data analyses.
   Finally, the authors gratefully acknowledge the financial supports given
   by the participating centres: LUMC vrije beleidsruimte, Hersenstichting
   (grant nr. KS2013(1)-138) and WOP Rivierduinen assigned to Marie-Jose
   van Hoof. Furthermore, Eveline A. Crone was supported by a European
   Research Council (ERC) starting grant (ERC-2010-StG-263234).
NR 44
TC 5
Z9 5
U1 0
U2 8
PU ELSEVIER SCI LTD
PI OXFORD
PA THE BOULEVARD, LANGFORD LANE, KIDLINGTON, OXFORD OX5 1GB, OXON, ENGLAND
SN 1878-9293
EI 1878-9307
J9 DEV COGN NEUROS-NETH
JI Dev. Cogn. Neurosci.
PD OCT
PY 2016
VL 21
BP 15
EP 25
DI 10.1016/j.dcn.2016.08.002
PG 11
WC Psychology, Developmental; Neurosciences
SC Psychology; Neurosciences & Neurology
GA EI7WX
UT WOS:000392716200002
PM 27591712
OA DOAJ Gold, Green Published
DA 2020-02-16
ER

PT J
AU Chen, TJ
   Ji, CY
   Wang, SS
   Lichtenstein, P
   Larsson, H
   Chang, Z
AF Chen, Tian-Jiao
   Ji, Cheng-Ye
   Wang, Shang-Shang
   Lichtenstein, Paul
   Larsson, Henrik
   Chang, Zheng
TI Genetic and Environmental Influences on the Relationship Between ADHD
   Symptoms and Internalizing Problems: A Chinese Twin Study
SO AMERICAN JOURNAL OF MEDICAL GENETICS PART B-NEUROPSYCHIATRIC GENETICS
LA English
DT Article
DE ADHD; internalizing problems; genetics; twin study; CBCL
ID PROBLEM BEHAVIOR; ADOLESCENT; DISORDERS; CHILDREN; DEPRESSION;
   CHILDHOOD; HYPERACTIVITY/INATTENTION; HERITABILITY; COMORBIDITY;
   NEUROTICISM
AB Several twin studies have investigated the overlap between attention deficit hyperactivity disorder (ADHD) and externalizing problems; however, limited information is known regarding the genetic and environmental contribution to the overlap between ADHD and internalizing problems. This study examined the genetic and environmental influences on the variation in and covariation between ADHD symptoms and internalizing problems by using the Child Behavior Checklist (CBCL). We investigated 1,316 child and adolescent twins, including 780 monozygotic twins and 536 dizygotic twins, aged 6 years to 18 years from the Chinese Child and Adolescent Twin Registry. ADHD symptoms and internalizing problems were quantified through parent rating by using the Attention Problems Scale and other three scales, which include Anxious/Depressed, Withdrawn, and Somatic Complaints of CBCL. Genetic and environmental susceptibilities common to ADHD symptoms and internalizing problems were examined through bivariate twin modeling. Results showed that genetic factors substantially influenced the ADHD symptoms with a heritability of 72%. Modest genetic influences and substantial shared environmental influences (20-77%) were observed in the three internalizing problem scales. Common genetic and shared environmental influences were essential for the overlap between ADHD and the three internalizing problems respectively. Approximately one-fifth of the genetic variance of ADHD symptoms was shared with anxiety/depression. In conclusion, substantial genetic and shared environmental influences on ADHD symptoms and internalizing problems were observed in Chinese children and adolescents. Our finding supports a common etiology between ADHD and internalizing problems. This finding can also help explain the coexistence of these behavior problems. (C) 2015 Wiley Periodicals, Inc.
C1 [Chen, Tian-Jiao; Ji, Cheng-Ye; Wang, Shang-Shang] Peking Univ, Inst Child & Adolescent Hlth, Sch Publ Hlth, Hlth Sci Ctr, 38 Xueyuan Rd, Beijing, Peoples R China.
   [Lichtenstein, Paul; Larsson, Henrik; Chang, Zheng] Karolinska Inst, Dept Med Epidemiol & Biostat, Stockholm, Sweden.
RP Ji, CY (reprint author), Peking Univ, Inst Child & Adolescent Hlth, Sch Publ Hlth, Hlth Sci Ctr, 38 Xueyuan Rd, Beijing, Peoples R China.
EM jichengye@263.net
FU National Natural Science Foundation of ChinaNational Natural Science
   Foundation of China [81001249]
FX Grant sponsor: National Natural Science Foundation of China; Grant
   number: 81001249.
NR 50
TC 16
Z9 17
U1 0
U2 19
PU WILEY
PI HOBOKEN
PA 111 RIVER ST, HOBOKEN 07030-5774, NJ USA
SN 1552-4841
EI 1552-485X
J9 AM J MED GENET B
JI Am. J. Med. Genet. B
PD OCT
PY 2016
VL 171
IS 7
BP 931
EP 937
DI 10.1002/ajmg.b.32411
PG 7
WC Genetics & Heredity; Psychiatry
SC Genetics & Heredity; Psychiatry
GA EF9PN
UT WOS:000390662200003
PM 26710920
OA Bronze
DA 2020-02-16
ER

PT J
AU Lubke, GH
   Miller, PJ
   Verhulst, B
   Bartels, M
   van Beijsterveldt, T
   Willemsen, G
   Boomsma, DI
   Middeldorp, CM
AF Lubke, Gitta H.
   Miller, Patrick J.
   Verhulst, Brad
   Bartels, Meike
   van Beijsterveldt, Toos
   Willemsen, Gonneke
   Boomsma, Dorret I.
   Middeldorp, Christel M.
TI A Powerful Phenotype for Gene-Finding Studies Derived From Trajectory
   Analyses of Symptoms of Anxiety and Depression Between Age Seven and 18
SO AMERICAN JOURNAL OF MEDICAL GENETICS PART B-NEUROPSYCHIATRIC GENETICS
LA English
DT Article
DE longitudinal; genetics; depression
ID GENOME-WIDE ASSOCIATION; NETHERLANDS TWIN REGISTER; DEVELOPMENTAL
   TRAJECTORIES; INTERNALIZING PROBLEMS; GENDER-DIFFERENCES; LONGITUDINAL
   TWIN; LATE ADOLESCENCE; CHILDHOOD; DISORDERS; BEHAVIOR
AB To investigate the utility of longitudinal data in genetic analyses of symptoms of anxiety and depression, we assessed individual differences between age 7 and 18 using growth mixture models, and investigated the genetic and non-genetic factors contributing to the trajectories. Mothers of 7,706 girl and 7,418 boy twins from the Netherlands Twin Register rated the anxious depression scale (SxAnxDep) of the Child Behavior Check List (CBCL) at age 7, 10, and 12 years. Two thousand seven hundred and six girl and 1,856 boy twins completed the Youth Self Report (YSR) at age 14, 16, and 18. While individual trajectories varied considerably, these differences were largely idiosyncratic and could not be grouped into separate latent classes with class-specific average growth curves. The intercept, which reflects the individuals' baseline level of SxAnxDep across time, explained 55-58% of the total phenotypic variance. The slope factor, which captures a common average trend over time, did not explain variance in the phenotype. This finding also underlines the high level of idiosyncrasy of trajectories that lack a common longitudinal structure. The analyses of twin data showed that the random intercept factor of SxAnxDep during childhood and during adolescence is considerably more heritable than the observations at any single age, namely between 60% and 84%. One explanation is that different factors contribute to the level of symptoms of anxiety and depression at any given time point, including temporary events and emotions. When considering baseline stability, these temporary influences average out, with the result of a more reliable and more heritable phenotype. (C) 2015 Wiley Periodicals, Inc.
C1 [Lubke, Gitta H.; Miller, Patrick J.] Univ Notre Dame, Dept Psychol, 110 Haggar Hall, Notre Dame, IN 46556 USA.
   [Lubke, Gitta H.; Bartels, Meike; van Beijsterveldt, Toos; Willemsen, Gonneke; Boomsma, Dorret I.; Middeldorp, Christel M.] Vrije Univ Amsterdam, Dept Biol Psychol, Amsterdam, Netherlands.
   [Verhulst, Brad] Virginia Commonwealth Univ, Virginia Inst Psychiat & Behav Genet, Richmond, VA USA.
   [Bartels, Meike; Boomsma, Dorret I.; Middeldorp, Christel M.] Vrije Univ Amsterdam, Neurosci Campus Amsterdam, Amsterdam, Netherlands.
   [Bartels, Meike; Willemsen, Gonneke; Boomsma, Dorret I.] Vrije Univ Amsterdam, EMGO Inst Hlth & Care Res, Med Ctr, Amsterdam, Netherlands.
   [Middeldorp, Christel M.] Vrije Univ Amsterdam, Med Ctr, Dept Child & Adolescent Psychiat, GGZ inGeest, Amsterdam, Netherlands.
RP Lubke, GH; Middeldorp, CM (reprint author), Univ Notre Dame, Dept Psychol, 110 Haggar Hall, Notre Dame, IN 46556 USA.
EM glubke@nd.edu; c.m.middeldorp@vu.nl
RI Middeldorp, Christel M/L-7728-2017
OI Middeldorp, Christel M/0000-0002-6218-0428
FU DA-018673; NSF Graduate Research Fellowship ProgramNational Science
   Foundation (NSF) [1313583]; Netherlands Scientific Organization
   (NWO)Netherlands Organization for Scientific Research (NWO)
   [912-100-20]; European Research CouncilEuropean Research Council (ERC)
   [ERC-230374]; NWONetherlands Organization for Scientific Research (NWO);
   NIMHUnited States Department of Health & Human ServicesNational
   Institutes of Health (NIH) - USANIH National Institute of Mental Health
   (NIMH); Neuroscience Campus Amsterdam
FX Grant sponsor: DA-018673; Grant sponsor: NSF Graduate Research
   Fellowship Program; Grant number: 1313583; Grant sponsor: Netherlands
   Scientific Organization (NWO); Grant number: 912-100-20; Grant sponsor:
   The European Research Council; Grant number: ERC-230374; Grant sponsor:
   NWO; Grant sponsor: NIMH; Grant sponsor: Neuroscience Campus Amsterdam.
NR 46
TC 8
Z9 8
U1 0
U2 10
PU WILEY
PI HOBOKEN
PA 111 RIVER ST, HOBOKEN 07030-5774, NJ USA
SN 1552-4841
EI 1552-485X
J9 AM J MED GENET B
JI Am. J. Med. Genet. B
PD OCT
PY 2016
VL 171
IS 7
BP 948
EP 957
DI 10.1002/ajmg.b.32375
PG 10
WC Genetics & Heredity; Psychiatry
SC Genetics & Heredity; Psychiatry
GA EF9PN
UT WOS:000390662200005
PM 26334918
OA Green Accepted
DA 2020-02-16
ER

PT J
AU Mishra, R
   Kar, SK
   Goyal, P
   Kumar, D
   Sinha, UK
   Gupta, SK
AF Mishra, Rachna
   Kar, Sujita Kumar
   Goyal, Priyanka
   Kumar, Deepak
   Sinha, Uday K.
   Gupta, Sumit Kumar
TI Gender Identity Disorder in an Adolescent Boy: An Attribution of Adverse
   Childhood Experiences!
SO JOURNAL OF INDIAN ASSOCIATION FOR CHILD AND ADOLESCENT MENTAL HEALTH
LA English
DT Article
DE Gender identity disorder; Co-morbidities; Adverse childhood experiences;
   Depression; Conduct disorder
ID PSYCHIATRIC COMORBIDITY
AB Gender identity disorder (GID) is a relatively rare psychiatric disorder characterized by desire to be of the opposite sex, cross-dressing, cross - sex roles in fantasy plays, desire to participate in games of opposite sex, preference for playmates of opposite sex and persistent discomfort with the assigned sex leading to significant impairment and distress. These manifestations occur in the absence of physical disorders leading to intersex. Comorbidities like depression, anxiety disorder and conduct disorder may be associated with GID. Identifying the co-morbidities, addressing the bio-psycho-social attributes of this disorder is an important and key step to management. Presence of co-morbidities makes the diagnosis and management of GID, a challenge. Adverse childhood experiences like sexual abuse may attribute to the gender identity disorder as well as the externalizing and internalizing behaviors of the child in later part of life. In this case report, we highlighted the diagnostic and management issues as well as the adverse childhood experiences that might have attributed to GID and co-morbid psychiatric disorders.
C1 [Kar, Sujita Kumar] King George Med Univ, Dept Psychiat, Lucknow 226003, Uttar Pradesh, India.
   [Mishra, Rachna] Univ Delhi, Psychol, New Delhi, India.
   [Goyal, Priyanka] ESI PGIMSR, Dept Psychiat, New Delhi 110095, India.
   [Kumar, Deepak; Gupta, Sumit Kumar] Inst Human Behav & Allied Sci, Delhi 110095, India.
   [Sinha, Uday K.] Inst Human Behav & Allied Sci, Dept Clin Psychol, Delhi 110095, India.
RP Kar, SK (reprint author), King George Med Univ, Dept Psychiat, Lucknow 226003, Uttar Pradesh, India.
EM drsujita@gmail.com
RI Gupta, Sumit Kumar/H-1226-2012; Kar, Sujita Kumar/R-3249-2019
OI Gupta, Sumit Kumar/0000-0003-1513-782X; Kar, Sujita
   Kumar/0000-0003-1107-3021
NR 8
TC 0
Z9 0
U1 0
U2 4
PU INDIAN ASSOC CHILD & ADOLESCENT MENTAL HEALTH
PI LUCKNOW
PA C/O VIVEK AGARWAL, EDITOR, B-1, 10-69, SECTOR K, ALIGANJ, LUCKNOW, 226
   024, INDIA
SN 0973-1342
J9 J INDIAN ASSOC CHILD
JI J. Indian Assoc. Child Adolesc. Ment. Health
PD OCT
PY 2016
VL 12
IS 4
BP 336
EP 344
PG 9
WC Pediatrics
SC Pediatrics
GA EG4TD
UT WOS:000391035700005
DA 2020-02-16
ER

PT J
AU Heleniak, C
   McLaughlin, KA
   Ormel, J
   Riese, H
AF Heleniak, Charlotte
   McLaughlin, Katie A.
   Ormel, Johan
   Riese, Harriette
TI Cardiovascular reactivity as a mechanism linking child trauma to
   adolescent psychopathology
SO BIOLOGICAL PSYCHOLOGY
LA English
DT Article
DE Cardiovascular system; Stress reactivity; Trauma; Child maltreatment;
   Adolescence; Internalizing; Externalizing
ID EVOLUTIONARY-DEVELOPMENTAL THEORY; POSTTRAUMATIC-STRESS-DISORDER;
   NERVOUS-SYSTEM REACTIVITY; INDIVIDUAL-LIVES SURVEY; PITUITARY-ADRENAL
   AXIS; BIOLOGICAL SENSITIVITY; IMPEDANCE CARDIOGRAPHY;
   PRESCHOOL-CHILDREN; CORTISOL RESPONSES; SOCIAL STRESS
AB Alterations in physiological reactivity to stress are argued to be central mechanisms linking adverse childhood environmental experiences to internalizing and externalizing psychopathology. Childhood trauma exposure may influence physiological reactivity to stress in distinct ways from other forms of childhood adversity. This study applied a novel theoretical model to investigate the impact of childhood trauma on cardiovascular stress reactivity - the biopsychosocial model of challenge and threat. This model suggests that inefficient cardiovascular responses to stress - a threat as opposed to challenge profile - are characterized by blunted cardiac output (CO) reactivity and increased vascular resistance. We examined whether childhood trauma exposure predicted an indicator of the threat profile of cardiovascular reactivity and whether such a pattern was associated with adolescent psychopathology in a population representative sample of 488 adolescents (M = 16.17 years old, 49.2% boys) in the TRacking Adolescents' Individual Lives Survey (TRAILS). Exposure to trauma was associated with both internalizing and externalizing symptoms and a pattern of cardiovascular reactivity consistent with the threat profile, including blunted CO reactivity during a social stress task. Blunted CO reactivity, in turn, was positively associated with externalizing, but not internalizing symptoms and mediated the link between trauma and externalizing psychopathology. None of these associations varied by gender. The biopsychosocial model of challenge and threat provides a novel theoretical framework for understanding disruptions in physiological reactivity to stress following childhood trauma exposure, revealing a potential pathway linking such exposure with externalizing problems in adolescents. (C) 2016 Elsevier B.V. All rights reserved.
C1 [Heleniak, Charlotte; McLaughlin, Katie A.] Univ Washington, Dept Psychol, Box 351525, Seattle, WA 98195 USA.
   [Ormel, Johan; Riese, Harriette] Univ Groningen, Univ Med Ctr Groningen, Interdisciplinary Ctr Psychopathol & Emot Regulat, Dept Psychiat, Groningen, Netherlands.
RP Heleniak, C (reprint author), Univ Washington, Dept Psychol, Box 351525, Seattle, WA 98195 USA.
EM heleniak@u.washington.edu
RI Riese, Harriette/E-7234-2012; ormel, johan/AAC-5584-2019
OI Riese, Harriette/0000-0003-3661-3151; ormel, johan/0000-0002-5463-037X
FU Netherlands Organization for Scientific Research NWO (Medical Research
   Council program grant) [GB-MW 940-38-011]; ZonMW Brainpower grant
   [100-001-004]; ZonMw Risk Behavior and Dependence [60-60600-97-118];
   ZonMw Culture and Health [261-98-710]; Social Sciences Council
   medium-sized investment grants [GB-MaGW 480-01-006, GB-MaGW 480-07-001];
   Social Sciences Council [GB-MaGW 452-04-314, GB-MaGW 452-06-004]; NWO
   large-sized investment grant [175.010.2003.005]; NWO Longitudinal Survey
   and Panel Funding [481-08-013]; Dutch Ministry of Justice (WODC);
   European Science Foundation (EuroSTRESS)European Science Foundation
   (ESF) [FP-006]; Biobanking and Biomolecular Resources Research
   Infrastructure BBMRI-NL [CP 32]; Accare Center for Child and Adolescent
   Psychiatry; Doris Duke FellowshipDoris Duke Charitable Foundation
   (DDCF); National Institute of Mental HealthUnited States Department of
   Health & Human ServicesNational Institutes of Health (NIH) - USANIH
   National Institute of Mental Health (NIMH) [F31-MH108245]; Jacobs
   Foundation Early Career Fellowship; National Institute of Mental Health
   to Katie McLaughlin [R01-MH103291, R01-MH106482]
FX This research is part of the TRacking Adolescents' Individual Lives
   Survey (TRAILS). Participating centers of TRAILS include various
   departments of the University Medical Center and University of
   Groningen, the Erasmus University Medical Center Rotterdam, the
   University of Utrecht, the Radboud Medical Center Nijmegen, and the
   Parnassia Bavo group, all in the Netherlands. TRAILS has been
   financially supported by various grants from the Netherlands
   Organization for Scientific Research NWO (Medical Research Council
   program grant GB-MW 940-38-011; ZonMW Brainpower grant 100-001-004;
   ZonMw Risk Behavior and Dependence grants 60-60600-97-118; ZonMw Culture
   and Health grant 261-98-710; Social Sciences Council medium-sized
   investment grants GB-MaGW 480-01-006 and GB-MaGW 480-07-001; Social
   Sciences Council project grants GB-MaGW 452-04-314 and GB-MaGW
   452-06-004; NWO large-sized investment grant 175.010.2003.005; NWO
   Longitudinal Survey and Panel Funding 481-08-013), the Dutch Ministry of
   Justice (WODC), the European Science Foundation (EuroSTRESS project
   FP-006), Biobanking and Biomolecular Resources Research Infrastructure
   BBMRI-NL (CP 32), the Participating Universities, and Accare Center for
   Child and Adolescent Psychiatry. This research was additionally
   supported by the Doris Duke Fellowship for the Promotion of Child
   Wellbeing and a grant from the National Institute of Mental Health to
   Charlotte Heleniak (F31-MH108245), as well as by the Jacobs Foundation
   Early Career Fellowship and grants from the National Institute of Mental
   Health to Katie McLaughlin (R01-MH103291, R01-MH106482). We are grateful
   to all adolescents, their parents and teachers who participated in this
   research and to everyone who worked on this project and made it
   possible.
NR 81
TC 12
Z9 12
U1 1
U2 10
PU ELSEVIER SCIENCE BV
PI AMSTERDAM
PA PO BOX 211, 1000 AE AMSTERDAM, NETHERLANDS
SN 0301-0511
EI 1873-6246
J9 BIOL PSYCHOL
JI Biol. Psychol.
PD OCT
PY 2016
VL 120
BP 108
EP 119
DI 10.1016/j.biopsycho.2016.08.007
PG 12
WC Psychology, Biological; Behavioral Sciences; Psychology; Psychology,
   Experimental
SC Psychology; Behavioral Sciences
GA EA6CB
UT WOS:000386711700013
PM 27568327
OA Green Accepted
DA 2020-02-16
ER

PT J
AU Bergwerff, CE
   Luman, M
   Oosterlaan, J
AF Bergwerff, Catharina E.
   Luman, Marjolein
   Oosterlaan, Jaap
TI No objectively measured sleep disturbances in children with
   attention-deficit/hyperactivity disorder
SO JOURNAL OF SLEEP RESEARCH
LA English
DT Article
DE actiwatch; childhood; methylphenidate; sleep latency
ID DEFICIT-HYPERACTIVITY DISORDER; ADHD; SYMPTOMS; IMPACT; METHYLPHENIDATE;
   COMORBIDITY; ADOLESCENTS; PARAMETERS; ACTIGRAPHY; PATTERNS
AB The main goal of this study was to gain more insight into sleep disturbances in children with attention-deficit/hyperactivity disorder, using objective measures of sleep quality and quantity. The evidence for sleep problems in children with attention-deficit/hyperactivity disorder thus far is inconsistent, which might be explained by confounding influences of comorbid internalizing and externalizing problems and low socioeconomic status. We therefore investigated the mediating and moderating role of these factors in the association between attention-deficit/hyperactivity disorder and sleep problems. To control for the effects of stimulant medication use, all participants were tested free of medication. Sixty-three children with attention-deficit/hyperactivity disorder and 61 typically developing children, aged 6-13 years, participated. Sleep was monitored for one to three school nights using actigraphy. Parent and teacher questionnaires assessed symptoms of attention-deficit/hyperactivity disorder, internalizing behaviour, oppositional defiant disorder and conduct disorder. Results showed no differences between the attention-deficit/hyperactivity disorder and typically developing group in any sleep parameter. Within the attention-deficit/hyperactivity disorder group, severity of attention-deficit/hyperactivity disorder symptoms was not related to sleep quality or quantity. Moderation analyses in the attention-deficit/hyperactivity disorder group showed an interaction effect between attention-deficit/hyperactivity disorder symptoms and internalizing and externalizing behaviour on total sleep time, time in bed and average sleep bout duration. The results of our study suggest that having attention-deficit/hyperactivity disorder is not a risk factor for sleep problems. Internalizing and externalizing behaviour moderate the association between attention-deficit/hyperactivity disorder and sleep, indicating a complex interplay between psychiatric symptoms and sleep.
C1 [Bergwerff, Catharina E.; Luman, Marjolein; Oosterlaan, Jaap] Vrije Univ Amsterdam, Clin Neuropsychol Sect, Boechorststr 1, NL-1081 BT Amsterdam, Netherlands.
RP Bergwerff, CE (reprint author), Vrije Univ Amsterdam, Clin Neuropsychol Sect, Boechorststr 1, NL-1081 BT Amsterdam, Netherlands.
EM c.e.bergwerff@vu.nl
OI Luman, Marjolein/0000-0002-1539-2831; Bergwerff, Catharina
   E./0000-0002-5837-3497
NR 37
TC 6
Z9 6
U1 0
U2 8
PU WILEY
PI HOBOKEN
PA 111 RIVER ST, HOBOKEN 07030-5774, NJ USA
SN 0962-1105
EI 1365-2869
J9 J SLEEP RES
JI J. Sleep Res.
PD OCT
PY 2016
VL 25
IS 5
BP 534
EP 540
DI 10.1111/jsr.12399
PG 7
WC Clinical Neurology; Neurosciences
SC Neurosciences & Neurology
GA EC9IE
UT WOS:000388457300006
PM 27027862
DA 2020-02-16
ER

PT J
AU Green, SA
   Goff, B
   Gee, DG
   Gabard-Durnam, L
   Flannery, J
   Telzer, EH
   Humphreys, KL
   Louie, J
   Tottenham, N
AF Green, Shulamite A.
   Goff, Bonnie
   Gee, Dylan G.
   Gabard-Durnam, Laurel
   Flannery, Jessica
   Telzer, Eva H.
   Humphreys, Kathryn L.
   Louie, Jennifer
   Tottenham, Nim
TI Discrimination of amygdala response predicts future separation anxiety
   in youth with early deprivation
SO JOURNAL OF CHILD PSYCHOLOGY AND PSYCHIATRY
LA English
DT Article
DE Amygdala development; parents; stress; institutional rearing; separation
   anxiety; social
ID FACIAL EXPRESSIONS; FOLLOW-UP; PSYCHIATRIC-DISORDERS;
   MATERNAL-DEPRIVATION; ROMANIAN ADOPTEES; YOUNG-CHILDREN; SAFETY SIGNALS;
   EMOTION; FACES; INSTITUTIONALIZATION
AB Background: Significant disruption in caregiving is associated with increased internalizing symptoms, most notably heightened separation anxiety symptoms during childhood. It is also associated with altered functional development of the amygdala, a neurobiological correlate of anxious behavior. However, much less is known about how functional alterations of amygdala predict individual differences in anxiety. Here, we probed amygdala function following institutional caregiving using very subtle social-affective stimuli (trustworthy and untrustworthy faces), which typically result in large differences in amygdala signal, and change in separation anxiety behaviors over a 2-year period. We hypothesized that the degree of differentiation of amygdala signal to trustworthy versus untrustworthy face stimuli would predict separation anxiety symptoms. Methods: Seventy-four youths mean (SD) age = 9.7 years (2.64) with and without previous institutional care, who were all living in families at the time of testing, participated in an fMRI task designed to examine differential amygdala response to trustworthy versus untrustworthy faces. Parents reported on their children's separation anxiety symptoms at the time of scan and again 2 years later. Results: Previous institutional care was associated with diminished amygdala signal differences and behavioral differences to the contrast of untrustworthy and trustworthy faces. Diminished differentiation of these stimuli types predicted more severe separation anxiety symptoms 2 years later. Older age at adoption was associated with diminished differentiation of amygdala responses. Conclusions: A history of institutional care is associated with reduced differential amygdala responses to social-affective cues of trustworthiness that are typically exhibited by comparison samples. Individual differences in the degree of amygdala differential responding to these cues predict the severity of separation anxiety symptoms over a 2-year period. These findings provide a biological mechanism to explain the associations between early caregiving adversity and individual differences in internalizing symptomology during development, thereby contributing to individualized predictions of future clinical outcomes.
C1 [Green, Shulamite A.] Univ Calif Los Angeles, Dept Psychiat & Biobehav Sci, Los Angeles, CA 90024 USA.
   [Goff, Bonnie; Humphreys, Kathryn L.; Louie, Jennifer] Univ Calif Los Angeles, Dept Psychol, Los Angeles, CA USA.
   [Gee, Dylan G.] Weill Cornell Med Coll, New York, NY USA.
   [Gabard-Durnam, Laurel; Tottenham, Nim] Columbia Univ, Dept Psychol, New York, NY 10027 USA.
   [Flannery, Jessica] Univ Oregon, Dept Psychol, Eugene, OR 97403 USA.
   [Telzer, Eva H.] Univ Illinois, Dept Psychol, Champaign, IL 61820 USA.
   [Telzer, Eva H.] Univ Illinois, Beckman Inst Sci & Technol, Champaign, IL 61820 USA.
RP Green, SA (reprint author), Univ Calif Los Angeles, Ahmanson Lovelace Brain Mapping Ctr, 660 Charles E Young Dr South, Los Angeles, CA 90095 USA.
EM shulamite@ucla.edu
OI Gee, Dylan/0000-0002-3685-2710
FU National Institute of Mental HealthUnited States Department of Health &
   Human ServicesNational Institutes of Health (NIH) - USANIH National
   Institute of Mental Health (NIMH) [R01MH091864]; Dana Foundation;
   NRSAUnited States Department of Health & Human ServicesNational
   Institutes of Health (NIH) - USA [1 F32MH105167-01]
FX This work was supported by R01MH091864 (National Institute of Mental
   Health), the Dana Foundation, and Postdoctoral NRSA 1 F32MH105167-01.
   The authors report no biomedical financial interests or potential
   conflicts of interest.
NR 53
TC 8
Z9 8
U1 1
U2 18
PU WILEY
PI HOBOKEN
PA 111 RIVER ST, HOBOKEN 07030-5774, NJ USA
SN 0021-9630
EI 1469-7610
J9 J CHILD PSYCHOL PSYC
JI J. Child Psychol. Psychiatry
PD OCT
PY 2016
VL 57
IS 10
BP 1135
EP 1144
DI 10.1111/jcpp.12578
PG 10
WC Psychology, Developmental; Psychiatry; Psychology
SC Psychology; Psychiatry
GA EB1PE
UT WOS:000387125000005
PM 27260337
OA Green Accepted
DA 2020-02-16
ER

PT J
AU Leslie, LK
   Mehus, CJ
   Hawkins, JD
   Boat, T
   McCabe, MA
   Barkin, S
   Perrin, EC
   Metzler, CW
   Prado, G
   Tait, VF
   Brown, R
   Beardslee, W
AF Leslie, Laurel K.
   Mehus, Christopher J.
   Hawkins, J. David
   Boat, Thomas
   McCabe, Mary Ann
   Barkin, Shari
   Perrin, Ellen C.
   Metzler, Carol W.
   Prado, Guillermo
   Tait, V. Fan
   Brown, Randall
   Beardslee, William
TI Primary Health Care Potential Home for Family-Focused Preventive
   Interventions
SO AMERICAN JOURNAL OF PREVENTIVE MEDICINE
LA English
DT Article
ID OPPOSITIONAL DEFIANT DISORDER; SUBSTANCE-USE; INTERNALIZING SYMPTOMS;
   PARENTING PROGRAMS; BEHAVIORAL HEALTH; CHILD; DELIVERY; OUTCOMES;
   SCIENCE; IMPLEMENTATION
AB Family-focused prevention programs have been shown to effectively reduce a range of negative behavioral health outcomes but have had limited reach. Three key barriers must be overcome to expand the reach of family-focused prevention programs and thereby achieve a significant public health impact. These barriers are (1) current social norms and perceptions of parenting programs; (2) concerns about the expertise and legitimacy of sponsoring organizations to offer parenting advice; and (3) a paucity of stable, sustainable funding mechanisms. Primary healthcare settings are well positioned to overcome these barriers. Recent changes within health care make primary care settings an increasingly favorable home for family-focused prevention and suggest possibilities for sustainable funding of family-focused prevention programs. This paper discusses the existing advantages of primary care settings and lays out a plan to move toward realizing the potential public health impact of family-focused prevention through widespread implementation in primary healthcare settings. (C) 2016 American Journal of Preventive Medicine. Published by Elsevier Inc.
C1 [Leslie, Laurel K.] Tufts Univ, Sch Med, Amer Board Pediat, Boston, MA 02111 USA.
   [Mehus, Christopher J.] Univ Minnesota, Dept Pediat, Div Gen Pediat Adolescent Hlth, Minneapolis, MN 55455 USA.
   [Hawkins, J. David] Univ Washington, Sch Social Work, Social Dev Res Grp, 9725 3rd Ave NE Suite 401, Seattle, WA 98115 USA.
   [Boat, Thomas] Univ Cincinnati, Coll Med, Cincinnati Childrens Hosp Med Ctr, Cincinnati, OH USA.
   [McCabe, Mary Ann] George Mason Univ, George Washington Univ Sch Med, Washington, DC USA.
   [Barkin, Shari] Vanderbilt Univ, Dept Pediat, Monroe Carell Jr Childrens Hosp, Nashville, TN USA.
   [Perrin, Ellen C.] Floating Hosp Children, Tufts Med Ctr, Div Dev Behav Pediat, Boston, MA USA.
   [Metzler, Carol W.] Oregon Res Inst, Eugene, OR 97403 USA.
   [Prado, Guillermo] Univ Miami, Miller Sch Med, Miami, FL 33136 USA.
   [Tait, V. Fan] Amer Acad Pediat, Dept Child Hlth & Wellness, Elk Grove Village, IL USA.
   [Brown, Randall] Univ Wisconsin, Dept Family Med, Sch Med & Publ Hlth, Madison, WI USA.
   [Beardslee, William] Harvard Med Sch, Dept Psychiat, Boston, MA USA.
   [Beardslee, William] Childrens Hosp Boston, Boston, MA USA.
RP Hawkins, JD (reprint author), Univ Washington, Sch Social Work, Social Dev Res Grp, 9725 3rd Ave NE Suite 401, Seattle, WA 98115 USA.
EM jdh@uw.edu
RI McCabe, Mary Ann/Y-1174-2019; Hawkins, J. David/B-8159-2017; Mehus,
   Christopher J./AAF-9160-2019
FU Forum for the Promotion of Children's Cognitive, Affective, and
   Behavioral Health of the National Research Council; National Academy of
   Medicine
FX Preparation of the paper was supported, in part, by the Forum for the
   Promotion of Children's Cognitive, Affective, and Behavioral Health of
   the National Research Council and the National Academy of Medicine.
NR 71
TC 48
Z9 48
U1 0
U2 8
PU ELSEVIER SCIENCE INC
PI NEW YORK
PA STE 800, 230 PARK AVE, NEW YORK, NY 10169 USA
SN 0749-3797
EI 1873-2607
J9 AM J PREV MED
JI Am. J. Prev. Med.
PD OCT
PY 2016
VL 51
IS 4
SU 2
BP S106
EP S118
DI 10.1016/j.amepre.2016.05.014
PG 13
WC Public, Environmental & Occupational Health; Medicine, General &
   Internal
SC Public, Environmental & Occupational Health; General & Internal Medicine
GA EA7BM
UT WOS:000386783100002
PM 27498167
OA Green Accepted, Other Gold
HC Y
HP N
DA 2020-02-16
ER

PT J
AU Wolff, S
   Holl, J
   Stopsack, M
   Arens, EA
   Hocker, A
   Staben, KA
   Hiller, P
   Klein, M
   Schafer, I
   Barnow, S
AF Wolff, Sebastian
   Holl, Julia
   Stopsack, Malte
   Arens, Elisabeth A.
   Hoecker, Anja
   Staben, Katharina A.
   Hiller, Philipp
   Klein, Michael
   Schaefer, Ingo
   Barnow, Sven
CA CANSAS Study Grp
TI Does Emotion Dysregulation Mediate the Relationship between Early
   Maltreatment and Later Substance Dependence? Findings of the CANSAS
   Study
SO EUROPEAN ADDICTION RESEARCH
LA English
DT Article
DE Emotion dysregulation; Early maltreatment; Substance use disorders;
   Mediation; Training of emotion regulation strategies
ID CHILDHOOD TRAUMA QUESTIONNAIRE; BORDERLINE PERSONALITY-DISORDER;
   ALCOHOL-USE; REGULATION SCALE; REGULATION DIFFICULTIES; SOCIAL DRINKERS;
   PHYSICAL ABUSE; YOUNG-ADULTS; SAMPLE; DEPRESSION
AB Background/Aims: Maltreatment in childhood and adolescence is a risk factor for substance use disorders (SUDs) in adulthood. This association has rarely been investigated in the light of emotion dysregulation. To fill this gap, this study examines emotion dysregulation and SUDs among adults with a history of early maltreatment. Methods: Comparison of emotion dysregulation in adults with a history of early abuse and neglect who developed either an SUD (n = 105) or no mental disorder (n = 54). Further, a mediation model for the association between the severity of early maltreatment and SUDs was tested. Participants completed research diagnostic interviews for psychopathology, the Difficulties in Emotion Regulation Scale, and the Childhood Trauma Questionnaire. Results: By using hierarchical regression techniques and mediational analyses controlling for age and gender, it was possible to provide evidence for the mediating role of emotion dysregulation between early emotional and physical maltreatment and later SUDs. Conclusions: Emotion dysregulation is a potential mechanism underlying the relationship between early emotional and physical maltreatment and the development of SUDs. In light of these findings, focusing on the early training of adaptive emotion regulation strategies after childhood maltreatment might be of considerable relevance to prevent the development of SUDs. (C) 2016 S. Karger AG, Basel
C1 [Wolff, Sebastian; Holl, Julia; Stopsack, Malte; Staben, Katharina A.; Barnow, Sven] Heidelberg Univ, Dept Clin Psychol & Psychotherapy, Hauptstr 47-51, DE-69117 Heidelberg, Germany.
   [Arens, Elisabeth A.] Goethe Univ Frankfurt, Dept Clin Psychol & Psychotherapy, Frankfurt, Germany.
   [Hoecker, Anja; Hiller, Philipp; Schaefer, Ingo] Univ Med Ctr Hamburg Eppendorf, Dept Psychiat & Psychotherapy, Hamburg, Germany.
   [Hoecker, Anja; Hiller, Philipp; Schaefer, Ingo] Univ Hamburg, Ctr Interdisciplinary Addict Res, Hamburg, Germany.
   [Klein, Michael] Catholic Univ Appl Sci North Rhine Westphalia, German Inst Addict & Prevent Res DISuP, Cologne, Germany.
RP Wolff, S (reprint author), Heidelberg Univ, Dept Clin Psychol & Psychotherapy, Hauptstr 47-51, DE-69117 Heidelberg, Germany.
EM sebastian.wolff@psychologie.uni-heidelberg.de
FU German Federal Ministry of Education and Research (Bundesministerium fur
   Bildung und Forschung]Federal Ministry of Education & Research (BMBF)
   [01KR1203B]; Center for Psychological Psychotherapy (ZPP), University of
   Heidelberg
FX This research was supported by the German Federal Ministry of Education
   and Research (Bundesministerium fur Bildung und Forschung]: 01KR1203B)
   and the Center for Psychological Psychotherapy (ZPP), University of
   Heidelberg. The authors want to thank the German Federal Ministry of
   Education and Research, the Center for Psychological Psychotherapy (ZPP)
   Heidelberg, all participants who took part in this study, all
   cooperating clinical institutions, Robert L. Landwehr, and the
   CANSAS-study group.
NR 51
TC 10
Z9 11
U1 1
U2 14
PU KARGER
PI BASEL
PA ALLSCHWILERSTRASSE 10, CH-4009 BASEL, SWITZERLAND
SN 1022-6877
EI 1421-9891
J9 EUR ADDICT RES
JI Eur. Addict. Res.
PD OCT
PY 2016
VL 22
IS 6
BP 292
EP 300
DI 10.1159/000447397
PG 9
WC Substance Abuse; Psychiatry
SC Substance Abuse; Psychiatry
GA EA3AD
UT WOS:000386468900002
PM 27438781
OA Green Published
DA 2020-02-16
ER

PT J
AU Schneider, M
   Armando, M
   Pontillo, M
   Vicari, S
   Debbane, M
   Schultze-Lutter, F
   Eliez, S
AF Schneider, Maude
   Armando, Marco
   Pontillo, Maria
   Vicari, Stefano
   Debbane, Martin
   Schultze-Lutter, Frauke
   Eliez, Stephan
TI Ultra high risk status and transition to psychosis in 22q11.2 deletion
   syndrome
SO WORLD PSYCHIATRY
LA English
DT Article
DE 22q11; 2 deletion syndrome; schizophrenia; clinical high risk state;
   ultra high risk criteria; transition to psychosis; level of functioning
ID AUDITORY VOCAL HALLUCINATIONS; CLINICAL-SIGNIFICANCE;
   GENERAL-POPULATION; EPA GUIDANCE; YOUNG-ADULTS; FOLLOW-UP; ADOLESCENTS;
   SYMPTOMS; CHILDREN; SCHIZOPHRENIA
AB The 22q11.2 deletion syndrome (22q11DS) is characterized by high rates of psychotic symptoms and schizophrenia, making this condition a promising human model for studying risk factors for psychosis. We explored the predictive value of ultra high risk (UHR) criteria in a sample of patients with 22q11DS. We also examined the additional contribution of socio-demographic, clinical and cognitive variables to predict transition to psychosis within a mean interval of 32.5 +/- 17.6 months after initial assessment. Eighty-nine participants with 22q11DS (age range: 8-30 years; mean 16.1 +/- 4.7) were assessed using the Structured Interview for Psychosis-Risk Syndromes. Information on Axis I diagnoses, internalizing and externalizing symptoms, level of functioning and IQ was also collected. At baseline, 22 (24.7%) participants met UHR criteria. Compared to those without a UHR condition, they had a significantly lower functioning, more frequent anxiety disorders, and more severe psychopathology. Transition rate to psychosis was 27.3% in UHR and 4.5% in non-UHR participants. Cox regression analyses revealed that UHR status significantly predicted conversion to psychosis. Baseline level of functioning was the only other additional predictor. This is the first study investigating the predictive value of UHR criteria in 22q11DS. It indicates that the clinical path leading to psychosis is broadly comparable to that observed in other clinical high-risk samples. Nevertheless, the relatively high transition rate in non-UHR individuals suggests that other risk markers should be explored in this population. The role of low functioning as a predictor of transition to psychosis should also be investigated more in depth.
C1 [Schneider, Maude; Armando, Marco; Debbane, Martin; Eliez, Stephan] Dev Imaging & Psychopathol Lab, Geneva, Switzerland.
   [Schneider, Maude] Katholieke Univ Leuven, Dept Neurosci, Ctr Contextual Psychiat, Leuven, Belgium.
   [Armando, Marco; Pontillo, Maria; Vicari, Stefano] Bambino Gesu Children Hosp, Dept Neurosci, Child & Adolescence Neuropsychiat Unit, Rome, Italy.
   [Debbane, Martin] Univ Geneva, Fac Psychol, Dev Clin Psychol Unit, Geneva, Switzerland.
   [Debbane, Martin] UCL, Res Dept Clin Educ & Hlth Psychol, London, England.
   [Schultze-Lutter, Frauke] Univ Bern, Univ Hosp Child & Adolescent Psychiat & Psychothe, Bern, Switzerland.
   [Eliez, Stephan] Univ Geneva, Sch Med, Dept Genet Med & Dev, Geneva, Switzerland.
RP Schneider, M (reprint author), Dev Imaging & Psychopathol Lab, Geneva, Switzerland.
OI Debbane, Martin/0000-0002-4677-8753; pontillo, maria/0000-0002-0083-0093
FU Swiss National Science FoundationSwiss National Science Foundation
   (SNSF) [324730_121996, 324730_144260, 162006]; National Centre of
   Competence in Research "Synapsy - The Synaptic Bases of Mental
   Diseases"; Brain and Behavior Research Foundation [21278]; National
   Institute of Mental Health International Consortium on Brain and
   Behavior in 22q11.2 Deletion Syndrome [5U01MH101722-02]; Aidel 22;
   Generation 22; Connect 22; Relais 22; Creaf 22
FX This work was supported by research grants from the Swiss National
   Science Foundation (grant nos. 324730_121996 and 324730_144260) and The
   National Centre of Competence in Research "Synapsy - The Synaptic Bases
   of Mental Diseases". The Brain and Behavior Research Foundation
   (formerly NARSAD) (grant no. 21278), the Swiss National Science
   Foundation (grant no. 162006) and the National Institute of Mental
   Health International Consortium on Brain and Behavior in 22q11.2
   Deletion Syndrome (grant no. 5U01MH101722-02) also supported the present
   work. The authors would like to thank all the families who contributed
   to the study as well as the family associations (Aidel 22, Generation
   22, Connect 22, Relais 22, and Creaf 22) for their ongoing support.
   Special thanks go to S. Menghetti from the Developmental Imaging and
   Psychopathology Lab for coordinating the project in Geneva and C. Di
   Gilio for leading the Genetic Unit in Rome. M. Schneider and M. Armando
   contributed equally to this work; F. Schultze-Lutter and S. Eliez share
   last authorship.
NR 50
TC 20
Z9 20
U1 1
U2 6
PU WILEY
PI HOBOKEN
PA 111 RIVER ST, HOBOKEN 07030-5774, NJ USA
SN 1723-8617
EI 2051-5545
J9 WORLD PSYCHIATRY
JI World Psychiatry
PD OCT
PY 2016
VL 15
IS 3
BP 259
EP 265
DI 10.1002/wps.20347
PG 7
WC Psychiatry
SC Psychiatry
GA DZ8RY
UT WOS:000386140200017
PM 27717277
OA Bronze, Green Published
DA 2020-02-16
ER

PT J
AU Reynolds, KC
   Alfano, CA
AF Reynolds, Katharine C.
   Alfano, Candice A.
TI Childhood Bedtime Problems Predict Adolescent Internalizing Symptoms
   Through Emotional Reactivity
SO JOURNAL OF PEDIATRIC PSYCHOLOGY
LA English
DT Article
DE bedtime problems; emotional reactivity; internalizing; sleep; youth
ID SLEEP PROBLEMS; ANXIETY DISORDERS; LONGITUDINAL ASSOCIATIONS; DEPRESSIVE
   SYMPTOMS; BEHAVIORAL-PROBLEMS; BRAIN-DEVELOPMENT; CHILDRENS SLEEP;
   DEPRIVATION; MOOD; LIFE
AB ObjectiveaEuro integral Sleep problems are frequent in children and robustly predict internalizing symptoms in adolescence and adulthood. Longitudinal investigations have nonetheless used broad measures of childhood sleep problems, precluding understanding of the specific sleep problems that presage affective disturbances. Similarly, prospective examinations of mechanistic variables linking early sleep with subsequent internalizing symptoms are lacking.aEuro integral MethodaEuro integral Childhood bedtime and nighttime waking problems were examined as independent predictors of adolescent internalizing symptoms within a community sample from the National Institute of Child Health and Human Development Study of Early Child Care and Youth Development (N = 1,089). The mediational role of emotional reactivity in late childhood also was examined.aEuro integral ResultsaEuro integral Bedtime but not nighttime waking problems significantly predicted adolescent internalizing problems. This relationship was partially explained by child emotional reactivity.aEuro integral ConclusionsaEuro integral Some childhood sleep problems may more reliably predict later internalizing symptoms than others. Temperamentally based emotional reactivity may potentiate affective risk associated with childhood sleep difficulties.
C1 [Reynolds, Katharine C.; Alfano, Candice A.] Univ Houston, Dept Psychol, 126 Heyne Bldg, Houston, TX 77204 USA.
RP Reynolds, KC (reprint author), Univ Houston, Dept Psychol, 126 Heyne Bldg, Houston, TX 77204 USA.
EM kcreynolds@uh.edu
RI Cunha, Sofia Lopes/AAB-6382-2019
FU Eunice Kennedy Shriver National Institute of Child Health and Human
   Development, the National Institutes of HealthUnited States Department
   of Health & Human ServicesNational Institutes of Health (NIH) - USANIH
   Eunice Kennedy Shriver National Institute of Child Health & Human
   Development (NICHD) [5U10HD027040, 5U10HD025460, 5U10HD025447,
   5U10HD025420, 5U10HD025456, 5U01HD033343, 5U10HD025445, 5U10HD025451,
   5U10HD025430, 5U10HD025449, 5U10HD025455]
FX The larger study on which this report is based, the National Institute
   of Child Health and Human Development (NICHD) Study of Early Child Care
   and Youth Development, was directed by a Steering Committee and
   supported by the Eunice Kennedy Shriver National Institute of Child
   Health and Human Development, the National Institutes of Health, through
   a set of cooperative agreements (grant numbers 5U10HD027040,
   5U10HD025460, 5U10HD025447, 5U10HD025420, 5U10HD025456, 5U01HD033343,
   5U10HD025445, 5U10HD025451, 5U10HD025430, 5U10HD025449, 5U10HD027040,
   and 5U10HD025455). The content of this manuscript is solely the
   responsibility of the authors and does not necessarily represent the
   official views of the Interuniversity Consortium for Political and
   Social Research, the NICHD, or the National Institutes of Health.
NR 68
TC 4
Z9 4
U1 4
U2 8
PU OXFORD UNIV PRESS INC
PI CARY
PA JOURNALS DEPT, 2001 EVANS RD, CARY, NC 27513 USA
SN 0146-8693
EI 1465-735X
J9 J PEDIATR PSYCHOL
JI J. Pediatr. Psychol.
PD OCT
PY 2016
VL 41
IS 9
BP 971
EP 982
DI 10.1093/jpepsy/jsw014
PG 12
WC Psychology, Developmental
SC Psychology
GA DZ8WU
UT WOS:000386154000004
PM 27017989
OA Bronze, Green Published
DA 2020-02-16
ER

PT J
AU Loiselle, KA
   Ramsey, RR
   Rausch, JR
   Modi, AC
AF Loiselle, Kristin A.
   Ramsey, Rachelle R.
   Rausch, Joseph R.
   Modi, Avani C.
TI Trajectories of Health-Related Quality of Life Among Children With Newly
   Diagnosed Epilepsy
SO JOURNAL OF PEDIATRIC PSYCHOLOGY
LA English
DT Article
DE epilepsy; health-related quality of life; longitudinal research;
   pediatric; trajectories
ID STEM-CELL TRANSPLANT; PEDIATRIC EPILEPSY; RISK-FACTORS; CHILDHOOD
   EPILEPSY; CYSTIC-FIBROSIS; ADOLESCENTS; DISEASE; ANXIETY;
   PEDSQL(TM)-4.0; QUESTIONNAIRE
AB ObjectiveaEuro integral To identify two-year trajectories of health-related quality of life (HRQOL) among children with newly diagnosed epilepsy, and evaluate key predictors of HRQOL trajectories.aEuro integral MethodsaEuro integral This study is part of a prospective study of adherence and HRQOL outcomes in children with epilepsy. Caregivers completed an HRQOL questionnaire at one month post diagnosis and every three months thereafter for two years. Chart review and additional questionnaires were used to collect medical variables and seizure outcomes.aEuro integral ResultsaEuro integral Participants included 120 children with epilepsy and their caregiver. Unique trajectories for overall HRQOL and PedsQL (TM) subscales were identified and were predominantly stable. A total side effects score emerged as a consistent predictor of all HRQOL domains. Other variables (i.e., socioeconomic status, seizures, internalizing and externalizing problems) uniquely predicted HRQOL domains.aEuro integral ConclusionsaEuro integral Medical and psychosocial interventions should be implemented soon after treatment initiation to target modifiable factors (e.g., side effects, anxiety symptoms), which could improve HRQOL.
C1 [Loiselle, Kristin A.; Ramsey, Rachelle R.; Modi, Avani C.] Cincinnati Childrens Hosp Med Ctr, Div Behav Med & Clin Psychol, Cincinnati, OH 45229 USA.
   [Rausch, Joseph R.] Nationwide Childrens Hosp, Ctr Biobehav Hlth, Columbus, OH USA.
RP Modi, AC (reprint author), Div Behav Med & Clin Psychol, 3333 Burnet Ave,MLC 7039, Cincinnati, OH 45229 USA.
EM avani.modi@cchmc.org
RI Rausch, Joseph/E-8107-2018
FU National Institutes of HealthUnited States Department of Health & Human
   ServicesNational Institutes of Health (NIH) - USA [K23HD057333,
   T32HD068223]
FX This work was supported by the National Institutes of Health grant
   (K23HD057333 to A.C.M.) and a training grant from the National
   Institutes of Health (T32HD068223 to K.A.L. and R.R.R.) The authors
   would like to thank the families from the New Onset Seizure Clinic who
   participated in this two-year longitudinal study. They would also like
   to thank Julie Field and the research staff who were involved in data
   collection.
NR 52
TC 12
Z9 12
U1 0
U2 6
PU OXFORD UNIV PRESS INC
PI CARY
PA JOURNALS DEPT, 2001 EVANS RD, CARY, NC 27513 USA
SN 0146-8693
EI 1465-735X
J9 J PEDIATR PSYCHOL
JI J. Pediatr. Psychol.
PD OCT
PY 2016
VL 41
IS 9
BP 1011
EP 1021
DI 10.1093/jpepsy/jsw019
PG 11
WC Psychology, Developmental
SC Psychology
GA DZ8WU
UT WOS:000386154000008
PM 27017987
OA Green Published, Bronze
DA 2020-02-16
ER

PT J
AU Davies, PT
   Martin, MJ
   Sturge-Apple, ML
   Ripple, MT
   Cicchetti, D
AF Davies, Patrick T.
   Martin, Meredith J.
   Sturge-Apple, Melissa L.
   Ripple, Michael T.
   Cicchetti, Dante
TI The Distinctive Sequelae of Children's Coping With Interparental
   Conflict: Testing the Reformulated Emotional Security Theory
SO DEVELOPMENTAL PSYCHOLOGY
LA English
DT Article
DE interparental conflict; child coping; child emotionality; developmental
   psychopathology
ID MARITAL CONFLICT; EXPLANATORY MECHANISM; BEHAVIORAL SYNDROMES; DOMESTIC
   VIOLENCE; YOUNG-CHILDREN; ADJUSTMENT; FAMILY; PSYCHOPATHOLOGY;
   DEPRESSION; STRATEGIES
AB Two studies tested hypotheses about the distinctive psychological consequences of children's patterns of responding to interparental conflict. In Study 1, 174 preschool children (M = 4.0 years) and their mothers participated in a cross-sectional design. In Study 2, 243 preschool children (M = 4.6 years) and their parents participated in 2 annual measurement occasions. Across both studies, multiple informants assessed children's psychological functioning. Guided by the reformulated version of emotional security theory, behavioral observations of children's coping with interparental conflict assessed their tendencies to exhibit 4 patterns based on their function in defusing threat: secure (i.e., efficiently address direct instances of threat), mobilizing (i.e., react to potential threat and social opportunities), dominant (i.e., directly defeat threat), and demobilizing (i.e., reduce salience as a target of hostility). As hypothesized, each profile predicted unique patterns of adjustment. Greater security was associated with lower levels of internalizing and externalizing symptoms and greater social competence, whereas higher dominance was associated with externalizing problems and extraversion. In contrast, mobilizing patterns of reactivity predicted more problems with self-regulation, internalizing symptoms, externalizing difficulties, but also greater extraversion. Finally, higher levels of demobilizing reactivity were linked with greater internalizing problems and lower extraversion but also better self-regulation.
C1 [Davies, Patrick T.; Martin, Meredith J.; Sturge-Apple, Melissa L.] Univ Rochester, Dept Clin & Social Sci Psychol, 601 Elmwood Ave, Rochester, NY 14627 USA.
   [Ripple, Michael T.; Cicchetti, Dante] Univ Rochester, Mt Hope Family Ctr, Rochester, NY 14627 USA.
   [Cicchetti, Dante] Univ Minnesota, Inst Child Dev, Minneapolis, MN 55455 USA.
RP Davies, PT (reprint author), Univ Rochester, Dept Clin & Social Sci Psychol, 601 Elmwood Ave, Rochester, NY 14627 USA.
EM patrick.davies@rochester.edu
RI Davies, Patrick/W-2776-2018
OI Davies, Patrick/0000-0003-2725-9736
FU National Institute of Mental HealthUnited States Department of Health &
   Human ServicesNational Institutes of Health (NIH) - USANIH National
   Institute of Mental Health (NIMH) [R01 MH071256]; Eunice Kennedy Shriver
   National Institute of Child Health and Human DevelopmentUnited States
   Department of Health & Human ServicesNational Institutes of Health (NIH)
   - USANIH Eunice Kennedy Shriver National Institute of Child Health &
   Human Development (NICHD) [R01 HD065425]
FX Study 1 was supported by the National Institute of Mental Health (R01
   MH071256) and Study 2 was supported by the Eunice Kennedy Shriver
   National Institute of Child Health and Human Development (R01 HD065425).
   The authors are grateful to the children, parents, staff, Mt. Hope
   Family Center, and community agencies who participated in projects in
   this article.
NR 83
TC 8
Z9 9
U1 0
U2 34
PU AMER PSYCHOLOGICAL ASSOC
PI WASHINGTON
PA 750 FIRST ST NE, WASHINGTON, DC 20002-4242 USA
SN 0012-1649
EI 1939-0599
J9 DEV PSYCHOL
JI Dev. Psychol.
PD OCT
PY 2016
VL 52
IS 10
BP 1646
EP 1665
DI 10.1037/dev0000170
PG 20
WC Psychology, Developmental
SC Psychology
GA DZ1BQ
UT WOS:000385574100014
PM 27598256
OA Green Accepted
DA 2020-02-16
ER

PT J
AU Fu, R
   Chen, XY
   Wang, L
   Yang, F
AF Fu, Rui
   Chen, Xinyin
   Wang, Li
   Yang, Fan
TI Developmental Trajectories of Academic Achievement in Chinese Children:
   Contributions of Early Social-Behavioral Functioning
SO JOURNAL OF EDUCATIONAL PSYCHOLOGY
LA English
DT Article
DE academic achievement; adjustment; developmental trajectories
ID SHYNESS-SENSITIVITY; MIDDLE CHILDHOOD; PSYCHOLOGICAL ADJUSTMENT;
   INTERNALIZING PROBLEMS; EXTERNALIZING PROBLEMS; AMERICAN ADOLESCENTS;
   PREDICTIVE RELATIONS; PEER ACCEPTANCE; MIXTURE-MODELS; SCHOOL
AB This study explored the developmental trajectories of academic achievement and the contributions of early social behaviors and problems to these trajectories in Chinese children. Data were collected each year in 5 consecutive years from a sample of elementary schoolchildren in China (initially N = 1,146, 609 boys, initial M age = 8.33 years). Four distinct academic achievement trajectories were identified: low-stable, high/moderate-decreasing, high-increasing, and high-stable. Children high on sociability and low on externalizing behaviors and girls were more likely to be classified in the higher academic achievement trajectories. Initial higher levels of social competence were associated with lower decreasing rates of academic achievement within the high/moderate-decreasing trajectory. Initial lower levels of shyness and fewer externalizing behaviors predicted higher growth rates within the high-increasing trajectory. In addition, within the low-stable trajectory, children initially low on shyness and high on social-behavioral problems remained poor in academic achievement over time. The results suggest the significance of social-behavioral functioning in predicting the distinctive trajectories of academic achievement in Chinese children.
C1 [Fu, Rui; Chen, Xinyin; Yang, Fan] Univ Penn, Appl Psychol Human Dev Div, 3700 Walnut St, Philadelphia, PA 19104 USA.
   [Wang, Li] Peking Univ, Dept Psychol, Beijing, Peoples R China.
RP Fu, R; Chen, XY (reprint author), Univ Penn, Appl Psychol Human Dev Div, 3700 Walnut St, Philadelphia, PA 19104 USA.
EM ruif@gse.upenn.edu; xinyin@gse.upenn.edu
FU Social Sciences and Humanities Research Council of CanadaSocial Sciences
   and Humanities Research Council of Canada (SSHRC); National Science
   FoundationNational Science Foundation (NSF) [BCS-1225620]; National
   Natural Science Foundation of ChinaNational Natural Science Foundation
   of China [31271103]
FX The research and the preparation of the manuscript were supported by
   grants from the Social Sciences and Humanities Research Council of
   Canada, the National Science Foundation (#BCS-1225620), and the National
   Natural Science Foundation of China (#31271103). We are grateful to the
   children and teachers for their participation.
NR 50
TC 4
Z9 4
U1 2
U2 18
PU AMER PSYCHOLOGICAL ASSOC
PI WASHINGTON
PA 750 FIRST ST NE, WASHINGTON, DC 20002-4242 USA
SN 0022-0663
EI 1939-2176
J9 J EDUC PSYCHOL
JI J. Educ. Psychol.
PD OCT
PY 2016
VL 108
IS 7
BP 1001
EP 1012
DI 10.1037/edu0000100
PG 12
WC Psychology, Educational
SC Psychology
GA DY9EK
UT WOS:000385436300007
DA 2020-02-16
ER

PT J
AU Zee, M
   de Jong, PF
   Koomen, HMY
AF Zee, Marjolein
   de Jong, Peter F.
   Koomen, Helma M. Y.
TI Teachers' Self-Efficacy in Relation to Individual Students With a
   Variety of Social-Emotional Behaviors: A Multilevel Investigation
SO JOURNAL OF EDUCATIONAL PSYCHOLOGY
LA English
DT Article
DE sources of student-specific teacher self-efficacy; internalizing;
   externalizing; prosocial behavior
ID AGGRESSIVE-BEHAVIOR; DIFFICULTIES QUESTIONNAIRE; CLASSROOM MANAGEMENT;
   CHILD RELATIONSHIPS; PROSOCIAL BEHAVIOR; FIT INDEXES; INTERNALIZING
   TRAJECTORIES; INTERPERSONAL BEHAVIORS; 1ST-GRADE CLASSROOM; PERCEIVED
   EFFICACY
AB The present study examined teachers' domain-specific self-efficacy (TSE) in relation to individual students with a variety of social-emotional behaviors in class. Using a sample of 526 third-to sixth-grade students and 69 teachers, multilevel modeling was conducted to examine students' externalizing, internalizing, and prosocial behaviors as predictors of TSE toward individual students, and the potential moderating roles of teaching experience and teachers' perceived amount of classroom misbehavior. Results showed that most of the variance in TSE occurred within teachers. Students' externalizing behavior was negatively associated with TSE for instructional strategies, behavior management, student engagement, and emotional support. In contrast, teachers reported higher levels of self-efficacy toward students with high levels of prosocial behavior, irrespective of teaching domain. Students' internalizing behavior predicted lower levels of TSE for instructional strategies and emotional support, and higher levels of TSE for behavior management. Last, teachers' perceived levels of classroom misbehavior exacerbated the negative association between externalizing student behavior and TSE for behavior management. These findings illustrate the importance of viewing TSE from a dyadic perspective.
C1 [Zee, Marjolein; de Jong, Peter F.; Koomen, Helma M. Y.] Univ Amsterdam, Res Inst Child Dev & Educ, POB 15776, NL-1001 NG Amsterdam, Netherlands.
RP Zee, M (reprint author), Univ Amsterdam, Res Inst Child Dev & Educ, POB 15776, NL-1001 NG Amsterdam, Netherlands.
EM m.zee@uva.nl
OI Zee, Marjolein/0000-0003-2523-8755
FU Netherlands Organization for Scientific ResearchNetherlands Organization
   for Scientific Research (NWO) [411-12-036]
FX This research was supported by Grant 411-12-036 from the Netherlands
   Organization for Scientific Research.
NR 125
TC 13
Z9 13
U1 5
U2 29
PU AMER PSYCHOLOGICAL ASSOC
PI WASHINGTON
PA 750 FIRST ST NE, WASHINGTON, DC 20002-4242 USA
SN 0022-0663
EI 1939-2176
J9 J EDUC PSYCHOL
JI J. Educ. Psychol.
PD OCT
PY 2016
VL 108
IS 7
BP 1013
EP 1027
DI 10.1037/edu0000106
PG 15
WC Psychology, Educational
SC Psychology
GA DY9EK
UT WOS:000385436300008
DA 2020-02-16
ER

PT J
AU Johnson, VK
   Gans, SE
AF Johnson, Vanessa Kahen
   Gans, Susan E.
TI Parent Cortisol and Family Relatedness Predict Anxious Behavior in
   Emerging Adults
SO JOURNAL OF FAMILY PSYCHOLOGY
LA English
DT Article
DE family interaction; cortisol; college adjustment; internalizing behavior
ID SALIVARY CORTISOL; PHYSIOLOGICAL LINKAGE; MARITAL INTERACTION; SCHOOL
   YEARS; CHILDHOOD; ORGANIZATION; ADJUSTMENT; ATTACHMENT; RESPONSES;
   STRESS
AB Emerging-adult cortisol response during family interaction predicts change in emerging-adult anxious behavior during the transition to college ( Gans & Johnson, in press). In the present study, we take an additional step toward integrating family systems research and physiology by including assessment of parent physiology. We collect salivary cortisol from parents and emerging adults during triadic family interaction. Emerging adults ( N = 101) between the ages of 17 and 19 years were assessed at 3 time points across their first college year: the summer before college and the Fall and Spring semesters. Two parents accompanied the emerging-adult child to the summer assessment; all family members provided 4 saliva samples each at 20-min intervals. Later assessments of emerging adults included measures of internalizing behaviors. Parents' cortisol secretion patterns during family interaction predict their emerging-adult children's cortisol secretion pattern, parent perceptions of the family environment, and emerging-adult children's internalizing behavior during the college transition. Different patterns of results emerged for mothers' and fathers' cortisol response to family interaction and for families with sons or with daughters. The approach taken by this study provides a first step toward understanding how interrelationships among elements of physiology and family functioning contribute to adjustment during major life transitions.
C1 [Johnson, Vanessa Kahen; Gans, Susan E.] West Chester Univ, Dept Psychol, W Chester, PA 19383 USA.
RP Johnson, VK (reprint author), West Chester Univ, Dept Psychol, W Chester, PA 19383 USA.
EM vjohnson@wcupa.edu
FU National Institute of Mental HealthUnited States Department of Health &
   Human ServicesNational Institutes of Health (NIH) - USANIH National
   Institute of Mental Health (NIMH) [RH15HD061796]
FX This work was supported by the National Institute of Mental Health award
   RH15HD061796. The authors thank our statistical consultant, Jeffrey
   Measelle, and the laboratory of Cheryl Frye for assisting us with
   cortisol assays.
NR 28
TC 2
Z9 2
U1 1
U2 6
PU AMER PSYCHOLOGICAL ASSOC
PI WASHINGTON
PA 750 FIRST ST NE, WASHINGTON, DC 20002-4242 USA
SN 0893-3200
EI 1939-1293
J9 J FAM PSYCHOL
JI J. Fam. Psychol.
PD OCT
PY 2016
VL 30
IS 7
BP 802
EP 811
DI 10.1037/fam0000236
PG 10
WC Psychology, Clinical; Family Studies
SC Psychology; Family Studies
GA DZ1DX
UT WOS:000385580200004
PM 27536860
OA Green Accepted
DA 2020-02-16
ER

PT J
AU Gans, SE
   Johnson, VK
AF Gans, Susan E.
   Johnson, Vanessa Kahen
TI Cortisol Response to Family Interaction as a Predictor for Adjustment
SO JOURNAL OF FAMILY PSYCHOLOGY
LA English
DT Article
DE family interaction; cortisol; college adjustment; internalizing behavior
ID AMERICAN COLLEGE-STUDENTS; SALIVARY CORTISOL; STRESS REACTIVITY;
   EARLY-CHILDHOOD; SCHOOL YEARS; YOUNG MEN; BEHAVIOR; DEPRESSION;
   ADULTHOOD; SYMPTOMS
AB Emerging adult ( EA) cortisol response during family interaction predicts change in EA anxious behavior during the transition to college ( Johnson & Gans, in press). In the present study, we take an initial step toward integrating family systems research and physiology by including assessment of EA salivary cortisol collected during a triadic ( mother-father-EA offspring) family interaction task. Emerging adults ( N = 101) between the ages of 17 and 19 were assessed at 3 time points across their first college year: the summer before college, Fall and Spring semesters. Two parents accompanied the emerging adult child to the summer assessment; all family members provided 4 saliva samples each at 20-min intervals. Later assessments of emerging adults included measures of internalizing behaviors. EA's cortisol secretion patterns during family interaction predict observed and self-reported family relatedness, as well as patterns of internalizing behavior during the college transition. Observed family functioning appeared to moderate the relationship between EA cortisol response during family interaction and anxious behavior when adapting to college. Different patterns of results emerged, however, for EA men and women. The approach taken by this study provides a first step toward understanding how interrelationships among elements of physiology and family functioning contribute to later adjustment.
C1 [Gans, Susan E.; Johnson, Vanessa Kahen] West Chester Univ, Dept Psychol, Peoples Bldg,690 South Church St, W Chester, PA 19383 USA.
RP Johnson, VK (reprint author), West Chester Univ, Dept Psychol, Peoples Bldg,690 South Church St, W Chester, PA 19383 USA.
EM vjohnson@wcupa.edu
FU NIMHUnited States Department of Health & Human ServicesNational
   Institutes of Health (NIH) - USANIH National Institute of Mental Health
   (NIMH) [RH15HD061796]
FX This work was supported by NIMH Award RH15HD061796. We thank our
   statistical consultant, Jeffrey Measelle, and the laboratory of Cheryl
   Frye for assisting us with cortisol assays.
NR 58
TC 0
Z9 0
U1 0
U2 3
PU AMER PSYCHOLOGICAL ASSOC
PI WASHINGTON
PA 750 FIRST ST NE, WASHINGTON, DC 20002-4242 USA
SN 0893-3200
EI 1939-1293
J9 J FAM PSYCHOL
JI J. Fam. Psychol.
PD OCT
PY 2016
VL 30
IS 7
BP 812
EP 821
DI 10.1037/fam0000238
PG 10
WC Psychology, Clinical; Family Studies
SC Psychology; Family Studies
GA DZ1DX
UT WOS:000385580200005
PM 27559928
OA Green Accepted
DA 2020-02-16
ER

PT J
AU Pitts, CH
   Klein-Tasman, BP
   Osborne, JW
   Mervis, CB
AF Pitts, C. H.
   Klein-Tasman, B. P.
   Osborne, J. W.
   Mervis, C. B.
TI Predictors of specific phobia in children with Williams syndrome
SO JOURNAL OF INTELLECTUAL DISABILITY RESEARCH
LA English
DT Article
DE anxiety; Behavior Rating Inventory of Executive Functioning (BRIEF);
   behaviour regulation; curvilinear effects; intellectual disability;
   logistic regression; specific phobia; Williams syndrome
ID DISORDERS INTERVIEW SCHEDULE; ANXIETY DISORDERS; DSM-IV; EMOTION
   REGULATION; PARENT VERSIONS; PREVALENCE; PERFORMANCE; ADOLESCENTS;
   YOUTH; ADHD
AB Background Specific phobia (SP) is the most common anxiety disorder among children with Williams syndrome (WS); prevalence rates derived from Diagnostic and Statistical Manual of Mental Disorders-based diagnostic interviews range from 37% to 56%. We evaluated the effects of gender, age, intellectual abilities and/or behaviour regulation difficulties on the likelihood that a child with WS would be diagnosed with SP.
   Methods A total of 194 6-17 year-olds with WS were evaluated. To best characterise the relations between the predictors and the probability of a SP diagnosis, we explored not only possible linear effects but also curvilinear effects.
   Results No gender differences were detected. As age increased, the likelihood of receiving a SP diagnosis decreased. As IQ increased, the probability of receiving a SP diagnosis also decreased. Behaviour regulation difficulties were the strongest predictor of a positive diagnosis. A quadratic relation was detected: The probability of receiving a SP diagnosis gradually rose as behaviour regulation difficulties increased. However, once behaviour regulation difficulties approached the clinical range, the probability of receiving a SP diagnosis asymptoted at a high level.
   Conclusion Children with behaviour regulation difficulties in or just below the clinical range were at the greatest risk of developing SP. These findings highlight the value of large samples and the importance of evaluating for nonlinear effects to provide accurate model specification when characterising relations among a dependent variable and possible predictors.
C1 [Pitts, C. H.; Mervis, C. B.] Univ Louisville, Psychol & Brain Sci, Louisville, KY 40292 USA.
   [Klein-Tasman, B. P.] Univ Wisconsin, Dept Psychol, Milwaukee, WI 53201 USA.
   [Osborne, J. W.] Clemson Univ, Math Sci, Clemson, SC USA.
RP Pitts, CH (reprint author), Univ Louisville, Psychol & Brain Sci, Louisville, KY 40292 USA.
EM chpitt03@louisville.edu
FU NICHD NIH HHSUnited States Department of Health & Human ServicesNational
   Institutes of Health (NIH) - USANIH Eunice Kennedy Shriver National
   Institute of Child Health & Human Development (NICHD) [R37 HD029957];
   NINDS NIH HHSUnited States Department of Health & Human ServicesNational
   Institutes of Health (NIH) - USANIH National Institute of Neurological
   Disorders & Stroke (NINDS) [R01 NS035102]
NR 39
TC 2
Z9 2
U1 0
U2 19
PU WILEY
PI HOBOKEN
PA 111 RIVER ST, HOBOKEN 07030-5774, NJ USA
SN 0964-2633
EI 1365-2788
J9 J INTELL DISABIL RES
JI J. Intell. Disabil. Res.
PD OCT
PY 2016
VL 60
IS 10
SI SI
BP 1031
EP 1042
DI 10.1111/jir.12327
PG 12
WC Education, Special; Genetics & Heredity; Clinical Neurology; Psychiatry;
   Rehabilitation
SC Education & Educational Research; Genetics & Heredity; Neurosciences &
   Neurology; Psychiatry; Rehabilitation
GA DZ3HU
UT WOS:000385737600012
PM 27545817
OA Green Accepted
DA 2020-02-16
ER

PT J
AU Coelho, R
   Levandowski, ML
   Mansur, RB
   da Cunha, GR
   Asevedo, E
   Zugman, A
   Salum, GA
   Gadelha, A
   Pan, PM
   Rizzo, LB
   Manfro, G
   Mari, JJ
   Rohde, LA
   Miguel, EC
   Bressan, RA
   Brietzke, E
   Grassi-Oliveira, R
AF Coelho, Roberta
   Levandowski, Mateus L.
   Mansur, Rodrigo B.
   da Cunha, Graccielle Rodrigues
   Asevedo, Elson
   Zugman, Andre
   Salum, Giovanni A.
   Gadelha, Ary
   Pan, Pedro M.
   Rizzo, Lucas B.
   Manfro, Gisele
   Mari, Jair J.
   Rohde, Luis A.
   Miguel, Euripedes C.
   Bressan, Rodrigo A.
   Brietzke, Elisa
   Grassi-Oliveira, Rodrigo
TI Serum copeptin in children exposed to maltreatment
SO PSYCHIATRY AND CLINICAL NEUROSCIENCES
LA English
DT Article
DE child abuse; child psychopathology; copeptin;
   hypothalamic-pituitary-adrenal axis; stress
ID CHILDHOOD-TRAUMA-QUESTIONNAIRE; NEUROENDOCRINE ACTIVITY; VASOPRESSIN
   PRECURSOR; PSYCHIATRIC-DISORDERS; SALIVARY CORTISOL; AXIS FUNCTION;
   STRESS; VALIDATION; BIOMARKER; BEHAVIOR
AB AimChildhood maltreatment (CM) has been related to a persistent reprograming of stress-response. Copeptin is a marker of hypothalamic-pituitary-adrenal axis activation; however, few studies have examined copeptin levels in children exposed to CM. The aim of this study was to compare serum copeptin levels in children reporting child abuse and/or neglect and children with no history of CM.
   MethodsThis study included 65 children with a positive history of moderate to severe CM, as reported by themselves and their parent(s) during a clinical interview, and 71 children with no history of CM as a comparison group. CM was considered moderate to severe based on the child-reported frequency of being exposed to events related to sexual abuse, physical abuse, emotional abuse, emotional neglect, and/or physical neglect. Child psychopathology symptoms were assessed using the Child Behavior Checklist (CBCL). We measured serum copeptin concentration using enzyme-linked immunosorbent assay.
   ResultsChildren exposed to CM exhibited higher levels of serum copeptin compared to children without CM when controlling for sex, age, and psychiatric morbidity. The CBCL total score, including internalizing and externalizing symptoms, was higher in children with CM. We found no correlation between copeptin and CBCL scores for internalizing symptoms and externalizing symptoms.
   Conclusion CM is associated with copeptin serum levels independently of age, sex, and symptom severity. Copeptin is a promising new biomarker for children with a history of abuse and/or neglect.
C1 [Coelho, Roberta; Levandowski, Mateus L.; Grassi-Oliveira, Rodrigo] Pontifical Catholic Univ Rio Grande Sul PUCRS, DCNL, Ave Ipiranga 6681,Predio 11,Sala 928 Partenon, BR-90619900 Porto Alegre, RS, Brazil.
   [Salum, Giovanni A.; Manfro, Gisele; Rohde, Luis A.; Miguel, Euripedes C.] Univ Fed Rio Grande do Sul, Dept Psychiat, Porto Alegre, RS, Brazil.
   [Levandowski, Mateus L.; Mansur, Rodrigo B.; da Cunha, Graccielle Rodrigues; Asevedo, Elson; Zugman, Andre; Salum, Giovanni A.; Gadelha, Ary; Pan, Pedro M.; Manfro, Gisele; Mari, Jair J.; Rohde, Luis A.; Miguel, Euripedes C.; Bressan, Rodrigo A.; Brietzke, Elisa; Grassi-Oliveira, Rodrigo] CNPq, Natl Inst Dev Psychiat Children & Adolescents, Sao Paulo, Brazil.
   [da Cunha, Graccielle Rodrigues; Asevedo, Elson; Zugman, Andre; Gadelha, Ary; Pan, Pedro M.; Rizzo, Lucas B.; Mari, Jair J.; Bressan, Rodrigo A.; Brietzke, Elisa] Fed Univ Sao Paulo UNIFESP, Dept Psychiat, Sao Paulo, Brazil.
   [da Cunha, Graccielle Rodrigues; Asevedo, Elson; Zugman, Andre; Gadelha, Ary; Pan, Pedro M.; Rizzo, Lucas B.; Mari, Jair J.; Bressan, Rodrigo A.; Brietzke, Elisa] Univ Fed Sao Paulo, Interdisciplinary Lab Clin Neurosci LINC, Sao Paulo, Brazil.
   [Rohde, Luis A.] Univ Sao Paulo, Inst Psychiat IPq, Sao Paulo, Brazil.
   [Mansur, Rodrigo B.] Univ Toronto, Univ Hlth Network, MDPU, Toronto, ON, Canada.
RP Grassi-Oliveira, R (reprint author), Pontifical Catholic Univ Rio Grande Sul PUCRS, DCNL, Ave Ipiranga 6681,Predio 11,Sala 928 Partenon, BR-90619900 Porto Alegre, RS, Brazil.
EM rodrigo.grassi@pucrs.br
RI Zugman, Andre/W-8157-2019; Pan, Pedro M/I-5167-2013; Miguel, Euripedes
   C/B-2871-2008; de Jesus Mari, Jair/A-7309-2008; Bressan, Rodrigo
   A/E-9178-2010; Manfro, Gisele G/B-7020-2009; Rohde, Luis Augusto
   P/A-6426-2008; Grassi-Oliveira, R/G-2623-2012; Asevedo,
   Elson/F-8645-2015; Salum, Giovanni Abrahao/A-7849-2010; Manfro,
   Gisele/V-1167-2019; Mansur, Rodrigo/R-5383-2017; Mansur,
   Rodrigo/N-7131-2019
OI Pan, Pedro M/0000-0002-1943-6520; de Jesus Mari,
   Jair/0000-0002-5403-0112; Bressan, Rodrigo A/0000-0002-0868-4449;
   Manfro, Gisele G/0000-0002-0109-7591; Rohde, Luis Augusto
   P/0000-0002-4552-4188; Grassi-Oliveira, R/0000-0001-9911-5921; Asevedo,
   Elson/0000-0002-3109-2695; Salum, Giovanni Abrahao/0000-0002-7537-7289;
   Manfro, Gisele/0000-0002-0109-7591; Mansur, Rodrigo/0000-0002-3968-3297;
   Mansur, Rodrigo/0000-0002-3968-3297; Levandowski,
   Mateus/0000-0002-6188-620X
FU National Institute of Developmental Psychiatry for Children and
   Adolescents, a science and technology institute - Conselho Nacional de
   Desenvolvimento Cientifico e Tecnologico (CNPq National Council for
   Scientific and Technological Development) [573974/2008-0, 305141/2011-2,
   476468/ 2012-4]; Fundacao de Amparo a Pesquisa do Estado de Sao Paulo
   (FAPESP Research Support Foundation of the State of Sao Paulo)
   [2008/57896-8]
FX This work was supported by the National Institute of Developmental
   Psychiatry for Children and Adolescents, a science and technology
   institute funded by the Conselho Nacional de Desenvolvimento Cientifico
   e Tecnologico (CNPq; National Council for Scientific and Technological
   Development; Grant Number 573974/2008-0, 305141/2011-2, 476468/ 2012-4)
   and Fundacao de Amparo a Pesquisa do Estado de Sao Paulo (FAPESP;
   Research Support Foundation of the State of Sao Paulo; Grant Number
   2008/57896-8).
NR 49
TC 5
Z9 5
U1 0
U2 7
PU WILEY
PI HOBOKEN
PA 111 RIVER ST, HOBOKEN 07030-5774, NJ USA
SN 1323-1316
EI 1440-1819
J9 PSYCHIAT CLIN NEUROS
JI Psychiatry Clin. Neurosci.
PD OCT
PY 2016
VL 70
IS 10
BP 434
EP 441
DI 10.1111/pcn.12412
PG 8
WC Clinical Neurology; Neurosciences; Psychiatry
SC Neurosciences & Neurology; Psychiatry
GA DZ0XU
UT WOS:000385563800003
PM 27278269
DA 2020-02-16
ER

PT J
AU Betts, KS
   Baker, P
   Alati, R
   McIntosh, JE
   Macdonald, JA
   Letcher, P
   Olsson, CA
AF Betts, K. S.
   Baker, P.
   Alati, R.
   McIntosh, J. E.
   Macdonald, J. A.
   Letcher, P.
   Olsson, C. A.
TI The natural history of internalizing behaviours from adolescence to
   emerging adulthood: findings from the Australian Temperament Project
SO PSYCHOLOGICAL MEDICINE
LA English
DT Article
DE Adolescence; anxiety; childhood; depression; young adulthood
ID MENTAL-HEALTH; DEVELOPMENTAL TRAJECTORIES; PSYCHIATRIC-DISORDERS;
   ANXIETY DISORDERS; YOUNG ADULTHOOD; DEPRESSION; COMORBIDITY; CHILDHOOD;
   CONTINUITIES; PREVALENCE
AB Background The aims of the study were to describe the patterning and persistence of anxiety and depressive symptoms from adolescence to young adulthood and to examine long-term developmental relationships with earlier patterns of internalizing behaviours in childhood.
   Method We used parallel processes latent growth curve modelling to build trajectories of internalizing from adolescence to adulthood, using seven waves of follow-ups (ages 11-27 years) from 1406 participants of the Australian Temperament Project. We then used latent factors to capture the stability of maternal reported child internalizing symptoms across three waves of early childhood follow-ups (ages 5, 7 and 9 years), and examined relationships among these patterns of symptoms across the three developmental periods, adjusting for gender and socio-economic status.
   Results We observed strong continuity in depressive symptoms from adolescence to young adulthood. In contrast, adolescent anxiety was not persistent across the same period, nor was it related to later depressive symptoms. Anxiety was, however, related to non-specific stress in young adulthood, but only moderately so. Although childhood internalizing was related to adolescent and adult profiles, the associations were weak and indirect by adulthood, suggesting that other factors are important in the development of internalizing symptoms.
   Conclusions Once established, adolescent depressive symptoms are not only strongly persistent, but also have the potential to differentiate into anxiety in young adulthood. Relationships with childhood internalizing symptoms are weak, suggesting that early adolescence may be an important period for targeted intervention, but also that further research into the childhood origins of internalizing behaviours is needed.
C1 [Betts, K. S.; Baker, P.; Alati, R.] Univ Queensland, Sch Populat Hlth, 4th Floor,Publ Hlth Bldg,Herston Rd, Herston, Qld 4006, Australia.
   [McIntosh, J. E.; Macdonald, J. A.; Olsson, C. A.] Deakin Univ, Fac Hlth, Sch Psychol, Ctr Social & Early Emot Dev, Geelong, Vic, Australia.
   [McIntosh, J. E.; Macdonald, J. A.; Olsson, C. A.] Royal Childrens Hosp Melbourne, Ctr Adolescent Hlth, Murdoch Childrens Res Inst, Parkville, Vic, Australia.
   [McIntosh, J. E.; Macdonald, J. A.; Letcher, P.; Olsson, C. A.] Univ Melbourne, Fac Med Dent & Hlth Sci, Dept Paediat, Parkville, Vic, Australia.
   [Olsson, C. A.] Univ Melbourne, Melbourne Sch Psychol Sci, Fac Med Dent & Hlth Sci, Parkville, Vic, Australia.
RP Betts, KS (reprint author), Univ Queensland, Sch Populat Hlth, 4th Floor,Publ Hlth Bldg,Herston Rd, Herston, Qld 4006, Australia.
EM kim.betts@uqconnect.edu.au
RI Macdonald, Jacqui/I-9369-2017; Baker, Peter/J-2055-2012
OI Macdonald, Jacqui/0000-0001-9451-2709; Baker, Peter/0000-0002-1241-7263;
   Olsson, Craig/0000-0002-5927-2014; Betts, Kim/0000-0001-5855-1911
FU National Health and Medical Research Council Career Development Award
   Level 2 in Population Health [APP1012485]; Australian Research Council
   Senior Research FellowshipAustralian Research Council [DP 130101459]
FX R.A. is funded by a National Health and Medical Research Council Career
   Development Award Level 2 in Population Health (APP1012485). C.A.O. is
   supported by an Australian Research Council Senior Research Fellowship
   (DP 130101459).
NR 43
TC 4
Z9 4
U1 0
U2 14
PU CAMBRIDGE UNIV PRESS
PI NEW YORK
PA 32 AVENUE OF THE AMERICAS, NEW YORK, NY 10013-2473 USA
SN 0033-2917
EI 1469-8978
J9 PSYCHOL MED
JI Psychol. Med.
PD OCT
PY 2016
VL 46
IS 13
BP 2815
EP 2827
DI 10.1017/S0033291716001495
PG 13
WC Psychology, Clinical; Psychiatry; Psychology
SC Psychology; Psychiatry
GA DY8DF
UT WOS:000385358000012
PM 27439384
DA 2020-02-16
ER

PT J
AU MacPherson, HA
   Weinstein, SM
   Henry, DB
   West, AE
AF MacPherson, Heather A.
   Weinstein, Sally M.
   Henry, David B.
   West, Amy E.
TI Mediators in the randomized trial of Child- and Family -Focused
   Cognitive-Behavioral Therapy for pediatric bipolar disorder
SO BEHAVIOUR RESEARCH AND THERAPY
LA English
DT Article
DE Children; Bipolar disorder; Cognitive-Behavioral Therapy; Family
   functioning; Parent coping; Treatment mediators
ID MANIA RATING-SCALE; CLINICAL CHARACTERISTICS; ADOLESCENT DEPRESSION;
   RESPONSE FLEXIBILITY; SPECTRUM DISORDERS; ANXIETY DISORDERS; MOOD
   DISORDERS; YOUTH; INTERVENTION; RELIABILITY
AB Mediation analyses can identify mechanisms of change in Cognitive-Behavioral Therapy (CBT). However, few studies have analyzed mediators of CBT for youth internalizing disorders; only one trial evaluated treatment mechanisms for youth with mixed mood diagnoses. This study evaluated mediators in the randomized trial of Child- and Family-Focused CBT (CFF-CBT) versus Treatment As Usual (TAU) for pediatric bipolar disorder (PBD), adjunctive to pharmacotherapy. Sixty-nine children ages 7-13 with PBD were randomly assigned to CFF-CBT or TAU. Primary outcomes (child mood, functioning) and candidate mediators (family functioning, parent/child coping) were assessed at baseline and 4-, 8-, 12- (post-treatment), and 39-weeks (follow-up). Compared with TAU, children receiving CFF-CBT exhibited greater improvement in mania, depression, and global functioning. Several parent and family factors significantly improved in response to CFF-CBT versus TAU, and were associated with the CFF-CBT treatment effect. Specifically, parenting skills and coping, family flexibility, and family positive reframing showed promise as mediators of child mood symptoms and global functioning. Main or mediating effects for youth coping were not significant. CFF-CBT may impact children's mood and functioning by improving parenting skills and coping, family flexibility, and family positive reframing. Findings highlight the importance of parent coping and family functioning in the treatment of PBD. (C) 2016 Elsevier Ltd. All rights reserved.
C1 [MacPherson, Heather A.; Weinstein, Sally M.; Henry, David B.; West, Amy E.] Univ Illinois, Dept Psychiat, 1747 West Roosevelt Rd, Chicago, IL 60608 USA.
RP MacPherson, HA (reprint author), Harvard Univ, Dept Psychol, 1044 William James Hall,33 Kirkland St, Cambridge, MA 02138 USA.
EM macpherson.14@osu.edu
FU National Institute of Mental HealthUnited States Department of Health &
   Human ServicesNational Institutes of Health (NIH) - USANIH National
   Institute of Mental Health (NIMH) [NIMH K23 MH079935]; American
   Foundation for Suicide Prevention Young Investigator Award [AFSP
   YIG-1-140-11]
FX The project described was supported by grants to Amy E. West from the
   National Institute of Mental Health (NIMH K23 MH079935) and Sally M.
   Weinstein from the American Foundation for Suicide Prevention Young
   Investigator Award (AFSP YIG-1-140-11). Neither NIMH nor AFSP had any
   role in the interpretation of the data and preparation, review, or
   approval of the manuscript.
NR 61
TC 7
Z9 7
U1 0
U2 16
PU PERGAMON-ELSEVIER SCIENCE LTD
PI OXFORD
PA THE BOULEVARD, LANGFORD LANE, KIDLINGTON, OXFORD OX5 1GB, ENGLAND
SN 0005-7967
EI 1873-622X
J9 BEHAV RES THER
JI Behav. Res. Ther.
PD OCT
PY 2016
VL 85
BP 60
EP 71
DI 10.1016/j.brat.2016.08.014
PG 12
WC Psychology, Clinical
SC Psychology
GA DY1KW
UT WOS:000384854900008
PM 27567973
OA Green Accepted
DA 2020-02-16
ER

PT J
AU Gensthaler, A
   Khalaf, S
   Ligges, M
   Kaess, M
   Freitag, CM
   Schwenck, C
AF Gensthaler, Angelika
   Khalaf, Sally
   Ligges, Marc
   Kaess, Michael
   Freitag, Christine M.
   Schwenck, Christina
TI Selective mutism and temperament: the silence and behavioral inhibition
   to the unfamiliar
SO EUROPEAN CHILD & ADOLESCENT PSYCHIATRY
LA English
DT Article
DE Selective mutism; Infant behavioral inhibition; Temperament; Social
   phobia
ID SOCIAL ANXIETY; ELECTIVE MUTISM; DEVELOPMENTAL PSYCHOPATHOLOGY;
   CHILDREN; CHILDHOOD; DISORDER; ADJUSTMENT; PREVALENCE; LANGUAGE; RISK
AB Behavioral inhibition (BI) is a suspected precursor of selective mutism. However, investigations on early behavioral inhibition of children with selective mutism are lacking. Children aged 3-18 with lifetime selective mutism (n = 109), social phobia (n = 61), internalizing behavior (n = 46) and healthy controls (n = 118) were assessed using the parent-rated Retrospective Infant Behavioral Inhibition (RIBI) questionnaire. Analyses showed that children with lifetime selective mutism and social phobia were more inhibited as infants and toddlers than children of the internalizing and healthy control groups, who displayed similar low levels of behavioral inhibition. Moreover, behavioral inhibition was higher in infants with lifetime selective mutism than in participants with social phobia according to the Total BI score (p = 0.012) and the Shyness subscale (p < 0.001). Infant behavioral inhibition, particularly towards social stimuli, is a temperamental feature associated with a lifetime diagnosis of selective mutism. Results yield first evidence of the recently hypothesized temperamental origin of selective mutism. Children at risk should be screened for this debilitating child psychiatric condition.
C1 [Gensthaler, Angelika; Khalaf, Sally; Freitag, Christine M.; Schwenck, Christina] Goethe Univ Frankfurt, Dept Child & Adolescent Psychiat, Psychosomat & Psychotherapy, Deutschordenstr 50, D-60528 Frankfurt, Germany.
   [Ligges, Marc] Univ Hosp Jena, Dept Child & Adolescent Psychiat, Jena, Germany.
   [Kaess, Michael] Heidelberg Univ, Dept Child & Adolescent Psychiat, Heidelberg, Germany.
   [Schwenck, Christina] Univ Giessen, Dept Psychol, Giessen, Germany.
RP Gensthaler, A (reprint author), Goethe Univ Frankfurt, Dept Child & Adolescent Psychiat, Psychosomat & Psychotherapy, Deutschordenstr 50, D-60528 Frankfurt, Germany.
EM Angelika.Gensthaler@kgu.de
NR 54
TC 7
Z9 7
U1 4
U2 50
PU SPRINGER
PI NEW YORK
PA 233 SPRING ST, NEW YORK, NY 10013 USA
SN 1018-8827
EI 1435-165X
J9 EUR CHILD ADOLES PSY
JI Eur. Child Adolesc. Psych.
PD OCT
PY 2016
VL 25
IS 10
BP 1113
EP 1120
DI 10.1007/s00787-016-0835-4
PG 8
WC Psychology, Developmental; Pediatrics; Psychiatry
SC Psychology; Pediatrics; Psychiatry
GA DY4HP
UT WOS:000385059900008
PM 26970743
DA 2020-02-16
ER

PT J
AU Zbar, A
   Surkan, PJ
   Fombonne, E
   Melchior, M
AF Zbar, Ariella
   Surkan, Pamela J.
   Fombonne, Eric
   Melchior, Maria
TI Early emotional and behavioral difficulties and adult educational
   attainment: an 18-year follow-up of the TEMPO study
SO EUROPEAN CHILD & ADOLESCENT PSYCHIATRY
LA English
DT Article
DE Emotional difficulties; Educational attainment; Epidemiology; Cohort
   study
ID CHILDHOOD; DISORDERS; OUTCOMES; CHILDREN
AB Children who experience behavioral difficulties often have short and long-term school problems. However, the relationship between emotional difficulties and later academic achievement has not been thoroughly examined. Using data from the French TEMPO study (n = 666, follow-up 1991, 1999, 2009, mean age = 10.5, sd = 4.9 at baseline), we studied associations between internalizing and externalizing symptoms in: (a) childhood and (b) adolescence and educational attainment by young adulthood (< vs. aeyen high school degree), accounting for participants' age, sex, juvenile academic difficulties, and family income. High levels of childhood (but not adolescent) internalizing and externalizing symptoms were associated with low educational attainment; however, in multivariate models only the association with childhood internalizing symptoms remained statistically significant (OR = 1.75, 95 % CI 1.00-3.02). Supporting children with internalizing problems early on could help improve their long-term educational attainment.
C1 [Zbar, Ariella] Queens Univ, Publ Hlth & Prevent Med, Kingston, ON, Canada.
   [Surkan, Pamela J.] Johns Hopkins Bloomberg Sch Publ Hlth, Dept Int Hlth, Baltimore, MD USA.
   [Fombonne, Eric] Oregon Hlth & Sci Univ, Dept Psychiat, Portland, OR 97201 USA.
   [Melchior, Maria] Univ Paris 06, Sorbonne Univ, IPLESP, INSERM,UMRS 1136, F-75012 Paris, France.
RP Melchior, M (reprint author), Univ Paris 06, Sorbonne Univ, IPLESP, INSERM,UMRS 1136, F-75012 Paris, France.
EM maria.melchior@inserm.fr
RI Melchior, Maria/E-3992-2017; Fombonne, Eric/M-4893-2018
OI Fombonne, Eric/0000-0002-8605-3538
FU French Ministry of Health-IReSP (TGIR Cohortes); French
   Inter-departmental Mission for the Fight against Drugs and Drug
   addiction (MILDeCA); French Institute of Cancer (INCa); Pfizer
   Foundation
FX The TEMPO study is supported by the French Ministry of Health-IReSP
   (TGIR Cohortes), the French Inter-departmental Mission for the Fight
   against Drugs and Drug addiction (MILDeCA), the French Institute of
   Cancer (INCa) and the Pfizer Foundation.
NR 10
TC 8
Z9 8
U1 0
U2 4
PU SPRINGER
PI NEW YORK
PA 233 SPRING ST, NEW YORK, NY 10013 USA
SN 1018-8827
EI 1435-165X
J9 EUR CHILD ADOLES PSY
JI Eur. Child Adolesc. Psych.
PD OCT
PY 2016
VL 25
IS 10
BP 1141
EP 1143
DI 10.1007/s00787-016-0858-x
PG 3
WC Psychology, Developmental; Pediatrics; Psychiatry
SC Psychology; Pediatrics; Psychiatry
GA DY4HP
UT WOS:000385059900011
PM 27143178
DA 2020-02-16
ER

PT J
AU Breslend, NL
   Parent, J
   Forehand, R
   Compas, BE
   Thigpen, JC
   Hardcastle, E
AF Breslend, Nicole Lafko
   Parent, Justin
   Forehand, Rex
   Compas, Bruce E.
   Thigpen, Jennifer C.
   Hardcastle, Emily
TI Parental Depressive Symptoms and Youth Internalizing and Externalizing
   Problems: The Moderating Role of Interparental Conflict
SO JOURNAL OF FAMILY VIOLENCE
LA English
DT Article
DE Parental depressive symptoms; Interparental conflict; Youth
   problembehaviors
ID BEHAVIORAL PREVENTIVE INTERVENTION; MATERNAL DEPRESSION; MARITAL
   CONFLICT; CHILDRENS PERCEPTION; PSYCHOPATHOLOGY; CHILDHOOD; ASSOCIATION;
   APPRAISALS; ADJUSTMENT; MODEL
AB The current investigation examined if interparental conflict (IPC), including psychological and physical violence, moderated the relationship between parental depressive symptoms and youth internalizing and externalizing problems, respectively, in a sample of youth with a parent with a history of Major Depressive Disorder (MDD). One hundred and eighty families with a parent with a history of MDD (M (age) = 41.96; 88.9 % mothers) and a youth in the target age range of 9-to-15 years (49.4 % females; M (age) = 11.46) participated. Findings indicated that IPC exacerbated the effect of parental depressive symptoms on internalizing, but not externalizing, problems for both males and females. Findings suggest that, in families with a parent who has a history of depression, parental depressive symptoms and IPC together have important implications for youth internalizing problems. Targeting improvement for both parent depressive symptoms and interparental conflict may directly lead to decreases in youth internalizing symptoms in the context of parental depression.
C1 [Breslend, Nicole Lafko; Parent, Justin; Forehand, Rex] Univ Vermont, Dept Psychol Sci, John Dewey Bldg, Burlington, VT 05405 USA.
   [Compas, Bruce E.; Thigpen, Jennifer C.; Hardcastle, Emily] Vanderbilt Univ, 221 Kirkland Hall, Nashville, TN 37235 USA.
RP Forehand, R (reprint author), Univ Vermont, Dept Psychol Sci, John Dewey Bldg, Burlington, VT 05405 USA.
EM rex.forehand@uvm.edu
RI Parent, Justin/M-2422-2019
OI Forehand, Rex/0000-0002-5954-4032
FU  [R01MH069940];  [R01MH069928]
FX This research was supported by grants R01MH069940 and R01MH069928.
NR 54
TC 2
Z9 2
U1 1
U2 11
PU SPRINGER/PLENUM PUBLISHERS
PI NEW YORK
PA 233 SPRING ST, NEW YORK, NY 10013 USA
SN 0885-7482
EI 1573-2851
J9 J FAM VIOLENCE
JI J. Fam. Violence
PD OCT
PY 2016
VL 31
IS 7
BP 823
EP 831
DI 10.1007/s10896-016-9817-z
PG 9
WC Psychology, Clinical; Family Studies
SC Psychology; Family Studies
GA DY6EZ
UT WOS:000385200500004
PM 27795614
OA Green Accepted
DA 2020-02-16
ER

PT J
AU Wolfe, JD
AF Wolfe, Joseph D.
TI The effects of maternal alcohol use disorders on childhood relationships
   and mental health
SO SOCIAL PSYCHIATRY AND PSYCHIATRIC EPIDEMIOLOGY
LA English
DT Article
DE Alcohol use disorder; Alcoholism; Social ties; Childhood; Early
   adolescence; Mental health; Emotional and behavioral problems; Childhood
   adversity
ID ADOLESCENT DEPRESSIVE SYMPTOMS; NATIONAL EPIDEMIOLOGIC SURVEY;
   SOCIOECONOMIC-STATUS; SOCIAL RELATIONSHIPS; MARITAL DISSOLUTION; EARLY
   ADULTHOOD; LIFE-COURSE; CHILDREN; DEPENDENCE; PARENTS
AB Despite millions of children living in the turmoil of their parents' active alcoholism or the aftermath of past abuse, research to date has not (1) provided a comprehensive examination of the effects of maternal alcohol use disorders (AUDs) on children's social ties outside of their relationships with parents, or (2) considered whether the number and quality of childhood social ties alter the effects of maternal AUDs on children's mental health.
   Using data from the National Longitudinal Surveys of Youth 1979 Children and Young Adults, analysis examined the influence of maternal AUDs on the number and quality of children's ties with siblings, extended family and family friends, peers, and neighborhood members. The analysis also considered how children's social ties influenced the association between maternal AUDs and children's internalizing and externalizing problems.
   Children of alcoholic mothers had similarly sized networks but more distant relationships with siblings and friends, negative interactions with classmates, and isolating neighborhoods. Controlling for these aspects of children's social ties substantially reduced mental health disparities between children of alcoholic mothers and other children.
   Findings support the view that maternal alcohol use disorders have the potential to damage children's mental health while also setting into motion long-term relationship problems. Future research should examine the networks of children who experience parental AUDs to further clarify the social processes that link parental AUDs to children's mental health.
C1 [Wolfe, Joseph D.] Univ Alabama Birmingham, Dept Sociol, Birmingham, AL 35294 USA.
RP Wolfe, JD (reprint author), Univ Alabama Birmingham, Dept Sociol, Birmingham, AL 35294 USA.
EM jdwolfe@uab.edu
OI Wolfe, Joseph/0000-0001-7392-6937
NR 55
TC 2
Z9 2
U1 6
U2 42
PU SPRINGER HEIDELBERG
PI HEIDELBERG
PA TIERGARTENSTRASSE 17, D-69121 HEIDELBERG, GERMANY
SN 0933-7954
EI 1433-9285
J9 SOC PSYCH PSYCH EPID
JI Soc. Psychiatry Psychiatr. Epidemiol.
PD OCT
PY 2016
VL 51
IS 10
BP 1439
EP 1448
DI 10.1007/s00127-016-1264-x
PG 10
WC Psychiatry
SC Psychiatry
GA DY5SZ
UT WOS:000385164700009
PM 27370544
DA 2020-02-16
ER

PT J
AU Johnson, SR
   Finlon, KJ
   Izard, CE
AF Johnson, Stacy R.
   Finlon, Kristy J.
   Izard, Carroll E.
TI The Development and Validation of the Behavior and Emotion Expression
   Observation System to Characterize Preschoolers' Social and Emotional
   Interactions
SO EARLY EDUCATION AND DEVELOPMENT
LA English
DT Article
ID TEACHER-CHILD RELATIONSHIPS; EXTERNALIZING BEHAVIOR; YOUNG-CHILDREN;
   INVENTORY ASBI; COMPETENCE; RISK; AGREEMENT; PLAY; KNOWLEDGE; PATTERNS
AB Research Findings: This article describes the development and evaluation of the Behavior and Emotion Expression Observation System (BEEOS), a direct observation tool to characterize preschoolers' social and emotion behaviors during semistructured activities in the classroom. The BEEOS was used to observe 148 Head Start preschoolers, and questionnaires were completed by teachers and parents to provide psychometric comparisons to the observational system. Findings support both the reliability and criterion-related validity of the behavior indicators and emotion expressions that make up the BEEOS. Preschoolers in the current sample engaged in expected patterns of social behavior and emotion expression. Furthermore, both constructs were related to teacher and parent reports of preschoolers' social behavior, externalizing and internalizing symptomatology, emotion regulation, and perceived emotion expressions. Practice or Policy: Findings suggest that the BEEOS can be used to supplement caregiver report and standardized assessments of preschoolers' social and emotion behaviors. The potential applications and implications of the BEEOS for research and education are discussed and include informing teaching planning and practices as well as the effectiveness of social-emotional interventions.
C1 [Johnson, Stacy R.; Finlon, Kristy J.; Izard, Carroll E.] Univ Delaware, Dept Psychol & Brain Sci, Newark, DE 19716 USA.
RP Johnson, SR (reprint author), Johns Hopkins Bloomberg Sch Publ Hlth, Dept Mental Hlth, 624 North Broadway, Baltimore, MD 21205 USA.
EM stacyrjohnson@jhu.edu
OI Johnson, Stacy/0000-0002-8210-6671
FU National Institute of Mental HealthUnited States Department of Health &
   Human ServicesNational Institutes of Health (NIH) - USANIH National
   Institute of Mental Health (NIMH) [R21-MH068443, R01-MH080909]
FX Support for this work came from the National Institute of Mental Health
   (Grant Nos. R21-MH068443 and R01-MH080909).
NR 58
TC 0
Z9 0
U1 0
U2 17
PU ROUTLEDGE JOURNALS, TAYLOR & FRANCIS LTD
PI ABINGDON
PA 2-4 PARK SQUARE, MILTON PARK, ABINGDON OX14 4RN, OXON, ENGLAND
SN 1040-9289
EI 1556-6935
J9 EARLY EDUC DEV
JI Early Educ. Dev.
PD OCT
PY 2016
VL 27
IS 7
BP 896
EP 913
DI 10.1080/10409289.2016.1175241
PG 18
WC Education & Educational Research; Psychology, Educational; Psychology,
   Developmental
SC Education & Educational Research; Psychology
GA DX9DU
UT WOS:000384694600003
DA 2020-02-16
ER

PT J
AU Martinson, LE
   Esposito-Smythers, C
   Blalock, DV
AF Martinson, Laura E.
   Esposito-Smythers, Christianne
   Blalock, Dan V.
TI The effects of parental mental health and social-emotional coping on
   adolescent eating disorder attitudes and behaviors
SO JOURNAL OF ADOLESCENCE
LA English
DT Article
DE Disordered eating; Dieting; Parental depression; Parental anxiety;
   Adolescents; Social-emotional
ID PATERNAL DEPRESSIVE SYMPTOMS; CHILDHOOD ANXIETY; BULIMIA-NERVOSA;
   RISK-FACTORS; PSYCHOPATHOLOGY; DYSREGULATION; AWARENESS; CHILDREN;
   ILLNESS; STRESS
AB This study examined whether social-emotional coping skills moderate the association between parental mental health symptoms and adolescent disordered eating attitudes and behaviors in a clinical sample of adolescents with internalizing and/or externalizing symptoms. Fifty-nine adolescent-parent dyads (N = 118 total participants) recruited from a metropolitan area in the Northeastern United States completed assessments at baseline and 12-month follow-up. Generally, higher parental depression and anxiety were only found to be associated with greater disordered eating attitudes and behaviors among adolescents who reported poorer (versus stronger) emotional awareness/expression skills and less (versus greater) ability to regulate emotions. Results may suggest that adolescents who lack the ability to effectively recognize, express, and manage negative emotions that arise in the context of a challenging home environment may be at greater risk for engaging in maladaptive coping behaviors, such as disordered eating. Thus, bolstering adolescent social-emotional coping skills may help protect against adolescent disordered eating. (C) 2016 The Foundation for Professionals in Services for Adolescents. Published by Elsevier Ltd. All rights reserved.
C1 [Martinson, Laura E.; Esposito-Smythers, Christianne; Blalock, Dan V.] George Mason Univ, Fairfax, VA 22030 USA.
RP Esposito-Smythers, C (reprint author), George Mason Univ, Dept Psychol, MSN 3F5,4400 Univ Dr, Fairfax, VA 22030 USA.
EM cesposi1@gmu.edu
FU National Institute on Alcohol Abuse and AlcoholismUnited States
   Department of Health & Human ServicesNational Institutes of Health (NIH)
   - USANIH National Institute on Alcohol Abuse & Alcoholism (NIAAA)
   [R01AA016854]
FX This research was supported by a grant from the National Institute on
   Alcohol Abuse and Alcoholism (R01AA016854) awarded to the second author.
   The research presented in this paper is that of the authors and does not
   reflect the official policy of the NIH. The study sponsor did not have
   any role in the study design; collection, analysis or interpretation of
   data; writing of the report; or the decision to submit the report for
   publication. We thank the participating families, staff, and research
   assistants who took part in this study.
NR 34
TC 4
Z9 4
U1 4
U2 40
PU ACADEMIC PRESS LTD- ELSEVIER SCIENCE LTD
PI LONDON
PA 24-28 OVAL RD, LONDON NW1 7DX, ENGLAND
SN 0140-1971
EI 1095-9254
J9 J ADOLESCENCE
JI J. Adolesc.
PD OCT
PY 2016
VL 52
BP 154
EP 161
DI 10.1016/j.adolescence.2016.08.007
PG 8
WC Psychology, Developmental
SC Psychology
GA DY0IO
UT WOS:000384780700017
PM 27567519
OA Green Accepted
DA 2020-02-16
ER

PT J
AU Chui, WH
AF Chui, Wing Hong
TI Association Between Caregiver Stress and Behavioral Problems in the
   Children of Incarcerated Fathers in Hong Kong
SO MATERNAL AND CHILD HEALTH JOURNAL
LA English
DT Article
DE Parental incarceration; Caregivers; Depression; Transmission; Child
   internalizing and externalizing behavioral problems
ID PERCEIVED STRESS; INTERGENERATIONAL TRANSMISSION; MATERNAL DEPRESSION;
   FAMILY STRESS; SYMPTOMS; COMMUNITY; DISTRESS; PARENTS; SUPPORT; MOTHERS
AB Objectives Caregivers of children with incarcerated parents have received little attention in the literature, though they face unique incarceration-related challenges. General caregiver research has highlighted associations between caregiver distress and children's behavioral problems, even implying that the depressive tendencies of caregivers can be 'transmitted'. The current study investigated the applicability of this notion to caregivers responsible for children of incarcerated fathers. Methods Fifty-four female caregivers of children with incarcerated parents were recruited via collaboration with a non-governmental organization. Their levels of stress and depression were measured using questionnaires, as were the behavioral problems of children under their care. The relationships between the variables were examined. Results The results firstly suggest that these caregivers are vulnerable to psychological distress, with around 57 % of them suffering from borderline to severe depression. Obtained socio-demographic characteristics were not found to have any bearing on the psychosocial functioning of caregivers or children-rather, all psychosocial variables were interlinked, and further analyses revealed that the depression of caregivers mediated the relationship between their perceived stress and internalizing/externalizing behavioral problems of the child (beta = .628 and beta = .468 respectively), implicating depression as a mechanism via which adversity can be transferred from a caregiver to a child. Conclusions Increasing the focus on a caregiver's mental health may be an efficacious strategy in research and practice, perhaps by providing more support for caregivers and implementing joint caregiver-child interventions to more holistically alleviate problems in families affected by parental incarceration. Limitations of the current study and further recommendations are also discussed.
C1 [Chui, Wing Hong] City Univ Hong Kong, Dept Appl Social Sci, Tat Chee Ave, Kowloon Tong, Hong Kong, Peoples R China.
RP Chui, WH (reprint author), City Univ Hong Kong, Dept Appl Social Sci, Tat Chee Ave, Kowloon Tong, Hong Kong, Peoples R China.
EM eric.chui@cityu.edu.hk
RI Chui, Wing Hong/A-4138-2010
OI Chui, Wing Hong/0000-0003-3001-1686
FU University of Hong KongUniversity of Hong Kong; Institute of Advanced
   Study and School of Applied Social Sciences at Durham University
FX The author would like to acknowledge the research assistance offered by
   Andrew Yeung and Pinky Kwok, without whom this work would not have been
   possible. This work was supported by a small scale research grant from
   the University of Hong Kong. Gratitude is extended to the Institute of
   Advanced Study and School of Applied Social Sciences at Durham
   University for offering the author the COFUND Senior Research Fellowship
   to complete this manuscript.
NR 35
TC 2
Z9 2
U1 0
U2 14
PU SPRINGER/PLENUM PUBLISHERS
PI NEW YORK
PA 233 SPRING ST, NEW YORK, NY 10013 USA
SN 1092-7875
EI 1573-6628
J9 MATERN CHILD HLTH J
JI Matern. Child Health J.
PD OCT
PY 2016
VL 20
IS 10
BP 2074
EP 2083
DI 10.1007/s10995-016-2034-9
PG 10
WC Public, Environmental & Occupational Health
SC Public, Environmental & Occupational Health
GA DW3ZQ
UT WOS:000383582000010
PM 27329187
DA 2020-02-16
ER

PT J
AU Carney, DM
   Moroney, E
   Machlin, L
   Hahn, S
   Savage, JE
   Lee, M
   Towbin, KA
   Brotman, MA
   Pine, DS
   Leibenluft, E
   Roberson-Nay, R
   Hettema, JM
AF Carney, Dever M.
   Moroney, Elizabeth
   Machlin, Laura
   Hahn, Shannon
   Savage, Jeanne E.
   Lee, Minyoung
   Towbin, Kenneth A.
   Brotman, Melissa A.
   Pine, Daniel S.
   Leibenluft, Ellen
   Roberson-Nay, Roxann
   Hettema, John M.
TI The Twin Study of Negative Valence Emotional Constructs
SO TWIN RESEARCH AND HUMAN GENETICS
LA English
DT Article
DE negative valence; anxiety; internalizing; twin study
ID BIPOLAR DISORDER; PANIC DISORDER; BEHAVIORAL-INHIBITION; ANXIETY
   DISORDERS; NEURAL MECHANISMS; SELF-REPORT; CHILDREN; THREAT; SCALE; FEAR
AB The Twin Study of Negative Valence Emotional Constructs is a multi-site study designed to examine the relationship between a broad selection of potential measures designed to assess putative endophenotypes for negative valence systems (NVS) and early symptoms of internalizing disorders (IDs). In this article, we describe the sample characteristics, data collection protocols, and measures used. Pre-adolescent Caucasian twin pairs were recruited through the Mid-Atlantic Twin Registry; data collection began in February of 2013. Enrolled twins completed various dimensional self-report measures along with cognitive, emotional, and psychophysiological tasks designed to assess NVS function. Parents also completed surveys about their twins and themselves. In addition, a subset of the twins also participated in a neuroimaging protocols. Data collection is in the final stages, and preliminary analyses are underway. The findings will potentially expand our understanding of the mechanisms by which genetic and environmental factors contribute to individual differences in NVS phenotypes and provide new insights into underlying risk factors for IDs.
C1 [Carney, Dever M.; Hahn, Shannon; Savage, Jeanne E.; Lee, Minyoung; Roberson-Nay, Roxann; Hettema, John M.] Virginia Commonwealth Univ, Virginia Inst Psychiat & Behav Genet, Richmond, VA USA.
   [Carney, Dever M.; Hahn, Shannon; Savage, Jeanne E.; Lee, Minyoung; Roberson-Nay, Roxann; Hettema, John M.] Virginia Commonwealth Univ, Dept Psychiat, POB 980126, Richmond, VA 23298 USA.
   [Moroney, Elizabeth; Machlin, Laura; Towbin, Kenneth A.; Brotman, Melissa A.; Pine, Daniel S.; Leibenluft, Ellen] NIMH, Emot & Dev Branch, NIH, US Dept HHS, Bethesda, MD 20892 USA.
RP Hettema, JM (reprint author), Virginia Commonwealth Univ, Dept Psychiat, POB 980126, Richmond, VA 23298 USA.
EM john.hettema@vcuhealth.org
RI Machlin, Laura/AAB-2046-2020; Brotman, Melissa A/H-7409-2013; Pine,
   Daniel/Z-1601-2019
OI Brotman, Melissa A/0000-0002-9859-4702; 
FU National Institutes of HealthUnited States Department of Health & Human
   ServicesNational Institutes of Health (NIH) - USA [R01MH098055,
   NIMH-IRP-ziamh002781]; Brain and Behavior Research Foundation (BBRF)
   [21984]; NIH Center for Advancing Translational Research [UL1TR000058]
FX This study was supported by the National Institutes of Health
   (R01MH098055 to JMH and NIMH-IRP-ziamh002781 to DSP) and the Brain and
   Behavior Research Foundation (BBRF Grant 21984 to JMH). REDCap and the
   Mid-Atlantic Twin Registry were supported through the NIH Center for
   Advancing Translational Research Grant Number UL1TR000058.
NR 51
TC 13
Z9 13
U1 0
U2 8
PU CAMBRIDGE UNIV PRESS
PI NEW YORK
PA 32 AVENUE OF THE AMERICAS, NEW YORK, NY 10013-2473 USA
SN 1832-4274
EI 1839-2628
J9 TWIN RES HUM GENET
JI Twin Res. Hum. Genet.
PD OCT
PY 2016
VL 19
IS 5
BP 456
EP 464
DI 10.1017/thg.2016.59
PG 9
WC Genetics & Heredity; Obstetrics & Gynecology
SC Genetics & Heredity; Obstetrics & Gynecology
GA DX5NV
UT WOS:000384428600007
PM 27457271
OA Bronze, Green Accepted
DA 2020-02-16
ER

PT J
AU Duong, MT
   Kelly, BM
   Haaland, WL
   Matsumiya, B
   Huey, SJ
   McCarty, CA
AF Duong, Mylien T.
   Kelly, Brynn M.
   Haaland, Wren L.
   Matsumiya, Brandon
   Huey, Stanley J., Jr.
   McCarty, Carolyn A.
TI Mediators and Moderators of a School-Based Cognitive-Behavioral
   Depression Prevention Program
SO COGNITIVE THERAPY AND RESEARCH
LA English
DT Article
DE Depression; Prevention; Intervention; Mediator; Moderator
ID MENTAL-HEALTH-SERVICES; GENDER-DIFFERENCES; ADOLESCENT DEPRESSION;
   CULTURAL COMPETENCE; RANDOMIZED-TRIAL; FOLLOW-UP; INTERNALIZING
   SYMPTOMS; PSYCHOLOGICAL-RESEARCH; ETHNIC DISPARITIES; POSITIVE THOUGHTS
AB This study tested potential moderators and mediators of an indicated depression prevention program for middle school students, Positive Thoughts and Actions (PTA). Participants were 120 students randomly assigned to PTA, or a brief, individually administered supportive intervention (Individual Support Program). Youths completed measures of depressive symptoms at baseline, post-intervention, and 12-month follow-up. Hierarchical regression was used to test three moderators-ethnic minority status, gender, and baseline depressive symptoms-and three mediators representing functional outcomes targeted by PTA-parent-child communication, attitude towards school, and health behavior. Ethnic minority status did not moderate PTA effects at post-intervention but did moderate PTA effects at 12-month follow-up. At 12 months, PTA appeared to be more effective for White participants than ethnic minority youth. Follow-up analyses suggested this moderation effect was due to the tendency of ethnic minority youth, especially those with fewer symptoms at baseline, to drop out by 12 months. Neither gender nor baseline depressive symptoms moderated the effects of PTA. Although PTA improved parent-child communication and attitudes toward school, there was no evidence that any of the three functional outcomes measured mediated the impact of PTA on depressive symptoms. Future directions are discussed.
   This study is registered on ClinicalTrials.gov as NCT01220635.
C1 [Duong, Mylien T.; McCarty, Carolyn A.] Univ Washington, Dept Psychiat & Behav Sci, 6200 NE 74th St,Bldg 29,Suite 110, Seattle, WA 98115 USA.
   [Kelly, Brynn M.] IWK Hlth Ctr, Halifax, NS, Canada.
   [Haaland, Wren L.; Matsumiya, Brandon; McCarty, Carolyn A.] Seattle Childrens Res Inst, Seattle, WA USA.
   [Huey, Stanley J., Jr.] Univ Southern Calif, Los Angeles, CA USA.
RP Duong, MT (reprint author), Univ Washington, Dept Psychiat & Behav Sci, 6200 NE 74th St,Bldg 29,Suite 110, Seattle, WA 98115 USA.
EM myliend@uw.edu
FU National Institute of Mental HealthUnited States Department of Health &
   Human ServicesNational Institutes of Health (NIH) - USANIH National
   Institute of Mental Health (NIMH) [R34 MH083076]
FX This research was supported by Grant R34 MH083076 from the National
   Institute of Mental Health (awarded to C. McCarty). The authors wish to
   thank the participating schools, parents, and students for their
   valuable contributions to science.
NR 80
TC 8
Z9 8
U1 0
U2 19
PU SPRINGER/PLENUM PUBLISHERS
PI NEW YORK
PA 233 SPRING ST, NEW YORK, NY 10013 USA
SN 0147-5916
EI 1573-2819
J9 COGNITIVE THER RES
JI Cogn. Ther. Res.
PD OCT
PY 2016
VL 40
IS 5
BP 705
EP 716
DI 10.1007/s10608-016-9780-2
PG 12
WC Psychology, Clinical
SC Psychology
GA DX2NV
UT WOS:000384208100009
PM 27795599
OA Green Accepted
DA 2020-02-16
ER

PT J
AU Timmer, SG
   Urquiza, AJ
AF Timmer, Susan G.
   Urquiza, Anthony J.
TI Specialized Behavioral Therapies for Children with Special Needs
SO PEDIATRIC CLINICS OF NORTH AMERICA
LA English
DT Article
DE Child trauma; Evidence-based treatments; Maltreated children &
   adolescents; Therapeutic interventions; Child development
ID INTERNALIZING PROBLEMS; HOUSEHOLD DYSFUNCTION; CHILDHOOD ABUSE;
   MALTREATMENT; NEGLECT; STRESS; RISK
AB This article describes common mental health problems in children and adolescents, and the types of specialized, evidence-based treatments that are most effective in treating these needs. The value of using an evidence-based treatment is now widely acknowledged, and the number of interventions with empirical support is increasing. This article provides an overview of the effects of trauma on developing children, with an emphasis on common maladaptive responses in infancy, toddlerhood, young childhood, middle childhood, and adolescence. This is followed by descriptions of several well-researched interventions that have the greatest utility for each distinct phase of child development.
C1 [Timmer, Susan G.; Urquiza, Anthony J.] UC Davis Childrens Hosp, CAARE Diagnost & Treatment Ctr, Dept Pediat, 3671 Business Dr, Sacramento, CA 95820 USA.
RP Timmer, SG (reprint author), UC Davis Childrens Hosp, CAARE Diagnost & Treatment Ctr, Dept Pediat, 3671 Business Dr, Sacramento, CA 95820 USA.
EM stimmer@ucdavis.edu
NR 30
TC 1
Z9 1
U1 0
U2 7
PU W B SAUNDERS CO-ELSEVIER INC
PI PHILADELPHIA
PA 1600 JOHN F KENNEDY BOULEVARD, STE 1800, PHILADELPHIA, PA 19103-2899 USA
SN 0031-3955
EI 1557-8240
J9 PEDIATR CLIN N AM
JI Pediatr. Clin. N. Am.
PD OCT
PY 2016
VL 63
IS 5
BP 873
EP +
DI 10.1016/j.pcl.2016.06.012
PG 14
WC Pediatrics
SC Pediatrics
GA DX1WF
UT WOS:000384157000010
PM 27565365
DA 2020-02-16
ER

PT J
AU Kweon, K
   Lee, HJ
   Park, KJ
   Joo, Y
   Kim, HW
AF Kweon, Kukju
   Lee, Hyun-Jeong
   Park, Kee Jeong
   Joo, Yeonho
   Kim, Hyo-Won
TI Child behavior checklist profiles in adolescents with bipolar and
   depressive disorders
SO COMPREHENSIVE PSYCHIATRY
LA English
DT Article
ID KOREAN VERSION; DYSREGULATION PROFILE; LONGITUDINAL ANALYSIS; SPECTRUM
   DISORDERS; PARENT REPORT; VALIDITY; CBCL; RELIABILITY; ADHD; INVENTORY
AB Objective: We aimed to evaluate the Child Behavior Checklist (CBCL) profiles in youths with bipolar and depressive disorders.
   Methods: Seventy-four subjects with a mean age of 14.9 +/- 1.6 years (36 boys) with mood disorders and their parents were recruited from September 2011 to June 2013 in the Department of Psychiatry, Asan Medical Center, Seoul, Korea. Diagnosis of mood disorder and comorbid psychiatric disorder was confirmed by child psychiatrists using the Schedule for Affective Disorders and Schizophrenia for School Age Children - Present and Lifetime version (K-SADS-PL). The parents of the subjects completed the Parent General Behavior Inventory-10 item Mania Scale (P-GBI-10M), Parent-version of Mood Disorder Questionnaire (P-MDQ), ADHD rating scale (ARS) and CBCL. The adolescents completed the 76-item Adolescent General Behavior Inventory (A-GBI), Beck Depression Inventory (BDI), and Adolescent version of Mood Disorder Questionnaire (A-MDQ).
   Results: When adjusted for gender and the comorbidity with ADHD, the Withdrawn and Anxious/Depressed subscale scores of the CBCL were higher in subjects with bipolar disorder than in those with depressive disorder. Higher scores of A-GBI Depressive subscale, A-MDQ and BDI were shown in subjects with bipolar disorder than in those with depressive disorder. There was no significant difference on CBCL-DP, P-GBI-10M, P-MDQ, A-GBI Hypomanic/Biphasic subscale and ARS between two groups. All eight subscales of the CBCL positively correlated with the P-GBI-10M and P-MDQ scores, and seven of all eight subscales of the CBCL positively correlated with A-GBI Depressive and Hypomanic/Biphasic subscales. The BDI score was positively associated with the Withdrawn, Somatic Complaints, Anxious/Depressed, and Social Problems subscale scores. CBCL-DP score was strongly correlated with manic/hypomanic symptoms measured by P-GBI-10M and P-MDQ (r = 0.771 and 0.826).
   Conclusions: This study suggests that the CBCL could be used for measuring mood symptoms and combined psychopathology, especially internalizing symptoms, in youth with mood disorder. However, CBCL-DP had limited ability to differentiate bipolar from depressive disorder, at least in adolescents. (C) 2016 Elsevier Inc. All rights reserved.
C1 [Kweon, Kukju; Lee, Hyun-Jeong; Park, Kee Jeong; Joo, Yeonho; Kim, Hyo-Won] Univ Ulsan, Coll Med, Dept Psychiat, Asan Med Ctr, Seoul, South Korea.
RP Kim, HW (reprint author), Univ Ulsan, Coll Med, Dept Psychiat, Asan Med Ctr, Seoul, South Korea.
EM shingubi@amc.seoul.kr
RI Kim, Hyo-Won/M-9932-2019
OI Kim, Hyo-Won/0000-0002-8744-5138; Kweon, Kukju/0000-0003-1367-5704
FU Asan Institute for Life Sciences, Asan Medical Center, Seoul, Korea
   [2015-639]
FX This study was supported by a grant (2015-639) from the Asan Institute
   for Life Sciences, Asan Medical Center, Seoul, Korea.
NR 38
TC 1
Z9 1
U1 0
U2 12
PU W B SAUNDERS CO-ELSEVIER INC
PI PHILADELPHIA
PA 1600 JOHN F KENNEDY BOULEVARD, STE 1800, PHILADELPHIA, PA 19103-2899 USA
SN 0010-440X
EI 1532-8384
J9 COMPR PSYCHIAT
JI Compr. Psychiat.
PD OCT
PY 2016
VL 70
BP 152
EP 158
DI 10.1016/j.comppsych.2016.07.007
PG 7
WC Psychiatry
SC Psychiatry
GA DW8SJ
UT WOS:000383925500019
PM 27624435
DA 2020-02-16
ER

PT J
AU Brinkman, TM
   Li, CH
   Vannatta, K
   Marchak, JG
   Lai, JS
   Prasad, PK
   Kimberg, C
   Vuotto, S
   Di, CZ
   Srivastava, D
   Robison, LL
   Armstrong, GT
   Krull, KR
AF Brinkman, Tara M.
   Li, Chenghong
   Vannatta, Kathryn
   Marchak, Jordan G.
   Lai, Jin-Shei
   Prasad, Pinki K.
   Kimberg, Cara
   Vuotto, Stefanie
   Di, Chongzhi
   Srivastava, Deokumar
   Robison, Leslie L.
   Armstrong, Gregory T.
   Krull, Kevin R.
TI Behavioral, Social, and Emotional Symptom Comorbidities and Profiles in
   Adolescent Survivors of Childhood Cancer: A Report From the Childhood
   Cancer Survivor Study
SO JOURNAL OF CLINICAL ONCOLOGY
LA English
DT Article
ID ACUTE LYMPHOBLASTIC-LEUKEMIA; ADULT SURVIVORS; NEUROPSYCHOLOGICAL
   OUTCOMES; LIFETIME PREVALENCE; CRANIAL RADIATION; RANDOMIZED-TRIAL;
   BRAIN-TUMORS; HEARING-LOSS; CHILDREN; CNS
AB Purpose In the general population, psychological symptoms frequently co-occur; however, profiles of symptom comorbidities have not been examined among adolescent survivors of childhood cancer.
   Patients and Methods Parents of 3,893 5-year survivors of childhood cancer who were treated between 1970 and 1999 and who were assessed in adolescence (age 12 to 17 years) completed the Behavior Problems Index. Age- and sex-standardized z scores were calculated for symptom domains by using the Childhood Cancer Survivor Study sibling cohort. Latent profile analysis identified profiles of comorbid symptoms, and multivariable multinomial logistic regression modeling examined associations between cancer treatment exposures and physical late effects and identified symptom profiles. Odds ratios (ORs) and 95% CIs for latent class membership were estimated and analyses were stratified by cranial radiation therapy (CRT; CRT or no CRT).
   Results Four symptoms profiles were identified: no significant symptoms (CRT, 63%; no CRT, 70%); elevated anxiety and/or depression, social withdrawal, and attention problems (internalizing; CRT, 31%; no CRT, 16%); elevated headstrong behavior and attention problems (externalizing; CRT, no observed; no CRT, 9%); and elevated internalizing and externalizing symptoms (global symptoms; CRT, 6%; no CRT, 5%). Treatment with 30 Gy CRT conferred greater risk of internalizing (OR, 1.7; 95% CI, 1.0 to 2.8) and global symptoms (OR, 3.2; 95% CI, 1.2 to 8.4). Among the no CRT group, corticosteroid treatment was associated with externalizing symptoms (OR, 1.9; 95% CI, 1.2 to 2.8) and 4.3 g/m(2) intravenous methotrexate exposure was associated with global symptoms (OR, 1.5; 95% CI, 0.9 to 2.4). Treatment late effects, including obesity, cancer-related pain, and sensory impairments, were significantly associated with increased risk of comorbid symptoms.
   ConclusionBehavioral, emotional, and social symptoms frequently co-occur in adolescent survivors of childhood cancer and are associated with treatment exposures and physical late effects. Assessment and consideration of symptom profiles are essential for directing appropriate mental health treatment for adolescent survivors. (C) 2016 by American Society of Clinical Oncology
C1 [Brinkman, Tara M.; Li, Chenghong; Kimberg, Cara; Vuotto, Stefanie; Srivastava, Deokumar; Robison, Leslie L.; Armstrong, Gregory T.; Krull, Kevin R.] St Jude Childrens Res Hosp, 332 N Lauderdale St, Memphis, TN 38105 USA.
   [Vannatta, Kathryn] Nationwide Childrens Hosp, Res Inst, Columbus, OH USA.
   [Marchak, Jordan G.] Emory Univ, Sch Med, Atlanta, GA USA.
   [Lai, Jin-Shei] Northwestern Univ, Feinberg Sch Med, Chicago, IL 60611 USA.
   [Prasad, Pinki K.] Louisiana State Univ, Baton Rouge, LA 70803 USA.
   [Li, Chenghong] Fred Hutchinson Canc Res Ctr, 1124 Columbia St, Seattle, WA 98104 USA.
RP Brinkman, TM (reprint author), St Jude Childrens Res Hosp, Dept Epidemiol & Canc Control, 262 Danny Thomas Pl,MS 735, Memphis, TN 38105 USA.
EM tara.brinkman@stjude.org
RI Armstrong, Gregory/N-8096-2018; Robison, Leslie/N-8122-2018; Krull,
   Kevin R/N-3882-2018; Brinkman, Tara M/N-8171-2018; Srivastava, Deo
   Kumar/P-2435-2017
OI Krull, Kevin R/0000-0002-0476-7001; Brinkman, Tara
   M/0000-0002-4250-6160; Srivastava, Deo Kumar/0000-0001-6693-8120;
   Prasad, Pinki/0000-0003-4759-489X
FU National Cancer InstituteUnited States Department of Health & Human
   ServicesNational Institutes of Health (NIH) - USANIH National Cancer
   Institute (NCI) [CA55727]; Cancer Center Support CORE Grant [CA21765];
   American Lebanese Syrian Associated CharitiesAmerican Lebanese Syrian
   Associated Charities (ALSAC)
FX Supported by Grant No. CA55727 from the National Cancer Institute, by
   Cancer Center Support CORE Grant No. CA21765, and by the American
   Lebanese Syrian Associated Charities.
NR 52
TC 22
Z9 23
U1 5
U2 36
PU AMER SOC CLINICAL ONCOLOGY
PI ALEXANDRIA
PA 2318 MILL ROAD, STE 800, ALEXANDRIA, VA 22314 USA
SN 0732-183X
EI 1527-7755
J9 J CLIN ONCOL
JI J. Clin. Oncol.
PD OCT 1
PY 2016
VL 34
IS 28
BP 3417
EP +
DI 10.1200/JCO.2016.66.4789
PG 12
WC Oncology
SC Oncology
GA DW9CR
UT WOS:000383953100011
PM 27432919
OA Green Published
DA 2020-02-16
ER

PT J
AU Markowitz, AJ
   Ryan, RM
AF Markowitz, Anna J.
   Ryan, Rebecca M.
TI Father Absence and Adolescent Depression and Delinquency: A Comparison
   of Siblings Approach
SO JOURNAL OF MARRIAGE AND FAMILY
LA English
DT Article
DE antisocial behavior; development; outcomes; fatherhood; National
   Longitudinal Study of Youth; single-parent families
ID PARENTS MARITAL DISRUPTION; CHILD-BEHAVIOR PROBLEMS; FAMILY-STRUCTURE;
   SEXUAL-BEHAVIOR; MENTAL-HEALTH; MATERNAL AGE; DIVORCE; ASSOCIATIONS;
   INSTABILITY; TRANSMISSION
AB Although associations between having a nonresident father and increased internalizing and externalizing behaviors in adolescence have been well documented, research has yet to establish the plausible causality of these links or identify underlying mechanisms. Using data from the National Longitudinal Survey of Youth 1979 - Young Adult survey, this study addresses these questions by comparing the depressive symptoms and delinquent behavior of siblings discordant for age at father departure. Findings indicate that father departure later in childhood is associated with increased adolescent delinquency but not depressive symptoms, whereas early childhood father departure was not associated with adolescent outcomes. Both findings suggests that parental monitoringrather than socialization or emotional distressmay account for links between father departure and adolescent delinquency.
C1 [Markowitz, Anna J.; Ryan, Rebecca M.] Georgetown Univ, 37th & St NW, Washington, DC 20057 USA.
RP Markowitz, AJ (reprint author), Georgetown Univ, 37th & St NW, Washington, DC 20057 USA.
EM ajm267@georgetown.edu
FU National Institute of Child Health and Human DevelopmentUnited States
   Department of Health & Human ServicesNational Institutes of Health (NIH)
   - USANIH Eunice Kennedy Shriver National Institute of Child Health &
   Human Development (NICHD) [1R03HD069740-01A1]
FX This research was funded by a grant to the second author from the
   National Institute of Child Health and Human Development
   (#1R03HD069740-01A1). The authors would like thank Zipeng Zhou and Dylan
   Thibault for their invaluable research assistance.
NR 52
TC 5
Z9 5
U1 6
U2 62
PU WILEY
PI HOBOKEN
PA 111 RIVER ST, HOBOKEN 07030-5774, NJ USA
SN 0022-2445
EI 1741-3737
J9 J MARRIAGE FAM
JI J. Marriage Fam.
PD OCT
PY 2016
VL 78
IS 5
BP 1300
EP 1314
DI 10.1111/jomf.12343
PG 15
WC Family Studies; Sociology
SC Family Studies; Sociology
GA DW7SU
UT WOS:000383852700011
PM 27795578
OA Green Accepted
DA 2020-02-16
ER

PT J
AU Edwards, RC
   Hans, SL
AF Edwards, Renee C.
   Hans, Sydney L.
TI Prenatal Depressive Symptoms and Toddler Behavior Problems: The Role of
   Maternal Sensitivity and Child Sex
SO CHILD PSYCHIATRY & HUMAN DEVELOPMENT
LA English
DT Article
DE Prenatal depression; Maternal sensitivity; Behavior problems; Toddlers;
   Gender
ID MOTHER-INFANT INTERACTIONS; SOCIAL-EMOTIONAL PROBLEMS; AFRICAN-AMERICAN;
   INTERNALIZING PROBLEMS; PERINATAL DEPRESSION; MENTAL-HEALTH; PREGNANCY;
   RISK; OUTCOMES; METAANALYSIS
AB Increasing evidence suggests that maternal depression during pregnancy is associated with child behavioral outcomes even after accounting for later maternal depression. The purpose of this study was to examine various mechanisms, including maternal sensitivity, neonatal problems, and concurrent maternal depression, that might explain the association between prenatal maternal depressive symptoms and toddler behavior problems. Young, low income, African American mothers (n = 196) were interviewed during pregnancy and at 24-months postpartum, medical records were collected at the birth, and mother-child interactions were video-recorded at 24 months. Path analyses revealed that the association between prenatal depression and toddler behavior problems was mediated by maternal sensitivity and maternal depressive symptoms at 24 months. No evidence was found for a mediating effect of neonatal problems. Path models examining sex differences suggested that different mediating factors may be important for boys and girls, with boys being particularly susceptible to the effects of maternal sensitivity.
C1 [Edwards, Renee C.; Hans, Sydney L.] Univ Chicago, Sch Social Serv Adm, 969 E 60th St, Chicago, IL 60637 USA.
RP Edwards, RC (reprint author), Univ Chicago, Sch Social Serv Adm, 969 E 60th St, Chicago, IL 60637 USA.
EM rcduffy@uchicago.edu
OI Edwards, Renee/0000-0002-0101-3570
FU United States Maternal and Child Health Bureau [R40MC 00203]; Irving B.
   Harris Foundation
FX This study was supported by Grant R40MC 00203 from the United States
   Maternal and Child Health Bureau and through funding from the Irving B.
   Harris Foundation. We would like to thank Linda Henson for her
   leadership in the project, the dedicated research team who collected
   data and coded video recordings, including Cynthia Lashley, Brenda
   Copley, Laura Walton, Bianca Pullen, and Matthew Thullen, and the young
   mothers who participated in the study.
NR 71
TC 12
Z9 12
U1 0
U2 25
PU SPRINGER
PI NEW YORK
PA 233 SPRING ST, NEW YORK, NY 10013 USA
SN 0009-398X
EI 1573-3327
J9 CHILD PSYCHIAT HUM D
JI Child Psychiat. Hum. Dev.
PD OCT
PY 2016
VL 47
IS 5
BP 696
EP 707
DI 10.1007/s10578-015-0603-6
PG 12
WC Psychology, Developmental; Pediatrics; Psychiatry
SC Psychology; Pediatrics; Psychiatry
GA DU3VI
UT WOS:000382139900003
PM 26521260
DA 2020-02-16
ER

PT J
AU Francisco, R
   Loios, S
   Pedro, M
AF Francisco, Rita
   Loios, Sara
   Pedro, Marta
TI Family Functioning and Adolescent Psychological Maladjustment: The
   Mediating Role of Coping Strategies
SO CHILD PSYCHIATRY & HUMAN DEVELOPMENT
LA English
DT Article
DE Family functioning; Coping; Adolescent maladjustment; Gender differences
ID GENDER-DIFFERENCES; MENTAL-HEALTH; YOUNG ADOLESCENTS; LIFE EVENTS;
   STRESS; ADJUSTMENT; SYMPTOMS; MODEL; DEPRESSION; CHILDHOOD
AB This study aims to analyze the mediating role of coping strategies in the relationship between family functioning and youth maladjustment. A community sample of 341 adolescents (M = 15.11 years old; SD = 1.71) completed self-report measures about such variables. Results showed that a perception of an inadequate family functioning was associated with the use of maladaptive coping strategies, as well as with youth psychological maladjustment. The results also revealed that rumination and support-seeking mediated the relationship between family functioning and internalizing behavior, and hostile expression of feelings played a mediating role between family functioning and externalizing behavior. No gender differences were found in the relationship between variables. This study emphasizes the importance of coping strategies used by adolescents to understand the relationship between family functioning and youth psychological maladjustment.
C1 [Francisco, Rita; Loios, Sara; Pedro, Marta] Univ Lisbon, Fac Psicol, Alameda Univ, P-1649013 Lisbon, Portugal.
RP Francisco, R (reprint author), Univ Lisbon, Fac Psicol, Alameda Univ, P-1649013 Lisbon, Portugal.
EM rmfrancisco@psicologia.ulisboa.pt
RI Francisco, Rita/X-8135-2019
OI Francisco, Rita/0000-0001-9101-523X; Pedro, Marta/0000-0002-2703-3932
FU Research Center for Psychological Science from the Ministry of Science
   and Technology (FCT, Portugal) [LID/PSI/04527/2013]
FX This study was partially supported by the Research Center for
   Psychological Science (LID/PSI/04527/2013) from the Ministry of Science
   and Technology (FCT, Portugal). We would like to express our
   appreciation to the participating schools, families and adolescents, and
   to the Master' students who contributed to data collection (A. Filipa
   Tavares, A. Luisa Sousa, A. Rita Lambuca, Nadia Horta, Sara I. Ferreira
   and Tania Soares).
NR 71
TC 2
Z9 2
U1 3
U2 26
PU SPRINGER
PI NEW YORK
PA 233 SPRING ST, NEW YORK, NY 10013 USA
SN 0009-398X
EI 1573-3327
J9 CHILD PSYCHIAT HUM D
JI Child Psychiat. Hum. Dev.
PD OCT
PY 2016
VL 47
IS 5
BP 759
EP 770
DI 10.1007/s10578-015-0609-0
PG 12
WC Psychology, Developmental; Pediatrics; Psychiatry
SC Psychology; Pediatrics; Psychiatry
GA DU3VI
UT WOS:000382139900009
PM 26615594
DA 2020-02-16
ER

PT J
AU Pederson, CA
   Rathert, JL
   Fite, PJ
   Stoppelbein, L
   Greening, L
AF Pederson, Casey A.
   Rathert, Jamie L.
   Fite, Paula J.
   Stoppelbein, Laura
   Greening, Leilani
TI The Role of Parenting Styles in the Relation Between Functions of
   Aggression and Internalizing Symptoms in a Child Psychiatric Inpatient
   Population
SO CHILD PSYCHIATRY & HUMAN DEVELOPMENT
LA English
DT Article
DE Parenting styles; Anxiety symptoms; Depressive symptoms; Proactive and
   reactive aggression
ID OPPOSITIONAL DEFIANT DISORDER; PROACTIVE AGGRESSION; REACTIVE
   AGGRESSION; ANTISOCIAL-BEHAVIOR; DEPRESSIVE SYMPTOMS; MENTAL-DISORDERS;
   ADOLESCENTS; ADJUSTMENT; SUBTYPES; YOUTH
AB Psychiatric inpatient hospitalization is a costly intervention for youth. With rates of hospitalization rising, efforts to refine prevention and intervention are necessary. Aggression often precedes severe internalizing behaviors, and proactive and reactive functions of aggression are differentially associated with internalizing symptomatology. Thus, further understanding of the links between functions of aggression and internalizing symptomatology could aid in the improvement of interventions for hospitalized youth. The current study examined parenting styles, gender, and age as potential moderators of the relations between proactive and reactive aggression and internalizing symptoms. Participants included 392 children, 6-12 years of age admitted consecutively to a psychiatric inpatient unit. Reactive aggression was uniquely associated with anxiety symptoms. However, proactive aggression was associated with internalizing problems only when specific parenting styles and demographic factors were present. Although both proactive and reactive subtypes of aggression were associated with internalizing symptoms, differential associations were evident. Implications of findings are discussed.
C1 [Pederson, Casey A.; Fite, Paula J.] Univ Kansas, Clin Child Psychol Program, 1000 Sunnyside Ave,Dole HDC 2006, Lawrence, KS 66049 USA.
   [Rathert, Jamie L.] Psychol & Behav Ctr, Brandon, MS USA.
   [Stoppelbein, Laura] Univ Alabama Birmingham, Glenwood Autism & Behav Hlth, Birmingham, AL USA.
   [Stoppelbein, Laura] Univ Alabama Birmingham, Dept Psychol, Birmingham, AL 35294 USA.
   [Greening, Leilani] Univ Mississippi, Med Ctr, Dept Psychiat, Jackson, MS 39216 USA.
RP Pederson, CA (reprint author), Univ Kansas, Clin Child Psychol Program, 1000 Sunnyside Ave,Dole HDC 2006, Lawrence, KS 66049 USA.
EM capcasey@ku.edu
NR 56
TC 5
Z9 6
U1 1
U2 27
PU SPRINGER
PI NEW YORK
PA 233 SPRING ST, NEW YORK, NY 10013 USA
SN 0009-398X
EI 1573-3327
J9 CHILD PSYCHIAT HUM D
JI Child Psychiat. Hum. Dev.
PD OCT
PY 2016
VL 47
IS 5
BP 819
EP 829
DI 10.1007/s10578-015-0614-3
PG 11
WC Psychology, Developmental; Pediatrics; Psychiatry
SC Psychology; Pediatrics; Psychiatry
GA DU3VI
UT WOS:000382139900014
PM 26676142
DA 2020-02-16
ER

PT J
AU Wang, MF
   Meng, QX
   Liu, L
   Liu, JT
AF Wang, Meifang
   Meng, Qingxiao
   Liu, Li
   Liu, Jintong
TI Reliability and Validity of the Spence Children's Anxiety Scale for
   Parents in Mainland Chinese Children and Adolescents
SO CHILD PSYCHIATRY & HUMAN DEVELOPMENT
LA English
DT Article
DE Anxiety; Children and adolescents; Parents; Spence Children's Anxiety
   Scale; Psychometric properties
ID FEAR SURVEY SCHEDULE; GOODNESS-OF-FIT; PSYCHOMETRIC PROPERTIES;
   DISORDERS; SYMPTOMS; PREVALENCE; BEHAVIOR; INDEXES
AB This study examined the psychometric properties of the Spence Children's Anxiety Scale for Parents (SCAS-P) in 1943 father-mother dyads and 1785 students. Results of confirmatory factor analyses for SCAS-P were in favour of the original model with six correlated factors. The internal consistency of SCAS-P was acceptable (alpha = .63-.91), and the test-retest reliability was acceptable (r = .46-.72). The convergent and divergent validity of SCAS-P was supported by significant correlations with an internalizing subscale to a greater extent than with an externalizing subscale. Congruent validity was supported by significant correlations between father and mother reports (r = .60-.71) and child and parent reports (r = .25-.42). Significant differences between community and clinical samples supported the discriminant validity. Adolescents showed higher anxiety levels than children, and girls showed higher anxiety levels than boys. Our findings suggest that the SCAS-P is a suitable parent instrument to measure child anxiety symptoms in Mainland Chinese children and adolescents.
C1 [Wang, Meifang; Meng, Qingxiao; Liu, Li] Shandong Normal Univ, Dept Psychol, 88 East Wenhua Rd, Jinan 250014, Peoples R China.
   [Liu, Jintong] Shandong Univ, Shandong Mental Hlth Ctr, Sch Med, 49 East Wenhua Rd, Jinan 250014, Peoples R China.
RP Wang, MF (reprint author), Shandong Normal Univ, Dept Psychol, 88 East Wenhua Rd, Jinan 250014, Peoples R China.; Liu, JT (reprint author), Shandong Univ, Shandong Mental Hlth Ctr, Sch Med, 49 East Wenhua Rd, Jinan 250014, Peoples R China.
EM meifangw@hotmail.com; jintongliu@sdu.edu.cn
FU National Natural Science Foundation of ChinaNational Natural Science
   Foundation of China [31571133]
FX This research was supported by National Natural Science Foundation of
   China (31571133) awarded to Meifang Wang. We are grateful to all the
   students, parents and teachers who participated or contributed to this
   project.
NR 36
TC 5
Z9 5
U1 0
U2 12
PU SPRINGER
PI NEW YORK
PA 233 SPRING ST, NEW YORK, NY 10013 USA
SN 0009-398X
EI 1573-3327
J9 CHILD PSYCHIAT HUM D
JI Child Psychiat. Hum. Dev.
PD OCT
PY 2016
VL 47
IS 5
BP 830
EP 839
DI 10.1007/s10578-015-0615-2
PG 10
WC Psychology, Developmental; Pediatrics; Psychiatry
SC Psychology; Pediatrics; Psychiatry
GA DU3VI
UT WOS:000382139900015
PM 26667807
DA 2020-02-16
ER

PT J
AU Borsting, E
   Mitchell, GL
   Arnold, LE
   Scheiman, M
   Chase, C
   Kulp, M
   Cotter, S
AF Borsting, Eric
   Mitchell, G. Lynn
   Arnold, L. Eugene
   Scheiman, Mitchell
   Chase, Christopher
   Kulp, Marjean
   Cotter, Susan
CA CITT-RS Grp
TI Behavioral and Emotional Problems Associated With Convergence
   Insufficiency in Children: An Open Trial
SO JOURNAL OF ATTENTION DISORDERS
LA English
DT Article
DE ADHD; symptomatology; sustained attention; convergence insufficiency;
   vergence
ID RANDOMIZED CLINICAL-TRIAL; ACADEMIC BEHAVIORS; SYMPTOM SURVEY;
   ADOLESCENTS; VALIDITY
AB Objective: This study investigated behavioral and emotional characteristics of children with convergence insufficiency (CI), before and after treatment with office-based vergence accommodative therapy (OBVAT). Method: Parents of 44 children ages 9 to 17 years with symptomatic CI completed the Conners 3 ADHD Index and the Child Behavior Checklist (CBCL) before and after OBVAT. Pre-treatment scores were compared with normative data and post-treatment scores were compared with baseline using the Wilcoxon sign rank test. Results: Following OBVAT, CI children showed a significant mean improvement (p < .0001, effect size of 0.58) on the Conners 3 ADHD Index with the largest changes occurring in the 23 children who scored the highest at baseline. On the CBCL, anxious/depressed, somatic, and internalizing problems improved significantly (p < .001, effect sizes of -0.36, -1.15, and -0.67, respectively). Conclusion: In an open trial, attention and internalizing problems improved significantly following treatment for CI.
C1 [Borsting, Eric; Cotter, Susan] Marshall B Ketchum Univ, Optometry, Southern Calif Coll Optometry, Fullerton, CA USA.
   [Mitchell, G. Lynn] Ohio State Univ, Coll Optometry, Columbus, OH 43210 USA.
   [Arnold, L. Eugene] Ohio State Univ, Psychiat, Columbus, OH 43210 USA.
   [Kulp, Marjean] Ohio State Univ, Coll Optometry, Optometry & Vis Sci, Columbus, OH 43210 USA.
   [Scheiman, Mitchell] Salus Univ, Optometry, Penn Coll Optometry, Philadelphia, PA USA.
   [Chase, Christopher] Western Univ Hlth Sci, Optometry, Coll Optometry, Pomona, CA USA.
   [CITT-RS Grp] Convergence Insufficiency Treatment Trial Reading, Aurora, OH USA.
RP Borsting, E (reprint author), Marshall B Ketchum Univ, Southern Calif Coll Optometry, 2575 Yorba Linda Blvd, Fullerton, CA 92831 USA.
EM eborsting@ketchum.edu
RI Mitchell, Gladys/E-7973-2012; Kulp, M Taylor/C-8510-2013
OI Kulp, M Taylor/0000-0003-0486-6998
FU College of Optometrist in Vision Development; Ohio State University
   College of Optometry Clinical Center
FX The author(s) disclosed receipt of the following financial support for
   the research, authorship, and/or publication of this article: The study
   was funded in part by a grant from the College of Optometrist in Vision
   Development and the Ohio State University College of Optometry Clinical
   Center.
NR 27
TC 7
Z9 7
U1 0
U2 10
PU SAGE PUBLICATIONS INC
PI THOUSAND OAKS
PA 2455 TELLER RD, THOUSAND OAKS, CA 91320 USA
SN 1087-0547
EI 1557-1246
J9 J ATTEN DISORD
JI J. Atten. Disord.
PD OCT
PY 2016
VL 20
IS 10
BP 836
EP 844
DI 10.1177/1087054713511528
PG 9
WC Psychology, Developmental; Psychiatry
SC Psychology; Psychiatry
GA DV5DO
UT WOS:000382946400003
PM 24271946
DA 2020-02-16
ER

PT J
AU Carneiro, A
   Dias, P
   Soares, I
AF Carneiro, Alexandra
   Dias, Pedro
   Soares, Isabel
TI Risk Factors for Internalizing and Externalizing Problems in the
   Preschool Years: Systematic Literature Review Based on the Child
   Behavior Checklist 1A1/2-5
SO JOURNAL OF CHILD AND FAMILY STUDIES
LA English
DT Review
DE Risk factors; Preschool age; CBCL 1 1/2-5; Internalizing problems;
   Externalizing problems
ID EMOTIONAL-PROBLEMS; YOUNG-CHILDREN; SYMPTOMS; PREGNANCY; EXPOSURE;
   OUTCOMES; PARENTS; TEMPERAMENT; DISORDERS; DISTRESS
AB Early childhood is a common period for the onset of internalizing and externalizing problems. Many are the risk factors that contribute to the emergence of these types of problems. Literature enhances the importance of viewing the child as part of a system, in order to better understand the origin, the trajectory and the impact of risk factors in child mental health in preschool age. The current systematic literature review aims to examine empirical evidence based on the Child Behavior Checklist 1A1/2-5 for risk factors related to the presence of internalizing and externalizing problems in children aged between 3 and 6 years old. The literature review includes articles published from January 2001 to December 2014. Twenty-eight articles that attend to pre-established inclusion and exclusion criteria were reported throughout the review. In general, results indicate that risk factors for internalizing and externalizing problems in preschool age can be organized into three main groups of risks: environment factors, parental/parenting factors, and child factors. It is clear that frequently more than one risk related to the emergence of internalizing and externalizing problems in preschool age children are reported. It is also possible to note that are few risks factors consistently studied in this age, highlighting the need for further investigation.
C1 [Carneiro, Alexandra; Soares, Isabel] Univ Minho, Sch Psychol, Braga, Portugal.
   [Carneiro, Alexandra; Dias, Pedro] Univ Catolica Portuguesa, Ctr Estudos Desenvolvimento Humano, Rua Diogo Botelho 1327, P-4169005 Porto, Portugal.
   [Dias, Pedro] Univ Catolica Portuguesa, Fac Educ & Psicol, Porto, Portugal.
RP Dias, P (reprint author), Univ Catolica Portuguesa, Ctr Estudos Desenvolvimento Humano, Rua Diogo Botelho 1327, P-4169005 Porto, Portugal.; Dias, P (reprint author), Univ Catolica Portuguesa, Fac Educ & Psicol, Porto, Portugal.
EM pdias@porto.ucp.pt
RI Soares, Isabel/A-1436-2011
OI Soares, Isabel/0000-0002-2327-8625; Carneiro,
   Alexandra/0000-0002-7190-5304; Dias, Pedro/0000-0002-1936-5363
FU Fundacao para a Ciencia e a TecnologiaPortuguese Foundation for Science
   and Technology [SFRH/BD/82020/2011]
FX This work has been supported by Fundacao para a Ciencia e a Tecnologia
   with the grant SFRH/BD/82020/2011.
NR 57
TC 5
Z9 5
U1 2
U2 37
PU SPRINGER
PI NEW YORK
PA 233 SPRING ST, NEW YORK, NY 10013 USA
SN 1062-1024
EI 1573-2843
J9 J CHILD FAM STUD
JI J. Child Fam. Stud.
PD OCT
PY 2016
VL 25
IS 10
BP 2941
EP 2953
DI 10.1007/s10826-016-0456-z
PG 13
WC Family Studies; Psychology, Developmental; Psychiatry
SC Family Studies; Psychology; Psychiatry
GA DV7RE
UT WOS:000383133700001
DA 2020-02-16
ER

PT J
AU Okado, I
   Mueller, CW
AF Okado, Izumi
   Mueller, Charles W.
TI The Relationship Between Child-Reported Positive Affect and
   Parent-Reported Emotional and Behavioral Problems in ADHD Youth
SO JOURNAL OF CHILD AND FAMILY STUDIES
LA English
DT Article
DE ADHD; Affect; Emotion; Mood; Comorbidity
ID ATTENTION-DEFICIT/HYPERACTIVITY DISORDER; DEFICIT-HYPERACTIVITY
   DISORDER; PSYCHIATRIC SYNDROMES CHIPS; DSM-IV; SELF-REGULATION; NEGATIVE
   AFFECT; DYSREGULATION; COMORBIDITY; INTERVIEW; MODEL
AB Although the adaptive role of positive affect (PA) in childhood internalizing disorders is well-established, less is known about PA in children with Attention-Deficit/Hyperactivity Disorder (ADHD). In this cross-sectional study, we examined associations between child-reported PA and parent-reported emotional and behavioral problems in youth with ADHD using multiple hierarchical regression analyses. Participants included 848 ethnically diverse youth (253 youth with ADHD, 595 with other or no diagnoses; age range 6.12-19.65) referred for mental health assessments. Study measures included the Child Behavior Checklist (CBCL) and the Positive and Negative Affect Scale for Children (PANAS-C). Results indicated that higher levels of child-reported PA were associated with greater parental reports of total and internalizing problems among youth with ADHD but not in other clinic-referred youth. Specifically, child self-reports of PA were positively associated with parental reports of anxious/depressed and somatic problems in youth with ADHD. In addition, associations between child-reported PA and parent-reported problems differed by type of ADHD comorbidity. Findings suggest that at higher levels, PA in youth with ADHD might exert a paradoxical effect and be a subtle risk factor for or an indicator of parent-reported internalizing problems among youth with ADHD only and youth with ADHD and a comorbid externalizing disorder but not for youth with ADHD and a comorbid internalizing disorder or youth without ADHD. Discrepancies between child-reported PA and parent-reported problems may influence treatment planning and treatment response. Further clinical and theoretical implications for child therapists and parents are discussed.
C1 [Okado, Izumi; Mueller, Charles W.] Univ Hawaii Manoa, Dept Psychol, 2530 Dole St,Sakamaki C-400, Honolulu, HI 96822 USA.
RP Mueller, CW (reprint author), Univ Hawaii Manoa, Dept Psychol, 2530 Dole St,Sakamaki C-400, Honolulu, HI 96822 USA.
EM cmueller@hawaii.edu
RI Mueller, Charles W/F-8426-2013
NR 63
TC 2
Z9 2
U1 0
U2 23
PU SPRINGER
PI NEW YORK
PA 233 SPRING ST, NEW YORK, NY 10013 USA
SN 1062-1024
EI 1573-2843
J9 J CHILD FAM STUD
JI J. Child Fam. Stud.
PD OCT
PY 2016
VL 25
IS 10
BP 2954
EP 2965
DI 10.1007/s10826-016-0458-x
PG 12
WC Family Studies; Psychology, Developmental; Psychiatry
SC Family Studies; Psychology; Psychiatry
GA DV7RE
UT WOS:000383133700002
DA 2020-02-16
ER

PT J
AU Pan, YG
   Zhang, DJ
   Liu, YL
   Ran, GM
   Wang, Z
AF Pan, Yangu
   Zhang, Dajun
   Liu, Yanling
   Ran, Guangming
   Wang, Zhi
TI Attachment and internalizing symptoms: The mediating role of regulatory
   emotional self-efficacy among Chinese young adolescents
SO PERSONALITY AND INDIVIDUAL DIFFERENCES
LA English
DT Article
DE Attachment; Internalizing symptoms; Regulatory emotional self-efficacy;
   Young adolescents
ID PEER ATTACHMENT; BELIEFS; PARENTS; ASSOCIATIONS; DETERMINANTS;
   INTELLIGENCE
AB The aim of this study was to test whether the association between attachment and internalizing symptoms was mediated by regulatory emotional self-efficacy. A total of 763 Chinese young adolescents (48% male; aged 11-17 years, M = 12.79 years, SD = 0.75) completed measures of paternal, maternal, and peer attachment and regulatory emotional self-efficacy, while each adolescent's parent completed a measure of adolescent internalizing symptoms. Mediating effect was tested by using structural equation modeling. The results indicated that the relations of paternal, maternal, or peer attachment with internalizing symptoms were fully mediated by regulatory emotional self-efficacy. Furthermore, the indirect effect of the perceived capability to regulate negative affect was stronger than that of the perceived capability to express positive affect. These findings suggest that regulatory emotional self-efficacy could be one mechanism explaining how young adolescents' parental or peer attachment influences their internalizing symptoms. (C) 2016 Elsevier Ltd. All rights reserved.
C1 [Pan, Yangu; Zhang, Dajun; Liu, Yanling; Wang, Zhi] Southwest Univ, Res Ctr Mental Hlth Educ, Chongqing, Peoples R China.
   [Pan, Yangu; Zhang, Dajun; Liu, Yanling; Wang, Zhi] Southwest Univ, Fac Psychol, Chongqing, Peoples R China.
   [Ran, Guangming] China West Normal Univ, Inst Educ, Nanchong, Peoples R China.
RP Zhang, DJ (reprint author), Southwest Univ, 2 Tiansheng St, Chongqing, Peoples R China.
EM zhangdj@swu.edu.cn
OI Pan, Yangu/0000-0003-1901-1159
FU Southwest University Chongqing H&SS Key Research Institute [14SKB034]
FX This research was supported by the project of Southwest University
   Chongqing H&SS Key Research Institute "The theoretical and empirical
   Study of Class cohesiveness on students" (14SKB034). We thank all of the
   junior high school students and their parents who participated in our
   study. We thank Chuanxing Liu at Sichuan Institute for Educational
   Research, Changlin Lai at Sichuan Dazhu middle school, Ying Gao at
   Chongqing Tianfu middle school, and Ying Liu and Li Huang at Chengdu
   Huayang high school for their help with data collection. We thank
   Mengjia Li at Southwest University for help with data input.
NR 40
TC 7
Z9 7
U1 3
U2 25
PU PERGAMON-ELSEVIER SCIENCE LTD
PI OXFORD
PA THE BOULEVARD, LANGFORD LANE, KIDLINGTON, OXFORD OX5 1GB, ENGLAND
SN 0191-8869
J9 PERS INDIV DIFFER
JI Pers. Individ. Differ.
PD OCT
PY 2016
VL 101
BP 360
EP 365
DI 10.1016/j.paid.2016.06.030
PG 6
WC Psychology, Social
SC Psychology
GA DV5XF
UT WOS:000383003300058
DA 2020-02-16
ER

PT J
AU Are, F
   Shaffer, A
AF Are, Funlola
   Shaffer, Anne
TI Family Emotion Expressiveness Mediates the Relations Between Maternal
   Emotion Regulation and Child Emotion Regulation
SO CHILD PSYCHIATRY & HUMAN DEVELOPMENT
LA English
DT Article
DE Maternal emotion regulation; Family emotional expressiveness; Child
   emotion regulation
ID NEGATIVE EMOTIONS; LONGITUDINAL RELATIONS; GENDER-DIFFERENCES; SOCIAL
   COMPETENCE; SOCIALIZATION; BEHAVIOR; MOTHERS; PARENTS; CONTEXT;
   VALIDATION
AB While there is a growing body of literature examining the influence of emotion socialization on children's emotional and social development, there is less research on what predicts emotion socialization behaviors among parents. The current study explores maternal emotion regulation difficulties as a predictor of emotion socialization practices, specifically, family emotion expressiveness. Further, the current study examines the role of family emotion expressiveness as a possible mediator of the relations between maternal and child emotion regulation in a community sample of 110 mother-child dyads with preschool-aged children. Analyses revealed that positive family expressiveness mediated the relations between maternal emotion dysregulation and child emotion regulation and thus presents important clinical implications for existing emotion socialization interventions.
C1 [Are, Funlola; Shaffer, Anne] Univ Georgia, Dept Psychol, Athens, GA 30602 USA.
RP Are, F (reprint author), Univ Georgia, Dept Psychol, Athens, GA 30602 USA.
EM fare@uga.edu
NR 47
TC 6
Z9 6
U1 3
U2 41
PU SPRINGER
PI NEW YORK
PA 233 SPRING ST, NEW YORK, NY 10013 USA
SN 0009-398X
EI 1573-3327
J9 CHILD PSYCHIAT HUM D
JI Child Psychiat. Hum. Dev.
PD OCT
PY 2016
VL 47
IS 5
BP 708
EP 715
DI 10.1007/s10578-015-0605-4
PG 8
WC Psychology, Developmental; Pediatrics; Psychiatry
SC Psychology; Pediatrics; Psychiatry
GA DU3VI
UT WOS:000382139900004
PM 26573929
DA 2020-02-16
ER

PT J
AU Lamela, D
   Figueiredo, B
   Bastos, A
   Feinberg, M
AF Lamela, Diogo
   Figueiredo, Barbara
   Bastos, Alice
   Feinberg, Mark
TI Typologies of Post-divorce Coparenting and Parental Well-Being,
   Parenting Quality and Children's Psychological Adjustment
SO CHILD PSYCHIATRY & HUMAN DEVELOPMENT
LA English
DT Article
DE Coparenting; Divorce; Externalization; Internalization; Parenting
ID AFRICAN-AMERICAN FAMILIES; INTERPARENTAL CONFLICT; PSYCHOSOCIAL
   ADJUSTMENT; DEPRESSIVE SYMPTOMS; DIVORCED ADULTS; LEVEL PROCESSES; LIFE
   SCALE; FOLLOW-UP; SATISFACTION; SEPARATION
AB The aim of this study was to identify post-divorce coparenting profiles and examine whether these profiles differentiate between levels of parents' well-being, parenting practices, and children's psychological problems. Cluster analysis was conducted with Portuguese heterosexual divorced parents (N = 314) to yield distinct post-divorce coparenting patterns. Clusters were based on parents' self-reported coparenting relationship assessed along four dimensions: agreement, exposure to conflict, undermining/support, and division of labor. A three cluster solution was found and replicated. Parents in the high-conflict coparenting group exhibited significantly lower life satisfaction, as well as significantly higher divorce-related negative affect and inconsistent parenting than parents in undermining and cooperative coparenting clusters. The cooperative coparenting group reported higher levels of positive family functioning and lower externalizing and internalizing problems in their children. These results suggested that a positive coparenting alliance may be a protective factor for individual and family outcomes after parental divorce.
C1 [Lamela, Diogo] Lusofona Univ Porto, Fac Psychol Educ & Sports, Rua Augusto Rosa 24, P-4000098 Oporto, Portugal.
   [Figueiredo, Barbara] Univ Minho, Sch Psychol, Braga, Portugal.
   [Bastos, Alice] Polytech Inst Viana do Castelo, Sch Educ, Viana Do Castelo, Portugal.
   [Feinberg, Mark] Penn State Univ, Prevent Res Ctr, University Pk, PA 16802 USA.
RP Lamela, D (reprint author), Lusofona Univ Porto, Fac Psychol Educ & Sports, Rua Augusto Rosa 24, P-4000098 Oporto, Portugal.
EM lamela@ulp.pt
RI Figueiredo, Barbara/A-2655-2011; Lamela, Diogo/Q-4945-2016
OI Figueiredo, Barbara/0000-0002-8209-7445; Lamela,
   Diogo/0000-0002-9466-0717
NR 65
TC 16
Z9 17
U1 3
U2 17
PU SPRINGER
PI NEW YORK
PA 233 SPRING ST, NEW YORK, NY 10013 USA
SN 0009-398X
EI 1573-3327
J9 CHILD PSYCHIAT HUM D
JI Child Psychiat. Hum. Dev.
PD OCT
PY 2016
VL 47
IS 5
BP 716
EP 728
DI 10.1007/s10578-015-0604-5
PG 13
WC Psychology, Developmental; Pediatrics; Psychiatry
SC Psychology; Pediatrics; Psychiatry
GA DU3VI
UT WOS:000382139900005
PM 26518292
OA Green Published
DA 2020-02-16
ER

PT J
AU Cho, B
   Jackson, Y
AF Cho, Bridget
   Jackson, Yo
TI Self-reported and case file maltreatment: Relations to psychosocial
   outcomes for youth in foster care
SO CHILDREN AND YOUTH SERVICES REVIEW
LA English
DT Article
DE Maltreatment; Abuse; Measurement; Case file; Foster care
ID EMOTIONAL MALTREATMENT; SEXUAL-ABUSE; CHILD MALTREATMENT; CONCORDANCE;
   NEGLECT; RUNAWAY; TRAUMA; RISK
AB The aim of the current study was to explore the relation between maltreatment and psychosocial outcomes for youth in foster care, and how this relation differs according to reporter type (self-report or case file). Participants included 285 children and adolescents and their caregivers who completed self-report questionnaires about lifetime maltreatment and psychosocial adjustment. Youths' case files containing lifetime maltreatment reports were obtained from Division of Social Services (DSS), and were coded for physical and sexual abuse, emotional maltreatment, and neglect using the Modified Maltreatment Classification System (MMCS; English & LONGSCAN Investigators, 1997). Crosstabs analysis was used to summarize proportions of youth whose caregivers reported clinically significant internalizing and externalizing and average to high adaptive functioning within groups of youth who had a) neither self-reported nor case file maltreatment, b) only case file maltreatment, c) only self-reported maltreatment, and d) both case file and self-reported maltreatment for each maltreatment type (physical and sexual abuse, emotional maltreatment, and neglect). Results showed that externalizing symptoms differ according to reporter type for physical and sexual abuse, and that internalizing symptoms differ according to reporter type for sexual abuse. Implications for methodology in maltreatment research are discussed. (C) 2016 Elsevier Ltd. All rights reserved.
C1 [Cho, Bridget; Jackson, Yo] Univ Kansas, Clin Child Psychol Program, Lawrence, KS 66044 USA.
RP Cho, B (reprint author), Univ Kansas, Clin Child Psychol Program, Lawrence, KS 66044 USA.
EM bridget.cho@ku.edu
FU National Institute of Mental HealthUnited States Department of Health &
   Human ServicesNational Institutes of Health (NIH) - USANIH National
   Institute of Mental Health (NIMH) [R01 MH079252]
FX This research was supported by a grant from the National Institute of
   Mental Health (R01 MH079252).
NR 36
TC 8
Z9 8
U1 0
U2 5
PU PERGAMON-ELSEVIER SCIENCE LTD
PI OXFORD
PA THE BOULEVARD, LANGFORD LANE, KIDLINGTON, OXFORD OX5 1GB, ENGLAND
SN 0190-7409
EI 1873-7765
J9 CHILD YOUTH SERV REV
JI Child. Youth Serv. Rev.
PD OCT
PY 2016
VL 69
BP 241
EP 247
DI 10.1016/j.childyouth.2016.08.013
PG 7
WC Family Studies; Social Work
SC Family Studies; Social Work
GA DY7TA
UT WOS:000385331000027
DA 2020-02-16
ER

PT J
AU Evensen, M
   Lyngstad, TH
   Melkevik, O
   Mykletun, A
AF Evensen, Miriam
   Lyngstad, Torkild Hovde
   Melkevik, Ole
   Mykletun, Arnstein
TI The Role of Internalizing and Externalizing Problems in Adolescence for
   Adult Educational Attainment: Evidence from Sibling Comparisons using
   Data from the Young HUNT Study
SO EUROPEAN SOCIOLOGICAL REVIEW
LA English
DT Article
ID MENTAL-HEALTH; PSYCHIATRIC-DISORDERS; SOCIOECONOMIC-STATUS;
   ACADEMIC-ACHIEVEMENT; BEHAVIOR PROBLEMS; SELECTION BIAS; SCHOOL;
   DEPRESSION; OUTCOMES; CAUSATION
AB To what extent are adolescent mental health problems negatively related to educational attainment? If so, do these relationships primarily reflect childhood socio-economic circumstances that lower both mental health and educational attainment or do individuals' mental health vulnerabilities impede educational potential regardless of social origin? Using a population-based Norwegian health survey linked to administrative registry data, this study investigates the impact of adolescents' internalizing and externalizing problems on educational attainment in adulthood (N = 8,113). Our results show consistent negative relationships between externalizing problems and educational outcomes, but for internalizing problems we find no associations net of other mental health problems. The observed associations for externalizing problems are robust to adjustment for sibling fixed effects, which indicates that the associations between mental health problems and educational attainment are generally not confounded by stable family-level characteristics shared by siblings. This finding lends most support to a 'social selection' explanation of the link between mental health problems and educational disparities-where individual variation in adolescent mental health leads to divergent educational trajectories irrespective of children's family background. We conclude that within-family variation in health is an important contributor to educational inequalities and socio-economic life chances.
C1 [Evensen, Miriam; Melkevik, Ole; Mykletun, Arnstein] Norwegian Inst Publ Hlth, Div Mental Hlth, N-0403 Oslo, Norway.
   [Lyngstad, Torkild Hovde] Univ Oslo, Dept Sociol & Human Geog, N-0317 Oslo, Norway.
RP Evensen, M (reprint author), Norwegian Inst Publ Hlth, Div Mental Hlth, N-0403 Oslo, Norway.
EM Miriam.Evensen@fhi.no
FU Norwegian Research CouncilResearch Council of Norway [213744]
FX The research is funded by a grant from the Norwegian Research Council
   (Grant 213744), and uses data from The Nord-Trondelag Health Study (The
   HUNT Study), which is a collaboration between HUNT Research Centre
   (Faculty of Medicine, Norwegian University of Science and Technology
   NTNU), Nord-Trondelag County Council, Central Norway Health Authority,
   and the Norwegian Institute of Public Health.
NR 56
TC 9
Z9 9
U1 2
U2 34
PU OXFORD UNIV PRESS
PI OXFORD
PA GREAT CLARENDON ST, OXFORD OX2 6DP, ENGLAND
SN 0266-7215
EI 1468-2672
J9 EUR SOCIOL REV
JI Eur. Sociol. Rev.
PD OCT
PY 2016
VL 32
IS 5
BP 552
EP 566
DI 10.1093/esr/jcw001
PG 15
WC Sociology
SC Sociology
GA DZ7RY
UT WOS:000386065300002
DA 2020-02-16
ER

PT J
AU Deplus, S
   Billieux, J
   Scharff, C
   Philippot, P
AF Deplus, Sandrine
   Billieux, Joel
   Scharff, Chantal
   Philippot, Pierre
TI A Mindfulness-Based Group Intervention for Enhancing Self-Regulation of
   Emotion in Late Childhood and Adolescence: A Pilot Study
SO INTERNATIONAL JOURNAL OF MENTAL HEALTH AND ADDICTION
LA English
DT Article
DE Adolescence; Mindfulness; Impulsivity; Rumination; Depression
ID IMPULSIVE BEHAVIOR SCALE; DEPRESSIVE SYMPTOMS; COMMUNITY SAMPLE;
   SUBSTANCE-ABUSE; QUESTIONNAIRE; RUMINATION; FACETS; VALIDATION; STRESS;
   PSYCHOPATHOLOGY
AB Emotion dysregulation is strongly implicated in the development of psychological problems during adolescence. The purpose of this study was to examine the feasibility and acceptability of an intervention for enhancing self-regulation of emotion in adolescents, adapted from Mindfulness-based Cognitive Therapy. We studied the impact of the intervention on depressive symptoms, as well as on transdiagnostic psychological processes related to emotional regulation, namely impulsivity and ruminative thinking. Twenty-one participants aged between 11 and 19 years were offered a nine-session group intervention. Adolescents completed standardized questionnaires before and after the training. This intervention was found to increase self-reported mindfulness and was well-accepted by adolescents, as estimated by the low dropout rate. As expected, a decrease was observed in depressive symptoms, in specific impulsivity facets (urgency and lack of perseverance), and in internal-dysfunctional strategies of emotion regulation (especially in unconstructive repetitive thoughts). The present findings provide preliminary support for a group intervention for adolescents characterized by emotion regulation difficulties, targeting transdiagnostic psychological processes (impulsivity and ruminative thinking). Furthermore, by potentially enhancing self-regulation skills, this intervention might constitute an effective method for general prevention of psychological disorders in late childhood and adolescence.
C1 [Deplus, Sandrine; Billieux, Joel; Scharff, Chantal; Philippot, Pierre] Catholic Univ Louvain, Psychol Sci Res Inst, Louvain La Neuve, Belgium.
   [Billieux, Joel; Philippot, Pierre] Catholic Univ Louvain, Lab Expt Psychopathol, Louvain La Neuve, Belgium.
   [Deplus, Sandrine; Billieux, Joel; Philippot, Pierre] Catholic Univ Louvain, Dept Psychol, Pl Cardinal Mercier 10, B-1348 Louvain La Neuve, Belgium.
RP Deplus, S; Philippot, P (reprint author), Catholic Univ Louvain, Psychol Sci Res Inst, Louvain La Neuve, Belgium.; Philippot, P (reprint author), Catholic Univ Louvain, Lab Expt Psychopathol, Louvain La Neuve, Belgium.; Deplus, S; Philippot, P (reprint author), Catholic Univ Louvain, Dept Psychol, Pl Cardinal Mercier 10, B-1348 Louvain La Neuve, Belgium.
EM Sandrine.Deplus@uclouvain.be; Joel.Billieux@uclouvain.be;
   pierre.philippot@uclouvain.be
OI Billieux, Joel/0000-0002-7388-6194
FU Huoshen Foundation
FX The study reported and the writing of this paper have been facilitated
   by a grant from the Huoshen Foundation. Data collection has been made
   possible by the CPS Clinical Service (Universite Catholique de Louvain,
   Belgium) and the help of Roser Llop, Hilde Nachtergael and Nathalie
   Vrielynck.
NR 62
TC 6
Z9 6
U1 5
U2 33
PU SPRINGER
PI NEW YORK
PA 233 SPRING ST, NEW YORK, NY 10013 USA
SN 1557-1874
EI 1557-1882
J9 INT J MENT HEALTH AD
JI Int. J. Mental Health Addict.
PD OCT
PY 2016
VL 14
IS 5
BP 775
EP 790
DI 10.1007/s11469-015-9627-1
PG 16
WC Psychology, Clinical; Substance Abuse; Psychiatry
SC Psychology; Substance Abuse; Psychiatry
GA DW4ER
UT WOS:000383595800013
DA 2020-02-16
ER

PT J
AU Parrigon, KLS
   Kerns, KA
AF Parrigon, Kaela L. Stuart
   Kerns, Kathryn A.
TI Family Processes in Child Anxiety: the Long-Term Impact of Fathers and
   Mothers
SO JOURNAL OF ABNORMAL CHILD PSYCHOLOGY
LA English
DT Article
DE Anxiety; Fathers; Mothers; Partner conflict; Attachment security;
   Autonomy granting
ID MARITAL CONFLICT; INTERPARENTAL CONFLICT; INTERNALIZING SYMPTOMS;
   EMOTIONAL SECURITY; EMPIRICAL-FINDINGS; FUTURE-DIRECTIONS; MIDDLE
   CHILDHOOD; SOCIAL ANXIETY; ATTACHMENT; ADJUSTMENT
AB The current study investigated links between parent and child anxiety, and family process factors, over a 9 year period. Specifically, we examined the role of partner conflict, attachment security and parental autonomy granting in explaining changes in child, father, and mother anxiety symptoms. We utilized data from the NICHD Study of Early Child Care and Youth Development (N = 661), from when target children were in first grade (6 years), fifth grade (10 years), and 15 years of age. We tested a longitudinal path model including both fathers and mothers, and found that the model was a good fit for the data. We also found that lower attachment security to fathers and a restriction of maternal autonomy granting predicted which children maintained anxiety into adolescence. Partner conflict explained the association between earlier and later parental anxiety, which is a novel finding in the literature. Together, these findings suggest that fathers play an important long-term role in child anxiety, alongside the role of mothers.
C1 [Parrigon, Kaela L. Stuart; Kerns, Kathryn A.] Kent State Univ, Dept Psychol Sci, 600 Hilltop Dr, Kent, OH 44240 USA.
RP Parrigon, KLS (reprint author), Kent State Univ, Dept Psychol Sci, 600 Hilltop Dr, Kent, OH 44240 USA.
EM kstuart2@kent.edu
OI Stuart Parrigon, Kaela/0000-0001-8202-1654
NR 68
TC 5
Z9 5
U1 2
U2 35
PU SPRINGER/PLENUM PUBLISHERS
PI NEW YORK
PA 233 SPRING ST, NEW YORK, NY 10013 USA
SN 0091-0627
EI 1573-2835
J9 J ABNORM CHILD PSYCH
JI J. Abnorm. Child Psychol.
PD OCT
PY 2016
VL 44
IS 7
BP 1253
EP 1266
DI 10.1007/s10802-015-0118-4
PG 14
WC Psychology, Clinical; Psychology, Developmental
SC Psychology
GA DV1PI
UT WOS:000382692800003
PM 26695011
DA 2020-02-16
ER

PT J
AU Cole, DA
   Zelkowitz, RL
   Nick, E
   Martin, NC
   Roeder, KM
   Sinclair-McBride, K
   Spinelli, T
AF Cole, David A.
   Zelkowitz, Rachel L.
   Nick, Elizabeth
   Martin, Nina C.
   Roeder, Kathryn M.
   Sinclair-McBride, Keneisha
   Spinelli, Tawny
TI Longitudinal and Incremental Relation of Cybervictimization to Negative
   Self-Cognitions and Depressive Symptoms in Young Adolescents
SO JOURNAL OF ABNORMAL CHILD PSYCHOLOGY
LA English
DT Article
DE Cyberbullying; Internet; Peer victimization; Depression; Self-esteem
ID CHILDRENS AUTOMATIC THOUGHTS; PEER VICTIMIZATION;
   BULLYING-VICTIMIZATION; INTERNALIZING SYMPTOMS; CONSTRUCT ACTIVATION;
   BEHAVIORAL-PROBLEMS; MENTAL-HEALTH; VICTIMS; IMPACT; YOUTH
AB Adolescents are among the most frequent users of social media websites, raising concern about the dangers of cyber bullying or cybervictimization (CV). A 12-month longitudinal study examined the unique, prospective relation of CV to the development of negative self-cognitions and depressive symptoms in a community sample of 827 children and young adolescents (ages 8-13; 55.1 % female) from the southeastern United States. Over and above conventional types of peer victimization, CV significantly predicted changes in self-referential negative cognitions, victimization-related cognitive reactions, and depressive symptoms, even after controlling for baseline levels of the dependent variables. Results also showed that CV was significantly less stable than other forms of victimization and tended to increase slightly with time. The study highlights the unique effects of CV and has implications for research and practice.
C1 [Cole, David A.; Zelkowitz, Rachel L.; Nick, Elizabeth; Martin, Nina C.; Roeder, Kathryn M.; Sinclair-McBride, Keneisha; Spinelli, Tawny] Vanderbilt Univ, Dept Psychol & Human Dev, Nashville, TN 37203 USA.
RP Cole, DA (reprint author), Vanderbilt Univ, Dept Psychol & Human Dev, Nashville, TN 37203 USA.
EM david.cole@vanderbilt.edu
FU Warren Family Foundation
FX This research was supported by a gift from Patricia and Rodes Hart and
   by support from the Warren Family Foundation to David A. Cole. We thank
   Sara Alavi, Sydney Wait-Kudla, and Darcy Kayla for their support at
   various stages of this project.
NR 65
TC 16
Z9 16
U1 4
U2 78
PU SPRINGER/PLENUM PUBLISHERS
PI NEW YORK
PA 233 SPRING ST, NEW YORK, NY 10013 USA
SN 0091-0627
EI 1573-2835
J9 J ABNORM CHILD PSYCH
JI J. Abnorm. Child Psychol.
PD OCT
PY 2016
VL 44
IS 7
BP 1321
EP 1332
DI 10.1007/s10802-015-0123-7
PG 12
WC Psychology, Clinical; Psychology, Developmental
SC Psychology
GA DV1PI
UT WOS:000382692800008
PM 26747449
OA Green Accepted
DA 2020-02-16
ER

PT J
AU Bekker, J
   Bruck, D
   Sciberras, E
AF Bekker, Joshua
   Bruck, Dorothy
   Sciberras, Emma
TI Congruent Validity of the Strengths and Difficulties Questionnaire to
   Screen for Comorbidities in Children With ADHD
SO JOURNAL OF ATTENTION DISORDERS
LA English
DT Article
DE ADHD; comorbidity; assessment; children
ID ATTENTION-DEFICIT/HYPERACTIVITY DISORDER; DEFICIT HYPERACTIVITY
   DISORDER; DISRUPTIVE BEHAVIOR DISORDERS; ANXIETY DISORDERS;
   PRIMARY-CARE; INTERVIEW SCHEDULE; DSM-IV; CONDUCT; FAMILY; ADOLESCENTS
AB Objective: This study aimed to determine whether the Strengths and Difficulties Questionnaire (SDQ) is an effective screening tool for identifying comorbid mental health difficulties in children with ADHD. Method: Parents of children with ADHD (5-13 years) completed the SDQ and the Anxiety Disorders Interview Schedule for DSM-IV-Parent Version (ADIS-C/P-IV). Data from both the measures were compared to determine congruent validity. Results: Analyses revealed that significant relationships exist between the SDQ total score and the total number of comorbidities on the ADIS-C/P-IV. The SDQ emotional problem and conduct problem scales were significantly related to internalizing and externalizing comorbidities on the ADIS-C/P-IV, respectively. Conclusion: While significant relationships were found between the SDQ and ADIS-C/P-IV across various domains, this relationship was stronger for externalizing comorbidities. Additional screening questions are required to effectively screen for less common internalizing comorbidities in children with ADHD, for example, major depression and panic disorder.
C1 [Bekker, Joshua; Bruck, Dorothy] Victoria Univ, Melbourne, Vic, Australia.
   [Bruck, Dorothy] Victoria Univ, Ctr Cultural Divers & Wellbeing, Melbourne, Vic, Australia.
   [Bekker, Joshua; Sciberras, Emma] Murdoch Childrens Res Inst, Melbourne, Vic, Australia.
   [Sciberras, Emma] Royal Childrens Hosp, Melbourne, Vic, Australia.
RP Sciberras, E (reprint author), Royal Childrens Hosp, Murdoch Childrens Res Inst, Flemington Rd, Melbourne, Vic 3052, Australia.
EM emma.sciberras@mcri.edu.au
OI Sciberras, Emma/0000-0003-2812-303X
FU Australian National Health and Medical Research Council (NHMRC)
   [607362]; NHMRC [1037159]; Victorian Government's Operational
   Infrastructure Support Program
FX The author(s) disclosed receipt of the following financial support for
   the research, authorship, and/or publication of this article: This study
   has been funded by a project grant from the Australian National Health
   and Medical Research Council (NHMRC; No. 607362). Dr Sciberras is funded
   by an NHMRC Early Career Fellowship in Population Health (No. 1037159).
   The Murdoch Childrens Research Institute is supported by the Victorian
   Government's Operational Infrastructure Support Program.
NR 43
TC 6
Z9 6
U1 0
U2 24
PU SAGE PUBLICATIONS INC
PI THOUSAND OAKS
PA 2455 TELLER RD, THOUSAND OAKS, CA 91320 USA
SN 1087-0547
EI 1557-1246
J9 J ATTEN DISORD
JI J. Atten. Disord.
PD OCT
PY 2016
VL 20
IS 10
BP 879
EP 888
DI 10.1177/1087054713496462
PG 10
WC Psychology, Developmental; Psychiatry
SC Psychology; Psychiatry
GA DV5DO
UT WOS:000382946400007
PM 23881559
DA 2020-02-16
ER

PT J
AU Troller-Renfree, S
   Nelson, CA
   Zeanah, CH
   Fox, NA
AF Troller-Renfree, Sonya
   Nelson, Charles A.
   Zeanah, Charles H.
   Fox, Nathan A.
TI Deficits in error monitoring are associated with externalizing but not
   internalizing behaviors among children with a history of
   institutionalization
SO JOURNAL OF CHILD PSYCHOLOGY AND PSYCHIATRY
LA English
DT Article
DE Institutions; externalizing disorder; internalizing disorder; cognition;
   event-related potentials
ID YOUNG-CHILDREN; EARLY DEPRIVATION; NEGATIVITY ERN; MACARTHUR HBQ;
   FOSTER-CARE; PSYCHOPATHOLOGY; ATTENTION; CHILDHOOD; INTERVENTION;
   ADOLESCENCE
AB Background: Children raised in institutions are at increased risk of developing internalizing and externalizing problems. However, not all children raised in institutions develop psychopathology. Deficits in error monitoring may be one risk pathway for children with a history of institutionalization given that these skills are related to both internalizing and externalizing psychiatric disorders. Error monitoring and the neural circuitry that supports it have a protracted developmental time course and are highly susceptible to the effects of adversity. As such, they may play an important moderating role between a history of institutional rearing and subsequent psychopathology. Methods: We investigated the impact of psychosocial deprivation on behavioral and neural responses (event-related potentials: ERPs) to a Flanker task assessing error monitoring and the relations between these measures and psychopathology for 12-year-old children in the Bucharest Early Intervention Project (BEIP). The BEIP involves two groups of institutionalized children randomly assigned in infancy to receive either a foster care intervention (FCG) or care as usual (CAUG). Results: Children who experienced institutional care, particularly those in the CAUG, showed perturbed behavioral performance and ERPs on the Flanker task. Additionally, an ERP measure of error monitoring [error-related negativity (ERN)] moderated the relations between time spent in institutions and externalizing and ADHD behaviors. When the amplitude of the ERN was smaller, time spent in institutional care was positively related to ADHD and externalizing behaviors, whereas time spent in institutions was unrelated to externalizing problems when children evidenced a larger ERN. Neural correlates of error monitoring did not moderate the relations between time spent in institutionalized care and internalizing behaviors. Conclusions: Exposure to institutional care early in life may affect brain circuitry associated with error monitoring. Perturbations in this neural circuitry in combination with psychosocial deprivation are possibly a risk pathway associated with the development of externalizing and ADHD problems.
C1 [Troller-Renfree, Sonya; Fox, Nathan A.] Univ Maryland, Dept Human Dev & Quantitat Methodol, 3304 Benjamin Bldg, College Pk, MD 20742 USA.
   [Nelson, Charles A.] Harvard Med Sch, Boston Childrens Hosp, Boston, MA USA.
   [Nelson, Charles A.] Harvard Ctr Dev Child, Cambridge, MA USA.
   [Nelson, Charles A.] Harvard Grad Sch Educ, Cambridge, MA USA.
   [Zeanah, Charles H.] Tulane Univ, Sch Med, 1430 Tulane Ave, New Orleans, LA 70112 USA.
RP Troller-Renfree, S (reprint author), Univ Maryland, Dept Human Dev & Quantitat Methodol, 3304 Benjamin Bldg, College Pk, MD 20742 USA.
EM str@umd.edu
RI Troller-Renfree, Sonya V/I-9999-2019
OI Troller-Renfree, Sonya V/0000-0001-9979-4696
FU Binder Family; National Institute of Mental Health of the National
   Institutes of HealthUnited States Department of Health & Human
   ServicesNational Institutes of Health (NIH) - USANIH National Institute
   of Mental Health (NIMH) [R01MH091363]; National Science Foundation
   Graduate Research FellowshipNational Science Foundation (NSF)
   [DGE1322106]
FX Research reported in this publication was supported by the Binder
   Family, the National Institute of Mental Health of the National
   Institutes of Health under award number R01MH091363 (to C.A.N.), and the
   National Science Foundation Graduate Research Fellowship (DGE1322106)
   (to S.T.R.). The content is the responsibility of the authors and does
   not necessarily represent the views of the funding agencies. The authors
   thank Nichole Ruszkay, Alana Ebert-Zavos, and Jill DeJames for their
   help. The authors have declared that they have no competing or potential
   conflicts of interest in relation to this article.
NR 35
TC 11
Z9 11
U1 0
U2 10
PU WILEY
PI HOBOKEN
PA 111 RIVER ST, HOBOKEN 07030-5774, NJ USA
SN 0021-9630
EI 1469-7610
J9 J CHILD PSYCHOL PSYC
JI J. Child Psychol. Psychiatry
PD OCT
PY 2016
VL 57
IS 10
BP 1145
EP 1153
DI 10.1111/jcpp.12604
PG 9
WC Psychology, Developmental; Psychiatry; Psychology
SC Psychology; Psychiatry
GA EB1PE
UT WOS:000387125000006
PM 27569003
OA Green Accepted
DA 2020-02-16
ER

PT J
AU Van Damme, L
   Grisso, T
   Vermeiren, R
   Guy, L
   Verbeke, L
   De Clercq, B
   Schmid, M
   Vanderplasschen, W
   Colins, OF
AF Van Damme, Lore
   Grisso, Thomas
   Vermeiren, Robert
   Guy, Laura
   Verbeke, Lize
   De Clercq, Barbara
   Schmid, Marc
   Vanderplasschen, Wouter
   Colins, Olivier F.
TI Massachusetts Youth Screening Instrument for mental health needs of
   youths in residential welfare/justice institutions: identifying gender
   differences across countries and settings
SO JOURNAL OF FORENSIC PSYCHIATRY & PSYCHOLOGY
LA English
DT Article
DE Assessment; externalizing; internalizing; MAYSI-2; psychopathology
ID DIFFICULTIES QUESTIONNAIRE SDQ; DETAINED MALE-ADOLESCENTS;
   PSYCHIATRIC-DISORDERS; JUVENILE JUSTICE; CLINICAL UTILITY;
   CHILD-WELFARE; DETENTION; PREVALENCE; OFFENDERS; MAYSI-2
AB This study examines the use of the Massachusetts Youth Screening Instrument-Second Version (MAYSI-2) for mental health needs among 1643 youngsters in residential welfare/justice institutions in Europe and the USA, identifying gender differences across countries and settings. Overall, the MAYSI-2 appeared to be a reliable instrument among these youngsters, with only some scales falling (slightly) below the threshold of acceptable internal consistency. Girls (vs. boys) in Belgian/USA justice institutions and Swiss mixed welfare/justice institutions displayed higher scores for the angry-irritable, depressed-anxious, somatic complaints, suicide ideation scales. Also, detained girls from Belgium and Switzerland reported higher scores for traumatic experiences. No gender differences were revealed among adolescents in German welfare institutions. Our findings suggest that the MAYSI-2 may serve as a useful mental health screening instrument among youngsters in welfare/justice institutions and that girls in justice institutions and mixed welfare/justice institutions form a particularly vulnerable population with regard to mental health problems.
C1 [Van Damme, Lore; Vanderplasschen, Wouter] Univ Ghent, Dept Special Needs Educ, B-9000 Ghent, Belgium.
   [Grisso, Thomas] Univ Massachusetts, Sch Med, Dept Psychiat, Worcester, MA 01655 USA.
   [Vermeiren, Robert; Colins, Olivier F.] Curium Leiden Univ, Dept Child & Youth Psychiat, Med Ctr, Oegstgeest, Netherlands.
   [Guy, Laura] Simon Fraser Univ, Dept Psychol, Burnaby, BC, Canada.
   [Verbeke, Lize; De Clercq, Barbara] Univ Ghent, Dept Dev Personal & Social Psychol, B-9000 Ghent, Belgium.
   [Schmid, Marc] Univ Psychiat Clin Basel, Dept Child & Adolescent Psychiat Psychotherapy, Basel, Switzerland.
RP Van Damme, L (reprint author), Univ Ghent, Dept Special Needs Educ, B-9000 Ghent, Belgium.
EM lore.vandamme@ugent.be
RI Schmid, Marc/O-4212-2017; Vanderplasschen, Wouter/A-4015-2008; Colins,
   Olivier/A-6634-2017
OI Vanderplasschen, Wouter/0000-0001-6513-4243; Colins,
   Olivier/0000-0001-9532-2544
FU Research Foundation - Flanders (FWO)FWO; William T. Grant Foundation;
   Ghent UniversityGhent University
FX This work was supported by the Research Foundation - Flanders (FWO).
   Data collection in the USA and Belgium was funded by the William T.
   Grant Foundation and the special research fund from Ghent University,
   respectively. Data collection in Switzerland and Germany was conducted
   within the light of the EQUALS-project. None of the funding sources had
   any involvement in study design; in the collection, analysis, and
   interpretation of data; in the writing of the paper; or in the decision
   to submit the paper for publication.
NR 47
TC 3
Z9 3
U1 0
U2 23
PU ROUTLEDGE JOURNALS, TAYLOR & FRANCIS LTD
PI ABINGDON
PA 2-4 PARK SQUARE, MILTON PARK, ABINGDON OX14 4RN, OXON, ENGLAND
SN 1478-9949
EI 1478-9957
J9 J FORENSIC PSYCHI PS
JI J. Forensic Psychiatry Psychol.
PD OCT
PY 2016
VL 27
IS 5
BP 645
EP 664
DI 10.1080/14789949.2016.1183034
PG 20
WC Criminology & Penology; Psychiatry
SC Criminology & Penology; Psychiatry
GA DV2PN
UT WOS:000382763100002
DA 2020-02-16
ER

PT J
AU Jager, J
   Mahler, A
   An, D
   Putnick, DL
   Bornstein, MH
   Lansford, JE
   Dodge, KA
   Skinner, AT
   Deater-Deckard, K
AF Jager, Justin
   Mahler, Alissa
   An, Danming
   Putnick, Diane L.
   Bornstein, Marc H.
   Lansford, Jennifer E.
   Dodge, Kenneth A.
   Skinner, Ann T.
   Deater-Deckard, Kirby
TI Early Adolescents' Unique Perspectives of Maternal and Paternal
   Rejection: Examining Their Across-Dyad Generalizability and Relations
   with Adjustment 1 Year Later
SO JOURNAL OF YOUTH AND ADOLESCENCE
LA English
DT Article
DE Unique perspectives; Parental rejection; Internalizing; Externalizing;
   Early adolescence
ID PARENTAL ACCEPTANCE-REJECTION; FAMILY-MEMBERS UNIQUE; INFORMANT
   DISCREPANCIES; CHILD; PSYCHOPATHOLOGY; PERCEPTIONS; VALIDITY; MOTHERS;
   SCORES
AB Parental rejection is linked to deep and enduring adjustment problems during adolescence. This study aims to further clarify this relation by demonstrating what has long been posited by parental acceptance/rejection theory but never validated empirically-namely that adolescents' unique or subjective experience of parental rejection independently informs their future adjustment. Among a longitudinal, multi-informant sample of 161 families (early adolescents were 47 % female and 40 % European American) this study utilized a multitrait-multimethod confirmatory factor analysis to isolate for each early adolescent-parent dyad, the adolescent's distinct view of parental rejection (i.e., the adolescent unique perspective) from the portion of his or her view that overlaps with his or her parent's view. The findings indicated that adolescents' unique perspectives of maternal rejection were not differentiated from their unique perspectives of paternal rejection. Also, consistent with parental acceptance-rejection theory, early adolescents' unique perspectives of parental rejection were associated with worse adjustment (internalizing and externalizing) 1 year later. This study further demonstrates the utility and validity of the multitrait-multimethod confirmatory factor analysis approach for identifying and examining adolescent unique perspectives. Both conceptually and analytically, this study also integrates research focused on unique perspectives with a distinct but related line of research focused on discrepancies in perspectives.
C1 [Jager, Justin; An, Danming] Arizona State Univ, T Denny Sanford Sch Social & Family Dynam, POB 873701, Tempe, AZ 85287 USA.
   [Mahler, Alissa] Univ Calif Irvine, Dept Psychol & Social Behav, 5300 Social & Behav Sci Gateway, Irvine, CA 92697 USA.
   [Putnick, Diane L.; Bornstein, Marc H.] Eunice Kennedy Shriver Natl Inst Child Hlth & Hum, Child & Family Res, 6705 Rockledge Dr, Bethesda, MD 20892 USA.
   [Lansford, Jennifer E.; Dodge, Kenneth A.; Skinner, Ann T.] Duke Univ, Ctr Child & Family Policy, Box 90545, Durham, NC 27708 USA.
   [Deater-Deckard, Kirby] Univ Massachusetts, Dept Psychol & Brain Sci, 441 Tobin Hall, Amherst, MA 01003 USA.
RP Jager, J (reprint author), Arizona State Univ, T Denny Sanford Sch Social & Family Dynam, POB 873701, Tempe, AZ 85287 USA.
EM justin.jager@asu.edu; amahler@uci.edu; danming.an@asu.edu;
   putnickd@mail.nih.gov; Marc_H_Bornstein@nih.gov; lansford@duke.edu;
   dodge@duke.edu; askinner@duke.edu; kdeaterdeck@umass.edu
RI Putnick, Diane L/B-1707-2009
OI Putnick, Diane L/0000-0002-6323-749X
FU Intramural Research Program of the NIH, NICHDUnited States Department of
   Health & Human ServicesNational Institutes of Health (NIH) - USANIH
   Eunice Kennedy Shriver National Institute of Child Health & Human
   Development (NICHD); Eunice Kennedy Shriver National Institute of Child
   Health and Human DevelopmentUnited States Department of Health & Human
   ServicesNational Institutes of Health (NIH) - USANIH Eunice Kennedy
   Shriver National Institute of Child Health & Human Development (NICHD)
   [RO1-HD054805]
FX DP and MB were supported by the Intramural Research Program of the NIH,
   NICHD. This research has been funded by the Eunice Kennedy Shriver
   National Institute of Child Health and Human Development grant
   RO1-HD054805.
NR 34
TC 5
Z9 5
U1 0
U2 2
PU SPRINGER/PLENUM PUBLISHERS
PI NEW YORK
PA 233 SPRING ST, NEW YORK, NY 10013 USA
SN 0047-2891
EI 1573-6601
J9 J YOUTH ADOLESCENCE
JI J. Youth Adolesc.
PD OCT
PY 2016
VL 45
IS 10
SI SI
BP 2108
EP 2124
DI 10.1007/s10964-016-0509-z
PG 17
WC Psychology, Developmental
SC Psychology
GA DX7KX
UT WOS:000384567200011
PM 27262697
OA Green Accepted
DA 2020-02-16
ER

PT J
AU Tung, I
   Li, JJ
   Meza, JI
   Jezior, KL
   Kianmahd, JSV
   Hentschel, PG
   O'Neil, PM
   Lee, SS
AF Tung, Irene
   Li, James J.
   Meza, Jocelyn I.
   Jezior, Kristen L.
   Kianmahd, Jessica S. V.
   Hentschel, Patrick G.
   O'Neil, Paul M.
   Lee, Steve S.
TI Patterns of Comorbidity Among Girls With ADHD: A Meta-analysis
SO PEDIATRICS
LA English
DT Article
ID ATTENTION-DEFICIT/HYPERACTIVITY DISORDER; DEFICIT-HYPERACTIVITY
   DISORDER; OPPOSITIONAL-DEFIANT DISORDER; RISKY SEXUAL-BEHAVIOR;
   PROSPECTIVE FOLLOW-UP; GENDER-DIFFERENCES; CONDUCT DISORDER; PUBLICATION
   BIAS; PSYCHIATRIC COMORBIDITY; FAMILY ENVIRONMENT
AB CONTEXT: Although children with attention-deficit/hyperactivity disorder (ADHD) are at elevated risk for comorbid psychopathology, the clinical correlates of ADHD in girls are far less understood relative to boys, despite ADHD being one of the most common childhood disorders in girls.
   OBJECTIVE: To meta-analytically summarize rates of comorbid internalizing (anxiety, depression) and externalizing (oppositional defiant disorder [ODD], conduct disorder [CD]) psychopathology among girls with and without ADHD.
   DATA SOURCES: Literature searches (PubMed, Google Scholar) identified published studies examining comorbid psychopathology in girls with and without ADHD.
   STUDY SELECTION: Eighteen studies (1997 participants) met inclusion criteria and had sufficient data for the meta-analysis.
   DATA EXTRACTION: Odds ratios for each comorbid disorder were calculated from available data. Demographic (eg, age, race/ethnicity) and study characteristics (eg, referral source, diagnostic method) were also coded.
   RESULTS: Compared with girls without ADHD, girls with ADHD were significantly more likely to meet Diagnostic and Statistical Manual of Mental Disorders, Fourth Edition criteria for each comorbid disorder assessed. Relative odds were higher for externalizing (ODD: 5.6x; CD: 9.4x) relative to internalizing disorders (anxiety: 3.2x; depression: 4.2x). Meta-regression revealed larger effect sizes of ADHD on anxiety for studies using multiple diagnostic methods, featuring younger children, and including clinic-referred (versus community-referred) girls; the effect of ADHD on ODD varied based on diagnostic informant.
   LIMITATIONS: Findings were derived from cross-sectional studies, precluding causal inferences.
   CONCLUSIONS: Girls with ADHD frequently exhibit comorbid externalizing and internalizing disorders. We discuss future research priorities and consider intervention implications for ADHD and comorbid psychopathology in girls.
C1 [Tung, Irene; Jezior, Kristen L.; Kianmahd, Jessica S. V.; Hentschel, Patrick G.; O'Neil, Paul M.; Lee, Steve S.] Univ Calif Los Angeles, Dept Psychol, 1285 Franz Hall,Box 951563, Los Angeles, CA 90095 USA.
   [Li, James J.] Univ Wisconsin, Dept Psychol, 1202 W Johnson St, Madison, WI 53706 USA.
   [Meza, Jocelyn I.] Univ Calif Berkeley, Dept Psychol, 3210 Tolman Hall, Berkeley, CA 94720 USA.
RP Lee, SS (reprint author), Univ Calif Los Angeles, Dept Psychol, 1285 Franz Hall,Box 951563, Los Angeles, CA 90095 USA.
EM stevelee@psych.ucla.edu
OI Tung, Irene/0000-0003-1263-066X
NR 79
TC 21
Z9 21
U1 4
U2 27
PU AMER ACAD PEDIATRICS
PI ELK GROVE VILLAGE
PA 141 NORTH-WEST POINT BLVD,, ELK GROVE VILLAGE, IL 60007-1098 USA
SN 0031-4005
EI 1098-4275
J9 PEDIATRICS
JI Pediatrics
PD OCT
PY 2016
VL 138
IS 4
AR e20160430
DI 10.1542/peds.2016-0430
PG 13
WC Pediatrics
SC Pediatrics
GA DX3ZT
UT WOS:000384317700020
OA Bronze
DA 2020-02-16
ER

PT J
AU Slagt, M
   Dubas, JS
   Dekovic, M
   van Aken, MAG
AF Slagt, Meike
   Dubas, Judith Semon
   Dekovic, Maja
   van Aken, Marcel A. G.
TI Differences in Sensitivity to Parenting Depending on Child Temperament:
   A Meta-Analysis
SO PSYCHOLOGICAL BULLETIN
LA English
DT Article
DE differential susceptibility; person-by-environment interactions;
   temperament; parenting; meta-analysis
ID SENSORY-PROCESSING SENSITIVITY; GENE-ENVIRONMENT INTERACTION;
   ALCOHOL-SPECIFIC RULES; EXTERNALIZING BEHAVIOR; NEGATIVE EMOTIONALITY;
   PUBLICATION BIAS; BIOLOGICAL SENSITIVITY; MATERNAL SENSITIVITY; INFANT
   TEMPERAMENT; EFFORTFUL CONTROL
AB Several models of individual differences in environmental sensitivity postulate increased sensitivity of some individuals to either stressful (diathesis-stress), supportive (vantage sensitivity), or both environments (differential susceptibility). In this meta-analysis we examine whether children vary in sensitivity to parenting depending on their temperament, and if so, which model can best be used to describe this sensitivity pattern. We tested whether associations between negative parenting and negative or positive child adjustment as well as between positive parenting and positive or negative child adjustment would be stronger among children higher on putative sensitivity markers (difficult temperament, negative emotionality, surgency, and effortful control). Longitudinal studies with children up to 18 years (k = 105 samples from 84 studies, N-mean = 6,153) that reported on a parenting-by-temperament interaction predicting child adjustment were included. We found 235 independent effect sizes for associations between parenting and child adjustment. Results showed that children with a more difficult temperament (compared with those with a more easy temperament) were more vulnerable to negative parenting, but also profited more from positive parenting, supporting the differential susceptibility model. Differences in susceptibility were expressed in externalizing and internalizing problems and in social and cognitive competence. Support for differential susceptibility for negative emotionality was, however, only present when this trait was assessed during infancy. Surgency and effortful control did not consistently moderate associations between parenting and child adjustment, providing little support for differential susceptibility, diathesis-stress, or vantage sensitivity models. Finally, parenting-by-temperament interactions were more pronounced when parenting was assessed using observations compared to questionnaires.
C1 [Slagt, Meike; Dekovic, Maja] Univ Utrecht, Dept Clin Child & Family Studies, POB 80-140, NL-3508 TC Utrecht, Netherlands.
   [Dubas, Judith Semon; van Aken, Marcel A. G.] Univ Utrecht, Dept Dev Psychol, Utrecht, Netherlands.
RP Slagt, M (reprint author), Univ Utrecht, Dept Clin Child & Family Studies, POB 80-140, NL-3508 TC Utrecht, Netherlands.
EM m.i.slagt@uu.nl
OI , Meike/0000-0002-4923-3329
FU Netherlands Organization for Scientific Research (NWO)Netherlands
   Organization for Scientific Research (NWO) [406-11-030]; ISSBD-JF
   Mentored Fellowship Program for Early Career Scholars
FX Support for this research was provided by the Netherlands Organization
   for Scientific Research (NWO Grant 406-11-030), and the ISSBD-JF
   Mentored Fellowship Program for Early Career Scholars. We thank Marissa
   Helmich for assisting with coding and analyses.
NR 219
TC 69
Z9 71
U1 10
U2 121
PU AMER PSYCHOLOGICAL ASSOC
PI WASHINGTON
PA 750 FIRST ST NE, WASHINGTON, DC 20002-4242 USA
SN 0033-2909
EI 1939-1455
J9 PSYCHOL BULL
JI Psychol. Bull.
PD OCT
PY 2016
VL 142
IS 10
BP 1068
EP 1110
DI 10.1037/bul0000061
PG 43
WC Psychology; Psychology, Multidisciplinary
SC Psychology
GA DX7HW
UT WOS:000384558600003
PM 27513919
HC Y
HP N
DA 2020-02-16
ER

PT J
AU Kendler, KS
   Ohlsson, H
   Edwards, AC
   Sundquist, J
   Sundquist, K
AF Kendler, K. S.
   Ohlsson, H.
   Edwards, A. C.
   Sundquist, J.
   Sundquist, K.
TI A developmental model for alcohol use disorders in Swedish men
SO PSYCHOLOGICAL MEDICINE
LA English
DT Article
DE Alcohol use disorder; development; environment; personality; path models
ID SUBSTANCE-USE DISORDERS; NATIONAL-COMORBIDITY-SURVEY; ADOLESCENT
   PREDICTORS; PSYCHIATRIC-DISORDERS; HEAVY DRINKING; RISK-FACTORS; MAJOR
   DEPRESSION; MIDDLE ADULTHOOD; GENETIC RISK; CHILDHOOD
AB Background Alcohol use disorder (AUD) is a classic multifactorial syndrome and it is critical to understand the diversity of the relevant risk factors and how they inter-relate over development.
   Method We examined 21 risk factors for AUD in four developmental tiers reflecting (i) birth, (ii) childhood and early adolescence, (iii) late adolescence, and (iv) early adulthood in 47 414 Swedish men of whom 3907 (8.2%) were registered for AUD at or after age 25 with a mean length of follow-up of 33.9 (6.6) years. Structural equational model fitting was performed using Mplus.
   Results The best-fitting model provided a good fit to the data and explained 23.4% of the variance in AUD. The five strongest predictors were: externalizing behaviors, criminal behavior, father's alcohol consumption, genetic risk, and low educational attainment. Two developmentally early familial/genetic risk factors had substantial direct paths to AUD: father's alcohol consumption and genetic liability. Other broad developmental pathways to risk for AUD were evident: externalizing, psychosocial and internalizing. Overall, the externalizing pathway to AUD was the strongest. However, these pathways were substantially interwoven over time such that risk factors from one domain were commonly predicted by and/or predicted risk factors from the other broad domains of risk.
   Conclusion AUD in men is an etiologically complex syndrome influenced by familial-genetic, psychosocial, internalizing, and especially externalizing risk factors that act and interact over development and have complicated mediational pathways.
C1 [Kendler, K. S.; Edwards, A. C.] Virginia Commonwealth Univ, Virginia Inst Psychiat & Behav Genet, Box 980126, Richmond, VA 23298 USA.
   [Kendler, K. S.; Edwards, A. C.] Virginia Commonwealth Univ, Dept Psychiat, Richmond, VA USA.
   [Kendler, K. S.] Virginia Commonwealth Univ, Dept Human & Mol Genet, Richmond, VA USA.
   [Ohlsson, H.; Sundquist, J.; Sundquist, K.] Lund Univ, Ctr Primary Hlth Care Res, Malmo, Sweden.
RP Kendler, KS (reprint author), Virginia Commonwealth Univ, Virginia Inst Psychiat & Behav Genet, Box 980126, Richmond, VA 23298 USA.
EM Kenneth.Kendler@vcuhealth.org
RI Kendler, Kenneth/AAF-2876-2019
FU National Institute of Alcohol Abuse and AlcoholismUnited States
   Department of Health & Human ServicesNational Institutes of Health (NIH)
   - USANIH National Institute on Alcohol Abuse & Alcoholism (NIAAA)
   [R01AA023534]; Swedish Research CouncilSwedish Research Council
   [K2012-70X-15428-08-3, 2012-2378, 2014-10134]; Swedish Research Council
   for Health, Working Life and WelfareSwedish Research CouncilSwedish
   Research Council for Health Working Life & Welfare (Forte) [2013-1836];
   FORTESwedish Research CouncilSwedish Research Council for Health Working
   Life & Welfare (Forte) [2014-0804]; Region Skane
FX This project was supported by the grant R01AA023534 from the National
   Institute of Alcohol Abuse and Alcoholism, the Swedish Research Council
   (K2012-70X-15428-08-3), the Swedish Research Council for Health, Working
   Life and Welfare (In Swedish: Forte; Reg. no.: 2013-1836), the Swedish
   Research Council (2012-2378; 2014-10134) and FORTE (2014-0804) as well
   as ALF funding from Region Skane awarded.
NR 63
TC 5
Z9 5
U1 2
U2 37
PU CAMBRIDGE UNIV PRESS
PI NEW YORK
PA 32 AVENUE OF THE AMERICAS, NEW YORK, NY 10013-2473 USA
SN 0033-2917
EI 1469-8978
J9 PSYCHOL MED
JI Psychol. Med.
PD OCT
PY 2016
VL 46
IS 13
BP 2759
EP 2770
DI 10.1017/S0033291716001409
PG 12
WC Psychology, Clinical; Psychiatry; Psychology
SC Psychology; Psychiatry
GA DY8DF
UT WOS:000385358000008
PM 27443147
OA Green Accepted
DA 2020-02-16
ER

PT J
AU Hollanders, JJ
   van der Pal, SM
   Verkerk, PH
   Rotteveel, J
   Fihken, MJJ
AF Hollanders, Jonneke J.
   van der Pal, Sylvia M.
   Verkerk, Paul H.
   Rotteveel, Joost
   Fihken, Martijn J. J.
CA Dutch POPS-19 Collaborative Study
TI Transient hypothyroxinemia of prematurity and problem behavior in young
   adulthood
SO PSYCHONEUROENDOCRINOLOGY
LA English
DT Article
DE Hypothyroxinemia of prematurity; Hypothyroxinemia; Prematurity;
   Behavior; Problem behavior; Behavioral problems; Adolescence; Young
   adults
ID LOW-BIRTH-WEIGHT; THYROID-FUNCTION; PRETERM INFANTS; NEONATAL
   HYPOTHYROXINEMIA; GESTATIONAL-AGE; EARLY-PREGNANCY; IODINE INTAKE;
   FOLLOW-UP; THYROXINE; HORMONE
AB Introduction: Preterm newborns are at risk of developing transient hypothyroxinemia of prematurity (THoP), which has been associated with subsequent neurodevelopmental impairments. Behavioral outcomes at adult age after THoP have never been reported.
   Aim: To examine whether there is an association between THoP and problem behavior at young adult age.
[truncated: 1,320,051 more chars]
