# Supplementary material for: Mapping Phenomena Relevant to Adolescent Emotion Regulation: A Text-Mining Systematic Review
Source: Adolesc Res Rev. 2021 May 21;7(1):127–39. doi: 10.1007/s40894-021-00160-7 (PMC8138847; doi:10.1007/s40894-021-00160-7)
Supplement: Supplementary file 1 — Supplementary file1 (ZIP 54379 kb) [file 40894_2021_160_MOESM1_ESM.zip › veni_sysrev-master/recs/savedrecs8.txt]

FN Clarivate Analytics Web of Science
VR 1.0
PT J
AU Montagna, A
   Nosarti, C
AF Montagna, Anita
   Nosarti, Chiara
TI Socio-Emotional Development Following Very Preterm Birth: Pathways to
   Psychopathology
SO FRONTIERS IN PSYCHOLOGY
LA English
DT Review
DE preterm; socio-emotional; brain; pain; stress; parenting
ID YOUNG-ADULTS BORN; SOCIAL-EMOTIONAL DEVELOPMENT; PRESCHOOL-CHILDREN
   BORN; PERINATAL RISK-FACTORS; SCHOOL-AGE-CHILDREN; BEHAVIORAL OUTCOMES;
   JOINT ATTENTION; WEIGHT INFANTS; INTERNALIZING BEHAVIORS;
   INDIVIDUAL-DIFFERENCES
AB Very preterm birth (VPT; <32 weeks of gestation) has been associated with an increased risk to develop cognitive and socio-emotional problems, as well as with increased vulnerability to psychiatric disorder, both with childhood and adult onset. Socio-emotional impairments that have been described in VPT individuals include diminished social competence and self-esteem, emotional dysregulation, shyness and timidity. However, the etiology of socio-emotional problems in VPT samples and their underlying mechanisms are far from understood. To date, research has focused on the investigation of both biological and environmental risk factors associated with socio-emotional problems, including structural and functional alterations in brain areas involved in processing emotions and social stimuli, perinatal stress and pain and parenting strategies. Considering the complex interplay of the aforementioned variables, the review attempts to elucidate the mechanisms underlying the association between very preterm birth, socio-emotional vulnerability and psychopathology. After a comprehensive overview of the socio-emotional impairments associated with VPT birth, three main models of socio-emotional development are presented and discussed. These focus on biological vulnerability, early life adversities and parenting, respectively. To conclude, a developmental framework is used to consider different pathways linking VPT birth to psychopathology, taking into account the interaction between medical, biological, and psychosocial factors.
C1 [Montagna, Anita] Kings Coll London, St Thomas Hosp, Ctr Developing Brain, Dept Perinatal Imaging & Hlth, London, England.
   [Nosarti, Chiara] Kings Coll London, Inst Psychiat Psychol & Neurosci, Dept Psychosis Studies, London, England.
RP Nosarti, C (reprint author), Kings Coll London, Inst Psychiat Psychol & Neurosci, Dept Psychosis Studies, London, England.
EM chiara.nosarti@kcl.ac.uk
FU Medical Research Council, UKMedical Research Council UK (MRC)
   [MR/K004867/1, MR/K0006355/1]; Medical Research CouncilMedical Research
   Council UK (MRC) [MR/K006355/1, 1577340, MR/K004867/1]
FX The study was supported by the Medical Research Council, UK (ref.
   MR/K004867/1 and MR/K0006355/1). We thank the National Institute for
   Health Research (NIHR) Biomedical Research Centre at South London,
   Maudsley NHS Foundation Trust, Centre for the Developing Brain, Division
   of Imaging Sciences and Biomedical Engineering, King's College London,
   King's Health Partners, and St. Thomas' Hospital for their continuing
   support.
NR 219
TC 53
Z9 53
U1 2
U2 62
PU FRONTIERS MEDIA SA
PI LAUSANNE
PA AVENUE DU TRIBUNAL FEDERAL 34, LAUSANNE, CH-1015, SWITZERLAND
SN 1664-1078
J9 FRONT PSYCHOL
JI Front. Psychol.
PD FEB 12
PY 2016
VL 7
AR 80
DI 10.3389/fpsyg.2016.00080
PG 23
WC Psychology, Multidisciplinary
SC Psychology
GA DD6DW
UT WOS:000370015500001
PM 26903895
OA DOAJ Gold, Green Published
DA 2020-02-16
ER

PT J
AU Goldberg, A
   Wiseman, H
AF Goldberg, Alon
   Wiseman, Hadas
TI Parental resolution and the adolescent's health and adjustment: The case
   of adolescents with type 1 diabetes
SO SOCIAL WORK IN HEALTH CARE
LA English
DT Article
DE Adolescents; diabetes; externalizing problems; internalizing problems;
   parenting; resolution of diagnosis
ID PSYCHOSOCIAL ADJUSTMENT; CHILD VULNERABILITY; MOTHERS RESOLUTION;
   GLYCEMIC CONTROL; DIAGNOSIS; OVERPROTECTION; PREADOLESCENTS; MELLITUS;
   STRESS
AB This study examines the association between parents' resolution of their adolescent child's diagnosis of type 1 diabetes and the health and mental adjustment of the adolescents themselves. Parents of 75 adolescents with type 1 diabetes were interviewed using the Reaction to Diagnosis Interview. Parents and adolescents completed questionnaires regarding the child's physical health, self-management of the disease, and behavioral and emotional problems. Physicians reported adolescents' HbA1c levels. Results showed that adolescents whose fathers were resolved with the diagnosis exhibited better diabetes self-management and adolescents whose mothers were resolved with the diagnosis exhibited fewer internalizing and externalizing problems. The findings highlight the different role of mothers and fathers in the treatment of adolescents with diabetes and provide a basis for clinical intervention that focuses not only on adolescent health, but also on parental state of mind regarding the resolution with the disease.
C1 [Goldberg, Alon; Wiseman, Hadas] Univ Haifa, Fac Educ, Dept Counseling & Human Dev, IL-31999 Haifa, Israel.
RP Goldberg, A (reprint author), Tel Hai Coll, Fac Educ, Dept Counseling & Human Dev, IL-12210 Upper Galilee, Israel.
EM goldbergim@gmail.com
FU Maccabi Institute of Health Services Research, Israel
FX The study was funded by a grant of the Maccabi Institute of Health
   Services Research, Israel, and was carried out in cooperation with Prof.
   Naim Shehadeh, director of the Pediatric Diabetes and Obesity Clinic at
   Rambam Medical Center, and Dr. Hadassah Guttmann, director of the
   Maccabi Healthcare Services, Northern District Diabetes and
   Endocrinology Institute, Israel.
NR 35
TC 3
Z9 3
U1 1
U2 12
PU ROUTLEDGE JOURNALS, TAYLOR & FRANCIS LTD
PI ABINGDON
PA 2-4 PARK SQUARE, MILTON PARK, ABINGDON OX14 4RN, OXON, ENGLAND
SN 0098-1389
EI 1541-034X
J9 SOC WORK HEALTH CARE
JI Soc. Work Health Care
PD FEB 7
PY 2016
VL 55
IS 2
BP 87
EP 100
DI 10.1080/00981389.2015.1073209
PG 14
WC Social Work
SC Social Work
GA DI8WM
UT WOS:000373783100001
PM 26684497
DA 2020-02-16
ER

PT J
AU Chiappedi, M
   Baschenis, IMC
AF Chiappedi, Matteo
   Baschenis, Ilaria M. C.
TI Specific learning disorders and anxiety: a matter of school experience?
SO MINERVA PEDIATRICA
LA English
DT Article
DE Learning Disorders; Anxiety; Schools
ID READING DIFFICULTIES; ADOLESCENTS; DYSLEXIA; CHILDREN
AB BACKGROUND: Specific learning disorders (SLDs) are a group of neuropsychological disorders which reduce a child's ability to read and/or write and/or use numbers. Internalizing disorders, and in particular anxiety, has been reported as a relatively common comorbidity in children with reading difficulties. We conducted this study in order to test if school experience (in terms of perceived support from the teacher) is associated with the development of anxiety.
   METHODS: Twenty patients with SLDs (age: 8-13) were compared to 32 healthy subjects of the same age. All subjects filled the scale to measure anxiety derived from the Self-Administered Psychiatric Scales for Children and Adolescents (SAFA); results were compared using non-parametric statistics after verifying that scores were not normally distributed.
   RESULTS: Patients more often had a clinically significant level of anxiety (Mann Whitney U Test; P<0.001). We found a significant inverse correlation between a school experience perceived as positive and anxiety (Spearman's rho=- 0.925; P<0.001), while no significant correlation was found for sex, age, timeliness of diagnosis or time since diagnosis.
   CONCLUSION: Although these findings need to be confirmed in prospective studies, the role of school experience for children with SLDs seems highly relevant also for their psychological well-being.
C1 [Chiappedi, Matteo] C Mondino Natl Neurol Inst, Child Neuropsychiat Unit, Via Mondino 2, Pavia, Italy.
   [Baschenis, Ilaria M. C.] Don Carlo Gnocchi Fdn, Child Rehabil Unit, Milan, Italy.
RP Chiappedi, M (reprint author), C Mondino Natl Neurol Inst, Child Neuropsychiat Unit, Via Mondino 2, Pavia, Italy.
EM matteo.chiappedi@mondino.it
RI Chiappedi, Matteo/AAB-2226-2019
NR 33
TC 2
Z9 2
U1 3
U2 17
PU EDIZIONI MINERVA MEDICA
PI TURIN
PA CORSO BRAMANTE 83-85 INT JOURNALS DEPT., 10126 TURIN, ITALY
SN 0026-4946
EI 1827-1715
J9 MINERVA PEDIATR
JI Minerva Pediat.
PD FEB
PY 2016
VL 68
IS 1
BP 51
EP 55
PG 5
WC Pediatrics
SC Pediatrics
GA DY2TQ
UT WOS:000384945400008
PM 25243500
DA 2020-02-16
ER

PT J
AU Andrade, C
AF Andrade, Chittaranjan
TI Use of Acetaminophen (Paracetamol) During Pregnancy and the Risk of
   Autism Spectrum Disorder in the Offspring
SO JOURNAL OF CLINICAL PSYCHIATRY
LA English
DT Article
ID THE-COUNTER MEDICATIONS; IN-UTERO EXPOSURE; METHODOLOGICAL
   CONSIDERATIONS; CHILDHOOD NEURODEVELOPMENT; ASSOCIATIONS; ANNOTATIONS;
   DRUGS
AB Acetaminophen (paracetamol) is available over the counter in most countries and is widely considered to be safe for use during pregnancy; studies report gestational exposures to acetaminophen that lie in the 46%-65% range. Acetaminophen influences inflammatory and immunologic mechanisms and may predispose to oxidative stress; these and other effects are hypothesized to have the potential to compromise neurodevelopment in the fetal and infant brain. Two ecological studies suggested that population-level trends in the use of acetaminophen were associated with trends in the incidence/prevalence of autism; one of these studies specifically examined acetaminophen use during pregnancy. One large prospective observational cohort study found that gestational exposure to acetaminophen (especially when the duration of exposure was 28 days or more) was associated with motor milestone delay, gross and fine motor impairments, communication impairment, impairments in internalizing and externalizing behaviors, and hyperactivity, all at age 3 years; however, social and emotional developmental behaviors were mostly unaffected. A very recent large cohort study with a 12.7-year follow-up found that gestational exposure to acetaminophen was associated with an increased risk of autism spectrum disorder, but only when a hyperkinetic disorder was also present. In the light of existing data associating acetaminophen use during pregnancy and subsequent risk of attention-deficit/hyperactivity disorder, this new finding suggests that the predisposition, if any, is toward the hyperkinetic syndrome rather than to autism. In summary, the empirical data are very limited, but whatever empirical data exist do not support the suggestion that the use of acetaminophen during pregnancy increases the risk of autism in the offspring. (C) Copyright 2016 Physicians Postgraduate Press, Inc
C1 [Andrade, Chittaranjan] Natl Inst Mental Hlth & Neurosci, Dept Psychopharmacol, Bangalore, Karnataka, India.
RP Andrade, C (reprint author), Natl Inst Mental Hlth & Neurosci, Dept Psychopharmacol, Bangalore, Karnataka, India.
EM candrade@psychiatrist.com
NR 15
TC 7
Z9 7
U1 0
U2 15
PU PHYSICIANS POSTGRADUATE PRESS
PI MEMPHIS
PA P O BOX 752870, MEMPHIS, TN 38175-2870 USA
SN 0160-6689
EI 1555-2101
J9 J CLIN PSYCHIAT
JI J. Clin. Psychiatry
PD FEB
PY 2016
VL 77
IS 2
BP E152
EP E154
DI 10.4088/JCP.16f10637
PG 3
WC Psychology, Clinical; Psychiatry
SC Psychology; Psychiatry
GA DQ5MJ
UT WOS:000379249200004
PM 26930528
OA Bronze
DA 2020-02-16
ER

PT J
AU Guendelman, MD
   Owens, EB
   Galan, C
   Gard, A
   Hinshaw, SP
AF Guendelman, Maya D.
   Owens, Elizabeth B.
   Galan, Chardee
   Gard, Arianna
   Hinshaw, Stephen P.
TI Early-adult correlates of maltreatment in girls with
   attention-deficit/hyperactivity disorder: Increased risk for
   internalizing symptoms and suicidality
SO DEVELOPMENT AND PSYCHOPATHOLOGY
LA English
DT Article
ID DEFICIT HYPERACTIVITY DISORDER; ADOLESCENT SUBSTANCE USE; PROSPECTIVE
   FOLLOW-UP; EATING ATTITUDES TEST; CHILDHOOD MALTREATMENT; INDEPENDENT
   PREDICTORS; HOUSEHOLD DYSFUNCTION; CONDUCT DISORDER; MULTIPLE FORMS;
   MENTAL-HEALTH
AB We examined whether maltreatment experienced in childhood and/or adolescence prospectively predicts young adult functioning in a diverse and well-characterized sample of females with childhood-diagnosed attention-deficit/hyperactivity disorder (N = 140). Participants were part of a longitudinal study and carefully evaluated in childhood, adolescence, and young adulthood (M-age = 9.6, 14.3, and 19.7 years, respectively), with high retention rates across time. A thorough review of multisource data reliably established maltreatment status for each participant (M-kappa = 0.78). Thirty-two (22.9%) participants experienced at least one maltreatment type (physical abuse, sexual abuse, or neglect). Criterion variables included a broad array of young adult measures of functioning gleaned from multiple-source, multiple-informant instruments. With stringent statistical control of demographic, prenatal, and family status characteristics as well as baseline levels of the criterion variable in question, maltreated participants were significantly more impaired than nonmaltreated participants with respect to self-harm (suicide attempts), internalizing symptomatology (anxiety and depression), eating disorder symptomatology, and well-being (lower overall self-worth). Effect sizes were medium. Comprising the first longitudinal evidence linking maltreatment with key young adult life impairments among a carefully diagnosed and followed sample of females with attention-deficit/hyperactivity disorder, these findings underscore the clinical importance of trauma experiences within this population.
C1 [Guendelman, Maya D.; Owens, Elizabeth B.; Hinshaw, Stephen P.] Univ Calif Berkeley, 2205 Tolman Hall, Berkeley, CA 94720 USA.
   [Galan, Chardee] Univ Pittsburgh, Pittsburgh, PA 15260 USA.
   [Gard, Arianna] Univ Michigan, Ann Arbor, MI 48109 USA.
RP Guendelman, MD (reprint author), Univ Calif Berkeley, 2205 Tolman Hall, Berkeley, CA 94720 USA.
EM mguendelman@berkeley.edu
RI Zamora, Cristina Cuesta/E-2864-2016
OI Zamora, Cristina Cuesta/0000-0003-1121-9561; Gard,
   Arianna/0000-0001-5770-8972
FU National Institute of Mental HealthUnited States Department of Health &
   Human ServicesNational Institutes of Health (NIH) - USANIH National
   Institute of Mental Health (NIMH) [45064]
FX This research was supported by funding from National Institute of Mental
   Health Grant 45064 (to S.P.H.) and a Berkeley Fellowship (to M.D.G.). We
   gratefully acknowledge the young women who participated in this
   longitudinal investigation, their caregivers, and the many graduate
   students and staff who have made this research possible. We also thank
   Jarrod Butler, Ronald Sahyouni, Mariah Tate, and Allison Briscoe-Smith.
NR 92
TC 11
Z9 11
U1 0
U2 20
PU CAMBRIDGE UNIV PRESS
PI NEW YORK
PA 32 AVENUE OF THE AMERICAS, NEW YORK, NY 10013-2473 USA
SN 0954-5794
EI 1469-2198
J9 DEV PSYCHOPATHOL
JI Dev. Psychopathol.
PD FEB
PY 2016
VL 28
IS 1
BP 1
EP 14
DI 10.1017/S0954579414001485
PG 14
WC Psychology, Developmental
SC Psychology
GA DK6DS
UT WOS:000375013300001
PM 25723055
OA Green Accepted
DA 2020-02-16
ER

PT J
AU Brock, RL
   Kochanska, G
AF Brock, Rebecca L.
   Kochanska, Grazyna
TI Interparental conflict, children's security with parents, and long-term
   risk of internalizing problems: A longitudinal study from ages 2 to 10
SO DEVELOPMENT AND PSYCHOPATHOLOGY
LA English
DT Article
ID EMOTIONAL SECURITY; MARITAL CONFLICT; PSYCHIATRIC-DISORDERS; FAMILY
   RELATIONSHIPS; EARLY-CHILDHOOD; ADJUSTMENT; ATTACHMENT; SYMPTOMS;
   ANXIETY; REPRESENTATIONS
AB Although the negative impact of marital conflict on children has been amply documented, few studies have examined the process of risk in a long-term, longitudinal design. We examined parent-child attachment security as a mechanism that may account for the impact of interparental conflict on children's long-term risk of internalizing problems. Sixty-two community mothers, fathers, and children were followed from ages 2 to 10. Parents reported on their conflicts when their children were 2. Trained observers produced parent-child attachment security scores (Attachment Q-Set, Waters, 1987), based on lengthy naturalistic observations of the child with each parent. Parents rated children's internalizing problems at age 10. A conditional process model and bootstrap approach were implemented to examine conditional indirect effects of conflict on child internalizing problems through attachment security for girls versus boys. Maladaptive marital conflict (destructive strategies, severity of arguments) increased internalizing problems 8 years later due to the undermined security for girls, whereas negative emotional aftermath of conflict (unresolved, lingering tension) increased internalizing problems for both boys and girls. The emotional aftermath of conflict is often overlooked, yet it appears to be a key dimension influencing emotional security in the family system, with significant consequences for children's development.
C1 [Brock, Rebecca L.; Kochanska, Grazyna] Univ Iowa, Iowa City, IA 52242 USA.
RP Brock, RL (reprint author), Univ Iowa, Dept Psychol, 11 Seashore Hall East, Iowa City, IA 52242 USA.
EM rebecca-brock@uiowa.edu
RI Brock, Rebecca/L-4570-2013
OI Brock, Rebecca/0000-0001-7826-6421
FU NICHDUnited States Department of Health & Human ServicesNational
   Institutes of Health (NIH) - USANIH Eunice Kennedy Shriver National
   Institute of Child Health & Human Development (NICHD) [R01 HD069171];
   NIMHUnited States Department of Health & Human ServicesNational
   Institutes of Health (NIH) - USANIH National Institute of Mental Health
   (NIMH) [R01 MH63096, K02 MH01446]; Stuit Professorship
FX This research was funded by grants from the NICHD (R01 HD069171), the
   NIMH (R01 MH63096 and K02 MH01446), and a Stuit Professorship (to G.K.).
   We thank Lea Boldt, Sanghag Kim, Jessica O'Bleness, Jarilyn Akabogu, and
   Jeung Eun Yoon for their contributions to data collection, coding, and
   file management; Kristian Markon, Rick Hoyle, and Kristopher J. Preacher
   for statistical consultation; Mark Cummings for helpful guidance; and
   the participants in the Family Study for their commitment to this
   research.
NR 63
TC 26
Z9 27
U1 2
U2 48
PU CAMBRIDGE UNIV PRESS
PI NEW YORK
PA 32 AVENUE OF THE AMERICAS, NEW YORK, NY 10013-2473 USA
SN 0954-5794
EI 1469-2198
J9 DEV PSYCHOPATHOL
JI Dev. Psychopathol.
PD FEB
PY 2016
VL 28
IS 1
BP 45
EP 54
DI 10.1017/S0954579415000279
PG 10
WC Psychology, Developmental
SC Psychology
GA DK6DS
UT WOS:000375013300004
PM 25797703
OA Green Accepted
DA 2020-02-16
ER

PT J
AU Martinez-Torteya, C
   Bogat, GA
   Levendosky, AA
   Von Eye, A
AF Martinez-Torteya, Cecilia
   Bogat, G. Anne
   Levendosky, Alytia A.
   Von Eye, Alexander
TI The influence of prenatal intimate partner violence exposure on
   hypothalamic-pituitary-adrenal axis reactivity and childhood
   internalizing and externalizing symptoms
SO DEVELOPMENT AND PSYCHOPATHOLOGY
LA English
DT Article
ID CORTISOL STRESS-REACTIVITY; ALPHA-AMYLASE REACTIVITY; SALIVARY CORTISOL;
   DOMESTIC VIOLENCE; HPA-AXIS; INDIVIDUAL-DIFFERENCES; PSYCHOSOCIAL
   STRESS; MATERNAL STRESS; FETAL ORIGINS; MENTAL-HEALTH
AB This prospective longitudinal study examines the long-term influence of intimate partner violence (IPV) exposure in utero. We hypothesized that (a) prenatal IPV increases risk for internalizing and externalizing problems as well as for a profile of dysregulated cortisol reactivity, and (b) patterns of cortisol hyper- and hyporeactivity are differentially associated with internalizing and externalizing problems. The participants were 119 10-year-old children. Their mothers reported their IPV experiences and distress during pregnancy. Child and maternal reports of internalizing and externalizing problems as well as lifetime IPV exposure were obtained. Salivary cortisol was assessed at baseline, 20 min, and 40 min after challenge. The results partially supported our hypotheses: Exposure to IPV during pregnancy predicted child-reported internalizing and externalizing problems, mother ratings of child externalizing problems, and a profile of high cortisol secretion before and after stress challenge. The results were significant above and beyond the influence of maternal distress during pregnancy and IPV that occurred during the child's life. In addition, a profile of high cortisol secretion was associated with maternal reports of child internalizing behaviors. Findings support the growing consensus that prenatal stress can lead to lasting disruptions in adaptation and highlight the need for more longitudinal examinations of prenatal IPV exposure.
C1 [Martinez-Torteya, Cecilia] Depaul Univ, Chicago, IL 60614 USA.
   [Martinez-Torteya, Cecilia; Bogat, G. Anne; Levendosky, Alytia A.; Von Eye, Alexander] Michigan State Univ, E Lansing, MI 48824 USA.
RP Martinez-Torteya, C (reprint author), Depaul Univ, Dept Psychol, 2219 Kenmore Ave, Chicago, IL 60614 USA.
EM cmart121@depaul.edu
OI Martinez-Torteya, Cecilia/0000-0002-5204-4705
FU Blue Cross Blue Shield of Michigan Foundation; International Society for
   Traumatic Stress Studies; American Psychological Association; American
   Psychological Foundation/COGDOP; Michigan State University; Society for
   Research in Child Development
FX Support for this research was provided by grants (to G.A.B., A.A.L.,
   A.v.E., and W. S. Davidson) and research awards from the Blue Cross Blue
   Shield of Michigan Foundation, the International Society for Traumatic
   Stress Studies, the American Psychological Association, the American
   Psychological Foundation/COGDOP, Michigan State University, and the
   Society for Research in Child Development. The authors thank the mothers
   and children who participated in this research.
NR 112
TC 19
Z9 19
U1 0
U2 17
PU CAMBRIDGE UNIV PRESS
PI NEW YORK
PA 32 AVENUE OF THE AMERICAS, NEW YORK, NY 10013-2473 USA
SN 0954-5794
EI 1469-2198
J9 DEV PSYCHOPATHOL
JI Dev. Psychopathol.
PD FEB
PY 2016
VL 28
IS 1
BP 55
EP 72
DI 10.1017/S0954579415000280
PG 18
WC Psychology, Developmental
SC Psychology
GA DK6DS
UT WOS:000375013300005
PM 25851078
DA 2020-02-16
ER

PT J
AU Roos, LE
   Fisher, PA
   Shaw, DS
   Kim, HK
   Neiderhiser, JM
   Reiss, D
   Natsuaki, MN
   Leve, LD
AF Roos, Leslie E.
   Fisher, Philip A.
   Shaw, Daniel S.
   Kim, Hyoun K.
   Neiderhiser, Jenae M.
   Reiss, David
   Natsuaki, Misake N.
   Leve, Leslie D.
TI Inherited and environmental influences on a childhood co-occurring
   symptom phenotype: Evidence from an adoption study
SO DEVELOPMENT AND PSYCHOPATHOLOGY
LA English
DT Article
ID EXTERNALIZING BEHAVIOR PROBLEMS; EARLY ADOLESCENT PSYCHOPATHOLOGY;
   MATERNAL DEPRESSION; INTERNALIZING SYMPTOMS; ANTISOCIAL-BEHAVIOR;
   PARENTING PRACTICES; EMOTION REGULATION; ANXIETY; CHILDREN; RISK
AB Risk factors for the childhood development of co-occurring internalizing and externalizing symptoms are not well understood, despite a high prevalence and poor clinical outcomes associated with this co-occurring phenotype. We examined inherited and environmental risk factors for co-occurring symptoms in a sample of children adopted at birth and their birth mothers and adoptive mothers (N = 293). Inherited risk factors (i.e., birth mothers' processing speed and internalizing symptoms) and environmental risk factors (i.e., adoptive mothers' processing speed, internalizing symptoms, and uninvolved parenting) were examined as predictors for the development of internalizing-only, externalizing-only, or co-occurring symptoms using structural equation modeling. Results suggested a unique pattern of predictive factors for the co-occurring phenotype, with risk conferred by adoptive mothers' uninvolved parenting, birth mothers' slower processing speed, and the birth mothers' slower processing speed in tandem with adoptive mothers' higher internalizing symptoms. Additional analyses indicated that when co-occurring-symptom children were incorporated into internalizing and externalizing symptom groups, differential risk factors for externalizing and internalizing symptoms emerged. The findings suggest that spurious results may be found when children with co-occurring symptoms are not examined as a unique phenotypic group.
C1 [Roos, Leslie E.; Fisher, Philip A.; Leve, Leslie D.] Univ Oregon, Eugene, OR 97403 USA.
   [Shaw, Daniel S.] Univ Pittsburgh, Pittsburgh, PA 15260 USA.
   [Kim, Hyoun K.] Oregon Social Learning Ctr, Eugene, OR USA.
   [Neiderhiser, Jenae M.] Penn State Univ, University Pk, PA 16802 USA.
   [Reiss, David] Yale Univ, New Haven, CT 06520 USA.
   [Natsuaki, Misake N.] Univ Calif Riverside, Riverside, CA 92521 USA.
RP Roos, LE (reprint author), Univ Oregon, Dept Psychol, 416 LISB, Eugene, OR 97403 USA.
EM lroos@uoregon.edu
FU NICHDUnited States Department of Health & Human ServicesNational
   Institutes of Health (NIH) - USANIH Eunice Kennedy Shriver National
   Institute of Child Health & Human Development (NICHD) [R01 HD042608];
   NIDAUnited States Department of Health & Human ServicesNational
   Institutes of Health (NIH) - USANIH National Institute on Drug Abuse
   (NIDA); OBSSR, NIH, US PHS; NIMH, NIH, US PHS [R01 MH092118]; NIDA,
   NIMHUnited States Department of Health & Human ServicesNational
   Institutes of Health (NIH) - USANIH National Institute of Mental Health
   (NIMH)NIH National Institute on Drug Abuse (NIDA) [R01 DA020585]; NIDA,
   NIH, US PHS [P50 DA035763]
FX This project was supported by Grant R01 HD042608 from NICHD, NIDA, and
   OBSSR, NIH, US PHS (Principal investigator [PI] years 1-5: D.R.; PI
   years 6-10: L.D.L.); Grant R01 MH092118 from NIMH, NIH, US PHS (to
   J.M.N. and L.D.L.); Grant R01 DA020585 from NIDA, NIMH and OBSSR, NIH,
   US PHS (to J.M.N.); and Grant P50 DA035763 from NIDA, NIH, US PHS (to
   Patricia Chamberlain and P.A.F.). The content is solely the
   responsibility of the authors and does not necessarily represent the
   official views of the Eunice Kennedy Shriver NICHD or the NIH. We thank
   the birth parents and adoptive families who participated in this study
   and the adoption agencies who helped with the recruitment of study
   participants. We gratefully acknowledge Rand Conger, John Reid, Xiaojia
   Ge, Jody Ganiban, and Laura Scaramella for their contributions to the
   larger study.
NR 85
TC 3
Z9 3
U1 0
U2 11
PU CAMBRIDGE UNIV PRESS
PI NEW YORK
PA 32 AVENUE OF THE AMERICAS, NEW YORK, NY 10013-2473 USA
SN 0954-5794
EI 1469-2198
J9 DEV PSYCHOPATHOL
JI Dev. Psychopathol.
PD FEB
PY 2016
VL 28
IS 1
BP 111
EP 125
DI 10.1017/S0954579415000322
PG 15
WC Psychology, Developmental
SC Psychology
GA DK6DS
UT WOS:000375013300009
PM 25851306
OA Green Accepted
DA 2020-02-16
ER

PT J
AU Musci, RJ
   Masyn, KE
   Benke, K
   Maher, B
   Uhl, G
   Ialongo, NS
AF Musci, Rashelle J.
   Masyn, Katherine E.
   Benke, Kelly
   Maher, Brion
   Uhl, George
   Ialongo, Nicholas S.
TI The effects of the interplay of genetics and early environmental risk on
   the course of internalizing symptoms from late childhood through
   adolescence
SO DEVELOPMENT AND PSYCHOPATHOLOGY
LA English
DT Article
ID STRESSFUL LIFE EVENTS; REPORTED ANXIOUS SYMPTOMS; STATE-OCCASION MODEL;
   1ST-GRADE CHILDREN; DIFFERENTIAL SUSCEPTIBILITY; OFFSPRING
   PSYCHOPATHOLOGY; PREVENTIVE INTERVENTIONS; DEPRESSIVE SYMPTOMS; ADMIXED
   POPULATIONS; PARENTAL DIVORCE
AB Internalizing symptoms during adolescence and beyond is a major public health concern, particularly because severe symptoms can lead to the diagnosis of a number of serious psychiatric conditions. This study utilizes a unique sample with a complex statistical method in order to explore Gene x Environment interactions found in internalizing symptoms during adolescence. Data for this study were drawn from a longitudinal prevention intervention study (n = 798) of Baltimore city school children. Internalizing symptom data were collected using self-report and blood or saliva samples genotyped using Affymetrix 6.0 microarrays. A major depression polygenic score was created for each individual using information from the major depressive disorder Psychiatric Genetics Consortium and used as a predictor in a latent trait-state-occasion model. The major depressive disorder polygenic score was a significant predictor of the stable latent trait variable, which captures time-independent phenotypic variability. In addition, an early childhood stressor of death or divorce was a significant predictor of occasion-specific variables. A Gene x Environment interaction was not a significant predictor of the latent trait or occasion variables. These findings support the importance of genetics on the stable latent trait portion of internalizing symptoms across adolescence.
C1 [Musci, Rashelle J.; Benke, Kelly; Maher, Brion; Ialongo, Nicholas S.] Johns Hopkins Univ, Bloomberg Sch Publ Hlth, 624 North Broadway,Room 841, Baltimore, MD 21205 USA.
   [Masyn, Katherine E.] Harvard Univ, Grad Sch Educ, Cambridge, MA 02138 USA.
RP Musci, RJ (reprint author), Johns Hopkins Univ, Bloomberg Sch Publ Hlth, 624 North Broadway,Room 841, Baltimore, MD 21205 USA.
EM rmusci1@jhu.edu
FU National Institute of Mental HealthUnited States Department of Health &
   Human ServicesNational Institutes of Health (NIH) - USANIH National
   Institute of Mental Health (NIMH) [MH057005, T32MH018834]; Maternal and
   Child Health Bureau [T71MC08054]; National Institute on Drug AbuseUnited
   States Department of Health & Human ServicesNational Institutes of
   Health (NIH) - USANIH National Institute on Drug Abuse (NIDA)
   [R37DA11796]
FX This work was supported by grants from the National Institute of Mental
   Health (MH057005 and T32MH018834), the Maternal and Child Health Bureau
   (T71MC08054), and the National Institute on Drug Abuse (R37DA11796).
NR 90
TC 5
Z9 5
U1 2
U2 13
PU CAMBRIDGE UNIV PRESS
PI NEW YORK
PA 32 AVENUE OF THE AMERICAS, NEW YORK, NY 10013-2473 USA
SN 0954-5794
EI 1469-2198
J9 DEV PSYCHOPATHOL
JI Dev. Psychopathol.
PD FEB
PY 2016
VL 28
IS 1
BP 225
EP 237
DI 10.1017/S0954579415000401
PG 13
WC Psychology, Developmental
SC Psychology
GA DK6DS
UT WOS:000375013300017
PM 25936925
DA 2020-02-16
ER

PT J
AU Parent, J
   Mckee, LG
   Forehand, R
AF Parent, Justin
   Mckee, Laura G.
   Forehand, Rex
TI Seesaw Discipline: The Interactive Effect of Harsh and Lax Discipline on
   Youth Psychological Adjustment
SO JOURNAL OF CHILD AND FAMILY STUDIES
LA English
DT Article
DE Dysfunctional discipline; Seesaw parenting; Externalizing problems;
   Internalizing problems
ID RANDOMIZED CONTROLLED-TRIAL; MECHANICAL TURK; PREVENTIVE INTERVENTION;
   RISK-FACTORS; PARENTAL DISCIPLINE; CORPORAL PUNISHMENT; MATERNAL
   DEPRESSION; CONDUCT PROBLEMS; CHILD-BEHAVIOR; FAMILY
AB Although extant research documents the negative consequences of harsh and lax discipline for youth, little empirical attention has been devoted to understanding the impact when parents utilize both strategies. As such, the current study was designed to explore the interaction of harsh and lax discipline on youth internalizing and externalizing symptoms in three developmental periods (early childhood, middle childhood, and adolescence). Participants were 615 parents (55 % female) and one of their 3-17 year old children (45 % female). Parents provided reports of their harsh and lax parenting tactics as well as offspring internalizing and externalizing symptoms. Multiple linear regression analyses were utilized to examine the relations between the interaction of harsh and lax parenting on youth symptoms. The interaction between harsh and lax discipline was significantly related to youth internalizing, but not externalizing, problems in the both the young and middle childhood samples and marginally significant in the adolescence sample: seesaw discipline-a novel construct indicative of high levels of both harsh and lax discipline-was associated with the highest levels of youth internalizing problems. Parents who engage in seesaw parenting have children and adolescents who are more likely to evidence internalizing symptoms. Such findings may inform prevention and intervention efforts that target dysfunctional discipline.
C1 [Parent, Justin; Forehand, Rex] Univ Vermont, Dept Psychol Sci, 2 Colchester Ave, Burlington, VT 05405 USA.
   [Mckee, Laura G.] Univ Georgia, 305 Sanford Dr, Athens, GA 30602 USA.
RP Parent, J (reprint author), Univ Vermont, Dept Psychol Sci, 2 Colchester Ave, Burlington, VT 05405 USA.
EM jmparent@uvm.edu
RI Parent, Justin/M-2422-2019
OI Forehand, Rex/0000-0002-5954-4032
FU Child and Adolescent Psychology Training and Research, Inc. (CAPTR);
   NICHDUnited States Department of Health & Human ServicesNational
   Institutes of Health (NIH) - USANIH Eunice Kennedy Shriver National
   Institute of Child Health & Human Development (NICHD) [F31HD082858]; 
   [RO1HD064723];  [R01MH100377]
FX This research was supported by the Child and Adolescent Psychology
   Training and Research, Inc. (CAPTR). The first author is supported by
   NICHD F31HD082858. Rex Forehand is supported by RO1HD064723 and
   R01MH100377. The content is solely the responsibility of the authors and
   does not necessarily represent the official views of the National
   Institutes of Health.
NR 85
TC 6
Z9 6
U1 0
U2 23
PU SPRINGER
PI NEW YORK
PA 233 SPRING ST, NEW YORK, NY 10013 USA
SN 1062-1024
EI 1573-2843
J9 J CHILD FAM STUD
JI J. Child Fam. Stud.
PD FEB
PY 2016
VL 25
IS 2
BP 396
EP 406
AR UNSP 406
DI 10.1007/s10826-015-0244-1
PG 11
WC Family Studies; Psychology, Developmental; Psychiatry
SC Family Studies; Psychology; Psychiatry
GA DI5YN
UT WOS:000373576500004
PM 26997854
OA Green Accepted
DA 2020-02-16
ER

PT J
AU Inguglia, C
   Ingoglia, S
   Liga, F
   Lo Coco, A
   Lo Cricchio, MG
   Musso, P
   Cheah, CSL
   Gutow, MR
   Lim, HJ
AF Inguglia, Cristiano
   Ingoglia, Sonia
   Liga, Francesca
   Lo Coco, Alida
   Lo Cricchio, Maria Grazia
   Musso, Pasquale
   Cheah, Charissa S. L.
   Gutow, Mindy R.
   Lim, Hui Jun
TI Parenting Dimensions and Internalizing Difficulties in Italian and US
   Emerging Adults: The Intervening Role of Autonomy and Relatedness
SO JOURNAL OF CHILD AND FAMILY STUDIES
LA English
DT Article
DE Parental control; Culture as moderator; Emerging adulthood; Parental
   autonomy support; Intervening variables
ID SELF-DETERMINATION THEORY; PSYCHOLOGICAL CONTROL; PHYSICAL-EDUCATION;
   NEED SATISFACTION; SUPPORT; ADOLESCENTS; DEPRESSION; MOTIVATION;
   INDEPENDENCE; METAANALYSIS
AB The present study examined the associations between emerging adults' perceived parental psychological control and autonomy support, and their autonomy, relatedness and internalizing difficulties in Italy and the U.S. The participants included 494 Italian and 414 U.S. college students, between 18 and 28 years of age (Mean = 21.58, SD = 2.18). Our findings showed that dependency-oriented psychological control had no significant direct associations with autonomy, relatedness or internalizing difficulties. Moreover, the association between parental autonomy support and internalizing problems was fully intervened by autonomy and relatedness, whereas the association between achievement-oriented psychological control and anxiety and depressive symptoms was partially intervened by autonomy and relatedness. Finally, although parental psychological control and autonomy support had similar effects on maladjustment across the two countries, relatedness appeared to play a more central role as an intervening variable for anxiety in the Italian group than in the U.S. group. Overall, our findings highlighted the importance of examining parents' contributions to emerging adults' internalizing problems via autonomy support and psychological control across cultures.
C1 [Inguglia, Cristiano; Ingoglia, Sonia; Lo Coco, Alida; Lo Cricchio, Maria Grazia; Musso, Pasquale] Univ Palermo, Dept Psychol Educ & Training Sci, Palermo, Italy.
   [Liga, Francesca] Univ Messina, Dept Human & Social Sci, Messina, Italy.
   [Cheah, Charissa S. L.; Lim, Hui Jun] Univ Maryland Baltimore Cty, Dept Psychol, Baltimore, MD 21228 USA.
   [Gutow, Mindy R.] Cent New Mexico Community Coll, Albuquerque, NM USA.
RP Inguglia, C (reprint author), Univ Palermo, Dept Psychol Educ & Training Sci, Palermo, Italy.
EM cristiano.inguglia@unipa.it
RI Ingoglia, Sonia/A-2455-2016; Inguglia, Cristiano/H-3729-2019; Liga,
   Francesca/G-9862-2016; Musso, Pasquale/M-1332-2016; Cricchio, Maria
   Grazia Lo/B-1244-2018
OI Ingoglia, Sonia/0000-0002-7272-7976; Inguglia,
   Cristiano/0000-0002-4454-1998; Liga, Francesca/0000-0001-7074-6711;
   Musso, Pasquale/0000-0002-4725-6551; Cricchio, Maria Grazia
   Lo/0000-0001-5605-5682
NR 65
TC 21
Z9 23
U1 1
U2 16
PU SPRINGER
PI NEW YORK
PA 233 SPRING ST, NEW YORK, NY 10013 USA
SN 1062-1024
EI 1573-2843
J9 J CHILD FAM STUD
JI J. Child Fam. Stud.
PD FEB
PY 2016
VL 25
IS 2
BP 419
EP 431
AR UNSP 431
DI 10.1007/s10826-015-0228-1
PG 13
WC Family Studies; Psychology, Developmental; Psychiatry
SC Family Studies; Psychology; Psychiatry
GA DI5YN
UT WOS:000373576500006
DA 2020-02-16
ER

PT J
AU Northerner, LM
   Trentacosta, CJ
   McLear, CM
AF Northerner, Laura M.
   Trentacosta, Christopher J.
   McLear, Caitlin M.
TI Negative Affectivity Moderates Associations Between Cumulative Risk and
   At-Risk Toddlers' Behavior Problems
SO JOURNAL OF CHILD AND FAMILY STUDIES
LA English
DT Article
DE Temperament; Cumulative risk; Behavior problems; At-risk families;
   Toddlers
ID LOW-INCOME FAMILIES; SLEEP PROBLEMS; INFANT TEMPERAMENT;
   PRESCHOOL-CHILDREN; EMOTIONAL-PROBLEMS; EARLY-CHILDHOOD; FOLLOW-UP;
   ADOLESCENT; PREDICTORS; QUESTIONNAIRE
AB This study examined cumulative risk, temperament traits, and their interplay as predictors of internalizing, externalizing, and sleep problems in at-risk toddlers. Participants were 104 low-income mother-toddler dyads recruited from women, infants, and children sites in a large city. The sample was primarily African American, and mothers were 21 years of age or younger at the child's birth. The dyads were assessed when the toddlers were approximately 18 months old and again at 24 months of age. Though all toddlers were from low-income families with young mothers, the families varied in the degree to which other contextual risk factors were present. A cumulative risk index was calculated based on five contextual factors: maternal education, neighborhood dangerousness, social support, household overcrowding and single parenting. In multiple regressions, cumulative risk predicted sleep and externalizing problems. In addition, negative affectivity predicted all three domains of problem behaviors, effortful control predicted fewer externalizing problems, and surgency predicted fewer internalizing problems. Moreover, low negative affectivity buffered the association between cumulative risk and both internalizing and sleep problems. These findings suggest that it is important to consider children's temperament traits in conjunction with the constellation of family risks when designing prevention programs to reduce the prevalence of behavior problems early in life.
C1 [Northerner, Laura M.; Trentacosta, Christopher J.; McLear, Caitlin M.] Wayne State Univ, Dept Psychol, 5057 Woodward Ave,7th Floor, Detroit, MI 48202 USA.
RP Northerner, LM (reprint author), Wayne State Univ, Dept Psychol, 5057 Woodward Ave,7th Floor, Detroit, MI 48202 USA.
EM lnortherner@wayne.edu
OI Trentacosta, Christopher/0000-0002-2419-3391
FU National Institute of Mental Health of National Institutes of Health
   [K01MH082926]
FX This research was supported by grant K01MH082926 from the National
   Institute of Mental Health of the National Institutes of Health to
   Christopher J. Trentacosta. The content is solely the responsibility of
   the authors and does not necessarily represent the official views of the
   National Institutes of Health. The authors thank Rebecca Wheeler, the
   research assistants of the Family Emotion Lab, and the participating
   families for making the research possible.
NR 49
TC 8
Z9 8
U1 0
U2 17
PU SPRINGER
PI NEW YORK
PA 233 SPRING ST, NEW YORK, NY 10013 USA
SN 1062-1024
EI 1573-2843
J9 J CHILD FAM STUD
JI J. Child Fam. Stud.
PD FEB
PY 2016
VL 25
IS 2
BP 691
EP 699
DI 10.1007/s10826-015-0248-x
PG 9
WC Family Studies; Psychology, Developmental; Psychiatry
SC Family Studies; Psychology; Psychiatry
GA DI5YN
UT WOS:000373576500030
PM 26924917
OA Green Accepted
DA 2020-02-16
ER

PT J
AU Leventhal, AM
   Strong, DR
   Sussman, S
   Kirkpatrick, MG
   Unger, JB
   Barrington-Trimis, JL
   Audrain-McGovern, J
AF Leventhal, Adam M.
   Strong, David R.
   Sussman, Steve
   Kirkpatrick, Matthew G.
   Unger, Jennifer B.
   Barrington-Trimis, Jessica L.
   Audrain-McGovern, Janet
TI Psychiatric comorbidity in adolescent electronic and conventional
   cigarette use
SO JOURNAL OF PSYCHIATRIC RESEARCH
LA English
DT Article
DE Adolescents; Electronic cigarettes; Smoking; Mental health; Comorbidity
ID MOOD DISORDER QUESTIONNAIRE; ANXIETY SENSITIVITY; DISTRESS TOLERANCE;
   SMOKING; VALIDATION; DEPRESSION; SCALE; IMPULSIVITY; SYMPTOMS; NICOTINE
AB The popularity of electronic (e-) cigarettes has greatly increased recently, particularly in adolescents. However, the extent of psychiatric comorbidity with adolescent e-cigarette use and dual use of conventional (combustible) and e-cigarettes is unknown. This study characterized psychiatric comorbidity in adolescent conventional and e-cigarette use. Ninth grade students attending high schools in Los Angeles, CA (M age = 14) completed self-report measures of conventional/e-cigarette use, emotional disorders, substance use/problems, and transdiagnostic psychiatric phenotypes consistent with the NIMH-Research Domain Criteria Initiative. Outcomes were compared by lifetime use of: (1) neither conventional nor e- cigarettes (non-use; N = 2557, 77.3%); (2) e-cigarettes only (N = 412, 12.4%); (3) conventional cigarettes only (N = 152, 4.6%); and (4) conventional and e-cigarettes (dual use; N = 189, 5.6%). In comparison to adolescents who used conventional cigarettes only, e-cigarette only users reported lower levels of internalizing syndromes (depression, generalized anxiety, panic, social phobia, and obsessive-compulsive disorder) and transdiagnostic phenotypes (i.e., distress intolerance, anxiety sensitivity, rash action during negative affect). Depression, panic disorder, and anhedonia were higher in e-cigarette only vs. non-users. For several externalizing outcomes (mania, rash action during positive affect, alcohol drug use/abuse) and anhedonia, an ordered pattern was observed, whereby comorbidity was lowest in non-users, moderate in single product users (conventional or e-cigarette), and highest in dual users. These findings: (1) raise question of whether emotionally-healthier ('lower-risk') adolescents who are not interested in conventional cigarettes are being attracted to e-cigarettes; (2) indicate that research, intervention, and policy dedicated to adolescent tobacco-psychiatric comorbidity should distinguish conventional cigarette, e-cigarette, and dual use. (C) 2015 Elsevier Ltd. All rights reserved.
C1 [Leventhal, Adam M.; Sussman, Steve; Kirkpatrick, Matthew G.; Unger, Jennifer B.; Barrington-Trimis, Jessica L.] Univ So Calif, Keck Sch Med, Dept Prevent Med, Los Angeles, CA 90033 USA.
   [Leventhal, Adam M.; Sussman, Steve] Univ So Calif, Dept Psychol, Los Angeles, CA 90089 USA.
   [Strong, David R.] Univ Calif San Diego, Sch Med, Dept Family Med & Publ Hlth, San Diego, CA 92103 USA.
   [Audrain-McGovern, Janet] Univ Penn, Dept Psychiat, Perelman Sch Med, Philadelphia, PA 19104 USA.
   [Sussman, Steve] Univ So Calif, Sch Social Work, Los Angeles, CA 90089 USA.
RP Leventhal, AM (reprint author), Univ So Calif, Keck Sch Med, 2250 Alcazar St CSC 240, Los Angeles, CA 90033 USA.
EM adam.leventhal@usc.edu
OI Unger, Jennifer/0000-0001-9064-6603
FU National Institutes of HealthUnited States Department of Health & Human
   ServicesNational Institutes of Health (NIH) - USA [R01-DA033296]
FX This research was supported by National Institutes of Health Grant
   R01-DA033296, and the funding agency had no role in the design or
   execution of the study.
NR 47
TC 49
Z9 49
U1 1
U2 31
PU PERGAMON-ELSEVIER SCIENCE LTD
PI OXFORD
PA THE BOULEVARD, LANGFORD LANE, KIDLINGTON, OXFORD OX5 1GB, ENGLAND
SN 0022-3956
EI 1879-1379
J9 J PSYCHIATR RES
JI J. Psychiatr. Res.
PD FEB
PY 2016
VL 73
BP 71
EP 78
DI 10.1016/j.jpsychires.2015.11.008
PG 8
WC Psychiatry
SC Psychiatry
GA DI1JD
UT WOS:000373251500009
PM 26688438
OA Green Accepted
DA 2020-02-16
ER

PT J
AU Vafai, Y
   Steinberg, JR
   Shenassa, ED
AF Vafai, Yassaman
   Steinberg, Julia R.
   Shenassa, Edmond D.
TI Maternal postpartum depressive symptoms and infant externalizing and
   internalizing behaviors
SO INFANT BEHAVIOR & DEVELOPMENT
LA English
DT Article
DE Postpartum depressive symptoms; Infancy; Externalizing and internalizing
   behaviors
ID POSTNATAL DEPRESSION; CHILD-DEVELOPMENT; RISK-FACTORS; HEALTH;
   PSYCHOPATHOLOGY; INTERVENTION; INSECURITY; ATTACHMENT; DISORDERS;
   EDUCATION
AB Maternal postpartum depression has been shown to be one of the main predictors of externalizing and internalizing behaviors in toddlers and adolescents. Research suggests that presence of such behaviors can be observed as early as infancy. The current study uses longitudinal data from 247 mothers to examine the relationship between postpartum depressive symptoms at 8 weeks and the infant's externalizing and internalizing behaviors at 12 months. In unadjusted linear regression models, there were associations between postpartum depressive symptoms and infant externalizing behaviors (beta = 0.082, SE = 0.032, p = 0.012) and internalizing behaviors (beta = 0.111, SE = 0.037, p = 0.003). After controlling for potential confounding factors, including maternal age, race, education, home ownership, smoking status in the postpartum period, marital status, parenting stress, and happiness from becoming a parent, the associations between postpartum depressive symptoms and infant externalizing (beta = 0.051, SE = 0.034, p = 0.138) and internalizing behaviors (beta = 0.077, SE = 0.040, p = 0.057) were reduced and became non-significant. Furthermore, in these models the total amount of variance explained was 17.2% (p < 0.0001) for externalizing behaviors and 10.5% (p < 0.01) for internalizing behaviors; the only significant predictor of externalizing behaviors was maternal age (beta = -0.074, SE = 0.030, p = 0.014), and of internalizing behaviors was white non-Hispanic ethnicity (beta = -1.33, SE = 0.378, p = 0.0005). A combined effect of the confounding factors seems to explain the finding of no significant independent association between postpartum depressive symptoms and infant externalizing and internalizing behaviors. (C) 2015 Elsevier Inc. All rights reserved.
C1 [Vafai, Yassaman; Steinberg, Julia R.; Shenassa, Edmond D.] Univ Maryland, Sch Publ Hlth, Dept Family Sci, Maternal & Child Hlth Program, College Pk, MD 20742 USA.
   [Shenassa, Edmond D.] Univ Maryland, Sch Publ Hlth, Dept Epidemiol & Biostat, College Pk, MD 20742 USA.
   [Shenassa, Edmond D.] Univ Maryland, Sch Med, Dept Epidemiol, Baltimore, MD 21201 USA.
   [Shenassa, Edmond D.] Brown Univ, Sch Publ Hlth, Dept Epidemiol, Providence, RI 02912 USA.
RP Vafai, Y (reprint author), Univ Maryland, Sch Publ Hlth, Dept Family Sci, Maternal & Child Hlth Program, College Pk, MD 20742 USA.
EM yvafai@umd.edu
FU Maternal and Child Health Bureau, Department of Health and Human
   Services [R40MC03600-01-00]; Flight Attendants Medical Research
   Association
FX Data for this study was supported by Grant #R40MC03600-01-00 from the
   Maternal and Child Health Bureau, Department of Health and Human
   Services and by grants from Flight Attendants Medical Research
   Association to Dr. Shenassa.
NR 71
TC 5
Z9 6
U1 1
U2 18
PU ELSEVIER SCIENCE INC
PI NEW YORK
PA STE 800, 230 PARK AVE, NEW YORK, NY 10169 USA
SN 0163-6383
EI 1879-0453
J9 INFANT BEHAV DEV
JI Infant Behav. Dev.
PD FEB
PY 2016
VL 42
BP 119
EP 127
DI 10.1016/j.infbeh.2015.12.002
PG 9
WC Psychology, Developmental
SC Psychology
GA DG9FV
UT WOS:000372389100013
PM 26800212
DA 2020-02-16
ER

PT J
AU Brown, S
   Fite, PJ
   Stone, K
   Bortolato, M
AF Brown, Shaquanna
   Fite, Paula J.
   Stone, Katie
   Bortolato, Marco
TI Accounting for the associations between child maltreatment and
   internalizing problems: The role of alexithymia
SO CHILD ABUSE & NEGLECT
LA English
DT Article
DE Child maltreatment; Alexithymia; Depression; Anxiety; Loneliness;
   Internalizing problems
ID MAXIMUM-LIKELIHOOD-ESTIMATION; FEELINGS QUESTIONNAIRE; EMERGING
   ADULTHOOD; MAJOR DEPRESSION; COMMUNITY SAMPLE; SEXUAL-ABUSE; MISSING
   DATA; HPA-AXIS; ANXIETY; TRAUMA
AB Internalizing difficulties are one of the most widely documented consequences of child maltreatment. However, there is a need for studies delineating the factors that account for this association. Despite research showing that alexithymia is associated with both child maltreatment and internalizing problems, the role of alexithymia in the link between child maltreatment and internalizing problems has not received much attention in the literature. The current study evaluated whether a history of child maltreatment was associated with symptoms of depression, anxiety, and loneliness in emerging adulthood, and whether alexithymia partially accounted for these associations. Participants included 339 emerging adults ranging between 18 and 25 years of age (M=19.00, SD=1.26, 51.3% male). Exposure to child maltreatment (i.e., physical abuse, physical neglect, sexual abuse, emotional abuse, and emotional neglect) was positively associated with depression, anxiety, and loneliness symptoms. Tests of indirect effects suggested that associations between emotional neglect and symptoms of depression, anxiety, and loneliness were partially explained by alexithymia. However, alexithymia did not account for any other associations between the remaining four maltreatment types and internalizing problems. Findings highlight the need for further evaluation of the factors that might account for associations between child maltreatment and internalizing difficulties. Future directions and implications for interventions are reviewed. (C) 2015 Elsevier Ltd. All rights reserved.
C1 [Brown, Shaquanna; Fite, Paula J.; Stone, Katie] Univ Kansas, Dole Human Dev Ctr 2009, Clin Child Psychol Program, 1000 Sunnyside Ave, Lawrence, KS 66045 USA.
   [Brown, Shaquanna; Fite, Paula J.; Stone, Katie] Univ Kansas, Dole Human Dev Ctr 2009, Consortium Translat Res Aggress & Drug Abuse ConT, 1000 Sunnyside Ave, Lawrence, KS 66045 USA.
   [Bortolato, Marco] Univ Kansas, Dept Pharmacol & Toxicol, 5040 Malott Hall,1251 Wescoe Hall Rd, Lawrence, KS 66045 USA.
   [Bortolato, Marco] Univ Kansas, ConTRADA, 5040 Malott Hall,1251 Wescoe Hall Rd, Lawrence, KS 66045 USA.
RP Brown, S (reprint author), Univ Kansas, Dole Human Dev Ctr 2009, Clin Child Psychol Program, 1000 Sunnyside Ave, Lawrence, KS 66045 USA.; Brown, S (reprint author), Univ Kansas, Dole Human Dev Ctr 2009, Consortium Translat Res Aggress & Drug Abuse ConT, 1000 Sunnyside Ave, Lawrence, KS 66045 USA.
RI Bortolato, Marco/J-3772-2014
OI Bortolato, Marco/0000-0002-4498-9637
FU University of Kansas Strategic Initiative Grant; National Institute of
   HealthUnited States Department of Health & Human ServicesNational
   Institutes of Health (NIH) - USA [R01 MH104603-01]
FX The present manuscript was supported by a University of Kansas Strategic
   Initiative Grant, as well as the National Institute of Health grant R01
   MH104603-01 (to MB).
NR 75
TC 9
Z9 10
U1 2
U2 20
PU PERGAMON-ELSEVIER SCIENCE LTD
PI OXFORD
PA THE BOULEVARD, LANGFORD LANE, KIDLINGTON, OXFORD OX5 1GB, ENGLAND
SN 0145-2134
EI 1873-7757
J9 CHILD ABUSE NEGLECT
JI Child Abuse Negl.
PD FEB
PY 2016
VL 52
BP 20
EP 28
DI 10.1016/j.chiabu.2015.12.008
PG 9
WC Family Studies; Psychology, Social; Social Work
SC Family Studies; Psychology; Social Work
GA DG3ER
UT WOS:000371952800004
PM 26774529
DA 2020-02-16
ER

PT J
AU Hiraoka, R
   Crouch, JL
   Reo, G
   Wagner, MF
   Milner, JS
   Skowronski, JJ
AF Hiraoka, Regina
   Crouch, Julie L.
   Reo, Gim
   Wagner, Michael F.
   Milner, Joel S.
   Skowronski, John J.
TI Borderline personality features and emotion regulation deficits are
   associated with child physical abuse potential
SO CHILD ABUSE & NEGLECT
LA English
DT Article
DE Parenting; Child maltreatment; Personality disorder
ID DIALECTICAL BEHAVIOR-THERAPY; REGULATION SCALE; NEGATIVE AFFECT;
   MSI-BPD; DISORDER; DYSREGULATION; DIFFICULTIES; AGGRESSION; VALIDITY;
   MOTHERS
AB The present study extends prior research examining the association between borderline personality disorder (BPD) features and child physical abuse (CPA) risk. We hypothesized that: (1) high CPA risk parents (compared to low CPA risk parents) would more often report clinically elevated levels of BPD features; (2) high CPA risk parents with elevated BPD features would represent a particularly high-risk subgroup; and (3) the association between elevated BPD features and CPA risk would be partially explained by emotion regulation difficulties. General population parents (N = 106; 41.5% fathers) completed self-report measures of BPD features, CPA risk, and emotion regulation difficulties. Results support the prediction that BPD features are more prevalent among high (compared to low) CPA risk parents. Among the parents classified as high CPA risk (n = 45), one out of three (33.3%) had elevated BPD features. In contrast, none of the 61 low CPA risk parents reported elevated BPD symptoms. Moreover, 100% of the parents with elevated BPD features (n = 15) were classified as high-risk for CPA. As expected, high CPA risk parents with elevated BPD features (compared to high CPA risk parents with low BPD features) obtained significantly higher scores on several Child Abuse Potential Inventory scales, including the overall abuse scale (d = 1.03). As predicted, emotion regulation difficulties partially explained the association between BPD features and CPA risk. Findings from the present study suggest that a subset of high CPA risk parents in the general population possess clinically significant levels of BPD symptoms and these parents represent an especially high-risk subgroup. Interventions designed to address BPD symptoms, including emotion regulation difficulties, appear to be warranted in these cases. (C) 2015 Published by Elsevier Ltd.
C1 [Hiraoka, Regina; Crouch, Julie L.; Reo, Gim; Wagner, Michael F.; Milner, Joel S.; Skowronski, John J.] No Illinois Univ, Ctr Study Family Violence & Sexual Assault, De Kalb, IL 60115 USA.
RP Crouch, JL (reprint author), No Illinois Univ, Ctr Study Family Violence & Sexual Assault, De Kalb, IL 60115 USA.
NR 45
TC 6
Z9 6
U1 0
U2 17
PU PERGAMON-ELSEVIER SCIENCE LTD
PI OXFORD
PA THE BOULEVARD, LANGFORD LANE, KIDLINGTON, OXFORD OX5 1GB, ENGLAND
SN 0145-2134
EI 1873-7757
J9 CHILD ABUSE NEGLECT
JI Child Abuse Negl.
PD FEB
PY 2016
VL 52
BP 177
EP 184
DI 10.1016/j.chiabu.2015.10.023
PG 8
WC Family Studies; Psychology, Social; Social Work
SC Family Studies; Psychology; Social Work
GA DG3ER
UT WOS:000371952800020
PM 26754570
DA 2020-02-16
ER

PT J
AU Ezell, J
   Shui, A
   Sanders, K
   Veenstra-VanderWeele, J
AF Ezell, Jordan
   Shui, Amy
   Sanders, Kevin
   Veenstra-VanderWeele, Jeremy
TI Pattern of Diagnosis and Co-occurring Symptoms in Adopted Children With
   Autism Spectrum Disorder
SO PEDIATRICS
LA English
DT Article
ID CATCH-UP; SLEEP; PREVALENCE
AB OBJECTIVES: To determine whether adopted children with autism spectrum disorder (ASD) differ from the general ASD population in terms of diagnosis, internalizing and externalizing behaviors, sleep problems, and medications.
   METHODS: We studied 163 adoptees in the Autism Speaks Autism Treatment Network (ATN) in comparison with 5624 nonadopted ATN participants (aged 1.5-17.6 years; mean [SD] = 6.2 [3.4] years). Gender, age, race, ethnicity, IQ, and categorical Diagnostic and Statistical Manual of Mental Disorders, Fourth Edition, ASD diagnosis were tested for differences by group (adopted versus nonadopted) by using independent-samples t tests for continuous variables and Fisher's exact tests for categorical variables. Logistic or linear regression models were used to examine the association between adoption status and several outcome variables, after controlling for covariates.
   RESULTS: After controlling for demographics and diagnosis, there were significant differences in group characteristics, including greater propensity for externalizing behavior (P < .001), internalizing behavior (P = .001), and sleep problems (P < .001) in the adopted population. Adoptees were also prescribed psychotropic medications (P < .001) more often than the nonadoptees. Adoptees received a diagnosis of pervasive developmental disorder-not otherwise specified significantly more frequently than controls (odds ratio = 1.8; CI = 1.3-2.5; P < .001), despite no significant difference in symptoms on standardized measures.
   CONCLUSIONS: These results suggest that the population of adopted children with ASD differs from the general ASD population both with regard to diagnostic subtype and co-occurring behavioral problems. Future research should evaluate the contributions of specific factors associated with adoption such as biological family history, pregnancy history, early childhood experience, and age at adoption.
C1 [Ezell, Jordan; Sanders, Kevin] Vanderbilt Univ, Dept Pediat, 221 Kirkland Hall, Nashville, TN 37235 USA.
   [Shui, Amy] Massachusetts Gen Hosp, Boston, MA 02114 USA.
   [Veenstra-VanderWeele, Jeremy] Columbia Univ, Dept Psychiat, New York, NY USA.
   [Veenstra-VanderWeele, Jeremy] New York State Psychiat Inst & Hosp, New York, NY 10032 USA.
RP Veenstra-VanderWeele, J (reprint author), 1051 Riverside Dr,Mail Unit 78, New York, NY 10025 USA.
EM jv2511@columbia.edu
FU US Department of Health and Human Services, Health Resources and
   Services Administration, Maternal and Child Health Research
   ProgramUnited States Department of Health & Human ServicesUnited States
   Health Resources & Service Administration (HRSA) [UA3 MC11054]
FX This activity was supported by Autism Speaks and cooperative agreement
   UA3 MC11054 through the US Department of Health and Human Services,
   Health Resources and Services Administration, Maternal and Child Health
   Research Program to the Massachusetts General Hospital. This work was
   conducted through the Autism Speaks Autism Treatment Network.
NR 40
TC 0
Z9 0
U1 0
U2 12
PU AMER ACAD PEDIATRICS
PI ELK GROVE VILLAGE
PA 141 NORTH-WEST POINT BLVD,, ELK GROVE VILLAGE, IL 60007-1098 USA
SN 0031-4005
EI 1098-4275
J9 PEDIATRICS
JI Pediatrics
PD FEB
PY 2016
VL 137
SU 2
BP S90
EP S97
DI 10.1542/peds.2015-2851G
PG 8
WC Pediatrics
SC Pediatrics
GA DF5LR
UT WOS:000371393700006
PM 26908482
OA Bronze
DA 2020-02-16
ER

PT J
AU Jerud, AB
   Pruitt, LD
   Zoellner, LA
   Feeny, NC
AF Jerud, Alissa B.
   Pruitt, Larry D.
   Zoellner, Lori A.
   Feeny, Norah C.
TI The effects of prolonged exposure and sertraline on emotion regulation
   in individuals with posttraumatic stress disorder
SO BEHAVIOUR RESEARCH AND THERAPY
LA English
DT Article
DE Emotion regulation; PTSD; Prolonged exposure; Sertraline; Treatment
ID REGULATION DIFFICULTIES; CHILDHOOD ABUSE; PTSD; ASSOCIATION;
   DYSREGULATION; SURVIVORS; EFFICACY; TRAUMA; MOOD
AB The effects of current posttraumatic stress disorder (PTSD) interventions on emotion regulation are relatively unknown. Many conceptualize trisD as a disorder of emotion dysregulation, and clinicians often fear that emotion regulation impairments will not change with stand-alone PTSD treatments, particularly for individuals with pre-existing emotion regulation difficulties. The present study examined changes in emotion regulation (expressive suppression, cognitive reappraisal, negative mood regulation) with prolonged exposure (PE) therapy or sertraline, specifically examining whether those with higher pre-existing emotion regulation difficulties improved over treatment on these indices. Individuals with chronic PTSD (N = 200) received 10 weeks of PE or sertraline and were followed through 6-month follow-up. Emotion regulation was assessed at pre- and post-treatment and at 3- and 6-month follow-up. Individuals with poorer initial emotion regulation showed greater improvement on all indices of emotion regulation, regardless of which treatment they received. Changes occurred during active treatment and were maintained over follow-up. These findings have both theoretical and clinical implications, arguing that emotion regulation is not impaired across all individuals with PTSD and that PE and sertraline effectively address emotion regulation difficulties. (C) Published by Elsevier Ltd.
C1 [Jerud, Alissa B.; Pruitt, Larry D.; Zoellner, Lori A.] Univ Washington, Dept Psychol, Guthrie Hall,Box 351525, Seattle, WA 98195 USA.
   [Feeny, Norah C.] Case Western Reserve Univ, Dept Psychol Sci, Mather Mem 103,10900 Euclid Ave, Cleveland, OH 44106 USA.
RP Jerud, AB (reprint author), Univ Washington, Dept Psychol, Guthrie Hall,Box 351525, Seattle, WA 98195 USA.
EM aworly@u.washington.edu
OI Pruitt, Larry/0000-0001-6925-7830
FU NIHUnited States Department of Health & Human ServicesNational
   Institutes of Health (NIH) - USA [R01MH066347, R01MH066348]
FX This manuscript was supported in part by NIH grants R01MH066347 (PI:
   Zoellner) and R01MH066348 (PI: Feeny) and sertraline supplied by Pfizer,
   Inc.
NR 37
TC 12
Z9 13
U1 0
U2 11
PU PERGAMON-ELSEVIER SCIENCE LTD
PI OXFORD
PA THE BOULEVARD, LANGFORD LANE, KIDLINGTON, OXFORD OX5 1GB, ENGLAND
SN 0005-7967
EI 1873-622X
J9 BEHAV RES THER
JI Behav. Res. Ther.
PD FEB
PY 2016
VL 77
BP 62
EP 67
DI 10.1016/j.brat.2015.12.002
PG 6
WC Psychology, Clinical
SC Psychology
GA DE8PR
UT WOS:000370899200008
PM 26723004
OA Green Accepted
DA 2020-02-16
ER

PT J
AU Fosco, GM
   Van Ryzin, MJ
   Connell, AM
   Stormshak, EA
AF Fosco, Gregory M.
   Van Ryzin, Mark J.
   Connell, Arin M.
   Stormshak, Elizabeth A.
TI Preventing Adolescent Depression With the Family Check-Up: Examining
   Family Conflict as a Mechanism of Change
SO JOURNAL OF FAMILY PSYCHOLOGY
LA English
DT Article
DE Family Check-Up; family-centered prevention; adolescent depression;
   family conflict; mechanism of family intervention
ID COGNITIVE-BEHAVIORAL TREATMENT; RANDOMIZED CONTROLLED-TRIAL; SUBSTANCE
   USE; CENTERED INTERVENTION; INTERNALIZING SYMPTOMS; ANTISOCIAL-BEHAVIOR;
   MIDDLE SCHOOL; RISK; COMORBIDITY; DISORDERS
AB Family-centered prevention programs are understudied for their effects on adolescent depression, despite considerable evidence that supports their effectiveness for preventing escalation in youth problem behavior and substance use. This study was conducted with 2 overarching goals: (a) replicate previous work that has implicated the Family Check-Up (FCU), a multilevel, gated intervention model embedded in public middle schools, as an effective strategy for preventing growth in adolescent depressive symptoms and (b) test whether changes in family conflict may be an explanatory mechanism for the long-term, protective effects of the FCU with respect to adolescent depression. This trial was conducted with 593 ethnically diverse families who were randomized to intervention (offered the FCU) or middle school as usual. Complier average causal effect (CACE) analysis revealed that engagers in the FCU evidenced less growth in depressive symptoms and family conflict from 6th through 9th grade, and post hoc analyses indicated that the FCU is related to lower rates of major depressive disorder. The second set of analyses examined family conflict as a mechanism of change for families who participated in the FCU. Families who reported short-term intervention benefits had significantly less escalation in family conflict over the middle school years; in turn, growth in family conflict explained risk for adolescent depressive symptoms.
C1 [Fosco, Gregory M.] Penn State Univ, Human Dev & Family Studies, University Pk, PA 16802 USA.
   [Van Ryzin, Mark J.; Stormshak, Elizabeth A.] Univ Oregon, Child & Family Ctr, Eugene, OR 97403 USA.
   [Connell, Arin M.] Case Western Reserve Univ, Dept Psychol Sci, Cleveland, OH 44106 USA.
RP Fosco, GM (reprint author), Penn State Univ, 315-A Hlth & Human Dev East Bldg, University Pk, PA 16802 USA.
EM gmf19@psu.edu
FU National Institute on Drug AbuseUnited States Department of Health &
   Human ServicesNational Institutes of Health (NIH) - USANIH National
   Institute on Drug Abuse (NIDA) [DA018374]
FX This project was supported by Grant DA018374 from the National Institute
   on Drug Abuse to Elizabeth A. Stormshak. We gratefully acknowledge the
   contributions of the Project Alliance staff, Portland public schools,
   and the participating youth and families to the success of this project.
NR 58
TC 10
Z9 10
U1 0
U2 18
PU AMER PSYCHOLOGICAL ASSOC
PI WASHINGTON
PA 750 FIRST ST NE, WASHINGTON, DC 20002-4242 USA
SN 0893-3200
EI 1939-1293
J9 J FAM PSYCHOL
JI J. Fam. Psychol.
PD FEB
PY 2016
VL 30
IS 1
BP 82
EP 92
DI 10.1037/fam0000147
PG 11
WC Psychology, Clinical; Family Studies
SC Psychology; Family Studies
GA DF1EO
UT WOS:000371082000010
PM 26414418
OA Green Accepted
DA 2020-02-16
ER

PT J
AU Shahar, G
   Henrich, CC
AF Shahar, Golan
   Henrich, Christopher C.
TI Perceived Family Social Support Buffers Against the Effects of Exposure
   to Rocket Attacks on Adolescent Depression, Aggression, and Severe
   Violence
SO JOURNAL OF FAMILY PSYCHOLOGY
LA English
DT Article
DE political violence; adolescence; family social support; depression;
   violence
ID POSTTRAUMATIC-STRESS; PSYCHOLOGICAL IMPACT; POLITICAL-CONFLICT;
   MODERATING ROLE; TERRORISM; RESILIENCE; YOUTH; FRIENDS; HEALTH; WAR
AB The authors compared the protective effects of 3 sources of perceived social support-from family members, friends, and school personnel-on internalizing and externalizing symptoms in adolescents exposed to rocket attacks. Data were based on 362 Israeli adolescents (median age = 14), chronically exposed to rockets from the Gaza Strip, for whom robust effects of exposure on internalizing and externalizing symptoms were reported during the 2009-2010 period (Henrich & Shahar, 2013). New analyses revealed that perceived family social support assessed in 2009 buffered against the effect of exposure to rocket attacks on depression, aggression, and severe violence during 2009-2010. Findings are consistent with a human-ecological perspective exposure to political violence and encourage the employment of family-based preventive interventions in afflicted areas.
C1 [Shahar, Golan] Ben Gurion Univ Negev, Dept Psychol, 800 Ben Gurion Ave, IL-84105 Beer Sheva, Israel.
   [Henrich, Christopher C.] Georgia State Univ, Dept Psychol, Atlanta, GA 30303 USA.
RP Shahar, G (reprint author), Ben Gurion Univ Negev, Dept Psychol, 800 Ben Gurion Ave, IL-84105 Beer Sheva, Israel.
EM shaharg@bgu.ac.il
FU U.S.-Israel Binational Science Foundation (BSF)US-Israel Binational
   Science Foundation
FX This study was funded by a research grant from the U.S.-Israel
   Binational Science Foundation (BSF) to both authors.
NR 29
TC 16
Z9 16
U1 3
U2 17
PU AMER PSYCHOLOGICAL ASSOC
PI WASHINGTON
PA 750 FIRST ST NE, WASHINGTON, DC 20002-4242 USA
SN 0893-3200
EI 1939-1293
J9 J FAM PSYCHOL
JI J. Fam. Psychol.
PD FEB
PY 2016
VL 30
IS 1
BP 163
EP 168
DI 10.1037/fam0000179
PG 6
WC Psychology, Clinical; Family Studies
SC Psychology; Family Studies
GA DF1EO
UT WOS:000371082000018
PM 26690329
DA 2020-02-16
ER

PT J
AU Honkasilta, J
   Vehmas, S
   Vehkakoski, T
AF Honkasilta, Juho
   Vehmas, Simo
   Vehkakoski, Tanja
TI Self-pathologizing, self-condemning, self-liberating: Youths' accounts
   of their ADHD-related behavior
SO SOCIAL SCIENCE & MEDICINE
LA English
DT Article
DE Finland; Attention deficit hyperactivity disorder (ADHD); Account;
   Discourse analysis; Youth; Moral responsibility; Identity; Interview
ID ATTENTION-DEFICIT/HYPERACTIVITY DISORDER; INTERNATIONAL CONSENSUS
   STATEMENT; DEFICIT HYPERACTIVITY DISORDER; CHILDRENS PERSPECTIVES;
   CATEGORIES; DISCOURSE; DIAGNOSIS
AB This study analyzes the discursive construction of attention deficit hyperactivity disorder (ADHD) and self in relation to a socioculturally shared understanding of moral norms. Thirteen Finnish youth aged 11 to 16 diagnosed with ADHD were interviewed during this discourse analysis study. The youth accounted for their culturally undesirable behavior, performance and traits through three different types of accounts: (1) externalizing personal responsibility due to a compelling medical condition, (2) internalizing personal responsibility through moral self -condemnation, and (3) distancing oneself from the socially imposed stereotypes and stigmas related to ADHD. This study challenges dominant understanding of young people with a diagnosis of ADHD and contributes to our understanding of how ADHD is constructed in their lives. (C) 2015 Elsevier Ltd. All rights reserved.
C1 [Honkasilta, Juho; Vehkakoski, Tanja] Univ Jyvaskyla, Special Educ, Dept Educ, POB 35, FI-40014 Jyvaskyla, Finland.
   [Vehmas, Simo] Univ Helsinki, Dept Social Res, POB 16, FI-00014 Helsinki, Finland.
RP Honkasilta, J (reprint author), Univ Jyvaskyla, Special Educ, Dept Educ, POB 35, FI-40014 Jyvaskyla, Finland.
EM juho.honkasilta@jyu.fi; simo.vehmas@helsinki.fi; tanja.vehkakoski@jyu.fi
OI Honkasilta, Juho/0000-0001-6344-327X
NR 47
TC 14
Z9 14
U1 2
U2 13
PU PERGAMON-ELSEVIER SCIENCE LTD
PI OXFORD
PA THE BOULEVARD, LANGFORD LANE, KIDLINGTON, OXFORD OX5 1GB, ENGLAND
SN 0277-9536
J9 SOC SCI MED
JI Soc. Sci. Med.
PD FEB
PY 2016
VL 150
BP 248
EP 255
DI 10.1016/j.socscimed.2015.12.030
PG 8
WC Public, Environmental & Occupational Health; Social Sciences, Biomedical
SC Public, Environmental & Occupational Health; Biomedical Social Sciences
GA DE0HB
UT WOS:000370304600028
PM 26774711
OA Green Accepted
DA 2020-02-16
ER

PT J
AU Reuter, KE
   Melchior, LA
   Brink, AM
AF Reuter, Katherine E.
   Melchior, Lisa A.
   Brink, Amber M.
TI An intensive mental health home visiting model for two at-risk early
   childhood populations
SO CHILDREN AND YOUTH SERVICES REVIEW
LA English
DT Article
DE Child abuse prevention; Home visiting; Prenatal; Mental health
ID RANDOMIZED CONTROLLED-TRIAL; YOUNG-CHILDREN; PROGRAMS; ABUSE;
   MALTREATMENT; PREVENTION; NEGLECT; FAMILIES; BURNOUT; IMPACT
AB This study examined proximal outcomes of a mental health home visiting model for two populations at risk for child maltreatment: families with young children referred by child protective services (CPS) and at-risk pregnant women (Prenatal) referred by community agencies. Family- and caregiver-level outcomes were measured using the Family Assessment Form (FAF). Families (n = 215) showed significant improvement in all eight family functioning factors over the course of their participation in mental health home visiting services. Initially, CPS referred families (n = 84) scored higher on the FAF measure of Interactions between Caregivers, indicating greater conflict between caregivers in the family. Prenatal referred families (n = 131) were at greater risk initially on Housing. Prenatal-referred families demonstrated greater risk reduction on measures of Supports to Caregivers, Developmental Stimulation, Caregiver Personal Characteristics and Housing. In addition, all families demonstrated significant improvements in functioning on 11 of 12 items comprising the Caregiver Personal Characteristics factor. Overall, CPS-referred families scored at higher risk on items reflecting externalizing problems, while Prenatal-referred families showed greater improvement on items reflecting internalizing problems. This model was successful in reducing risk factors and promoting protective factors for CPS-referred and Prenatal at-risk families. Implications and future directions are discussed. (c) 2015 Elsevier Ltd. All rights reserved.
C1 [Reuter, Katherine E.] Providence St Johns Hlth Ctr, Child & Family Dev Ctr, 1339 20th St, Santa Monica, CA 90404 USA.
   [Melchior, Lisa A.; Brink, Amber M.] Measurement Grp LLC, 5757 Uplander Way,Suite 200, Culver City, CA 90230 USA.
   [Reuter, Katherine E.] 1210 Grant St, Santa Monica, CA 90405 USA.
RP Reuter, KE (reprint author), Providence St Johns Hlth Ctr, Child & Family Dev Ctr, 1339 20th St, Santa Monica, CA 90404 USA.
EM kereuter@aol.com; lmelchior@themeasurementgroup.com;
   abrink@themeasurementgroup.com
OI Brink, Amber/0000-0003-0225-2626
FU First 5 LA [0686]; Atlas Family Foundation; Carl and Roberta Deutsch
   Foundation; Bank of America Charitable Foundation, Inc.; Carrie Estelle
   Doheny Foundation
FX The work reported in this manuscript was supported in part by funding
   from First 5 LA (Grant #0686), the Atlas Family Foundation, the Carl and
   Roberta Deutsch Foundation, Bank of America Charitable Foundation, Inc.,
   and the Carrie Estelle Doheny Foundation to Providence Saint John's
   Health Center, Child & Family Development Center. Katherine Reuter, PhD
   was Director, Early Childhood Intervention Services at Providence Saint
   John's Health Center, Child & Family Development Center during this
   study. The conclusions presented are those of the authors and do not
   necessarily represent those of the funders. First 5 LA had a substantive
   role in the original design of the overall Partnerships for Families
   initiative and its evaluation; it was not involved in the collection,
   analysis or interpretation of data, in the writing of this manuscript or
   in the decision to submit this article for publication. The authors
   thank Tasha Boucher, LMFT of Providence Saint John's Health Center,
   Child & Family Development Center for her helpful reviews of several
   drafts of this manuscript.
NR 44
TC 3
Z9 3
U1 0
U2 7
PU PERGAMON-ELSEVIER SCIENCE LTD
PI OXFORD
PA THE BOULEVARD, LANGFORD LANE, KIDLINGTON, OXFORD OX5 1GB, ENGLAND
SN 0190-7409
EI 1873-7765
J9 CHILD YOUTH SERV REV
JI Child. Youth Serv. Rev.
PD FEB
PY 2016
VL 61
BP 22
EP 30
DI 10.1016/j.childyouth.2015.11.027
PG 9
WC Family Studies; Social Work
SC Family Studies; Social Work
GA DE2LJ
UT WOS:000370458500004
DA 2020-02-16
ER

PT J
AU Ohara, T
   Matsuura, N
AF Ohara, Takaharu
   Matsuura, Naomi
TI The characteristics of delinquent behavior and predictive factors in
   Japanese children's homes
SO CHILDREN AND YOUTH SERVICES REVIEW
LA English
DT Article
DE Children's homes; Delinquent behavior; Physical abuse; Thought problems;
   Attention problems; Japan
ID ADVERSE CHILDHOOD EXPERIENCES; SERIOUS JUVENILE-OFFENDERS; ILLICIT
   DRUG-USE; RISK-FACTORS; CORRECTIONAL FACILITY; HOUSEHOLD DYSFUNCTION;
   NEGLECTED CHILDREN; MIDDLE ADULTHOOD; MENTAL-HEALTH; ABUSE
AB The purpose of this study was to examine the risk factors of delinquent behavior in children's homes in Japan and the co-occurrence of externalizing problem behavior and internalizing problem behavior. Eight hundred and nine children (436 boys, 373 girls were recruited from such homes. Childcare workers from these homes completed sets of questionnaires. Our results found significant relationships between delinquent behavior and gender [odds ratio (OR) = 1.66; 95% confidence interval (Cl), 1.16-238], age (OR = 125; 95% CI, 1.16-135), parent-child conflict (OR = 2.79; 95% Cl, 1.45-5.36), neglect (OR = 1.43; 95% Cl, 1.03-2.11), and aggressive behavior (OR =1.10; 95% CI, 1.08-1.12). Results also showed externalizing problem behaviors and internalizing problem behaviors were associated with age (OR = 1.23; 95% Cl, 1.08-1.41), thought problems (OR = 137; 95% CI, 1.17-1.59), attention problems (OR = 1.12; 95% CI, 1.02-123), and physical abuse (OR = 3.09; 95% Cl, 1.64-5.83). Our study clarifies the predictive factors for delinquency and related internalizing behavior symptoms and externalizing behavior problems. These results indicate that children in children's homes have various problems and require multilevel intervention. Our findings may be used to improve current policies governing children's homes. (c) 2015 Elsevier Ltd. All rights reserved.
C1 [Ohara, Takaharu] Minist Hlth Labour & Welf, Natl Musashinogakuin, Tokyo, Japan.
   [Matsuura, Naomi] Tokyo Univ Social Welf, Tokyo, Japan.
RP Ohara, T (reprint author), 1030 Daimon Oozi Midoriku, Saitama, Saitama 3360963, Japan.
EM oharatakaharu@gmail.com
NR 48
TC 2
Z9 2
U1 2
U2 7
PU PERGAMON-ELSEVIER SCIENCE LTD
PI OXFORD
PA THE BOULEVARD, LANGFORD LANE, KIDLINGTON, OXFORD OX5 1GB, ENGLAND
SN 0190-7409
EI 1873-7765
J9 CHILD YOUTH SERV REV
JI Child. Youth Serv. Rev.
PD FEB
PY 2016
VL 61
BP 159
EP 164
DI 10.1016/j.childyouth.2015.12.024
PG 6
WC Family Studies; Social Work
SC Family Studies; Social Work
GA DE2LJ
UT WOS:000370458500020
DA 2020-02-16
ER

PT J
AU Rayburn, AD
   McWey, LM
   Cui, M
AF Rayburn, Allison D.
   McWey, Lenore M.
   Cui, Ming
TI The interrelationships between trauma and internalizing symptom
   trajectories among adolescents in foster care
SO CHILDREN AND YOUTH SERVICES REVIEW
LA English
DT Article
ID COMPLEX TRAUMA; CHILD-WELFARE; PSYCHIATRIC-DISORDERS;
   BEHAVIORAL-PROBLEMS; PREVALENCE; EXPOSURE; YOUTHS; PTSD
AB This study examined the interrelationships between changes in trauma and internalizing symptoms among adolescents in foster care. Using three waves of data from the National Survey of Child and Adolescent Well-Being, growth-curve analyses were conducted with a sample of 155 adolescents aged 11-15 in out-of-home care. Findings indicated that the initial level of post-traumatic stress symptoms was significantly associated with the initial level of internalizing symptoms at Wave I and decreases in post-traumatic stress symptoms were significantly associated with decreases in internalizing symptoms from Wave Ito Wave IV. Viewing trauma and internalizing symptoms as interrelated affords increased understanding of ways in which adolescents who have experienced high levels of stress express their needs. As such, it may be clinically beneficial to conduct an evaluation of trauma symptoms for adolescents in foster care, regardless of whether there has been a documented history of a traumatic event. Doing so may provide a more comprehensive view into the underlying influences of adolescent behaviors and help capture a broader clinical picture necessary for effective intervention. (C) 2016 Elsevier Ltd. All rights reserved.
C1 [Rayburn, Allison D.; McWey, Lenore M.; Cui, Ming] Florida State Univ, Dept Family & Child Sci, Tallahassee, FL 32306 USA.
RP Rayburn, AD (reprint author), Florida State Univ, 225 Sandals Bldg, Tallahassee, FL 32306 USA.
EM adr14b@my.fsu.edu
RI cui, ming/L-6608-2019
NR 28
TC 5
Z9 5
U1 1
U2 15
PU PERGAMON-ELSEVIER SCIENCE LTD
PI OXFORD
PA THE BOULEVARD, LANGFORD LANE, KIDLINGTON, OXFORD OX5 1GB, ENGLAND
SN 0190-7409
EI 1873-7765
J9 CHILD YOUTH SERV REV
JI Child. Youth Serv. Rev.
PD FEB
PY 2016
VL 61
BP 332
EP 336
DI 10.1016/j.childyouth.2016.01.006
PG 5
WC Family Studies; Social Work
SC Family Studies; Social Work
GA DE2LJ
UT WOS:000370458500041
DA 2020-02-16
ER

PT J
AU Owens, EB
   Hinshaw, SP
AF Owens, Elizabeth B.
   Hinshaw, Stephen P.
TI Childhood Conduct Problems and Young Adult Outcomes Among Women With
   Childhood Attention-Deficit/Hyperactivity Disorder (ADHD)
SO JOURNAL OF ABNORMAL PSYCHOLOGY
LA English
DT Article
DE attention-deficit/hyperactivity disorder (ADHD); longitudinal; females;
   conduct problems
ID DEFICIT HYPERACTIVITY DISORDER; PROSPECTIVE FOLLOW-UP; EARLY SCHOOL
   BEHAVIOR; ACADEMIC-ACHIEVEMENT; DEVELOPMENTAL CASCADES; DEPRESSIVE
   SYMPTOMS; SUBSTANCE USE; EDUCATIONAL-ACHIEVEMENT; ADOLESCENT DEPRESSION;
   PSYCHIATRIC-DISORDERS
AB We tested whether conduct problems predicted young adult functioning and psychiatric symptoms among women diagnosed with attention-deficit/hyperactivity disorder (ADHD) during childhood, in the context of 3 potential adolescent mediators: internalizing problems, peer rejection, and school failure and disciplinary problems. We controlled for childhood ADHD severity, IQ, and demographic factors, and in the mediational tests, for adolescent conduct problems. Data came from 140 participants in the Berkeley Girls With ADHD Longitudinal Study. We used bootstrapping methods to assess indirect effects (mediators). Both childhood, F(1, 118) change = 9.00, p = .003, R-2 change = .069, and adolescent, F(1, 109) change = 10.41, p = .002, R-2 change = .083, conduct problems were associated with worse overall functioning during young adulthood, controlling for initial ADHD severity, child IQ, and demographics. Results were similar when predicting psychiatric symptoms. Adolescent school failure and disciplinary problems mediated the relations between childhood conduct problems and both young adult functioning and externalizing problems; adolescent internalizing problems and peer conflict mediated the relation between childhood conduct problems and young adult internalizing problems. As is true for boys, childhood and adolescent conduct problems are associated with poor adult outcomes among girls with ADHD, with school failure and disciplinary problems, internalizing problems, and peer conflict functioning as mediators of these relations.
C1 [Owens, Elizabeth B.] Univ Calif Berkeley, Inst Human Dev, Berkeley, CA 94720 USA.
   [Hinshaw, Stephen P.] Univ Calif Berkeley, Dept Psychol, Berkeley, CA 94720 USA.
RP Owens, EB (reprint author), Univ Calif Berkeley, Tolman Hall,Mc 1690, Berkeley, CA 94720 USA.
EM lizowens@berkeley.edu
FU National Institute of Mental HealthUnited States Department of Health &
   Human ServicesNational Institutes of Health (NIH) - USANIH National
   Institute of Mental Health (NIMH) [45064]
FX This research was supported by National Institute of Mental Health Grant
   45064. With deep gratitude, we acknowledge the young women, as well as
   their caregivers, who have participated in this long-term investigation.
NR 85
TC 7
Z9 7
U1 1
U2 18
PU AMER PSYCHOLOGICAL ASSOC
PI WASHINGTON
PA 750 FIRST ST NE, WASHINGTON, DC 20002-4242 USA
SN 0021-843X
EI 1939-1846
J9 J ABNORM PSYCHOL
JI J. Abnorm. Psychol.
PD FEB
PY 2016
VL 125
IS 2
BP 220
EP 232
DI 10.1037/abn0000084
PG 13
WC Psychology, Clinical; Psychiatry
SC Psychology; Psychiatry
GA DD8GJ
UT WOS:000370163500007
PM 26854507
OA Green Accepted
DA 2020-02-16
ER

PT J
AU Farmer, RF
   Kosty, DB
   Seeley, JR
   Gau, JM
   Duncan, SC
   Walker, DD
   Lewinsohn, PM
AF Farmer, Richard F.
   Kosty, Derek B.
   Seeley, John R.
   Gau, Jeff M.
   Duncan, Susan C.
   Walker, Denise D.
   Lewinsohn, Peter M.
TI Association of Comorbid Psychopathology With the Duration of Cannabis
   Use Disorders
SO PSYCHOLOGY OF ADDICTIVE BEHAVIORS
LA English
DT Article
DE cannabis use disorders (CUDs); comorbidity; temporal sequencing;
   psychopathology; allostatic hypothesis
ID NATIONAL EPIDEMIOLOGIC SURVEY; CHILDHOOD BEHAVIOR PROBLEMS;
   SELF-MEDICATION HYPOTHESIS; REWARD DEFICIENCY SYNDROME;
   PSYCHIATRIC-DISORDERS; SUBSTANCE USE; HIERARCHICAL STRUCTURE; LIFETIME
   COMORBIDITY; MENTAL-DISORDERS; SOCIAL ANXIETY
AB Risk factors for the development of cannabis use disorders (CUDs) have been well-researched. Comparatively little is known, however, about factors associated with the persistence of CUDs over time. This research explored whether the temporal sequencing of comorbid psychiatric disorders in relation to the onset of the index CUD episode were associated with the length of this episode. Four comprehensive diagnostic assessments were conducted between ages 16 and 30 with a large and regionally representative community sample (n = 816), among which 173 persons were diagnosed with a lifetime CUD. In separate unadjusted analyses, any internalizing disorder and any mood disorder with onset prior to that of the index CUD episode were each significantly and negatively associated with CUD duration. These effects, however, were reduced to trend level in adjusted analyses that controlled for putative confounders. Following the onset of the index CUD episode, the subsequent occurrence of any Axis I disorder, internalizing disorder, externalizing disorder, or other substance use disorder during the index CUD episode was significantly and positively associated with the duration of that episode in both unadjusted and adjusted analyses. These findings collectively suggest that the presence of internalizing-spectrum disorders prior to the onset of the index CUD episode affords some modest protection against protracted episodes, whereas the emergence of broad-spectrum psychopathology within the index CUD episode, most notably noncannabis substance use disorders, is associated with greater disorder persistence. The relevance of these findings for various motivational models of cannabis addiction is discussed.
C1 [Farmer, Richard F.; Kosty, Derek B.; Seeley, John R.; Gau, Jeff M.; Duncan, Susan C.; Lewinsohn, Peter M.] Oregon Res Inst, 1776 Millrace Dr, Eugene, OR 97403 USA.
   [Walker, Denise D.] Univ Washington, Sch Social Work, Seattle, WA 98195 USA.
RP Farmer, RF (reprint author), Oregon Res Inst, 1776 Millrace Dr, Eugene, OR 97403 USA.
EM rfarmer@ori.org
FU National Institutes of HealthUnited States Department of Health & Human
   ServicesNational Institutes of Health (NIH) - USA [MH40501, MH50522,
   DA12951, R01DA032659]
FX National Institutes of Health Grants MH40501, MH50522, and DA12951 to
   Peter M. Lewinsohn and R01DA032659 to Richard F. Farmer and John R.
   Seeley supported this research. The content is solely the responsibility
   of the authors and does not necessarily represent the official views of
   the National Institutes of Health.
NR 75
TC 4
Z9 4
U1 0
U2 7
PU EDUCATIONAL PUBLISHING FOUNDATION-AMERICAN PSYCHOLOGICAL ASSOC
PI WASHINGTON
PA 750 FIRST ST, NE, WASHINGTON, DC 20002-4242 USA
SN 0893-164X
EI 1939-1501
J9 PSYCHOL ADDICT BEHAV
JI Psychol. Addict. Behav.
PD FEB
PY 2016
VL 30
IS 1
BP 82
EP 92
DI 10.1037/adb0000151
PG 11
WC Substance Abuse; Psychology, Multidisciplinary
SC Substance Abuse; Psychology
GA DE3ZX
UT WOS:000370570100009
PM 26766543
OA Green Accepted
DA 2020-02-16
ER

PT J
AU Liu, J
   Liu, S
   Yan, J
   Lee, E
   Mayes, L
AF Liu, Jia
   Liu, Shan
   Yan, Jin
   Lee, Elizabeth
   Mayes, Linda
TI The impact of life skills training on behavior problems in left-behind
   children in rural China: A pilot study
SO SCHOOL PSYCHOLOGY INTERNATIONAL
LA English
DT Article
DE Child behavior problems; China; left-behind children; life skills
   training
ID PREVENTION; DISORDERS; PROGRAM
AB A randomized controlled experimental pilot study was conducted in order to investigate the effect of life skills training on behavior problems in left-behind children (LBC) in rural China. Sixty-eight LBC were recruited from a middle school in rural China. The intervention group took a ten-week-long life skills training course. The Child Behavior Checklist (CBCL) and Teacher's Report Form (TRF) were used to evaluate the behavioral problems of the children at three separate intervals: Prior to the intervention, the first week following the intervention, and three months after the intervention. Children in the intervention group showed significant improvement both in the CBCL and the TRF compared to children in the control group. Significant improvements were found in the CBCL total scores, internalizing behavior, externalizing behavior and seven subscales scores (p>0.05). In TRF, similar significant improvements were found, except in internalizing behavior and the subscale of thought problems (p>0.05). The effect of intervention remained the same three months after the intervention. As a pilot study, the life skill training was found to be effective in improving behavior problems in the LBC in rural China, with the exception of thought problems.
C1 [Liu, Jia; Yan, Jin] Cent S Univ, Sch Nursing, Changsha, Peoples R China.
   [Liu, Shan; Lee, Elizabeth] Adelphi Univ, Coll Nursing & Publ Health, One South Ave, Garden City, NY 11530 USA.
   [Mayes, Linda] Yale Univ, Ctr Child Study, New Haven, CT 06520 USA.
RP Liu, S (reprint author), Adelphi Univ, Coll Nursing & Publ Health, One South Ave, Garden City, NY 11530 USA.
EM shanliu2008@gmail.com
FU Chia Fellowship at Yale-China Association
FX The author(s) disclosed receipt of the following financial support for
   the research, authorship, and/or publication of this article: The
   authors got funding support from Chia Fellowship at Yale-China
   Association.
NR 37
TC 5
Z9 6
U1 3
U2 33
PU SAGE PUBLICATIONS LTD
PI LONDON
PA 1 OLIVERS YARD, 55 CITY ROAD, LONDON EC1Y 1SP, ENGLAND
SN 0143-0343
EI 1461-7374
J9 SCHOOL PSYCHOL INT
JI Sch. Psychol. Int.
PD FEB
PY 2016
VL 37
IS 1
BP 73
EP 84
DI 10.1177/0143034315618442
PG 12
WC Psychology, Educational
SC Psychology
GA DD5QR
UT WOS:000369979700006
DA 2020-02-16
ER

PT J
AU Gordon, KH
   Simonich, H
   Wonderlich, SA
   Dhankikar, S
   Crosby, RD
   Cao, L
   Kwan, MY
   Mitchell, JE
   Engel, SG
AF Gordon, Kathryn H.
   Simonich, Heather
   Wonderlich, Stephen A.
   Dhankikar, Swati
   Crosby, Ross D.
   Cao, Li
   Kwan, Mun Yee
   Mitchell, James E.
   Engel, Scott G.
TI Emotion Dysregulation and Affective Intensity Mediate the Relationship
   Between Childhood Abuse and Suicide-Related Behaviors Among Women with
   Bulimia Nervosa
SO SUICIDE AND LIFE-THREATENING BEHAVIOR
LA English
DT Article
ID NONSUICIDAL SELF-INJURY; POSTTRAUMATIC STRESS SYMPTOMS;
   EATING-DISORDERS; SEXUAL-ABUSE; REGULATION DIFFICULTIES; NEGATIVE
   AFFECT; MALTREATMENT; EXPERIENCES; INTERVIEW; PSYCHOPATHOLOGY
AB Self-harm and suicide attempts occur at elevated rates among individuals with bulimia nervosa, particularly among those who have experienced childhood abuse. This study investigated the potential mediating roles of emotion dysregulation and affective intensity in the relationship between these variables in 125 women with bulimia nervosa. Analyses revealed that emotion dysregulation mediated the relationship between sexual and emotional abuse with both self-harm and suicide attempts. Negative affective intensity mediated the relationship between abuse and suicide attempts. The findings may advance the understanding of mechanisms underlying suicide-related behaviors in women with bulimia nervosa who experienced abuse and suggest potential clinical targets.
C1 [Gordon, Kathryn H.; Kwan, Mun Yee] N Dakota State Univ, Dept Psychol, Fargo, ND 58105 USA.
   [Gordon, Kathryn H.; Simonich, Heather; Wonderlich, Stephen A.; Crosby, Ross D.; Cao, Li; Mitchell, James E.; Engel, Scott G.] Neuropsychiat Res Inst, Fargo, ND USA.
   [Wonderlich, Stephen A.; Dhankikar, Swati; Crosby, Ross D.; Mitchell, James E.; Engel, Scott G.] Univ N Dakota, Sch Med & Hlth Sci, Dept Clin Neurosci, Fargo, ND USA.
RP Gordon, KH (reprint author), N Dakota State Univ, Dept Psychol, NDSU Dept 2765, POB 6050, Fargo, ND 58108 USA.
EM kathryn.gordon@ndsu.edu
OI Crosby, Ross/0000-0001-9131-1629
NR 40
TC 10
Z9 10
U1 2
U2 17
PU WILEY-BLACKWELL
PI HOBOKEN
PA 111 RIVER ST, HOBOKEN 07030-5774, NJ USA
SN 0363-0234
EI 1943-278X
J9 SUICIDE LIFE-THREAT
JI Suicide Life-Threat. Behav.
PD FEB
PY 2016
VL 46
IS 1
BP 79
EP 87
DI 10.1111/sltb.12172
PG 9
WC Psychiatry; Psychology, Multidisciplinary
SC Psychiatry; Psychology
GA DD7WS
UT WOS:000370136200008
PM 26052753
DA 2020-02-16
ER

PT J
AU Symes, L
   McFarlane, J
   Fredland, N
   Maddoux, J
   Zhou, WD
AF Symes, Lene
   McFarlane, Judith
   Fredland, Nina
   Maddoux, John
   Zhou, Weiden
TI Parenting in the Wake of Abuse: Exploring the Mediating Role of PTSD
   Symptoms on the Relationship Between Parenting and Child Functioning
SO ARCHIVES OF PSYCHIATRIC NURSING
LA English
DT Article
ID INTIMATE PARTNER VIOLENCE; SHORT SCREENING SCALE; BEHAVIOR; STRESS;
   HEALTH; EXPERIENCES; VICTIMIZATION; DEPRESSION; DISORDER; VICTIMS
AB Background: Children whose mothers report partner violence and symptoms of posttraumatic stress disorder (PTSD) are at risk for behavior dysfunctions.
   Aim: To examine the mediating effects of maternal PTSD symptoms on the relationship of parenting behaviors to child internalizing and externalizing behavior dysfunctions.
   Findings: Maternal PTSD symptoms have a partial mediating effect on the relationship between inconsistent discipline and child internalizing and externalizing behaviors. Maternal PTSD symptoms have a fully mediating effect on the relationship between poor supervision and child internalizing behaviors.
   Conclusions: There is a need to identify women who report partner violence and are at high risk for PTSD and intervene early to prevent problematic parenting and resulting child behavior problems. (C) 2015 Elsevier Inc. All rights reserved.
C1 [Symes, Lene; McFarlane, Judith; Fredland, Nina; Maddoux, John; Zhou, Weiden] Texas Womans Univ, Houston, TX 77030 USA.
RP Symes, L (reprint author), Texas Womans Univ, Coll Nursing, 6700 Fannin St, Houston, TX 77030 USA.
EM lsymes@twu.edu
FU Houston Endowment
FX This research was supported with funding from The Houston Endowment. We
   appreciate the unflagging assistance and support of the administrators
   and staff of the five shelters in Harris County and the Chief and staff
   of The Harris County District Attorney's Office, Family Criminal Law
   Division. The 300 women and children who allow us to record their pain
   and recovery take emotional risks each time we meet. As one woman said,
   "I want to talk but it hurts to remember." We thank each woman who chose
   to remember and dedicate the findings of this research to her courage
   and determination.
NR 44
TC 6
Z9 6
U1 0
U2 10
PU W B SAUNDERS CO-ELSEVIER INC
PI PHILADELPHIA
PA 1600 JOHN F KENNEDY BOULEVARD, STE 1800, PHILADELPHIA, PA 19103-2899 USA
SN 0883-9417
EI 1532-8228
J9 ARCH PSYCHIAT NURS
JI Arch. Psychiatr. Nurs.
PD FEB
PY 2016
VL 30
IS 1
BP 90
EP 95
DI 10.1016/j.apnu.2015.08.020
PG 6
WC Nursing; Psychiatry
SC Nursing; Psychiatry
GA DC6TG
UT WOS:000369351900016
PM 26804508
DA 2020-02-16
ER

PT J
AU Lewis-Morrarty, ACTE
   Woods, KE
   O'Brien, KA
   Mazursky-Horowitz, H
   Thomas, SR
AF Lewis-Morrarty, Andrea Chronis-Tuscano Erin
   Woods, Kelsey E.
   O'Brien, Kelly A.
   Mazursky-Horowitz, Heather
   Thomas, Sharon R.
TI Parent-Child Interaction Therapy With Emotion Coaching for Preschoolers
   With Attention-Deficit/Hyperactivity Disorder
SO COGNITIVE AND BEHAVIORAL PRACTICE
LA English
DT Article
DE preschool ADHD; PCIT; PCIT-ED; emotion coaching; treatment development
ID DEFICIT-HYPERACTIVITY DISORDER; RANDOMIZED CONTROLLED-TRIAL; BEHAVIOR
   PROBLEM CHILDREN; SCHOOL-AGE-CHILDREN; YOUNG-CHILDREN; PSYCHOSOCIAL
   TREATMENTS; DEPRESSIVE SYMPTOMS; EXTERNALIZING BEHAVIOR; DISRUPTIVE
   BEHAVIOR; MATERNAL DEPRESSION
AB Preschoolers with attention-deficit/hyperactivity disorder (AMID) are at increased risk for the development of comorbid conduct disorder (CD) and depression. Early predictors of serious adverse outcomes within this population include parenting characterized by high levels of negativity and low levels of positivity, maternal depression, and child emotion regulation (ER) difficulties. Parent child interaction therapy (PCIT) is an evidence-based treatment for oppositional defiant disorder and CD that has also been shown to improve comorbid child internalizing symptoms and maternal depression by enhancing parenting and improving the parent child relationship. PCIT-emotion development (PCIT-ED) is an adaptation for depressed preschoolers, grounded in developmental literature, which teaches parents to become "emotion coaches" for their children, in an effort to build child ER skills. In this paper, we describe the iterative process by which we implemented and adapted PCIT-ED based on our experiences treating nine children with ADHD. We present three case examples that exemplify our process in adapting the PCIT-ED manual. This work suggests that PCIT with parent emotion coaching (PCIT-ECo) may be a promising treatment approach for young children with ADHD. Future research will need to examine this adaptation relative to standard PCIT to determine whether our integration of parent emotion coaching results in added improvement in child ER, internalizing and externalizing problems, and functional impairment.
C1 [Lewis-Morrarty, Andrea Chronis-Tuscano Erin; Woods, Kelsey E.; O'Brien, Kelly A.; Mazursky-Horowitz, Heather; Thomas, Sharon R.] Univ Maryland, College Pk, MD 20742 USA.
RP Lewis-Morrarty, ACTE (reprint author), Univ Maryland, Dept Psychol, 1123K Biol Psychol Bldg, College Pk, MD 20742 USA.
EM achronis@umd.edu
NR 68
TC 19
Z9 19
U1 2
U2 29
PU ELSEVIER SCIENCE INC
PI NEW YORK
PA 360 PARK AVE SOUTH, NEW YORK, NY 10010-1710 USA
SN 1077-7229
EI 1878-187X
J9 COGN BEHAV PRACT
JI Cogn. Behav. Pract.
PD FEB
PY 2016
VL 23
IS 1
BP 62
EP 78
PG 17
WC Psychology, Clinical
SC Psychology
GA DC6TS
UT WOS:000369353100006
DA 2020-02-16
ER

PT J
AU Walter, JG
   Kahn, SA
   Noe, JD
   Schurman, JV
   Miller, SA
   Greenley, RN
AF Walter, Jennifer G.
   Kahn, Stacy A.
   Noe, Joshua D.
   Schurman, Jennifer V.
   Miller, Steven A.
   Greenley, Rachel N.
TI Feeling Fine: Anxiety and Depressive Symptoms in Youth with Established
   IBD
SO INFLAMMATORY BOWEL DISEASES
LA English
DT Article
DE pediatric inflammatory bowel disease; anxiety; depression; functional
   disability; disease activity
ID INFLAMMATORY-BOWEL-DISEASE; ULCERATIVE-COLITIS; GENDER-DIFFERENCES;
   CHILDREN; ADOLESCENTS; ILLNESS; ADJUSTMENT; INVENTORY
AB Background:Previous research is discrepant with respect to the prevalence of internalizing symptoms (i.e., depressive and anxiety symptoms) in pediatric inflammatory bowel disease (IBD) samples. Moreover, few studies have examined the combined influence of demographic and disease-related risk factors for internalizing symptoms. This study described rates of depressive, anxiety, and overall internalizing symptomatology in a multisite sample of youth with established IBD diagnoses. Additionally, the study examined risk factors for elevated depressive, anxiety, and internalizing symptoms, including those in demographic (i.e., family income and sex) and disease (i.e., disease activity and functional disability) domains.
   Methods:One hundred sixty-one youth (aged 11-18 yr) with established IBD diagnoses, primarily inactive disease, prescribed oral medications, and who were not taking corticosteroids were recruited from outpatient Gastroenterology Clinics at 3 children's hospitals. This article reflects a secondary analysis of data collected from 2 larger studies examining oral medication adherence and psychosocial functioning in pediatric IBD. After providing written consent/assent, participants completed questionnaires assessing demographics, functional disability, and internalizing symptoms. Medical records were reviewed for disease information and clinical disease activity ratings.
   Results:Only 13% of the sample reported clinically elevated anxiety or depressive symptoms. Perceived functional disability, but not clinical disease activity, was associated with higher depressive and anxiety symptoms, and higher overall internalizing symptomatology.
   Conclusions:Current results highlight the need to look beyond disease severity and examine the perception of functional disability of patients with IBD when seeking to identify youth at risk for internalizing symptoms such as depression and anxiety.
C1 [Walter, Jennifer G.; Miller, Steven A.; Greenley, Rachel N.] Rosalind Franklin Univ Med & Sci, Dept Pediat, 3333 Green Bay Rd, N Chicago, IL 60064 USA.
   [Kahn, Stacy A.] Univ Chicago, Dept Pediat, Chicago, IL 60637 USA.
   [Noe, Joshua D.] Med Coll Wisconsin, Dept Pediat, Madison, WI USA.
   [Schurman, Jennifer V.] Childrens Mercy Hosp & Clin, Dept Dev & Behav Pediat, Kansas City, MO USA.
RP Walter, JG (reprint author), Rosalind Franklin Univ Med & Sci, Dept Pediat, 3333 Green Bay Rd, N Chicago, IL 60064 USA.; Walter, JG (reprint author), Rosalind Franklin Univ Med & Sci, Dept Psychol, 3333 Green Bay Rd, Abbott Pk, IL 60064 USA.
EM jennifer.walter@my.rfums.org
RI Kahn, Stacy A./AAD-7531-2019; Kahn, Stacy A/V-5807-2017
OI Kahn, Stacy A./0000-0002-8001-6955; Kahn, Stacy A/0000-0002-8001-6955;
   Schurman, Jennifer/0000-0002-5331-8069
FU Crohn's and Colitis Foundation of America (Senior Research Award) [2838]
FX A portion of this project was funded by the Crohn's and Colitis
   Foundation of America (Senior Research Award #2838; PI: R.N.G.).
NR 35
TC 11
Z9 11
U1 0
U2 10
PU OXFORD UNIV PRESS INC
PI CARY
PA JOURNALS DEPT, 2001 EVANS RD, CARY, NC 27513 USA
SN 1078-0998
EI 1536-4844
J9 INFLAMM BOWEL DIS
JI Inflamm. Bowel Dis.
PD FEB
PY 2016
VL 22
IS 2
BP 402
EP 408
DI 10.1097/MIB.0000000000000657
PG 7
WC Gastroenterology & Hepatology
SC Gastroenterology & Hepatology
GA DC5WM
UT WOS:000369291400017
PM 26756694
DA 2020-02-16
ER

PT J
AU Jia, RF
   Lang, SN
   Schoppe-Sullivan, SJ
AF Jia, Rongfang
   Lang, Sarah N.
   Schoppe-Sullivan, Sarah J.
TI A Developmental Examination of the Psychometric Properties and
   Predictive Utility of a Revised Psychological Self-Concept Measure for
   Preschool-Age Children
SO PSYCHOLOGICAL ASSESSMENT
LA English
DT Article
DE psychological self-concept; developmental measurement; preschoolers;
   behavioral adjustment; hierarchical measurement model
ID PERSONALITY; SELVES; QUESTIONNAIRE; CONVERGENCE; TEMPERAMENT;
   DIMENSIONS; CHILDHOOD
AB Accurate assessment of psychological self-concept in early childhood relies on the development of psychometrically sound instruments. From a developmental perspective, the current study revised an existing measure of young children's psychological self-concepts, the Child Self-View Questionnaire (CSVQ; Eder, 1990), and examined its psychometric properties using a sample of preschool-age children assessed at approximately 4 years old with a follow-up at age 5 (N = 111). The item compositions of lower order dimensions were revised, leading to improved internal consistency. Factor analysis revealed 3 latent psychological self-concept factors (i.e., sociability, control, and assurance) from the lower order dimensions. Measurement invariance by gender was supported for sociability and assurance, not for control. Test-retest reliability was supported by stability of the psychological self-concept measurement model during the preschool years, although some evidence of increasing differentiation was obtained. Validity of children's scores on the 3 latent psychological self-concept factors was tested by investigating their concurrent associations with teacher-reported behavioral adjustment on the Social Competence and Behavior Evaluation Scale-Short Form (SCBE-SF; LaFreniere & Dumas, 1996). Children who perceived themselves as higher in sociability at 5 years old displayed less internalizing behavior and more social competence; boys who perceived themselves as higher in control at age 4 exhibited lower externalizing behavior; children higher in assurance had greater social competence at age 4, but displayed more externalizing behavior at age 5. Implications relevant to the utility of the revised psychological self-concept measure are discussed.
C1 [Jia, Rongfang] Univ Miami, Dept Psychol, POB 248185, Coral Gables, FL 33124 USA.
   [Lang, Sarah N.; Schoppe-Sullivan, Sarah J.] Ohio State Univ, Dept Human Sci, Columbus, OH 43210 USA.
RP Jia, RF (reprint author), Univ Miami, Dept Psychol, POB 248185, Coral Gables, FL 33124 USA.
EM jia.31@osu.edu
RI Schoppe-Sullivan, Sarah/F-7137-2013
FU National Institute of Child Health and Human Development (NICHD)United
   States Department of Health & Human ServicesNational Institutes of
   Health (NIH) - USANIH Eunice Kennedy Shriver National Institute of Child
   Health & Human Development (NICHD) [R03 HD050235]
FX This research was supported by an National Institute of Child Health and
   Human Development (NICHD) Grant (R03 HD050235) to Sarah J.
   Schoppe-Sullivan. We express gratitude to the children and parents who
   participated in this study and the students who assisted with data
   collection, especially Catherine Buckley Hauser, J. Claire Cook, Evan
   Davis Morgan, and Arielle H. Sheftall.
NR 45
TC 1
Z9 1
U1 3
U2 16
PU AMER PSYCHOLOGICAL ASSOC
PI WASHINGTON
PA 750 FIRST ST NE, WASHINGTON, DC 20002-4242 USA
SN 1040-3590
EI 1939-134X
J9 PSYCHOL ASSESSMENT
JI Psychol. Assess.
PD FEB
PY 2016
VL 28
IS 2
BP 226
EP 238
DI 10.1037/a0039403
PG 13
WC Psychology, Clinical
SC Psychology
GA DC7KW
UT WOS:000369399800010
PM 26098231
OA Green Accepted
DA 2020-02-16
ER

PT J
AU Gaffrey, MS
   Barch, DM
   Luby, JL
AF Gaffrey, Michael S.
   Barch, Deanna M.
   Luby, Joan L.
TI Amygdala reactivity to sad faces in preschool children: An early neural
   marker of persistent negative affect
SO DEVELOPMENTAL COGNITIVE NEUROSCIENCE
LA English
DT Article
DE Amygdala; Negative affect; fMRI; Irritability; Child; Development
ID DEVELOPMENTAL TRAJECTORIES; PSYCHIATRIC-DISORDERS; DEPRESSIVE DISORDER;
   FUNCTIONAL MRI; AGE; BRAIN; TEMPERAMENT; SYMPTOMS; EMOTION; CONNECTIVITY
AB Background: Elevated negative affect is a highly salient risk factor for later internalizing disorders. Very little is known about the early neurobiological correlates of negative affect and whether they associate with developmental changes in negative emotion. Such information may prove critical for identifying children deviating from normative developmental trajectories of negative affect and at increased risk for later internalizing disorders. The current study examined the relationship between amygdala activity and negative affect measured concurrently and approximately 12 months later in preschool-age children.
   Method: Amygdala activity was assessed using functional magnetic resonance imaging in 31 medication naive preschool age children. Negative affect was measured using parent report both at the time of scan and 12 months later.
   Results: Negative affect at baseline was positively correlated with right amygdala activity to sad faces, right amygdala activity to happy faces, and left amygdala activity to happy faces. Right amygdala activity to sad faces also positively predicted parent-reported negative affect 12 months later even when negative affect reported at baseline was controlled.
   Conclusions: The current findings provide preliminary evidence for amygdala activity as a potential biomarker of persistent negative affect during early childhood and suggest future work examining the origins and long-term implications of this relationship is necessary. (C) 2016 The Authors. Published by Elsevier Ltd. This is an open access article under the CC BY-NC-ND license (http://creativecommons.org/licenses/by-nc-nd/4.0/).
C1 [Gaffrey, Michael S.; Barch, Deanna M.; Luby, Joan L.] Washington Univ, Dept Psychiat, Campus Box 8511,660 South Euclid Ave, St Louis, MO 63110 USA.
   [Barch, Deanna M.] Washington Univ, Dept Psychol, Campus Box 8511,660 South Euclid Ave, St Louis, MO 63110 USA.
   [Barch, Deanna M.] Washington Univ, Dept Radiol, Campus Box 8511,660 South Euclid Ave, St Louis, MO 63110 USA.
RP Gaffrey, MS (reprint author), Washington Univ, Dept Psychiat, Campus Box 8511,660 South Euclid Ave, St Louis, MO 63110 USA.
EM gaffreym@wustl.edu
FU Klingenstein Third Generation Foundation; Communities Healing Adolescent
   Depression and Suicide (CHADS) Coalition for Mental Health; National
   Institute of Mental Health (NIMH)United States Department of Health &
   Human ServicesNational Institutes of Health (NIH) - USANIH National
   Institute of Mental Health (NIMH) [K23 MH098176]
FX The Klingenstein Third Generation Foundation (M.S.G.) and the
   Communities Healing Adolescent Depression and Suicide (CHADS) Coalition
   for Mental Health (J.L.L., D.M.B.) provided funding for this study. This
   manuscript was supported by grant K23 MH098176 (M.S.G.) from the
   National Institute of Mental Health (NIMH). We wish to acknowledge our
   child participants and their parents whose participation and cooperation
   made this research possible.
NR 39
TC 5
Z9 5
U1 0
U2 5
PU ELSEVIER SCI LTD
PI OXFORD
PA THE BOULEVARD, LANGFORD LANE, KIDLINGTON, OXFORD OX5 1GB, OXON, ENGLAND
SN 1878-9293
EI 1878-9307
J9 DEV COGN NEUROS-NETH
JI Dev. Cogn. Neurosci.
PD FEB
PY 2016
VL 17
BP 94
EP 100
DI 10.1016/j.dcn.2015.12.015
PG 7
WC Psychology, Developmental; Neurosciences
SC Psychology; Neurosciences & Neurology
GA DB8IO
UT WOS:000368760600012
PM 26780113
OA DOAJ Gold, Green Accepted, Green Published
DA 2020-02-16
ER

PT J
AU Mikkone, P
   Heikkala, E
   Paananen, M
   Remes, J
   Taimela, S
   Auvinen, J
   Karppinen, J
AF Mikkone, Paula
   Heikkala, Eveliina
   Paananen, Markus
   Remes, Jouko
   Taimela, Simo
   Auvinen, Juha
   Karppinen, Jaro
TI Accumulation of psychosocial and lifestyle factors and risk of low back
   pain in adolescence: a cohort study
SO EUROPEAN SPINE JOURNAL
LA English
DT Article
DE Adolescent; Care seeking; Cohort studies; Latent class analysis; Low
   back pain; Risk factors
ID HEALTH-CARE USE; PHYSICAL-ACTIVITY; FOLLOW-UP; FINNISH ADOLESCENTS;
   CHILDREN; SCHOOLCHILDREN; POPULATION; EPIDEMIOLOGY; PREDICTORS;
   CHILDHOOD
AB Low back pain (LBP) is common already in adolescence, and many risk indicators including both psychosocial and lifestyle factors have been recognized. Our purpose was to assess whether the co-occurrence of psychosocial (externalizing and internalizing) problems and lifestyle factors (leisure time physical activity, sedentary behaviour, sleep, smoking, and overweight/obesity) associate with LBP at 16 years cross-sectionally or with new LBP at 18-year follow-up.
   The study population, drawn from the Northern Finland Birth Cohort 1986, consisted of 1625 participants (712 boys and 913 girls) who completed a questionnaire on potential explanatory factors at 16 years and on LBP at 16 and 18 years. The outcome measure was 'reporting LBP' or 'consultation for LBP' during the past 6 months. Latent Class Analysis (LCA) was utilized to study the co-occurrence of the explanatory factors.
   Among both genders, four clusters were found. Externalizing behaviour problems were associated with 'reporting LBP' (RR 1.5, boys 1.4, girls) and 'consultation for LBP' (RR 1.6 for both genders) at baseline among both genders. In addition, the cluster of multiple risk behaviours was associated with both 'reporting LBP' (RR 1.3) and 'consultation for LBP' (RR 2.5) and the obese cluster with 'consultation for LBP' (RR 1.7) among girls. Externalizing behaviour problems at 16 years predicted 'consultation for LBP' at 18 years among girls (RR 3.6).
   Our results stress the role of psychosocial factors in reporting and seeking care for adolescent LBP.
C1 [Mikkone, Paula; Heikkala, Eveliina; Paananen, Markus; Karppinen, Jaro] Oulu Univ Hosp, Med Res Ctr Oulu, Oulu, Finland.
   [Mikkone, Paula; Heikkala, Eveliina; Paananen, Markus; Karppinen, Jaro] Univ Oulu, Oulu, Finland.
   [Remes, Jouko] Finnish Inst Occupat Hlth Stat & Hlth Econ, Oulu, Finland.
   [Taimela, Simo] Univ Helsinki, Dept Publ Hlth, Helsinki, Finland.
   [Auvinen, Juha] Univ Oulu, Inst Hlth Sci, Oulu, Finland.
   [Karppinen, Jaro] Hlth & Work Abil & Disabil Prevent Ctr, Finnish Inst Occupat Hlth, Oulu, Finland.
RP Mikkone, P (reprint author), Oulu Univ Hosp, Med Res Ctr Oulu, Oulu, Finland.; Mikkone, P (reprint author), Univ Oulu, Oulu, Finland.
EM paula.h.mikkonen@ppshp.fi
OI Taimela, Simo/0000-0001-6755-2983
FU Yrjo Jahnsson Foundation; Academy of FinlandAcademy of Finland [129504,
   121620]
FX This study was supported by the Yrjo Jahnsson Foundation and the Academy
   of Finland (to J.K.; 129504 and 121620).
NR 35
TC 21
Z9 21
U1 0
U2 18
PU SPRINGER
PI NEW YORK
PA 233 SPRING ST, NEW YORK, NY 10013 USA
SN 0940-6719
EI 1432-0932
J9 EUR SPINE J
JI Eur. Spine J.
PD FEB
PY 2016
VL 25
IS 2
BP 635
EP 642
DI 10.1007/s00586-015-4065-0
PG 8
WC Clinical Neurology; Orthopedics
SC Neurosciences & Neurology; Orthopedics
GA DC1YB
UT WOS:000369013100038
PM 26070550
DA 2020-02-16
ER

PT J
AU Gulley, L
   Hankin, B
   Young, J
AF Gulley, Lauren D.
   Hankin, Benjamin L.
   Young, Jami F.
TI Risk for Depression and Anxiety in Youth: The Interaction between
   Negative Affectivity, Effortful Control, and Stressors
SO JOURNAL OF ABNORMAL CHILD PSYCHOLOGY
LA English
DT Article
DE Temperament; Stress; Youth; Depression; Anxiety
ID COGNITIVE VULNERABILITY; PROBLEM BEHAVIOR; SELF-REGULATION; TEMPERAMENT;
   SYMPTOMS; EMOTIONALITY; ADOLESCENCE; RELIABILITY; CHILDREN; GENDER
AB Theories of temperament suggest that individual differences in affective reactivity (e.g., negative affectivity) may confer risk for internalizing psychopathology in youth and that self-regulatory aspects of temperament (e.g., effortful control) may protect against the deleterious effects of high negative affective reactivity. However, no study to date has examined how the relationship between temperament and youth internalizing psychopathology may be moderated by stress. The current study used a prospective longitudinal design to test the interaction of temperament (e.g., negative affectivity and effortful control) and stressors as a predictor of youth (ages 7-16; 56 % female; N = 576) depressive and anxious symptoms over a 3-month period. Findings show that at low levels of stress, high levels of effortful control protect against the development of depressive and anxious symptoms among youth with high levels of negative affectivity. However, at high levels of stress, this buffering effect is not observed. Gender and grade did not moderate this relationship. Overall, findings extend current understanding of how the interaction of individual psychosocial vulnerabilities and environmental factors may confer increased or decreased risk for depressive and anxious symptoms.
C1 [Gulley, Lauren D.; Hankin, Benjamin L.] Univ Denver, Dept Psychol, 2155 South Race St, Denver, CO 80208 USA.
   [Young, Jami F.] Rutgers State Univ, New Brunswick, NJ 08903 USA.
RP Gulley, L (reprint author), Univ Denver, Dept Psychol, 2155 South Race St, Denver, CO 80208 USA.
EM Lauren.Gulley@du.edu
FU NIMHUnited States Department of Health & Human ServicesNational
   Institutes of Health (NIH) - USANIH National Institute of Mental Health
   (NIMH) [R01-MH 077195, R01-MH 077178]
FX This work was supported by NIMH grants R01-MH 077195 and R01-MH 077178
   awarded to Benjamin L. Hankin and Jami F. Young. The content is solely
   the responsibility of the authors and does not necessarily represent the
   official views of the National Institute of Mental Health or National
   Institutes of Health.
NR 49
TC 15
Z9 16
U1 1
U2 22
PU SPRINGER/PLENUM PUBLISHERS
PI NEW YORK
PA 233 SPRING ST, NEW YORK, NY 10013 USA
SN 0091-0627
EI 1573-2835
J9 J ABNORM CHILD PSYCH
JI J. Abnorm. Child Psychol.
PD FEB
PY 2016
VL 44
IS 2
BP 207
EP 218
DI 10.1007/s10802-015-9997-7
PG 12
WC Psychology, Clinical; Psychology, Developmental
SC Psychology
GA DC1ZF
UT WOS:000369016300001
PM 25870113
OA Green Accepted
DA 2020-02-16
ER

PT J
AU Ponnamperuma, T
   Nicolson, NA
AF Ponnamperuma, Thyagi
   Nicolson, Nancy A.
TI Negative Trauma Appraisals and PTSD Symptoms in Sri Lankan Adolescents
SO JOURNAL OF ABNORMAL CHILD PSYCHOLOGY
LA English
DT Article
DE PTSD; Negative appraisals; Cognitive model; Adolescents; Disaster;
   Internalizing symptoms
ID POSTTRAUMATIC-STRESS-DISORDER; MOTOR-VEHICLE ACCIDENTS; SOCIAL SUPPORT;
   MALADAPTIVE APPRAISALS; COGNITIVE APPRAISALS; MENTAL-HEALTH; CHILDREN;
   VALIDATION; SURVIVORS; DEPRESSION
AB The cognitive model posits that negative appraisals play an important role in posttraumatic stress disorder, in children as well as in adults. This study examined correlates of negative appraisals in relation to trauma exposure and their relationship to posttraumatic stress symptoms (PTSS) in 414 Sri Lankan adolescents, aged 12 to 16, living in areas impacted in varying degrees by the 2004 tsunami. In 2008, participants completed measures of negative appraisals, lifetime traumatic events, posttraumatic stress symptoms, internalizing symptoms, ongoing adversity, and social support. The majority (70 %) of the participants reported multiple traumatic events; 25 % met DSM-IV criteria for full or partial PTSD. Adolescents who had experienced more severe events, abusive events, greater cumulative trauma, or greater current adversity reported more negative appraisals. In regression analyses controlling for known risk factors such as female gender, cumulative trauma, ongoing adversity, and low social support, negative appraisals were the best predictor of PTSS, explaining 22 % of the variance. This relationship appeared specific to PTSS, as negative appraisals did not predict internalizing symptoms. Findings confirm the link between negative cognitions concerning traumatic events and persistent PTSS in adolescents, but longitudinal studies are needed to determine whether appraisals contribute to symptom maintenance over time.
C1 [Ponnamperuma, Thyagi] Univ Ruhuna, Fac Med, Dept Community Med, Matara, Sri Lanka.
   [Nicolson, Nancy A.] Maastricht Univ, Sch Mental Hlth & Neurosci, Dept Psychiat & Psychol, Box 616, NL-6200 MD Maastricht, Netherlands.
RP Nicolson, NA (reprint author), Maastricht Univ, Sch Mental Hlth & Neurosci, Dept Psychiat & Psychol, Box 616, NL-6200 MD Maastricht, Netherlands.
EM n.nicolson@maastrichtuniversity.nl
RI Nicolson, Nancy/B-8209-2009
OI Nicolson, Nancy/0000-0002-3106-8046
NR 42
TC 12
Z9 12
U1 0
U2 19
PU SPRINGER/PLENUM PUBLISHERS
PI NEW YORK
PA 233 SPRING ST, NEW YORK, NY 10013 USA
SN 0091-0627
EI 1573-2835
J9 J ABNORM CHILD PSYCH
JI J. Abnorm. Child Psychol.
PD FEB
PY 2016
VL 44
IS 2
BP 245
EP 255
DI 10.1007/s10802-015-9985-y
PG 11
WC Psychology, Clinical; Psychology, Developmental
SC Psychology
GA DC1ZF
UT WOS:000369016300004
PM 25691386
OA Green Published, Other Gold
DA 2020-02-16
ER

PT J
AU Lauterbach, D
   Armour, C
AF Lauterbach, Dean
   Armour, Cherie
TI Symptom Trajectories Among Child Survivors of Maltreatment: Findings
   from the Longitudinal Studies of Child Abuse and Neglect (LONGSCAN)
SO JOURNAL OF ABNORMAL CHILD PSYCHOLOGY
LA English
DT Article
DE Child maltreatment; Longitudinal; Growth mixture modeling
ID POSTTRAUMATIC-STRESS-DISORDER; INTERNALIZING PROBLEMS; SOCIAL SUPPORT;
   SEXUAL-ABUSE; CURRAN 2003; MIXTURE; HETEROGENEITY; PREDICTORS;
   DEPRESSION; NUMBER
AB Very few studies have investigated the longitudinal trajectory of depression and anxiety related symptomatology among child victims of maltreatment or among those at risk for maltreatment. The current study examined latent class trajectories of anxiety/depression symptoms in a sample of 1354 (n = 657 boys, n = 697 girls) victimized or at risk children using data collected from the Longtitudinal Studies of Child Abuse and Neglect (LONGSCAN). Four trajectory groups were identified labeled low-stable, moderate-stable, moderate-increasing, and high-decreasing. This study also sought to investigate predictors of group membership. Relative to the low-stable group, membership in the three more pathological groups (i.e., moderate-stable, moderate-increasing, and high-decreasing) was predicted by a greater number of maltreatment allegations, more visits to a primary care physician for psychological issues, less perceived support by primary maternal caregiver, and lower rated popularity of the child. Implications for early identification of child maltreatment victims in primary health care settings was discussed.
C1 [Lauterbach, Dean] Eastern Michigan Univ, Dept Psychol, 303a Mark Jefferson Sci Hall, Ypsilanti, MI 48197 USA.
   [Armour, Cherie] Univ Ulster, Sch Psychol, Coleraine Campus, Coleraine BT52 1SA, Londonderry, North Ireland.
RP Lauterbach, D (reprint author), Eastern Michigan Univ, Dept Psychol, 303a Mark Jefferson Sci Hall, Ypsilanti, MI 48197 USA.
EM Dlauterba@emich.edu
OI Armour, Cherie/0000-0001-7649-3874
FU Office on Child Abuse and Neglect (OCAN), Children's Bureau,
   Administration for Children and Families, Dept. of Health and Human
   Services (The National Center on Child Abuse and Neglect (NCCAN), under
   the Office of Human Services; NDACAN, Cornell University
FX The data used in this publication were made available by the National
   Data Archive on Child Abuse and Neglect, Cornell University, Ithaca, NY,
   and have been used with permission. Data from Longitudinal Studies of
   Child Abuse and Neglect (LONGSCAN) Assessments 0-14 were originally
   collected by Desmond K. Runyan, Howard Dubowitz, Diana J. English,
   Jonathan Kotch, Alan Litrownik, Richard Thompson and Terri Lewis & The
   LONGSCAN Investigator Group. Funding for the project was provided by the
   Office on Child Abuse and Neglect (OCAN), Children's Bureau,
   Administration for Children and Families, Dept. of Health and Human
   Services (The National Center on Child Abuse and Neglect (NCCAN), under
   the Office of Human Services funded this consortium of studies during
   the early years of data collection from 04/01/1991 until NCCAN became
   part of OCAN in 1998.) The collector of the original data, the funder,
   NDACAN, Cornell University and their agents or employees bear no
   responsibility for the analysis or interpretations.
NR 49
TC 17
Z9 17
U1 0
U2 29
PU SPRINGER/PLENUM PUBLISHERS
PI NEW YORK
PA 233 SPRING ST, NEW YORK, NY 10013 USA
SN 0091-0627
EI 1573-2835
J9 J ABNORM CHILD PSYCH
JI J. Abnorm. Child Psychol.
PD FEB
PY 2016
VL 44
IS 2
BP 369
EP 379
DI 10.1007/s10802-015-9998-6
PG 11
WC Psychology, Clinical; Psychology, Developmental
SC Psychology
GA DC1ZF
UT WOS:000369016300014
PM 25795014
DA 2020-02-16
ER

PT J
AU Basten, M
   Tiemeier, H
   Althoff, RR
   van de Schoot, R
   Jaddoe, VWV
   Hofman, A
   Hudziak, JJ
   Verhulst, FC
   van der Ende, J
AF Basten, Maartje
   Tiemeier, Henning
   Althoff, Robert R.
   van de Schoot, Rens
   Jaddoe, Vincent W. V.
   Hofman, Albert
   Hudziak, James J.
   Verhulst, Frank C.
   van der Ende, Jan
TI The Stability of Problem Behavior Across the Preschool Years: An
   Empirical Approach in the General Population
SO JOURNAL OF ABNORMAL CHILD PSYCHOLOGY
LA English
DT Article
DE Preschool internalizing and externalizing problems; Stability;
   Longitudinal study; Co-occurrence; Dysregulation; Latent transition
   analysis
ID LATENT TRANSITION ANALYSIS; EARLY-CHILDHOOD; INTERNALIZING PROBLEMS;
   EXTERNALIZING PROBLEMS; PSYCHIATRIC-DISORDERS; SEX-DIFFERENCES;
   FOLLOW-UP; TRAJECTORIES; PSYCHOPATHOLOGY; CHILDREN
AB This study examined the stability of internalizing and externalizing problems from age 1.5 to 6 years, while taking into account developmental changes in the presentation of problems. The study comprised a population-based cohort of 7,206 children (50.4 % boys). At ages 1.5, 3, and 6 years, mothers reported on problem behavior using the Child Behavior Checklist/1.5-5 (CBCL/1.5-5). At each age we performed latent profile analysis on the CBCL/1.5-5 scales. Latent transition analysis (LTA) was applied to study the stability of problem behavior. Profiles of problem behavior varied across ages. At each age, 82-87 % of the children did not have problems whereas approximately 2 % showed a profile of co-occurring internalizing and externalizing problems. This profile was more severe (with higher scores) at 6 years than at earlier ages. A predominantly internalizing profile only emerged at 6 years, while a profile with externalizing problems and emotional reactivity was present at each age. LTA showed that, based on profiles at 1.5 and 3 years, it was difficult to predict the type of profile at 6 years. Children with a profile of co-occurring internalizing and externalizing problems early in life were most likely to show problem behavior at 6 years. This study shows that the presentation of problem behavior changes across the preschool period and that heterotypic continuity of problems is very common among preschoolers. Children with co-occurring internalizing and externalizing problems were most likely to show persisting problems. The use of evidence-based treatment for these young children may prevent psychiatric problems across the life course.
C1 [Basten, Maartje; Tiemeier, Henning; Althoff, Robert R.; Hudziak, James J.; Verhulst, Frank C.; van der Ende, Jan] Erasmus MC, Dept Child & Adolescent Psychiat Psychol, POB 2060, NL-3000 CB Rotterdam, Netherlands.
   [Basten, Maartje; Jaddoe, Vincent W. V.] Erasmus MC, Generat Study Grp R, Rotterdam, Netherlands.
   [Tiemeier, Henning; Jaddoe, Vincent W. V.; Hofman, Albert] Erasmus MC, Dept Epidemiol, Rotterdam, Netherlands.
   [Tiemeier, Henning] Erasmus MC, Dept Psychiat, Rotterdam, Netherlands.
   [Althoff, Robert R.; Hudziak, James J.] Univ Vermont, Vermont Ctr Children Youth & Families, Burlington, VT USA.
   [van de Schoot, Rens] Univ Utrecht, Dept Methods & Stat, Utrecht, Netherlands.
   [van de Schoot, Rens] North West Univ, Fac Humanities, Optentia Res Program, Vanderbijlpark, South Africa.
   [Jaddoe, Vincent W. V.] Erasmus MC, Dept Pediat, Rotterdam, Netherlands.
RP van der Ende, J (reprint author), Erasmus MC, Dept Child & Adolescent Psychiat Psychol, POB 2060, NL-3000 CB Rotterdam, Netherlands.
EM jan.vanderende@erasmusmc.nl
OI Tiemeier, Henning/0000-0002-4395-1397
FU Erasmus Medical Center, Rotterdam; Erasmus University Rotterdam;
   Netherlands Organization for Health Research and Development
   (ZonMw)Netherlands Organization for Health Research and Development;
   NIMHUnited States Department of Health & Human ServicesNational
   Institutes of Health (NIH) - USANIH National Institute of Mental Health
   (NIMH) [MH082116]
FX The Generation R Study is conducted by the Erasmus University Medical
   Center in close collaboration with the Erasmus University Rotterdam,
   School of Law and Faculty of Social Sciences, the Municipal Health
   Service Rotterdam area, Rotterdam, the Rotterdam Homecare Foundation,
   Rotterdam, and the Stichting Trombosedienst and Artsenlaboratorium
   Rijnmond (STAR), Rotterdam. We gratefully acknowledge the contribution
   of general practitioners, hospitals, midwives and pharmacies in
   Rotterdam. The first phase of the Generation R Study is made possible by
   financial support from: Erasmus Medical Center, Rotterdam, Erasmus
   University Rotterdam, and the Netherlands Organization for Health
   Research and Development (ZonMw). This research was also supported by
   NIMH grant MH082116 (Dr. Althoff).
NR 45
TC 24
Z9 27
U1 0
U2 20
PU SPRINGER/PLENUM PUBLISHERS
PI NEW YORK
PA 233 SPRING ST, NEW YORK, NY 10013 USA
SN 0091-0627
EI 1573-2835
J9 J ABNORM CHILD PSYCH
JI J. Abnorm. Child Psychol.
PD FEB
PY 2016
VL 44
IS 2
BP 393
EP 404
DI 10.1007/s10802-015-9993-y
PG 12
WC Psychology, Clinical; Psychology, Developmental
SC Psychology
GA DC1ZF
UT WOS:000369016300016
PM 25832625
OA Green Published, Other Gold
DA 2020-02-16
ER

PT J
AU Markovic, J
   Rescorla, L
   Okanovic, P
   Maras, JS
   Bukurov, KG
   Sekulic, S
AF Markovic, J.
   Rescorla, L.
   Okanovic, P.
   Maras, J. Srdanovic
   Bukurov, K. Gebauer
   Sekulic, S.
TI Assessment of preschool psychopathology in Serbia
SO RESEARCH IN DEVELOPMENTAL DISABILITIES
LA English
DT Article
DE Preschoolers; Psychopathology; Parent-reported problems; Cross-informant
   agreement; Teacher-reported problems
ID CHILD-BEHAVIOR CHECKLIST; EMOTIONAL-PROBLEMS; PSYCHIATRIC-DISORDERS;
   PREVALENCE; PARENTS; MODEL
AB The utility of the Child Behavior Checklist for Ages 1.5-5 (CBCL/1.5-5) and the Caregiver Teacher Report Form (C-TRF) to the Serbian children is largely unknown and has not been studied. An aim of this study was to examine rates and distribution of emotional and behavioral problems among 4 to 6-year-old children in the Serbia. Country differences between our Serbian sample and the original U.S. sample, gender differences, and cross informant agreement between teachers and parents were also to be examined. The CBCL/1.5-5 and the C-TRF was completed by parents and teachers respectively on 512 preschoolers in the city of Novi Sad, Serbia. Internal consistency of the scales was analyzed using Cronbach alpha (alpha). The comparison of behavioral/emotional syndromes raw scores was performed by t test. CBCL/1.5-5 prevalence rate of the Total Problems score in the clinical range was 13.4%, while the C-TRF prevalence rate for girls was 9.8% and for boys 8.8%. Our findings revealed that parent reported more problems than teachers on almost all scales across gender with the mean cross-informant correlation of 0.24. This study documents gender differences, with boys scoring significantly higher than girls on all externalizing related problem scales on both questionnaires, but with no gender differences on internalizing problems on either questionnaire. Results support the applicability of the Serbian version of the CBCL/1.5-5 and C-TRF and can be recommended for use in clinical and research settings. (C) 2015 Elsevier Ltd.. All rights reserved.
C1 [Markovic, J.; Maras, J. Srdanovic] Clin Ctr Vojvodina, Psychiat Clin, Novi Sad, Serbia.
   [Rescorla, L.] Bryn Mawr Coll, Bryn Mawr, PA 19010 USA.
   [Okanovic, P.] Ctr Res & Educ TIM, Novi Sad, Serbia.
   [Maras, J. Srdanovic; Bukurov, K. Gebauer; Sekulic, S.] Univ Novi Sad, Fac Med, Novi Sad 21000, Serbia.
   [Bukurov, K. Gebauer; Sekulic, S.] Clin Ctr Vojvodina, Neurol Clin, Novi Sad, Serbia.
RP Markovic, J (reprint author), Clin Ctr Vojvodina, Psychiat Clin, Novi Sad, Serbia.
EM markovicjasminka71@gmail.com
NR 30
TC 0
Z9 0
U1 0
U2 3
PU PERGAMON-ELSEVIER SCIENCE LTD
PI OXFORD
PA THE BOULEVARD, LANGFORD LANE, KIDLINGTON, OXFORD OX5 1GB, ENGLAND
SN 0891-4222
J9 RES DEV DISABIL
JI Res. Dev. Disabil.
PD FEB-MAR
PY 2016
VL 49-50
BP 216
EP 225
DI 10.1016/j.ridd.2015.11.027
PG 10
WC Education, Special; Rehabilitation
SC Education & Educational Research; Rehabilitation
GA DC3KA
UT WOS:000369117000019
PM 26720848
DA 2020-02-16
ER

PT J
AU Oswald, TM
   Winter-Messiers, MA
   Gibson, B
   Schmidt, AM
   Herr, CM
   Solomon, M
AF Oswald, Tasha M.
   Winter-Messiers, Mary Ann
   Gibson, Brandon
   Schmidt, Alexandra M.
   Herr, Cynthia M.
   Solomon, Marjorie
TI Sex Differences in Internalizing Problems During Adolescence in Autism
   Spectrum Disorder
SO JOURNAL OF AUTISM AND DEVELOPMENTAL DISORDERS
LA English
DT Article
DE Autism; Sex differences; Adolescence; Depression; Anxiety
ID PERVASIVE DEVELOPMENTAL DISORDERS; COGNITIVE-BEHAVIORAL THERAPY;
   HIGH-FUNCTIONING AUTISM; MULTIDIMENSIONAL ANXIETY SCALE; REVISED CHILD
   ANXIETY; INTELLECTUAL DISABILITY; DEPRESSION SCALE; CONTROLLED-TRIAL;
   YOUNG-PEOPLE; GENDER-DIFFERENCES
AB We hypothesized that the double hit conferred by sex and diagnosis increases the risk for internalizing disorders in adolescent females with autism spectrum disorder (ASD). In a sample of 32 adolescents with ASD and 32 controls, we examined the effects of sex, diagnostic factors, and developmental stages on depression and anxiety. A 3-way interaction revealed that females with ASD exhibited greater depressive symptoms than males with ASD and female controls particularly during early adolescence; therefore, females with ASD might have a unique combination of genetic, hormonal, and psychosocial vulnerabilities that heighten their risk for depression during early adolescence. Additionally, the ASD group reported high levels of separation anxiety and panic in late adolescence, possibly indicating atypical development of independence.
C1 [Oswald, Tasha M.; Gibson, Brandon; Schmidt, Alexandra M.] 1227 Univ Oregon, Dept Psychol, Eugene, OR 97403 USA.
   [Winter-Messiers, Mary Ann; Herr, Cynthia M.] 1215 Univ Oregon, Coll Educ, Eugene, OR 97403 USA.
   [Oswald, Tasha M.; Solomon, Marjorie] Univ Calif Davis, Sch Med, Dept Psychiat & Behav Sci, UC Davis Med Ctr,MIND Inst, 2825 50th St, Sacramento, CA 95817 USA.
   [Winter-Messiers, Mary Ann] Northwest Christian Univ, Dept Psychol, 828 E 11th Ave, Eugene, OR 97401 USA.
   [Gibson, Brandon] Oregon Social Learning Ctr, 10 Shelton McMurphey Blvd, Eugene, OR 97401 USA.
   [Schmidt, Alexandra M.] Univ Pacific, Sch Profess Psychol, 190 SE 8th Ave, Hillsboro, OR 97123 USA.
RP Oswald, TM (reprint author), 1227 Univ Oregon, Dept Psychol, Eugene, OR 97403 USA.; Oswald, TM (reprint author), Univ Calif Davis, Sch Med, Dept Psychiat & Behav Sci, UC Davis Med Ctr,MIND Inst, 2825 50th St, Sacramento, CA 95817 USA.
EM tmoswald@ucdavis.edu
RI Solomon, Marjorie/W-9015-2019
FU University of Oregon Department of Psychology
FX We would like to acknowledge the departmental funding from the
   University of Oregon Department of Psychology that made this study
   possible. We sincerely appreciate the families who participated in this
   study and our research assistants, in particular Cord Chen, Ingrid
   Gomez, and Christina Palmrose for their efforts and dedication to the
   research project.
NR 74
TC 13
Z9 14
U1 1
U2 40
PU SPRINGER/PLENUM PUBLISHERS
PI NEW YORK
PA 233 SPRING ST, NEW YORK, NY 10013 USA
SN 0162-3257
EI 1573-3432
J9 J AUTISM DEV DISORD
JI J. Autism Dev. Disord.
PD FEB
PY 2016
VL 46
IS 2
SI SI
BP 624
EP 636
DI 10.1007/s10803-015-2608-1
PG 13
WC Psychology, Developmental
SC Psychology
GA DB7HP
UT WOS:000368685700023
PM 26438640
DA 2020-02-16
ER

PT J
AU Lippold, MA
   Fosco, GM
   Ram, N
   Feinberg, ME
AF Lippold, Melissa A.
   Fosco, Gregory M.
   Ram, Nilam
   Feinberg, Mark E.
TI Knowledge Lability: Within-Person Changes in Parental Knowledge and
   Their Associations with Adolescent Problem Behavior
SO PREVENTION SCIENCE
LA English
DT Article
DE Parental knowledge; Substance use; Delinquency; Parent-child
   relationships
ID DEPRESSIVE SYMPTOMS; YOUNG ADOLESCENTS; SUBSTANCE-USE; OUTCOMES; CHILD;
   YOUTH; RISK; REINTERPRETATION; PREVENTION; ALCOHOL
AB Higher levels of parental knowledge about youth activities have been associated with lower levels of youth risky behavior. Yet little is known about how parental knowledge fluctuates during early adolescence and how those fluctuations are associated with the development of problem behavior. We use the term lability to describe within-person fluctuations in knowledge over time with higher lability indicating greater fluctuations in knowledge from year-to-year. This longitudinal study of rural adolescents (N = 840) investigated if change in parental knowledge across four waves of data from grades 6 to 8 is characterized by lability, and if greater lability is associated with higher youth substance use, delinquency, and internalizing problems in grade 9. Our models indicated that only some of the variance in parental knowledge was accounted for by developmental trends. The remaining residual variance reflects within-person fluctuations around these trends, lability, and measurement and occasion-specific error. Even controlling for level and developmental trends in knowledge, higher knowledge lability (i.e., more fluctuation) was associated with increased risk for later alcohol and tobacco use, and for girls, higher delinquency and internalizing problems. Our findings suggest that lability in parental knowledge has unique implications for adolescent outcomes. The discussion focuses on mechanisms that may link knowledge lability to substance use. Interventions may be most effective if they teach parents to consistently and predictably decrease knowledge across early adolescence.
C1 [Lippold, Melissa A.] Univ N Carolina, Chapel Hill, NC USA.
   [Fosco, Gregory M.; Ram, Nilam; Feinberg, Mark E.] Penn State Univ, State Coll, PA USA.
RP Lippold, MA (reprint author), Univ N Carolina, Chapel Hill, NC USA.
EM mlippold@unc.edu
FU National Institute on Drug AbuseUnited States Department of Health &
   Human ServicesNational Institutes of Health (NIH) - USANIH National
   Institute on Drug Abuse (NIDA) [R03 DA038685, R01 DA013709]; NICHDUnited
   States Department of Health & Human ServicesNational Institutes of
   Health (NIH) - USANIH Eunice Kennedy Shriver National Institute of Child
   Health & Human Development (NICHD) [R01 HD076994, R24 HD041025];
   National Institute for Research ResourcesUnited States Department of
   Health & Human ServicesNational Institutes of Health (NIH) - USANIH
   National Center for Research Resources (NCRR) [UL TR000127]; National
   Center for Advancing Translational SciencesUnited States Department of
   Health & Human ServicesNational Institutes of Health (NIH) - USANIH
   National Center for Advancing Translational Sciences (NCATS)
FX Work on this paper was supported by research grant R03 DA038685 and R01
   DA013709 from the National Institute on Drug Abuse, as well as R01
   HD076994 and R24 HD041025 from NICHD, and UL TR000127 from the National
   Institute for Research Resources and National Center for Advancing
   Translational Sciences. The content is solely the responsibility of the
   authors and does not necessarily represent the official views of the
   National Institute on Drug Abuse or the National Institutes of Health.
NR 48
TC 10
Z9 10
U1 2
U2 14
PU SPRINGER/PLENUM PUBLISHERS
PI NEW YORK
PA 233 SPRING ST, NEW YORK, NY 10013 USA
SN 1389-4986
EI 1573-6695
J9 PREV SCI
JI Prev. Sci.
PD FEB
PY 2016
VL 17
IS 2
BP 274
EP 283
DI 10.1007/s11121-015-0604-5
PG 10
WC Public, Environmental & Occupational Health
SC Public, Environmental & Occupational Health
GA DB7KA
UT WOS:000368692700013
PM 26381431
OA Green Accepted
DA 2020-02-16
ER

PT J
AU Rozenman, M
   Peris, TS
   Gonzalez, A
   Piacentini, J
AF Rozenman, Michelle
   Peris, Tara S.
   Gonzalez, Araceli
   Piacentini, John
TI Clinical Characteristics of Pediatric Trichotillomania: Comparisons with
   Obsessive-Compulsive and Tic Disorders
SO CHILD PSYCHIATRY & HUMAN DEVELOPMENT
LA English
DT Article
DE Trichotillomania; OCD; Tic disorder; Impulse control disorder; Child;
   Adolescent
ID MULTIDIMENSIONAL ANXIETY SCALE; COGNITIVE-BEHAVIORAL THERAPY;
   TEST-RETEST RELIABILITY; FUNCTIONAL IMPAIRMENT; INTERVIEW SCHEDULE;
   IMPACT PROJECT; SKIN PICKING; DSM-IV; CHILDREN; PARENT
AB This study compared youth ages 5-17 years with a primary diagnosis of trichotillomania (TTM, n = 30) to those with primary OCD (n = 30) and tic disorder (n = 29) on demographic characteristics, internalizing, and externalizing symptoms. Findings suggest that youth with primary TTM score more comparably to youth with tics than those with OCD on internalizing and externalizing symptom measures. Compared to the OCD group, youth in the TTM group reported lower levels of anxiety and depression. Parents of youth in the TTM group also reported fewer internalizing, externalizing, attention, and thought problems than those in the OCD group. Youth with TTM did not significantly differ from those with primary Tic disorders on any measure. Findings suggest that pediatric TTM may be more similar to pediatric tic disorders than pediatric OCD on anxiety, depression, and global internalizing and externalizing problems.
C1 [Rozenman, Michelle; Peris, Tara S.; Piacentini, John] Univ Calif Los Angeles, Semel Inst Neurosci & Human Behav, Div Child & Adolescent Psychiat, Los Angeles, CA 90095 USA.
   [Gonzalez, Araceli] Calif State Univ Long Beach, Dept Psychol, Long Beach, CA 90840 USA.
RP Rozenman, M (reprint author), Univ Calif Los Angeles, Semel Inst Neurosci & Human Behav, Div Child & Adolescent Psychiat, 760 Westwood Plaza,67-455, Los Angeles, CA 90095 USA.
EM mrozenman@mednet.ucla.edu
NR 54
TC 8
Z9 10
U1 2
U2 15
PU SPRINGER
PI NEW YORK
PA 233 SPRING ST, NEW YORK, NY 10013 USA
SN 0009-398X
EI 1573-3327
J9 CHILD PSYCHIAT HUM D
JI Child Psychiat. Hum. Dev.
PD FEB
PY 2016
VL 47
IS 1
BP 124
EP 132
DI 10.1007/s10578-015-0550-2
PG 9
WC Psychology, Developmental; Pediatrics; Psychiatry
SC Psychology; Pediatrics; Psychiatry
GA DB0EM
UT WOS:000368181400013
PM 25894516
DA 2020-02-16
ER

PT J
AU Skoog, T
   Ozdemir, SB
   Stattin, H
AF Skoog, Therese
   Ozdemir, Sevgi Bayram
   Stattin, Hakan
TI Understanding the Link Between Pubertal Timing in Girls and the
   Development of Depressive Symptoms: The Role of Sexual Harassment
SO JOURNAL OF YOUTH AND ADOLESCENCE
LA English
DT Article
DE Puberty; Pubertal timing; Internalizing problems; Depressive symptoms;
   Sexual harassment; Female development
ID COVARIANCE STRUCTURE-ANALYSIS; EARLY ADOLESCENCE; EARLY MENARCHE;
   AFRICAN-AMERICAN; YOUNG ADULTHOOD; PEER; RISK; AGE; VICTIMIZATION;
   DISORDERS
AB The link between sexual maturation, or pubertal timing, in girls and adolescent depressive symptoms is well-documented, but the underlying processes remain unclear. We examined whether sexual harassment, which has previously been linked to both pubertal timing and depressive symptoms, mediates this link, using a two-wave longitudinal study including 454 girls in 7th (M (age) = 13.42, SD = .53) and 8th grade (M (age) = 14.42, SD = .55). Pubertal timing was linked to depressive symptoms in both age groups, and predicted an increase in depressive symptoms among the 7th graders. Sexual harassment significantly mediated the link between pubertal timing and depressive symptoms among the 7th, but not the 8th grade girls. Together, our findings suggest that one way to prevent depressive symptoms among early-maturing girls could be to address sexual harassment in preventive intervention in early adolescence.
C1 [Skoog, Therese; Ozdemir, Sevgi Bayram; Stattin, Hakan] Univ Orebro, Sch Law Psychol & Social Work, Res Dev Ctr, S-70182 Orebro, Sweden.
RP Skoog, T (reprint author), Univ Orebro, Sch Law Psychol & Social Work, Res Dev Ctr, S-70182 Orebro, Sweden.
EM therese.skoog@oru.se; sevgi.bayram-ozdemir@oru.se; hakan.stattin@oru.se
FU Swedish Crime Victim Compensation and Support Authority [02847/2013]
FX This work was supported by a grant received by the first author from the
   Swedish Crime Victim Compensation and Support Authority (02847/2013).
NR 59
TC 10
Z9 10
U1 0
U2 16
PU SPRINGER/PLENUM PUBLISHERS
PI NEW YORK
PA 233 SPRING ST, NEW YORK, NY 10013 USA
SN 0047-2891
EI 1573-6601
J9 J YOUTH ADOLESCENCE
JI J. Youth Adolesc.
PD FEB
PY 2016
VL 45
IS 2
BP 316
EP 327
DI 10.1007/s10964-015-0292-2
PG 12
WC Psychology, Developmental
SC Psychology
GA DB0KZ
UT WOS:000368198300005
PM 25971216
DA 2020-02-16
ER

PT J
AU Hammerslag, LR
   Gulley, JM
AF Hammerslag, Lindsey R.
   Gulley, Joshua M.
TI Sex differences in behavior and neural development and their role in
   adolescent vulnerability to substance use
SO BEHAVIOURAL BRAIN RESEARCH
LA English
DT Review
DE Sex; Adolescence; Substance use; PFC; Striatum; Amygdala
ID CONDITIONED TASTE-AVERSION; MEDIAL PREFRONTAL CORTEX; RISK-TAKING;
   GENDER-DIFFERENCES; ALCOHOL-USE; FUNCTIONAL CONNECTIVITY; AMPHETAMINE
   EXPOSURE; GENETIC INFLUENCES; BRAIN-DEVELOPMENT; STEROID-HORMONES
AB Adolescents are especially prone to risky behavior and to the emergence of psychological disorders like substance abuse, anxiety and depression. However, there is a sex (or gender) difference in this vulnerability, with females being more prone to developing internalizing disorders and males being more likely to engage in risky behavior and drug use. While several researchers have proposed that there is a relationship between corticolimbic circuit development and adolescent vulnerability, the current proposed models do not take sex differences into account. In this review, we explore recent findings from both human and rodent studies of sex differences during adolescence. In particular, we consider epidemiological studies on the factors that contribute to the development of substance abuse and internalizing disorders, laboratory studies on reward-related and decision-making behavior, and neuroanatomical studies on the development of several structures in the corticolimbic circuit (i.e., prefrontal cortex [PFC], amygdala and striatum). We then integrate these recent findings into models of adolescent vulnerability to substance use that have previously not addressed sex differences. Lastly, we discuss methodological considerations for the interpretation and design of studies on sex (or gender) differences during adolescence while highlighting some opportunities for future investigations. (C) 2015 Elsevier B.V. All rights reserved.
C1 [Hammerslag, Lindsey R.; Gulley, Joshua M.] Univ Illinois, Neurosci Program, Champaign, IL 61820 USA.
   [Gulley, Joshua M.] Univ Illinois, Dept Psychol, Champaign, IL 61820 USA.
RP Gulley, JM (reprint author), Univ Illinois, Dept Psychol, 731 Psychol Bldg MC 716,603 E Daniel St, Champaign, IL 61820 USA.
EM jgulley@illinois.edu
RI Gulley, James L/Y-7576-2019
OI Gulley, James L/0000-0002-6569-2912; Gulley, Joshua/0000-0003-3929-8791;
   Hammerslag, Lindsey/0000-0003-0750-6656
FU NIDA NIH HHSUnited States Department of Health & Human ServicesNational
   Institutes of Health (NIH) - USANIH National Institute on Drug Abuse
   (NIDA) [R01 DA029815]
NR 127
TC 31
Z9 33
U1 2
U2 63
PU ELSEVIER SCIENCE BV
PI AMSTERDAM
PA PO BOX 211, 1000 AE AMSTERDAM, NETHERLANDS
SN 0166-4328
EI 1872-7549
J9 BEHAV BRAIN RES
JI Behav. Brain Res.
PD FEB 1
PY 2016
VL 298
SI SI
BP 15
EP 26
DI 10.1016/j.bbr.2015.04.008
PN A
PG 12
WC Behavioral Sciences; Neurosciences
SC Behavioral Sciences; Neurosciences & Neurology
GA CZ9JL
UT WOS:000367413800003
PM 25882721
OA Green Accepted
DA 2020-02-16
ER

PT J
AU Ahrens, KR
   Spencer, R
   Bonnar, M
   Coatney, A
   Hall, T
AF Ahrens, Kym R.
   Spencer, Renee
   Bonnar, Mavis
   Coatney, Alexis
   Hall, Tyson
TI Qualitative evaluation of historical and relational factors influencing
   pregnancy and sexually transmitted infection risks in foster youth
SO CHILDREN AND YOUTH SERVICES REVIEW
LA English
DT Article
DE Foster care; Foster youth; Sexually transmitted infection; Sexually
   transmitted disease; Teen pregnancy; Reproductive health; Child welfare;
   Adolescent
ID HIV-INFECTION; SEX; CARE; INTERVENTIONS
AB Purpose: To explore how attitudes, norms, behaviors, responses to early life experiences, and protective factors influence pregnancy and sexually transmitted infection risks from the perspectives of current and former foster youth to inform the development of prevention strategies.
   Methods: We conducted semi-structured individual qualitative interviews with a diverse sample of 22 current/former foster youth aged 15-21 years (63% female; average age = 18.6 years). We then used Theoretical Thematic Analysis to systematically analyze the data for key themes related to sexual health in four categories: 1) norms and attitudes, 2) responses to early life experiences, 3) protective factors, and 4) youth-driven intervention ideas.
   Results: Participants reported a range of sexual experience levels, varied sexual orientations, and also reported varied life experiences prior to and during foster care. We detected several norms and attitudes that likely contribute to risks of early pregnancies and sexually transmitted infections. These included that one can tell by looking whether a partner is trustworthy or has a sexually transmitted infection, that condoms aren't necessary with long-term or infrequent partners or if birth control is used, and that teen pregnancy is an inevitable event. With respect to responses to early life experiences, youth frequently described difficulties dealing with strong emotions in the context of romantic and/or sexual relationships; many attributed these difficulties to early experiences with biological family members or in foster care. Participants linked emotion regulation difficulties with struggles in trust appraisal, effective communication, and impulsive behaviors. Youth also described a variety of protective factors that they felt helped them prevent sexual risk behaviors or improved their lives in other respects. Finally, participants endorsed factors likely to improve intervention acceptability and efficacy, including an open, non-judgmental group-based environment, involvement of peer mentors, and inclusion of caregiver and caseworker training components.
   Conclusions: Trauma-informed, tailored intervention strategies which address key norms and attitudes and provide broad-based assertiveness and emotion regulation skills are likely to be the most effective strategies to reduce risks of teen pregnancies and sexually transmitted infections among teens in foster care. Group-based interventions that involve peer mentors and caregiver and caseworker components may be especially acceptable and effective for teens in foster and/or kinship care. (c) 2016 Elsevier Ltd. All rights reserved.
C1 [Ahrens, Kym R.; Bonnar, Mavis; Coatney, Alexis; Hall, Tyson] Seattle Childrens Hosp, Dept Pediat, Ctr Child Hlth Behav & Dev Res, Div Adolescent Med, 2001 8th Ave Suite 400,Mailstop CW8-6, Seattle, WA 98121 USA.
   [Ahrens, Kym R.; Bonnar, Mavis; Coatney, Alexis; Hall, Tyson] Univ Washington, Res Inst, 2001 8th Ave Suite 400,Mailstop CW8-6, Seattle, WA 98121 USA.
   [Spencer, Renee] Boston Univ, Sch Social Work, 264 Bay State Rd, Boston, MA 02215 USA.
RP Ahrens, KR (reprint author), Seattle Childrens Hosp, Dept Pediat, Ctr Child Hlth Behav & Dev Res, Div Adolescent Med, 2001 8th Ave Suite 400,Mailstop CW8-6, Seattle, WA 98121 USA.; Ahrens, KR (reprint author), Univ Washington, Res Inst, 2001 8th Ave Suite 400,Mailstop CW8-6, Seattle, WA 98121 USA.
EM kym.ahrens@seattlechildrens.org; rspenc@bu.edu; mmbonnar@outlook.com;
   alexis.coatney@seattlechildrens.org; tyson.hall11@northwestu.edu
RI Spencer, Renee/E-3826-2013
OI Spencer, Renee/0000-0002-2876-2918; Ahrens, Kym/0000-0002-8011-5566
FU National Institute of Mental Health of the National Institutes of
   HealthUnited States Department of Health & Human ServicesNational
   Institutes of Health (NIH) - USANIH National Institute of Mental Health
   (NIMH) [K23MH090898]; University of Washington Center for AIDS Research;
   National Institute of Allergy and Infectious Diseases of the National
   Institutes of HealthUnited States Department of Health & Human
   ServicesNational Institutes of Health (NIH) - USANIH National Institute
   of Allergy & Infectious Diseases (NIAID) [P30AI027757]
FX Research reported in this publication was supported by the National
   Institute of Mental Health of the National Institutes of Health under
   award number K23MH090898 as well as a New Investigator Award from the
   University of Washington Center for AIDS Research, which is supported by
   the National Institute of Allergy and Infectious Diseases of the
   National Institutes of Health under award number P30AI027757. The
   authors also wish to thank the participants, the Washington State
   Department of Social and Health Services, the Young Men's Christian
   Association Center for Young Adults in Seattle, Washington, and Nicole
   Josephsen for her contribution to the analysis of this study.
NR 35
TC 8
Z9 8
U1 1
U2 23
PU PERGAMON-ELSEVIER SCIENCE LTD
PI OXFORD
PA THE BOULEVARD, LANGFORD LANE, KIDLINGTON, OXFORD OX5 1GB, ENGLAND
SN 0190-7409
EI 1873-7765
J9 CHILD YOUTH SERV REV
JI Child. Youth Serv. Rev.
PD FEB
PY 2016
VL 61
BP 245
EP 252
DI 10.1016/j.childyouth.2015.12.027
PG 8
WC Family Studies; Social Work
SC Family Studies; Social Work
GA DE2LJ
UT WOS:000370458500030
PM 26941470
OA Green Accepted
DA 2020-02-16
ER

PT J
AU Victoria, NC
   Murphy, AZ
AF Victoria, Nicole C.
   Murphy, Anne Z.
TI Exposure to early life pain: long term consequences and contributing
   mechanisms
SO CURRENT OPINION IN BEHAVIORAL SCIENCES
LA English
DT Review
ID BORN EXTREMELY PRETERM; MONTHS CORRECTED AGE; NEONATAL PAIN; CHILDREN
   BORN; FEMALE RATS; SCHOOL-AGE; PROCEDURAL PAIN; INTERNALIZING BEHAVIORS;
   DESCENDING MODULATION; GESTATIONAL-AGE
AB From an evolutionary perspective, adaptations of an organism to its early environment are essential for survival. The occurrence of early life perturbation, coincident with increased developmental plasticity, provides a unique opportunity for such adaptations to become programmed and persist throughout life. However, adaptations that are beneficial to maintaining homeostasis in one's early environment may result in extreme response strategies that confer vulnerability or dysfunction later in life. This review summarizes recent findings in human and animal studies demonstrating that early life pain results in a hypo-sensitive/hyper-sensitive phenotype in response to acute and persistent pain and stress later in life. Changes in cognition and immune function in response to early life pain have also been observed. Recent data on the neural mechanisms underlying these long-term changes are discussed, as well as potential strategies to minimize the impact of early life pain.
C1 [Victoria, Nicole C.; Murphy, Anne Z.] Georgia State Univ, Neurosci Inst, 100 Piedmont Ave, Atlanta, GA 30303 USA.
   [Victoria, Nicole C.] Univ Minnesota, Dept Pharmacol, 312 Church St SE,2-290 Nils Hasselmo Hall, Minneapolis, MN 55455 USA.
RP Murphy, AZ (reprint author), Georgia State Univ, Neurosci Inst, 100 Piedmont Ave, Atlanta, GA 30303 USA.
EM amurphy@gsu.edu
OI Murphy, Anne/0000-0003-2889-503X
FU NIDA NIH HHSUnited States Department of Health & Human ServicesNational
   Institutes of Health (NIH) - USANIH National Institute on Drug Abuse
   (NIDA) [R01 DA016272]
NR 68
TC 9
Z9 12
U1 0
U2 4
PU ELSEVIER SCIENCE BV
PI AMSTERDAM
PA PO BOX 211, 1000 AE AMSTERDAM, NETHERLANDS
SN 2352-1546
EI 2352-1554
J9 CURR OPIN BEHAV SCI
JI Curr. Opin. Behav. Sci.
PD FEB
PY 2016
VL 7
BP 61
EP 68
DI 10.1016/j.cobeha.2015.11.015
PG 8
WC Behavioral Sciences; Neurosciences; Psychology, Experimental
SC Behavioral Sciences; Neurosciences & Neurology; Psychology
GA EE1PF
UT WOS:000389353500011
PM 27525299
OA Green Accepted
DA 2020-02-16
ER

PT J
AU De Bolle, M
   De Clercq, B
   De Caluwe, E
   Verbeke, L
AF De Bolle, Marleen
   De Clercq, Barbara
   De Caluwe, Elien
   Verbeke, Lize
TI Exploring the complexity of the childhood trait-psychopathology
   association: Continuity, pathoplasty, and complication effects
SO DEVELOPMENT AND PSYCHOPATHOLOGY
LA English
DT Article
ID MALADAPTIVE PERSONALITY-TRAITS; DEVELOPMENTAL PERSPECTIVE;
   PSYCHIATRIC-DISORDERS; DIMENSIONAL MODELS; CHILDREN; ADOLESCENCE;
   COMORBIDITY; STABILITY; ANXIETY; MOOD
AB Four different models have been generally proposed as plausible etiological explanations for the relation between personality and psychopathology, namely, the vulnerability, complication, pathoplasty, and spectrum or continuity model. The current study entails a joint investigation of the continuity, pathoplasty, and complication models to explain the nature of the associations between early maladaptive traits and psychopathology over time in 717 referred and community children (54.4% girls), aged from 8 to 14 years. Across a 2-year time span, maladaptive traits and psychopathology were measured at three different time points, thereby relying on comprehensive and age-specific dimensional operationalizations of both personality symptoms and psychopathology. The results demonstrate overall compelling evidence for the continuity model, finding more focused support for pathoplasty and complication effects for particular combinations of personality symptoms and psychopathology dimensions. As expected, the continuity associations were found to be more robust for those personality-psychopathology associations that are conceptually closer, such as the emotional instability/introversion-internalizing problems association and the disagreeableness-externalizing problems association. Continuity associations were also stronger when personality was considered from a maladaptive rather than from a general trait perspective. The implication of the findings for the treatment of psychopathology and personality symptoms are briefly discussed.
C1 [De Bolle, Marleen; De Clercq, Barbara; De Caluwe, Elien; Verbeke, Lize] Univ Ghent, B-9000 Ghent, Belgium.
RP De Bolle, M (reprint author), Univ Ghent, Fac Psychol & Educ Sci, Dept Dev Personal & Social Psychol, Henri Dunantlaan 2, B-9000 Ghent, Belgium.
EM Marleen.DeBolle@UGent.be
RI De Caluwe, Elien/A-2545-2017
OI De Caluwe, Elien/0000-0001-6639-6739
NR 35
TC 5
Z9 5
U1 0
U2 17
PU CAMBRIDGE UNIV PRESS
PI NEW YORK
PA 32 AVENUE OF THE AMERICAS, NEW YORK, NY 10013-2473 USA
SN 0954-5794
EI 1469-2198
J9 DEV PSYCHOPATHOL
JI Dev. Psychopathol.
PD FEB
PY 2016
VL 28
IS 1
BP 139
EP 148
DI 10.1017/S0954579415000346
PG 10
WC Psychology, Developmental
SC Psychology
GA DK6DS
UT WOS:000375013300011
PM 25916837
OA Green Published
DA 2020-02-16
ER

PT J
AU Flouri, E
   Sarmadi, Z
AF Flouri, Eirini
   Sarmadi, Zahra
TI Prosocial Behavior and Childhood Trajectories of Internalizing and
   Externalizing Problems: The Role of Neighborhood and School Contexts
SO DEVELOPMENTAL PSYCHOLOGY
LA English
DT Article
DE emotional and behavioral problems; neighborhood effects; prosocial
   behavior; school effects
ID CHILDREN; AGGRESSION
AB This study investigated the role of the interaction between prosocial behavior and contextual (school and neighborhood) risk in children's trajectories of externalizing and internalizing problems at ages 3, 5, and 7. The sample was 9,850 Millennium Cohort Study families who lived in England when the cohort children were aged 3. Neighborhood context was captured by the proportion of subsidized (social rented) housing in the neighborhood and school context by school-level achievement. Even after adjustment for child-and family-level covariates, prosocial behavior was related both to lower levels of problem behavior at school entry and to its trajectory before and after. Neighborhood social housing was related to the trajectory of problem behavior, and school-level achievement to lower levels of problem behavior at school entry. The negative association between prosocial and problem behavior was stronger for children attending low-performing schools or living in disadvantaged neighborhoods. The adverse "effect" of low prosocial behavior, associated with low empathy and guilt and with constricted emotionality, on internalizing and externalizing problems appears to be exacerbated in high-risk contexts.
C1 [Flouri, Eirini; Sarmadi, Zahra] UCL, UCL Inst Educ, Dept Psychol & Human Dev, 25 Woburn Sq, London WC1H 0AA, England.
RP Flouri, E (reprint author), UCL, UCL Inst Educ, Dept Psychol & Human Dev, 25 Woburn Sq, London WC1H 0AA, England.
EM e.flouri@ioe.ac.uk
FU United Kingdom Economic and Social Research CouncilEconomic & Social
   Research Council (ESRC) [ES/J001414/1]; Economic and Social Research
   CouncilEconomic & Social Research Council (ESRC) [ES/J001414/1]
FX This research was supported by a United Kingdom Economic and Social
   Research Council grant (ES/J001414/1) to Eirini Flouri and was carried
   out while Eirini Flouri was supervising Zahra Sarmadi's dissertation for
   her MSc in Child Development. We thank Heather Joshi for her helpful
   suggestions.
NR 26
TC 24
Z9 25
U1 0
U2 24
PU AMER PSYCHOLOGICAL ASSOC
PI WASHINGTON
PA 750 FIRST ST NE, WASHINGTON, DC 20002-4242 USA
SN 0012-1649
EI 1939-0599
J9 DEV PSYCHOL
JI Dev. Psychol.
PD FEB
PY 2016
VL 52
IS 2
BP 253
EP 258
DI 10.1037/dev0000076
PG 6
WC Psychology, Developmental
SC Psychology
GA DD6XW
UT WOS:000370069000007
PM 26619321
OA Green Published, Other Gold
DA 2020-02-16
ER

PT J
AU Trudeau, L
   Spoth, R
   Mason, WA
   Randall, GK
   Redmond, C
   Schainker, L
AF Trudeau, Linda
   Spoth, Richard
   Mason, W. Alex
   Randall, G. Kevin
   Redmond, Cleve
   Schainker, Lisa
TI Effects of Adolescent Universal Substance Misuse Preventive
   Interventions on Young Adult Depression Symptoms: Mediational Modeling
SO JOURNAL OF ABNORMAL CHILD PSYCHOLOGY
LA English
DT Article
DE Preventive intervention; Depression symptoms; Young adult; Mediation
ID USE DISORDERS; INTERNALIZING DISORDERS; GENDER-DIFFERENCES; MISSING
   DATA; RISK-FACTORS; FAMILY; CHILDREN; PROGRAMS; OUTCOMES; INITIATION
AB Depression symptoms are associated with impairments in functioning and have substantial health and economic consequences. Universal substance misuse prevention programs have shown effects on non-targeted mental health-related symptoms, but long-term effects are understudied. This cluster randomized controlled trial examined effects of both the LifeSkills Training (LST) and Strengthening Families Program: For Parents and Youth 10-14 (SFP 10-14) interventions, delivered during seventh grade, on age 22 young adult depression symptoms. The study was conducted in US rural Midwestern communities with a randomly-selected sample from a larger study (N = 670). Experimental conditions were LST+SFP 10-14, LST-only, and a control condition. Effects on age 22 depression symptoms were hypothesized as mediated through effects on age 21 relationship problems and illicit use of substances. Structural equation modeling with manifest and latent variables was conducted to test hypotheses; the intervention conditions were combined and compared with the control condition because analyses indicated a comparable pattern of effects between intervention conditions. Significant indirect intervention effects were found on age 22 depression symptoms via effects on the mediating variables (indirect effect: beta = -0.06, 95 % CI [-0.10, -0.01], p = 0.011). Effect sizes for the young adult variables were between d = 0.17 and 0.29, which can be considered small, but nontrivial, especially in the context of public health benefits. Results support scaled-up implementation of school-based and family-focused universal substance misuse preventive interventions.
C1 [Trudeau, Linda; Spoth, Richard; Randall, G. Kevin; Redmond, Cleve; Schainker, Lisa] Iowa State Univ, Partnerships Prevent Sci Inst, 2625 N Loop Dr,Suite 2400, Ames, IA 50010 USA.
   [Mason, W. Alex] Boys Town Natl Res Inst Child & Family Studies, 14100 Crawford St, Boys Town, NE 68010 USA.
RP Trudeau, L (reprint author), Iowa State Univ, Partnerships Prevent Sci Inst, 2625 N Loop Dr,Suite 2400, Ames, IA 50010 USA.
EM ltrudeau@iastate.edu
FU National Institute on Drug AbuseUnited States Department of Health &
   Human ServicesNational Institutes of Health (NIH) - USANIH National
   Institute on Drug Abuse (NIDA) [DA 010815]
FX This research was supported by the National Institute on Drug Abuse,
   grant DA 010815, a longitudinal study known as the Capable Families and
   Youth study. The authors wish to thank the individuals and communities
   that participated in the study and the many staff members and associates
   who collected the data and assisted with data management and analyses.
NR 82
TC 8
Z9 8
U1 2
U2 19
PU SPRINGER/PLENUM PUBLISHERS
PI NEW YORK
PA 233 SPRING ST, NEW YORK, NY 10013 USA
SN 0091-0627
EI 1573-2835
J9 J ABNORM CHILD PSYCH
JI J. Abnorm. Child Psychol.
PD FEB
PY 2016
VL 44
IS 2
BP 257
EP 268
DI 10.1007/s10802-015-9995-9
PG 12
WC Psychology, Clinical; Psychology, Developmental
SC Psychology
GA DC1ZF
UT WOS:000369016300005
PM 25795013
OA Green Accepted
DA 2020-02-16
ER

PT J
AU Hatano, K
   Sugimura, K
   Crocetti, E
AF Hatano, Kai
   Sugimura, Kazumi
   Crocetti, Elisabetta
TI Looking at the dark and bright sides of identity formation: New insights
   from adolescents and emerging adults in Japan
SO JOURNAL OF ADOLESCENCE
LA English
DT Article
DE Identity statuses; Personality traits; Internalizing and externalizing
   problem behaviors; Japanese adolescents and emerging adults
ID UTRECHT-MANAGEMENT; MEASUREMENT INVARIANCE; CONVERGENT VALIDITY;
   ETHNIC-GROUPS; VALIDATION; UNIVERSITY; MIDDLE; PSYCHOPATHOLOGY; GENDER;
   MODEL
AB The aim of the present study was to gain new insights into the dark and bright sides of identity formation with a sample of 1851 Japanese adolescents and emerging adults, applying a three-dimensional model of identity formation (i.e., commitment, in-depth exploration, and reconsideration of commitment). By means of cluster analysis, we identified five statuses that strongly resembled statues extracted in prior research with Western youth: achievement, foreclosure, moratorium, diffusion, and searching moratorium. We found that each status reported a distinct profile in terms of personality and psychosocial problems. Importantly, we found that the searching moratorium status was adaptive in adolescence but not in emerging adulthood. These results suggest that the five statuses are replicable in Japanese adolescents and emerging adults, and that the searching moratorium status presents a combination of the bright and dark sides whose prevalence varies with age. Clinical implications for identity research and intervention programs are discussed. (C) 2015 The Foundation for Professionals in Services for Adolescents. Published by Elsevier Ltd. All rights reserved.
C1 [Hatano, Kai] Osaka Prefecture Univ, Habikino, Osaka, Japan.
   [Sugimura, Kazumi] Hiroshima Univ, Hiroshima 730, Japan.
   [Crocetti, Elisabetta] Univ Utrecht, NL-3508 TC Utrecht, Netherlands.
RP Hatano, K (reprint author), 1-1 Gakuen Cho,Naka Ku, Sakai, Osaka 5998531, Japan.
EM kai.hatano@las.osakafu-u.ac.jp
RI Crocetti, Elisabetta/AAG-4761-2019; Crocetti, Elisabetta/D-5373-2014
OI Crocetti, Elisabetta/0000-0002-2681-5684; Crocetti,
   Elisabetta/0000-0002-2681-5684; Sugimura, Kazumi/0000-0002-5668-6094
FU Japan Society for the Promotion of ScienceMinistry of Education,
   Culture, Sports, Science and Technology, Japan (MEXT)Japan Society for
   the Promotion of Science;  [24530823]
FX This work was supported by the Japan Society for the Promotion of
   Science [Grant-in-Aid for JSPS Fellows] to the first author, and
   [Grant-in-Aid for Scientific Research (C), 24530823] to the second
   author.
NR 52
TC 17
Z9 17
U1 0
U2 10
PU ACADEMIC PRESS LTD- ELSEVIER SCIENCE LTD
PI LONDON
PA 24-28 OVAL RD, LONDON NW1 7DX, ENGLAND
SN 0140-1971
EI 1095-9254
J9 J ADOLESCENCE
JI J. Adolesc.
PD FEB
PY 2016
VL 47
SI SI
BP 156
EP 168
DI 10.1016/j.adolescence.2015.09.008
PG 13
WC Psychology, Developmental
SC Psychology
GA DF1MN
UT WOS:000371104000019
PM 26522882
DA 2020-02-16
ER

PT J
AU Farmer, CA
   Kaat, AJ
   Mazurek, MO
   Lainhart, JE
   DeWitt, MB
   Cook, EH
   Butter, EM
   Aman, MG
AF Farmer, Cristan A.
   Kaat, Aaron J.
   Mazurek, Micah O.
   Lainhart, Janet E.
   DeWitt, Mary Beth
   Cook, Edwin H.
   Butter, Eric M.
   Aman, Michael G.
TI Confirmation of the Factor Structure and Measurement Invariance of the
   Children's Scale of Hostility and Aggression: Reactive/Proactive in
   Clinic-Referred Children With and Without Autism Spectrum Disorder
SO JOURNAL OF CHILD AND ADOLESCENT PSYCHOPHARMACOLOGY
LA English
DT Article
ID TESTING MEASUREMENT INVARIANCE; OF-FIT INDEXES; PROACTIVE AGGRESSION;
   REACTIVE AGGRESSION; DOUBLE-BLIND; BEHAVIOR; YOUTH; ADOLESCENTS;
   RELIABILITY; PSYCHIATRY
AB Objective: The measurement of aggression in its different forms (e.g., physical and verbal) and functions (e.g., impulsive and instrumental) is given little attention in subjects with developmental disabilities (DD). In this study, we confirm the factor structure of the Children's Scale for Hostility and Aggression: Reactive/Proactive (C-SHARP) and demonstrate measurement invariance (consistent performance across clinical groups) between clinic-referred groups with and without autism spectrum disorder (ASD). We also provide evidence of the construct validity of the C-SHARP. Methods: Caregivers provided C-SHARP, Child Behavior Checklist (CBCL), and Proactive/Reactive Rating Scale (PRRS) ratings for 644 children, adolescents, and young adults 2-21 years of age. Five types of measurement invariance were evaluated within a confirmatory factor analytic framework. Associations among the C-SHARP, CBCL, and PRRS were explored. Results: The factor structure of the C-SHARP had a good fit to the data from both groups, and strict measurement invariance between ASD and non-ASD groups was demonstrated (i.e., equivalent structure, factor loadings, item intercepts and residuals, and latent variance/covariance between groups). The C-SHARP Problem Scale was more strongly associated with CBCL Externalizing than with CBCL Internalizing, supporting its construct validity. Subjects classified with the PRRS as both Reactive and Proactive had significantly higher C-SHARP Proactive Scores than those classified as Reactive only, who were rated significantly higher than those classified by the PRRS as Neither Reactive nor Proactive. A similar pattern was observed for the C-SHARP Reactive Score. Conclusions: This study provided evidence of the validity of the C-SHARP through confirmation of its factor structure and its relationship with more established scales. The demonstration of measurement invariance demonstrates that differences in C-SHARP factor scores were the result of differences in the construct rather than to error or unmeasured/nuisance variables. These data suggest that the C-SHARP is useful for quantifying subtypes of aggressive behavior in children, adolescents, and young adults with DD.
C1 [Farmer, Cristan A.; Kaat, Aaron J.; Aman, Michael G.] Ohio State Univ, Dept Psychol, Columbus, OH USA.
   [Farmer, Cristan A.] NIMH, Dept Pediat & Dev Neurosci, Bethesda, MD 20892 USA.
   [Kaat, Aaron J.] Northwestern Univ, Dept Med Social Sci, Chicago, IL 60611 USA.
   [Mazurek, Micah O.] Univ Missouri, Dept Hlth Psychol, Columbia, MO USA.
   [Lainhart, Janet E.] Univ Utah, Dept Child Psychiat, Salt Lake City, UT USA.
   [Lainhart, Janet E.] Univ Wisconsin, Waisman Ctr, Madison, WI 53705 USA.
   [DeWitt, Mary Beth] Childrens Med Ctr Dayton, Dayton, OH USA.
   [Cook, Edwin H.] Univ Illinois, Dept Psychiat, Chicago, IL 60680 USA.
   [Butter, Eric M.] Nationwide Childrens Hosp, Dept Psychol, Columbus, OH USA.
RP Farmer, CA (reprint author), 10 Ctr Dr MSC1255, Bethesda, MD 20892 USA.
EM cristan.farmer@nih.gov
RI Farmer, Cristan/Q-5277-2017
OI Farmer, Cristan/0000-0001-6878-5199; Mazurek, Micah/0000-0001-7715-6538;
   Kaat, Aaron/0000-0001-8147-1899
FU Graduate School of the Ohio State UniversityOhio State University;
   Organization for Autism Research [P50 HD055751, R01 MH080826, R01
   MH097464]
FX This work was supported by an alumni grant from the Graduate School of
   the Ohio State University (to Cristan Farmer), a graduate student grant
   from the Organization for Autism Research (to Cristan Farmer), P50
   HD055751 (to Edwin Cook), and R01 MH080826 and R01 MH097464 (to Janet
   Lainhart, formerly at University of Utah).
NR 36
TC 4
Z9 4
U1 1
U2 11
PU MARY ANN LIEBERT, INC
PI NEW ROCHELLE
PA 140 HUGUENOT STREET, 3RD FL, NEW ROCHELLE, NY 10801 USA
SN 1044-5463
EI 1557-8992
J9 J CHILD ADOL PSYCHOP
JI J. Child Adolesc. Psychopharmacol.
PD FEB 1
PY 2016
VL 26
IS 1
SI SI
BP 10
EP 18
DI 10.1089/cap.2015.0098
PG 9
WC Pediatrics; Pharmacology & Pharmacy; Psychiatry
SC Pediatrics; Pharmacology & Pharmacy; Psychiatry
GA DE0DH
UT WOS:000370294600004
PM 26744772
OA Green Published
DA 2020-02-16
ER

PT J
AU Otto, Y
   Kolmorgen, K
   Sierau, S
   Weis, S
   von Klitzing, K
   Klein, AM
AF Otto, Yvonne
   Kolmorgen, Katja
   Sierau, Susan
   Weis, Steffi
   von Klitzing, Kai
   Klein, Annette M.
TI Parenting Behaviors of Mothers and Fathers of Preschool Age Children
   with Internalizing Disorders
SO JOURNAL OF CHILD AND FAMILY STUDIES
LA English
DT Article
DE Preschool age; Internalizing disorders; Parenting; Alabama Parenting
   Questionnaire; Fathers
ID ANXIETY DISORDERS; CHILDHOOD ANXIETY; DEPRESSIVE SYMPTOMS;
   EMOTIONAL-PROBLEMS; DIFFICULTIES QUESTIONNAIRE; NEGATIVE EMOTIONALITY;
   PSYCHIATRIC-DISORDERS; MATERNAL DEPRESSION; MENTAL-HEALTH; TEMPERAMENT
AB This study investigated parenting behaviors of mothers and fathers of clinically anxious preschool children (with or without depressive comorbidity) and healthy comparison children. Studies assessing children from early school age onwards have found that parental control, rejection, and inconsistent discipline are associated with the presence of children's internalizing symptoms/disorders. Despite the scarcity of studies investigating these associations at preschool age, we assumed that findings with older children would also apply to children in this age group. In a cross-sectional study we assessed N = 176 children of preschool age (M = 5; 2 years) and both of their parents. A diagnostic interview (Preschool Age Psychiatric Assessment) was conducted to determine children's psychiatric diagnoses, yielding the following results: a group of n = 67 children with pure anxiety disorders (AD group), a group of n = 38 children with anxiety disorders with depressive comorbidity (AD/DC group), and a comparison group of n = 71 children without psychiatric disorders. Both parents completed the German extended version of the Alabama Parenting Questionnaire. We evaluated maternal depressive symptoms and children's temperament as further correlates. All variables that differed significantly between groups were entered into multinomial logistic regression analyses to test which variables predict group membership. When comparing each of the two anxiety groups with the comparison group we obtained the following results: (1) Inconsistent paternal discipline and maternal depressive symptoms increased and children's positive affectivity decreased the probability of children of being in the AD group rather than in the comparison group. (2) Maternal overinvolvement, maternal depressive symptoms and children's negative affectivity increased and children's positive affectivity decreased the probability of children of belonging to the AD/DC group rather than to the comparison group. When comparing the two anxiety groups with each other, we found that inconsistent paternal discipline increased and children's negative affectivity decreased the probability of children of being in the AD group rather than in the AD/DC group. The results suggest that paternal parenting behaviors show different associations with internalizing disorders at preschool age than maternal parenting behaviors. This underlines the importance of including fathers in the prevention and treatment of internalizing disorders at preschool age.
C1 [Otto, Yvonne; Kolmorgen, Katja; Sierau, Susan; Weis, Steffi; von Klitzing, Kai; Klein, Annette M.] Univ Leipzig, Dept Child & Adolescent Psychiat, Psychosomat Med & Psychotherapy, Liebigstr 20A, D-04103 Leipzig, Germany.
RP Otto, Y (reprint author), Univ Leipzig, Dept Child & Adolescent Psychiat, Psychosomat Med & Psychotherapy, Liebigstr 20A, D-04103 Leipzig, Germany.
EM Yvonne.Otto@medizin.uni-leipzig.de
RI Klein, Annette M./L-3386-2016
OI Klein, Annette M./0000-0001-8246-4666
FU German Research Foundation (DFG)German Research Foundation (DFG) [KL
   2315/1-1]
FX This study was supported by a grant from the German Research Foundation
   (DFG) to Kai von Klitzing and Annette M. Klein (KL 2315/1-1). We thank
   the Public Health Department of the City of Leipzig for their
   cooperation in this study, as well as all the families taking part.
NR 75
TC 5
Z9 5
U1 1
U2 23
PU SPRINGER
PI NEW YORK
PA 233 SPRING ST, NEW YORK, NY 10013 USA
SN 1062-1024
EI 1573-2843
J9 J CHILD FAM STUD
JI J. Child Fam. Stud.
PD FEB
PY 2016
VL 25
IS 2
BP 381
EP 395
AR UNSP 395
DI 10.1007/s10826-015-0242-3
PG 15
WC Family Studies; Psychology, Developmental; Psychiatry
SC Family Studies; Psychology; Psychiatry
GA DI5YN
UT WOS:000373576500003
DA 2020-02-16
ER

PT J
AU Tick, B
   Colvert, E
   McEwen, F
   Stewart, C
   Woodhouse, E
   Gillan, N
   Hallett, V
   Lietz, S
   Garnett, T
   Simonoff, E
   Ronald, A
   Bolton, P
   Happe, F
   Rijsdijk, F
AF Tick, Beata
   Colvert, Emma
   McEwen, Fiona
   Stewart, Catherine
   Woodhouse, Emma
   Gillan, Nicola
   Hallett, Victoria
   Lietz, Stephanie
   Garnett, Tracy
   Simonoff, Emily
   Ronald, Angelica
   Bolton, Patrick
   Happe, Francesca
   Rijsdijk, Fruehling
TI Autism Spectrum Disorders and Other Mental Health Problems: Exploring
   Etiological Overlaps and Phenotypic Causal Associations
SO JOURNAL OF THE AMERICAN ACADEMY OF CHILD AND ADOLESCENT PSYCHIATRY
LA English
DT Article
DE autism spectrum disorders; comorbidity; mental health; behavioral
   genetics
ID PSYCHIATRIC-DISORDERS; INTERNALIZING TRAITS; GENETIC INFLUENCES; MODEL
   SELECTION; CHILDREN; COMORBIDITY; PREVALENCE; COMMUNITY; TWIN; CHILDHOOD
AB Objective: Recent studies have highlighted the impact of coexisting mental health problems in autism spectrum disorders (ASD). No twin studies to date have reported on individuals meeting diagnostic criteria of ASD. This twin study reports on the etiological overlap between the diagnosis of ASD and emotional symptoms, hyperactivity, and conduct problems measured with the Strengths and Difficulties Questionnaire.
   Method: Genetic and environmental influences on the covariance between ASD and coexisting problems were estimated, in line with the correlated risks model prediction. Phenotypic causality models were also fitted to explore alternative explanations of comorbidity: namely, that coexisting problems are the result of or result in ASD symptoms; that they increase recognition of ASD; or that they arise due to an over-observation bias/confusion when differentiating between phenotypes.
   Results: More than 50% of twins with broad spectrum/ASD met the borderline/abnormal levels cut-off criteria for emotional symptoms or hyperactivity, and approximately 25% met these criteria for the 3 reported problems. In comparison, between 13% and 16% of unaffected twins scored above the cut-offs. The phenotypic correlation between ASD and emotional symptoms was explained entirely by genetic influences and accompanied by a moderate genetic correlation (0.42). The opposite was true for the overlap with conduct problems, as nonshared-environmental factors had the strongest impact. For hyperactivity, the best-fitting model suggested a unidirectional phenotypic influence of hyperactivity on ASD.
   Conclusion: Our findings suggest a possible effect of hyperactivity on identification of ASD. The lack of genetic influences on conduct problems ASD overlap further supports the genetic independence of these 2 phenotypes. Finally, the co-occurrence of emotional symptoms in ASD, compared to other co-occurring problems, is completely explained by common genetic effects.
C1 [Tick, Beata; Colvert, Emma; McEwen, Fiona; Bolton, Patrick; Happe, Francesca; Rijsdijk, Fruehling] Kings Coll London, MRC, Social Genet & Dev Psychiat Ctr, Inst Psychiat Psychol & Neurosci IOPPN, London SE5 8AF, England.
   [McEwen, Fiona; Stewart, Catherine; Woodhouse, Emma; Hallett, Victoria; Simonoff, Emily] Kings Coll London, IOPPN, London SE5 8AF, England.
   [Lietz, Stephanie] UCL, Clin Educ & Hlth Psychol, London WC1E 6BT, England.
   [Ronald, Angelica] Univ London, London WC1E 7HU, England.
   [Stewart, Catherine; Gillan, Nicola; Garnett, Tracy] Maudsley Hosp & Inst Psychiat, South London & Maudsley Natl Hlth Serv Fdn Trust, London, England.
RP Tick, B (reprint author), Kings Coll London, Inst Psychiat Psychol & Neurosci, 16 DeCrespigny Pk, London SE5 8AF, England.
EM beata.b.tick@kcl.ac.uk
RI Ronald, Angelica/C-7812-2009; Simonoff, Emily A/B-7593-2011; McEwen,
   Fiona S/H-8966-2012
OI Ronald, Angelica/0000-0002-9576-2176; McEwen, Fiona
   S/0000-0002-5562-481X; Simonoff, Emily/0000-0002-5450-0823; Stewart,
   Catherine/0000-0001-5764-0779; Happe, Francesca/0000-0001-9226-4000;
   Rijsdijk, Fruhling/0000-0003-4762-2803; Long, Emma
   Jane/0000-0002-7513-5570; Woodhouse, Emma Louise/0000-0003-3209-6329
FU MRCMedical Research Council UK (MRC) [G0500870, MR/J500380/1]; National
   Institute for Health Research (NIHR)National Institute for Health
   Research (NIHR); NIHR Biomedical Research Centre in mental health at
   SLAM; Autism Speaks grants; Medical Research CouncilMedical Research
   Council UK (MRC) [G9817803B, G0500870, 1092728, G9817803]; National
   Institute for Health ResearchNational Institute for Health Research
   (NIHR) [NF-SI-0514-10073, NF-SI-0510-10268]
FX The Social Relationship Study (SRS) was supported by an MRC grant
   (G0500870). B. Tick is supported by an MRC 1+3 Studentship
   (MR/J500380/1). P Bolton is supported by a National Institute for Health
   Research (NIHR) senior investigator award, the NIHR Biomedical Research
   Centre in mental health at SLAM, and Autism Speaks grants.
NR 50
TC 9
Z9 9
U1 0
U2 26
PU ELSEVIER SCIENCE INC
PI NEW YORK
PA STE 800, 230 PARK AVE, NEW YORK, NY 10169 USA
SN 0890-8567
EI 1527-5418
J9 J AM ACAD CHILD PSY
JI J. Am. Acad. Child Adolesc. Psychiatr.
PD FEB
PY 2016
VL 55
IS 2
BP 106
EP 113
DI 10.1016/j.jaac.2015.11.013
PG 8
WC Psychology, Developmental; Pediatrics; Psychiatry
SC Psychology; Pediatrics; Psychiatry
GA DC6TQ
UT WOS:000369352900005
PM 26802777
DA 2020-02-16
ER

PT J
AU Yoon, S
   Steigerwald, S
   Holmes, MR
   Perzynski, AT
AF Yoon, Susan
   Steigerwald, Stacey
   Holmes, Megan R.
   Perzynski, Adam T.
TI Children's Exposure to Violence: The Underlying Effect of Posttraumatic
   Stress Symptoms on Behavior Problems
SO JOURNAL OF TRAUMATIC STRESS
LA English
DT Article
ID INTIMATE PARTNER VIOLENCE; DOMESTIC VIOLENCE; DEVELOPMENTAL
   TRAUMATOLOGY; FAMILY VIOLENCE; MALTREATMENT; ADJUSTMENT; DISORDERS;
   ABUSE; PSYCHOPATHOLOGY; ADOLESCENTS
AB In this study we investigated whether witnessing violence and violence victimization were associated with children's internalizing and externalizing behavior problems and examined the mediating role of posttraumatic stress (PTS) symptoms in these relationships. Secondary data analysis was conducted using 3 waves of data from the National Survey of Child and Adolescent Well-Being. Path analyses were conducted to test direct and indirect effects of violence exposure on behavior problems, using 2,064 children (ages 8-15 years) reported to Child Protective Services for maltreatment. Being a victim of violence in the home was directly associated with more internalizing (beta = .06, p = .007) and externalizing behavior problems (beta = .07, p = .002), whereas witnessing violence was not directly related to either internalizing (beta = .04, p = .056) or externalizing behavior problems (beta = .03, p = .130). PTS symptoms mediated the effects of witnessing violence and violence victimization on internalizing behavior problems (beta = .02, p = .002). Our findings suggest that PTS symptoms may be a mechanism underlying the association between violence exposure and internalizing behavior problems (R-2 = .23), underscoring the potential importance of assessing PTS symptoms and providing targeted trauma-focused interventions for children exposed to violence at home.
C1 [Yoon, Susan; Steigerwald, Stacey; Holmes, Megan R.] Case Western Reserve Univ, Jack Joseph & Morton Mandel Sch Appl Social Sci, 10900 Euclid Ave, Cleveland, OH 44106 USA.
   [Perzynski, Adam T.] Case Western Reserve Univ, MetroHlth Med Ctr, Ctr Hlth Care Res & Policy, Cleveland, OH 44106 USA.
RP Yoon, S (reprint author), Case Western Reserve Univ, Jack Joseph & Morton Mandel Sch Appl Social Sci, 10900 Euclid Ave, Cleveland, OH 44106 USA.
EM shy13@case.edu
NR 34
TC 14
Z9 15
U1 1
U2 27
PU WILEY-BLACKWELL
PI HOBOKEN
PA 111 RIVER ST, HOBOKEN 07030-5774, NJ USA
SN 0894-9867
EI 1573-6598
J9 J TRAUMA STRESS
JI J. Trauma Stress
PD FEB
PY 2016
VL 29
IS 1
BP 72
EP 79
DI 10.1002/jts.22063
PG 8
WC Psychology, Clinical; Psychiatry
SC Psychology; Psychiatry
GA DE9NW
UT WOS:000370965700009
PM 26748761
DA 2020-02-16
ER

PT J
AU Greenlee, JL
   Mosley, AS
   Shui, AM
   Veenstra-VanderWeele, J
   Gotham, KO
AF Greenlee, Jessica L.
   Mosley, Angela S.
   Shui, Amy M.
   Veenstra-VanderWeele, Jeremy
   Gotham, Katherine O.
TI Medical and Behavioral Correlates of Depression History in Children and
   Adolescents With Autism Spectrum Disorder
SO PEDIATRICS
LA English
DT Article
ID PERVASIVE DEVELOPMENTAL DISORDERS; PSYCHIATRIC-DISORDERS;
   ASPERGER-SYNDROME; GASTROINTESTINAL DISORDERS; INTERNALIZING SYMPTOMS;
   MAJOR DEPRESSION; SOMATIC SYMPTOMS; ANXIETY; COMORBIDITY; PREVALENCE
AB BACKGROUND AND OBJECTIVES: Depression is commonly associated with autism spectrum disorder (ASD) across the life span. We sought to identify medical and behavioral problems associated with a history of a parent-reported diagnosis of depression in a large sample of school-aged children and adolescents with ASD.
   METHODS: A sample of 1272 participants (aged 6-17 years; mean [SD]: 9.56 [2.79] years) from the Autism Speaks Autism Treatment Network consortium were divided into "ever-depressed" (n = 89) and "nondepressed" (n = 1183) groups on the basis of caregiver endorsement of children's current or previous diagnoses of depression.
   RESULTS: In total, 7.0% of children with ASD (4.8% of those aged 6-12 years and 20.2% of those aged 13-17 years) were reported to have a history of a depression diagnosis. Positive depression history was associated with greater chronological age, higher IQ, and Asperger disorder diagnosis. After controlling for age, IQ, and within-spectrum categorical diagnosis, the ever-depressed group exhibited significantly greater rates of seizure disorders (odds ratio = 2.64) and gastrointestinal problems (odds ratio = 2.59) and trend-level differences in aggression, somatic complaints, and social impairments. The groups did not differ in autism severity, repetitive behaviors, sleep problems, eating problems, self-injurious behavior, or current intervention use.
   CONCLOSIONS: Co-occurring depression is a particularly common problem in higher-functioning older children within the Autism Treatment Network. Our findings indicate that children with ASD and a history of a depression diagnosis are more likely to also have co-occurring medical problems, although the presence and direction of causality is unclear.
C1 [Greenlee, Jessica L.] Virginia Commonwealth Univ, Dept Psychol, Box 2018, Richmond, VA 23284 USA.
   [Mosley, Angela S.; Gotham, Katherine O.] Vanderbilt Univ, Med Ctr, Dept Psychiat, Nashville, TN USA.
   [Shui, Amy M.] Massachusetts Gen Hosp, Ctr Biostat, Boston, MA 02114 USA.
   [Veenstra-VanderWeele, Jeremy] Columbia Univ, Dept Psychiat, Med Ctr, New York, NY USA.
RP Gotham, KO (reprint author), Vanderbilt Bill Wilkerson Ctr, 1215 21st Ave South,Room 8310, Nashville, TN 37232 USA.
EM katherine.gotham@vanderbilt.edu
FU US Department of Health and Human Services, Health Resources and
   Services Administration, Maternal and Child Health Research
   ProgramUnited States Department of Health & Human ServicesUnited States
   Health Resources & Service Administration (HRSA) [UA3 MC11054]; National
   Institute of Mental Health grants [K01-MH103500, T32-MH18921]; Autism
   Speaks
FX This activity was supported by Autism Speaks and cooperative agreement
   UA3 MC11054 through the US Department of Health and Human Services,
   Health Resources and Services Administration, Maternal and Child Health
   Research Program to the Massachusetts General Hospital, and by National
   Institute of Mental Health grants K01-MH103500 and T32-MH18921. This
   work was conducted through the Autism Speaks Autism Treatment Network.
NR 51
TC 10
Z9 12
U1 0
U2 24
PU AMER ACAD PEDIATRICS
PI ELK GROVE VILLAGE
PA 141 NORTH-WEST POINT BLVD,, ELK GROVE VILLAGE, IL 60007-1098 USA
SN 0031-4005
EI 1098-4275
J9 PEDIATRICS
JI Pediatrics
PD FEB
PY 2016
VL 137
SU 2
BP S105
EP S114
AR e201528511
DI 10.1542/peds.2015-2851I
PG 10
WC Pediatrics
SC Pediatrics
GA DF5LR
UT WOS:000371393700008
PM 26908466
OA Green Published, Green Accepted, Bronze
DA 2020-02-16
ER

PT J
AU Schweizer, S
   Walsh, ND
   Stretton, J
   Dunn, VJ
   Goodyer, IM
   Dalgleish, T
AF Schweizer, Susanne
   Walsh, Nicholas D.
   Stretton, Jason
   Dunn, Valerie J.
   Goodyer, Ian M.
   Dalgleish, Tim
TI Enhanced emotion regulation capacity and its neural substrates in those
   exposed to moderate childhood adversity
SO SOCIAL COGNITIVE AND AFFECTIVE NEUROSCIENCE
LA English
DT Article
DE childhood adversity; emotion regulation; resilience; adolescence;
   amygdala
ID MEDIAL PREFRONTAL CORTEX; SEROTONIN TRANSPORTER; STRESS VULNERABILITY;
   AMYGDALA RESPONSE; BRAIN-DEVELOPMENT; RESILIENCE; PSYCHOPATHOLOGY;
   CHILDREN; MALTREATMENT; ADOLESCENCE
AB Individuals exposed to childhood adversities (CA) present with emotion regulation (ER) difficulties in later life, which have been identified as risk and maintenance factors for psychopathologies. However, it is unclear if CA negatively impacts on ER capacity per se or whether observed regulation difficulties are a function of the challenging circumstances in which ER is being deployed. In this longitudinal study, we aimed to clarify this association by investigating the behavioral and neural effects of exposure to common moderate CA (mCA) on a laboratory measure of ER capacity in late adolescence/young adulthood. Our population-derived samples of adolescents/young adults (N = 53) were administered a film-based ER-task during functional magnetic resonance imaging that allowed evaluation of ER across mCA-exposure. mCA-exposure was associated with enhanced ER capacity over both positive and negative affect. At the neural level, the better ER of negative material in those exposed to mCA was associated with reduced recruitment of ER-related brain regions, including the prefrontal cortex and temporal gyrus. In addition mCA-exposure was associated with a greater down-regulation of the amygdala during ER of negative material. The implications of these findings for our understanding of the effects of mCA on the emergence of resilience in adolescence are discussed.
C1 [Schweizer, Susanne; Stretton, Jason; Dalgleish, Tim] Med Res Council Cognit, 15 Chaucer Rd, Cambridge CB2 7EF, England.
   [Schweizer, Susanne; Stretton, Jason; Dalgleish, Tim] Brain Sci Unit, 15 Chaucer Rd, Cambridge CB2 7EF, England.
   [Walsh, Nicholas D.] Univ E Anglia, Sch Psychol, Norwich NR4 7TJ, Norfolk, England.
   [Dunn, Valerie J.; Goodyer, Ian M.] Univ Cambridge, Dept Psychiat, Cambridge, England.
   [Goodyer, Ian M.; Dalgleish, Tim] Cambridgeshire & Peterborough NHS Fdn Trust, Cambridge, England.
RP Schweizer, S (reprint author), Med Res Council Cognit, 15 Chaucer Rd, Cambridge CB2 7EF, England.; Schweizer, S (reprint author), Brain Sci Unit, 15 Chaucer Rd, Cambridge CB2 7EF, England.
EM susanne.schweizer@mrc-cbu.cam.ac.uk
RI Dalgleish, Tim/E-8341-2010; Schweizer, Susanne/X-4313-2018
OI Dalgleish, Tim/0000-0002-7304-2231; Schweizer,
   Susanne/0000-0001-6153-8291
FU Friends of Peterhouse Medical Fund Cambridge [RG 51114]; Wellcome
   TrustWellcome Trust [RG 074296]; UK Medical Research CouncilMedical
   Research Council UK (MRC) [MC US A060 0019]; Medical Research
   CouncilMedical Research Council UK (MRC) [MC_U105579215]
FX This work was supported by grants from the Friends of Peterhouse Medical
   Fund Cambridge (RG 51114), The Wellcome Trust (RG 074296) and the UK
   Medical Research Council (MC US A060 0019).
NR 63
TC 13
Z9 14
U1 0
U2 13
PU OXFORD UNIV PRESS
PI OXFORD
PA GREAT CLARENDON ST, OXFORD OX2 6DP, ENGLAND
SN 1749-5016
EI 1749-5024
J9 SOC COGN AFFECT NEUR
JI Soc. Cogn. Affect. Neurosci.
PD FEB
PY 2016
VL 11
IS 2
BP 272
EP 281
DI 10.1093/scan/nsv109
PG 10
WC Neurosciences; Psychology; Psychology, Experimental
SC Neurosciences & Neurology; Psychology
GA DJ5DL
UT WOS:000374226900009
PM 26341903
OA Green Published, Bronze, Green Accepted
DA 2020-02-16
ER

PT J
AU Long, EC
   Verhulst, B
   Neale, MC
   Lind, PA
   Hickie, IB
   Martin, NG
   Gillespie, NA
AF Long, Elizabeth C.
   Verhulst, Brad
   Neale, Michael C.
   Lind, Penelope A.
   Hickie, Ian B.
   Martin, Nicholas G.
   Gillespie, Nathan A.
TI The Genetic and Environmental Contributions to Internet Use and
   Associations With Psychopathology: A Twin Study
SO TWIN RESEARCH AND HUMAN GENETICS
LA English
DT Article
DE twins; internet use; substance use disorders; internalizing disorders
ID SUBSTANCE USE; PSYCHIATRIC-SYMPTOMS; ADDICTION DISORDER;
   COLLEGE-STUDENTS; ADOLESCENTS; PREVALENCE; FEATURES; QUESTIONNAIRE;
   HERITABILITY; COMORBIDITY
AB Excessive internet use has been linked to psychopathology. Therefore, understanding the genetic and environmental risks underpinning internet use and their relation to psychopathology is important. This study aims to explore the genetic and environmental etiology of internet use measures and their associations with internalizing disorders and substance use disorders. The sample included 2,059 monozygotic (MZ) and dizygotic (DZ) young adult twins from the Brisbane Longitudinal Twin Study (BLTS). Younger participants reported more frequent internet use, while women were more likely to use the internet for interpersonal communication. Familial aggregation in frequency of internet use' was entirely explained by additive genetic factors accounting for 41% of the variance. Familial aggregation in frequency of use after 11 pm', using the internet to contact peers', and using the internet primarily to access social networking sites' was attributable to varying combinations of additive genetic and shared environmental factors. In terms of psychopathology, there were no significant associations between internet use measures and major depression (MD), but there were positive significant associations between frequency of internet use' and frequency of use after 11 pm' with social phobia (SP). Using the internet to contact peers' was positively associated with alcohol abuse, whereas using the internet to contact peers' and using the internet primarily to access social networking sites' were negatively associated with cannabis use disorders and nicotine symptoms. Individual differences in internet use can be attributable to varying degrees of genetic and environmental risks. Despite some significant associations of small effect, variation in internet use appears mostly unrelated to psychopathology.
C1 [Long, Elizabeth C.; Verhulst, Brad; Neale, Michael C.; Gillespie, Nathan A.] Virginia Commonwealth Univ, Virginia Inst Psychiat & Behav Genet, Dept Psychiat, Richmond, VA 23219 USA.
   [Lind, Penelope A.; Gillespie, Nathan A.] QIMR Berghofer Med Res Inst, Quantitat Genet, Brisbane, Qld, Australia.
   [Hickie, Ian B.; Gillespie, Nathan A.] Univ Sydney, Brain & Mind Res Inst, Sydney, NSW 2006, Australia.
   [Martin, Nicholas G.; Gillespie, Nathan A.] QIMR Berghofer Med Res Inst, Genet Epidemiol, Brisbane, Qld, Australia.
RP Long, EC (reprint author), Virginia Commonwealth Univ, Virginia Inst Psychiat & Behav Genet, POB 980126, Richmond, VA 23219 USA.
EM longe@vcu.edu
RI Hickie, Ian B/K-8975-2015; Lind, Penelope A/B-2553-2009; Neale,
   Michael/AAD-5056-2020
OI Hickie, Ian B/0000-0001-8832-9895; Lind, Penelope A/0000-0002-3887-2598;
   
FU United States National Institute on Drug AbuseUnited States Department
   of Health & Human ServicesNational Institutes of Health (NIH) - USANIH
   National Institute on Drug Abuse (NIDA) [R00DA023549]; Australian
   NHMRCNational Health and Medical Research Council of Australia [566529,
   CRE 1061043, 1046899]
FX This report was supported by the United States National Institute on
   Drug Abuse, awarded to Nathan Gillespie (R00DA023549). The BLTS is
   supported by a variety of Australian NHMRC Grants awarded to Nicholas
   Martin, including Program Grant No. 566529, CRE 1061043, and fellowship
   support to Ian Hickie (1046899). We also acknowledge and thank the
   following QIMR project staff: Soad Hancock as project coordinator, David
   Smyth for IT, Lenore Sullivan as research editor, and our research
   interviewers Pieta-Marie Shertock and Jill Wood. We thank the twins and
   their siblings for their willing cooperation.
NR 39
TC 10
Z9 10
U1 0
U2 16
PU CAMBRIDGE UNIV PRESS
PI NEW YORK
PA 32 AVENUE OF THE AMERICAS, NEW YORK, NY 10013-2473 USA
SN 1832-4274
EI 1839-2628
J9 TWIN RES HUM GENET
JI Twin Res. Hum. Genet.
PD FEB
PY 2016
VL 19
IS 1
BP 1
EP 9
DI 10.1017/thg.2015.91
PG 9
WC Genetics & Heredity; Obstetrics & Gynecology
SC Genetics & Heredity; Obstetrics & Gynecology
GA DH2SW
UT WOS:000372637600001
PM 26693596
OA Green Accepted
DA 2020-02-16
ER

PT J
AU El-Sheikh, M
   Tu, KM
   Saini, EK
   Fuller-Rowell, TE
   Buckhalt, JA
AF El-Sheikh, Mona
   Tu, Kelly M.
   Saini, Ekjyot K.
   Fuller-Rowell, Thomas E.
   Buckhalt, Joseph A.
TI Perceived discrimination and youths' adjustment: sleep as a moderator
SO JOURNAL OF SLEEP RESEARCH
LA English
DT Article
DE actigraphy-based sleep; adjustment problems; ethnic discrimination;
   everyday discrimination
ID RACIAL/ETHNIC DISCRIMINATION; AFRICAN-AMERICAN; UNFAIR TREATMENT;
   CHILDRENS SLEEP; ASIAN-AMERICAN; HEALTH; ADOLESCENTS; IDENTIFICATION;
   DISTRESS; QUALITY
AB Adolescents' sleep duration was examined as a moderator of the association between perceived discrimination and internalizing (anxiety, depression) and externalizing symptoms. Participants were 252 adolescents (mean: 15.79years; 66% European American, 34% African American) who reported on their perceived discrimination (racial and general) and adjustment. Sleep duration was measured using actigraphy. Moderation effects were evident. The lowest levels of internalizing symptoms were observed for adolescents with longer sleep duration in conjunction with lower levels of perceived racial discrimination. Further, general perceived discrimination was associated more strongly with externalizing behaviours for youth with shorter versus longer sleep. Findings highlight the importance of sleep as a bioregulatory system that can ameliorate or exacerbate the effects of discrimination on youths' adjustment.
C1 [El-Sheikh, Mona; Tu, Kelly M.; Saini, Ekjyot K.; Fuller-Rowell, Thomas E.] Auburn Univ, Dept Human Dev, Auburn, AL 36849 USA.
   [El-Sheikh, Mona; Tu, Kelly M.; Saini, Ekjyot K.; Fuller-Rowell, Thomas E.] Auburn Univ, Dept Family Studies, Auburn, AL 36849 USA.
   [Buckhalt, Joseph A.] Auburn Univ, Special Educ Rehabil & Counseling, Auburn, AL 36849 USA.
RP El-Sheikh, M (reprint author), Auburn Univ, Human Dev & Family Studies, 203 Spidle Hall, Auburn, AL 36849 USA.
EM elshemm@auburn.edu
FU Eunice Kennedy Shriver National Institute of Child Health and Human
   DevelopmentUnited States Department of Health & Human ServicesNational
   Institutes of Health (NIH) - USANIH Eunice Kennedy Shriver National
   Institute of Child Health & Human Development (NICHD) [R01-HD046795]
FX This research was supported by grant no. R01-HD046795 from the Eunice
   Kennedy Shriver National Institute of Child Health and Human Development
   awarded to Mona El-Sheikh. The content is solely the responsibility of
   the authors and does not necessarily represent the official views of the
   National Institutes of Health. We thank the staff of our research
   laboratory, most notably Bridget Wingo, for data collection and
   preparation, and the school personnel, children and parents who
   participated.
NR 40
TC 15
Z9 15
U1 1
U2 13
PU WILEY
PI HOBOKEN
PA 111 RIVER ST, HOBOKEN 07030-5774, NJ USA
SN 0962-1105
EI 1365-2869
J9 J SLEEP RES
JI J. Sleep Res.
PD FEB
PY 2016
VL 25
IS 1
BP 70
EP 77
DI 10.1111/jsr.12333
PG 8
WC Clinical Neurology; Neurosciences
SC Neurosciences & Neurology
GA DA2IQ
UT WOS:000367618900011
PM 26260026
OA Green Accepted
DA 2020-02-16
ER

PT J
AU Kingsbury, M
   Liu, JS
   Coplan, RJ
   Chen, XY
   Li, D
AF Kingsbury, Mila
   Liu, Junsheng
   Coplan, Robert J.
   Chen, Xinyin
   Li, Dan
TI Assessment and Implications of Coping Styles in Response to a Social
   Stressor Among Early Adolescents in China
SO JOURNAL OF EARLY ADOLESCENCE
LA English
DT Article
DE coping; culture; adjustment; peers
ID MENTAL-HEALTH PROBLEMS; HIGH-SCHOOL-STUDENTS; HONG-KONG; PSYCHOLOGICAL
   DISTRESS; ACADEMIC-ACHIEVEMENT; DEPRESSIVE SYMPTOMS; PEER VICTIMIZATION;
   YOUNG ADOLESCENTS; GIFTED STUDENTS; MIDDLE SCHOOL
AB The aims of the present study were to (a) examine the factor structure of the Self-Report Coping Scale in a sample of Chinese early adolescents and (b) explore associations between coping and socioemotional functioning in this sample. Participants were N= 569 elementary school students (307 boys) in Grades 4 to 6. Participants completed a measure of coping in response to an argument with a friend. Students' functioning across multiple domains was assessed using self, peer, and teacher reports. Results suggested a five-factor model of coping in Chinese early adolescents (problem solving, seeking social support, internalizing, externalizing, distancing). In support of predictions, internalizing and distancing coping were positively related to adjustment indices, whereas seeking social support and problem-solving coping were negatively related to outcomes. Results are discussed in terms of the important role of coping for adolescents' adjustment across multiple domains and in relation to recent shifts in traditional Chinese cultural values.
C1 [Kingsbury, Mila] Univ Ottawa, Ottawa, ON K1N 6N5, Canada.
   [Liu, Junsheng; Li, Dan] Shanghai Normal Univ, Dept Psychol, Shanghai, Peoples R China.
   [Coplan, Robert J.] Carleton Univ, Dept Psychol, Ottawa, ON K1S 5B6, Canada.
   [Chen, Xinyin] Univ Penn, Appl Psychol & Human Dev Div, Philadelphia, PA 19104 USA.
RP Liu, JS (reprint author), Shanghai Normal Univ, Dept Psychol, Shanghai, Peoples R China.
EM jasonliu@yeah.net
FU Shanghai Municipal Education CommissionShanghai Municipal Education
   Commission (SHMEC); Shanghai Education Development Foundation [12SG38];
   National Natural Science Foundation of ChinaNational Natural Science
   Foundation of China [31300855]; National Social Science Foundation of
   China [14CSH039, 12BSH056]
FX The author(s) disclosed receipt of the following financial support for
   the research, authorship, and/or publication of this article: This
   research was supported by grants from the "Shu Guang" program of the
   Shanghai Municipal Education Commission and Shanghai Education
   Development Foundation (No. 12SG38), the National Natural Science
   Foundation of China (No. 31300855) and the National Social Science
   Foundation of China (No. 14CSH039 and No. 12BSH056).
NR 73
TC 6
Z9 7
U1 1
U2 17
PU SAGE PUBLICATIONS INC
PI THOUSAND OAKS
PA 2455 TELLER RD, THOUSAND OAKS, CA 91320 USA
SN 0272-4316
EI 1552-5449
J9 J EARLY ADOLESCENCE
JI J. Early Adolesc.
PD FEB
PY 2016
VL 36
IS 2
BP 222
EP 250
DI 10.1177/0272431614561262
PG 29
WC Family Studies; Psychology, Developmental
SC Family Studies; Psychology
GA DA0HB
UT WOS:000367477100004
DA 2020-02-16
ER

PT J
AU Roman, GD
   Ensor, R
   Hughes, C
AF Roman, Gabriela D.
   Ensor, Rosie
   Hughes, Claire
TI Does executive function mediate the path from mothers' depressive
   symptoms to young children's problem behaviors?
SO JOURNAL OF EXPERIMENTAL CHILD PSYCHOLOGY
LA English
DT Article
DE Executive function (EF); Maternal depression; Externalizing problems;
   Internalizing problems; Mediation; Longitudinal analysis
ID MATERNAL DEPRESSION; INHIBITORY CONTROL; FIT INDEXES; RISK; MIND;
   PRESCHOOLERS; IMPACT; GROWTH; DISADVANTAGE; DIFFICULTIES
AB This study investigated the mediation role played by children's executive function in the relationship between exposure to mild maternal depressive symptoms and problem behaviors. At ages 2, 3, and 6 years, 143 children completed executive function tasks and a verbal ability test. Mothers completed the Beck Depression Inventory at each time-point, and teachers completed the Strengths and Difficulties Questionnaire at child age 6. Longitudinal autoregressive mediation models showed a mediation effect that was significant and quite specific; executive function (and not verbal ability) at age 3 mediated the path between mothers' depressive symptoms (but not general social disadvantage) at the first time-point and children's externalizing and internalizing problems at age 6. Improving children's executive functioning might protect them against the adverse effects of exposure to maternal depressive symptoms. (C) 2015 The Authors. Published by Elsevier Inc. This is an open access article under the CC BY license (http://creativecommons.org/licenses/by/4.0/).
C1 [Roman, Gabriela D.; Ensor, Rosie; Hughes, Claire] Univ Cambridge, Ctr Family Res, Cambridge CB2 3RQ, England.
   [Roman, Gabriela D.] Univ Cambridge, Inst Criminol, Cambridge CB3 9DA, England.
RP Roman, GD (reprint author), Univ Cambridge, Inst Criminol, Cambridge CB3 9DA, England.
EM gdp27@cam.ac.uk
OI Hughes, Claire/0000-0003-2545-3025
FU Economic and Social Research CouncilEconomic & Social Research Council
   (ESRC) [ES/D00554X/1]
FX This research was funded by a grant to Claire Hughes from the Economic
   and Social Research Council (ref: ES/D00554X/1). We thank the families
   who participated in the Toddlers Up study.
NR 72
TC 8
Z9 9
U1 1
U2 39
PU ELSEVIER SCIENCE INC
PI NEW YORK
PA STE 800, 230 PARK AVE, NEW YORK, NY 10169 USA
SN 0022-0965
EI 1096-0457
J9 J EXP CHILD PSYCHOL
JI J. Exp. Child Psychol.
PD FEB
PY 2016
VL 142
BP 158
EP 170
DI 10.1016/j.jecp.2015.09.022
PG 13
WC Psychology, Developmental; Psychology, Experimental
SC Psychology
GA CZ3SI
UT WOS:000367023900011
PM 26550956
OA Green Published, Other Gold
DA 2020-02-16
ER

PT J
AU Sigad, LI
   Davidov, J
   Lev-Wiesel, R
   Eisikovits, Z
AF Sigad, Laura I.
   Davidov, Jonathan
   Lev-Wiesel, Rachel
   Eisikovits, Zvi
TI Toxic Knowledge: Self-Alteration Through Child Abuse Work
SO JOURNAL OF INTERPERSONAL VIOLENCE
LA English
DT Article
DE child abuse; child abuse professionals; types of knowledge; identity
   formation; parental identity
ID COMPASSION FATIGUE
AB The purpose of the present article is to examine the multiple ways in which the private lives of professionals are affected by involvement with child abuse intervention and prevention. Using a descriptive-phenomenological perspective and 40 in-depth interviews with professionals to present a model based on qualitative data, we studied the ways in which child abuse professionals conceptualize, understand, and integrate their experiences into their personal and family lives. We find that the process of internalizing child abuse knowledge occurs in two domains: One affirms or denies the existence of the phenomenon; the other concerns the strategies used to contend with the effects of working in abuse. Knowledge of child abuse is toxic, in the sense that it serves as a catalyst leading to the alteration of one's self-perception and parental identity. We present a typology of self-alteration resulting from child abuse knowledge and describe the mechanism of this change.
C1 [Sigad, Laura I.; Lev-Wiesel, Rachel; Eisikovits, Zvi] Univ Haifa, Har Hakarmel, Israel.
   [Davidov, Jonathan] Univ Colorado, Denver, CO 80202 USA.
RP Sigad, LI (reprint author), Univ Haifa, Ctr Study Soc, IL-31905 Haifa, Israel.
EM laura.sigad@gmail.com
FU Traiana Inc.
FX The author(s) disclosed receipt of the following financial support for
   the research, authorship, and/or publication of this article: We would
   like to thank Traiana Inc. for their generous support.
NR 34
TC 3
Z9 3
U1 0
U2 11
PU SAGE PUBLICATIONS INC
PI THOUSAND OAKS
PA 2455 TELLER RD, THOUSAND OAKS, CA 91320 USA
SN 0886-2605
EI 1552-6518
J9 J INTERPERS VIOLENCE
JI J. Interpers. Violence
PD FEB
PY 2016
VL 31
IS 3
BP 481
EP 499
DI 10.1177/0886260514555868
PG 19
WC Criminology & Penology; Family Studies; Psychology, Applied
SC Criminology & Penology; Family Studies; Psychology
GA CZ8XI
UT WOS:000367382000006
PM 25381277
DA 2020-02-16
ER

PT J
AU Cimino, S
   Cerniglia, L
   Almenara, CA
   Jezek, S
   Erriu, M
   Tambelli, R
AF Cimino, Silvia
   Cerniglia, Luca
   Almenara, Carlos A.
   Jezek, Stanislav
   Erriu, Michela
   Tambelli, Renata
TI Developmental trajectories of body mass index and emotional-behavioral
   functioning of underweight children: A longitudinal study
SO SCIENTIFIC REPORTS
LA English
DT Article
ID PATERNAL PSYCHOLOGICAL PROFILES; EARLY-CHILDHOOD; CONDUCT PROBLEMS;
   ANTISOCIAL-BEHAVIOR; MORAL DISENGAGEMENT; PROSPECTIVE COHORT; FEEDING
   DISORDERS; EATING-DISORDERS; MIDDLE CHILDHOOD; BIRTH COHORT
AB Although several studies have addressed developmental trajectories from childhood to adolescence of internalizing/externalizing problems, limited attention has been given to underweight children. Two groups were recruited for this study from a community sample: underweight (Ug, N = 80, 50% female) and normal weight (NWg, N = 80, 50% female) to examine the developmental trajectories of body mass index and emotional-behavioral functioning of underweight children from the age two years, and their risk of eating disorder at early adolescence. The study was organized over four waves, each of three years. Pediatricians measured BMI, parents completed the Child Behavior Checklist (CBCL) and the Eating Disorders Inventory-Referral Form (EDI-3-RF). Our results showed that children in the two groups recorded different BMI trajectories over time. In NWg, male and female subjects started from a higher BMI at T1 than their peers. In Ug, internalizing and externalizing problems in males and females remained higher than their peers at all points of assessment. Males and females in Ug scored higher than those in NWg on EDI-3-RF total score. Our results indicate a need for effective physical and psychological assessment of underweight children in community samples to prevent psychological difficulties and eating disorders in adolescence.
C1 [Cimino, Silvia; Tambelli, Renata] Univ Roma La Sapienza, Psychol & Med Fac, Dept Dynam & Clin Psychol, Via Marsi 78, I-00186 Rome, Italy.
   [Cerniglia, Luca] Int Telemat Univ Uninettuno, Fac Psychol, Dept Psychol, Corso Vittorio Emanuele 2,39, I-00100 Rome, Italy.
   [Almenara, Carlos A.; Jezek, Stanislav] Masaryk Univ, Fac Social Studies, Inst Res Children Youth & Family, Jostova 10, Brno, Czech Republic.
   [Erriu, Michela] Italian Ctr Relat Psychotherapy, Viale Regina Margherita 269, I-00198 Rome, Italy.
RP Cerniglia, L (reprint author), Int Telemat Univ Uninettuno, Fac Psychol, Dept Psychol, Corso Vittorio Emanuele 2,39, I-00100 Rome, Italy.
EM l.cerniglia@uninettunouniverisity.net
RI Cerniglia, Luca/H-6943-2019; tambelli, renata/AAB-3477-2019; Almenara,
   Carlos A./I-8240-2019; Almenara, Carlos A/M-5085-2016; Jezek,
   Stanislav/Q-2555-2019
OI Cerniglia, Luca/0000-0002-6115-288X; Almenara, Carlos
   A./0000-0002-4929-8720; Almenara, Carlos A/0000-0002-4929-8720; Jezek,
   Stanislav/0000-0003-3848-1578; Cimino, Silvia/0000-0003-4813-0093
FU Central European Longitudinal Study of Pregnancy and Childhood (CELSPAC)
   [MUNI/M/1075/2013]; THINLINE Project - Masaryk University [GA15-05696S];
   state budget of the Czech Republic; Italian PRINMinistero dell'
   Istruzione, dell' Universita e della Ricerca (MIUR) [20107JZAF4-002]
FX CA acknowledges the support of the Central European Longitudinal Study
   of Pregnancy and Childhood (CELSPAC) (MUNI/M/1075/2013), and the
   THINLINE Project (GA15-05696S), which are co-financed by Masaryk
   University and the state budget of the Czech Republic. The publication
   27 of the present article has been supported by funds of the Italian
   PRIN 2010-2011 (Research projects of significant national interest)
   Prot. 20107JZAF4-002.
NR 81
TC 9
Z9 9
U1 0
U2 11
PU NATURE PUBLISHING GROUP
PI LONDON
PA MACMILLAN BUILDING, 4 CRINAN ST, LONDON N1 9XW, ENGLAND
SN 2045-2322
J9 SCI REP-UK
JI Sci Rep
PD JAN 25
PY 2016
VL 6
AR 20211
DI 10.1038/srep20211
PG 11
WC Multidisciplinary Sciences
SC Science & Technology - Other Topics
GA DB8VR
UT WOS:000368795700001
PM 26806123
OA DOAJ Gold, Green Published
DA 2020-02-16
ER

PT J
AU Gressier, F
   Calati, R
   Serretti, A
AF Gressier, F.
   Calati, R.
   Serretti, A.
TI 5-HTTLPR and gender differences in affective disorders: A systematic
   review
SO JOURNAL OF AFFECTIVE DISORDERS
LA English
DT Review
DE 5-HTTLPR; Affective disorders; Anxiety; Depression; Gender; Serotonin
   transporter; Stressful life events
ID SEROTONIN TRANSPORTER GENE; LINKED POLYMORPHIC REGION; STRESSFUL LIFE
   EVENTS; ACUTE TRYPTOPHAN DEPLETION; SERT MESSENGER-RNA; PROMOTER
   POLYMORPHISM; ALLELIC VARIATION; OVARIAN-STEROIDS; FUNCTIONAL
   POLYMORPHISM; ANTIDEPRESSANT EFFICACY
AB Background: Serotonin transporter-linked polymorphic region (5-HTTLPR) variants have been extensively studied in psychiatric disorders. Although gender effects have been reported, they have not been comprehensively reviewed.
   The aim of our study was to summarize literature findings on 5-HTTLPR and gender differences in affective disorders.
   Methods: A systematic search of PubMed, ISI Web of Knowledge, and PsycINFO databases was performed for dates until January 2015. The included articles (n=78) analyzed the association between 5-HTTLPR and affective spectrum disorders, taking into account gender. The quality of each study was assessed through STROBE and CONSORT.
   Results: 5-HTTLPR modulation of affective disorders varied by gender. The S allele (or SS genotype) seemed to be differently associated with an increased risk of depression, depressive symptoms, anxiety traits and symptoms, and symptoms of internalizing behavior among women and an increased risk of aggressiveness, conduct disorder and symptom counts of externalizing behavior among men. Moreover, the presence of stressful life events reinforced the association. Interestingly, these differences seemed to begin with adolescence and were not consistent among the elderly, suggesting a plausible role of hormonal fluctuations.
   Limitations: The review is limited by the small number of included papers, due to the paucity of information in the literature regarding 5-HTTLPR and gender.
   Conclusions: 5-HTTLPR variants may exert a differential modulation on a number of features depending on gender. Further studies are needed to more deeply investigate the effect of 5-HTTLPR x gender on the modulation of affective disorders. (C) 2015 Elsevier B.V. All rights reserved.
C1 [Gressier, F.] Univ Paris 11, Bicetre Univ Hosp, AP HP, INSERM,UMR 1178,Dept Psychiat, F-94275 Le Kremlin Bicetre, France.
   [Calati, R.] Univ Montpellier, INSERM, FondaMental Fdn, U1061, F-34059 Montpellier, France.
   [Serretti, A.] Univ Bologna, Dept Biomed & Neuromotor Sci, I-40123 Bologna, Italy.
RP Gressier, F (reprint author), Univ Paris 11, Bicetre Univ Hosp, AP HP, INSERM,UMR 1178,Dept Psychiat, 78 Rue Gen Leclerc, F-94275 Le Kremlin Bicetre, France.
EM florence.gressier@bct.aphp.fr
RI Serretti, Alessandro/G-3955-2017; Calati, Raffaella/J-9931-2018
OI Serretti, Alessandro/0000-0003-4363-3759; Calati,
   Raffaella/0000-0001-8130-437X
NR 132
TC 22
Z9 22
U1 0
U2 28
PU ELSEVIER
PI AMSTERDAM
PA RADARWEG 29, 1043 NX AMSTERDAM, NETHERLANDS
SN 0165-0327
EI 1573-2517
J9 J AFFECT DISORDERS
JI J. Affect. Disord.
PD JAN 15
PY 2016
VL 190
BP 193
EP 207
DI 10.1016/j.jad.2015.09.027
PG 15
WC Clinical Neurology; Psychiatry
SC Neurosciences & Neurology; Psychiatry
GA CY5QT
UT WOS:000366463000030
PM 26519640
DA 2020-02-16
ER

PT J
AU Howe, GW
   Beach, SRH
   Brody, GH
   Wyman, PA
AF Howe, George W.
   Beach, Steven R. H.
   Brody, Gene H.
   Wyman, Peter A.
TI Translating Genetic Research into Preventive Intervention: The Baseline
   Target Moderated Mediator Design
SO FRONTIERS IN PSYCHOLOGY
LA English
DT Article
DE prevention research; genes; gene-environment interaction; research
   design; moderation; mediation
ID DIFFERENTIAL SUSCEPTIBILITY; INTERNALIZING SYMPTOMS; DEPRESSIVE
   SYMPTOMS; ADOLESCENTS; GENOTYPE; DISORDER; PROGRAM; STRESS; CHILD;
   POLYMORPHISM
AB In this paper we present and discuss a novel research approach, the baseline target moderated mediation (BTMM) design, that holds substantial promise for advancing our understanding of how genetic research can inform prevention research. We first discuss how genetically informed research on developmental psychopathology can be used to identify potential intervention targets. We then describe the BTMM design, which employs moderated mediation within a longitudinal study to test whether baseline levels of intervention targets moderate the impact of the intervention on change in that target, and whether change in those targets mediates causal impact of preventive or treatment interventions on distal health outcomes. We next discuss how genetically informed BTMM designs can be applied to both microtrials and full-scale prevention trials. We use simulated data to illustrate a BTMM, and end with a discussion of some of the advantages and limitations of this approach.
C1 [Howe, George W.] George Washington Univ, Dept Psychol, Washington, DC 20052 USA.
   [Beach, Steven R. H.; Brody, Gene H.] Univ Georgia, Ctr Family Res, Athens, GA 30602 USA.
   [Wyman, Peter A.] Univ Rochester, Med Ctr, Dept Psychiat, Rochester, NY 14642 USA.
RP Howe, GW (reprint author), George Washington Univ, Dept Psychol, Washington, DC 20052 USA.
EM ghowe@gwu.edu
FU NIDA NIH HHSUnited States Department of Health & Human ServicesNational
   Institutes of Health (NIH) - USANIH National Institute on Drug Abuse
   (NIDA) [P30 DA027827]
NR 35
TC 5
Z9 5
U1 0
U2 7
PU FRONTIERS MEDIA SA
PI LAUSANNE
PA PO BOX 110, EPFL INNOVATION PARK, BUILDING I, LAUSANNE, 1015,
   SWITZERLAND
SN 1664-1078
J9 FRONT PSYCHOL
JI Front. Psychol.
PD JAN 7
PY 2016
VL 6
AR 1911
DI 10.3389/fpsyg.2015.01911
PG 9
WC Psychology, Multidisciplinary
SC Psychology
GA DA3ZO
UT WOS:000367740100001
PM 26779062
OA DOAJ Gold, Green Published
DA 2020-02-16
ER

PT J
AU Han, G
   Helm, J
   Iucha, C
   Zahn-Waxler, C
   Hastings, PD
   Klimes-Dougan, B
AF Han, Georges
   Helm, Jonathan
   Iucha, Cornelia
   Zahn-Waxler, Carolyn
   Hastings, Paul D.
   Klimes-Dougan, Bonnie
TI Are Executive Functioning Deficits Concurrently and Predictively
   Associated with Depressive and Anxiety Symptoms in Adolescents?
SO JOURNAL OF CLINICAL CHILD AND ADOLESCENT PSYCHOLOGY
LA English
DT Article
ID CARD SORTING TEST; OBSESSIVE-COMPULSIVE DISORDER; MAJOR DEPRESSION;
   NEUROPSYCHOLOGICAL FUNCTION; COGNITIVE INFLEXIBILITY;
   INDIVIDUAL-DIFFERENCES; ATTENTIONAL CONTROL; CHILDREN; DYSFUNCTION; COOL
AB The central objective of the current study was to evaluate how executive functions (EF), and specifically cognitive flexibility, were concurrently and predictively associated with anxiety and depressive symptoms in adolescence. Adolescents (N=220) and their parents participated in this longitudinal investigation. Adolescents' EF was assessed by the Wisconsin Card Sorting Test (WCST) during the initial assessment, and symptoms of depressive and anxiety disorders were reported by mothers and youths concurrently and 2 years later. Correlational analyses suggested that youths who made more total errors (TE), including both perseverative errors (PE) and nonperseverative errors (NPE), concurrently exhibited significantly more depressive symptoms. Adolescents who made more TE and those who made more NPE tended to have more anxiety symptoms 2 years later. Structural equation modeling analyses accounting for key explanatory variables (e.g., IQ, disruptive behavior disorders, and attention deficit hyperactive disorder) showed that TE was concurrently associated with parent reports of adolescent depressive symptoms. The results suggest internalizing psychopathology is associated with global (TE) and nonspecific (NPE) EF difficulties but not robustly associated with cognitive inflexibility (PE). Future research with the WCST should consider different sources of errors that are posited to reflect divergent underlying neural mechanisms, conferring differential vulnerability for emerging mental health problems.
C1 [Han, Georges; Helm, Jonathan; Hastings, Paul D.] Univ Calif Davis, Dept Psychol, Davis, CA 95616 USA.
   [Han, Georges; Helm, Jonathan; Hastings, Paul D.] Univ Calif Davis, Ctr Mind & Brain, Davis, CA 95616 USA.
   [Iucha, Cornelia; Klimes-Dougan, Bonnie] Univ Minnesota Twin Cities, Dept Psychol, 75 East River Rd, Minneapolis, MN 55455 USA.
   [Zahn-Waxler, Carolyn] Univ Wisconsin, Waisman Ctr, Madison, WI 53706 USA.
RP Klimes-Dougan, B (reprint author), Univ Minnesota Twin Cities, Dept Psychol, 75 East River Rd, Minneapolis, MN 55455 USA.
EM klimes@umn.edu
OI Klimes-Dougan, Bonnie/0000-0002-2107-0038
FU National Science FoundationNational Science Foundation (NSF) [97-M-0116]
FX Georges Han was supported by a Graduate Research Fellowship from the
   National Science Foundation. This study (Protocol #97-M-0116) was
   conducted in the Section on Developmental Psychopathology (led by
   Carolyn Zahn-Waxler) in the Intramural Research Program of the National
   Institute of Mental Health. We are indebted to the contributions of Kim
   Kendziora; Barbara Usher; and the staff, research assistants, and
   volunteers. Our thanks go to the families who participated in this
   research.
NR 68
TC 30
Z9 30
U1 3
U2 53
PU ROUTLEDGE JOURNALS, TAYLOR & FRANCIS LTD
PI ABINGDON
PA 2-4 PARK SQUARE, MILTON PARK, ABINGDON OX14 4RN, OXON, ENGLAND
SN 1537-4416
EI 1537-4424
J9 J CLIN CHILD ADOLESC
JI J. Clin. Child Adolesc. Psychol.
PD JAN 2
PY 2016
VL 45
IS 1
SI SI
BP 44
EP 58
DI 10.1080/15374416.2015.1041592
PG 15
WC Psychology, Clinical; Psychology, Developmental
SC Psychology
GA DC5ZH
UT WOS:000369298800005
PM 26042358
OA Green Accepted
DA 2020-02-16
ER

PT J
AU Luk, JW
   Patock-Peckham, JA
   Medina, M
   Terrell, N
   Belton, D
   King, KM
AF Luk, Jeremy W.
   Patock-Peckham, Julie A.
   Medina, Mia
   Terrell, Nathan
   Belton, Daniel
   King, Kevin M.
TI Bullying Perpetration and Victimization as Externalizing and
   Internalizing Pathways: A Retrospective Study Linking Parenting Styles
   and Self-Esteem to Depression, Alcohol Use, and Alcohol-Related Problems
SO SUBSTANCE USE & MISUSE
LA English
DT Article
DE Parenting; self-esteem; bullying; depression; alcohol; mediation
ID SUBSTANCE USE; PEER VICTIMIZATION; ELEMENTARY-SCHOOL; MIDDLE SCHOOL; FIT
   INDEXES; ADOLESCENCE; BEHAVIORS; COOCCURRENCE; ASSOCIATION; PREVALENCE
AB Background: Emerging research suggests significant positive associations between bullying and substance use behaviors. However, these studies typically focused either on the link between substance use and bullying perpetration or victimization, and few have conceptualized bullying perpetration and/or victimization as mediators. Objective: In this study, we simultaneously tested past bullying perpetration and victimization as mediational pathways from retrospective report of parenting styles and global self-esteem to current depressive symptoms, alcohol use, and alcohol-related problems. Methods: Data were collected from a college sample of 419 drinkers. Mediation effects were conducted using a bias-corrected bootstrap technique within a structural equation modeling framework. Results: Two-path mediation analyses indicated that mother and father authoritativeness were protective against bully victimization and depression through higher self-esteem. Conversely, having a permissive or authoritarian mother was positively linked to bullying perpetration, which in turn, was associated with increased alcohol use, and to a lesser degree, more alcohol-related problems. Mother authoritarianism was associated with alcohol-related problems through depressive symptoms. Three-path mediation analyses suggested a trend in which individuals with higher self-esteem were less likely to report alcohol-related problems through lower levels of bullying victimization and depression. Conclusions/Importance: Results suggested that bullying perpetration and victimization may, respectively, serve as externalizing and internalizing pathways through which parenting styles and self-esteem are linked to depression and alcohol-related outcomes. The present study identified multiple modifiable precursors of, and mediational pathways to, alcohol-related problems which could guide the development and implementation of prevention programs targeting problematic alcohol use.
C1 [Luk, Jeremy W.; King, Kevin M.] Univ Washington, Seattle, WA 98195 USA.
   [Patock-Peckham, Julie A.; Medina, Mia; Terrell, Nathan; Belton, Daniel] Arizona State Univ, Tempe, AZ USA.
RP Luk, JW (reprint author), Univ Washington, Seattle, WA 98195 USA.
EM jwluk@uw.edu
OI Luk, Jeremy/0000-0002-9061-1555
FU National Institute on Alcohol Abuse and AlcoholismUnited States
   Department of Health & Human ServicesNational Institutes of Health (NIH)
   - USANIH National Institute on Alcohol Abuse & Alcoholism (NIAAA) [F31
   AA020700]
FX National Institute on Alcohol Abuse and Alcoholism No. F31 AA020700.
NR 86
TC 8
Z9 8
U1 4
U2 53
PU TAYLOR & FRANCIS INC
PI PHILADELPHIA
PA 530 WALNUT STREET, STE 850, PHILADELPHIA, PA 19106 USA
SN 1082-6084
EI 1532-2491
J9 SUBST USE MISUSE
JI Subst. Use Misuse
PD JAN 2
PY 2016
VL 51
IS 1
BP 113
EP 125
DI 10.3109/10826084.2015.1090453
PG 13
WC Substance Abuse; Psychiatry; Psychology
SC Substance Abuse; Psychiatry; Psychology
GA DC5OD
UT WOS:000369269400012
PM 26757486
OA Green Accepted
DA 2020-02-16
ER

PT J
AU Levendosky, AA
   Bogat, GA
   Lonstein, JS
   Martinez-Torteya, C
   Muzik, M
   Granger, DA
   von Eye, A
AF Levendosky, Alytia A.
   Bogat, G. Anne
   Lonstein, Joseph S.
   Martinez-Torteya, Cecilia
   Muzik, Maria
   Granger, Douglas A.
   von Eye, Alexander
TI Infant adrenocortical reactivity and behavioral functioning: relation to
   early exposure to maternal intimate partner violence
SO STRESS-THE INTERNATIONAL JOURNAL ON THE BIOLOGY OF STRESS
LA English
DT Article
DE Cortisol; HPA axis; prenatal; stress; trauma; intimate partner violence
ID HISTORY-CALENDAR; CUMULATIVE RISK; ALLOSTATIC LOAD; HPA-AXIS; STRESS;
   CORTISOL; CHILD; EXPERIENCES; PREGNANCY; ADOLESCENCE
AB Prenatal stress negatively affects fetal development, which in turn may affect infant hypothalamic-pituitary-adrenal (HPA) axis regulation and behavioral functioning. We examined effects of exposure to a traumatic stressor in families [ intimate partner violence (IPV)] on both infants' HPA axis reactivity to stress and their internalizing and externalizing behaviors. Infants (n = 182, 50% girls, (x) over bar age = 11.77 months) were exposed to a laboratory challenge task designed to induce frustration and anger (i.e. arm restraint). Saliva samples were taken pre-task and 20 and 40 min post-task and then assayed for cortisol. Mothers reported on their pregnancy and postpartum IPV history, current mental health, substance use and their infants' behaviors. Structural equation modeling revealed that prenatal, but not postnatal, IPV was independently associated with infant cortisol reactivity and problem behavior. Maternal mental health predicted infant behavioral functioning but not infant HPA axis reactivity. These findings are consistent with the prenatal programing hypothesis; that is, early life stress affects later risk and vulnerability for altered physiological and behavioral regulation.
C1 [Levendosky, Alytia A.; Bogat, G. Anne; Lonstein, Joseph S.; von Eye, Alexander] Michigan State Univ, Dept Psychol, Psychol Bldg, E Lansing, MI 48824 USA.
   [Lonstein, Joseph S.] Michigan State Univ, Neurosci Program, Psychol Bldg, E Lansing, MI 48824 USA.
   [Martinez-Torteya, Cecilia] Depaul Univ, Dept Psychol, Chicago, IL 60604 USA.
   [Muzik, Maria] Univ Michigan, Sch Med, Dept Psychiat, Ann Arbor, MI USA.
   [Granger, Douglas A.] Arizona State Univ, Inst Interdisciplinary Salivary Biosci Res, Tempe, AZ USA.
RP Levendosky, AA (reprint author), Michigan State Univ, Dept Psychol, Psychol Bldg, E Lansing, MI 48824 USA.
EM levendo1@msu.edu
OI Martinez-Torteya, Cecilia/0000-0002-5204-4705
FU NICHD NIH HHSUnited States Department of Health & Human ServicesNational
   Institutes of Health (NIH) - USANIH Eunice Kennedy Shriver National
   Institute of Child Health & Human Development (NICHD) [R03 HD058868]
NR 62
TC 16
Z9 16
U1 1
U2 17
PU TAYLOR & FRANCIS LTD
PI ABINGDON
PA 2-4 PARK SQUARE, MILTON PARK, ABINGDON OR14 4RN, OXON, ENGLAND
SN 1025-3890
EI 1607-8888
J9 STRESS
JI Stress
PD JAN 2
PY 2016
VL 19
IS 1
BP 37
EP 44
DI 10.3109/10253890.2015.1108303
PG 8
WC Behavioral Sciences; Endocrinology & Metabolism; Neurosciences
SC Behavioral Sciences; Endocrinology & Metabolism; Neurosciences &
   Neurology
GA DB7JS
UT WOS:000368691800005
PM 26482431
OA Green Accepted
DA 2020-02-16
ER

PT J
AU Dalgaard, NT
   Todd, BK
   Daniel, SIF
   Montgomery, E
AF Dalgaard, Nina Thorup
   Todd, Brenda Kathryn
   Daniel, Sarah I. F.
   Montgomery, Edith
TI The transmission of trauma in refugee families: associations between
   intra-family trauma communication style, children's attachment security
   and psychosocial adjustment
SO ATTACHMENT & HUMAN DEVELOPMENT
LA English
DT Article
DE Transgenerational transmission of trauma; intra-family trauma
   communication; attachment security; refugee children; mental health
ID POSTTRAUMATIC-STRESS-DISORDER; HOPKINS SYMPTOM CHECKLIST-25;
   INTERNALIZING SYMPTOMS; ADULT ATTACHMENT; SURVIVORS; QUESTIONNAIRE;
   EXPERIENCES; STRENGTHS; INSECURE; TORTURE
AB This study explores the transmission of trauma in 30 Middle Eastern refugee families in Denmark, where one or both parents were referred for treatment of PTSD symptoms and had non-traumatized children aged 4-9 years. The aim of the study was to explore potential risk and protective factors by examining the association between intra-family communication style regarding the parents' traumatic experiences from the past, children's psychosocial adjustment and attachment security. A negative impact of parental trauma on children might be indicated, as children's Total Difficulties Scores on the Strengths and Difficulties Questionnaire (SDQ) were significantly higher than the Danish norms. A negative association between children's attachment security as measured by the Attachment and Traumatization Story Task and higher scores on the SDQ Total Difficulties Scale approached significance, suggesting that the transmission of trauma may be associated with disruptions in children's attachment representations. Furthermore a significant association between parental trauma communication and children's attachment style was found.
C1 [Dalgaard, Nina Thorup; Daniel, Sarah I. F.] Univ Copenhagen, Dept Psychol, Copenhagen, Denmark.
   [Todd, Brenda Kathryn] City Univ London, Sch Social Sci, Dept Psychol, London EC1V 0HB, England.
   [Montgomery, Edith] DIGN Danish Inst Torture, Copenhagen, Denmark.
RP Dalgaard, NT (reprint author), Univ Copenhagen, Dept Psychol, Copenhagen, Denmark.
EM nina.dalgaard@psy.ku.dk
NR 47
TC 29
Z9 31
U1 0
U2 36
PU ROUTLEDGE JOURNALS, TAYLOR & FRANCIS LTD
PI ABINGDON
PA 2-4 PARK SQUARE, MILTON PARK, ABINGDON OX14 4RN, OXON, ENGLAND
SN 1461-6734
EI 1469-2988
J9 ATTACH HUM DEV
JI Attach. Hum. Dev.
PD JAN 2
PY 2016
VL 18
IS 1
BP 69
EP 89
DI 10.1080/14616734.2015.1113305
PG 21
WC Psychology, Developmental
SC Psychology
GA CZ3NV
UT WOS:000367012000005
PM 26608277
OA Green Accepted
DA 2020-02-16
ER

PT J
AU Helder, EJ
   Mulder, E
   Gunnoe, ML
AF Helder, Emily J.
   Mulder, Elizabeth
   Gunnoe, Marjorie Linder
TI A longitudinal investigation of children internationally adopted at
   school age
SO CHILD NEUROPSYCHOLOGY
LA English
DT Article
DE International adoption; Outcome; School age; Longitudinal; Cognitive
ID INSTITUTIONAL CARE; EARLY DEPRIVATION; POSTINSTITUTIONALIZED CHILDREN;
   BEHAVIOR PROBLEMS; EASTERN-EUROPE; LANGUAGE OUTCOMES; MIDDLE CHILDHOOD;
   EARLY ADVERSITY; YOUNG-CHILDREN; ATTACHMENT
AB Most existing research on children adopted internationally has focused on those adopted as infants and toddlers. The current study longitudinally tracked several outcomes, including cognitive, behavioral, emotional, attachment, and family functioning, in 25 children who had been internationally adopted at school age (M=7.7 years old at adoption, SD=3.4, range=4-15years). We examined the incidence of clinically significant impairments, significant change in outcomes over the three study points, and variables that predicted outcomes over time. Clinically significant impairments in sustained attention, full-scale intelligence, reading, language, executive functioning, externalizing problems, and parenting stress were common, with language and executive functioning impairments present at higher levels in the current study compared with past research focusing on children adopted as infants and toddlers. Over the three study points, significant improvements across most cognitive areas and attachment functioning were observed, though significant worsening in executive functioning and internalizing problems was present. Adoptive family-specific variables, such as greater maternal education, smaller family size, a parenting approach that encouraged age-expected behaviors, home schooling, and being the sole adopted child in the family were associated with greater improvement across several cognitive outcomes. In contrast, decreased parenting stress was predicted by having multiple adopted children and smaller family sizes were associated with greater difficulties with executive functioning. Child-specific variables were also linked to outcomes, with girls displaying worse attachment and poorer cognitive performance and with less time in orphanage care resulting in greater adoption success. Implications for future research and clinical applications are discussed.
C1 [Helder, Emily J.; Mulder, Elizabeth; Gunnoe, Marjorie Linder] Calvin Coll, Dept Psychol, Grand Rapids, MI 49546 USA.
RP Helder, EJ (reprint author), Calvin Coll, Dept Psychol, 3201 Burton St SE, Grand Rapids, MI 49546 USA.
EM emily.helder@calvin.edu
FU Calvin Alumni Association, Calvin Board of Trustees, McGregor Fellowship
   Program; Calvin College Science Division
FX This research was supported by research grants from the Calvin Alumni
   Association, Calvin Board of Trustees, McGregor Fellowship Program, and
   the Calvin College Science Division.
NR 66
TC 5
Z9 5
U1 2
U2 45
PU ROUTLEDGE JOURNALS, TAYLOR & FRANCIS LTD
PI ABINGDON
PA 4 PARK SQUARE, MILTON PARK, ABINGDON OX14 4RN, OXFORDSHIRE, ENGLAND
SN 0929-7049
EI 1744-4136
J9 CHILD NEUROPSYCHOL
JI Child Neuropsychol.
PD JAN 2
PY 2016
VL 22
IS 1
BP 39
EP 64
DI 10.1080/09297049.2014.967669
PG 26
WC Clinical Neurology
SC Neurosciences & Neurology
GA CV3VV
UT WOS:000364195400002
PM 26835531
DA 2020-02-16
ER

PT J
AU Song, K
AF Song, Kwangok
TI "No one speaks Korean at school!": Ideological discourses on languages
   in a Korean family
SO BILINGUAL RESEARCH JOURNAL
LA English
DT Article
ID IMMIGRANT FAMILIES; BILINGUALISM; ENGLISH; USA
AB This study examined how a Korean family with temporary immigrant status in the United States employed ideological discourses on languages to make sense of their experiences. The parents initially accepted but later rejected ideologies on children's learning of English. English-as-a-legitimate-language ideology in the United States and English-as-linguistic-capital ideology challenged the parents' efforts to teach their children Korean. The focal child showed a sign of internalizing the language ideologies dominant at school. This study urges educators to pay attention to immigrant parents' perspectives on their children's language experiences and the impact of English-only ideology on the experiences of transnational families and children.
C1 [Song, Kwangok] Arkansas State Univ, State Univ, AR 72467 USA.
RP Song, K (reprint author), Arkansas State Univ, Sch Teacher Educ & Leadership, POB 2350, Jonesboro, AR 72467 USA.
EM ksong@astate.edu
NR 42
TC 2
Z9 2
U1 0
U2 2
PU TAYLOR & FRANCIS LTD
PI ABINGDON
PA 2-4 PARK SQUARE, MILTON PARK, ABINGDON OR14 4RN, OXON, ENGLAND
SN 1523-5882
EI 1523-5890
J9 BILING RES J
JI Biling. Res. J.
PY 2016
VL 39
IS 1
BP 4
EP 19
DI 10.1080/15235882.2016.1138903
PG 16
WC Linguistics
SC Linguistics
GA FF9MP
UT WOS:000409340900002
DA 2020-02-16
ER

PT J
AU Cherewick, M
   Tol, W
   Burnham, G
   Doocy, S
   Glass, N
AF Cherewick, Megan
   Tol, Wietse
   Burnham, Gilbert
   Doocy, Shannon
   Glass, Nancy
TI A structural equation model of conflict-affected youth coping and
   resilience
SO HEALTH PSYCHOLOGY AND BEHAVIORAL MEDICINE
LA English
DT Article
DE Conflict; coping; mental health; youth; resilience
ID MENTAL-HEALTH; ARMED CONFLICT; CHILDREN; STRESS; ADJUSTMENT; SYMPTOMS;
   VIOLENCE; WAR; ASSOCIATIONS; MALTREATMENT
AB This study tested a theoretical relationship between trauma exposure, youth coping strategies and peer, family and community level factors on psychological distress and well-being among 399 trauma-affected youth in the Democratic Republic of Congo. Structural equation modeling (SEM) was used to analyze paths and to assess differences in relationships by gender. Psychological distress was measured by self-reports of internalizing problems (depression and anxiety), externalizing problems (aggression and behavioral problems) and somatic complaints (pain without medical cause). Self-reports of happiness, hope and self-esteem were measures of well-being. Findings from this study suggest gender differences in how individual coping strategies and external factors explain mental health resilience in trauma-affected youth. Problem-focused coping strategies were associated with higher psychological distress in both boys and girls. Use of avoidance was associated with better well-being in girls and boys and use of faith-based coping strategies was associated with better well-being in boys. Use of both problem-focused and emotion-focused coping strategies (coping flexibility) resulted in lower psychological distress in boys and girls. The home environment including closeness to family, caregiver post traumatic stress disorder and violence in the home was associated with psychological distress and well-being. Having close peer relationships, village safety and enrollment in school benefited well-being. Results from these SEM of resilience suggest that interventions should (1) work to build the coping repertoire of youth, (2) support reduction in psychological distress through improved family relationships and caregiver mental health and (3) target improved well-being through support of positive peer and community relationships and school enrollment.
C1 [Cherewick, Megan; Burnham, Gilbert; Doocy, Shannon] Johns Hopkins Univ, Bloomberg Sch Publ Hlth, Int Hlth, Baltimore, MD 21218 USA.
   [Tol, Wietse] Johns Hopkins Univ, Bloomberg Sch Publ Hlth, Mental Hlth, Baltimore, MD USA.
   [Glass, Nancy] Johns Hopkins Univ, Sch Nursing, Baltimore, MD USA.
RP Cherewick, M (reprint author), Johns Hopkins Univ, Bloomberg Sch Publ Hlth, Int Hlth, Baltimore, MD 21218 USA.
EM mnarasi2@jhu.edu
FU National Institutes of Health (NIH)/National Institute of Minority
   Health and Health Disparities (NIMHD) [R01MD00605]
FX This study was conducted with support from the National Institutes of
   Health (NIH)/National Institute of Minority Health and Health
   Disparities (NIMHD)-funded randomized trial of livestock microfinance
   interventions [grant number R01MD00605].
NR 70
TC 1
Z9 1
U1 0
U2 10
PU ROUTLEDGE JOURNALS, TAYLOR & FRANCIS LTD
PI ABINGDON
PA 2-4 PARK SQUARE, MILTON PARK, ABINGDON OX14 4RN, OXON, ENGLAND
SN 2164-2850
J9 HEALTH PSYCHOL BEHAV
JI Health Psychol. Behav. Med.
PY 2016
VL 4
IS 1
BP 155
EP 174
DI 10.1080/21642850.2016.1228458
PG 20
WC Psychology, Clinical
SC Psychology
GA FE2RL
UT WOS:000408063300011
OA DOAJ Gold
DA 2020-02-16
ER

PT S
AU Galatzer-Levy, RM
AF Galatzer-Levy, Robert M.
BE Lament, C
TI Women and Children Last Reflections on the History of Child
   Psychoanalysis
SO PSYCHOANALYTIC STUDY OF THE CHILD, VOL 69
SE Psychoanalytic Study of the Child
LA English
DT Article; Book Chapter
ID COUNTERTRANSFERENCE; PSYCHIATRY; FREUD; DORA; LAW
AB From the very first efforts to analyze children and adolescents to the present day, child and adolescent analysis has been denigrated in the analytic community. It has been viewed as "women's work" and regarded as clinically inferior to the analysis of adults. It has been seen as less important for understanding the psyche and in the training of psychoanalysts. This attitude is rationalized by observations that children and adolescents engage psychological material differently than adults do, so that, it is claimed, child and adolescent analysis is severely limited compared to adult analysis with regard to the material available for analysis. Beliefs that children require socialization lead some child analysts to indoctrinate children and sacrifice a respectful exploratory and uncovering approach. The situation of child analysis reflects larger social phenomenona, namely childism and sexism, the prejudices against children and women, as these prejudices are elaborated in our culture. Like others, child analysts respond to being the objects of prejudice by both isolating ourselves, reacting against the prejudice, and internalizing the prejudice. This paper includes clinical and institutional illustrations of these prejudices in action.
C1 [Galatzer-Levy, Robert M.] Univ Chicago, Psychiat & Behav Neurosci, Chicago, IL 60637 USA.
   [Galatzer-Levy, Robert M.] Chicago Inst Psychoanal, Chicago, IL 60603 USA.
RP Galatzer-Levy, RM (reprint author), Univ Chicago, Psychiat & Behav Neurosci, Chicago, IL 60637 USA.; Galatzer-Levy, RM (reprint author), Chicago Inst Psychoanal, Chicago, IL 60603 USA.
NR 59
TC 0
Z9 0
U1 1
U2 1
PU ROUTLEDGE
PI ABINGDON
PA 2 PARK SQ, MILTON PARK, ABINGDON OX14 4RN, OXFORD, ENGLAND
SN 0079-7308
J9 PSYCHOANAL STUD CHIL
JI Psychoanal. Stud. Child
PY 2016
VL 69
BP 108
EP 145
DI 10.1080/00797308.2016.11785525
PG 38
WC Psychology, Psychoanalysis
SC Psychology
GA BH7HR
UT WOS:000402531200006
DA 2020-02-16
ER

PT J
AU Trafalis, S
   Friedberg, RD
   Sullivan, PJ
   Teague, AM
   Hoyman, LC
   Berlyant, MJ
AF Trafalis, Sandra
   Friedberg, Robert D.
   Sullivan, Paul J.
   Teague, Anna M.
   Hoyman, Lisa C.
   Berlyant, Maxwell J.
TI Training Community Clinicians in CBT for Youth
SO CURRENT PSYCHIATRY REVIEWS
LA English
DT Article
DE CBT; community; dissemination; supervision; training; youth
ID COGNITIVE-BEHAVIORAL THERAPY; MENTAL-HEALTH-SERVICES; COPING POWER
   PROGRAM; PROFESSIONAL PSYCHOLOGY; PATIENT PROTECTION; YOUNG-PEOPLE;
   IMPLEMENTATION; CONSULTATION; CHILDREN; OUTCOMES
AB Cognitive behavioral therapy (CBT) is efficacious in treating both internalizing and
   [GRAPHIC]
   externalizing disorders in youth. As a result, there is an increasing demand among consumers for CBT, unfortunately, community clinical settings are not adequately equipped to competently adopt and sustain CBT practice. Large-scale, system-wide changes are necessary to transform usual care treatment systems. Fortunately, there is a rich, burgeoning literature that documents barriers to dissemination and implementation of EVBP's. Present system limitations include a need for greater system-wide collaboration, more effective and efficient delivery of training and supervision, better alternatives to quality assurance methods that include pay for performance initiatives, documentation of clinical outcomes that CBT delivers, and innovations to mental health financing methods. Furthermore, psychologists must consider new ways to actively market, promote and brand CBT to change provider attitudes, influence practitioner behavior, and transform treatment as usual. Psychologists have a unique opportunity to transform the delivery of mental health services to youth.
C1 [Trafalis, Sandra; Friedberg, Robert D.; Sullivan, Paul J.; Teague, Anna M.; Hoyman, Lisa C.; Berlyant, Maxwell J.] Palo Alto Univ, Ctr Study & Treatment Anxious Youth, Palo Alto, CA 94304 USA.
RP Friedberg, RD (reprint author), Palo Alto Univ, Ctr Study & Treatment Anxious Youth, Palo Alto, CA 94304 USA.
EM rfriedberg@paloaltou.edu
NR 80
TC 0
Z9 0
U1 0
U2 2
PU BENTHAM SCIENCE PUBL LTD
PI SHARJAH
PA EXECUTIVE STE Y-2, PO BOX 7917, SAIF ZONE, 1200 BR SHARJAH, U ARAB
   EMIRATES
SN 1573-4005
EI 1875-6441
J9 CURR PSYCHIATRY REV
JI Curr. Psychiatry Rev.
PY 2016
VL 12
IS 1
BP 88
EP 96
DI 10.2174/1573400511666150930233042
PG 9
WC Psychiatry
SC Psychiatry
GA EW7AN
UT WOS:000402662100011
DA 2020-02-16
ER

PT J
AU Espil, FM
   Viana, AG
   Dixon, LJ
AF Espil, Flint M.
   Viana, Andres G.
   Dixon, Laura J.
TI Post-traumatic Stress Disorder and Depressive Symptoms Among Inpatient
   Adolescents: The Underlying Role of Emotion Regulation
SO RESIDENTIAL TREATMENT FOR CHILDREN & YOUTH
LA English
DT Article
DE adolescents; depression; emotion regulation; post-traumatic stress
   disorder; psychopathology
ID REGULATION DIFFICULTIES; CHILDHOOD MALTREATMENT; CHILDRENS DEPRESSION;
   MENTAL-HEALTH; PTSD; TRAUMA; PREDICTORS; ANXIETY; DYSREGULATION;
   ASSOCIATIONS
AB The present study examined emotion regulation as a potential mechanism in the relationship between Post-traumatic Stress Disorder (PTSD) and depression among 50 inpatient adolescents receiving psychiatric care at an inpatient mental hospital. PTSD symptoms were significantly associated with emotion dysregulation and depressive symptoms. Mediation analyses and bias-corrected bootstrapping techniques supported emotion dysregulation as a mechanism underlying the association between PTSD and depression symptoms. These findings support the notion that adolescents with clinical levels of PTSD symptoms may engage in ineffective emotion regulation strategies, such as emotional avoidance and suppression, which may, in turn, be associated with increased depression. Findings and implications are discussed.
C1 [Espil, Flint M.] Univ Calif San Francisco, San Francisco, CA 94143 USA.
   [Viana, Andres G.] Univ Houston, Houston, TX USA.
   [Dixon, Laura J.] Univ Mississippi, Med Ctr, Jackson, MS 39216 USA.
RP Viana, AG (reprint author), Univ Houston, Dept Psychol, 4800 Calhoun Rd, Houston, TX 77004 USA.
EM agviana@uh.edu
NR 89
TC 1
Z9 1
U1 0
U2 4
PU ROUTLEDGE JOURNALS, TAYLOR & FRANCIS LTD
PI ABINGDON
PA 2-4 PARK SQUARE, MILTON PARK, ABINGDON OX14 4RN, OXON, ENGLAND
SN 0886-571X
EI 1541-0358
J9 RESID TREAT CHILD YO
JI Resid. Treat. Child. Youth
PY 2016
VL 33
IS 1
BP 51
EP 68
DI 10.1080/0886571X.2016.1159939
PG 18
WC Psychology, Clinical
SC Psychology
GA ET8WV
UT WOS:000400585300005
DA 2020-02-16
ER

PT S
AU Fisher, MH
   Corr, C
   Morin, L
AF Fisher, M. H.
   Corr, C.
   Morin, L.
BE Hodapp, RM
   Fidler, DJ
TI Victimization of Individuals With Intellectual and Developmental
   Disabilities Across the Lifespan
SO INTERNATIONAL REVIEW OF RESEARCH IN DEVELOPMENTAL DISABILITIES, VOL 51
SE International Review of Research in Developmental Disabilities
LA English
DT Article; Book Chapter
ID AUTISM SPECTRUM DISORDERS; SEXUAL-ABUSE PREVENTION; PEER VICTIMIZATION;
   INTERPERSONAL COMPETENCE; MENTAL-RETARDATION; CRIMINAL VICTIMIZATION;
   BULLYING VICTIMIZATION; INTERNALIZING SYMPTOMS; LEARNING-DIFFICULTIES;
   SPECIAL-EDUCATION
AB Compared to those without disabilities, individuals with intellectual and developmental disabilities (IDD) are at increased risk of experiencing victimization across the lifespan. In this chapter, we discuss the progression of victimization from child abuse in early childhood, to bullying during the school-age years, and finally to criminal victimization in adulthood. We begin with a discussion of the notion that victimization is a lifelong concern for individuals with IDD. We then describe the methodological difficulties in establishing reliable definitions and prevalence rates for specific forms of victimization. After noting these limitations, we discuss three types of victimization in greater detail. In terms of child abuse, we discuss the prevalence of abuse among children with disabilities, while also discussing risk factors and potential prevention and intervention strategies. Next, we discuss the experiences of bullying of adolescents with IDD, while providing information on why these students are at increased risk and which prevention and intervention strategies might be implemented to reduce bullying of students with IDD. Finally, we discuss criminal forms of victimization experienced by adults with IDD, while noting specific risk factors that increase risk and the importance of prevention and intervention strategies. We end this chapter with a call for additional longitudinal victimization investigations to better understand the lifespan perspective of victimization and the relation between risk factors and experiences; an emphasis on the relation between disability etiology and experiences of victimization; and a focus on resilience and well-being of individuals with IDD who experience victimization.
C1 [Fisher, M. H.; Morin, L.] Michigan State Univ, E Lansing, MI 48824 USA.
   [Corr, C.] Vanderbilt Univ, 221 Kirkland Hall, Nashville, TN 37235 USA.
RP Fisher, MH (reprint author), Michigan State Univ, E Lansing, MI 48824 USA.
EM fishermh@msu.edu
RI Fisher, Marisa/AAB-8320-2019
OI Fisher, Marisa/0000-0003-4938-4773
NR 196
TC 3
Z9 3
U1 3
U2 18
PU ELSEVIER ACADEMIC PRESS INC
PI SAN DIEGO
PA 525 B STREET, SUITE 1900, SAN DIEGO, CA 92101-4495 USA
SN 2211-6095
BN 978-0-12-805177-1; 978-0-12-804785-9
J9 INT REV RES DEV DISA
JI Int. Rev. Res. Dev. Disabil.
PY 2016
VL 51
BP 233
EP 280
DI 10.1016/bs.irrdd.2016.08.001
PG 48
WC Education, Special; Psychology, Multidisciplinary
SC Education & Educational Research; Psychology
GA BH3HE
UT WOS:000399652400008
DA 2020-02-16
ER

PT J
AU Schramm, SA
   Hennig, T
   Linderkamp, F
AF Schramm, Satyam Antonio
   Hennig, Timo
   Linderkamp, Friedrich
TI Training Problem Solving and Organizational Skills in Adolescents With
   Attention-Deficit/Hyperactivity Disorder: A Randomized Controlled Trial
SO JOURNAL OF COGNITIVE EDUCATION AND PSYCHOLOGY
LA English
DT Article
DE attention-deficit/hyperactivity disorder (ADHD); randomized controlled
   trial (RCT); adolescence; evaluation; training intervention
ID DEFICIT HYPERACTIVITY DISORDER; COGNITIVE-BEHAVIORAL THERAPY;
   MEDICATION-TREATED ADULTS; FALSE DISCOVERY RATE; PSYCHOSOCIAL
   TREATMENTS; ADHD; COMORBIDITY; PREVALENCE; CHILDREN; PARENT
AB Attention-deficit/hyperactivity disorder (ADHD) is a highly prevalent psychiatric disorder in adolescence and results severe impairment. Few psychosocial interventions aim at ADHD in adolescence and are rarely evaluated in randomized controlled trials (RCTs). Therefore, an intervention combining adolescent-directed problem-solving and organizational skills training with behavioral parent and teacher training has been developed. Its efficacy in comparison to waiting list and active controls is reported.
   One hundred thirteen adolescents (mean age = 13.99 years) with ADHD were randomly assigned to the training, a waiting list or an active control condition (progressive muscle relaxation [PMR]). Parents and teachers rated ADHD symptoms, academic enablers, and comorbid problems before and after. Results: The training significantly reduced ADHS symptoms and parent-and teacher-rated internalizing problems and increased teacher rated academic enablers compared to waiting list controls. Compared to active controls, results were in the range of small nonsignificant effects. A skills training is an efficacious treatment for adolescent ADHD, however, not significantly superior to PMR. Contrasts between both interventions need to be further investigated.
C1 [Schramm, Satyam Antonio] Univ Potsdam, Campus Golm,House 31,Space 2 12, D-14476 Potsdam, Germany.
   [Hennig, Timo] Univ Hamburg, Hamburg, Germany.
   [Linderkamp, Friedrich] Univ Wuppertal, Wuppertal, Germany.
RP Schramm, SA (reprint author), Univ Potsdam, Campus Golm,House 31,Space 2 12, D-14476 Potsdam, Germany.
EM satyam.schramm@ifs.uni-hannover.de
RI Hennig, Timo/S-1058-2019
NR 63
TC 3
Z9 3
U1 1
U2 8
PU SPRINGER PUBLISHING CO
PI NEW YORK
PA 11 WEST 42ND STREET, NEW YORK, NY 10036 USA
SN 1945-8959
EI 1810-7621
J9 J COGN EDUC PSYCHOL
JI J. Cogn. Educ. Psychol.
PY 2016
VL 15
IS 3
BP 391
EP 411
DI 10.1891/1945-8959.15.3.391
PG 21
WC Psychology, Educational
SC Psychology
GA ER8GE
UT WOS:000399055900003
DA 2020-02-16
ER

PT J
AU Cova, F
   Bustos, C
   Rincon, P
   Saldivia, S
   Inostroza, C
   Grandon, P
AF Cova, Felix
   Bustos, Claudio
   Rincon, Paulina
   Saldivia, Sandra
   Inostroza, Carolina
   Grandon, Pamela
TI Psychometric Properties of the Child Behavior Checklist and the
   Caregiver /Teacher Report Form in Chilean Preschoolers
SO TERAPIA PSICOLOGICA
LA Spanish
DT Article
DE internalizing and externalizing behaviors-CFA-preschools
   children-assesment
ID 23 SOCIETIES; DISORDERS; AGREEMENT; SAMPLE
AB The Child Behavior Checklist/1.5-5 and the Caregiver /Teacher Report Form are one of the most widely internationally recognized instruments to evaluate desadaptative behaviors which may affect the current and future development of preschool children. The psychometric behavior of both instruments was evaluated in a socioeconomically diverse sample of 550 Chilean preschool children. In general, it was observed an analog behavior of both compared to the one obtained with studies in other societies. The confirmatory factor analysis showed a suitable adjustment of the original bifactor model. However, in the CBCL, the scores obtained are higher than in most of the countries and, comparatively, in both instruments, a greater effect of gender was observed. The findings obtained are analyzed and, normative and conceptual suggestions are given for the use of both instruments in preschool children in our country.
C1 [Cova, Felix; Bustos, Claudio; Rincon, Paulina; Grandon, Pamela] Univ Concepcion, Dept Psicol, Concepcion, Chile.
   [Saldivia, Sandra; Inostroza, Carolina] Univ Concepcion, Dept Psiquiatria & Salud Mental, Concepcion, Chile.
RP Cova, F (reprint author), Las Margaritas 1455 Ed Parque 407, Huertos, Chile.
EM fecova@udec.cl
RI Saldivia, Sandra/F-3488-2013; Inostroza, Carolina/H-9345-2012; Bustos,
   Claudio/F-3359-2012
OI Saldivia, Sandra/0000-0002-7594-7069; Inostroza,
   Carolina/0000-0001-5415-4169; Bustos, Claudio/0000-0003-3478-9858
NR 14
TC 1
Z9 4
U1 0
U2 6
PU SOCIEDAD CHILENA PSICOLOGIA CLINICA
PI SANTIAGO
PA RICARDO MATTE PEREZ 492 PROVIDENCIA, SANTIAGO, 00000, CHILE
SN 0718-4808
J9 TER PSICOL
JI Ter. Psicol.
PY 2016
VL 34
IS 3
BP 191
EP 198
PG 8
WC Psychology, Clinical
SC Psychology
GA EJ8MD
UT WOS:000393478900003
DA 2020-02-16
ER

PT J
AU Waters, AM
   Zimmer-Gembeck, MJ
   Craske, MG
   Pine, DS
   Bradley, BP
   Mogg, K
AF Waters, Allison M.
   Zimmer-Gembeck, Melanie J.
   Craske, Michelle G.
   Pine, Daniel S.
   Bradley, Brendan P.
   Mogg, Karin
TI A Preliminary Evaluation of a Home-based, Computer-delivered Attention
   Training Treatment for Anxious Children Living in Regional Communities
SO JOURNAL OF EXPERIMENTAL PSYCHOPATHOLOGY
LA English
DT Article
DE Anxiety; children; attention; modification
ID DISORDERS INTERVIEW SCHEDULE; PEDIATRIC ANXIETY DISORDERS; COGNITIVE
   BIAS MODIFICATION; MENTAL-HEALTH PROBLEMS; GLOBAL ASSESSMENT; SOCIAL
   PHOBIA; DSM-IV; THREAT; RELIABILITY; CHILDHOOD
AB Many children with anxiety disorders live in communities with limited access to treatment. Attention bias modification training, a promising computer-based treatment for anxiety disorders, may provide a readily accessible treatment. Recent evidence suggests that a form of ABMT combining visual-search for positive stimuli with features to enhance learning, memory and treatment engagement reduces anxiety in children. The present study builds upon this research by comparing parent-implemented, visual-search attention training to positive stimuli (ATP) (N = 22) with a waitlist control group (WLC) (N = 19) in children living in regional communities. Diagnostic, parent-and child-reports of anxiety and depressive symptoms and broad internalizing and externalizing behaviour problems were assessed pre-and post-condition. Children in the WLC completed visual-search ATP after the wait period and all participants completed a follow-up assessment six-months after treatment. At post-treatment/ wait period, children in the ATP condition showed greater improvements on clinician-and parent-report measures compared to children in the WLC. Similar post-treatment outcomes as those found for the ATP condition were observed at the six-month follow-up after all children had received ATP. Moreover, children who showed greater verbalization of explicit attention strategies related to positive search (assessed during treatment) achieved greater reductions in anxiety severity at post-treatment and six-month follow-up. Attention training towards positive stimuli using enhanced visual-search procedures appears to be a promising treatment for reaching anxious children living in regional communities. (C) Copyright 2016 Textrum Ltd. All rights reserved.
C1 [Waters, Allison M.; Zimmer-Gembeck, Melanie J.] Griffith Univ, Sch Appl Psychol, Nathan, Qld 4111, Australia.
   [Craske, Michelle G.] Univ Calif Los Angeles, Dept Psychol, Los Angeles, CA USA.
   [Pine, Daniel S.] NIMH, Bethesda, MD 20892 USA.
   [Bradley, Brendan P.; Mogg, Karin] Univ Southampton, Psychol, Southampton SO9 5NH, Hants, England.
RP Waters, AM (reprint author), Griffith Univ, Sch Appl Psychol, Nathan, Qld 4111, Australia.
EM a.waters@griffith.edu.au
RI Mogg, Karin/C-1181-2008; Pine, Daniel/Z-1601-2019; Zimmer-Gembeck,
   Melanie/H-3031-2015
OI Mogg, Karin/0000-0002-2738-7378; Zimmer-Gembeck,
   Melanie/0000-0001-9100-010X
FU Australian Research CouncilAustralian Research Council [DP120101678]
FX This research was supported by funding awarded to the authors by the
   Australian Research Council (DP120101678). Thanks are due to Ms Emily
   Seager, Ms Emily Allan and Mr Xuesong Le and the team of clinicians who
   served as independent assessors during this project.
NR 49
TC 13
Z9 13
U1 0
U2 7
PU SAGE PUBLICATIONS LTD
PI LONDON
PA 1 OLIVERS YARD, 55 CITY ROAD, LONDON EC1Y 1SP, ENGLAND
SN 2043-8087
J9 J EXP PSYCHOPATHOL
JI J. Exp. Psychopathol.
PY 2016
VL 7
IS 3
SI SI
BP 511
EP 527
DI 10.5127/jep.053315
PG 17
WC Psychology, Clinical; Psychiatry
SC Psychology; Psychiatry
GA EI9KQ
UT WOS:000392827200015
OA Green Accepted, Bronze
DA 2020-02-16
ER

PT J
AU Reis, O
   Jung, P
   Hassler, F
AF Reis, Olaf
   Jung, Petra
   Haessler, Frank
TI Mental Health in Children from Families Seeking Asylum in
   Mecklenburg-Western Pomerania 2007-2009-Personal and Contextual Risk
   Factors
SO PRAXIS DER KINDERPSYCHOLOGIE UND KINDERPSYCHIATRIE
LA German
DT Article
DE refugees; adolescent; psychiatric symptoms
ID LENGTH-OF-STAY; REFUGEE CHILDREN; ACCULTURATION; ADOLESCENTS; ISSUES
AB The study presented describes severity and conditions of various psychiatric symptoms in children from families seeking refuge in Germany 2007-2009 and registered in the province of Mecklenburg-Western Pomerania. Mothers of 58 children (aged 12 years on average, 23 girls, 33 boys) answered the items of the Child Behavior Checklist (Achenbach, 1991). First, the burden of disease among refugee children was compared to standard burdens of German children. Second, the extent of symptoms was predicted by person- and context-related factors. Internalizing symptoms were predicted by more proximal factors, such as parental burden of stress and parental education. Externalizing symptoms and social problems were rather predicted by the length of stay in Germany, the reason for migration, the school career and parental education. On one hand, the study underscores the immediate need for intervention among refugee parents and children. On the other hand, structural factors in the country of arrival (length of stay, schooling) play an important role.
C1 [Reis, Olaf; Jung, Petra; Haessler, Frank] Univ Med Rostock, Klin Psychiat Neurol Psychosomat & Psychothera, Gehlsheimer Str 20, D-18147 Rostock, Germany.
RP Reis, O (reprint author), Univ Med Rostock, Klin Psychiat Neurol Psychosomat & Psychothera, Gehlsheimer Str 20, D-18147 Rostock, Germany.
EM olaf.reis@med.uni-rostock.de
NR 25
TC 1
Z9 1
U1 0
U2 8
PU VANDENHOECK & RUPRECHT
PI GOTTINGEN
PA THEATERSTRASSE 13,, D-37073 GOTTINGEN, GERMANY
SN 0032-7034
EI 2196-8225
J9 PRAX KINDERPSYCHOL K
JI Prax. Kinderpsychol. Kinderpsychiatr.
PY 2016
VL 65
IS 10
BP 729
EP 743
DI 10.13109/prkk.2016.65.10.729
PG 15
WC Psychology, Developmental; Psychiatry
SC Psychology; Psychiatry
GA EG7QQ
UT WOS:000391244300003
PM 27923339
DA 2020-02-16
ER

PT J
AU Rubiales, J
   Bakker, L
   Russo, D
   Gonzalez, R
AF Rubiales, Josefina
   Bakker, Liliana
   Russo, Daiana
   Gonzalez, Rocio
TI Performance on Executive Functions and Comorbid Associated Symptoms in
   Children with Attention Deficit Hyperactivity Disorder (ADHD)
SO REVISTA CES PSICOLOGIA
LA Spanish
DT Article
DE ADHD; Attention Deficit Disorder with Hyperactivity; Children;
   Comorbidity; Cognitive Ability; Executive Functions
ID DEFICIT/HYPERACTIVITY DISORDER; COGNITIVE FLEXIBILITY; WORKING-MEMORY;
   INHIBITION; PROFILES
AB The aim of this study was to analyze the performance of executive functions in children with Attention deficit hyperactivity disorder based on internalizing and externalizing associated comorbid symptoms. 45 children aged 8 to 14 with ADHD were assessed with executive function tests. The results showed that the group of children with internalizing symptoms has underperformed in relation to organization and planning and motor inhibition, and the group of children with externalizing symptoms underperformed motor inhibition compared to children without comorbid symptoms, which would indicate that the analyzed variables allow collaborating with the diagnostic evaluation process of the disorder. Be able to describe the executive function disorder performance in relation to various comorbid associations would enable a better understanding of the entity and an adequate differential diagnosis.
C1 [Rubiales, Josefina] Univ Nacl Mar del Plata, Inst Psicol Basica Aplicada & Tecnol IPSIBAT, Fac Psicol, Mar Del Plata, Buenos Aires, Argentina.
   [Bakker, Liliana; Russo, Daiana; Gonzalez, Rocio] Univ Nacl Mar del Plata, Fac Psicol, Mar Del Plata, Buenos Aires, Argentina.
RP Rubiales, J (reprint author), Univ Nacl Mar del Plata, Inst Psicol Basica Aplicada & Tecnol IPSIBAT, Fac Psicol, Mar Del Plata, Buenos Aires, Argentina.
RI Rubiales, Josefina/V-3018-2019
OI Rubiales, Josefina/0000-0001-6842-318X
NR 68
TC 1
Z9 2
U1 0
U2 13
PU UNIV CES
PI MEDELLIN
PA CALLE 10 A, NO 22, MEDELLIN, 00000, COLOMBIA
SN 2011-3080
J9 REV CES PSICOL
JI Rev. CES Psicol.
PY 2016
VL 9
IS 2
BP 99
EP 113
DI 10.21615/cesp.9.2.7
PG 15
WC Psychology, Multidisciplinary
SC Psychology
GA EG7OO
UT WOS:000391237700008
OA Green Published, Other Gold
DA 2020-02-16
ER

PT J
AU Georgiou, NA
   Stavrinides, P
   Georgiou, S
AF Georgiou, Nicos A.
   Stavrinides, Panayiotis
   Georgiou, Stelios
TI Parenting and children's adjustment problems: the mediating role of
   self-esteem and peer relations
SO EMOTIONAL AND BEHAVIOURAL DIFFICULTIES
LA English
DT Article
DE Parenting; self-esteem; peer relations; internalizing/externalizing
   problems
ID PSYCHIATRIC-DISORDERS; DEPRESSIVE SYMPTOMS; DIFFICULTIES QUESTIONNAIRE;
   FRIENDSHIP QUALITY; ADOLESCENTS; CHILDHOOD; TEMPERAMENT; PREVALENCE;
   SCHOOL; LONELINESS
AB The aim of this study was to investigate the impact of parental and personal characteristics on children's internalizing/externalizing problems. Further, this study aimed to examine personal characteristics (self-esteem, peer relations) as mediators in the relation between parenting and internalizing/externalizing problems. In order to address these questions, this study used a cross-sectional design. The sample included 588 pre-adolescents and adolescents (10-14 years old) and their mothers. Children completed the My Memories of Upbringing Questionnaire, the Strengths and Difficulties Questionnaire (child report), the Rosenberg Self-Esteem Scale, the Friendship Quality Questionnaire, and the Harter's Self Perception Profile (Social acceptance subscale), while mothers completed The Strengths and Difficulties Questionnaire (parent report). Results support a model for the influence of both direct and indirect effects on children's internalizing/externalizing problems.
C1 [Georgiou, Nicos A.; Stavrinides, Panayiotis; Georgiou, Stelios] Univ Cyprus, Dept Psychol, Nicosia, Cyprus.
RP Georgiou, NA (reprint author), Univ Cyprus, Dept Psychol, Nicosia, Cyprus.
EM georgiou.n@unic.ac.cy
OI Georgiou, Stelios/0000-0003-0419-1214
NR 61
TC 2
Z9 2
U1 3
U2 13
PU ROUTLEDGE JOURNALS, TAYLOR & FRANCIS LTD
PI ABINGDON
PA 2-4 PARK SQUARE, MILTON PARK, ABINGDON OX14 4RN, OXON, ENGLAND
SN 1363-2752
EI 1741-2692
J9 EMOT BEHAV DIFFIC
JI Emot. Behav. Diffic.
PY 2016
VL 21
IS 4
BP 433
EP 446
DI 10.1080/13632752.2016.1236228
PG 14
WC Psychology, Educational
SC Psychology
GA EG3BV
UT WOS:000390919700008
DA 2020-02-16
ER

PT J
AU Newgent, RA
   Beck, MJ
   Kress, VE
   Watkins, MC
AF Newgent, Rebecca A.
   Beck, Matthew J.
   Kress, Victoria E.
   Watkins, Molly C.
TI Social and Relational Aspects of Bullying and Victimization in
   Elementary School: Strength-Based Strategies for Prevention
SO JOURNAL OF CREATIVITY IN MENTAL HEALTH
LA English
DT Article
DE Bullying; prevention; relational aspects; social aspects; strength-based
   strategies; victimization
ID PEER VICTIMIZATION; VICTIMS; SELF; MALADJUSTMENT; ADOLESCENCE; TRIAL
AB The purpose of this investigation is to study the relationship between types of bullying and victimization and problematic behaviors, which include both internalizing and externalizing behaviors. Social and relational data was examined on 22 fourth-grade elementary school students. Results of bivariate (Pearson) correlations indicate that internalizing problems demonstrated a positive relationship with verbal and relational bullying and externalizing problems demonstrated a positive relationship with physical, verbal, and relational victimization. The authors discuss implications and strength-based strategies for bullying prevention.
C1 [Newgent, Rebecca A.; Beck, Matthew J.] Western Illinois Univ Quad Cities, Dept Counselor Educ, Moline, IL 61265 USA.
   [Kress, Victoria E.] Walden Univ, Sch Counseling, Minneapolis, MN USA.
   [Watkins, Molly C.] Ames Community Sch Dist, Ames, IA USA.
RP Newgent, RA (reprint author), Western Illinois Univ Quad Cities, Counselor Educ, 3300 River Dr,Room 2421, Moline, IL 61265 USA.
EM ra-newgent@wiu.edu
NR 48
TC 0
Z9 0
U1 0
U2 6
PU ROUTLEDGE JOURNALS, TAYLOR & FRANCIS LTD
PI ABINGDON
PA 2-4 PARK SQUARE, MILTON PARK, ABINGDON OX14 4RN, OXON, ENGLAND
SN 1540-1383
EI 1540-1391
J9 J CREAT MENT HEALTH
JI J. Creat. Ment. Health
PY 2016
VL 11
IS 3-4
BP 285
EP 297
DI 10.1080/15401383.2016.1222921
PG 13
WC Psychology, Clinical
SC Psychology
GA EG5BF
UT WOS:000391057500005
DA 2020-02-16
ER

PT J
AU Foley, K
   McNeil, CB
   Norman, M
   Wallace, NM
AF Foley, Kimberly
   McNeil, Cheryl B.
   Norman, Meredith
   Wallace, Nancy M.
TI e Effectiveness of Group Format Parent-Child Interaction Therapy
   Compared to Treatment as Usual in a Community Outreach Organization
SO CHILD & FAMILY BEHAVIOR THERAPY
LA English
DT Article
DE Child behavior problems; effectiveness research; evidence-based
   treatment; parent training; Parent-Child Interaction Therapy (PCIT)
ID BEHAVIOR; FAMILIES; TRIAL; IMPLEMENTATION; EFFICACY; RISK
AB Forty-four participants recruited from a community outreach organization were assigned to receive either group format Parent-Child Interaction Therapy (PCIT) or group format treatment as usual (TAU). The expected interaction between time and condition was such that participants in the PCIT group experienced a significantly greater decrease in internalizing and externalizing behavior problems compared to participants in the TAU group. This interaction was not significant regarding parenting stress or child abuse potential between the PCIT and TAU conditions. There was a significant increase in positive caregiver skills from pretreatment to posttreatment for the PCIT group; however, there was not a significant decrease in caregiver negative talk.
C1 [Foley, Kimberly] West Virginia Univ, Dept Family Med, Morgantown, WV USA.
   [McNeil, Cheryl B.; Norman, Meredith; Wallace, Nancy M.] West Virginia Univ, Dept Psychol, Morgantown, WV USA.
RP Foley, K (reprint author), 6040 Univ Town Ctr, Dept Family Med, Second Floor, Morgantown, WV 26501 USA.
EM foleyki@wvuhealthcare.com
NR 43
TC 4
Z9 4
U1 1
U2 8
PU ROUTLEDGE JOURNALS, TAYLOR & FRANCIS LTD
PI ABINGDON
PA 2-4 PARK SQUARE, MILTON PARK, ABINGDON OX14 4RN, OXON, ENGLAND
SN 0731-7107
EI 1545-228X
J9 CHILD FAM BEHAV THER
JI Child Fam. Behav. Ther.
PY 2016
VL 38
IS 4
BP 279
EP 298
DI 10.1080/07317107.2016.1238688
PG 20
WC Psychology, Clinical; Family Studies
SC Psychology; Family Studies
GA EF9TP
UT WOS:000390673800001
DA 2020-02-16
ER

PT J
AU Precenzano, F
   Lombardi, P
   Ruberto, M
   Parisi, L
   Salerno, M
   Maltese, A
   D'Alessandro, I
   Della Valle, I
   Magliulo, RM
   Messina, G
   Roccella, M
AF Precenzano, Francesco
   Lombardi, Paola
   Ruberto, Maria
   Parisi, Lucia
   Salerno, Margherita
   Maltese, Agata
   D'Alessandro, Ilaria
   Della Valle, Immacolata
   Magliulo, Rosaria Martina
   Messina, Giovanni
   Roccella, Michele
TI INTERNALIZING SYMPTOMS IN CHILDREN AFFECTED BY CHILDHOOD ABSENCE
   EPILEPSY: A PRELIMINARY STUDY
SO ACTA MEDICA MEDITERRANEA
LA English
DT Article
DE Childhood Absence Epilepsy; CAE; SAFA-A; Children Depression Inventory;
   Internalizing symptoms
ID PRIMARY CILIARY DYSKINESIA; SLEEP-APNEA SYNDROME; NOCTURNAL ENURESIS;
   MATERNAL STRESS; SELF-CONCEPT; MIGRAINE; AURA; MULTICENTER; ADOLESCENTS;
   DEPRESSION
AB Introduction: Childhood absence epilepsy (CAE) is a common type of pediatric idiopathic generalized epilepsy, characterized by multiple seizures of typical absence, with typical EEG pattern consisting in bilateral synchronous and symmetrical discharges of generalized 3 Hz spike-wave (SWDs).
   Recently, some researchers have suggested that the underlying epileptogenic mechanism of absence seizures selectively involves the frontal cortical circuits, also supported by video-electroencephalography data(3). These data may be considered as a new window in CAE comprehension and management, particularly about symptoms different from seizure that children affected may present.
   In this light, aim of the present study is evaluating the presence of internalizing problems in prepubertal children affected by CAE.
   Material and methods: 18 patients (10 females, 8 males) ranging age from 8-11 years (mean age 9.36 +/- 1.32) affected by typical CAE were recruited. Control group was composed by 43 subjects (32 females, 11 males) (mean age 8.54 +/- 2.01). All subjects were screened for internalizing symptoms with SAFA-A scale and CDI test.
   Results: The two groups were comparable for age (p= 0.117) and sex distribution (p= 0.251). CAE children showed significantly higher score than controls for anxiety (p< 0.001) and depressive symptoms screening tests (p< 0.001) (Table 1).
   Conclusions: Results of present study suggest the importance of screening for anxiety and depressive signs in CAE children, in order to optimize their management beyond the exclusive idea to control and stop epileptic seizure only.
C1 [Precenzano, Francesco; Lombardi, Paola; D'Alessandro, Ilaria; Della Valle, Immacolata; Magliulo, Rosaria Martina] Univ Naples 2, Clin Child & Adolescent Neuropsychiat, Caserta Ce, Italy.
   [Precenzano, Francesco; Lombardi, Paola; D'Alessandro, Ilaria; Della Valle, Immacolata; Magliulo, Rosaria Martina] Univ Naples 2, Dept Mental Hlth & Phys & Prevent Med, Headache Ctr Children & Adolescents, Caserta Ce, Italy.
   [Ruberto, Maria] Univ Naples 2, Dept Med Surg & Dent Specialties, Caserta Ce, Italy.
   [Parisi, Lucia; Maltese, Agata; Roccella, Michele] Univ Palermo, Dept Psychol Pedag & Educ Sci, I-90133 Palermo, Italy.
   [Parisi, Lucia; Maltese, Agata; Roccella, Michele] Univ Palermo, Sci Mother & Child Hlth Promot, I-90133 Palermo, Italy.
   [Salerno, Margherita] Univ Foggia, Sect Human Physiol, Dept Expt Med, Foggia, Italy.
   [Salerno, Margherita] Univ Foggia, Dept Clin & Expt Med, Unit Dietet & Sports Med, Foggia, Italy.
RP Roccella, M (reprint author), Univ Palermo, Dept Psychol Pedag & Educ Sci, I-90133 Palermo, Italy.
NR 50
TC 11
Z9 11
U1 0
U2 0
PU CARBONE EDITORE
PI PALERMO
PA VIA QUINTINO SELLA, 68, PALERMO, 90139, ITALY
SN 0393-6384
EI 2283-9720
J9 ACTA MEDICA MEDITERR
JI Acta Medica Mediterr.
PY 2016
VL 32
IS 6
BP 1749
EP 1753
DI 10.19193/0393-6384_2016_6_158
PG 5
WC Medicine, General & Internal
SC General & Internal Medicine
GA EF2SJ
UT WOS:000390174300002
DA 2020-02-16
ER

PT J
AU Miragoli, S
   Camisasca, E
   Di Blasio, P
   Milani, L
   Ionio, C
   Gizzi, N
   Cammarella, A
   Togliatti, MM
AF Miragoli, Sarah
   Camisasca, Elena
   Di Blasio, Paola
   Milani, Luca
   Ionio, Chiara
   Gizzi, Nico
   Cammarella, Angela
   Togliatti, Marisa Malagoli
TI Child abuse potential inventory in Italy: A comparative study of abusive
   and nonabusive parents
SO JOURNAL OF CHILD CUSTODY
LA English
DT Article
DE CAP inventory; child maltreatment; parenting; physical abuse; risk
   assessment
ID CROSS-CULTURAL VALIDATION; PHYSICAL ABUSE; RISK-FACTORS;
   INTERGENERATIONAL CONTINUITY; DISCIPLINARY CHOICES; MALTREATMENT;
   STRESS; FAMILIES; ATTRIBUTIONS; MOTHERS
AB The aim of this study was to explore the reliability and ability of the Child Abuse Potential (CAP) Inventory to discriminate parents in an Italian sample who are physically child abusive and physically nonabusive parents. The CAP Inventory and measures on parenting stress (PSI-SF) and parents' attributions of child adjustment (CBCL) were administered in a sample of 37 abusive and 102 nonabusive parents in an Italian sample: Both groups of the respondents were similar in age, gender, marital status, and education. The Abuse scale showed adequate internal consistency (alpha = .86) and 52 items significantly discriminate between abusive and nonabusive parents. Moreover, the mean score of abusive parents (M = 194.5) was significantly higher than the mean score of nonabusive parents (M = 78) and the Abuse scale was correlated with parenting stress and parental perceptions of maladjustment in children (in terms of internalizing and externalizing symptoms). Finally, with the cutoff suggested in the original version of the CAP Inventory (Milner, 1986) when abusive and nonabusive groups are compared (166), the Abuse scale correctly classified 70.3% of the abusive group and 100% of the nonabusive group. These results showed adequate reliability and validity of the Abuse scale for Italy.
C1 [Miragoli, Sarah; Camisasca, Elena; Di Blasio, Paola; Milani, Luca; Ionio, Chiara] Univ Cattolica Sacro Cuore, Dept Psychol, CRIdee, Milan, Italy.
   [Camisasca, Elena] E Campus Univ, Novedrate, CO USA.
   [Gizzi, Nico; Cammarella, Angela; Togliatti, Marisa Malagoli] Ctr Prov G Fregosi Spazio Sicuro, Rome, Italy.
   [Togliatti, Marisa Malagoli] Univ Roma La Sapienza, Rome, Italy.
RP Miragoli, S (reprint author), Univ Cattolica Sacro Cuore, Dept Psychol, Largo Gemelli 1, I-20123 Milan, Italy.
EM sarah.miragoli@unicatt.it
RI Ionio, Chiara/B-7316-2017; Milani, Luca/S-5077-2019
OI Ionio, Chiara/0000-0002-0163-3841; Milani, Luca/0000-0003-0218-458X;
   Miragoli, Sarah/0000-0002-1294-4557
NR 80
TC 2
Z9 2
U1 1
U2 2
PU ROUTLEDGE JOURNALS, TAYLOR & FRANCIS LTD
PI ABINGDON
PA 2-4 PARK SQUARE, MILTON PARK, ABINGDON OX14 4RN, OXON, ENGLAND
SN 1537-9418
EI 1537-940X
J9 J CHILD CUSTODY
JI J. Child Custody
PY 2016
VL 13
IS 4
BP 289
EP 306
DI 10.1080/15379418.2016.1250145
PG 18
WC Family Studies
SC Family Studies
GA EF0KF
UT WOS:000390013600004
DA 2020-02-16
ER

PT J
AU Gottfried, ED
   Anestis, JC
   Dillon, KH
   Carbonell, JL
AF Gottfried, Emily D.
   Anestis, Joye C.
   Dillon, Kirsten H.
   Carbonell, Joyce L.
TI The Associations Between the Minnesota Multiphasic Personality
   Inventory-2-Restructured Form and Self-Reported Physical and Sexual
   Abuse and Posttraumatic Symptoms in a Sample of Incarcerated Women
SO INTERNATIONAL JOURNAL OF FORENSIC MENTAL HEALTH
LA English
DT Article
DE Female offenders; trauma; abuse; MMPI-2-RF
ID STRESS-DISORDER; CHILDHOOD TRAUMA; RESTRUCTURED FORM; MMPI-2 PROFILES;
   COMBAT VETERANS; PSYCHOPATHOLOGY; SCALES; PREVALENCE; SURVIVORS;
   PATTERNS
AB This study examined the impact of posttraumatic symptoms and self-reported abuse on the MMPI-2-RF among female inmates (N = 212). Posttraumatic symptoms were related to demoralization and internalizing dysfunction. MMPI-2-RF scales related to behavioral and externalizing problems, conduct problems, anxiety, anger, fear, guilt, unusual beliefs, somatic complaints, ineffectiveness, stress, family problems, and social isolation were associated with posttraumatic symptoms and abuse. Findings indicate that the MMPI-2-RF has utility for examining the impact of abuse and posttraumatic symptoms in incarcerated women. Using a standardized instrument to examine the effects of trauma provides useful information for treatment management and planning.
C1 [Gottfried, Emily D.] Med Univ South Carolina, Community & Publ Safety Psychiat Div, Dept Psychiat & Behav Sci, Charleston, SC 29425 USA.
   [Anestis, Joye C.] Univ Southern Mississippi, Dept Psychol, Hattiesburg, MS USA.
   [Dillon, Kirsten H.] Duke Univ, Dept Psychiat & Behav Sci, Durham, NC USA.
   [Carbonell, Joyce L.] Florida State Univ, Dept Psychol, Tallahassee, FL 32306 USA.
RP Gottfried, ED (reprint author), Med Univ South Carolina, Community & Publ Safety Psychiat Div, Dept Psychiat & Behav Sci, Charleston, SC 29425 USA.
EM emily.d.gottfried@gmail.com
NR 56
TC 3
Z9 3
U1 0
U2 3
PU ROUTLEDGE JOURNALS, TAYLOR & FRANCIS LTD
PI ABINGDON
PA 2-4 PARK SQUARE, MILTON PARK, ABINGDON OX14 4RN, OXON, ENGLAND
SN 1499-9013
EI 1932-9903
J9 INT J FORENSIC MENT
JI Int. J. Forensic Ment. Health
PY 2016
VL 15
IS 4
BP 323
EP 332
DI 10.1080/14999013.2016.1228088
PG 10
WC Criminology & Penology; Psychiatry
SC Criminology & Penology; Psychiatry
GA EE9XJ
UT WOS:000389979400003
DA 2020-02-16
ER

PT J
AU Ozturk, O
   Erermis, S
   Ercan, ES
   Gulen, F
   Kabukcu Basay, B
   Basay, O
   Kose, S
   Ozgun Ozturk, F
   Alacam, H
   Aydin, C
AF Ozturk, Onder
   Erermis, Serpil
   Ercan, Eyup Sabri
   Gulen, Figen
   Kabukcu Basay, Burge
   Basay, Omer
   Kose, Sezen
   Ozgun Ozturk, Fatma
   Alacam, Huseyin
   Aydin, Cahide
TI Does the quality of life in autism spectrum disorder differ from other
   chronic disorders and healthy children?
SO ANADOLU PSIKIYATRI DERGISI-ANATOLIAN JOURNAL OF PSYCHIATRY
LA English
DT Article
DE autism spectrum disorders; autism; quality of life; chronic disorder
ID GENERIC CORE SCALES; INTELLECTUAL DISABILITY; DEVELOPMENTAL DISORDERS;
   ADOLESCENTS; RELIABILITY; INVENTORY; VALIDITY; PEDSQL(TM)-4.0;
   HYPERACTIVITY; SYMPTOMS
AB Objective: Autism spectrum disorder (ASD) is characterized by deficits in social interaction, communication, restricted interests, and repetitive patterns of behavior. This study examined quality of life (QoL) and related clinical factors in children with ASD, compared to children with Attention Deficit Hyperactivity Disorder (ADHD), children with asthma, and healthy controls (HC). Methods: QoL was assessed by the Pediatric Quality of Life Inventory 4.0 (PedsQLTM 4.0). Additionally, parents of the children provided sociodemographic information and filled out an evaluation questionnaire, child behavior check list (CBCL), and Turgay DSM-IV Disruptive Behavior Disorders Rating Scale (T-DSM-IV-S). Results: The physical health, psychosocial health, social functioning, and scale total score of the ASD group were significantly lower than those of the three comparison groups. The school functioning score domain was lower in the ASD group than in the asthma and HC groups. In contrast, the emotional functioning domain assessments did not reveal statistically significant differences between the ASD group and the comparison groups. In the ASD group, the total problem score, inattention, and hyperactivity scores were significantly higher than both the asthma and HC groups, and the internalizing scores were higher than the healthy group. Conclusion: The poor QoL is most likely due to functional losses and problem behaviors related to ASD and may negatively affect not only children with ASD but also the whole life of the family.
C1 [Ozturk, Onder; Erermis, Serpil; Ercan, Eyup Sabri; Kabukcu Basay, Burge; Basay, Omer; Kose, Sezen; Aydin, Cahide] Pamukkale Univ, Fac Med, Child & Adolescent Psychiat Dept, Denizli, Turkey.
   [Gulen, Figen] Ege Univ, Div Pulmonol Allergy, Dept Pediat, Fac Med, Izmir, Turkey.
   [Ozgun Ozturk, Fatma; Alacam, Huseyin] Pamukkale Univ, Hlth Acad, Dept Psychiat, Denizli, Turkey.
RP Ozturk, O (reprint author), Pamukkale Univ, Fac Med, Child & Adolescent Psychiat Dept, Denizli, Turkey.
EM dr.onder81@yahoo.com.tr
RI Kose, Sezen/AAC-7008-2020
OI Kose, Sezen/0000-0001-6631-9549
NR 38
TC 0
Z9 0
U1 0
U2 5
PU CUMHURIYET UNIV TIP FAK PSIKIYATRI ANABILIM DALI
PI SIVAS
PA CUMHURIYET UNIV TIP FAK PSIKIYATRI ABD, SIVAS, 58140, TURKEY
SN 1302-6631
J9 ANADOLU PSIKIYATR DE
JI Anadolu Psikiyatr. Derg.
PY 2016
VL 17
IS 5
BP 419
EP 426
DI 10.5455/apd.185269
PG 8
WC Psychiatry
SC Psychiatry
GA EC4PZ
UT WOS:000388116800013
DA 2020-02-16
ER

PT J
AU Parkhill, MR
   Pickett, SM
AF Parkhill, Michele R.
   Pickett, Scott M.
TI Difficulties in Emotion Regulation as a Mediator of the Relationship
   Between Child Sexual Abuse Victimization and Sexual Aggression
   Perpetration in Male College Students
SO JOURNAL OF CHILD SEXUAL ABUSE
LA English
DT Article
DE child sexual abuse; emotion regulation; impulse control; sexual assault
   perpetration
ID ASSAULT PERPETRATION; CONFLUENCE MODEL; NATIONAL SAMPLE; ALCOHOL-USE;
   DYSREGULATION; RISK; MALTREATMENT; PREVALENCE; DEPRESSION; ADULTHOOD
AB Although numerous studies document a link between child sexual abuse and later sexual assault perpetration in men, little research has examined why this relationship exists. One potential mechanism may be emotional regulation difficulties. The current study utilizes a college sample of 132 men to examine the mediating role of emotion regulation difficulties on the relationship between experiencing child sexual abuse and later sexual aggression. Although emotion regulation difficulties in general was not significantly related to sexual aggression, one facet, impulse control difficulties, emerged as a significant mediator of the relationship between child sexual abuse and sexual aggression. Intervention programs should focus on the care that children receive following sexual abuse, with particular emphasis on how emotion regulation abilities may be impacted.
C1 [Parkhill, Michele R.; Pickett, Scott M.] Oakland Univ, Dept Psychol, 221 Pryale Hall,2200 N Squirrel Rd, Rochester, MI 48309 USA.
RP Parkhill, MR (reprint author), Oakland Univ, Dept Psychol, 221 Pryale Hall,2200 N Squirrel Rd, Rochester, MI 48309 USA.
EM parkhill@oakland.edu
RI Pickett, Scott/AAD-1046-2019; Purdie, Michele/AAC-1368-2019
OI Pickett, Scott/0000-0003-3713-2210; 
NR 37
TC 4
Z9 4
U1 0
U2 7
PU ROUTLEDGE JOURNALS, TAYLOR & FRANCIS LTD
PI ABINGDON
PA 2-4 PARK SQUARE, MILTON PARK, ABINGDON OX14 4RN, OXON, ENGLAND
SN 1053-8712
EI 1547-0679
J9 J CHILD SEX ABUS
JI J. Child Sex. Abus.
PY 2016
VL 25
IS 6
BP 674
EP 685
DI 10.1080/10538712.2016.1205161
PG 12
WC Psychology, Clinical; Family Studies
SC Psychology; Family Studies
GA EB8UR
UT WOS:000387667200005
PM 27561122
DA 2020-02-16
ER

PT J
AU Kobulsky, JM
   Minnes, S
   Min, MO
   Singer, MI
AF Kobulsky, Julia M.
   Minnes, Sonia
   Min, Meeyoung O.
   Singer, Mark I.
TI Violence Exposure and Early Substance Use in High-Risk Adolescents
SO JOURNAL OF SOCIAL WORK PRACTICE IN THE ADDICTIONS
LA English
DT Article
DE at-risk and high-risk populations; gender and gender differences;
   substance use and alcohol use and drug use; violence and violent
   behavior
ID PRENATAL COCAINE EXPOSURE; ADVERSE CHILDHOOD EXPERIENCES; USE DISORDERS;
   DRUG-USE; COMMUNITY VIOLENCE; ALCOHOL-USE; PSYCHIATRIC COMORBIDITY;
   INTERNALIZING PROBLEMS; EXTERNALIZING PROBLEMS; WITNESSING VIOLENCE
AB This study examines the relationship between violence exposure and early substance use as mediated by trauma symptoms. The Assessment of Liability and Exposure to Substance Use and Antisocial Behavior Scale was used to assess violence exposure at age 10 and substance use by age 12. Mediation analysis indicated direct relationships between violence exposure and tobacco or illegal drug use and indirect relationships between violence exposure and girls' substance use through trauma symptoms. Practitioners should consider violence exposure as a risk factor for early substance use in high-risk youths and potential gender differences in trauma symptom pathways to early substance use.
C1 [Kobulsky, Julia M.; Minnes, Sonia; Min, Meeyoung O.; Singer, Mark I.] Case Western Reserve Univ, Mandel Sch Appl Social Sci, 10900 Euclid Ave, Cleveland, OH 44106 USA.
RP Kobulsky, JM (reprint author), Case Western Reserve Univ, Mandel Sch Appl Social Sci, 10900 Euclid Ave, Cleveland, OH 44106 USA.
EM julia.noveske@case.edu
OI Min, Meeyoung/0000-0003-3584-6690
FU National Institute of Drug AbuseUnited States Department of Health &
   Human ServicesNational Institutes of Health (NIH) - USANIH National
   Institute on Drug Abuse (NIDA) [NIDA R01 07957]
FX Funding support for this project was provided by grant number NIDA R01
   07957 from the National Institute of Drug Abuse.
NR 78
TC 3
Z9 3
U1 0
U2 5
PU ROUTLEDGE JOURNALS, TAYLOR & FRANCIS LTD
PI ABINGDON
PA 2-4 PARK SQUARE, MILTON PARK, ABINGDON OX14 4RN, OXON, ENGLAND
SN 1533-256X
EI 1533-2578
J9 J SOC WORK PRACT ADD
JI J. Soc. Work Pract. Addict.
PY 2016
VL 16
IS 1-2
BP 46
EP 71
DI 10.1080/1533256X.2016.1138867
PG 26
WC Social Work
SC Social Work
GA EA9AV
UT WOS:000386933400004
PM 29056877
OA Green Accepted
DA 2020-02-16
ER

PT J
AU Guzman-Gonzalez, M
   Lafontaine, MF
   Levesque, C
AF Guzman-Gonzalez, Monica
   Lafontaine, Marie-France
   Levesque, Christine
TI Romantic Attachment and Physical Intimate Partner Violence Perpetration
   in a Chilean Sample: The Mediating Role of Emotion Regulation
   Difficulties
SO VIOLENCE AND VICTIMS
LA English
DT Article
DE romantic adult attachment; emotion regulation difficulties; physical
   intimate partner violence; dating relationships
ID ADULT ATTACHMENT; CHILDHOOD MALTREATMENT; INTERPERSONAL PROBLEMS;
   REGULATION SCALE; DATING VIOLENCE; ANGER; STRATEGIES; STYLES; ABUSE;
   MODEL
AB Despite evidence that adult attachment insecurity has been linked to the perpetration of physical intimate violence, the mechanisms underlying this link need further exploration. The goal of this study was to evaluate the mediating role of emotion regulation difficulties in the association between romantic attachment and the use of physical intimate partner violence. To this end, 611 students recruited from Chilean universities completed the Experiences in Close Relationships questionnaire, the Difficulties in Emotion Regulation Scale, and the Revised Conflict Tactics Scales. Structural equation modeling (SEM) analyses revealed that emotion regulation difficulties mediated the relationship between dimensions of romantic attachment (anxiety over abandonment and avoidance of intimacy) and physical violence perpetration among both male and female participants. Implications for future research and clinical practice are presented herein.
C1 [Guzman-Gonzalez, Monica] Univ Catolica Norte, Antofagasta, Chile.
   [Lafontaine, Marie-France; Levesque, Christine] Univ Ottawa, Ottawa, ON K1N 6N5, Canada.
RP Guzman-Gonzalez, M (reprint author), Univ Catolica Norte, Sch Psychol, Antofagasta, Chile.
EM moguzman@ucn.cl
FU National Fund for Scientific and Technological Development of the
   Government of Chile (FONDECYT) [11100141]
FX This research was funded by a research grant from the National Fund for
   Scientific and Technological Development of the Government of Chile
   (FONDECYT No 11100141) to the first author.
NR 65
TC 2
Z9 2
U1 1
U2 21
PU SPRINGER PUBLISHING CO
PI NEW YORK
PA 11 WEST 42ND STREET, NEW YORK, NY 10036 USA
SN 0886-6708
EI 1945-7073
J9 VIOLENCE VICTIMS
JI Violence Vict.
PY 2016
VL 31
IS 5
BP 854
EP 868
DI 10.1891/0886-6708.VV-D-14-00114
PG 15
WC Criminology & Penology
SC Criminology & Penology
GA EB3FL
UT WOS:000387248600004
DA 2020-02-16
ER

PT J
AU Schierholz, A
   Kruger, A
   Barenbrugge, J
   Ehring, T
AF Schierholz, Anna
   Krueger, Antje
   Barenbruegge, Jens
   Ehring, Thomas
TI What mediates the link between childhood maltreatment and depression?
   The role of emotion dysregulation, attachment, and attributional style
SO EUROPEAN JOURNAL OF PSYCHOTRAUMATOLOGY
LA English
DT Article
DE Depression; childhood trauma; mediation; emotion dysregulation;
   attribution; attachment
ID POSTTRAUMATIC DIAGNOSTIC SCALE; TRAUMA QUESTIONNAIRE CTQ; GERMAN
   VERSION; ADULT ATTACHMENT; STRESS-DISORDER; VALIDATION; ABUSE;
   DIFFICULTIES; SURVIVORS; SEVERITY
AB Background: Childhood maltreatment (CM) has been shown to be related to a severe and/or chronic course of depression. This study investigated which psychological processes mediate this relationship.
   Method: A large sample of acute or recovered depressed individuals (N = 340) participated in an online survey assessing characteristics of depression, trauma exposure, and potential mediators (emotion regulation difficulties, attributional style, and attachment).
   Results: The experience of CM was related to more severe depression and more depressive episodes. In multiple mediation models, emotion dysregulation, a depressogenic attributional style, and avoidance in close relationships conjointly mediated the relationship between CM and depression severity as well as number of depressive episodes. However, a significant direct path between CM and depression characteristics remained. Exploratory analyses suggested that posttraumatic stress disorder symptom severity was an important additional mediator in our sample.
   Conclusions: Our findings provide preliminary evidence for psychological mediators between CM and depression that may be promising targets for interventions tailored for the treatment of depression in this subgroup.
C1 [Schierholz, Anna; Krueger, Antje; Barenbruegge, Jens] Univ Munster, Inst Psychol, Munster, Germany.
   [Schierholz, Anna] Karl Jaspers Klin, Wehnen, Germany.
   [Ehring, Thomas] Ludwig Maximilians Univ Munchen, Dept Psychol, Leopoldstr 13, DE-80802 Munich, Germany.
RP Ehring, T (reprint author), Ludwig Maximilians Univ Munchen, Dept Psychol, Leopoldstr 13, DE-80802 Munich, Germany.
EM thomas.ehring@lmu.de
RI Ehring, Thomas/C-9168-2009
OI Ehring, Thomas/0000-0001-9502-6868
NR 42
TC 9
Z9 9
U1 8
U2 84
PU TAYLOR & FRANCIS LTD
PI ABINGDON
PA 2-4 PARK SQUARE, MILTON PARK, ABINGDON OR14 4RN, OXON, ENGLAND
SN 2000-8066
J9 EUR J PSYCHOTRAUMATO
JI Eur. J. Psychotraumatol.
PY 2016
VL 7
AR 32652
DI 10.3402/ejpt.v7.32652
PG 11
WC Psychology, Clinical; Psychiatry
SC Psychology; Psychiatry
GA EA5AX
UT WOS:000386630200001
PM 27790969
OA DOAJ Gold, Green Published
DA 2020-02-16
ER

PT J
AU Reck, C
   Nonnenmacher, N
   Zietlow, AL
AF Reck, Corinna
   Nonnenmacher, Nora
   Zietlow, Anna-Lena
TI Intergenerational Transmission of Internalizing Behavior: The Role of
   Maternal Psychopathology, Child Responsiveness and Maternal Attachment
   Style Insecurity
SO PSYCHOPATHOLOGY
LA English
DT Article
DE Child internalizing behavior; Child responsiveness; Depression; Anxiety
   disorders; Maternal attachment insecurity
ID INFANT-MOTHER ATTACHMENT; DEPRESSED MOTHERS; POSTPARTUM DEPRESSION;
   ANXIETY DISORDERS; SAMPLE; ASSOCIATIONS; SENSITIVITY
AB Background: Maternal depression and anxiety disorders are risk factors for the development of internalizing disorders in offspring. Maternal attachment has been discussed as one factor accounting for transmission. The aim of this study was to investigate child internalizing behavior at preschool age on a symptomatic and behavioral level and possible links to maternal mental health over time and maternal attachment style insecurity in a sample of postpartum depressed and anxious mothers. Sampling and Methods: Child internalizing behavior at preschool age was rated by the Child Behavior Checklist (CBCL), the Caregiver-Teacher Report Form (C-TRF), and during a mother-child free-play situation. We focused on child responsiveness as it has been linked to child internalizing behavior. Maternal attachment style insecurity was tested to mediate the link between maternal mental health (assessed postpartum and at preschool age with the Structured Clinical Interview for DSM-IV Axis-I Disorders, SCID-I) and child internalizing behavior/child responsiveness. Of the overall sample (n = 58), 28 women were diagnosed with postpartum depression and/or anxiety disorders according to DSM-IV, and 30 were healthy controls. Data were collected 3-9 months after delivery and at preschool age (mean = 4.6 years). Results: At preschool age, children of postpartum depressed and anxious mothers were rated significantly higher on child internalizing behavior by mothers, fathers, and additional caregivers compared to the control group. Child internalizing behavior rated by mothers was influenced by current psychiatric symptoms; maternal attachment style insecurity did not mediate this link. During interaction, children in the clinical group displayed significantly less child responsiveness compared to the control group. Maternal attachment style insecurity mediated the relationship between maternal mental health over time and child responsiveness. Conclusions: The results emphasize the need for interventions focusing on mother-child interaction and maternal attachment. (C) 2016 S. Karger AG, Basel.
C1 [Reck, Corinna] Ludwig Maximilians Univ Munchen, Dept Psychol, Leopoldstr 13, DE-80802 Munich, Germany.
   [Nonnenmacher, Nora; Zietlow, Anna-Lena] Univ Heidelberg Hosp, Heidelberg, Germany.
RP Reck, C (reprint author), Ludwig Maximilians Univ Munchen, Dept Psychol, Leopoldstr 13, DE-80802 Munich, Germany.
EM Corinna.Reck@psy.lmu.de
FU Program of Research Support of the Medical Faculty of Heidelberg
   University; Jacobs Foundation; Kohler and Jung Foundation
FX We thank the mothers and children who participated in the study as well
   as the maternity clinics and their staff in Heidelberg and Darmstadt for
   their cooperation and support in recruiting patients. The study was
   supported by a grant from the Program of Research Support of the Medical
   Faculty of Heidelberg University (funding period: 2003-2004) as well as
   by the Jacobs Foundation, Dietmar Hopp, and the Kohler and Jung
   Foundation.
NR 35
TC 9
Z9 9
U1 3
U2 12
PU KARGER
PI BASEL
PA ALLSCHWILERSTRASSE 10, CH-4009 BASEL, SWITZERLAND
SN 0254-4962
EI 1423-033X
J9 PSYCHOPATHOLOGY
JI Psychopathology
PY 2016
VL 49
IS 4
BP 277
EP 284
DI 10.1159/000446846
PG 8
WC Psychiatry
SC Psychiatry
GA EA9TO
UT WOS:000386987800011
PM 27399847
OA Green Published
DA 2020-02-16
ER

PT J
AU Garcia-Sanchez, S
   Matali, JL
   Martin-Fernandez, M
   Pardo, M
   Lleras, M
   Castellano-Tejedor, C
   Haro, JM
AF Garcia-Sanchez, Sara
   Lluis Matali, Josep
   Martin-Fernandez, Maria
   Pardo, Marta
   Lleras, Maria
   Castellano-Tejedor, Carmina
   Maria Haro, Josep
TI Internalizing and externalizing personality and subjective effects in a
   sample of adolescent cannabis users
SO ADICCIONES
LA Spanish
DT Article
DE Adolescents; Cannabis; Internalizing personality; Externalizing
   personality; Subjective effects
ID SUBSTANCE USE DISORDERS; AGE-CHILDREN-PRESENT; K-SADS-PL; EARLY-ONSET;
   SPANISH VERSION; MARIJUANA USE; YOUNG-ADULTS; TRAITS; SCHIZOPHRENIA;
   ASSOCIATIONS
AB Cannabis is the illicit substance most widely used by adolescents. Certain personality traits such as impulsivity and sensation seeking, and the subjective effects experienced after substance use (e.g. euphoria or relaxation) have been identified as some of the main etiological factors of consumption. This study aims to categorize a sample of adolescent cannabis users based on their most dominant personality traits (internalizing and externalizing profile). Then, to make a comparison of both profiles considering a set of variables related to consumption, clinical severity and subjective effects experienced. From a cross-sectional design, 173 adolescents (104 men and 69 women) aged 13 to 18 asking for treatment for cannabis use disorder in an Addictive Behavior Unit (UCAD) from the hospital were recruited. For the assessment, an ad hoc protocol was employed to register consumption, the Millon Adolescent Clinical Inventory (MAGI) and the Addiction Research Center Inventory (ARCI) 49 item short form were also administered. Factor analysis suggested a two-profile solution: Introverted, Inhibited, Doleful, Dramatizing (-), Egotistic (-), Self-demeaning and Borderline tendency scales composed the internalizing profile, and Submissive (-), Unruly, Forceful, Conforming (-) and Oppositional scales composed the externalizing profile. The comparative analysis showed that the internalizing profile has higher levels of clinical severity and more subjective effects reported than the externalizing profile. These results suggest the need to design specific intervention strategies for each profile.
C1 [Garcia-Sanchez, Sara; Lluis Matali, Josep; Martin-Fernandez, Maria; Pardo, Marta; Lleras, Maria] Hosp St Joan de Deu, Barcelona CIBERSAM, Unidad Conductas Adict, Serv Psiquiatria & Psicol Infancia & Adolescencia, Esplugas de Llobregat, Barcelona, Spain.
   [Castellano-Tejedor, Carmina] Hosp Univ Vall dHebron, Barcelona CIBERSAM, Dept Psiquiatria, Barcelona, Spain.
   [Maria Haro, Josep] Parc Sanitari St Joan de Deu, Res Unit, St Boi De Llobregat, Spain.
   [Maria Haro, Josep] Univ Barcelona, Fac Med, Barcelona, Spain.
   [Maria Haro, Josep] CIBERSAM, Madrid, Spain.
RP Matali, JL (reprint author), Hosp St Joan de Deu, C Santa Rosa S-N, Esplugas de Llobregat 08950, Barcelona, Spain.
EM jmatali@hsjdbcn.org
RI Haro, Josep Maria/D-1423-2011
OI Haro, Josep Maria/0000-0002-3984-277X
NR 61
TC 3
Z9 3
U1 0
U2 7
PU SOCIDROGALCOHOL
PI PALMA DE MALLORCA
PA RAMBLA 15, 2A, 3A,, PALMA DE MALLORCA, BALEARES 07003, SPAIN
SN 0214-4840
J9 ADICCIONES
JI Adicciones
PY 2016
VL 28
IS 4
BP 231
EP 241
DI 10.20882/adicciones.887
PG 11
WC Substance Abuse
SC Substance Abuse
GA DZ6TK
UT WOS:000385994600006
PM 27749964
OA Green Published, Bronze
DA 2020-02-16
ER

PT J
AU Macuka, I
AF Macuka, Ivana
TI EMOTIONAL AND BEHAVIOURAL PROBLEMS IN YOUNG ADOLESCENTS - INCIDENCE AND
   GENDER DIFFERENCES
SO LJETOPIS SOCIJALNOG RADA
LA Croatian
DT Article
DE internalised problems; externalised problems; gender differences;
   adolescence
ID DEPRESSIVE SYMPTOMS; PARENTAL BEHAVIOR; INTERNALIZING PROBLEMS;
   EXTERNALIZING PROBLEMS; CHILDREN; CHILDHOOD; DISORDERS; RISK;
   PSYCHOPATHOLOGY; TEMPERAMENT
AB Adolescence is a time of increased risk of emotional and behavioural problems due to intense changes in many aspects of physical and psycho-social functioning. The starting point for the research presented in this paper is the Achenbach's multivariate statistical approach exploring the incidence of various problems specific to adolescence. The specific purpose of the paper was to examine the incidence of various psychopathological problems in younger adolescents: anxiety/depression, alienation, physical difficulties, aggression, rule-breaking, social issues, opinion and attention issues, as well as the incidence of specific groups of internalised and externalised problems. The paper also considered gender differences with regard to incidence of individual problems, and the relations between internalised and externalised problems. The results were also compared with the standard values established on a sample of Croatian children and adolescents investigated in the research conducted by Rudan et al. (2005).
   A total of 937 primary school students in the seventh and eighth grades from Zadar (476 female and 461 male adolescents) of an average age of 13 years participated in the research. The incidence of various problems was investigated with the use of the Youth Self-Report rating scale (YSR, Achenbach and Rescorla, 2001). The results obtained for the entire sample show that adolescents exhibit a greater incidence of estimated internalised problems in comparison to externalised problems. The gender differences analysis shows that the incidence of estimated internalised problems is greater in female than in male adolescents. By examining the gender differences occurring in individual syndromes, the results exhibit differences in the incidence of the anxiety/depression and physical difficulties (more common in female adolescents) and rule-breaking - delinquency (more common in male adolescents). Furthermore, the research showed significant positive relations between internalised and externalised problems, and based on the comparison with the standard values established in previous research on adolescents (Rudan et al., 2005), this research shows a mild increase in the incidence of various estimated problems in adolescents.
C1 [Macuka, Ivana] Univ Zadar, Dept Psychol, Zadar, Croatia.
RP Macuka, I (reprint author), Univ Zadar, Dept Psychol, Zadar, Croatia.
EM ivana.moranduzzo@unizd.hr
NR 45
TC 2
Z9 2
U1 0
U2 10
PU UNIV ZAGREB FAC LAW DEPT SOCIAL WORK
PI ZAGREB
PA NAZOROVA 51, ZAGREB, 10000, CROATIA
SN 1846-5412
J9 LJETOP SOC RADA
JI Ljetop. Soc. Rada
PY 2016
VL 23
IS 1
BP 65
EP 86
DI 10.3935/ljsr.v23i1.97
PG 22
WC Social Work
SC Social Work
GA DY7EI
UT WOS:000385292000003
OA DOAJ Gold, Green Published
DA 2020-02-16
ER

PT J
AU Duberg, A
   Moller, M
   Sunvisson, H
AF Duberg, Anna
   Moller, Margareta
   Sunvisson, Helena
TI "I feel free'': Experiences of a dance intervention for adolescent girls
   with internalizing problems
SO INTERNATIONAL JOURNAL OF QUALITATIVE STUDIES ON HEALTH AND WELL-BEING
LA English
DT Article
DE Adolescent health; dancing; non-judgmental; qualitative research;
   self-trust; stress; togetherness
ID PHYSICAL-ACTIVITY; PSYCHOSOMATIC SYMPTOMS; QUALITATIVE RESEARCH; BODY
   AWARENESS; HEALTH; EPIDEMIOLOGY; STRESS; YOUTH; PARTICIPATION;
   EMBODIMENT
AB Adolescent girls today suffer from internalizing problems such as somatic symptoms and mental health problems at higher rates compared to those of previous decades, and effective interventions are warranted. The aim of this study was to explore the experiences of participating in an 8-month dance intervention. This qualitative study was embedded in a randomized controlled trial of a dance intervention for adolescent girls with internalizing problems. A total of 112 girls aged 13-18 were included in the study. The dance intervention group comprised 59 girls, 24 of whom were strategically chosen to be interviewed. Data were analyzed using qualitative content analysis with an inductive approach. The experiences of the dance intervention resulted in five generic categories: (1) An Oasis from Stress, which represents the fundamental basis of the intervention; (2) Supportive Togetherness, the setting; (3) Enjoyment and Empowerment, the immediate effect; (4) Finding Acceptance and Trust in Own Ability, the outcome; and (5) Dance as Emotional Expression, the use of the intervention. One main category emerged, Finding Embodied Self-Trust That Opens New Doors, which emphasizes the increased trust in the self and the ability to approach life with a sense of freedom and openness. The central understanding of the adolescent girls' experiences was that the dance intervention enriched and gave access to personal resources. With the non-judgmental atmosphere and supportive togetherness as a safe platform, the enjoyment and empowerment in dancing gave rise to acceptance, trust in ability, and emotional expression. Taken together, this increased self-trust and they discovered a new ability to "claim space.'' Findings from this study may provide practical information on designing future interventions for adolescent girls with internalizing problems.
C1 [Duberg, Anna; Moller, Margareta; Sunvisson, Helena] Univ Orebro, Fac Med & Hlth, Orebro, Sweden.
   [Duberg, Anna; Moller, Margareta] Reg Orebro Cty, Univ Healthcare Res Ctr, POB 1324, SE-70113 Orebro, Sweden.
RP Duberg, A (reprint author), Reg Orebro Cty, Univ Healthcare Res Ctr, POB 1324, SE-70113 Orebro, Sweden.
EM anna.duberg@oru.se
OI Duberg, Anna/0000-0002-5452-1923
FU Region Orebro County, Sweden
FX We would like to thank the girls participating in the study for
   generously sharing their experiences. Thanks to Maria Ekholm-Takman for
   assistance with the transcription. We also thank the school nurses in
   Orebro for assistance with recruitment, and Region Orebro County,
   Sweden, for financial support.
NR 54
TC 7
Z9 7
U1 0
U2 17
PU TAYLOR & FRANCIS LTD
PI ABINGDON
PA 2-4 PARK SQUARE, MILTON PARK, ABINGDON OR14 4RN, OXON, ENGLAND
SN 1748-2623
EI 1748-2631
J9 INT J QUAL STUD HEAL
JI Int. J. Qual. Stud. Health Well-Being
PY 2016
VL 11
AR 31946
DI 10.3402/qhw.v11.31946
PG 14
WC Public, Environmental & Occupational Health; Nursing; Social Sciences,
   Biomedical
SC Public, Environmental & Occupational Health; Nursing; Biomedical Social
   Sciences
GA DS8JD
UT WOS:000381028400001
PM 27416014
OA DOAJ Gold, Green Published
DA 2020-02-16
ER

PT J
AU Visser, M
   Overbeek, MM
   De Schipper, JC
   Schoemaker, K
   Lamers-Winkelman, F
   Finkenauer, C
AF Visser, Margreet
   Overbeek, Mathilde M.
   De Schipper, J. Clasien
   Schoemaker, Kim
   Lamers-Winkelman, Francien
   Finkenauer, Catrin
TI Mother-child emotion dialogues in families exposed to interparental
   violence
SO JOURNAL OF CHILD CUSTODY
LA English
DT Article
DE Child maltreatment; domestic violence; parent-child emotion dialogues;
   parent-child relationship; parental posttraumatic stress
ID POSTTRAUMATIC-STRESS-DISORDER; MATERNAL REMINISCING STYLE; DOMESTIC
   VIOLENCE; SOCIOEMOTIONAL DEVELOPMENT; INTERNALIZING SYMPTOMS; MARITAL
   VIOLENCE; ATTACHMENT; PARENT; CONFLICT; TRAUMA
AB This cross-sectional study examined the hypothesis that parent-child emotion dialogues among interparental violence (IPV) exposed dyads (n = 30; 4-12 years) show less quality than dialogues among nonexposed dyads (n = 30; 4-12 years). Second, we examined whether parental posttraumatic stress symptoms and parental adverse childhood experiences (ACEs) were associated with the quality of the dialogues. As expected, in the IPV-exposed group, quality of mother-child emotion dialogues was of lesser quality; dyads often showed a lack of elaboration in their dialogue; mothers showed less sensitive guidance; and children showed less cooperation and exploration, compared to dialogues, dyads, mothers, and children in the nonexposed group. Although maternal posttraumatic stress symptoms and maternal history of ACEs were significantly higher in the IPV-exposed families than in the nonexposed families, these variables were not associated with the quality of emotion dialogues. Clinical implications and study limitations are discussed.
C1 [Visser, Margreet; Overbeek, Mathilde M.; De Schipper, J. Clasien; Schoemaker, Kim; Lamers-Winkelman, Francien; Finkenauer, Catrin] Vrije Univ Amsterdam, Dept Clin Child & Family Studies, Boechorststr 1, NL-1081 BT Amsterdam, Netherlands.
   [Visser, Margreet; Overbeek, Mathilde M.; De Schipper, J. Clasien; Schoemaker, Kim; Lamers-Winkelman, Francien; Finkenauer, Catrin] EMGO Inst Hlth & Care Res, Haarlem, Netherlands.
   [Visser, Margreet] Childrens Trauma Ctr Haarlem KJTC, Haarlem, Netherlands.
RP Visser, M (reprint author), Vrije Univ Amsterdam, Dept Clin Child & Family Studies, Boechorststr 1, NL-1081 BT Amsterdam, Netherlands.
EM m.m.visser@vu.nl
RI Schuengel, Carlo/A-7767-2008; Finkenauer, Catrin/N-4867-2019
OI Schuengel, Carlo/0000-0001-5501-3341; Finkenauer,
   Catrin/0000-0002-5429-0627; Overbeek, Mathilde/0000-0001-9090-8271; de
   Schipper, J.Clasien/0000-0002-3557-5301
FU ZonMw, the Dutch organization for healthcare research and innovative
   care [15901.0004]
FX This study is funded by ZonMw, the Dutch organization for healthcare
   research and innovative care (project number 15901.0004). This study is
   part of the Academic Center of Child Abuse in the Netherlands. One of
   the center's aims is to develop and study treatment methods for children
   who are abused.
NR 61
TC 2
Z9 3
U1 0
U2 8
PU ROUTLEDGE JOURNALS, TAYLOR & FRANCIS LTD
PI ABINGDON
PA 2-4 PARK SQUARE, MILTON PARK, ABINGDON OX14 4RN, OXON, ENGLAND
SN 1537-9418
EI 1537-940X
J9 J CHILD CUSTODY
JI J. Child Custody
PY 2016
VL 13
IS 2-3
BP 178
EP 198
DI 10.1080/15379418.2016.1153442
PG 21
WC Family Studies
SC Family Studies
GA DY3HN
UT WOS:000384981600008
OA Green Published, Bronze
DA 2020-02-16
ER

PT J
AU Serena, PC
   Valentina, G
   Donatella, C
AF Serena, Pace Cecilia
   Valentina, Guiducci
   Donatella, Cavanna
TI A controlled study of attachment representations and emotion regulation
   in female adolescents with anorexia nervosa
SO MEDITERRANEAN JOURNAL OF CLINICAL PSYCHOLOGY
LA English
DT Article
DE Attachment representation; emotion regulation; Anorexia Nervosa
ID EATING-DISORDERS; DISCRIMINANT VALIDITY; BODY DISSATISFACTION;
   REGULATION SCALE; DIFFICULTIES; RECOGNITION; INTERVIEW; SYMPTOMS;
   DYSREGULATION; RELIABILITY
AB Background: Several recent studies highlighted that both attachment insecurity and emotion regulation difficulties form a key part of conceptual models of anorexia nervosa (AN), but they had never been analyzed in the same controlled study. Method: This study examined the attachment states of mind, assessed by the Adult Attachment Interview (AAI), and emotion regulation difficulties, measured by the Difficulties in Emotion Regulation Scale (DERS), among 25 girls with AN diagnosis aged 14-18 years (M age=16.52, SD=1.23), and 25 general population controls, matched for gender, age, years of education and SES. Results. The AN group reported both significantly higher attachment insecurity (75% vs 46%, Fisher Exact Test, p=.04), dismissing (Ds) in particular (chi(2)=6.41, df=2, p=.03), and difficulties with emotion regulation than non-clinical controls. Two AAI's scales connected to Ds classification-idealization of mother and lack of recall-were significantly correlated to lack of emotional awareness and clarity. Conclusions. Our results provide support for conceptualization of AN emphasizing the role of attachment insecurity and emotional dysregulation in the development and maintenance of this restrictive type of eating disorder. These findings may have implications for treatment programs which may prove more fruitful integrating attachment-based intervention with clinical work focused on development of emotion regulation abilities.
C1 [Serena, Pace Cecilia; Valentina, Guiducci; Donatella, Cavanna] Univ Genoa, Dept Educ Sci, I-16126 Genoa, Italy.
RP Serena, PC (reprint author), Univ Genoa, Dept Educ Sci, I-16126 Genoa, Italy.
EM ceciliapacequaranta@gmail.com
NR 46
TC 2
Z9 2
U1 0
U2 15
PU UNIV STUDI MESSINA
PI MESSINA
PA VIA DEI VERDI, MESSINA, 98122, ITALY
SN 2282-1619
J9 MEDITERR J CLIN PSYC
JI Mediterr. J. Clin. Psychol.
PY 2016
VL 4
IS 1
DI 10.6092/2282-1619/2016.4.1187
PG 21
WC Psychology, Clinical; Mathematics
SC Psychology; Mathematics
GA DX3GW
UT WOS:000384262600003
OA DOAJ Gold
DA 2020-02-16
ER

PT J
AU Muller-Engelmann, M
   Dittmann, C
   Wesslau, C
   Steil, R
AF Mueller-Engelmann, Meike
   Dittmann, Clara
   Wesslau, Charlotte
   Steil, Regina
TI Cognitive Processing Therapy - Cognitive Therapy Only for the Treatment
   of complex Posttraumatic Stress Disorder
SO VERHALTENSTHERAPIE
LA German
DT Article
DE Posttraumatic stress disorder; Trauma; Emotion regulation difficulties;
   Cognitive Therapy; Cognitive Processing Therapy
ID SEXUAL-ABUSE; PTSD; STABILIZATION; VETERANS; EXPOSURE
AB Background: Complex posttraumatic stress disorder (PTSD) is often found after repeated experiences of violence in childhood and adolescence, and it includes, additional to PTSD core symptoms, emotion regulation difficulties, instable relationships, and a high rate of comorbidity. Many therapists have concerns about the use of exposure-based treatments in this patient group. Cognitive Processing Therapy (CPT; [Resick et al., 2007]) in its cognitive-only version (CPT-C) represents an effective alternative method, which does not need formal exposure. Besides presenting this method, the authors give an overview of evaluative studies and describe the application of this technique by a case example. Case Report: The patient sought out treatment after childhood sexual abuse. Besides PTSD, she was diagnosed with borderline personality disorder. The authors describe the use of CPT-C interventions, the course of treatment, treatment results, and demonstrate special features in the treatment of complex PTSD. Conclusions: The cognitive version of CPT, the CPTC, allows quitting formal exposure and is as effective as exposure-based methods. Therefore, CPT-C should be broader implemented in PTSD treatment, especially in the treatment of complex PTSD.
C1 [Mueller-Engelmann, Meike; Dittmann, Clara; Wesslau, Charlotte; Steil, Regina] Goethe Univ Frankfurt, Inst Psychol, Abt Klin Psychol & Psychotherapie, Varrentrappstr 40-42, D-60486 Frankfurt M, Germany.
RP Muller-Engelmann, M (reprint author), Goethe Univ Frankfurt, Inst Psychol, Abt Klin Psychol & Psychotherapie, Varrentrappstr 40-42, D-60486 Frankfurt M, Germany.
EM mueller-engelmann@psych.uni-frankfurt.de
NR 32
TC 3
Z9 3
U1 0
U2 10
PU KARGER
PI BASEL
PA ALLSCHWILERSTRASSE 10, CH-4009 BASEL, SWITZERLAND
SN 1016-6262
EI 1423-0402
J9 VERHALTENSTHERAPIE
JI Verhaltenstherapie
PY 2016
VL 26
IS 3
BP 195
EP 203
DI 10.1159/000448548
PG 9
WC Psychology, Clinical; Psychiatry
SC Psychology; Psychiatry
GA DX1CK
UT WOS:000384102900005
DA 2020-02-16
ER

PT J
AU Lin, TJ
   Justice, LM
   Paul, N
   Mashburn, AJ
AF Lin, Tzu-Jung
   Justice, Laura M.
   Paul, Narmada
   Mashburn, Andrew J.
TI Peer interaction in rural preschool classrooms: Contributions of
   children's learning-related behaviors, language and literacy skills, and
   problem behaviors
SO EARLY CHILDHOOD RESEARCH QUARTERLY
LA English
DT Article
DE Homophily effect; Peer interaction; Learning-related behaviors; Language
   and literacy skills; Problem behaviors
ID HEAD-START; INTERNALIZING PROBLEMS; SOCIAL NETWORKS; ACADEMIC OUTCOMES;
   EMERGENT LITERACY; PLAY; CHILDHOOD; ADOLESCENCE; ACHIEVEMENT;
   RELIABILITY
AB Peer interaction contributes strongly to children's development and learning, but the processes by which peer interaction is shaped in preschool classrooms, particularly classrooms in rural communities, are largely unknown. This study aimed to examine the patterns of peer interaction in rural preschool classrooms as a way to extrapolate how children influence each other in their day-to-day social interaction. Included in this study were 270 preschoolers (Mean age = 53 months, SD = 3.2) from 61 preschool classrooms located in rural communities that primarily served children from low-income families. Results of actor-partner interdependence models demonstrate significant homophily effects of children's learning related behaviors and language and literacy skills, after accounting for gender and problem behavior homophily. The similarity of learning-related behaviors between a dyad mediated the relationship between their problem behaviors and the frequency of peer interaction. Children's language and literacy skills were similar to the skills of their peers with whom they interacted more often toward the end of the academic year. These findings have implications for understanding and improving peer interaction in rural preschool classrooms. (C) 2016 Elsevier Inc. All rights reserved.
C1 [Lin, Tzu-Jung; Paul, Narmada] Ohio State Univ, Dept Educ Studies, 29 W Woodruff Ave, Columbus, OH 43210 USA.
   [Justice, Laura M.] Ohio State Univ, Dept Teaching & Learning, 175 E 7th Ave, Columbus, OH 43201 USA.
   [Mashburn, Andrew J.] Portland State Univ, Dept Psychol, 1721 SW Broadway, Portland, OR 97207 USA.
RP Lin, TJ (reprint author), Ohio State Univ, Dept Educ Studies, Fac Associate, Crane Ctr Early Childhood Res & Policy, 145A Ramseyer Hall,29 W Woodruff Ave, Columbus, OH 43210 USA.
EM lin.1653@osu.edu; justice.57@osu.edu; paul.828@osu.edu; mashburn@pdx.edu
FU Institute of Education SciencesUS Department of Education [R305A080459]
FX This research was supported by Grant R305A080459 from the Institute of
   Education Sciences. The opinions expressed are those of the authors and
   do not necessarily represent views of the Institute or the U.S.
   Department of Education. We would like to thank the research team and
   the many administrators, teachers, and children without whom this study
   would not have been possible.
NR 60
TC 8
Z9 9
U1 3
U2 20
PU ELSEVIER SCIENCE INC
PI NEW YORK
PA STE 800, 230 PARK AVE, NEW YORK, NY 10169 USA
SN 0885-2006
EI 1873-7706
J9 EARLY CHILD RES Q
JI Early Childhood Res. Q.
PY 2016
VL 37
BP 106
EP 117
DI 10.1016/j.ecresq.2016.04.001
PG 12
WC Education & Educational Research; Psychology, Developmental
SC Education & Educational Research; Psychology
GA DV5ZP
UT WOS:000383009500009
DA 2020-02-16
ER

PT J
AU Grzegorzewska, I
   Farnicka, M
AF Grzegorzewska, Iwona
   Farnicka, Marzanna
TI Attachment and the risk of mental health disorders during adolescence
SO HEALTH PSYCHOLOGY REPORT
LA English
DT Article
DE adolescence; externalizing; internalizing problems; aggressiveness
ID BORDERLINE PERSONALITY-DISORDER; CHILDHOOD; BEHAVIOR; AUTONOMY;
   RELATEDNESS; AGGRESSION; DEPRESSION; SECURITY; PARENTS
AB BACKGROUND
   Attachment is one of the more important developmental aspects for predicting a person's level of adaptation and mental health. Previous research in this area suggests a relationship between insecure attachment and behavioural disorders, deviations as well as depression and other affective disorders. The goal of this study was to determine the relationships between adolescents' attachment patterns and aggression as well as internalisation and externalisation of problems - expressed as a tendency to assume the role of the victim or the perpetrator. We hypothesised that insecure patterns of attachment foster both aggression (as a personality feature) and a tendency towards mental health issues, through increasing the frequency of entering the role of a victim or a perpetrator.
   PARTICIPANTS AND PROCEDURE
   One hundred and twenty individuals aged 14-19 took part in the study, mainly high school and university students. The study was conducted in groups, with the consent of participants and their parents. The following methods were used to assess the variables: The Inventory of Parent and Peer Attachment (IPPA), the Buss-Perry Aggression Questionnaire (BPAQ) and the Mini Direct and Indirect Aggression Inventory (Mini-DIA).
   RESULTS
   Our results suggest that a relationship exists between aggressiveness and trust in the relationship with one's mother, as well as between hostility and alienation with regards to one's mother and father. Insecure attachment is a significant risk factor for mental health disorders, and it fosters both externalisation and internalisation behaviours.
   CONCLUSIONS
   We interpret the results as suggesting that attachment organisation plays an important role in a wide array of aspects of adolescent psychosocial development.
C1 [Grzegorzewska, Iwona; Farnicka, Marzanna] Univ Zielona Gora, Fac Educ Sociol & Hlth Sci, Dept Clin Psychol, 2 Energetykow Str, PL-65729 Zielona Gora, Poland.
RP Grzegorzewska, I (reprint author), Univ Zielona Gora, Fac Educ Sociol & Hlth Sci, Dept Clin Psychol, 2 Energetykow Str, PL-65729 Zielona Gora, Poland.
EM ia.g@interia.pl
RI Farnicka, Marzanna/V-1586-2019
OI Farnicka, Marzanna/0000-0002-4274-1646
NR 46
TC 1
Z9 1
U1 1
U2 24
PU TERMEDIA PUBLISHING HOUSE LTD
PI POZNAN
PA KLEEBERGA ST 2, POZNAN, 61-615, POLAND
SN 2353-4184
EI 2353-5571
J9 HEALTH PSYCHOL REP
JI HEALTH PSYCHOL. REP.
PY 2016
VL 4
IS 1
BP 8
EP 15
DI 10.5114/hpr.2016.54545
PG 8
WC Psychology, Social
SC Psychology
GA DU1ZG
UT WOS:000382009100002
OA DOAJ Gold
DA 2020-02-16
ER

PT J
AU Mohrle, B
   Dolitzsch, C
   Fegert, JM
   Keller, F
AF Moehrle, Birgit
   Doelitzsch, Claudia
   Fegert, Joerg M.
   Keller, Ferdinand
TI Emotional and Behavioral Problems and Quality of Life in Unaccompanied
   Adolescent Male Refugees Residing in Institutional Care
SO KINDHEIT UND ENTWICKLUNG
LA German
DT Article
DE unaccompanied refugee minor; URM; behavioral disorders; quality of life;
   youth welfare
ID DIFFICULTIES QUESTIONNAIRE SDQ; MENTAL-HEALTH; PSYCHOMETRIC PROPERTIES;
   PSYCHOLOGICAL DISTRESS; CHILDREN; STRENGTHS; MINORS; PSYCHOPATHOLOGY;
   ACCULTURATION; EXPERIENCES
AB Unaccompanied refugee minors in Europe are at high risk of developing mental health problems and experiencing poor quality of life. However, there have been few studies on psychiatric disorders, behavioral problems, and quality of life among these adolescents. Furthermore, previously conducted studies in different European countries have reported inconsistent findings. This study investigated the frequency of emotional and behavioral problems in unaccompanied refugee minors residing in youth welfare institutions in Germany, using data from both self-reports and caregiver reports. Additionally, health-related quality of life was investigated, using caregiver reports only. Data on 191 male refugees, between the ages of 12 and 20 from 24 different countries of origin, living in 16 youth welfare institutions in Germany were included in the analysis. Residents completed the self-report version of the Strengths and Difficulties Questionnaire (SDQ) for the detection of emotional and behavioral problems, while caregivers completed the teacher version. Caregivers additionally completed a questionnaire on health-related quality of life domains, and provided general sociodemographic information. The results of the SDQ and the questionnaires on health-related quality of life were compared with age-matched norms, using t tests and chi(2) tests. According to both self-reports and caregiver reports, the rates of internalizing problems (emotional problems and peer relationship problems) in this sample were significantly higher than in norms, with frequencies ranging from 35 to 61%. By contrast, externalizing problems were rated as significantly lower than for norms, particularly hyperactivity with frequencies ranging from only 4 to 7%. Both sets of informants reported high levels of prosocial behavior. Caregivers and residents gave similar ratings on most measures but differed for conduct problems, with the ratings by the former corresponding to norms while those by the latter being significantly lower. Health-related quality of life was rated by caregivers as being poorer than in the normative sample; the only exception was found in the domain of peer relationships, where participants showed average results. The findings of this study confirm that unaccompanied refugee minors are a highly vulnerable group, and suggest that mental health screenings should be done regularly in the youth welfare institutions that care for them. It is important to use culturally sensitive instruments and multi-informant methods to detect problems despite possible differences between caregiver and self-reports. Appropriate support systems should be developed and implemented, including access to mental health care as well as psychosocial and educational interventions within schools and youth welfare institutions. Thus, the health and quality of life of these young people can be improved as they adjust to life in the resettlement countries and develop a future perspective.
C1 [Moehrle, Birgit; Doelitzsch, Claudia; Fegert, Joerg M.; Keller, Ferdinand] Univ Ulm Klinikum, Klin Kinder & Jugendpsychiat Psychotherapie, Steinhovelstr 5, D-89075 Ulm, Germany.
RP Mohrle, B (reprint author), Univ Ulm Klinikum, Klin Kinder & Jugendpsychiat Psychotherapie, Steinhovelstr 5, D-89075 Ulm, Germany.
EM Birgit.Moehrle@uniklinik-ulm.de
NR 54
TC 11
Z9 11
U1 5
U2 49
PU HOGREFE & HUBER PUBLISHERS
PI GOTTINGEN
PA MERKELSTR 3, D-37085 GOTTINGEN, GERMANY
SN 0942-5403
EI 2190-6246
J9 KINDH ENTWICKL
JI Kindh. Entwickl.
PY 2016
VL 25
IS 4
BP 204
EP 215
DI 10.1026/0942-5403/a000206
PG 12
WC Psychology, Developmental
SC Psychology
GA DU8KQ
UT WOS:000382462400002
DA 2020-02-16
ER

PT J
AU Echeverria, AV
   Rocha, T
   Leite, JC
   Teixeira, P
   Cruz, O
AF Vasquez Echeverria, Alejandro
   Rocha, Tania
   Leite, Joana Costa
   Teixeira, Pedro
   Cruz, Orlanda
TI Portuguese validation of the Social Competence and Behavior Evaluation
   Scale (SCBE-30)
SO PSICOLOGIA-REFLEXAO E CRITICA
LA English
DT Article
DE SCBE-30; Preschoolers; Confirmatory factor analysis; Validation
ID CHILDREN
AB Aim: The Social Competence and Behavior Evaluation Scale (SCBE-30) is a 30-item questionnaire designed to assess preschoolers' behavioral problems (externalizing and internalizing) and social competence. It is widely used in the developmental research. This study aims to contribute to the adaptation and validation of the Portuguese version of the teachers' short form of the SCBE-30 (Psychol. Assess. 8:369-777, 1996).
   Method: Participants were 361 children from 3 to 6 years old whose preschool teachers completed the SCBE-30. For external validation purposes children completed arithmetic and theory of mind tasks, and parents completed a socio-demographic questionnaire.
   Results: Confirmatory factor analysis did not confirm the 10-item-subscale solution of the original SCBE-30 version. Instead, a five-item-subscale was found as a better solution.
   Discussion: The reduced 15-item version replicates the three-factor structure, shows good psychometric properties and meets external validation criteria. Further research should focus on the invariance of the factor structure of the SCBE-30 between cultures.
C1 [Vasquez Echeverria, Alejandro; Rocha, Tania; Leite, Joana Costa; Teixeira, Pedro; Cruz, Orlanda] Univ Porto, Oporto, Portugal.
   [Vasquez Echeverria, Alejandro] Univ Republica, Montevideo, Uruguay.
RP Echeverria, AV (reprint author), Univ Porto, Oporto, Portugal.; Echeverria, AV (reprint author), Univ Republica, Montevideo, Uruguay.
EM avasquez@psico.edu.uy
RI Teixeira, Pedro Miguel/K-4766-2012
OI Teixeira, Pedro Miguel/0000-0001-6322-4923; Cruz,
   Orlanda/0000-0002-3646-5067
NR 14
TC 1
Z9 1
U1 0
U2 2
PU SPRINGER HEIDELBERG
PI HEIDELBERG
PA TIERGARTENSTRASSE 17, D-69121 HEIDELBERG, GERMANY
SN 1678-7153
J9 PSICOL-REFLEX CRIT
JI Psicol.-Reflex. Crit.
PY 2016
VL 29
AR UNSP 22
DI 10.1186/s41155-016-0014-z
PG 6
WC Psychology, Multidisciplinary
SC Psychology
GA DS5QD
UT WOS:000380836300022
OA DOAJ Gold, Green Published
DA 2020-02-16
ER

PT J
AU Gatta, M
   Sisti, M
   Sudati, L
   Miscioscia, M
   Simonelli, A
AF Gatta, Michela
   Sisti, Marta
   Sudati, Laura
   Miscioscia, Marina
   Simonelli, Alessandra
TI The Lausanne Trilogue Play within the outcome evaluation in infant
   mental health: a preliminary report
SO RESEARCH IN PSYCHOTHERAPY-PSYCHOPATHOLOGY PROCESS AND OUTCOME
LA English
DT Article
DE Lausanne Trilogue Play; Infant mental health; Clinical treatment
   effectiveness; Integrated treatment; Video feedback intervention
ID PARENT-CHILD INTERACTION; PSYCHODYNAMIC PSYCHOTHERAPY; THERAPY; FAMILY;
   ADOLESCENTS; ALLIANCE; TRIAL
AB This study aims to contribute to the scientific debate about the evaluation of the intervention in infant mental health and presents the main results after one year of intervention based on integrated types of treatments (psychodynamic psychotherapy for the child/adolescent, parental support and observation and assessment of family interactions). Furthermore, the study aims to explore the use of the Lausanne Trilogue Play (LTP) as a new assessment tool for planning the of treatments. The sample consists of 23 children and adolescents, aged between 4 and 17 years old, and their families, attending the Infancy, Adolescence and Family Service, Local Health Unit 16 of Padua due to their psychopathological problems. In order to assess their psychological conditions we used the Child Behavior Checklist (CBCL) to evaluate psycho-behavioral problems and the LTP to assess family interactions. The CBCL was used at the time of the diagnostic assessment (T0) and after 12 months of treatment (T12). Concerning the application of LTP, the sample was divided randomly in two groups: one where LTP was used in two different time intervals during therapy (T0 and T12) and another one where it was used in three different time intervals during therapy (T0, T6 and T12) with a video-feedback intervention at time T6. Results report a favorable outcome in regards of the gravity of patients' symptoms, displaying, after one year of treatment, a statistical significant decrease in the clinical level of internalizing symptoms. In terms of family interactions, results show stability within the family patterns except for a statistically significant deterioration in the management of interactive mistakes. Regarding the use of LTP as evaluator of the above intervention, the study shows that the assessment of family's interactions during long-term psychotherapy helps clinicians focus the intervention on those aspects that remain dysfunctional. These results and the possible interpretations, however, emphasize the need for further studies on this topic.
C1 [Gatta, Michela; Sisti, Marta; Sudati, Laura] Local Hlth Unit 16 Padua, Infancy Adolescence & Family Serv, Via Colli 4, I-35143 Padua, Italy.
   [Miscioscia, Marina] Univ Liege, Dept Psychol, Liege, Belgium.
   [Miscioscia, Marina] Univ Liege, Clin Human Syst, Liege, Belgium.
   [Simonelli, Alessandra] Univ Padua, Dept Dev & Socializat Psychol, Padua, Italy.
RP Gatta, M (reprint author), Local Hlth Unit 16 Padua, Infancy Adolescence & Family Serv, Via Colli 4, I-35143 Padua, Italy.
EM michela.gatta@unipd.it
OI gatta, michela/0000-0001-9050-6192; Miscioscia,
   Marina/0000-0003-4218-1068
FU Italian Ministry of HealthMinistry of Health, Italy [GR-2010-2318865]
FX the broader research project called The Lausanne Trilogue Play used as
   psycho-diagnostic and therapeutic tool in a Neuropsychiatric Unit: an
   innovative clinical experience working with psychiatric children and
   adolescents began in 2012 and it was funded by the Italian Ministry of
   Health (GR-2010-2318865). We thank Helen Kingsley and Manuela Di Fronzo
   for the help in the English translation
NR 50
TC 10
Z9 10
U1 0
U2 3
PU SPR ITALIA
PI MILAN
PA FORO BONAPARTE 57, MILAN, 20121, ITALY
SN 2239-8031
J9 RES PSYCHOTHER-PSYCH
JI RES. PSYCHOTHER.-PSYCHOPATHOL. PROCESS OUTCOME
PY 2016
VL 19
IS 1
SI 2
BP 19
EP 30
DI 10.4081/ripppo.2016.198
PG 12
WC Psychology, Clinical
SC Psychology
GA DU7DV
UT WOS:000382374400005
OA DOAJ Gold
DA 2020-02-16
ER

PT J
AU Carasco, M
   Kroner-Herwig, B
AF Carasco, Marcel
   Kroener-Herwig, Birgit
TI Psychological predictors of headache remission in children and
   adolescents
SO ADOLESCENT HEALTH MEDICINE AND THERAPEUTICS
LA English
DT Article
DE headache disorders; children; remission; psychological factors;
   longitudinal study; prediction
ID TENSION-TYPE HEADACHE; ANXIETY SENSITIVITY; PEDIATRIC HEADACHE;
   RECURRENT HEADACHE; FOLLOW-UP; SOMATOSENSORY AMPLIFICATION;
   PSYCHIATRIC-SYMPTOMS; MIGRAINE; PAIN; CHILDHOOD
AB Objective: Longitudinal studies on headaches often focus on the identification of risk factors for headache occurrence or "chronification". This study in particular examines psychological variables as potential predictors of headache remission in children and adolescents.
   Methods: Data on biological, social, and psychological variables were gathered by questionnaire as part of a large population-based study (N=5,474). Children aged 9 to 15 years who suffered from weekly headaches were selected for this study sample, N=509. A logistic regression analysis was conducted with remission as the dependent variable. In the first step sex, age, headache type, and parental headache history were entered as the control variables as some data already existed showing their predictive power. Psychological factors (dysfunctional coping strategies, internalizing symptoms, externalizing symptoms, anxiety sensitivity, somatosensory amplification) were entered in the second step to evaluate their additional predictive value.
   Results: Highly dysfunctional coping strategies reduced the relative probability of headache remission. All other selected psychological variables reached no significance, ie, did not contribute additionally to the explanation of variance of the basic model containing sex and headache type. Surprisingly, parental headache and age were not predictive. The model explained only a small proportion of the variance regarding headache remission (R-2=0.09 [Nagelkerke]).
   Conclusion: Successful coping with stress in general contributed to remission of pediatric headache after 2 years in children aged between 9 and 15 years. Psychological characteristics in general had only small predictive value. The issue of remission definitely needs more scientific attention in empirical studies.
C1 [Carasco, Marcel; Kroener-Herwig, Birgit] Univ Gottingen, Georg Elias Muller Inst Psychol, Dept Clin Psychol & Psychotherapy, Gosslerstr 14, D-37073 Gottingen, Germany.
RP Kroner-Herwig, B (reprint author), Univ Gottingen, Georg Elias Muller Inst Psychol, Dept Clin Psychol & Psychotherapy, Gosslerstr 14, D-37073 Gottingen, Germany.
EM bkroene@uni-goettingen.de
FU German Ministry of Education and Research within German Headache
   Consortium
FX The research project has been supported by a grant from the German
   Ministry of Education and Research within the German Headache
   Consortium.
NR 53
TC 6
Z9 6
U1 0
U2 3
PU DOVE MEDICAL PRESS LTD
PI ALBANY
PA PO BOX 300-008, ALBANY, AUCKLAND 0752, NEW ZEALAND
SN 1179-318X
J9 ADOLESC HEALTH MED T
JI ADOLESC. HEALTH MED. THER.
PY 2016
VL 7
BP 59
EP 66
DI 10.2147/AHMT.S97925
PG 8
WC Pediatrics
SC Pediatrics
GA DU4UO
UT WOS:000382208300001
PM 27186149
OA DOAJ Gold, Green Published
DA 2020-02-16
ER

PT J
AU Klanecky, AK
   McChargue, DE
   Tuliao, AP
AF Klanecky, Alicia K.
   McChargue, Dennis E.
   Tuliao, Antover P.
TI Proposed pathways to problematic drinking via post-traumatic stress
   disorder symptoms, emotion dysregulation, and dissociative tendencies
   following child/adolescent sexual abuse
SO JOURNAL OF ADDICTIVE DISEASES
LA English
DT Article
DE Problematic drinking; college; child; adolescent sexual abuse; PTSD;
   vulnerability
ID COVARIANCE STRUCTURE-ANALYSIS; ALCOHOL-RELATED PROBLEMS; COLLEGE-STUDENT
   SAMPLE; CHILDHOOD ABUSE; PSYCHOMETRIC PROPERTIES; REGULATION
   DIFFICULTIES; CHEMICAL-DISSOCIATION; IDENTIFICATION TEST; TRAUMA
   EXPOSURE; SUBSTANCE USE
AB The relationship between early sexual abuse and college problem drinking was examined using an integration of the self-medication and vulnerability-stress models. Baseline survey data from parti-cipants (N = 213; 135 men and 78 college women) completing a mandated, brief alcohol intervention were utilized. Representative of the self-medication model, post-traumatic stress disorder symptoms mediated the early sexual abuse/problem drinking relationship. Two psychological vulnerability factorsemotion dysregulation and dissociative tendencieswere incorporated into self-medication findings via more advanced mediational models. Results highlighted that problem drinking increased as dissociative tendencies increased, and relations between the vulnerability factors and post-traumatic stress disorder symptoms were in an unexpected direction.
C1 [Klanecky, Alicia K.] Creighton Univ, Dept Psychol, 2500 Calif Plaza, Omaha, NE 68178 USA.
   [McChargue, Dennis E.; Tuliao, Antover P.] Univ Nebraska, Dept Psychol, Lincoln, NE 68588 USA.
RP Klanecky, AK (reprint author), Creighton Univ, Dept Psychol, 2500 Calif Plaza, Omaha, NE 68178 USA.
EM aliciaklanecky@creighton.edu
OI Tuliao, Antover/0000-0002-6906-8586
NR 68
TC 2
Z9 2
U1 1
U2 9
PU ROUTLEDGE JOURNALS, TAYLOR & FRANCIS LTD
PI ABINGDON
PA 2-4 PARK SQUARE, MILTON PARK, ABINGDON OX14 4RN, OXON, ENGLAND
SN 1055-0887
EI 1545-0848
J9 J ADDICT DIS
JI J. Addict. Dis.
PY 2016
VL 35
IS 3
BP 180
EP 193
DI 10.1080/10550887.2016.1139428
PG 14
WC Substance Abuse
SC Substance Abuse
GA DS8IF
UT WOS:000381026000004
PM 26756960
DA 2020-02-16
ER

PT J
AU Ellison, KS
   Bundy, MB
   Wygant, DB
   Gore, JS
AF Ellison, Kimberly S.
   Bundy, Myra Beth
   Wygant, Dustin B.
   Gore, Jonathan S.
TI Don't Forget About the Teachers! Parent and Teacher BASC-2 Reports of
   Children on the DSM-5 Autism Spectrum
SO JOURNAL OF MENTAL HEALTH RESEARCH IN INTELLECTUAL DISABILITIES
LA English
DT Article
DE BASC-2; DSM-5; parent ratings; teacher ratings
ID BEHAVIOR
AB The new DSM-5 dimensional framework of Autism Spectrum Disorders (ASD) features severity ratings of social communication (SC) and restrictive/repetitive behaviors (RRB) and little research has been conducted since its inception. There has been a recent increase in the administration and adoption of broadband behavior-rating scales by clinicians, to ascertain a summary of the client's behavior, including use with children on the autism spectrum. One such widely utilized accepted instrument is the Behavior Assessment System for Children, 2nd ed. (BASC-2), a multidimensional measure to assess internalizing and externalizing behaviors as well as adaptive functioning for individuals 2-25 years of age. The current study examined and compared the Parent Rating Scale (PRS) and Teacher Rating Scale (TRS) of the BASC-2 for children on the DSM-5 autism spectrum in order contribute novel information to the BASC-2 literature. Utilizing a sample of 67 children and adolescents with ASD, the PRS and TRS of the BASC-2 were compared using paired sample t-tests to assess for differences in parent- versus teacher-reported behavior patterns. Mean parent ratings for atypicality, functional communication, and withdrawal, and mean teacher ratings for atypicality and withdrawal, were clinically elevated. Mean parent and teacher ratings for adaptability and social skills, and mean teacher ratings for functional communication were in the at-risk range. Parent ratings of adaptability, functional communication, and social skill were significantly more severe than teacher ratings of these same subscales. Implications of these results for the assessment of children and adolescents with ASD are suggested.
C1 [Ellison, Kimberly S.] Yale Univ, Yale Sch Med, Yale Child Study Ctr, New Haven, CT USA.
   [Bundy, Myra Beth; Wygant, Dustin B.; Gore, Jonathan S.] Eastern Kentucky Univ, Dept Psychol, Richmond, KY 40475 USA.
RP Ellison, KS (reprint author), Yale Child Study Ctr, 230 South Frontage Rd, New Haven, CT 06520 USA.
EM Kimberly.ellison@yale.edu
NR 16
TC 0
Z9 0
U1 1
U2 4
PU ROUTLEDGE JOURNALS, TAYLOR & FRANCIS LTD
PI ABINGDON
PA 2-4 PARK SQUARE, MILTON PARK, ABINGDON OX14 4RN, OXON, ENGLAND
SN 1931-5864
EI 1931-5872
J9 J MENT HEALTH RES IN
JI J. Ment. Health Res. Intellect. Disabil.
PY 2016
VL 9
IS 3
BP 119
EP 132
DI 10.1080/19315864.2016.1181812
PG 14
WC Education, Special; Psychiatry; Rehabilitation
SC Education & Educational Research; Psychiatry; Rehabilitation
GA DT2FO
UT WOS:000381296400001
DA 2020-02-16
ER

PT J
AU Pellerone, M
   Tolini, G
   Polopoli, C
AF Pellerone, Monica
   Tolini, Giacomo
   Polopoli, Caterina
TI Parenting, identity development, internalizing symptoms, and alcohol
   use: a cross-sectional study in a group of Italian adolescents
SO NEUROPSYCHIATRIC DISEASE AND TREATMENT
LA English
DT Article
DE adolescence; parental control; internalizing and externalizing symptoms;
   constraints of mind; socioeconomic status
ID RISK YOUNG ADOLESCENTS; SOCIOECONOMIC-STATUS; PSYCHOLOGICAL CONTROL;
   ANXIETY DISORDER; SUBSTANCE USE; CHILDREN; FAMILY; CONSEQUENCES;
   PERCEPTION; DRINKING
AB Background: Literature has demonstrated the adaptive function of identity development and parenting toward manifestation of problem behaviors in adolescence. These dimensions act on both internalizing and externalizing symptoms.
   Methods: The objective is to investigate the relationship between identity status, parenting, and adolescent problems, which may manifest through internalized (phobias, obsessions, depression, eating disorders, entropy) and externalized modes (alcohol use and school discomfort). The research involved 198 Italian students (104 males and 94 females) in the 4th year (mean = 16.94 years, standard deviation = 0.35) and 5th year (mean = 17.94 years, standard deviation = 0.43) of senior secondary schools, who live in Caltanissetta, a town located in Sicily, Italy. The research lasted for 1 school year. The general group consisted of 225 students with a mortality rate of 12%. They completed an anamnestic questionnaire to provide 1) basic information, 2) alcohol consumption attitude in the past 30 days, and 3) their beliefs about alcohol; the "Ego Identity Process Questionnaire" to investigate identity development; the "Parental Bonding Instrument" to measure the perception of parenting during childhood; and the "Constraints of Mind" to value the presence of internalizing symptoms.
   Results: Data show that identity status influences alcohol consumption. Low-profile identity and excessive maternal control affect the relational dependence and the tendency to perfectionism in adolescents. Among the predictors of alcohol use, there are socioeconomic status, parental control, and the presence of internalizing symptoms.
   Conclusion: Family is the favored context of learning beliefs, patterns, and values that affect the broader regulatory social environment, and for this reason, it is considered the privileged context on which to intervene to reduce the adolescents' behavior problems. This deviance could be an external manifestation of the difficulty in management of internalizing symptoms in adolescence.
C1 [Pellerone, Monica; Tolini, Giacomo; Polopoli, Caterina] Kore Univ Enna, Fac Human & Social Sci, Via Cittadella Univ,Snc, I-94100 Enna, En, Italy.
RP Pellerone, M (reprint author), Kore Univ Enna, Fac Human & Social Sci, Via Cittadella Univ,Snc, I-94100 Enna, En, Italy.
EM monica.pellerone@unikore.it
NR 79
TC 13
Z9 13
U1 3
U2 30
PU DOVE MEDICAL PRESS LTD
PI ALBANY
PA PO BOX 300-008, ALBANY, AUCKLAND 0752, NEW ZEALAND
EI 1178-2021
J9 NEUROPSYCH DIS TREAT
JI Neuropsychiatr. Dis. Treat.
PY 2016
VL 12
BP 1769
EP 1778
DI 10.2147/NDT.S106791
PG 10
WC Clinical Neurology; Psychiatry
SC Neurosciences & Neurology; Psychiatry
GA DR7AU
UT WOS:000380053200001
PM 27486326
OA DOAJ Gold, Green Published
DA 2020-02-16
ER

PT J
AU Xavier, A
   Cunha, M
   Pinto-Gouveia, J
AF Xavier, Ana
   Cunha, Marina
   Pinto-Gouveia, Jose
TI Rumination in Adolescence: the Distinctive Impact of Brooding and
   Reflection on Psychopathology
SO SPANISH JOURNAL OF PSYCHOLOGY
LA English
DT Article
DE adolescence; brooding; confirmatory factor analysis; reflection;
   rumination
ID RESPONSE STYLES; MEASUREMENT INVARIANCE; DEPRESSIVE SYMPTOMS;
   VULNERABILITY; ASSOCIATIONS; RELIABILITY; VALIDITY; SUBTYPES; SCALE
AB Rumination has a crucial role in the onset, severity and maintenance of depression in adolescent and adult populations. The Ruminative Responses Scale (RRS) is the most widely self-report instrument used to assess individual differences in the tendency to engage in ruminative responses style. This paper aims to test the factor structure of the 10-item RRS and the gender-based measurement invariance, in a community sample of adolescents, using a Confirmatory Factor Analysis. Participants were 542 adolescents (53% females) with a mean age of 14 years old (SD = 1.75) from middle and secondary schools (years of education's mean = 9.46, SD = 1.60) in Portugal. Results confirm the two-factor structure of the RRS composed by brooding and reflection dimensions (GFI = .93, CFI = .90, TLI = .87, SRMR = .05, RMSEA = .11, 90% C.I. [0.092 to 0.121]) and the invariance across gender (GFI = .91, CFI = .89, TLI = .85, RMSEA = .08, 90% C.I. [0.069 to 0.090], p < .001). RRS and their dimensions presented a good internal reliability (Brooding: alpha = .80; Reflection: alpha = .75; RRS total: alpha = .85). Brooding and reflection dimensions revealed moderate correlations with depression, anxiety and stress symptoms (p < .001). Multiple Regression Analysis through Structural Equation Modelling (SEM) showed that brooding is significantly and strongly associated with internalizing symptoms (p < .001). Female adolescents reported more levels of rumination than male adolescents. Overall, these findings support the usefulness of the Portuguese version of RRS and suggest that this short version is an economical, valid and reliable measure to assess ruminative response styles in adolescence.
C1 [Xavier, Ana; Pinto-Gouveia, Jose] Univ Coimbra, Coimbra, Portugal.
   [Cunha, Marina] Inst Super Miguel Torga, Coimbra, Portugal.
RP Xavier, A (reprint author), Fac Psicol & Ciencias Educ, CINEICC, Rua Colegio Novo, P-3000115 Coimbra, Portugal.
EM ana.mj.xavier@gmail.com
RI Cunha, Marina I.A./A-5814-2017; Xavier, Ana/N-1308-2017
OI Cunha, Marina I.A./0000-0002-5957-1903; Pinto-Gouveia,
   Jose/0000-0002-4505-8367; Xavier, Ana/0000-0002-1703-4712
NR 39
TC 4
Z9 5
U1 1
U2 6
PU CAMBRIDGE UNIV PRESS
PI NEW YORK
PA 32 AVENUE OF THE AMERICAS, NEW YORK, NY 10013-2473 USA
SN 1138-7416
EI 1988-2904
J9 SPAN J PSYCHOL
JI Span. J. Psychol.
PY 2016
VL 19
AR e37
DI 10.1017/sjp.2016.41
PG 11
WC Psychology; Psychology, Multidisciplinary
SC Psychology
GA DR4AH
UT WOS:000379843300014
PM 27320186
DA 2020-02-16
ER

PT J
AU Douglas, EM
   Hines, DA
AF Douglas, Emily M.
   Hines, Denise A.
TI Children Whose Fathers Seek Help for Partner Violence Victimization:
   Descriptive Characteristics and Their Behavioral Health as Compared to a
   Population-Based Sample
SO VIOLENCE AND VICTIMS
LA English
DT Article
DE children's exposure to partner violence; partner violence; children of
   male help-seekers; male victims
ID DOMESTIC VIOLENCE; CORPORAL PUNISHMENT; FAMILY VIOLENCE; MENTAL-HEALTH;
   LONG-TERM; VICTIMS; INTERVENTIONS; AGGRESSION; ADJUSTMENT; WITNESSES
AB Children whose parents seek help for partner violence (PV) victimization are at an increased risk for internalizing and externalizing behavioral health problems. The literature has examined this phenomenon primarily among children of battered women. This study examines the sociodemographic characteristics and behavioral health of children whose fathers have sought help for PV victimization and compares them to children of men from the general population. Children whose fathers sought help for PV victimization were less likely to live with their fathers. Bivariate analyses showed that children of male victims had elevated scores in Diagnostic and Statistical Manual of Mental Disorders (DSM)-related areas of behavioral health; many of these findings remain in multivariate analyses, especially among older children. The implications of the results are discussed for researchers and social service practitioners.
C1 [Douglas, Emily M.] Bridgewater State Univ, Bridgewater, MA USA.
   [Hines, Denise A.] Clark Univ, Worcester, MA 01610 USA.
RP Douglas, EM (reprint author), Bridgewater State Univ, Sch Social Work, 95 Burrill Ave, Bridgewater, MA 02325 USA.
EM Emily.Douglas@bridgew.edu
FU National Institute of Child Health and Human Development (NICHD)United
   States Department of Health & Human ServicesNational Institutes of
   Health (NIH) - USANIH Eunice Kennedy Shriver National Institute of Child
   Health & Human Development (NICHD) [1R15HD071635]
FX The project described was supported by Grant No. 1R15HD071635 from the
   National Institute of Child Health and Human Development (NICHD). Its
   contents are solely the responsibility of the authors and do not
   necessarily represent the official views of the NICHD. The authors do
   not have any conflict of interests that might be interpreted as
   influencing the research. No financial disclosures were reported by the
   authors of this article.
NR 61
TC 3
Z9 3
U1 1
U2 6
PU SPRINGER PUBLISHING CO
PI NEW YORK
PA 11 WEST 42ND STREET, NEW YORK, NY 10036 USA
SN 0886-6708
EI 1945-7073
J9 VIOLENCE VICTIMS
JI Violence Vict.
PY 2016
VL 31
IS 2
BP 251
EP 273
DI 10.1891/0886-6708.VV-D-14-00115
PG 23
WC Criminology & Penology
SC Criminology & Penology
GA DR3WA
UT WOS:000379832100005
PM 26822486
DA 2020-02-16
ER

PT J
AU Sippel, LM
   Roy, AM
   Southwick, SM
   Fichtenholtz, HM
AF Sippel, Lauren M.
   Roy, Alicia M.
   Southwick, Steven M.
   Fichtenholtz, Harlan M.
TI An examination of the roles of trauma exposure and posttraumatic stress
   disorder on emotion regulation strategies of Operation Iraqi Freedom,
   Operation Enduring Freedom, and Operation New Dawn veterans
SO COGNITIVE BEHAVIOUR THERAPY
LA English
DT Article
DE Trauma; PTSD; veterans; emotion regulation; expressive suppression;
   OIF/OEF/OND
ID ADMINISTERED PTSD SCALE; REGULATION DIFFICULTIES; SYMPTOM SEVERITY;
   CHILDHOOD ABUSE; PREDICTORS; WAR; DYSREGULATION; METAANALYSIS;
   EXPRESSION; SURVIVORS
AB Theories of posttraumatic stress disorder (PTSD) implicate emotional processes, including difficulties utilizing adaptive emotion regulation strategies, as critical to the etiology and maintenance of PTSD. Operation Iraqi Freedom, Operation Enduring Freedom, and Operation New Dawn (OIF/OEF/OND) veterans report high levels of combat exposure and PTSD. We aimed to extend findings suggesting that emotion regulation difficulties are a function of PTSD, rather than combat trauma exposure or common comorbidities, to OIF/OEF/OND veterans, in order to inform models of PTSD risk and recovery that can be applied to returning veterans. We tested differences in emotion regulation, measured with the Difficulties in Emotion Regulation Scale and Emotion Regulation Questionnaire, among trauma-exposed veterans with (n=24) or without PTSD (n=22) andhealthy civilian comparison participants (n=27) using multivariate analyses of covariance, adjusting for major depressive disorder, anxiety disorders, and demographic variables (age, sex, and ethnicity). Veterans with PTSD reported more use of expressive suppression and more difficulties with emotion regulation than veterans without PTSD and healthy comparison participants.Groups did not differ on cognitive reappraisal. Findings suggest the key role of PTSD above and beyond trauma exposure, depression, and anxiety in specific aspects of emotion dysregulation among OIF/OEF/OND veterans. Interventions that help veterans expand and diversify their emotion regulation skills may serve as helpful adjunctive treatments for PTSD among OIF/OEF/OND veterans.
C1 [Sippel, Lauren M.; Roy, Alicia M.; Southwick, Steven M.; Fichtenholtz, Harlan M.] USDA, Natl Ctr Posttraumat Stress Disorder, Clin Neurosci Div, West Haven, CT 06516 USA.
   [Sippel, Lauren M.; Roy, Alicia M.; Southwick, Steven M.] Yale Univ, Sch Med, Dept Psychiat, New Haven, CT 06520 USA.
   [Fichtenholtz, Harlan M.] Yale Univ, Sch Med, Ctr Child Study, New Haven, CT 06510 USA.
RP Sippel, LM (reprint author), USDA, Natl Ctr Posttraumat Stress Disorder, Clin Neurosci Div, West Haven, CT 06516 USA.; Sippel, LM (reprint author), Yale Univ, Sch Med, Dept Psychiat, New Haven, CT 06520 USA.
EM lauren.sippel@yale.edu
OI Fichtenholtz, Harlan/0000-0002-1366-7256
FU Office of Academic Affiliations, Advanced Fellowship Program in Mental
   Illness Research and Treatment, Department of Veterans Affairs; U.S.
   Department of Veterans Affairs National Center for Posttraumatic Stress
   DisorderUS Department of Veteran Affairs
FX The writing of this manuscript was supported by the Office of Academic
   Affiliations, Advanced Fellowship Program in Mental Illness Research and
   Treatment, Department of Veterans Affairs (regarding the author: Lauren
   M. Sippel). This research was supported by the U.S. Department of
   Veterans Affairs National Center for Posttraumatic Stress Disorder. The
   views and opinions expressed in this report are those of the authors and
   should not be construed to represent the U. S. government. We would like
   to thank Dr. Shane Kraus for helpful critical feedback on this
   manuscript.
NR 50
TC 4
Z9 4
U1 2
U2 19
PU ROUTLEDGE JOURNALS, TAYLOR & FRANCIS LTD
PI ABINGDON
PA 2-4 PARK SQUARE, MILTON PARK, ABINGDON OX14 4RN, OXON, ENGLAND
SN 1650-6073
EI 1651-2316
J9 COGN BEHAV THERAPY
JI Cogn. Behav. Ther.
PY 2016
VL 45
IS 5
BP 339
EP 350
DI 10.1080/16506073.2016.1183037
PG 12
WC Behavioral Sciences; Psychology, Clinical
SC Behavioral Sciences; Psychology
GA DR2WN
UT WOS:000379764700001
PM 27195939
DA 2020-02-16
ER

PT J
AU Gensthaler, A
   Maichrowitz, V
   Kaess, M
   Ligges, M
   Freitag, CM
   Schwenck, C
AF Gensthaler, Angelika
   Maichrowitz, Verena
   Kaess, Michael
   Ligges, Marc
   Freitag, Christine M.
   Schwenck, Christina
TI Selective Mutism: The Fraternal Twin of Childhood Social Phobia
SO PSYCHOPATHOLOGY
LA English
DT Article
DE Selective mutism; Social phobia; Behavioral problems; Comorbidities
ID ANXIETY DISORDER; BEHAVIORAL-PROBLEMS; ELECTIVE MUTISM; MUTE CHILDREN;
   FOLLOW-UP; COMORBIDITY; SCHOOL; CLASSIFICATION; COMMUNICATION;
   PREVALENCE
AB Background: Selective mutism (SM) is an anxiety disorder with a close link to childhood social phobia (SP). Our studies compare behavioral problem profiles in children and adolescents with SM and SP and control groups and assess the comorbidity patterns of SM and SP. Methods: Participants aged 3-18 years with SM (n = 95), SP (n = 74) and internalizing disorders (INT, n = 46) and a typically developing control group (CG, n = 119) were assessed with the Child Behavior Checklist (CBCL); adolescents were additionally assessed with the Youth Self-Report (YSR). Comorbidity was assessed in SM and SP participants with a diagnostic interview. Results: SP was detected in 94% of children with SM. SM participants showed different behavioral and psychiatric symptoms than SP: they were more frequently affected by lifetime separation anxiety disorder (SM: 45%, SP: 26%) and oppositional defiant disorder (SM: 22%, SP: 5%), and less by generalized anxiety disorder (SM: 6%, SP: 20%) and major depression (SM: 12%, SP: 26%). Adolescents with SM showed high rates of agoraphobia (SM 27%; SP 10%) and more social problems (YSR), and were more withdrawn (CBCL, YSR) than those with SP alone. Specific behavioral problems of SM and SP compared to INT and CG were observed. Conclusion: SM and SP represent separate but closely related disorders, distinct from other INT and CG, with specific patterns of lifetime comorbidities. (c) 2016 S. Karger AG, Basel
C1 [Gensthaler, Angelika; Maichrowitz, Verena; Freitag, Christine M.; Schwenck, Christina] Goethe Univ Frankfurt, Dept Child & Adolescent Psychiat Psychosomat & Ps, Deutschordenstr 50, DE-60528 Frankfurt, Germany.
   [Kaess, Michael] Heidelberg Univ, Dept Child & Adolescent Psychiat, Heidelberg, Germany.
   [Ligges, Marc] Jena Univ Hosp, Dept Child & Adolescent Psychiat Psychosomat Med, Jena, Germany.
   [Schwenck, Christina] Univ Giessen, Dept Psychol, D-35390 Giessen, Germany.
RP Gensthaler, A (reprint author), Goethe Univ Frankfurt, Dept Child & Adolescent Psychiat Psychosomat & Ps, Deutschordenstr 50, DE-60528 Frankfurt, Germany.
EM Angelika.Gensthaler@kgu.de
NR 44
TC 6
Z9 6
U1 7
U2 33
PU KARGER
PI BASEL
PA ALLSCHWILERSTRASSE 10, CH-4009 BASEL, SWITZERLAND
SN 0254-4962
EI 1423-033X
J9 PSYCHOPATHOLOGY
JI Psychopathology
PY 2016
VL 49
IS 2
BP 95
EP 107
DI 10.1159/000444882
PG 13
WC Psychiatry
SC Psychiatry
GA DP9CK
UT WOS:000378794100004
PM 27089281
DA 2020-02-16
ER

PT J
AU Sebokova, G
   Popelkova, M
AF Sebokova, Gabriela
   Popelkova, Marta
TI SELF-CONSCIOUSNESS AND INTERNALIZING PROBLEMS IN ADOLESCENCE: MODERATING
   EFFECT OF FAMILY VARIABLES
SO STUDIA PSYCHOLOGICA
LA English
DT Article
DE internalizing problems; self-consciousness; family relations; moderation
ID GENDER-DIFFERENCES; CO-RUMINATION; FOCUSED ATTENTION; SOCIAL ANXIETY;
   PUBLIC SELF; PRIVATE; AGE; LONELINESS; DEPRESSION; DISORDERS
AB The aim of this study was to examine the association between self-consciousness and internalizing problems in adolescents, and to analyze moderating effects of family dimension. Research sample included 294 adolescents aged 14 - 21 years. Respondents completed the UCLA Loneliness Scale (Russel, 1996), the Scale of Social Anxiety and Stage-fright (Kondas, 1978), The Self-Consciousness Scale (Fennigstein et al., 1975), The Family Adaptability and Cohesion Evaluation Scale (Olson, 2010) and Family Communication Scale (Olson & Barnes, 2010). Direct association between self-consciousness and internalizing symptoms was not found. However, results confirmed the moderating effect of family dimensions. Family cohesion moderates the relationship between private self-consciousness and loneliness; and public self-consciousness and social anxiety in boys. Family communication and adaptability moderates the relationship between public self-consciousness and social anxiety in girls. Findings indicate that family relations may serve either a risk or protective role in association with adolescent maladjustment, dependent on the family dimension and gender.
C1 [Sebokova, Gabriela; Popelkova, Marta] Constantine Philosopher Univ Nitra, Fac Social Sci & Hlth Care, Dept Psychol Sci, Kraskova 1, Nitra 94974, Slovakia.
RP Sebokova, G (reprint author), Constantine Philosopher Univ Nitra, Fac Social Sci & Hlth Care, Dept Psychol Sci, Kraskova 1, Nitra 94974, Slovakia.
EM gsebokova@ukf.sk; mpopelkova@ukf.sk
RI Sebokova, Gabriela/AAD-4874-2019
FU grant agency VEGA - Family system and interactive strategies of
   adolescents in the terms of personal and psychosocial factors
   [1/0903/13]
FX The article was written within the scope of the grant agency VEGA -
   Family system and interactive strategies of adolescents in the terms of
   personal and psychosocial factors (project No. 1/0903/13).
NR 58
TC 4
Z9 4
U1 0
U2 12
PU SLOVAK ACAD SCIENCES INST EXPERIMENTAL PSYCHOLOGY
PI BRATISLAVA
PA DUBRAVSKA CESTA 9, 813 64 BRATISLAVA, SLOVAKIA
SN 0039-3320
J9 STUD PSYCHOL
JI Studia Psychol.
PY 2016
VL 58
IS 2
BP 105
EP 121
DI 10.21909/sp.2016.02.710
PG 17
WC Psychology, Multidisciplinary
SC Psychology
GA DP9YM
UT WOS:000378854000002
OA DOAJ Gold
DA 2020-02-16
ER

PT J
AU Ren, YG
   Wyver, S
AF Ren, Yonggang
   Wyver, Shirley
TI Bilingualism and Development of Social Competence of English Language
   Learners: A Review
SO CHILD STUDIES IN ASIA-PACIFIC CONTEXT
LA English
DT Review
DE immigrant children; social competence; English; heritage languages
ID IMMIGRANT CHILDREN; MENTAL-HEALTH; AMERICAN; ADOLESCENTS; ADJUSTMENT
AB To help define future research direction and enhance educational service for children from Asian and Latino immigrant backgrounds, this review examines research investigating social competence with reference to host and heritage language skills. A targeted search obtained 14 peer-reviewed studies published from 1994 to 2014 focusing on children aged from birth to 12 years. Social competence is mainly measured by four dimensions: externalizing behaviours, internalizing behaviours, social skills and relationships with others. The evidence suggests that English proficiency levels are positively associated with social skills and parent-child relationships are of higher quality when parent-child heritage language difference is minimal. However the findings are mixed regarding how English levels are associated with externalizing, internalizing behaviours and relationships with others and how heritage language levels are associated with social competence. This review makes a set of recommendations for future research including assessment of participants' language proficiency with language tests and examination of emotional factors in the relationship between English and social competence. The implications of the findings are also discussed for educators.
C1 [Ren, Yonggang; Wyver, Shirley] Macquarie Univ, Sydney, NSW 2109, Australia.
RP Ren, YG (reprint author), Macquarie Univ, Fac Human Sci, Inst Early Childhood, Sydney, NSW 2109, Australia.
EM yonggang.ren@mq.edu.au
FU Macquarie University Research Excellency Scholarship
FX This research was supported by Macquarie University Research Excellency
   Scholarship.
NR 50
TC 0
Z9 0
U1 0
U2 15
PU KOREAN ASSOC CHILD STUDIES
PI SEOUL
PA KOREAN ASSOC CHILD STUDIES, SEOUL, 00000, SOUTH KOREA
SN 2288-601X
J9 CHILD STUD ASIA-PAC
JI Child Stud. Asia-Pac. Context
PY 2016
VL 6
IS 1
BP 17
EP 29
DI 10.5723/csac.2016.6.1.017
PG 13
WC Family Studies
SC Family Studies
GA DP1PU
UT WOS:000378262700002
OA Bronze
DA 2020-02-16
ER

PT J
AU Fenerci, RLB
   Chu, AT
   DePrince, AP
AF Fenerci, Rebecca L. Babcock
   Chu, Ann T.
   DePrince, Anne P.
TI Intergenerational Transmission of Trauma-Related Distress: Maternal
   Betrayal Trauma, Parenting Attitudes, and Behaviors
SO JOURNAL OF AGGRESSION MALTREATMENT & TRAUMA
LA English
DT Article
DE Betrayal trauma; child abuse; development of psychopathology;
   intergenerational transmission of trauma; maltreatment; parent-child
   relationships; parenting
ID STRESS; STYLES
AB The purpose of this study was to elucidate mechanisms involved in the intergenerational transmission of trauma-related distress. This study investigated whether betrayal trauma (BT; abuse by a person close to the victim) and specific parenting attitudes and behaviors among mothers with child abuse histories predicted internalizing and externalizing symptoms in their children. Mothers and children (ages 7-11) were recruited for a project on parenting and stress (N = 72). Maternal betrayal trauma predicted both internalizing (beta = 0.33, p < .01) and externalizing symptoms (beta = 0.25, p < .05) even when controlling for mothers' trauma-related symptoms. Negative attitudes toward limit setting predicted externalizing symptoms (beta = -0.33, p < .05). Poorer communication (beta = -0.39, p < .05) but higher parenting satisfaction (beta = 0.38, p < .01) predicted internalizing symptoms. These findings demonstrate the importance of assessing maternal trauma and parenting characteristics as part of interventions with symptomatic children.
C1 [Fenerci, Rebecca L. Babcock; Chu, Ann T.; DePrince, Anne P.] Univ Denver, Dept Psychol, 2155 S Race St, Denver, CO 80208 USA.
RP Fenerci, RLB (reprint author), Univ Denver, Dept Psychol, 2155 S Race St, Denver, CO 80208 USA.
EM rbabcoc2@du.edu
FU University of Denver Graduate Affairs Committee Research Grant; Denver
   University Psychology Department funds
FX This project was funded through a University of Denver Graduate Affairs
   Committee Research Grant (to Ann T. Chu) as well as through Denver
   University Psychology Department funds (Anne P. DePrince).
NR 34
TC 7
Z9 7
U1 0
U2 10
PU ROUTLEDGE JOURNALS, TAYLOR & FRANCIS LTD
PI ABINGDON
PA 2-4 PARK SQUARE, MILTON PARK, ABINGDON OX14 4RN, OXON, ENGLAND
SN 1092-6771
EI 1545-083X
J9 J AGGRESS MALTREAT T
JI J. Aggress. Maltreatment Trauma
PY 2016
VL 25
IS 4
BP 382
EP 399
DI 10.1080/10926771.2015.1129655
PG 18
WC Psychology, Clinical; Criminology & Penology; Family Studies; Psychiatry
SC Psychology; Criminology & Penology; Family Studies; Psychiatry
GA DO3SI
UT WOS:000377701400004
DA 2020-02-16
ER

PT J
AU Krauss, LA
   Wilson, CK
   Padron, E
   Samuelson, KW
AF Krauss, Lily A.
   Wilson, Christina K.
   Padron, Elena
   Samuelson, Kristin W.
TI Maternal Trauma and Children's Functioning: The Role of Kinship Social
   Support
SO JOURNAL OF AGGRESSION MALTREATMENT & TRAUMA
LA English
DT Article
DE Diversity; externalizing behaviors; intergenerational transmission of
   trauma; internalizing behaviors; kinship social support;
   multiculturalism; PTSD; trauma
ID POSTTRAUMATIC-STRESS-DISORDER; PSYCHOMETRIC PROPERTIES; PSYCHOLOGICAL
   TRAUMA; COMMUNITY VIOLENCE; MEXICAN-AMERICANS; DOMESTIC VIOLENCE; PTSD;
   RISK; EXPOSURE; RESILIENCE
AB Although research has documented the detrimental effects of maternal trauma on child behavior (Lambert, Holzer, & Hasbun, 2014), the role of extended family support in potentially mitigating the effects of intergenerational transmission of trauma is not clearly understood. With a diverse community sample of 52 trauma-exposed mothers and their children between the ages of 7 and 12, we investigated relationships between kinship social support, maternal trauma exposure severity, maternal posttraumatic stress disorder (PTSD) symptom severity, and child behavioral problems. Results showed that kinship social support was negatively related to maternal trauma exposure severity, maternal PTSD symptom severity, child internalizing behaviors, and child externalizing behaviors. Additionally, kinship social support moderated the relationship between maternal trauma exposure severity and child internalizing behaviors. These results have implications in the implementation of interventions aimed at supporting diverse families facing trauma that incorporate extended family networks.
C1 [Krauss, Lily A.; Padron, Elena] Alliant Int Univ, Calif Sch Profess Psychol, Dept Clin Psychol, San Francisco, CA USA.
   [Wilson, Christina K.] Atlanta VA Med Ctr, Atlanta, GA USA.
   [Samuelson, Kristin W.] Univ Colorado, Dept Psychol, Colorado Springs, CO 80933 USA.
RP Samuelson, KW (reprint author), Univ Colorado, 1420 Austin Bluffs Pkwy, Colorado Springs, CO 80918 USA.
EM ksamuel3@uccs.edu
NR 40
TC 2
Z9 2
U1 0
U2 10
PU ROUTLEDGE JOURNALS, TAYLOR & FRANCIS LTD
PI ABINGDON
PA 2-4 PARK SQUARE, MILTON PARK, ABINGDON OX14 4RN, OXON, ENGLAND
SN 1092-6771
EI 1545-083X
J9 J AGGRESS MALTREAT T
JI J. Aggress. Maltreatment Trauma
PY 2016
VL 25
IS 4
BP 421
EP 435
DI 10.1080/10926771.2016.1145161
PG 15
WC Psychology, Clinical; Criminology & Penology; Family Studies; Psychiatry
SC Psychology; Criminology & Penology; Family Studies; Psychiatry
GA DO3SI
UT WOS:000377701400006
DA 2020-02-16
ER

PT J
AU Rissling, JK
   Ronniger, P
   Petermann, F
   Melzer, J
AF Rissling, Julia-Katharina
   Ronniger, Pola
   Petermann, Franz
   Melzer, Jessica
TI Psychosocial Stress at Specific Language Impairment
SO KINDHEIT UND ENTWICKLUNG
LA German
DT Article
DE developmental disorders; specific language impairment (SLI);
   psychosocial stress; stress in families; parent stress
ID EXECUTIVE FUNCTION BEHAVIORS; DEVELOPMENTAL DISORDERS; CHILDREN; SLI;
   DIFFICULTIES; ADOLESCENTS; COMPETENCE; CHILDHOOD; ATTENTION; HISTORY
AB With a prevalence of 5-8%, specific developmental disorders of speech and language are among the most common developmental disorders. Impaired language skills strongly influence other areas of development. Owing to the essential importance of language abilities for different aspects of life, developmental language disorders impair not only the educational but also the social and emotional development of children and they continue into adolescence and adulthood. Not only the affected children and adolescents themselves, but also their families are heavily strained by social impairments and mental health problems. This paper gives an overview of the psychosocial stress in affected children and adolescents and their families. It is assumed that about 30% of children with developmental language disorders meet other psychiatric diagnoses, too. They are at increased risk for comorbid internalizing and externalizing disorders. Thus, children with developmental language impairments more often show attention deficits, emotional problems, and aggressive behavior. Furthermore, their higher risk for difficulties with peers becomes increasingly more important in adolescence. The affected children and adolescents have difficulties in building friendships and are more often victims of defamation (bullying) than their peers. In comparison with the general population, parents of children with developmental language disorders show higher values in stress and depression. These higher values are particularly affected by the lack of acceptance and support by the social environment. Moreover, mothers of children with developmental language impairments show more disappointment and feelings of aggression based on the developmental problems of their children. Additionally, conflicts occur more frequently in these families. Possible causes of psychosocial stress in developmental language disorders are discussed. For example, possible causes of emotional problems in children with developmental language disorders are difficulties in the control of emotional processes, frequent failure, frustration, a lack of acceptance of schoolmates, low joy for learning, and reduced belief in their own competence. There are not enough therapeutic services adapted to the particular situation of the affected children, and most of them are based on written or oral language. The additional emotional and behavioral problems, as well as problems with peers, in children and adolescents with developmental language disorders require speech therapy as well as psychotherapeutic treatments to ensure optimal support. Moreover, work with parents should be implemented, and parent training appears to be particularly effective. Future research should investigate the association between the severity and extent of symptoms, the psychosocial stress of affected children, and the strain of their parents.
C1 [Rissling, Julia-Katharina; Ronniger, Pola; Petermann, Franz; Melzer, Jessica] Univ Bremen, Zentrum Klin Psychol & Rehabil, Grazer Str 6, D-28359 Bremen, Germany.
RP Rissling, JK (reprint author), Univ Bremen, Zentrum Klin Psychol & Rehabil, Grazer Str 6, D-28359 Bremen, Germany.
EM julia.rissling@uni-bremen.de
NR 64
TC 10
Z9 10
U1 3
U2 49
PU HOGREFE & HUBER PUBLISHERS
PI GOTTINGEN
PA MERKELSTR 3, D-37085 GOTTINGEN, GERMANY
SN 0942-5403
EI 2190-6246
J9 KINDH ENTWICKL
JI Kindh. Entwickl.
PY 2016
VL 25
IS 3
BP 145
EP 152
DI 10.1026/0942-5403/a000198
PG 8
WC Psychology, Developmental
SC Psychology
GA DN6VR
UT WOS:000377215100003
DA 2020-02-16
ER

PT J
AU Smokowski, PR
   Guo, SY
   Wu, Q
   Evans, CBR
   Cotter, KL
   Bacallao, M
AF Smokowski, Paul R.
   Guo, Shenyang
   Wu, Qi
   Evans, Caroline B. R.
   Cotter, Katie L.
   Bacallao, Martica
TI Evaluating Dosage Effects for the Positive Action Program: How
   Implementation Impacts Internalizing Symptoms, Aggression, School
   Hassles, and Self-Esteem
SO AMERICAN JOURNAL OF ORTHOPSYCHIATRY
LA English
DT Article
ID RANDOMIZED CONTROLLED-TRIAL; CHARACTER DEVELOPMENT; PROPENSITY SCORE;
   SUBSTANCE USE; MATCHED-PAIR; LOW-INCOME; BEHAVIORS; STUDENTS; URBAN;
   PREVENTION
AB Positive Action (PA) is a school-based intervention for elementary-, middle-, and high-school students that aims to decrease problem behaviors (e.g., violence, substance use) and increase positive behaviors (e.g., academic achievement, school engagement). PA has a long history of documented success achieving these aims, making it an Evidence Based Practice (EBP). Intervention research on EBP's has established the importance of implementation fidelity, especially with regard to program dosage; failure to properly implement an EBP can have negative consequences on targeted outcomes, especially if participants are exposed to a low dosage of the program (e.g., fewer lessons than specified). Much of the current research on PA has neglected to examine how program dosage impacts PA's effect on targeted outcomes. Using propensity score models, multiple imputation, and a 2-level hierarchical linear model, the current study fills this gap and examines how different dosages of PA as measured by years participating in PA and number of PA lessons, impacts adolescent internalizing symptoms, aggression, perceptions of school hassles, and self-esteem over a 3-year period. The current sample included middle school students in grades 6, 7, and 8 (N = 5,894). The findings indicate that students who received 3 years of the PA intervention and a high number of PA lessons had a significantly higher self-esteem score than those who received 0 years of PA or zero lessons. Participants who received 1 year of PA also reported significantly lower school hassle scores than those who received 0 years. Dosage had no statistically significant effects on aggression or internalizing score. Implications are discussed.
C1 [Smokowski, Paul R.; Wu, Qi; Evans, Caroline B. R.] Univ N Carolina, North Carolina Acad Ctr Excellence Youth Violence, Chapel Hill, NC 27515 USA.
   [Smokowski, Paul R.; Evans, Caroline B. R.; Bacallao, Martica] Univ Kansas, Sch Social Welf, 1545 Lilac Lane, Lawrence, KS 66045 USA.
   [Guo, Shenyang] Washington Univ, Dept Social Work, St Louis, MO 63130 USA.
   [Cotter, Katie L.] Arizona State Univ, Dept Social Work, Tempe, AZ 85287 USA.
RP Smokowski, PR (reprint author), Univ Kansas, Sch Social Welf, 1545 Lilac Lane, Lawrence, KS 66045 USA.
EM smokowski@ku.edu
RI Berger, Emily/N-7268-2017; Wu, Qi/F-5347-2018
OI Stalker, Katie/0000-0003-2857-0868
FU U.S. Centers for Disease Control and Prevention's National Center for
   Injury Prevention and ControlUnited States Department of Health & Human
   ServicesCenters for Disease Control & Prevention - USA [5 U01
   CE001948-03]
FX Funding for this research was provided through a cooperative agreement
   with the U.S. Centers for Disease Control and Prevention's National
   Center for Injury Prevention and Control (5 U01 CE001948-03).
NR 27
TC 7
Z9 7
U1 0
U2 11
PU AMER PSYCHOLOGICAL ASSOC
PI WASHINGTON
PA 750 FIRST ST NE, WASHINGTON, DC 20002-4242 USA
SN 0002-9432
EI 1939-0025
J9 AM J ORTHOPSYCHIAT
JI Am. J. Orthopsychiatr.
PY 2016
VL 86
IS 3
BP 310
EP 322
DI 10.1037/ort0000167
PG 13
WC Psychiatry; Social Work
SC Psychiatry; Social Work
GA DN2XM
UT WOS:000376926300006
PM 26950079
DA 2020-02-16
ER

PT J
AU Leijten, P
   Raaijmakers, MAJ
   de Castro, BO
   Matthys, W
AF Leijten, Patty
   Raaijmakers, Maartje A. J.
   de Castro, Bram Orobio
   Matthys, Walter
TI Ethnic Differences in Problem Perception: Immigrant Mothers in a
   Parenting Intervention to Reduce Disruptive Child Behavior
SO AMERICAN JOURNAL OF ORTHOPSYCHIATRY
LA English
DT Article
ID ATTENTION-DEFICIT/HYPERACTIVITY DISORDER; DIFFICULTIES QUESTIONNAIRE;
   MENTAL-HEALTH; PSYCHOMETRIC PROPERTIES; ANTISOCIAL-BEHAVIOR; CONDUCT
   PROBLEMS; PERCEIVED NEED; YOUNG-CHILDREN; SERVICE USE; STRENGTHS
AB Ethnic minority families in Europe are underrepresented in mental health care-a profound problem for clinicians and policymakers. One reason for their underrepresentation seems that, on average, ethnic minority families tend to perceive externalizing and internalizing child behavior as less problematic. There is concern that this difference in problem perception might limit intervention effectiveness. We tested the extent to which ethnic differences in problem perception exist when ethnic minority families engage in mental health service and whether lower levels of problem perception diminish parenting intervention effects to reduce disruptive child behavior. Our sample included 136 mothers of 3- to 8-year-olds (35% female) from the 3 largest ethnic groups in the Netherlands (43% Dutch; 35% Moroccan; 22% Turkish). Mothers reported on their child's externalizing and internalizing behavior and their perception of this behavior as problematic. They were then randomly assigned to the Incredible Years parenting intervention or a wait list control condition. We contrasted maternal reports of problem perception to teacher reports of the same children. Moroccan and Turkish mothers, compared with Dutch mothers, perceived similar levels of child behavior problems as less problematic, and as causing less impairment and burden. Teacher problem perception did not vary across children from different ethnic groups. Importantly, maternal problem perception did not affect parenting intervention effectiveness to reduce disruptive child behavior. Our findings suggest that ethnic differences in problem perception exist once families engage in treatment, but that lower levels of problem perception do not diminish treatment effects.
C1 [Leijten, Patty; Raaijmakers, Maartje A. J.; de Castro, Bram Orobio] Univ Utrecht, Dept Dev Psychol, NL-3508 TC Utrecht, Netherlands.
   [Matthys, Walter] Univ Utrecht, Dept Child & Adolescent Studies, NL-3508 TC Utrecht, Netherlands.
   [Leijten, Patty] Univ Oxford, Dept Social Policy & Intervent, Ctr Evidence Based Intervent, Oxford OX1 2JD, England.
   [Leijten, Patty] Univ Amsterdam, Res Inst Child Dev & Educ, NL-1012 WX Amsterdam, Netherlands.
RP Leijten, P (reprint author), Nieuwe Achtergracht 127, NL-1018 WS Amsterdam, Netherlands.
EM patty.leijten@spi.ox.ac.uk
RI De Castro, Bram Orobio/A-8942-2008
OI De Castro, Bram Orobio/0000-0001-5110-6153
FU Netherlands Organisation for Health Research and Development
   (ZonMw)Netherlands Organization for Health Research and Development
   [157003007]
FX This work is financed by the Netherlands Organisation for Health
   Research and Development (ZonMw; Grant 157003007). Maartje Raaijmakers
   is involved in the dissemination and implementation of the Incredible
   Years parenting program in the Netherlands.
NR 36
TC 1
Z9 1
U1 3
U2 22
PU AMER PSYCHOLOGICAL ASSOC
PI WASHINGTON
PA 750 FIRST ST NE, WASHINGTON, DC 20002-4242 USA
SN 0002-9432
EI 1939-0025
J9 AM J ORTHOPSYCHIAT
JI Am. J. Orthopsychiatr.
PY 2016
VL 86
IS 3
BP 323
EP 331
DI 10.1037/ort0000142
PG 9
WC Psychiatry; Social Work
SC Psychiatry; Social Work
GA DN2XM
UT WOS:000376926300007
PM 26866477
OA Green Published
DA 2020-02-16
ER

PT J
AU Dimitrova, R
   Chasiotis, A
   van de Vijver, F
AF Dimitrova, Radosveta
   Chasiotis, Athanasios
   van de Vijver, Fons
TI Adjustment Outcomes of Immigrant Children and Youth in Europe
SO EUROPEAN PSYCHOLOGIST
LA English
DT Article
DE migration morbidity; immigrant paradox; immigrant children and youth;
   Europe; meta-analysis
ID ETHNIC-MINORITY; MENTAL-HEALTH; PERCEIVED DISCRIMINATION; SOCIAL
   RELATIONSHIPS; BEHAVIORAL-PROBLEMS; EARLY ADOLESCENTS; GREEK CHILDREN;
   MEDIATING ROLE; SCHOOL; ACCULTURATION
AB Compared to natives, immigrants have been reported to display either more (migration morbidity) or fewer (immigrant paradox) adjustment problems. We examined these two perspectives using a meta-analysis from 51 studies (N = 224,197), reporting internalizing, externalizing, and academic outcomes among immigrant children and youth in Europe. Overall, migration morbidity was better supported than the immigrant paradox. Migration morbidity was supported for (a) externalizing outcomes in Northern Europe and adolescent samples; (b) academic outcomes for low SES and fewer girls across samples; (c) internalizing outcomes in Western Europe and preadolescent samples. Cultural diversity and long-term residence of immigrants are favorable factors for the paradox in externalizing outcomes, whereas immigrant family reunion was predictive for the paradox in internalizing and academic outcomes. Implications for future research and policy are discussed.
C1 [Dimitrova, Radosveta] Stockholm Univ, Dept Psychol, Frescati Hagv 14, SE-10691 Stockholm, Sweden.
   [Chasiotis, Athanasios] Tilburg Univ, Sch Social & Behav Sci, Babylon Ctr Study Multicultural Soc, NL-5000 LE Tilburg, Netherlands.
   [van de Vijver, Fons] Tilburg Univ, Dept Culture Studies, NL-5000 LE Tilburg, Netherlands.
RP Dimitrova, R (reprint author), Stockholm Univ, Dept Psychol, Frescati Hagv 14, SE-10691 Stockholm, Sweden.
EM radosveta.dimitrova@psychology.su.se
RI van de Vijver, Fons/A-4317-2012
OI van de Vijver, Fons/0000-0003-0220-2485; Dimitrova,
   Radosveta/0000-0003-3773-8482
FU COFAS Forte Marie Curie grant (Forte Projekt) [2013-2669]
FX The authors would like to acknowledge COFAS Forte Marie Curie grant
   (Forte Projekt 2013-2669) to the first author, Dr. Cynthia Garcia Coll
   for her initial feedback in conceiving the paper, and Kai Uwe Dworschak
   and Rebecca Rehm for their help in data coding.
NR 97
TC 37
Z9 37
U1 2
U2 34
PU HOGREFE & HUBER PUBLISHERS
PI KIRKLAND
PA PO BOX 2487, KIRKLAND, WA 98083-2487 USA
SN 1016-9040
EI 1878-531X
J9 EUR PSYCHOL
JI Eur. Psychol.
PY 2016
VL 21
IS 2
BP 150
EP 162
DI 10.1027/1016-9040/a000246
PG 13
WC Psychology, Multidisciplinary
SC Psychology
GA DN5KF
UT WOS:000377105000006
DA 2020-02-16
ER

PT J
AU Albicini, M
   McKinlay, A
AF Albicini, Michelle
   McKinlay, Audrey
TI Internalizing disorders in adults with a history of childhood traumatic
   brain injury
SO BRAIN INJURY
LA English
DT Meeting Abstract
C1 [Albicini, Michelle] Monash Univ, Melbourne, Vic 3004, Australia.
   [McKinlay, Audrey] Univ Melbourne, Melbourne, Vic, Australia.
NR 0
TC 0
Z9 0
U1 0
U2 0
PU TAYLOR & FRANCIS INC
PI PHILADELPHIA
PA 530 WALNUT STREET, STE 850, PHILADELPHIA, PA 19106 USA
SN 0269-9052
EI 1362-301X
J9 BRAIN INJURY
JI Brain Inj.
PY 2016
VL 30
IS 5-6
MA 0090
BP 509
EP 509
PG 1
WC Neurosciences; Rehabilitation
SC Neurosciences & Neurology; Rehabilitation
GA DM5KP
UT WOS:000376388200070
DA 2020-02-16
ER

PT J
AU Hummel, AC
   Kiel, EJ
AF Hummel, Alexandra C.
   Kiel, Elizabeth J.
TI Factors Influencing Maternal Behavioral Adaptability: Maternal
   Depressive Symptoms and Child Negative Affect
SO JOURNAL OF EXPERIMENTAL PSYCHOPATHOLOGY
LA English
DT Article
DE maternal depression; parenting; negative affect; toddlerhood;
   adaptability
ID PARENTING BEHAVIOR; MOTHERS; PREDICTORS; PSYCHOPATHOLOGY; ANXIETY;
   TRANSMISSION; TEMPERAMENT; INHIBITION; MECHANISMS; MODERATORS
AB In early childhood, parents play an important role in children's socioemotional development. As such, parent training is a central component of many psychological interventions for young children (Reyno & McGrath, 2006). Maternal depressive symptoms have consistently been linked to maladaptive parenting behaviors (e.g., disengagement, intrusiveness), as well as to lower parent training efficacy in the context of child psychological intervention, suggesting that mothers with higher symptomatology may be less able to be adapt their behavior according to situational demands. The goal of the current study was to examine both maternal and child factors that may influence maternal behavioral adaptability. Ninety-one mothers and their toddlers (M = 23.93 months, 59% male) participated in a laboratory visit during which children engaged in a variety of novelty episodes designed to elicit individual differences in fear/withdrawal behaviors. Mothers also completed a questionnaire battery. Maternal behavioral adaptability was operationalized as the difference in scores for maternal involvement, comforting, and protective behavior between episodes in which mothers were instructed to refrain from interaction and those in which they were instructed to act naturally. Results indicated that when children displayed high levels of negative affect in the restricted episodes, mothers with higher levels of depressive symptoms were less able to adapt their involved behavior because they exhibited low rates of involvement across episodes regardless of instruction given. The current study serves as an intermediary step in understanding how maternal depressive symptoms may influence daily interactions with their children as well as treatment implementation and outcomes, and provides initial evidence that maternal internalizing symptoms may contribute to lower behavioral adaptability in the context of certain child behaviors due to consistent low involvement. (C) Copyright 2015 Textrum Ltd. All rights reserved.
C1 [Hummel, Alexandra C.; Kiel, Elizabeth J.] Miami Univ, Oxford, OH 45056 USA.
RP Hummel, AC (reprint author), Miami Univ, Dept Psychol, Oxford, OH 45056 USA.
EM hummelac@miamioh.edu
FU National Institute of Mental HealthUnited States Department of Health &
   Human ServicesNational Institutes of Health (NIH) - USANIH National
   Institute of Mental Health (NIMH) [F31 MH077385, R01 MH075750];
   University of Missouri Department of Psychology Sciences Dissertation
   Grant
FX The project from which these data were derived was supported, in part,
   by a National Research Service Award from the National Institute of
   Mental Health (F31 MH077385) and a University of Missouri Department of
   Psychology Sciences Dissertation Grant granted to the second author, and
   a grant to Kristin Buss from the National Institute of Mental Health
   (R01 MH075750). Portions of this project were presented at the annual
   conference for the Association for Behavioral and Cognitive Therapies in
   Nashville, TN (November, 2013). We express our appreciation to the
   families who participated in this project.
NR 42
TC 0
Z9 0
U1 0
U2 4
PU TEXTRUM
PI LONDON
PA 145-157 ST JOHN ST, STE 13719, 2 FL, LONDON, EC1V 4PY, ENGLAND
SN 2043-8087
J9 J EXP PSYCHOPATHOL
JI J. Exp. Psychopathol.
PY 2016
VL 7
IS 1
BP 129
EP 142
DI 10.5127/jep.046214
PG 14
WC Psychology, Clinical; Psychiatry
SC Psychology; Psychiatry
GA DN1TQ
UT WOS:000376848700009
PM 29576864
OA Green Accepted, Bronze
DA 2020-02-16
ER

PT J
AU Tirkkonen, T
   Joskitt, L
   Kunelius, A
   Huhtaniska, M
   Ebeling, H
   Moilanen, I
AF Tirkkonen, Tiina
   Joskitt, Leena
   Kunelius, Anne
   Huhtaniska, Marika
   Ebeling, Hanna
   Moilanen, Irma
TI Twinship as a protective factor against behavioural and emotional
   problems at preschool age
SO EARLY CHILD DEVELOPMENT AND CARE
LA English
DT Article
DE attachment; twins; preschooler; emotional problems; behavioural
   problems; CBCL
ID LOW-INCOME FAMILIES; INTERNALIZING PROBLEMS; EARLY-CHILDHOOD;
   DEVELOPMENTAL TRAJECTORIES; EXTERNALIZING BEHAVIOR; PROSPECTIVE
   COMMUNITY; STRANGE SITUATION; ATTACHMENT; PSYCHOPATHOLOGY; TEMPERAMENT
AB Early attachment has both protective and risk factors as regards later mental health. In Finland, insecure-avoidant-type attachment is overrepresented. Does this indicate a risk for emotional and behavioural problems at preschool age? In this study, we examined and compared the association between attachment and mental health in Finnish singletons and twins. The attachment of 27 singletons and 58 twins with both parents had previously been examined at the age of 18 months using Preschool Assessment of Attachment criteria. At the age of 4, the children's emotional and behavioural symptoms were assessed using Child Behavior Checklist questionnaires reported by parents. The mothers and fathers reported significantly more behavioural and emotional problems at preschool age in singletons than in twins. Insecure-avoidant-type attachment to the mother was significantly associated with higher scores concerning withdrawal, somatic problems and total internalising symptoms among singleton preschoolers, whereas among twins, no such correlations were observed. The results thus suggest that twinship is a protective factor in the trajectory from toddler avoidant attachment to internalising problems at preschool age.
C1 [Tirkkonen, Tiina; Joskitt, Leena; Kunelius, Anne; Huhtaniska, Marika; Ebeling, Hanna; Moilanen, Irma] Univ Oulu, Child Psychiat, PEDEGO Res Unit, Oulu, Finland.
   [Tirkkonen, Tiina; Joskitt, Leena; Kunelius, Anne; Huhtaniska, Marika; Ebeling, Hanna; Moilanen, Irma] Univ Hosp Oulu, Clin Child Psychiat, Oulu, Finland.
RP Tirkkonen, T (reprint author), Univ Oulu, Child Psychiat, PEDEGO Res Unit, Oulu, Finland.; Tirkkonen, T (reprint author), Univ Hosp Oulu, Clin Child Psychiat, Oulu, Finland.
EM tiina.tirkkonen@medifamilia.fi
FU Research Academy of Finland; Finnish Child Psychiatric Research
   Foundation; Alma and KA Snellman Foundation; Oulu, Finland
FX This work was supported by the Research Academy of Finland (PI: I.
   Moilanen), the Finnish Child Psychiatric Research Foundation (T.
   Tirkkonen) and Alma and KA Snellman Foundation, Oulu, Finland (T.
   Tirkkonen).
NR 53
TC 0
Z9 0
U1 1
U2 8
PU ROUTLEDGE JOURNALS, TAYLOR & FRANCIS LTD
PI ABINGDON
PA 2-4 PARK SQUARE, MILTON PARK, ABINGDON OX14 4RN, OXON, ENGLAND
SN 0300-4430
EI 1476-8275
J9 EARLY CHILD DEV CARE
JI Early Child Dev. Care
PY 2016
VL 186
IS 6
BP 863
EP 878
DI 10.1080/03004430.2015.1066783
PG 16
WC Education & Educational Research; Psychology, Developmental
SC Education & Educational Research; Psychology
GA DL7VZ
UT WOS:000375849600002
DA 2020-02-16
ER

PT J
AU Carrasco, MA
   Holgado-Tello, FP
   Delgado, B
   Gonzalez-Pena, P
AF Carrasco, Miguel A.
   Pablo Holgado-Tello, Francisco
   Delgado, Begona
   Gonzalez-Pena, Paloma
TI Reactive temperament traits and behavioural problems in children: the
   mediating role of effortful control across sex and age
SO EUROPEAN JOURNAL OF DEVELOPMENTAL PSYCHOLOGY
LA English
DT Article
DE Temperament; internalizing problems; externalizing problems;
   self-regulation
ID SELF-REGULATION; INDIVIDUAL-DIFFERENCES; YOUNG-CHILDREN; CHILDHOOD;
   EMOTIONALITY; PERSONALITY; ATTENTION; PSYCHOPATHOLOGY; ANTECEDENTS;
   CONNECTIONS
AB This study examines the mediating role of effortful control between reactive temperament traits (negative affectivity and extraversion) and children's internalizing and externalizing behavioural problems. The sample was composed of 424 non-clinical children from 3 to 6 years of age (60% male). Use of a structural equation model revealed effortful control-mediated relations between reactive temperament traits and behavioural problems. Nevertheless, uniquely and directly, negative affect predicted externalizing problems and extraversion predicted internalizing problems. Assessment of invariance by children's sex showed that the mediating role of effortful control tends to be stronger for externalizing problems in boys than in girls. Results showed no significant age differences. According to these results, effortful control as a method of self-regulation seems to be an essential process through which reactive temperament traits affect a child's psychological adjustment.
C1 [Carrasco, Miguel A.; Gonzalez-Pena, Paloma] UNED, Dept Personal Assessment & Psychol Treatments, Fac Psychol, Madrid, Spain.
   [Pablo Holgado-Tello, Francisco] UNED, Dept Methodol Behav Sci, Fac Psychol, Madrid, Spain.
   [Delgado, Begona] UNED, Dept Dev Psychol, Fac Psychol, Madrid, Spain.
RP Holgado-Tello, FP (reprint author), UNED, Dept Methodol Behav Sci, Fac Psychol, Madrid, Spain.
EM pfholgado@psi.uned.es
RI Carrasco, Miguel A./C-6207-2011; Holgado-Tello, Fco. Pablo/Z-5644-2019;
   Delgado, Begona/AAA-2734-2019
OI Carrasco, Miguel A./0000-0003-3282-818X; Holgado-Tello, Fco.
   Pablo/0000-0003-0769-5901; Delgado, Begona/0000-0002-2821-0873
NR 51
TC 2
Z9 2
U1 0
U2 10
PU ROUTLEDGE JOURNALS, TAYLOR & FRANCIS LTD
PI ABINGDON
PA 2-4 PARK SQUARE, MILTON PARK, ABINGDON OX14 4RN, OXON, ENGLAND
SN 1740-5629
EI 1740-5610
J9 EUR J DEV PSYCHOL
JI Eur. J. Dev. Psychol.
PY 2016
VL 13
IS 2
BP 197
EP 212
DI 10.1080/17405629.2015.1083852
PG 16
WC Psychology, Developmental
SC Psychology
GA DL2JY
UT WOS:000375462100006
DA 2020-02-16
ER

PT J
AU Brezinka, V
AF Brezinka, Veronika
TI New Developments in Video Games for Psychotherapy
SO PRAXIS DER KINDERPSYCHOLOGIE UND KINDERPSYCHIATRIE
LA German
DT Article
DE video games; child and adolescent therapy; therapeutic games; mental
   health games
ID COGNITIVE-BEHAVIORAL TREATMENT; TREASURE HUNT; CHILDREN; SPAN
AB A literature survey on new developments in the area of video games and psychotherapy of children and adolescents was conducted. Despite the omnipresence of computers and the internet, development of therapeutic games seems rather slow. The video game Treasure Hunt was introduced in 2008 to support treatment of children with internalizing and externalizing disorders. Camp Cope-A-Lot was developed for treatment of anxious children, whereas the self-help game SPARX is directed at depressed adolescents. Rage-Control is a biofeedback game for children with anger problems. The game Zoo U aims to assess and train social skills of primary school children. Ricky and the Spider for young children with obsessive compulsive disorder is meant to support the cognitive-behavioural treatment of these patients. Clash Back is a French game for adolescents with externalizing problems. Possible reasons for the relatively slow development of therapeutic games are the high methodological demands concerning an evaluation as well as the high costs of game development. Nonetheless, computers and the internet are bound to influence psychotherapy with children and adolescents in the long run.
C1 [Brezinka, Veronika] Psychiat Univ Klin Zurich, Klin Kinder & Jugendpsychiat & Psychotherapie KJP, Spezialsprechstunde Tics & Zwange, Eisengasse 16, CH-8008 Zurich, Switzerland.
RP Brezinka, V (reprint author), Univ Zurich, Zentrum Kinder & Jugendpsychiat, CH-8006 Zurich, Switzerland.
EM veronika.christiaanse-brezinka@uzh.ch
NR 40
TC 0
Z9 0
U1 3
U2 17
PU VANDENHOECK & RUPRECHT GMBH & CO KG
PI GOTTINGEN
PA VIENNA UNIV PRESS, ROBERT BOSCH BREITE 6, D-37079 GOTTINGEN, GERMANY
SN 0032-7034
EI 2196-8225
J9 PRAX KINDERPSYCHOL K
JI Prax. Kinderpsychol. Kinderpsychiatr.
PY 2016
VL 65
IS 2
BP 82
EP 96
DI 10.13109/prkk.2016.65.2.82
PG 15
WC Psychology, Developmental; Psychiatry
SC Psychology; Psychiatry
GA DG4ML
UT WOS:000372046200001
PM 26904927
OA Bronze
DA 2020-02-16
ER

PT J
AU Bruggemann, K
AF Brueggemann, Kai
TI Symptom Severity and the Role of Friendship in Children at a Child
   Guidance Center from Parents' Point of View
SO PRAXIS DER KINDERPSYCHOLOGIE UND KINDERPSYCHIATRIE
LA German
DT Article
DE psychic symptomatic; child guidance center; separation/divorce; peer
   relationship; CBCL
ID ADOLESCENTS; PREVALENCE; DIVORCE; KIGGS; POWER
AB By means of the Child Behavior Checklist (CBCL) it was assessed how much children who are attended to a child guidance center suffer from behavior problems and emotional distress. Furthermore, the interaction between straining and supporting influences was examined. Results show that symptom severity lies in the range of clinical significance. Children of divorced parents show more internalizing as well as externalizing problems than children of nuclear families. High social integration is correlated with lower psychic symptomatic yet, this finding was dependent on family situation: While frequency to meet friends in children from nuclear families was correlated with lower symptomatic, this effect could not be found in children of divorced parents.
RP Bruggemann, K (reprint author), Erziehungs & Familienberatungsstelle Sankt Augus, Wehrfeldstr 2, D-53757 St Augustin, Germany.
EM kai.brueggemann@sankt-augustin.de
NR 57
TC 0
Z9 0
U1 0
U2 1
PU VANDENHOECK & RUPRECHT GMBH & CO KG
PI GOTTINGEN
PA VIENNA UNIV PRESS, ROBERT BOSCH BREITE 6, D-37079 GOTTINGEN, GERMANY
SN 0032-7034
EI 2196-8225
J9 PRAX KINDERPSYCHOL K
JI Prax. Kinderpsychol. Kinderpsychiatr.
PY 2016
VL 65
IS 2
BP 127
EP 142
PG 16
WC Psychology, Developmental; Psychiatry
SC Psychology; Psychiatry
GA DG4ML
UT WOS:000372046200004
PM 26904930
DA 2020-02-16
ER

PT J
AU Alsaied, T
   Marino, BS
   Esbensen, AJ
   Anixt, JS
   Epstein, JN
   Cnota, JF
AF Alsaied, Tarek
   Marino, Bradley S.
   Esbensen, Anna J.
   Anixt, Julia S.
   Epstein, Jeffery N.
   Cnota, James F.
TI Does Congenital Heart Disease Affect Neurodevelopmental Outcomes in
   Children with Down Syndrome?
SO CONGENITAL HEART DISEASE
LA English
DT Article
DE Down Syndrome; Congenital Heart Disease; Neurodevelopmental Outcomes;
   Cardiac Surgery; Developmental Delay; Complete Atrioventricular Septal
   Defect
ID INTELLECTUAL DISABILITY; EXECUTIVE FUNCTION; DEFECTS; INDIVIDUALS;
   TRISOMY-21; NEWBORNS; INFANTS; HISTORY; MOTOR
AB ObjectiveThe impact that congenital heart disease (CHD) has on the neurodevelopment of children with Down syndrome (DS) is unknown and potentially has implications for targeted early intervention. This study assessed the relationship between CHD that required surgery in the first year of life and neurodevelopmental, behavioral and emotional functioning outcomes in children with DS.
   MethodsA retrospective chart review of 1092 children (0-18 years) with DS who visited a single institution from 8/08-8/13 was performed. Children who underwent at least one of nine neurodevelopmental (cognitive, language, developmental) or academic tests were included in the analysis (N=178). Cohort was age-divided into infants/toddlers (0-2 years), preschoolers (3-5 years), and school age/adolescent (6-18 years). Test scores of children with DS who underwent cardiac surgery in the first year of life were compared to children with DS without CHD. T test, chi-square and Mann Whitney U tests were used where appropriate.
   ResultsInfants/toddlers with cardiac surgery had lower scores for receptive (P=.01), expressive (P=.021) and composite language (P<.001) compared to those with no CHD. Preschoolers with cardiac surgery had lower language scores and lower visual motor scores, although not statistically significant. In school age children with cardiac surgery there were no differences in IQ scores, language scores, or academic achievement scores compared to those without CHD. Also at school-age there was no difference in the incidence of ADHD, executive function or on internalizing and externalizing behavior scores.
   ConclusionChildren with DS undergoing cardiac surgery during the first year demonstrated poorer neurodevelopmental outcomes as infants/toddler but had no difference at school age compared to children with DS without CHD. These results will guide early interventions to optimize neurodevelopmental outcomes in children with DS and will help with family counseling after CHD repair.
C1 [Alsaied, Tarek; Cnota, James F.] Cincinnati Childrens Hosp Med Ctr, Inst Heart, 3333 Burnet Ave ML 2003, Cincinnati, OH 45229 USA.
   [Marino, Bradley S.] Ann & Robert H Lurie Childrens Hosp Chicago, Ctr Heart, Chicago, IL 60611 USA.
   [Esbensen, Anna J.; Anixt, Julia S.] Cincinnati Childrens Hosp Med Ctr, Div Dev & Behav Pediat, Cincinnati, OH 45229 USA.
   [Epstein, Jeffery N.] Cincinnati Childrens Hosp Med Ctr, Div Behav Med & Clin Psychol, Cincinnati, OH 45229 USA.
RP Alsaied, T (reprint author), Cincinnati Childrens Hosp Med Ctr, Inst Heart, 3333 Burnet Ave ML 2003, Cincinnati, OH 45229 USA.
EM tarek.alsaied2@cchmc.org
NR 29
TC 10
Z9 11
U1 0
U2 7
PU WILEY
PI HOBOKEN
PA 111 RIVER ST, HOBOKEN 07030-5774, NJ USA
SN 1747-079X
EI 1747-0803
J9 CONGENIT HEART DIS
JI Congenit. Heart Dis.
PD JAN-FEB
PY 2016
VL 11
IS 1
BP 26
EP 33
DI 10.1111/chd.12322
PG 8
WC Cardiac & Cardiovascular Systems
SC Cardiovascular System & Cardiology
GA DF3KD
UT WOS:000371241800004
PM 26914309
OA Bronze
DA 2020-02-16
ER

PT J
AU Punamaki, RL
   Tiitinen, A
   Lindblom, J
   Unkila-Kallio, L
   Flykt, M
   Vanska, M
   Poikkeus, P
   Tulppala, M
AF Punamaki, Raija-Leena
   Tiitinen, Aila
   Lindblom, Jallu
   Unkila-Kallio, Leila
   Flykt, Marjo
   Vanska, Mervi
   Poikkeus, Piia
   Tulppala, Maija
TI Mental health and developmental outcomes for children born after ART: a
   comparative prospective study on child gender and treatment type
SO HUMAN REPRODUCTION
LA English
DT Article
DE ART; IVF; ICSI; cognitive development; social development; mental
   health; school-age children
[truncated: 1,309,942 more chars]
