# Supplementary material for: Mapping Phenomena Relevant to Adolescent Emotion Regulation: A Text-Mining Systematic Review
Source: Adolesc Res Rev. 2021 May 21;7(1):127–39. doi: 10.1007/s40894-021-00160-7 (PMC8138847; doi:10.1007/s40894-021-00160-7)
Supplement: Supplementary file 1 — Supplementary file1 (ZIP 54379 kb) [file 40894_2021_160_MOESM1_ESM.zip › veni_sysrev-master/recs/savedrecs9.txt]

FN Clarivate Analytics Web of Science
VR 1.0
PT J
AU Parco, DA
   Jo, PSB
AF Alarcon Parco, Danitsa
   Barrig Jo, Patricia S.
TI INTERNALIZING AND EXTERNALIZING BEHAVIOR IN ADOLESCENTS
SO LIBERABIT-REVISTA DE PSICOLOGIA
LA Spanish
DT Article
DE Internalizing behavior; externalizing behavior; adolescents
ID PSYCHOPATHOLOGY; COUNTRIES; DISORDERS; CHILDHOOD; GENDER
AB Adolescence is a period of rapid changes in all aspects of human development. It is at this stage that difficulties and mental health problems occur more often. The purpose of the study was to identify both internalizing and externalizing behavior reported by adolescent in high school. The sample was composed by 298 participants between 12 and 18 years old (M = 14.98, SD = 1.28), of both sexes, (54.4 % women) from two public educational institutions where the majority was enrolled in the 4th year of high school (33.6 %). The sample was selected in a non-probabilistic manner for convenience, and all the participants were informed of the purpose and activities of the study, of the voluntary nature of their participation, and of the care to preserve the anonymity and confidentiality of all data collected. We used the self-report of young people between 11 and 18 years old (YSR 11-18, Achenbach and Rescorla, 2001) to identify the internalizing and externalizing behavior and their respective dimensions. The results show significant differences according to sex. Women scored higher than men in anxiety-depression, somatic complaints, attention problems, and internalizing behavior; while men scored higher in breaking the rules, and externalizing behavior.
C1 [Alarcon Parco, Danitsa; Barrig Jo, Patricia S.] Univ San Martin de Porres, Lima, Peru.
RP Parco, DA (reprint author), Univ San Martin de Porres, Lima, Peru.
EM dalarconp@usmp.pe; pbarrigi@usmp.pe
NR 30
TC 3
Z9 3
U1 1
U2 8
PU UNIV SAN MARTIN PORRES, FAC CIENCIAS COMUNICACION TURISMO & PSICOLOGIA
PI LIMA
PA AVE TOMAS MARSANO 242, ANEXOS 2037 SURQUILLO, LIMA, 36, PERU
SN 1729-4827
EI 2223-7666
J9 LIBERABIT-LIMA
JI Liberabit
PD JUL-DEC
PY 2015
VL 21
IS 2
BP 253
EP 259
PG 7
WC Psychology, Multidisciplinary
SC Psychology
GA DK7AP
UT WOS:000375077500008
OA DOAJ Gold
DA 2020-02-16
ER

PT J
AU Alvarez, TB
   Morales, SJ
AF Blanco Alvarez, Tatiana
   Jimenez Morales, Silvia
TI Risk Factors Affecting Relapse of Licit and Illicit Drug Use in
   Adolescents Assisted by the Institute of Alcoholism and Drug Dependence
   (IAFA)
SO REVISTA COSTARRICENSE DE PSICOLOGIA
LA Spanish
DT Article
DE relapse; substance abuse; risk factors; coping; adolescents
AB This study aims to determine the risk factors associated with drug use relapses in adolescents who have received treatment at IAFA. Methodology: Quantitative study with a correlational and cross-sectional scope. Instruments: Interviews of relapsed addictive behavior users, Inventory of situations that precipitate relapse, Attention control scale, Inventory of coping skills, Scale on depression, anxiety and stress, Multidimensional scale of social support received, Scale on emotional regulation difficulties, and Brief situational confidence questionnaire. Sample: 107 adolescents receiving outpatient care at the Juvenile Center of the Institute on Alcoholism and Drug Dependence (IAFA). Conclusions: intrapersonal variables such as emotional regulation (goal-directed behavior), attentional control (focused attention), negative emotional states, and seeking positive sensations are risk factors that determine drug consumption relapse.
C1 [Blanco Alvarez, Tatiana] Texas Tech Univ, Ciencias Forenses, Lubbock, TX 79409 USA.
   [Jimenez Morales, Silvia] Univ Costa Rica, San Jose, Costa Rica.
RP Alvarez, TB (reprint author), Texas Tech Univ, Ciencias Forenses, Lubbock, TX 79409 USA.
EM tatiana-maria.blanco@ttu.edu
NR 16
TC 0
Z9 0
U1 0
U2 9
PU COLEGIO PROFESIONAL PSICOLOGOS COSTA RICA
PI SAN JOSE
PA APARTADO POSTAL 8238-1000, SAN JOSE, 00000, COSTA RICA
SN 0257-1439
EI 1659-2913
J9 REV COSTARRIC PSICOL
JI Rev. Costarric. Psicol.
PD JUL-DEC
PY 2015
VL 34
IS 2
BP 147
EP 157
PG 11
WC Psychology, Multidisciplinary
SC Psychology
GA DK8AK
UT WOS:000375148600007
OA DOAJ Gold
DA 2020-02-16
ER

PT J
AU Decuyper, M
   De Clercq, B
   Tackett, JL
AF Decuyper, Mieke
   De Clercq, Barbara
   Tackett, Jennifer L.
TI Assessing Maladaptive Traits in Youth: An English-Language Version of
   the Dimensional Personality Symptom Itempool
SO PERSONALITY DISORDERS-THEORY RESEARCH AND TREATMENT
LA English
DT Article
DE adolescence DIPSI; measurement invariance; personality pathology;
   validation
ID ADOLESCENT PERSONALITY; DEVELOPMENTAL PERSPECTIVE; INTERNALIZING
   SYMPTOMS; MEASUREMENT INVARIANCE; FIT INDEXES; DISORDER; CHILDHOOD;
   PATHOLOGY; MODEL; PSYCHOPATHOLOGY
AB The present study addresses the psychometric properties of the English version of the Dimensional Personality Symptom Item Pool (DIPSI), a comprehensive taxonomy of trait -related symptoms in childhood. The structural invariance of the English DIPSI and the original Flemish version was investigated in a large sample of Canadian (n = 341) and blemish (n = 509) adolescents, using both self and maternal ratings. The original 4-factor structure of the DIPS!, including the dimensions Emotional Instability, Disagreeableness, Introversion, and Compulsivity, was replicated in the Canadian sample across informants. Results provided support for metric invariance across the English and Flemish DIPSI Version, indicating that associations between variables across samples can be confidently made, although the meaning of specific items may slightly differ across the different DIPS1 versions. Across raters, the Flemish and English DIPSI dimensions showed a similar covariation pattern with internalizing and externalizing psychopathology. High intercorrelations between the DIPSI dimensions in both the Flemish and English version suggest low discriminant validity, potentially resulting from lower variance on personality pathology in general populations, from a general pathology factor, or from developmental issues. To conclude, the English version of the DIPSI can be considered a promising tool for assessing
C1 [Decuyper, Mieke; De Clercq, Barbara] Univ Ghent, Dept Dev Personal & Social Psychol, H Dunantlaan 2, B-9000 Ghent, Belgium.
   [Tackett, Jennifer L.] Univ Houston, Dept Psychol, Houston, TX 77004 USA.
RP Decuyper, M (reprint author), Univ Ghent, Dept Dev Personal & Social Psychol, H Dunantlaan 2, B-9000 Ghent, Belgium.
EM Mieke.Decuyper@ugent.be
OI Tackett, Jennifer/0000-0002-5084-3511
NR 65
TC 4
Z9 4
U1 1
U2 10
PU EDUCATIONAL PUBLISHING FOUNDATION-AMERICAN PSYCHOLOGICAL ASSOC
PI WASHINGTON
PA 750 FIRST ST, NE, WASHINGTON, DC 20002-4242 USA
SN 1949-2715
EI 1949-2723
J9 PERSONAL DISORD
JI Personal. Disord.
PD JUL
PY 2015
VL 6
IS 3
BP 239
EP 250
DI 10.1037/per0000114
PG 12
WC Psychology, Clinical
SC Psychology
GA DB6BQ
UT WOS:000368598500004
PM 25799201
DA 2020-02-16
ER

PT J
AU Wade, SL
   Taylor, HG
   Cassedy, A
   Zhang, NH
   Kirkwood, MW
   Brown, TM
   Stancin, T
AF Wade, Shari L.
   Taylor, H. Gerry
   Cassedy, Amy
   Zhang, Nanhua
   Kirkwood, Michael W.
   Brown, Tanya M.
   Stancin, Terry
TI Long-Term Behavioral Outcomes after a Randomized, Clinical Trial of
   Counselor-Assisted Problem Solving for Adolescents with Complicated
   Mild-to-Severe Traumatic Brain Injury
SO JOURNAL OF NEUROTRAUMA
LA English
DT Article
DE adolescent; behavior; brain injury; child; online; therapy
ID PSYCHIATRIC-DISORDERS; CHILD-BEHAVIOR; INTERVENTION; PREVALENCE;
   DEPRESSION; DEFICITS
AB Family problem-solving therapy (FPST) has been shown to reduce behavior problems after pediatric traumatic brain injury (TBI). It is unclear whether treatment gains are maintained. We sought to evaluate the maintenance of improvements in behavior problems after a Web-based counselor-assisted FPST (CAPS) intervention compared to an Internet resource comparison (IRC) intervention provided to adolescents within the initial year post-TBI. We hypothesized that family socioeconomic status, child educational status, and baseline levels of symptoms would moderate the efficacy of the treatment over time. Participants included 132 adolescents ages 12-17 years who sustained a complicated mild-to-severe TBI 1-6 months before study enrollment. Primary outcomes were the Child Behavior Checklist Internalizing and Externalizing Totals. Mixed-models analyses, using random intercepts and slopes, were conducted to examine group differences over time. There was a significant groupxtimexgrade interaction (F-(1,F-304)=4.42; p=0.03) for internalizing problems, with high school-age participants in CAPS reporting significantly lower symptoms at 18 months postbaseline than those in the IRC. Post-hoc analyses to elucidate the nature of effects on internalizing problems revealed significant groupxtimexgrade interactions for the anxious/depressed (p=0.03) and somatic complaints subscales (p=0.04). Results also indicated significant improvement over time for CAPS participants who reported elevated externalizing behavior problems at baseline (F-(1,F- 310)=7.17; p=0.008). Findings suggest that CAPS may lead to long-term improvements in behavior problems among older adolescents and those with pretreatment symptoms.
C1 [Wade, Shari L.; Cassedy, Amy; Zhang, Nanhua] Cincinnati Childrens Hosp Med Ctr, Dept Pediat, Div Phys Med & Rehabil, Cincinnati, OH 45229 USA.
   [Wade, Shari L.; Cassedy, Amy; Zhang, Nanhua] Univ Cincinnati, Coll Med, Cincinnati, OH USA.
   [Taylor, H. Gerry] Case Western Reserve Univ, Dept Pediat, Div Dev & Behav Pediat & Psychol, Cleveland, OH 44106 USA.
   [Taylor, H. Gerry] Rainbow Babies & Childrens Hosp, Univ Hosp Case Med Ctr, Cleveland, OH 44106 USA.
   [Kirkwood, Michael W.] Childrens Hosp Colorado, Dept Phys Med & Rehabil, Aurora, CO USA.
   [Kirkwood, Michael W.] Univ Colorado, Sch Med, Aurora, CO USA.
   [Brown, Tanya M.] Mayo Clin, Coll Med, Dept Psychiat & Psychol, Rochester, MN USA.
   [Stancin, Terry] MetroHlth Med Ctr, Dept Pediat, Div Pediat Psychol, Cleveland, OH USA.
   [Stancin, Terry] Case Western Reserve Univ, Cleveland, OH 44106 USA.
RP Wade, SL (reprint author), Cincinnati Childrens Hosp Med Ctr, 3333 Burnet Ave,MLC 4009, Cincinnati, OH 45229 USA.
EM shari.wade@cchmc.org
RI Zhang, Nanhua/L-7606-2015; Stancin, Terry/L-7993-2019
FU National Institutes of Health from the National Institute of Mental
   Health [R01-MH073764]; Colorado Traumatic Brain Injury Trust Fund
   Research Program, Colorado Department of Human Services, Division of
   Vocational Rehabilitation, Traumatic Brain Injury Program; Department of
   Education's National Institute on Disability and Rehabilitation Research
   (Center on Interventions for Children and Youth with Traumatic Brain
   Injury) [H133B090010-10]
FX This work was supported, in part, by National Institutes of Health grant
   R01-MH073764 from the National Institute of Mental Health; a grant from
   the Colorado Traumatic Brain Injury Trust Fund Research Program,
   Colorado Department of Human Services, Division of Vocational
   Rehabilitation, Traumatic Brain Injury Program; and the Department of
   Education's National Institute on Disability and Rehabilitation Research
   (Center on Interventions for Children and Youth with Traumatic Brain
   Injury; grant no.: H133B090010-10). This material does not necessarily
   represent the policy of these agencies, nor is the material necessarily
   endorsed by the federal government. Clinical Trial Registration:
   NCT00409448.
NR 24
TC 19
Z9 19
U1 0
U2 16
PU MARY ANN LIEBERT, INC
PI NEW ROCHELLE
PA 140 HUGUENOT STREET, 3RD FL, NEW ROCHELLE, NY 10801 USA
SN 0897-7151
EI 1557-9042
J9 J NEUROTRAUM
JI J. Neurotrauma
PD JUL 1
PY 2015
VL 32
IS 13
BP 967
EP 975
DI 10.1089/neu.2014.3684
PG 9
WC Critical Care Medicine; Clinical Neurology; Neurosciences
SC General & Internal Medicine; Neurosciences & Neurology
GA CV0SU
UT WOS:000363964200005
PM 25738891
OA Green Published
DA 2020-02-16
ER

PT J
AU Rosema, S
   Muscara, F
   Anderson, V
   Godfrey, C
   Hearps, S
   Catroppa, C
AF Rosema, Stefanie
   Muscara, Frank
   Anderson, Vicki
   Godfrey, Celia
   Hearps, Stephen
   Catroppa, Cathy
TI The Trajectory of Long-Term Psychosocial Development 16 Years following
   Childhood Traumatic Brain Injury
SO JOURNAL OF NEUROTRAUMA
LA English
DT Article
DE childhood traumatic brain injury; developmental trajectories;
   psychosocial development; young adults
ID 1ST 6 MONTHS; PSYCHIATRIC-DISORDERS; SELF-REGULATION; FUNCTIONAL
   RECOVERY; YOUNG-CHILDREN; HEAD-INJURY; ADOLESCENTS; PREDICTORS;
   OUTCOMES; DEPRESSION
AB Childhood traumatic brain injury (CTBI) is one of the most common causes of impairment in children and adolescents, with psychosocial difficulties found to be the most persisting. Given that the transition into adolescence and adulthood can be a stressful period, it is likely that young people who have sustained a CTBI will be more vulnerable to developing psychosocial problems. To date, most research has focused on psychosocial development up to five years following a CTBI and it is unclear how survivors develop in the long-term as young adults. The aim of this research was to track the long-term psychosocial outcomes of children with CTBI and compare them with healthy controls over a period of 16 years. Seventy-five participants with a CTBI and 29 control participants were followed up at five time-points over a period of 16 years. To measure psychosocial functioning (social skills, internalizing, and externalizing symptoms), questionnaires were completed by the primary caregiver acutely (pre-injury baseline), then six months, five years, 10 years, and 16 years post-injury. No significant group differences were found regarding the developmental trajectory of social skills, or internalizing and externalizing symptoms between the CTBI and control groups. The severe CTBI group demonstrated a trend of lower social skills, while the mild CTBI group showed a trend of higher internalizing and externalizing skills at six months, five years, and ten years post-CTBI event, compared with other groups. The mild CTBI group scored in the borderline range for externalizing symptoms six months post-CTBI; however, all other mean scores were within the normal range. Over a period of 16 years, young adults with CTBI showed similar developmental trajectories regarding psychosocial outcomes, compared with healthy controls. This study confirmed previous literature that CTBI is associated with increased levels of psychosocial problems.
C1 [Rosema, Stefanie; Muscara, Frank; Anderson, Vicki; Godfrey, Celia; Hearps, Stephen; Catroppa, Cathy] Murdoch Childrens Res Inst, Dept Child Neuropsychol, Melbourne, Vic, Australia.
   [Rosema, Stefanie; Muscara, Frank; Anderson, Vicki; Catroppa, Cathy] Royal Childrens Hosp, Melbourne, Vic, Australia.
   [Muscara, Frank; Anderson, Vicki; Godfrey, Celia; Catroppa, Cathy] Univ Melbourne, Melbourne, Vic, Australia.
RP Rosema, S (reprint author), Royal Childrens Hosp, Murdoch Childrens Res Inst, Child Neuropsychol, Flemington Rd,4th Floor West, Parkville, Vic, Australia.
EM stefanie.rosema@mcri.edu.au
RI Hearps, Stephen/L-6853-2016
FU Victorian Neurotrauma Initiative (VNI); National Health and Medical
   Research Council (NHMRC)National Health and Medical Research Council of
   Australia; NHMRC Career Development AwardNational Health and Medical
   Research Council of Australia; Victorian Government Operational
   Infrastructure Scheme
FX This study was supported by the Victorian Neurotrauma Initiative (VNI),
   a National Health and Medical Research Council (NHMRC) Fellowship (to
   V.A.), a NHMRC Career Development Award (to C.C.), and the Victorian
   Government Operational Infrastructure Scheme.
NR 48
TC 9
Z9 9
U1 0
U2 4
PU MARY ANN LIEBERT, INC
PI NEW ROCHELLE
PA 140 HUGUENOT STREET, 3RD FL, NEW ROCHELLE, NY 10801 USA
SN 0897-7151
EI 1557-9042
J9 J NEUROTRAUM
JI J. Neurotrauma
PD JUL 1
PY 2015
VL 32
IS 13
BP 976
EP 983
DI 10.1089/neu.2014.3567
PG 8
WC Critical Care Medicine; Clinical Neurology; Neurosciences
SC General & Internal Medicine; Neurosciences & Neurology
GA CV0SU
UT WOS:000363964200006
PM 25590265
DA 2020-02-16
ER

PT J
AU Nulman, I
   Koren, G
   Rovet, J
   Barrera, M
   Streiner, DL
   Feldman, BM
AF Nulman, Irena
   Koren, Gideon
   Rovet, Joanne
   Barrera, Maru
   Streiner, David L.
   Feldman, Brian M.
TI Neurodevelopment of Children Prenatally Exposed to Selective Reuptake
   Inhibitor Antidepressants: Toronto Sibling Study
SO JOURNAL OF CLINICAL PSYCHIATRY
LA English
DT Article
ID CORTICOTROPIN-RELEASING HORMONE; PSYCHOTROPIC MEDICATIONS; MATERNAL
   DEPRESSION; BIRTH-ORDER; IN-UTERO; FAMILY; WOMEN; INTELLIGENCE;
   PREGNANCY; SEROTONIN
AB Background: The reproductive safety of selective reuptake inhibitor (SRI) antidepressants needs to be established to provide optimal control of maternal depression while protecting the fetus.
   Objective: To define a child's neurodevelopment following prenatal exposure to SRIs and to account for genetic and environmental confounders in a sibling design using the Toronto Motherisk prospective database.
   Method: Intelligence and behavior of siblings prenatally exposed and unexposed to SRIs were assessed by using the Wechsler Preschool and Primary Scale of Intelligence-Third Edition, Child Behavior Checklist, and Conners Parent Rating Scale-Revised and subsequently compared. Mothers, diagnosed with depression using DSM-IV, were assessed for intelligence quotient (IQ) and for severity of depressive symptoms with the Center for Epidemiologic Studies Depression scale. Prenatal drug doses and durations of exposure, child's age, child's sex, birth order, severity of maternal depression symptoms, and Full Scale IQ, the primary outcome measure, of both the mother and the child were considered in the analyses.
   Results: Forty-five sibling pairs (ages 3 years to 6 years 11 months, prenatally exposed and unexposed to SRIs) did not differ in their mean +/- SD Full Scale IQs (103 +/- 13 vs 106 +/- 12; P = .30; 95% CI, -7.06 to 2.21) or rates of problematic behaviors. Significant predictor of children's intelligence was maternal IQ (P = .043, beta = 0.306). Severity of maternal depression was a significant predictor of Child Behavior Checklist Internalizing (P = .019, beta = 0.366), Externalizing (P = .003, beta = 0.457), and Total scores (P = .001, beta = 0.494). Drug doses and durations of exposure during pregnancy did not predict any outcomes of interest in the exposed siblings.
   Conclusions: SRI antidepressants were not found to be neurotoxic. Maternal depression may risk the child's future psychopathology. The sibling design in behavioral teratology aids in separating the effects of maternal depression from those of SRIs, providing stronger evidence in clinical decision-making.
C1 [Nulman, Irena; Koren, Gideon] Hosp Sick Children, Dept Clin Pharmacol & Toxicol, Motherisk Program, Toronto, ON M5G 1X8, Canada.
   [Rovet, Joanne; Barrera, Maru] Hosp Sick Children, Dept Psychol, Toronto, ON M5G 1X8, Canada.
   [Feldman, Brian M.] Hosp Sick Children, Rheumatol, Toronto, ON M5G 1X8, Canada.
   [Streiner, David L.] Rotman Res Inst, Kunin Lunenfeld Appl Res Unit, Toronto, ON, Canada.
RP Nulman, I (reprint author), Hosp Sick Children, 555 Univ Ave, Toronto, ON M5G 1X8, Canada.
EM Irena.nulman@sickkids.ca
RI Streiner, David/E-6563-2011; Koren, Gideon/AAG-7726-2019
OI Streiner, David/0000-0003-0610-6271; Koren, Gideon/0000-0002-9234-0875
FU Wyeth-Ayerst Canada; Shoppers Drug Mart, Canada
FX Supported in part by Wyeth-Ayerst Canada and Shoppers Drug Mart, Canada.
NR 32
TC 21
Z9 23
U1 0
U2 7
PU PHYSICIANS POSTGRADUATE PRESS
PI MEMPHIS
PA P O BOX 752870, MEMPHIS, TN 38175-2870 USA
SN 0160-6689
EI 1555-2101
J9 J CLIN PSYCHIAT
JI J. Clin. Psychiatry
PD JUL
PY 2015
VL 76
IS 7
BP E842
EP E847
DI 10.4088/JCP.14m09240
PG 6
WC Psychology, Clinical; Psychiatry
SC Psychology; Psychiatry
GA CR7MU
UT WOS:000361535200001
PM 26231010
DA 2020-02-16
ER

PT J
AU Borelli, JL
   Ruiz, SK
   Crowley, MJ
   Mayes, LC
   De los Reyes, A
   Lewin, AB
AF Borelli, Jessica L.
   Ruiz, Sarah K.
   Crowley, Michael J.
   Mayes, Linda C.
   De los Reyes, Andres
   Lewin, Adam B.
TI Children's obsessive compulsive symptoms and fear-potentiated startle
   responses
SO JOURNAL OF OBSESSIVE-COMPULSIVE AND RELATED DISORDERS
LA English
DT Article
DE Obsessive compulsive disorder; Children; Emotion; Startle;
   Context-insensitivity
ID EMOTION REGULATION; ANXIETY DISORDERS; ATTENTIONAL BIAS; ADOLESCENTS;
   RELIABILITY; THREAT; INDIVIDUALS; PERSPECTIVE; BEHAVIOR
AB Although clinical observations suggest that youth with obsessive compulsive disorder (OCD) are unable to down-regulate physiological fear responses in innocuous situations, to date no studies have directly addressed this question. In this report we lay the groundwork for future investigation of the emotion regulation processes of youth with obsessive compulsive (OC) symptoms. Using a non-clinical community sample of school-aged children, we evaluated the association between parent-reported child OC symptoms and children's startle responses to experimental conditions with differing levels of threat. Children with higher OC symptoms evidenced signs of context insensitivity in their startle response and greater subjective distress. Specifically, greater OC symptoms were associated with higher startle magnitude during baseline and safe conditions, but lower startle magnitude during threat. Our findings have important implications for the conceptualization and assessment of emotion regulation difficulties among children displaying OC symptoms. (C) 2015 Elsevier Inc. All rights reserved.
C1 [Borelli, Jessica L.] Pomona Coll, Dept Psychol, Claremont, CA 91711 USA.
   [Ruiz, Sarah K.] Univ Minnesota, Inst Child Dev, Minneapolis, MN 55455 USA.
   [Crowley, Michael J.; Mayes, Linda C.] Yale Child Study Ctr, New Haven, CT 06511 USA.
   [De los Reyes, Andres] Univ Maryland, College Pk, MD 20742 USA.
   [Lewin, Adam B.] Univ S Florida, Dept Psychol, Tampa, FL 33620 USA.
RP Borelli, JL (reprint author), Pomona Coll, Dept Psychol, 647 N Coll Way, Claremont, CA 91711 USA.
EM Jessica.borelli@pomona.edu
RI De Los Reyes, Andres/B-4812-2008
OI De Los Reyes, Andres/0000-0003-0214-983X
NR 43
TC 3
Z9 3
U1 1
U2 15
PU ELSEVIER
PI AMSTERDAM
PA RADARWEG 29, 1043 NX AMSTERDAM, NETHERLANDS
SN 2211-3649
J9 J OBSESS-COMPULS REL
JI J. Obsessive-Compuls. Relat. Disord.
PD JUL
PY 2015
VL 6
BP 101
EP 107
DI 10.1016/j.jocrd.2015.06.006
PG 7
WC Psychiatry
SC Psychiatry
GA CP1CB
UT WOS:000359612400013
DA 2020-02-16
ER

PT J
AU Silove, D
   Alonso, J
   Bromet, E
   Gruber, M
   Sampson, N
   Scott, K
   Andrade, L
   Benjet, C
   de Almeida, JMC
   De Girolamo, G
   de Jonge, P
   Demyttenaere, K
   Fiestas, F
   Florescu, S
   Gureje, O
   He, YL
   Karam, E
   Lepine, JP
   Murphy, S
   Villa-Posada, J
   Zarkov, Z
   Kessler, RC
AF Silove, Derrick
   Alonso, Jordi
   Bromet, Evelyn
   Gruber, Mike
   Sampson, Nancy
   Scott, Kate
   Andrade, Laura
   Benjet, Corina
   Caldas de Almeida, Jose Miguel
   De Girolamo, Giovanni
   de Jonge, Peter
   Demyttenaere, Koen
   Fiestas, Fabian
   Florescu, Silvia
   Gureje, Oye
   He, Yanling
   Karam, Elie
   Lepine, Jean-Pierre
   Murphy, Sam
   Villa-Posada, Jose
   Zarkov, Zahari
   Kessler, Ronald C.
TI Pediatric-Onset and Adult-Onset Separation Anxiety Disorder Across
   Countries in the World Mental Health Survey
SO AMERICAN JOURNAL OF PSYCHIATRY
LA English
DT Article
ID PANIC DISORDER; CHILDHOOD; COMORBIDITY; PREVALENCE; PSYCHOPATHOLOGY;
   PATTERNS; CHILDREN
AB Objective: The age-at-onset criterion for separation anxiety disorder was removed in DSM-5, making it timely to examine the epidemiology of separation anxiety disorder as a disorder with onsets spanning the life course, using cross-country data.
   Method: The sample included 38,993 adults in 18 countries in the World Health Organization (WHO) World Mental Health Surveys. The WHO Composite International Diagnostic Interview was used to assess a range of DSM-IV disorders that included an expanded definition of separation anxiety disorder allowing onsets in adulthood. Analyses focused on prevalence, age at onset, comorbidity, predictors of onset and persistence, and separation anxiety-related role impairment.
   Results: Lifetime separation anxiety disorder prevalence averaged 4.8% across countries (interquartile range [25th-75th percentiles]=1.4%-6.4%), with 43.1% of lifetime onsets occurring after age 18. Significant time-lagged associations were found between earlier separation anxiety disorder and subsequent onset of internalizing and externalizing DSM-IV disorders and conversely between these disorders and subsequent onset of separation anxiety disorder. Other consistently significant predictors of lifetime separation anxiety disorder included female gender, retrospectively reported childhood adversities, and lifetime traumatic events. These predictors were largely comparable for separation anxiety disorder onsets in childhood, adolescence, and adulthood and across country income groups. Twelve-month separation anxiety disorder prevalence was considerably lower than lifetime prevalence (1.0% of the total sample: interquartile range=0.2%-1.2%). Severe separation anxiety-related 12-month role impairment was significantly more common in the presence (42.4%) than absence (18.3%) of 12-month comorbidity.
   Conclusions: Separation anxiety disorder is a common and highly comorbid disorder that can have onset across the lifespan. Childhood adversity and lifetime trauma are important antecedents, and adverse effects on role function make it a significant target for treatment.
C1 Univ New S Wales, Psychiat Res & Teaching Unit, Randwick, NSW, Australia.
   Univ New S Wales, Sch Psychiat, Ingham Inst, Randwick, NSW, Australia.
   Pompeu Fabra Univ, Parc Salut Mar, IMIM Hosp Mar Res Inst, Barcelona, Spain.
   CIBER Epidemiol Salud Publ CIBERESP, Barcelona, Spain.
   SUNY Stony Brook, Sch Med, Dept Psychiat, Stony Brook, NY 11794 USA.
   Harvard Univ, Sch Med, Dept Hlth Care Policy, Boston, MA 02115 USA.
   Univ Otago, Dept Psychol Med, Otago, New Zealand.
   Univ Sao Paulo, Sch Med, Dept Inst Psychiat, Sao Paulo, Brazil.
   Natl Inst Psychiat Ramon Fuente, Dept Epidemiol & Psychosocial Res, Mexico City, DF, Mexico.
   Univ Nova Lisboa, Fac Ciencias Med, Chron Dis Res Ctr CEDOC, P-1200 Lisbon, Portugal.
   Univ Nova Lisboa, Fac Ciencias Med, Dept Mental Hlth, P-1200 Lisbon, Portugal.
   IRCCS St John God Clin Res Ctr, Brescia, Italy.
   IRCCS Ctr S Giovanni de Dio Fatebenefratelli, Brescia, Italy.
   Univ Groningen, Univ Med Ctr Groningen, Groningen, Netherlands.
   Katholieke Univ Leuven, Univ Hosp Gasthuisberg, Dept Psychiat, Leuven, Belgium.
   Peruvian Natl Inst Hlth, Unit Anal & Generat Evidence Publ Hlth, Lima, Peru.
   Natl Sch Publ Hlth Management & Profess Dev, Bucharest, Romania.
   Univ Coll Hosp, Dept Psychiat, Ibadan, Nigeria.
   Shanghai Mental Hlth Ctr, Shanghai, Peoples R China.
   Balamand Univ, Dept Psychiat & Clin Psychol, Fac Med, Beirut, Lebanon.
   St George Hosp Univ Med Ctr, Dept Psychiat & Clin Psychol, Beirut, Lebanon.
   Inst Dev Res Advocacy & Appl Care IDRAAC, Beirut, Lebanon.
   Univ Paris Diderot & Paris Descartes, Hop Lariboisiere Fernand Widal, AP HP, Paris, France.
   Univ Ulster, Sch Psychol, Coleraine BT52 1SA, Londonderry, North Ireland.
   Cundinamarva Univ, Colegio Mayor, Bogota, Colombia.
   Natl Ctr Publ Hlth & Anal, Sofia, Bulgaria.
RP Silove, D (reprint author), Univ New S Wales, Psychiat Res & Teaching Unit, Randwick, NSW, Australia.
EM d.silove@unsw.edu.au
RI Alonso, Jordi/A-5514-2010; de Girolamo, Giovanni/K-3062-2016; Andrade,
   Laura Helena/F-3023-2010
OI Alonso, Jordi/0000-0001-8627-9636; de Girolamo,
   Giovanni/0000-0002-1611-8324; Benjet, Corina/0000-0002-4569-6094;
   Andrade, Laura Helena/0000-0002-2362-3521
FU NIMHUnited States Department of Health & Human ServicesNational
   Institutes of Health (NIH) - USANIH National Institute of Mental Health
   (NIMH) [R01 MH070884, R13 MH066849, R01 MH069864, U01-MH60220]; National
   Institute on Drug AbuseUnited States Department of Health & Human
   ServicesNational Institutes of Health (NIH) - USANIH National Institute
   on Drug Abuse (NIDA) [R01 DA016558]; John D. and Catherine T. MacArthur
   Foundation; Pfizer Foundation; Fogarty International CenterUnited States
   Department of Health & Human ServicesNational Institutes of Health (NIH)
   - USANIH Fogarty International Center (FIC) [FIRCA R03-TW006481]; Pan
   American Health Organization; Eli LillyEli Lilly; Ortho-McNeil
   Pharmaceutical; GlaxoSmithKlineGlaxoSmithKline; Bristol-Myers
   SquibbBristol-Myers Squibb; Australian Government Department of Health
   and AgeingAustralian GovernmentDepartment of Health & Ageing; State of
   Sao Paulo Research FoundationFundacao de Amparo a Pesquisa do Estado de
   Sao Paulo (FAPESP) [03/00204-3]; Ministry of HealthMinistry of Health -
   Turkey; National Center for Public Health Protection; Ministry of Social
   Protection; European CommissionEuropean Commission Joint Research Centre
   [QLG5-1999-01042, SANCO 2004123, EAHC 20081308]; Piedmont Region
   (Italy)Regione Piemonte; Fondo de Investigacion Sanitaria, Instituto de
   Salud Carlos III, SpainInstituto de Salud Carlos III [FIS 00/0028];
   Ministerio de Ciencia y Tecnologia, Spain [SAF 2000-158-CE]; Departament
   de Salut, Generalitat de Catalunya, SpainGeneralitat de Catalunya;
   Instituto de Salud Carlos IIIInstituto de Salud Carlos III [CIBER
   CB06/02/0046, RETICS RD06/0011 REM-TAP]; Lebanese Ministry of Public
   Health; WHO (Lebanon)World Health Organization; National Institutes of
   Health/Fogarty International CenterUnited States Department of Health &
   Human ServicesNational Institutes of Health (NIH) - USANIH Fogarty
   International Center (FIC) [R03 TW006481-01]; Sheikh Hamdan Bin Rashid
   Al Maktoum Award for Medical Sciences; AstraZenecaAstraZeneca;
   LundbeckLundbeck Corporation; NovartisNovartis; RocheRoche Holding;
   ServierServier; WHO (Geneva)World Health Organization; WHO
   (Nigeria)World Health Organization; Federal Ministry of Health, Abuja,
   Nigeria; Health and Social Care Research and Development Division of the
   Public Health Agency; Champalimaud Foundation; Gulbenkian Foundation;
   Foundation for Science and TechnologyPortuguese Foundation for Science
   and Technology; Ministry of Public Health; Eli Lilly Romania SRL;
   National Institute of Drug AbuseUnited States Department of Health &
   Human ServicesNational Institutes of Health (NIH) - USANIH National
   Institute on Drug Abuse (NIDA); Substance Abuse and Mental Health
   Services AdministrationUnited States Department of Health & Human
   Services; Robert Wood Johnson FoundationRobert Wood Johnson Foundation
   (RWJF) [044708]; John W. Alden Trust; Fonds voor Wetenschappelijk
   onderzoek VlaanderenFWO
FX The World Health Organization (WHO) World Mental Health Survey
   Initiative is supported by NIMH (R01 MH070884, R13 MH066849, and R01
   MH069864), the National Institute on Drug Abuse (R01 DA016558), the John
   D. and Catherine T. MacArthur Foundation, the Pfizer Foundation, the
   Fogarty International Center (FIRCA R03-TW006481), the Pan American
   Health Organization, Eli Lilly, Ortho-McNeil Pharmaceutical,
   GlaxoSmithKline, and Bristol-Myers Squibb. None of these funders had any
   role in the design, analysis, interpretation of results, or preparation
   of this article. (A complete list of World Mental Health publications is
   available online [http://www.hcp.med.harvard.edu/wmh/].) The 2007
   Australian National Survey of Mental Health and Wellbeing was funded by
   the Australian Government Department of Health and Ageing. The Sao Paulo
   Megacity Mental Health Survey is supported by the State of Sao Paulo
   Research Foundation Thematic Project (grant 03/00204-3). The Bulgarian
   Epidemiological Study of common mental disorders is supported by the
   Ministry of Health and the National Center for Public Health Protection.
   The Colombian National Study of Mental Health is supported by the
   Ministry of Social Protection. The ESEMeD project is funded by the
   European Commission (contracts QLG5-1999-01042, SANCO 2004123, and EAHC
   20081308), the Piedmont Region (Italy), Fondo de Investigacion
   Sanitaria, Instituto de Salud Carlos III, Spain (FIS 00/0028),
   Ministerio de Ciencia y Tecnologia, Spain (SAF 2000-158-CE), Departament
   de Salut, Generalitat de Catalunya, Spain, Instituto de Salud Carlos III
   (CIBER CB06/02/0046, RETICS RD06/0011 REM-TAP), and other local agencies
   and by an unrestricted educational grant from GlaxoSmithKline. The
   Lebanese National Mental Health Survey (L.E.B.A.N.O.N.) is supported by
   the Lebanese Ministry of Public Health, WHO (Lebanon), National
   Institutes of Health/Fogarty International Center (R03 TW006481-01),
   Sheikh Hamdan Bin Rashid Al Maktoum Award for Medical Sciences,
   anonymous private donations to IDRAAC Lebanon, and research grants from
   AstraZeneca, Eli Lilly, GlaxoSmithKline, Lundbeck, Novartis, Roche, and
   Servier. The Nigerian Survey of Mental Health and Wellbeing is supported
   by WHO (Geneva), WHO (Nigeria), and the Federal Ministry of Health,
   Abuja, Nigeria. The Northern Ireland Study of Mental Health was funded
   by the Health and Social Care Research and Development Division of the
   Public Health Agency. The Chinese World Mental Health Survey Initiative
   is supported by the Pfizer Foundation. The Portuguese Mental Health
   Study was carried out by the Department of Mental Health, Faculty of
   Medical Sciences, NOVA University of Lisbon, with collaboration of the
   Portuguese Catholic University, and was funded by the Champalimaud
   Foundation, the Gulbenkian Foundation, the Foundation for Science and
   Technology and Ministry of Health. The Romania World Mental Health study
   projects "Policies in Mental Health Area" and "National Study regarding
   Mental Health and Services Use" were carried out by the National School
   of Public Health and Health Services Management (former National
   Institute for Research and Development in Health, present National
   School of Public Health Management and Professional Development,
   Bucharest), with technical support from Metro Media Transylvania, the
   National Institute of Statistics-National Centre for Training in
   Statistics, SC, Cheyenne Services SRL, Statistics Netherlands and were
   funded by the Ministry of Public Health (former Ministry of Health),
   with supplemental support from Eli Lilly Romania SRL. The U.S.; National
   Comorbidity Survey Replication is supported by NIMH (U01-MH60220), with
   supplemental support from the National Institute of Drug Abuse, the
   Substance Abuse and Mental Health Services Administration, the Robert
   Wood Johnson Foundation (grant 044708), and the John W. Alden Trust. The
   de-identified survey data are stored and were analyzed on secure servers
   at the World Mental Health Data Analysis Coordination Center at Harvard
   Medical School, Boston.; Dr. Silove receives royalties from Little,
   Brown Book Group and Oxford University Press; and he has served as a
   consultant for Counterpart International. Dr. Demyttenaere serves on the
   speaker's bureaus and/or advisory panels of AstraZeneca, Eli Lilly,
   Johnson and Johnson, Lundbeck, Neurex, Servier, Shire, and Takeda and
   has also received research grants from Eli Lilly and Fonds voor
   Wetenschappelijk onderzoek Vlaanderen. Dr. Fiestas is an employee of the
   Peruvian National Institutes of Health. Dr. Kessler has served as a
   consultant for Hoffmann-La Roche and Johnson and Johnson Wellness and
   Prevention; he has also served on advisory boards for Johnson and
   Johnson Services Lake Nona Life Project, the Mensante Corporation, and
   U.S. Preventive Medicine; and he is a shareholder with DataStat. All
   other authors report no financial relationships with commercial
   interests.
NR 37
TC 33
Z9 37
U1 3
U2 41
PU AMER PSYCHIATRIC PUBLISHING, INC
PI WASHINGTON
PA 800 MAINE AVE SW, SUITE 900, WASHINGTON, DC 20024 USA
SN 0002-953X
EI 1535-7228
J9 AM J PSYCHIAT
JI Am. J. Psychiat.
PD JUL
PY 2015
VL 172
IS 7
BP 647
EP 656
DI 10.1176/appi.ajp.2015.1409118.5
PG 10
WC Psychiatry
SC Psychiatry
GA CN1OR
UT WOS:000358189800011
PM 26046337
DA 2020-02-16
ER

PT J
AU Gassman-Pines, A
AF Gassman-Pines, Anna
TI Effects of Mexican Immigrant Parents' Daily Workplace Discrimination on
   Child Behavior and Family Functioning
SO CHILD DEVELOPMENT
LA English
DT Article
ID PERCEIVED DISCRIMINATION; RACIAL-DISCRIMINATION; ETHNIC-IDENTITY; ORIGIN
   ADULTS; EXPERIENCES; HEALTH; WORK; STRESS; SCALE; MOOD
AB This study investigated Mexican immigrant parents' reports of perceived workplace discrimination and their children's behavior, parents' moods, and parent-child interactions. Parents of one hundred and thirty-eight 3- to 5-year-old children were asked to complete one survey daily for 2weeks (N=1,592days). On days when fathers perceived discrimination, fathers and mothers reported more externalizing child behaviors, and mothers reported fewer positive child behaviors. When mothers perceived discrimination, they reported more externalizing child behaviors; fathers reported more internalizing child behaviors. Parents reported worse mood on days with perceived discrimination. Perceived discrimination was not strongly related to parent-child interactions. For fathers, but less so for mothers, those whose psychological acculturation indicated separation had more negative relations between daily perceived workplace discrimination and child and family outcomes.
C1 Duke Univ, Durham, NC 27708 USA.
RP Gassman-Pines, A (reprint author), Duke Univ, Box 90312, Durham, NC 27708 USA.
EM agassman.pines@duke.edu
OI Gassman-Pines, Anna/0000-0003-0608-6813
FU Foundation for Child Development Changing Faces of America's Children
   Young Scholars Award; Sulzberger Family Faculty Fellowship; Society for
   Research in Child Development
FX This research was supported by a Foundation for Child Development
   Changing Faces of America's Children Young Scholars Award, the
   Sulzberger Family Faculty Fellowship, and the Victoria S. Levin Award
   for Early Career Success in Young Children's Mental Health Research from
   the Society for Research in Child Development. I thank Christina M.
   Gibson-Davis, Erin B. Godfrey, Amanda L. Roy, Carlos Santos, and
   participants in the Duke Center for Child and Family Policy research
   retreat for helpful comments on earlier versions of this paper.
NR 59
TC 19
Z9 19
U1 0
U2 20
PU WILEY-BLACKWELL
PI HOBOKEN
PA 111 RIVER ST, HOBOKEN 07030-5774, NJ USA
SN 0009-3920
EI 1467-8624
J9 CHILD DEV
JI Child Dev.
PD JUL-AUG
PY 2015
VL 86
IS 4
BP 1175
EP 1190
DI 10.1111/cdev.12378
PG 16
WC Psychology, Educational; Psychology, Developmental
SC Psychology
GA CN1LG
UT WOS:000358180900013
PM 25930210
DA 2020-02-16
ER

PT J
AU Suchert, V
   Hanewinkel, R
   Isensee, B
AF Suchert, Vivien
   Hanewinkel, Reiner
   Isensee, Barbara
TI Sedentary behavior and indicators of mental health in school-aged
   children and adolescents: A systematic review
SO PREVENTIVE MEDICINE
LA English
DT Review
DE Sedentary lifestyle; Mental health; Child; Adolescent; Systematic review
ID QUALITY-OF-LIFE; COMPUTER GAME PLAY; ATTENTION-DEFICIT/HYPERACTIVITY
   DISORDER; PHYSICAL-ACTIVITY; SELF-ESTEEM; MEDIA USE; DEPRESSIVE
   SYMPTOMS; INTERNET USE; URBAN ADOLESCENTS; PSYCHOSOCIAL ADJUSTMENT
AB Objective. The presented systematic review aims at giving a comprehensive overview of studies assessing the relationship between sedentary behavior and indicators of mental health in school-aged children and adolescents.
   Methods. Six online databases (MEDLINE, EMBASE, PsycINFO, PsycARTICLES, CINAHL and SPORTDiscus) as well as personal libraries and reference lists of existing literature were searched for eligible studies.
   Results. Ninety-one studies met all inclusion criteria. There was strong evidence that high levels of screen time were associated with more hyperactivity/inattention problems and internalizing problems as well as with less psychological well-being and perceived quality of life. Concerning depressive symptoms, self-esteem, eating disorder symptoms, and anxiety symptoms, no clear conclusion could be drawn. But, taking quality assessment into account, self-esteem was negatively associated with sedentary behavior, i.e. high levels of time engaging in screen-based sedentary behavior were linked to lower scores in self-esteem.
   Conclusions. Overall, the association between sedentary behavior and mental health indicators was rather indeterminate. Future studies of high quality and with an objective measure of sedentary behavior will be necessary to further examine this association as well as to investigate longitudinal relationships and the direction of causality. Furthermore, more studies are needed to identify moderating and mediating variables. (C) 2015 Elsevier Inc. All rights reserved.
C1 [Suchert, Vivien; Hanewinkel, Reiner; Isensee, Barbara] Inst Therapy & Hlth Res IFT Nord, Kiel, Germany.
RP Suchert, V (reprint author), Inst Therapy & Hlth Res, Harmsstr 2, D-24114 Kiel, Germany.
EM suchert@ift-nord.de
RI Zamora, Cristina Cuesta/E-2864-2016
OI Zamora, Cristina Cuesta/0000-0003-1121-9561; Hanewinkel,
   Reiner/0000-0002-7163-5738
FU German Cancer AidDeutsche Krebshilfe [110012]
FX This work was supported by German Cancer Aid (Grant number: 110012).
NR 126
TC 70
Z9 71
U1 14
U2 115
PU ACADEMIC PRESS INC ELSEVIER SCIENCE
PI SAN DIEGO
PA 525 B ST, STE 1900, SAN DIEGO, CA 92101-4495 USA
SN 0091-7435
EI 1096-0260
J9 PREV MED
JI Prev. Med.
PD JUL
PY 2015
VL 76
BP 48
EP 57
DI 10.1016/j.ypmed.2015.03.026
PG 10
WC Public, Environmental & Occupational Health; Medicine, General &
   Internal
SC Public, Environmental & Occupational Health; General & Internal Medicine
GA CN1OK
UT WOS:000358189100009
PM 25895839
HC Y
HP N
DA 2020-02-16
ER

PT J
AU Bein, LA
   Petrik, ML
   Saunders, SM
   Wojcik, JV
AF Bein, Laura A.
   Petrik, Megan L.
   Saunders, Stephen M.
   Wojcik, James V.
TI Discrepancy between parents and children in reporting of distress and
   impairment: Association with critical symptoms
SO CLINICAL CHILD PSYCHOLOGY AND PSYCHIATRY
LA English
DT Article
DE Child psychopathology; discrepant reporting
ID MENTAL-HEALTH-CARE; INFORMANT DISCREPANCIES; ANXIETY DISORDERS;
   MEASUREMENT ERROR; AGREEMENT; ADOLESCENTS; INTERVIEW; MOTHER; ISSUES
AB Background: We examined discrepant parent-child reports of subjective distress and psychosocial impairment.
   Method: Parent-child pairs (N = 112 pairs) completed the Health Dynamics Inventory at intake for outpatient therapy.
   Results: Average parent scores were significantly higher than average child scores on distress, impairment, and externalizing symptoms, but not internalizing symptoms. There were significant associations between parent-child discrepancy (i.e. children who reported greater distress or impairment than parents or vice versa) and child endorsement of several notable symptoms (rapid mood swings, panic, nightmares, and suicidal ideation).
   Conclusion: Parents tended to report more externalizing symptoms, distress, and impairment than children reported; however, when children report more distress and impairment than parents, this may indicate serious psychological problems.
C1 [Bein, Laura A.; Petrik, Megan L.; Saunders, Stephen M.] Marquette Univ, Dept Psychol, Milwaukee, WI 53233 USA.
   [Wojcik, James V.] Human Serv Inc, Oxford, England.
RP Saunders, SM (reprint author), Marquette Univ, Dept Psychol, POB 1881, Milwaukee, WI 53233 USA.
EM stephen.saunders@marquette.edu
NR 27
TC 5
Z9 5
U1 0
U2 10
PU SAGE PUBLICATIONS INC
PI THOUSAND OAKS
PA 2455 TELLER RD, THOUSAND OAKS, CA 91320 USA
SN 1359-1045
EI 1461-7021
J9 CLIN CHILD PSYCHOL P
JI Clin. Child Psychol. Psychiatry
PD JUL
PY 2015
VL 20
IS 3
BP 515
EP 524
DI 10.1177/1359104514532185
PG 10
WC Psychology, Clinical; Psychology, Developmental; Psychiatry; Psychology
SC Psychology; Psychiatry
GA CM5RN
UT WOS:000357746400013
PM 24763969
DA 2020-02-16
ER

PT J
AU Yildirim, ED
   Roopnarine, JL
AF Yildirim, Elif Dede
   Roopnarine, Jaipaul L.
TI The Mediating Role of Maternal Warmth in the Associations Between Harsh
   Parental Practices and Externalizing and Internalizing Behaviors in
   Hispanic American, African American, and European American Families
SO CULTURAL DIVERSITY & ETHNIC MINORITY PSYCHOLOGY
LA English
DT Article
DE harsh treatment; ethnicity; internalizing; externalizing behaviors
ID PHYSICAL PUNISHMENT; CORPORAL PUNISHMENT; CHILD AGGRESSION;
   PSYCHOLOGICAL ADJUSTMENT; DISCIPLINE; SPANKING; INCOME; MALTREATMENT;
   COUNTRIES; MODERATOR
AB Using data from the add-on 5-year cohort of In-Home Longitudinal Study of preschool aged Children of the Fragile Families and Child Well-Being Study (FFCWS), we examined the mediating role of maternal warmth in the associations between positive and harsh maternal practices and children's externalizing and internalizing behaviors. The sample consisted of 1,922 low-income Hispanic American, African American, and European American families. For European Americans, the links between maternal psychological aggression and hostility and children's externalizing behaviors were direct. Similarly, for Hispanic Americans, the links between maternal psychological aggression, physical assault, and hostility and externalizing behaviors were direct, as was the link between maternal physical assault and internalizing behaviors. For African Americans, maternal warmth partially mediated the links between maternal hostility and physical assault and externalizing behaviors. However, the associations between psychological aggression and externalizing and internalizing behaviors were direct. The data are discussed with respect to similarities in cultural pathways of influence between harsh maternal treatment and children's behavioral difficulties across ethnic groups.
C1 [Yildirim, Elif Dede; Roopnarine, Jaipaul L.] Syracuse Univ, Dept Child & Family Studies, Syracuse, NY 13244 USA.
RP Yildirim, ED (reprint author), Syracuse Univ, Dept Child & Family Studies, 426 Ostrom Ave, Syracuse, NY 13244 USA.
EM edede@syr.edu
OI Dede Yildirim, Elif/0000-0002-9576-5692
NR 49
TC 13
Z9 13
U1 0
U2 27
PU EDUCATIONAL PUBLISHING FOUNDATION-AMERICAN PSYCHOLOGICAL ASSOC
PI WASHINGTON
PA 750 FIRST ST, NE, WASHINGTON, DC 20002-4242 USA
SN 1099-9809
EI 1939-0106
J9 CULT DIVERS ETHN MIN
JI Cult. Divers. Ethn. Minor. Psychol.
PD JUL
PY 2015
VL 21
IS 3
BP 430
EP 439
DI 10.1037/a0038210
PG 10
WC Ethnic Studies; Psychology, Social
SC Ethnic Studies; Psychology
GA CM6QW
UT WOS:000357814900013
PM 25364834
DA 2020-02-16
ER

PT J
AU Genkinger, JM
   Stigter, L
   Jedrychowski, W
   Huang, TJ
   Wang, S
   Roen, EL
   Majewska, R
   Kieltyka, A
   Mroz, E
   Perera, FP
AF Genkinger, Jeanine M.
   Stigter, Laura
   Jedrychowski, Wieslaw
   Huang, Tzu-Jung
   Wang, Shuang
   Roen, Emily L.
   Majewska, Renata
   Kieltyka, Agnieszka
   Mroz, Elzbieta
   Perera, Frederica P.
TI Prenatal polycyclic aromatic hydrocarbon (PAH) exposure, antioxidant
   levels and behavioral development of children ages 6-9
SO ENVIRONMENTAL RESEARCH
LA English
DT Article
DE Antioxidants; Neurodevelopment; PAH; Cohort; Children
ID BULKY DNA-ADDUCTS; CORD BLOOD; ALPHA-TOCOPHEROL;
   ENVIRONMENTAL-POLLUTANTS; PSYCHOLOGICAL DISTRESS; PLASMA ANTIOXIDANTS;
   LIPID-PEROXIDATION; PROSPECTIVE COHORT; MENTAL-DEVELOPMENT;
   GAMMA-TOCOPHEROL
AB Purpose: Prenatal polycyclic aromatic hydrocarbon (PAH) exposure has been shown to increase DNA adduct levels and to affect neurodevelopment. Micronutrients may modify the adverse effect of PAH on neurodevelopment. Thus, we examined if micronutrient concentrations modified the association between PAH exposure and neurodevelopmental outcomes.
   Methods: 151 children from a birth cohort who had micronutrient concentrations measured in cord blood and completed the Child Behavioral Checklist (CBCL), between the ages of 6 and 9 years, were evaluated. Prenatal airborne PAH exposure was measured by personal air monitoring. The betas and 95% CI for the associations of antioxidant concentrations and PAH exposure with each of the outcomes of CBCL raw score and dichotomized standardized T-score (based on clinical cutpoints) were estimated, respectively, by multivariable poisson and logistic models.
   Results: Children below the median for alpha-tocopherol and gamma-tocopherol concentrations, compared to those above, were more likely to have thought problems, aggressive behavior and externalizing problems (p < 0.05). Lower carotenoid concentration was associated with more thought problems (MV beta= 0.60, p < 0.001) and externalizing problems (MV beta=0.13, p < 0.05) for the same contrast. No statistically significant associations were observed between retinol concentrations and neurodevelopmental symptoms. Overall, no consistent patterns were observed when we examined the interaction between antioxidants (e.g., alpha-tocopherol) and PAH in relation to CBCL symptoms (e.g., internalizing and externalizing problems, p < 0.05).
   Conclusions: Lower alpha-tocopherol, gamma-tocopherol and carotenoid levels may adversely affect healthy neurodevelopment, even after accounting for PAH exposure. Future research to confirm these findings are warranted given the importance of identifying modifiable factors for reducing harmful PAH effects. (C) 2015 Elsevier Inc. All rights reserved.
C1 [Genkinger, Jeanine M.] Columbia Univ, Mailman Sch Publ Hlth, Dept Epidemiol, New York, NY 10032 USA.
   [Genkinger, Jeanine M.; Perera, Frederica P.] Columbia Univ, Med Ctr, Herbert Irving Comprehens Canc Ctr, New York, NY 10032 USA.
   [Genkinger, Jeanine M.; Stigter, Laura; Roen, Emily L.; Perera, Frederica P.] Columbia Univ, Mailman Sch Publ Hlth, Columbia Ctr Childrens Environm Hlth, New York, NY 10032 USA.
   [Jedrychowski, Wieslaw; Majewska, Renata; Kieltyka, Agnieszka; Mroz, Elzbieta] Jagiellonian Univ, Coll Med, Dept Epidemiol & Prevent Med, Krakow, Poland.
   [Huang, Tzu-Jung; Wang, Shuang] Columbia Univ, Mailman Sch Publ Hlth, Dept Biostat, New York, NY 10032 USA.
   [Perera, Frederica P.] Columbia Univ, Mailman Sch Publ Hlth, Dept Environm Hlth Sci, New York, NY 10032 USA.
RP Genkinger, JM (reprint author), Columbia Univ, Mailman Sch Publ Hlth, 722 W 168th St,Rm 803, New York, NY 10032 USA.
EM jg3081@columbia.edu
RI Majewska, Renata/U-7384-2018
OI Majewska, Renata/0000-0002-3376-7908
FU National Institute of Environmental Health SciencesUnited States
   Department of Health & Human ServicesNational Institutes of Health (NIH)
   - USANIH National Institute of Environmental Health Sciences (NIEHS);
   Columbia University in the United States [IRB-AAAA5797]; United
   StatesUnited States Agency for International Development (USAID) [5 RO1
   ES10165]
FX This study was supported by grants from the National Institute of
   Environmental Health Sciences, United States Grant 5 RO1 ES10165, and an
   Anonymous Foundation.; The study was approved by the ethics committees
   of the Jagiellonian University in Poland and Columbia University
   (IRB-AAAA5797) in the United States.
NR 54
TC 9
Z9 9
U1 3
U2 31
PU ACADEMIC PRESS INC ELSEVIER SCIENCE
PI SAN DIEGO
PA 525 B ST, STE 1900, SAN DIEGO, CA 92101-4495 USA
SN 0013-9351
EI 1096-0953
J9 ENVIRON RES
JI Environ. Res.
PD JUL
PY 2015
VL 140
BP 136
EP 144
DI 10.1016/j.envres.2015.03.017
PG 9
WC Environmental Sciences; Public, Environmental & Occupational Health
SC Environmental Sciences & Ecology; Public, Environmental & Occupational
   Health
GA CM7VH
UT WOS:000357904100016
PM 25863187
OA Green Accepted
DA 2020-02-16
ER

PT J
AU Keiley, MK
   Zaremba-Morgan, A
   Datubo-Brown, C
   Pyle, R
   Cox, M
AF Keiley, Margaret K.
   Zaremba-Morgan, Ali
   Datubo-Brown, Christiana
   Pyle, Raven
   Cox, Milira
TI Multiple-Family Group Intervention for Incarcerated Male Adolescents Who
   Sexually Offend and Their Families: Change in Maladaptive Emotion
   Regulation Predicts Adaptive Change in Adolescent Behaviors
SO JOURNAL OF MARITAL AND FAMILY THERAPY
LA English
DT Article
ID DISORGANIZED ATTACHMENT; PSYCHOPATHOLOGY; DEVIANCE; THERAPY; MODELS
AB The multiple-family group intervention is an effective, yet affordable, 8-week treatment that is conducted in a juvenile correctional institution in Alabama with adolescents who sexually offend and their families. Data from 115 incarcerated male adolescents and their male and female caregivers collected at pre-, post-, and 1-year follow-up were used to determine that problem behaviors (internalizing, externalizing) decreased over pre- and posttest and the significant decreases in maladaptive emotion regulation predicted those changes. Adolescent-reported anxiety over abandonment and attachment dependence on parents increased significantly; these changes were predicted by decreases in maladaptive emotion regulation. Linear growth models were also fit over the 3 time points and indicate decreases in adolescent problem behavior and maladaptive emotion regulation.
C1 [Keiley, Margaret K.; Zaremba-Morgan, Ali; Datubo-Brown, Christiana; Pyle, Raven; Cox, Milira] Auburn Univ, Auburn, AL 36849 USA.
RP Keiley, MK (reprint author), Auburn Univ, 203 Spidle Hall, Auburn, AL 36849 USA.
EM keilemk@auburn.edu
NR 44
TC 10
Z9 10
U1 0
U2 10
PU WILEY-BLACKWELL
PI HOBOKEN
PA 111 RIVER ST, HOBOKEN 07030-5774, NJ USA
SN 0194-472X
EI 1752-0606
J9 J MARITAL FAM THER
JI J. Marital Fam. Ther.
PD JUL
PY 2015
VL 41
IS 3
BP 324
EP 339
DI 10.1111/jmft.12078
PG 16
WC Psychology, Clinical; Family Studies
SC Psychology; Family Studies
GA CM9FI
UT WOS:000358012300006
PM 24809985
DA 2020-02-16
ER

PT J
AU Harford, TC
   Yi, HY
   Chen, CM
   Grant, BF
AF Harford, Thomas C.
   Yi, Hsiao-ye
   Chen, Chiung M.
   Grant, Bridget F.
TI Psychiatric Symptom Clusters as Risk Factors for Alcohol Use Disorders
   in Adolescence: A National Study
SO ALCOHOLISM-CLINICAL AND EXPERIMENTAL RESEARCH
LA English
DT Article
DE Alcohol Use Disorders; Psychiatric Symptom Clusters; Epidemiology;
   Adolescents; Structural Equation Modeling
ID SUBSTANCE USE DISORDERS; ITEM RESPONSE THEORY; COMMON MENTAL-DISORDERS;
   DRUG-USE DISORDERS; DSM-IV DISORDERS; EPIDEMIOLOGIC SURVEY; DIAGNOSTIC
   ORPHANS; PERSONALITY-DISORDERS; DEPENDENCE SYMPTOMS; ANXIETY DISORDERS
AB BackgroundFew epidemiologic studies have examined a full range of adolescent psychiatric disorders in the general population. The association between psychiatric symptom clusters (PSCs) and DSM-IV alcohol use disorders (AUDs) among adolescents is not well understood.
   MethodsThis study draws upon the public-use data from the 2000 National Household Survey on Drug Abuse, including a study sample of 19,430 respondents aged 12 to 17. Logistic regression and exploratory structural equation modeling assess the associations between PSCs and DSM-IV AUDs by gender. The PSCs are based on brief screening scales devised from the Diagnostic Interview Schedule for Children Predictive Scales.
   ResultsSeveral PSCs were found to be significantly associated with DSM-IV AUDs, including separation anxiety, generalized anxiety, depression, oppositional defiant disorder, and conduct disorder among both genders, and panic disorder and obsessive/ compulsive disorder among females. Consistent with the literature, the analysis of PSCs yields 3 factors identical for both genders2 internalizing factors (fear and anxiety-misery) and 1 externalizing factor. Adolescents who scored higher on the externalizing factor tended to have higher levels of the AUD factor. Female adolescents who scored higher on the internalizing misery factor and lower on the internalizing fear factor also tended to have higher levels of the AUD factor.
   ConclusionsThe associations that we found between PSCs and AUDs among adolescents in this study are consistent with those found among adults in other studies, although gender may moderate associations between internalizing PSCs and AUDs. Our findings lend support to previous findings on the developmentally stable associations between disruptive behaviors and AUDs among adolescents as well as adults in the general population.
C1 [Harford, Thomas C.; Yi, Hsiao-ye; Chen, Chiung M.] CSR Inc, Arlington, VA 22203 USA.
   [Grant, Bridget F.] NIAAA, Bethesda, MD USA.
RP Yi, HY (reprint author), CSR Inc, Alcohol Epidemiol Data Syst, 4250 Fairfax Dr,Suite 500, Arlington, VA 22203 USA.
EM hyi@csrincorporated.com
FU Intramural Research Program of the National Institute on Alcohol Abuse
   and Alcoholism (NIAAA), National Institutes of Health (NIH); Alcohol
   Epidemiologic Data System - NIAAA [HHSN267200800023C, HHSN275201300016C]
FX This research was supported in part by the Intramural Research Program
   of the National Institute on Alcohol Abuse and Alcoholism (NIAAA),
   National Institutes of Health (NIH), and the Alcohol Epidemiologic Data
   System funded by NIAAA Contracts No. HHSN267200800023C and No.
   HHSN275201300016C to CSR, Incorporated. The views and opinions expressed
   in this paper are those of the authors and should not be construed to
   represent the views of the sponsoring agency or the Federal Government.
NR 61
TC 7
Z9 7
U1 1
U2 19
PU WILEY
PI HOBOKEN
PA 111 RIVER ST, HOBOKEN 07030-5774, NJ USA
SN 0145-6008
EI 1530-0277
J9 ALCOHOL CLIN EXP RES
JI Alcoholism (NY)
PD JUL
PY 2015
VL 39
IS 7
BP 1174
EP 1185
DI 10.1111/acer.12767
PG 12
WC Substance Abuse
SC Substance Abuse
GA CM0RW
UT WOS:000357387000010
PM 26110378
OA Green Accepted
DA 2020-02-16
ER

PT J
AU Cornacchio, D
   Chou, T
   Sacks, H
   Pincus, D
   Comer, J
AF Cornacchio, Danielle
   Chou, Tommy
   Sacks, Hayley
   Pincus, Donna
   Comer, Jonathan
TI CLINICAL CONSEQUENCES OF THE REVISED DSM-5 DEFINITION OF AGORAPHOBIA IN
   TREATMENT-SEEKING ANXIOUS YOUTH
SO DEPRESSION AND ANXIETY
LA English
DT Article
DE agoraphobia; child; adolescent; anxiety; assessment; diagnosis; phobias
ID CHILDRENS DEPRESSION INVENTORY; MULTIDIMENSIONAL ANXIETY SCALE; NATIONAL
   EPIDEMIOLOGIC SURVEY; IV SPECIFIC PHOBIA; PANIC DISORDER; REPEATED
   ADMINISTRATIONS; COMORBIDITY SURVEY; UNITED-STATES; RELIABILITY;
   ADOLESCENTS
AB BackgroundIn DSM-5, the agoraphobia core symptom criterion has been revised to require fear about multiple situations from across at least two distinct domains in which escape might be difficult or panic-like symptoms might develop. The present study examined patterns and correlates of the recent change in a sample of anxious youth with symptom presentations consistent with the DSM-IV agoraphobia definition and/or specific phobia (SP) to consider how the recent diagnostic change impacts the prevalence and composition of agoraphobia in children and adolescents.
   MethodAnalyses (N = 151) evaluated impairment and correlates of agoraphobic youth who no longer meet the DSM-5 agoraphobia criteria relative to agoraphobic youth who do meet the new DSM-5 criteria. Secondary analyses compared agoraphobic youth not meeting DSM-5 criteria to SP youth.
   ResultsOne-quarter of youth with symptom presentations consistent with the DSM-IV agoraphobia definition no longer met criteria for DSM-5 agoraphobia, but showed comparable severity and impairment across most domains to youth who do meet criteria for DSM-5 agoraphobia. Further, these youth showed higher levels of anxiety sensitivity and internalizing psychopathology relative to youth with SP.
   ConclusionsA substantial proportion of impaired youth with considerable agoraphobic symptom presentations have been left without a specified anxiety diagnosis by the DSM-5, which may affect their ability to receive and/or get coverage for services and their representation in treatment evaluations. Future DSM iterations may do well to include a circumscribed agoraphobia specifier that would characterize presentations of fear or anxiety about multiple situations, but that do not span across at least two distinct situational domains. (C) 2015 Wiley Periodicals, Inc.
C1 [Cornacchio, Danielle; Chou, Tommy; Comer, Jonathan] Florida Int Univ, Dept Psychol, Mental Hlth Intervent & Technol MINT Program, Miami, FL 33199 USA.
   [Sacks, Hayley] Weill Cornell Coll Med, New York, NY USA.
   [Pincus, Donna] Boston Univ, Dept Psychol, Ctr Anxiety & Related Disorders CARD, Boston, MA 02215 USA.
RP Comer, J (reprint author), Florida Int Univ, Dept Psychol, Mental Hlth Intervent & Technol MINT Program, Ctr Children & Families, 11200 SW 8th St, Miami, FL 33199 USA.
EM jocomer@fiu.edu
FU NIHUnited States Department of Health & Human ServicesNational
   Institutes of Health (NIH) - USA [K23 MH090247, R01 MH068277]
FX Contract grant sponsor: NIH; contract grant numbers: K23 MH090247, R01
   MH068277.
NR 40
TC 5
Z9 5
U1 0
U2 20
PU WILEY
PI HOBOKEN
PA 111 RIVER ST, HOBOKEN 07030-5774, NJ USA
SN 1091-4269
EI 1520-6394
J9 DEPRESS ANXIETY
JI Depress. Anxiety
PD JUL
PY 2015
VL 32
IS 7
BP 502
EP 508
DI 10.1002/da.22361
PG 7
WC Psychology, Clinical; Psychiatry; Psychology
SC Psychology; Psychiatry
GA CL9WZ
UT WOS:000357330700005
PM 25845579
OA Green Accepted
DA 2020-02-16
ER

PT J
AU Potijk, MR
   de Winter, AF
   Bos, AF
   Kerstjens, JM
   Reijneveld, SA
AF Potijk, Marieke R.
   de Winter, Andrea F.
   Bos, Arend F.
   Kerstjens, Jorien M.
   Reijneveld, Sijmen A.
TI Behavioural and emotional problems in moderately preterm children with
   low socioeconomic status: a population-based study
SO EUROPEAN CHILD & ADOLESCENT PSYCHIATRY
LA English
DT Article
DE Socioeconomic status; Preterm birth; Preschool age; Gender Child
   Behavior Checklist
ID LOW-BIRTH-WEIGHT; PSYCHOSOCIAL PROBLEMS; MENTAL-DISORDERS; HEALTH
   RESEARCH; PRESCHOOL-AGE; INFANTS; STRESS; MANAGEMENT; IDENTIFICATION;
   EPIDEMIOLOGY
AB Moderately preterm (MP) birth is associated with higher rates of behavioural and emotional problems. To determine the extent to which low socioeconomic status (SES) contributes to these higher rates, we assessed independent and joint effects of MP birth and low SES, overall and by gender. Dutch preventive child health care centres provided a population-based sample of 915 MP children (32-36 weeks gestation) and 543 term-born children, born in 2002/2003. In multivariable logistic regression analyses, we determined the risk of behavioural and emotional problems per standard deviation (SD) decrease in gestational age and SES, using standardized measures for both. We also assessed three SES categories, being low (1SD or more below mean of standardized SES), intermediate (mean +/- A 1SD), and high (greater than mean + 1SD). The Child Behavior Checklist for 1.5-5 years was used to assess behavioural (externalizing), emotional (internalizing), and total problems at age 4 years. MP children with low SES had significantly higher total problem scores than those with high SES (11.3 vs. 5.1 %, respectively). Each SD decrease in SES was associated with a 42 % higher odds of elevated total problem scores (OR 1.42, 95 % CI 1.14-1.77). No joint effects were found, meaning that lower gestational age independently added to the risk of behaviour problems (OR 1.24, 95 % CI 1.00-1.56). Effects of MP birth and low SES were more pronounced in girls. In conclusion, MP birth and low SES multiply the risk of behavioural and emotional problems. The combination of risk factors identifies children who could benefit greatly from early intervention.
C1 [Potijk, Marieke R.; de Winter, Andrea F.; Reijneveld, Sijmen A.] Univ Groningen, Univ Med Ctr Groningen, Dept Hlth Sci Community & Occupat Med, Groningen, Netherlands.
   [Bos, Arend F.; Kerstjens, Jorien M.] Univ Groningen, Univ Med Ctr Groningen, Div Neonatol, Dept Pediat, Groningen, Netherlands.
RP Potijk, MR (reprint author), Univ Groningen, Univ Med Ctr Groningen, Dept Hlth Sci Community & Occupat Med, Groningen, Netherlands.
EM m.r.potijk@umcg.nl
FU Beatrix Children's Hospital, the Cornelia Foundation for the Handicapped
   Child; Bulk-Child Health Care Research Fund, the Dutch Brain Foundation;
   FrieslandCampina; Friso Infant Nutrition; AbbottAbbott Laboratories;
   Pfizer Europe; Junior Scientific Master Class grant of the University of
   Groningen
FX This study is part of the LOLLIPOP cohort study on the development,
   growth, and health of children born preterm (controlled-trials.com
   ISRCTN 80622320) and is supported by the research foundation of Beatrix
   Children's Hospital, the Cornelia Foundation for the Handicapped Child,
   the A. Bulk-Child Health Care Research Fund, the Dutch Brain Foundation,
   and unrestricted research grants from FrieslandCampina, Friso Infant
   Nutrition, Abbott, and Pfizer Europe. M.R. Potijk was supported by a
   Junior Scientific Master Class grant of the University of Groningen. We
   thank the three child health care doctors, E.M.J. Ten vergert, MD, B.M.
   Van der Hulst, MD, and M.J. Broer van Dijk, MD, for coordinating the
   field work, and Dr. T. Brantsma-van Wulfften Palthe for correcting the
   English manuscript.
NR 48
TC 19
Z9 19
U1 1
U2 19
PU SPRINGER
PI NEW YORK
PA 233 SPRING ST, NEW YORK, NY 10013 USA
SN 1018-8827
EI 1435-165X
J9 EUR CHILD ADOLES PSY
JI Eur. Child Adolesc. Psych.
PD JUL
PY 2015
VL 24
IS 7
BP 787
EP 795
DI 10.1007/s00787-014-0623-y
PG 9
WC Psychology, Developmental; Pediatrics; Psychiatry
SC Psychology; Pediatrics; Psychiatry
GA CM0AP
UT WOS:000357340900007
PM 25293643
DA 2020-02-16
ER

PT J
AU Cooley, ME
   Farineau, HM
   Mullis, AK
AF Cooley, Morgan E.
   Farineau, Heather M.
   Mullis, Ann K.
TI Child behaviors as a moderator: Examining the relationship between
   foster parent supports, satisfaction, and intent to continue fostering
SO CHILD ABUSE & NEGLECT
LA English
DT Article
DE Foster parent; Foster caregiver; Child behaviors; Internalizing and
   externalizing; Foster care; Child welfare
ID CARE; PERCEPTIONS; PLACEMENT; OUTCOMES; COMMITMENT
AB Foster parents need access to supports and resources in order to be satisfied with their caregiving role and continue providing foster care services. However, they often experience multiple demands in their role as a substitute caregiver that could lead to stress. Child behaviors especially may be a significant factor when considering sources of strain and may be a potential risk factor for negative outcomes such as dissatisfaction or the decision to discontinue providing foster care. The purpose of this study was to examine whether child disruptive behaviors moderated or influenced the nature or strength of the relationship between foster parent supports and satisfaction as a caregiver as well as intent to continue fostering. The sample consisted of 155 licensed foster caregivers from across the United States. Child behaviors served as a significant moderator between some types of supports and satisfaction. Implications for future research, practice, and policy are discussed. (C) 2015 Elsevier Ltd. All rights reserved.
C1 [Cooley, Morgan E.] Univ Tennessee, Dept Social Work, Chattanooga, TN 37403 USA.
   [Farineau, Heather M.] Florida Atlantic Univ, Sch Social Work, Boca Raton, FL 33431 USA.
   [Mullis, Ann K.] Florida State Univ, Dept Family & Child Sci, Tallahassee, FL 32306 USA.
RP Cooley, ME (reprint author), Univ Tennessee, Dept Social Work, 208A Hunter Bldg, Chattanooga, TN 37403 USA.
OI Cooley, Morgan/0000-0002-5564-9582
NR 49
TC 16
Z9 16
U1 2
U2 27
PU PERGAMON-ELSEVIER SCIENCE LTD
PI OXFORD
PA THE BOULEVARD, LANGFORD LANE, KIDLINGTON, OXFORD OX5 1GB, ENGLAND
SN 0145-2134
EI 1873-7757
J9 CHILD ABUSE NEGLECT
JI Child Abuse Negl.
PD JUL
PY 2015
VL 45
BP 46
EP 56
DI 10.1016/j.chiabu.2015.05.007
PG 11
WC Family Studies; Psychology, Social; Social Work
SC Family Studies; Psychology; Social Work
GA CL4FH
UT WOS:000356907500005
PM 26012715
DA 2020-02-16
ER

PT J
AU du Plessis, B
   Kaminer, D
   Hardy, A
   Benjamin, A
AF du Plessis, Bernice
   Kaminer, Debra
   Hardy, Anneli
   Benjamin, Arlene
TI The contribution of different forms of violence exposure to
   internalizing and externalizing symptoms among young South African
   adolescents
SO CHILD ABUSE & NEGLECT
LA English
DT Article
DE Poly-victimization; Adolescents; Internalizing; Externalizing; South
   Africa
ID COMMUNITY VIOLENCE; MENTAL-HEALTH; CHILD MALTREATMENT;
   POLY-VICTIMIZATION; MULTIPLE CONTEXTS; URBAN ADOLESCENTS;
   FAMILY-STRUCTURE; NATIONAL-SURVEY; YOUTH; METAANALYSIS
AB While many youth are exposed to multiple forms of co-occurring violence, the comparative impact of different forms of violence on the mental health of children and adolescents has not been clearly established. Studies from low and middle income countries in particular are lacking. The present study examined the contribution of different forms of violence to internalizing and externalizing symptoms among young adolescents in South Africa. A community-based sample of 616 high school learners completed self-report scales assessing exposure to six different forms of violence and the severity of depression, aggression and conduct disorder symptoms. In bivariate analyses, all six forms of violence were significantly associated with internalizing and externalizing difficulties. When the contribution of all forms of violence to mental health outcomes was examined simultaneously, domestic victimization emerged as the strongest predictor of both internalizing and externalizing difficulties. Cumulative exposure to other forms of violence contributed further to the prediction of aggression and conduct disorder, but not depression. Recommendations for future research, and the implications of the findings for prioritizing the development of violence prevention and intervention initiatives in the South African context, are considered. (C) 2015 Elsevier Ltd. All rights reserved.
C1 [du Plessis, Bernice; Kaminer, Debra] Univ Cape Town, Dept Psychol, ZA-7701 Cape Town, South Africa.
   [Hardy, Anneli] Univ Cape Town, Dept Stat Sci, Stat Consulting Serv, ZA-7701 Cape Town, South Africa.
   [Benjamin, Arlene] Univ Stellenbosch, Dept Educ Psychol, ZA-7602 Stellenbosch, South Africa.
   [Benjamin, Arlene] Community Act Safer Environm CASE, ZA-7808 Ottery, South Africa.
RP Kaminer, D (reprint author), Univ Cape Town, Dept Psychol, Private Bag X3, ZA-7701 Cape Town, South Africa.
OI du Plessis, Bernice/0000-0003-2464-1446
FU National Research Foundation of South AfricaNational Research Foundation
   - South Africa [IFR2011040100041]
FX This work is based on research supported in part by the National
   Research Foundation of South Africa (IFR2011040100041). The funder had
   no involvement in the study design, the collection, analysis and
   interpretation of data, the writing of the report, or the decision to
   submit the article for publication.
NR 47
TC 15
Z9 15
U1 0
U2 16
PU PERGAMON-ELSEVIER SCIENCE LTD
PI OXFORD
PA THE BOULEVARD, LANGFORD LANE, KIDLINGTON, OXFORD OX5 1GB, ENGLAND
SN 0145-2134
EI 1873-7757
J9 CHILD ABUSE NEGLECT
JI Child Abuse Negl.
PD JUL
PY 2015
VL 45
BP 80
EP 89
DI 10.1016/j.chiabu.2015.02.021
PG 10
WC Family Studies; Psychology, Social; Social Work
SC Family Studies; Psychology; Social Work
GA CL4FH
UT WOS:000356907500008
PM 25804436
DA 2020-02-16
ER

PT J
AU Wilson, HW
   Samuelson, SL
   Staudenmeyer, AH
   Widom, CS
AF Wilson, Helen W.
   Samuelson, Sarah L.
   Staudenmeyer, Anna H.
   Widom, Cathy Spatz
TI Trajectories of psychopathology and risky behaviors associated with
   childhood abuse and neglect in low-income urban African American girls
SO CHILD ABUSE & NEGLECT
LA English
DT Article
DE Child abuse; Child neglect; Psychopathology; Substance use; Sexual
   behavior
ID LONG-TERM CONSEQUENCES; ILLICIT DRUG-USE; PHYSICAL ABUSE; SEXUAL-ABUSE;
   UNITED-STATES; SUBSTANCE USE; MALTREATMENT; CHILDREN; VIOLENCE;
   VICTIMIZATION
AB The current study examined patterns of psychopathology, drug and alcohol use, and sexual behavior associated with childhood abuse and neglect in a high-risk sample of low-income African American girls seeking mental health treatment. Participants (N = 177) were African American girls recruited from mental health clinics serving low-income communities in Chicago, IL and followed over six waves of data collection (T1-T6) reflecting early (mean age 14) to late (mean age 17) adolescence. Child abuse and neglect history was determined from adolescent and caregiver reports. Latent curve modeling examined patterns of internalizing and externalizing psychopathology, drug and alcohol use, sexual experience, and risky sexual behavior reported by girls and associations with reported child abuse and neglect. Overall, these trajectories indicated a decrease in internalizing and externalizing symptoms, stability of drug and alcohol use, and an increase in sexual experience and risky sexual behaviors over time. Child abuse and neglect was associated with increased internalizing symptoms and sexual experience at baseline and with externalizing symptoms and risky sexual behavior both at baseline and the final point. Child abuse and neglect was not significantly associated with alcohol or drug use. This study adds to the literature on the long-term consequences of child abuse and neglect by demonstrating patterns of psychopathology and risky behavior that persist over time in a high-risk group of girls with self or parent reported histories of abuse and-neglect. Interventions that address externalizing problems and health risk behaviors may be of particular importance for this population. (C) 2015 Published by Elsevier Ltd.
C1 [Wilson, Helen W.] Stanford Univ, Sch Med, Dept Psychiat & Behav Sci, Stanford, CA 94305 USA.
   [Samuelson, Sarah L.] Palo Alto Univ, PGSP Stanford PsyD Consortium, Palo Alto, CA 94304 USA.
   [Staudenmeyer, Anna H.] Palo Alto Univ, Pacific Grad Sch Psychol, Palo Alto, CA 94304 USA.
   [Widom, Cathy Spatz] CUNY, Dept Psychol, John Jay Coll, New York, NY 10019 USA.
   [Widom, Cathy Spatz] CUNY, Dept Psychol, Grad Ctr, New York, NY 10019 USA.
RP Wilson, HW (reprint author), Stanford Univ, Sch Med, Dept Psychiat & Behav Sci, 401 Quarry Rd, Stanford, CA 94305 USA.
FU National Institute of Mental HealthUnited States Department of Health &
   Human ServicesNational Institutes of Health (NIH) - USANIH National
   Institute of Mental Health (NIMH) [R03MH086361, R01MH065155]; Eunice
   Kennedy Shriver National Institute of Child Health and Human
   DevelopmentUnited States Department of Health & Human ServicesNational
   Institutes of Health (NIH) - USANIH Eunice Kennedy Shriver National
   Institute of Child Health & Human Development (NICHD) [R01HD067511-01]
FX This research was supported by funding from the National Institute of
   Mental Health (R03MH086361; R01MH065155) and Eunice Kennedy Shriver
   National Institute of Child Health and Human Development
   (R01HD067511-01).
NR 86
TC 7
Z9 8
U1 0
U2 18
PU PERGAMON-ELSEVIER SCIENCE LTD
PI OXFORD
PA THE BOULEVARD, LANGFORD LANE, KIDLINGTON, OXFORD OX5 1GB, ENGLAND
SN 0145-2134
EI 1873-7757
J9 CHILD ABUSE NEGLECT
JI Child Abuse Negl.
PD JUL
PY 2015
VL 45
BP 108
EP 121
DI 10.1016/j.chiabu.2015.02.009
PG 14
WC Family Studies; Psychology, Social; Social Work
SC Family Studies; Psychology; Social Work
GA CL4FH
UT WOS:000356907500011
PM 25869184
DA 2020-02-16
ER

PT J
AU Zaidman-Zait, A
   Hall, WA
AF Zaidman-Zait, Anat
   Hall, Wendy A.
TI Children's night waking among toddlers: relationships with mothers' and
   fathers' parenting approaches and children's behavioural difficulties
SO JOURNAL OF ADVANCED NURSING
LA English
DT Article
DE child behaviour; children; nursing; parenting cognitions; sleep problems
ID SLEEP-RELATED COGNITIONS; INFANT SLEEP; YOUNG-CHILDREN; MENTAL-HEALTH;
   AUSTRALIAN PRESCHOOLERS; ADVERSE ASSOCIATIONS; BEDTIME PROBLEMS;
   RISK-FACTORS; POPULATION; CHILDHOOD
AB AimsTo explore associations between children's sleep problems, and behavioural difficulties and parenting approaches.
   BackgroundChildren commonly have problematic night waking; however, relationships between parenting cognitions and behaviours and children's sleep problems are rarely examined.
   DesignLongitudinal children's cohort study from 5-29months post birth.
   MethodsData were taken from the Quebec Longitudinal Study of Child Development (1998-2007) at three phases: 5, 17 and 29months of age. Thousand four hundred and eighty-seven families were included in our study based on: participation from phase 1 (5-months old), both parents' reports on parenting cognitions/behaviours and child behavioural difficulties at 29months, and mothers' reports of children's sleep at 29months. In 2013, we conducted repeated measures anovas and manovas including children's gender.
   ResultsExtended night-time waking patterns (wakes of 20minutes) were associated with mothers' and fathers' lower sense of parenting impact and higher overprotectiveness and mothers' lower self-efficacy and higher coerciveness for 29-month-old children. In the extended waking group, mothers consistently reported lower self-efficacy, higher overprotectiveness and lower parenting impact at 5, 17 and 29months. For those children, fathers were only more overprotective at 5 and 29months. Regarding 29-month-old children's behaviour, children in the extended night waking group had highest scores on externalizing and internalizing behaviours. Girls had higher scores on shyness/inhibition and boys had higher scores on aggression/hyperactivity.
   ConclusionMothers' and fathers' parenting cognitions and behaviours are affected by 29-month-old children's night waking patterns and night waking patterns are associated with children's behavioural problems.
C1 [Zaidman-Zait, Anat] Tel Aviv Univ, Dept Sch Counseling & Special Educ, Sch Educ, IL-69978 Tel Aviv, Israel.
   [Zaidman-Zait, Anat] Univ British Columbia, Dept Human Early Learning Partnership HELP, Vancouver, BC V5Z 1M9, Canada.
   [Hall, Wendy A.] Univ British Columbia, Sch Nursing, Vancouver, BC V5Z 1M9, Canada.
RP Zaidman-Zait, A (reprint author), Tel Aviv Univ, Dept Sch Counseling & Special Educ, Sch Educ, IL-69978 Tel Aviv, Israel.
EM anat.zaidman@ubc.ca
NR 45
TC 13
Z9 13
U1 0
U2 27
PU WILEY
PI HOBOKEN
PA 111 RIVER ST, HOBOKEN 07030-5774, NJ USA
SN 0309-2402
EI 1365-2648
J9 J ADV NURS
JI J. Adv. Nurs.
PD JUL
PY 2015
VL 71
IS 7
BP 1639
EP 1649
DI 10.1111/jan.12636
PG 11
WC Nursing
SC Nursing
GA CL0IH
UT WOS:000356624700016
PM 25689874
DA 2020-02-16
ER

PT J
AU Van Herzeele, C
   Dhondt, K
   Roels, SP
   Raes, A
   Groen, LA
   Hoebeke, P
   Walle, JV
AF Van Herzeele, Charlotte
   Dhondt, Karlien
   Roels, Sanne Patrick
   Raes, Ann
   Groen, Luitzen-Albert
   Hoebeke, Piet
   Walle, Johan Vande
TI Periodic limb movements during sleep are associated with a lower quality
   of life in children with monosymptomatic nocturnal enuresis
SO EUROPEAN JOURNAL OF PEDIATRICS
LA English
DT Article
DE Child; Psychology; Quality of life; Sleep; Enuresis
ID DEFICIT-HYPERACTIVITY DISORDER; ATTENTION-DEFICIT/HYPERACTIVITY
   DISORDER; PSYCHOLOGICAL-PROBLEMS; VALIDITY; DYSFUNCTION; PREVALENCE;
   AROUSAL
AB The study investigates whether cortical arousals and periodic limb movements during sleep are related to daytime psychological functioning in children with monosymptomatic nocturnal enuresis with associated nocturnal polyuria. Psychological functioning is evaluated on five domains: attention deficit hyperactivity disorder-inattentive problems, quality of life, internalizing problems, externalizing problems, and executive functioning. This multi-informant (parents, teachers, and children) and multi-method study included overnight video-polysomnography, questionnaires, and neuropsychological testing. Thirty children (7 girls) 6 to 16 years (mean 10.43 years, SD 3.08) were selected in a tertiary enuresis center. A high index of periodic limb movements during sleep was associated with a lower quality of life, according to the child. No significant correlations were found with attention deficit hyperactivity disorder-inattentive problems, internalizing problems, externalizing problems, and executive functioning.
   Conclusion: This study clarifies the relationship between sleep parameters and psychological functioning of the children with monosymptomatic nocturnal enuresis and associated nocturnal polyuria according to the child, the parents, and the teachers. Periodic limb movements during sleep are associated with a lower quality of life of the child.
C1 [Van Herzeele, Charlotte; Raes, Ann; Groen, Luitzen-Albert; Hoebeke, Piet; Walle, Johan Vande] Univ Hosp Ghent, Dept Pediat Nephrol Urol, B-9000 Ghent, Belgium.
   [Dhondt, Karlien] Univ Hosp Ghent, Dept Child Neurol Metab, Pediat Sleep Ctr, Pediat, Ghent, Belgium.
   [Roels, Sanne Patrick] Univ Ghent, Dept Data Anal, B-9000 Ghent, Belgium.
RP Van Herzeele, C (reprint author), Univ Hosp Ghent, Dept Pediat Nephrol Urol, De Pintelaan 185, B-9000 Ghent, Belgium.
EM charlotte.vanherzeele@ugent.be; karlien.dhondt@ugent.be;
   sanne.roels@ugent.be; ann.raes@uzgent.be; luitzenalbert.groen@uzgent.be;
   piet.hoebeke@uzgent.be; johan.vandewalle@ugent.be
RI raes, ann/AAA-1051-2020
NR 48
TC 5
Z9 5
U1 1
U2 6
PU SPRINGER
PI NEW YORK
PA 233 SPRING ST, NEW YORK, NY 10013 USA
SN 0340-6199
EI 1432-1076
J9 EUR J PEDIATR
JI Eur. J. Pediatr.
PD JUL
PY 2015
VL 174
IS 7
BP 897
EP 902
DI 10.1007/s00431-014-2474-4
PG 6
WC Pediatrics
SC Pediatrics
GA CK8ZB
UT WOS:000356527900007
PM 25567793
DA 2020-02-16
ER

PT J
AU Sundquist, J
   Li, XJ
   Ohlsson, H
   Rastam, M
   Winkleby, M
   Sundquist, K
   Kendler, KS
   Crump, C
AF Sundquist, Jan
   Li, Xinjun
   Ohlsson, Henrik
   Rastam, Maria
   Winkleby, Marilyn
   Sundquist, Kristina
   Kendler, Kenneth S.
   Crump, Casey
TI Familial and neighborhood effects on psychiatric disorders in childhood
   and adolescence
SO JOURNAL OF PSYCHIATRIC RESEARCH
LA English
DT Article
DE Cohort study; Neighborhood SES; Internalizing and externalizing
   psychiatric disorders
ID COMMON MENTAL-DISORDERS; DEPRIVATION; PREVALENCE; POVERTY; HEALTH
AB Background: More knowledge is needed on potential associations between individual-, family-, and neighborhood-level factors and psychiatric disorders in children and adolescents.
   Aims: To examine associations between, individual-, family-, and neighborhood-level factors and incident internalizing (anxiety and mood) disorders and externalizing (ADHD and conduct) disorders in children and adolescents, and to estimate the relative contributions of family and neighborhood to individual variation in these disorders.
   Method: We performed a three-level logistic regression on all 542,195 children born in Sweden in 1992 1996, nested in 427,954 families, which in turn were nested in 8475 neighborhoods. The children were followed from 2000 to 2010 for incident internalizing and externalizing psychiatric disorders, assessed from medical records.
   Results: 26,514 children (4.8%) were diagnosed with internalizing or externalizing psychiatric disorders. Approximately 29% of the total individual variance in internalizing disorders could be attributed to the family level, which includes both genetic and family environmental effects, and 5% to the neighborhood level. The corresponding figures for externalizing disorders were 43.5% and 5.5%, respectively. After adjustment for individual-level sociodemographic factors, high neighborhood deprivation was associated with increased risks of externalizing and internalizing psychiatric disorders (odds ratio [OR] = 1.37, 95% credible interval [CI] = 1.25-1.50 and OR = 1.34, 95% CI = 1.25-1.45, respectively), including conduct disorder (OR = 2.01, 95% CI = 1.58-2.55), anxiety disorders (OR = 1.40, 95% CI = 1.29-1.52), and mood disorders (OR = 1.21, 95% CI, 1.09-1.35). The strongest association between neighborhood deprivation and ADHD was observed in moderately deprived neighborhoods (OR = 131, 95% CI = 1.19-1.44).
   Conclusions: These findings call for policies to promote mental health that consider potential influences from children's family and neighborhood environments.conclusion Trial registration: Not applicable. (C) 2015 Elsevier Ltd. All rights reserved.
C1 [Sundquist, Jan; Li, Xinjun; Ohlsson, Henrik; Sundquist, Kristina] Lund Univ, Ctr Primary Hlth Care Res, SE-20502 Malmo, Sweden.
   [Sundquist, Jan; Winkleby, Marilyn; Sundquist, Kristina] Stanford Univ, Sch Med, Stanford Prevent Res Ctr, Stanford, CA 94305 USA.
   [Rastam, Maria] Lund Univ, Dept Clin Sci Lund, Child & Adolescent Psychiat, Lund, Sweden.
   [Kendler, Kenneth S.] Virginia Commonwealth Univ, Virginia Inst Psychiat & Behav Genet, Richmond, VA USA.
   [Kendler, Kenneth S.] Virginia Commonwealth Univ, Dept Psychiat, Richmond, VA USA.
   [Kendler, Kenneth S.] Virginia Commonwealth Univ, Dept Human & Mol Genet, Richmond, VA USA.
   [Crump, Casey] Stanford Univ, Dept Med, Sch Med, Stanford, CA 94305 USA.
RP Sundquist, J (reprint author), Lund Univ, Clin Res Ctr, Ctr Primary Hlth Care Res, Bldg 28,Floor 11,Jan Waldenstromsgata 35, SE-20502 Malmo, Sweden.
EM jan.sundquist@med.lu.se; xinjun.li@med.lu.se; henrik.ohlsson@med.lu.se;
   maria.rastam@med.lu.se; winkleby@stanford.edu;
   kristina.sundquist@med.lu.se; kendler@vcu.edu; kccrump@stanford.edu
RI Kendler, Kenneth/AAF-2876-2019
OI Li, Xinjun/0000-0002-5559-4657
FU National Institute of Drug AbuseUnited States Department of Health &
   Human ServicesNational Institutes of Health (NIH) - USANIH National
   Institute on Drug Abuse (NIDA) [R01DA030005]; Agreement on Medical
   Training and Research (ALF) project grant, Lund, Sweden, FORTE; Swedish
   Research CouncilSwedish Research Council [2012-2378]
FX This study was supported by grant R01DA030005 from the National
   Institute of Drug Abuse and an Agreement on Medical Training and
   Research (ALF) project grant, Lund, Sweden, FORTE, and the Swedish
   Research Council (2012-2378).
NR 30
TC 11
Z9 11
U1 0
U2 16
PU PERGAMON-ELSEVIER SCIENCE LTD
PI OXFORD
PA THE BOULEVARD, LANGFORD LANE, KIDLINGTON, OXFORD OX5 1GB, ENGLAND
SN 0022-3956
EI 1879-1379
J9 J PSYCHIATR RES
JI J. Psychiatr. Res.
PD JUL-AUG
PY 2015
VL 66-67
BP 7
EP 15
DI 10.1016/j.jpsychires.2015.03.019
PG 9
WC Psychiatry
SC Psychiatry
GA CL2AT
UT WOS:000356746700002
PM 25953099
OA Green Accepted
DA 2020-02-16
ER

PT J
AU Hastings, PD
   Helm, J
   Mills, RSL
   Serbin, LA
   Stack, DM
   Schwartzman, AE
AF Hastings, Paul D.
   Helm, Jonathan
   Mills, Rosemary S. L.
   Serbin, Lisa A.
   Stack, Dale M.
   Schwartzman, Alex E.
TI Dispositional and Environmental Predictors of the Development of
   Internalizing Problems in Childhood: Testing a Multilevel Model
SO JOURNAL OF ABNORMAL CHILD PSYCHOLOGY
LA English
DT Article
DE Internalizing problems; Multilevel model; Development; Behavioral
   inhibition; Cortisol; Gender; Parenting; Maternal emotionality;
   Socioeconomic status
ID PARENTAL SOCIALIZATION; DIFFERENTIAL SUSCEPTIBILITY; PARASYMPATHETIC
   REGULATION; BEHAVIORAL-INHIBITION; PROBING INTERACTIONS; ANXIETY
   SYMPTOMS; RISK-FACTORS; MISSING DATA; PRESCHOOLERS; DEPRESSION
AB This investigation evaluated a multilevel model of dispositional and environmental factors contributing to the development of internalizing problems from preschool-age to school-age. In a sample of 375 families (185 daughters, 190 sons) drawn from three independent samples, preschoolers' behavioral inhibition, cortisol and gender were examined as moderators of the links between mothers' negative parenting behavior, negative emotional characteristics, and socioeconomic status when children were 3.95 years, and their internalizing problems when they were 8.34 years. Children's dispositional characteristics moderated all associations between these environmental factors and mother-reported internalizing problems in patterns that were consistent with either diathesis-stress or differential-susceptibility models of individual-environment interaction, and with gender models of developmental psychopathology. Greater inhibition and lower socioeconomic status were directly predictive of more teacher reported internalizing problems. These findings highlight the importance of using multilevel models within a bioecological framework to understand the complex pathways through which internalizing difficulties develop.
C1 [Hastings, Paul D.] Univ Calif Davis, Ctr Mind & Brain, Davis, CA 95618 USA.
   [Helm, Jonathan] Penn State Univ, State Coll, PA USA.
   [Mills, Rosemary S. L.] Univ Manitoba, Winnipeg, MB, Canada.
   [Serbin, Lisa A.; Stack, Dale M.; Schwartzman, Alex E.] Concordia Univ, Montreal, PQ, Canada.
RP Hastings, PD (reprint author), Univ Calif Davis, Ctr Mind & Brain, 267 Cousteau Pl, Davis, CA 95618 USA.
EM pdhastings@ucdavis.edu
FU Canadian Institutes of Health ResearchCanadian Institutes of Health
   Research (CIHR) [MOP-74642, MOP-57670]; Health Canada (Child and Youth
   Division); Social Sciences and Humanities Research Council of
   CanadaSocial Sciences and Humanities Research Council of Canada (SSHRC);
   Fonds de la Recherche en Sante du QuebecFonds de la Recherche en Sante
   du Quebec; National Institute on Mental HealthUnited States Department
   of Health & Human ServicesNational Institutes of Health (NIH) - USANIH
   National Institute of Mental Health (NIMH) [MH098370]; National Science
   FoundationNational Science Foundation (NSF) [1327768]; UC Davis Grand
   Challenges program; UC Davis Center for Poverty Research; UC Davis
   Center for Mind Brain
FX This research was supported by the Canadian Institutes of Health
   Research (MOP-74642, MOP-57670), Health Canada (Child and Youth
   Division), Social Sciences and Humanities Research Council of Canada,
   and the Fonds de la Recherche en Sante du Quebec. The writing of this
   report was supported by the National Institute on Mental Health
   (MH098370), National Science Foundation (1327768), UC Davis Grand
   Challenges program, and by the UC Davis Center for Poverty Research and
   UC Davis Center for Mind & Brain. We thank the children, parents and
   teachers who made this research possible and gratefully acknowledge the
   assistance of Jamshid Etezadi, Farriola Ladha, Claude Senneville, Nadine
   Girouard, Bobbi Walling, and Hai Hong Li.
NR 66
TC 17
Z9 17
U1 1
U2 27
PU SPRINGER/PLENUM PUBLISHERS
PI NEW YORK
PA 233 SPRING ST, NEW YORK, NY 10013 USA
SN 0091-0627
EI 1573-2835
J9 J ABNORM CHILD PSYCH
JI J. Abnorm. Child Psychol.
PD JUL
PY 2015
VL 43
IS 5
BP 831
EP 845
DI 10.1007/s10802-014-9951-0
PG 15
WC Psychology, Clinical; Psychology, Developmental
SC Psychology
GA CK3CN
UT WOS:000356093600004
PM 25411124
DA 2020-02-16
ER

PT J
AU Allen, NB
   Dahl, RE
AF Allen, Nicholas B.
   Dahl, Ronald E.
TI Multi-Level Models of Internalizing Disorders and Translational
   Developmental Science: Seeking Etiological Insights that can Inform
   Early Intervention Strategies
SO JOURNAL OF ABNORMAL CHILD PSYCHOLOGY
LA English
DT Article
DE Developmental psychopathology; Translational neuroscience; Translational
   developmental science; Multi-level models; Internalizing disorders
ID ADOLESCENCE; SOCIALIZATION; LESSONS; DISEASE
AB This commentary discusses the articles in this special section with an emphasis on the specific utility of multivariate, multi-level models in developmental psychopathology for ultimately contributing to both etiologic insights and translational advances. These issues are considered not only in terms of the specific papers, but also within a larger set of questions regarding the opportunities (and challenges) currently facing the field. We describe why we believe this an exciting time for integrative team-science approaches to tackle these challenges-a time that holds great promise for rapid advances in integrative developmental science that includes a biological level of mechanistic understanding. In order to facilitate this, we outline a range of approaches within both translational neuroscience and translational developmental science that can be used as frameworks for understanding how such research can provide etiologic insights regarding real-world targets at the level of social, behavioral, and affective processes that can be modified during key developmental windows of opportunity. We conclude that a "construct validity" framework, where biological data form a critical, but not privileged, component of key etiological mechanisms, combined with a developmental perspective on key period of sensitivity to intervention effects, is most likely to provide significant translational outcomes.
C1 [Allen, Nicholas B.] Univ Oregon, Eugene, OR 97403 USA.
   [Dahl, Ronald E.] Univ Calif Berkeley, Berkeley, CA 94720 USA.
RP Dahl, RE (reprint author), Univ Calif Berkeley, Berkeley, CA 94720 USA.
EM rondahl@berkeley.edu
OI Allen, Nicholas/0000-0002-1086-6639
FU NCRR NIH HHSUnited States Department of Health & Human ServicesNational
   Institutes of Health (NIH) - USANIH National Center for Research
   Resources (NCRR) [P41 RR013642]; NICHD NIH HHSUnited States Department
   of Health & Human ServicesNational Institutes of Health (NIH) - USANIH
   Eunice Kennedy Shriver National Institute of Child Health & Human
   Development (NICHD) [R01 HD057893]; NIMH NIH HHSUnited States Department
   of Health & Human ServicesNational Institutes of Health (NIH) - USANIH
   National Institute of Mental Health (NIMH) [P50 MH080215]
NR 29
TC 9
Z9 9
U1 0
U2 8
PU SPRINGER/PLENUM PUBLISHERS
PI NEW YORK
PA 233 SPRING ST, NEW YORK, NY 10013 USA
SN 0091-0627
EI 1573-2835
J9 J ABNORM CHILD PSYCH
JI J. Abnorm. Child Psychol.
PD JUL
PY 2015
VL 43
IS 5
BP 875
EP 883
DI 10.1007/s10802-015-0024-9
PG 9
WC Psychology, Clinical; Psychology, Developmental
SC Psychology
GA CK3CN
UT WOS:000356093600007
PM 25947071
OA Green Accepted
DA 2020-02-16
ER

PT J
AU Leeuwis, FH
   Koot, HM
   Creemers, DHM
   van Lier, PAC
AF Leeuwis, Franca H.
   Koot, Hans M.
   Creemers, Daan H. M.
   van Lier, Pol A. C.
TI Implicit and Explicit Self-Esteem Discrepancies, Victimization and the
   Development of Late Childhood Internalizing Problems
SO JOURNAL OF ABNORMAL CHILD PSYCHOLOGY
LA English
DT Article
DE Victimization; Self-esteem discrepancies; Internalizing problems;
   Elementary school children
ID PEER VICTIMIZATION; SOCIAL ANXIETY; PERCEIVED COMPETENCE; PERCEPTION
   PROFILE; GENDER-DIFFERENCES; EMOTIONAL-PROBLEMS; MODERATING ROLE;
   DEPRESSION; SYMPTOMS; ADOLESCENCE
AB Discrepancies between implicit and explicit self-esteem have been linked with internalizing problems among mainly adolescents and adults. Longitudinal research on this association in children is lacking. This study examined the longitudinal link between self-esteem discrepancies and the development of internalizing problems in children. It furthermore examined the possible mediating role of self-esteem discrepancies in the longitudinal link between experiences of peer victimization and internalizing problems development. Children (N = 330, M (age) = 11.2 year; 52.5 % female) were followed over grades five (age 11 years) and six (age 12 years). Self-report measures were used annually to test for victimization and internalizing problems. Implicit self-esteem was assessed using an implicit association test, while explicit self-esteem was assessed via self-reports. Self-esteem discrepancies represented the difference between implicit and explicit self-esteem. Results showed that victimization was associated with increases in damaged self-esteem (higher levels of implicit than explicit self-esteem. Additionally, damaged self-esteem at age 11 years predicted an increase in internalizing problems in children over ages 11 to 12 years. Furthermore, damaged self-esteem mediated the relationship between age 11 years victimization and the development of internalizing problems. No impact of fragile self-esteem (lower levels of implicit than explicit self-esteem) on internalizing problems was found. The results thus underscore that, as found in adolescent and adult samples, damaged self-esteem is a predictor of increases in childhood internalizing problems. Moreover, damaged self-esteem might explain why children who are victimized develop internalizing problems. Implications are discussed.
C1 [Leeuwis, Franca H.; Koot, Hans M.; van Lier, Pol A. C.] Vrije Univ Amsterdam, Dept Dev Psychol, NL-1081 BT Amsterdam, Netherlands.
   [Leeuwis, Franca H.; Koot, Hans M.; van Lier, Pol A. C.] Vrije Univ Amsterdam, EMGO Inst Hlth & Care Res, NL-1081 BT Amsterdam, Netherlands.
   [Creemers, Daan H. M.] Radboud Univ Nijmegen, NL-6525 ED Nijmegen, Netherlands.
   [Creemers, Daan H. M.] GGZ Oost Brabant, Mental Hlth Care Inst, Oss, Netherlands.
RP Leeuwis, FH (reprint author), Vrije Univ Amsterdam, Dept Dev Psychol, Van der Boechorststr 1, NL-1081 BT Amsterdam, Netherlands.
EM F.H.Leeuwis@vu.nl
NR 57
TC 10
Z9 11
U1 4
U2 52
PU SPRINGER/PLENUM PUBLISHERS
PI NEW YORK
PA 233 SPRING ST, NEW YORK, NY 10013 USA
SN 0091-0627
EI 1573-2835
J9 J ABNORM CHILD PSYCH
JI J. Abnorm. Child Psychol.
PD JUL
PY 2015
VL 43
IS 5
BP 909
EP 919
DI 10.1007/s10802-014-9959-5
PG 11
WC Psychology, Clinical; Psychology, Developmental
SC Psychology
GA CK3CN
UT WOS:000356093600010
PM 25403344
DA 2020-02-16
ER

PT J
AU Ediati, A
   Faradz, SMH
   Juniarto, AZ
   van der Ende, J
   Drop, SLS
   Dessens, AB
AF Ediati, Annastasia
   Faradz, Sultana M. H.
   Juniarto, Achmad Zulfa
   van der Ende, Jan
   Drop, Stenvert L. S.
   Dessens, Arianne B.
TI Emotional and behavioral problems in late-identified Indonesian patients
   with disorders of sex development
SO JOURNAL OF PSYCHOSOMATIC RESEARCH
LA English
DT Article
DE Emotional problem; Behavioral problem; Disorders of sex development
   (DSD); Untreated; Indonesia
AB Objective: The aim of this study is to investigate emotional and behavioral problems among Indonesian patients with disorders of sex development (DSD) who recently came under clinical management. As diagnostic procedures and treatment had been delayed, patients progressively developed ambiguous bodies, difficult to conceal from outsiders.
   Method: We compared 118 Indonesian patients with DSD aged 6-41 years (60 children, 24 adolescents, 34 adults) and 118 healthy control subjects matched for age, gender, and residential settings. We used the Child Behavioral Checklist (CBCL), Youth Self-Report (YSR), and Adult Self-Report (ASR) to examine differences between patient and control groups as well as differences within patients groups.
   Results: On the CBCL, parents of young children with DSD reported significantly more emotional and behavioral problems than parents of matched control. Parents of daughters with CAH reported that their daughters withdrew themselves from social interactions. On the ASR, adults with DSD reported significantly more internalizing problems than controls, particularly anxiety and depression. No other differences in emotional functioning were found across different diagnostic groups.
   Conclusions: Indonesian patients with DSD who were untreated for most of their lives suffered more emotional and behavioral problems than matched controls. Differences and similarities between our findings and observations in patients from Western countries will be discussed. (C) 2014 Elsevier Inc. All rights reserved.
C1 [Ediati, Annastasia] Diponegoro Univ, Fac Psychol, Tembalang 50275, Semarang, Indonesia.
   [Ediati, Annastasia; Faradz, Sultana M. H.; Juniarto, Achmad Zulfa] Diponegoro Univ, Fac Med, Ctr Biomed Res CEBIOR, Tembalang 50275, Semarang, Indonesia.
   [van der Ende, Jan; Dessens, Arianne B.] Erasmus MC Sophia, Dept Child & Adolescence Psychiat, Rotterdam, Netherlands.
   [Drop, Stenvert L. S.; Dessens, Arianne B.] Erasmus MC Sophia, Div Pediat Endocrinol, Dept Pediatrics, Rotterdam, Netherlands.
RP Ediati, A (reprint author), Diponegoro Univ, Fac Psychol, Tembalang 50275, Semarang, Indonesia.
EM aediati@gmail.com
OI Ediati, Annastasia/0000-0003-2893-5628
FU DIKTI scholarship from Ministry of National Education and Culture, the
   Republic of Indonesia
FX AE and AZJ were supported by a DIKTI scholarship from the Ministry of
   National Education and Culture, the Republic of Indonesia. The funding
   body does not play role in the study design, data analysis, or
   manuscript preparation and submission.
NR 20
TC 14
Z9 14
U1 0
U2 2
PU PERGAMON-ELSEVIER SCIENCE LTD
PI OXFORD
PA THE BOULEVARD, LANGFORD LANE, KIDLINGTON, OXFORD OX5 1GB, ENGLAND
SN 0022-3999
EI 1879-1360
J9 J PSYCHOSOM RES
JI J. Psychosomat. Res.
PD JUL
PY 2015
VL 79
IS 1
BP 76
EP 84
DI 10.1016/j.jpsychores.2014.12.007
PG 9
WC Psychiatry
SC Psychiatry
GA CK3JK
UT WOS:000356112200012
PM 25563666
OA Green Accepted
DA 2020-02-16
ER

PT J
AU Dever, BV
   Dowdy, E
   Raines, TC
   Carnazzo, K
AF Dever, Bridget V.
   Dowdy, Erin
   Raines, Tara C.
   Carnazzo, Katherine
TI STABILITY AND CHANGE OF BEHAVIORAL AND EMOTIONAL SCREENING SCORES
SO PSYCHOLOGY IN THE SCHOOLS
LA English
DT Article
ID MENTAL-HEALTH PROBLEMS; EARLY IDENTIFICATION; CHILDHOOD; DIAGNOSIS; RISK
AB Universal screening for behavioral and emotional difficulties is integral to the identification of students needing early intervention and prevention efforts. However, unanswered questions regarding the stability of screening scores impede the ability to determine optimal strategies for subsequent screening. This study examined the 2-year stability of behavioral and emotional risk screening scores and investigated whether change could be predicted based on student characteristics or initial risk scores. As part of a district-wide screening effort, 863 middle and high school students completed the Behavioral and Emotional Screening System at two time points. Stability coefficients were moderate, with the majority of students remaining in a similar risk category across time. Gender, race/ethnicity, socioeconomic status, grade, school transition, and special education status were not predictive of movement across time. Initial risk score was predictive of movement from normal to at-risk categorization, with the internalizing domain being the most predictive of change.
C1 [Dever, Bridget V.] Lehigh Univ, Bethlehem, PA 18015 USA.
   [Dowdy, Erin; Carnazzo, Katherine] Univ Calif Santa Barbara, Santa Barbara, CA 93106 USA.
   [Raines, Tara C.] Univ Nevada, Las Vegas, NV 89154 USA.
RP Dever, BV (reprint author), Lehigh Univ, Dept Educ & Human Serv, 111 Res Dr,A-318 Iacocca Hall, Bethlehem, PA 18015 USA.
EM bdever@lehigh.edu
NR 27
TC 10
Z9 10
U1 0
U2 1
PU WILEY
PI HOBOKEN
PA 111 RIVER ST, HOBOKEN 07030-5774, NJ USA
SN 0033-3085
EI 1520-6807
J9 PSYCHOL SCHOOLS
JI Psychol. Schools
PD JUL
PY 2015
VL 52
IS 6
BP 618
EP 629
DI 10.1002/pits.21825
PG 12
WC Psychology, Educational
SC Psychology
GA CK2YH
UT WOS:000356081000007
DA 2020-02-16
ER

PT J
AU South, SC
   Jarnecke, AM
AF South, Susan C.
   Jarnecke, Amber M.
TI Genetic and Environmental Influences on Adult Mental Health: Evidence
   for Gene-Environment Interplay as a Function of Maternal and Paternal
   Discipline and Affection
SO BEHAVIOR GENETICS
LA English
DT Article
DE Mental health; Parent-child relationships; Gene-environment interplay;
   Twin; Behavior genetics
ID ADOLESCENT ANTISOCIAL-BEHAVIOR; TWIN DATA; DISORDERS; STRESS; RISK;
   PSYCHOPATHOLOGY; ADJUSTMENT; DEPRESSION; SELECTION; CONTEXT
AB Researchers have long theorized that genetic influence on mental health may differ as a function of environmental risk factors. One likely moderator of genetic and environmental influences on psychopathological symptoms is parenting behavior, as phenotypic research shows that negative aspects of parent-child relationships are associated with greater likelihood of mental illness in adulthood. The current study examined whether levels of reported parental discipline and affection experienced in childhood act as a trigger, or buffer, for adult mental health problems. Results from a nationwide twin sample suggest level of father's discipline and affection, as reported by now-adult twins, moderated genetic and environmental influences on internalizing symptoms in adulthood, such that heritability was greatest at the highest levels of discipline and affection. Father's affection also moderated the etiological influences on alcohol use problems, with greater heritability at the lowest levels of affection. No moderating effect was found for mothers. Findings suggest relationships with fathers in childhood can have long-lasting effects on the etiological influences on adult mental health outcomes.
C1 [South, Susan C.; Jarnecke, Amber M.] Purdue Univ, Dept Psychol Sci, W Lafayette, IN 47907 USA.
RP South, SC (reprint author), Purdue Univ, Dept Psychol Sci, 703 Third St, W Lafayette, IN 47907 USA.
EM ssouth@purdue.edu
FU John D. and Catherine T. MacArthur Foundation Research Network on
   Successful Midlife Development
FX This research was supported by the John D. and Catherine T. MacArthur
   Foundation Research Network on Successful Midlife Development. The
   authors wish to thank Rob Kail for his comments on this manuscript and
   Carol Van Hulle for her assistance with the statistical models used in
   the analyses.
NR 43
TC 3
Z9 3
U1 1
U2 22
PU SPRINGER
PI NEW YORK
PA 233 SPRING ST, NEW YORK, NY 10013 USA
SN 0001-8244
EI 1573-3297
J9 BEHAV GENET
JI Behav. Genet.
PD JUL
PY 2015
VL 45
IS 4
BP 438
EP 450
DI 10.1007/s10519-015-9716-8
PG 13
WC Behavioral Sciences; Genetics & Heredity; Psychology, Multidisciplinary
SC Behavioral Sciences; Genetics & Heredity; Psychology
GA CJ8KJ
UT WOS:000355748700006
PM 25842345
DA 2020-02-16
ER

PT J
AU Smith, GC
   Cichy, KE
   Montoro-Rodriguez, J
AF Smith, Gregory C.
   Cichy, Kelly E.
   Montoro-Rodriguez, Julian
TI Impact of Coping Resources on the Well-Being ofCustodial Grandmothers
   and Grandchildren
SO FAMILY RELATIONS
LA English
DT Article
DE caregiving; coping; mental health; race
ID GRANDPARENTS RAISING GRANDCHILDREN; PARENTAL PSYCHOLOGICAL DISTRESS;
   AFRICAN-AMERICAN FAMILIES; DEPRESSIVE SYMPTOMS; SOCIAL SUPPORT;
   PSYCHOMETRIC PROPERTIES; CHILDRENS ADJUSTMENT; BEHAVIOR PROBLEMS;
   HOME-ENVIRONMENT; MEDIATING ROLE
AB The authors blended elements from the Stress Process Model and the Family Stress Model to investigate the direct and indirect effects of custodial grandmothers' (CGMs') coping resources (i.e., active strategies, passive strategies, and social support) on their psychological distress, their parenting practices, and their grandchild's internalizing and externalizing symptoms. Participants included African American and White CGMs (N=733, M-age=56) who provided full-time care to a grandchild (M-age=9.8). Structural equation modeling revealed that social support and active coping were related to lower CGM distress and less ineffective parenting, whereas passive coping was associated with increased distress and more ineffective parenting. Ineffective parenting had direct effects on grandchildren's outcomes, whereas CGM coping resources had direct effects on ineffective parenting and indirect effects (through ineffective parenting) on grandchildren's externalizing and internalizing difficulties. The authors conclude that CGM coping resources affect the psychological well-being of both generations.
C1 [Smith, Gregory C.] Kent State Univ, Ctr Human Dev, Kent, OH 44242 USA.
   Kent State Univ, Sch Lifespan Dev & Educ Sci, Kent, OH 44242 USA.
   [Montoro-Rodriguez, Julian] Univ N Carolina, Social Work, CHHS, Charlotte, NC 28223 USA.
RP Smith, GC (reprint author), Kent State Univ, Ctr Human Dev, 144 Nixson Hall, Kent, OH 44242 USA.
EM gsmith2@kent.edu
FU  [R01MH066851]
FX This study was funded by R01MH066851 awarded to Gregory C. Smith. An
   earlier version of this article was presented at the 66th Annual
   Scientific Meeting of the Gerontological Society of America, New
   Orleans, LA, 2013. We thank Dr. James Kirby for his comments on a draft
   of this article.
NR 58
TC 14
Z9 14
U1 0
U2 20
PU WILEY-BLACKWELL
PI HOBOKEN
PA 111 RIVER ST, HOBOKEN 07030-5774, NJ USA
SN 0197-6664
EI 1741-3729
J9 FAM RELAT
JI Fam. Relat.
PD JUL
PY 2015
VL 64
IS 3
BP 378
EP 392
DI 10.1111/fare.12121
PG 15
WC Family Studies; Social Work
SC Family Studies; Social Work
GA CJ9QP
UT WOS:000355837600003
PM 26089583
OA Green Accepted
DA 2020-02-16
ER

PT J
AU Ranoyen, I
   Klockner, C
   Wallander, J
   Jozefiak, T
AF Ranoyen, Ingunn
   Klockner, Christian A.
   Wallander, Jan
   Jozefiak, Thomas
TI Associations Between Internalizing Problems in Adolescent Daughters
   Versus Sons and Mental Health Problems in Mothers Versus Fathers (The
   HUNT Study)
SO JOURNAL OF CHILD AND FAMILY STUDIES
LA English
DT Article
DE Familial aggregation; Sex differences; Adolescents; Parents; Mental
   health problems
ID SOCIAL PHOBIA; ANXIETY DISORDERS; PSYCHIATRIC-DISORDERS; COMMUNITY
   SAMPLE; FAMILY-HISTORY; PARENTAL PSYCHOPATHOLOGY; MATERNAL DEPRESSION;
   CAGE QUESTIONNAIRE; MAJOR DEPRESSION; COHORT PROFILE
AB Very little research has examined familial aggregation of different mental health problems and distinguished between mothers and fathers as well as daughters and sons in large community samples. The purpose of the study was to examine associations between mental health problems in mothers versus fathers and internalizing problems in adolescent daughters versus sons. This cross-sectional study used data from a Norwegian community study (the HUNT3 study) consisting of 5,732 adolescents (ages 13-18) who had one (N = 2,503) or both parents (N = 3,229) participating. In adolescents, we measured subjective well-being (SWB), self-esteem, and symptoms of anxiety, depression, and social anxiety, and in parents, symptoms of anxiety and depression, alcohol abuse, and maternal eating problems. We analyzed data with structural equation modeling. Findings showed that both maternal and paternal anxiety and depression were significantly associated with SWB, self-esteem, anxiety/depression, and social anxiety in both daughters and sons. The results indicated that associations between these problems were not dependent on parental or offspring sex. Parental alcohol abuse and maternal eating problems were not associated with any of the measured mental health problems in adolescents. Internalizing mental health problems appear aggregated in families, but do not seem to be affected by parental or offspring sex. When clinicians meet parents or adolescents displaying mental distress, it may be beneficial to assess the mental status of the entire family in order to evaluate the need for intervention.
C1 [Ranoyen, Ingunn; Jozefiak, Thomas] Norwegian Univ Sci & Technol, Reg Ctr Child & Youth Mental Hlth & Child Welf, Fac Med, N-7491 Trondheim, Norway.
   [Klockner, Christian A.] Norwegian Univ Sci & Technol, Dept Psychol, N-7491 Trondheim, Norway.
   [Wallander, Jan] Univ Calif, Psychol Sci, Sch Social Sci Humanities & Arts, Merced, CA USA.
   [Wallander, Jan] Univ Calif, Hlth Sci Res Inst, Merced, CA USA.
RP Ranoyen, I (reprint author), Norwegian Univ Sci & Technol, Reg Ctr Child & Youth Mental Hlth & Child Welf, Fac Med, Pb 8905,MTFS, N-7491 Trondheim, Norway.
EM ingunn.ranoyen@ntnu.no
OI Klockner, Christian A./0000-0003-4510-1748
NR 72
TC 7
Z9 7
U1 0
U2 22
PU SPRINGER
PI NEW YORK
PA 233 SPRING ST, NEW YORK, NY 10013 USA
SN 1062-1024
EI 1573-2843
J9 J CHILD FAM STUD
JI J. Child Fam. Stud.
PD JUL
PY 2015
VL 24
IS 7
BP 2008
EP 2020
DI 10.1007/s10826-014-0001-x
PG 13
WC Family Studies; Psychology, Developmental; Psychiatry
SC Family Studies; Psychology; Psychiatry
GA CJ9EA
UT WOS:000355804100013
DA 2020-02-16
ER

PT J
AU Dunn, EC
   Masyn, KE
   Jones, SM
   Subramanian, SV
   Koenen, KC
AF Dunn, Erin C.
   Masyn, Katherine E.
   Jones, Stephanie M.
   Subramanian, S. V.
   Koenen, Karestan C.
TI Measuring Psychosocial Environments Using Individual Responses: an
   Application of Multilevel Factor Analysis to Examining Students in
   Schools
SO PREVENTION SCIENCE
LA English
DT Article
DE Multilevel; Factor analysis; School environment; School climate; Latent
   variable; Ecological
ID CONFIRMATORY FACTOR-ANALYSIS; CLIMATE
AB Interest in understanding how psychosocial environments shape youth outcomes has grown considerably. School environments are of particular interest to prevention scientists as many prevention interventions are school-based. Therefore, effective conceptualization and operationalization of the school environment is critical. This paper presents an illustration of an emerging analytic method called multilevel factor analysis (MLFA) that provides an alternative strategy to conceptualize, measure, and model environments. MLFA decomposes the total sample variance-covariance matrix for variables measured at the individual level into within-cluster (e.g., student level) and between-cluster (e.g., school level) matrices and simultaneously models potentially distinct latent factor structures at each level. Using data from 79,362 students from 126 schools in the National Longitudinal Study of Adolescent to Adult Health (formerly known as the National Longitudinal Study of Adolescent Health), we use MLFA to show how 20 items capturing student self-reported behaviors and emotions provide information about both students (within level) and their school environment (between level). We identified four latent factors at the within level: (1) school adjustment, (2) externalizing problems, (3) internalizing problems, and (4) self-esteem. Three factors were identified at the between level: (1) collective school adjustment, (2) psychosocial environment, and (3) collective self-esteem. The finding of different and substantively distinct latent factor structures at each level emphasizes the need for prevention theory and practice to separately consider and measure constructs at each level of analysis. The MLFA method can be applied to other nested relationships, such as youth in neighborhoods, and extended to a multilevel structural equation model to better understand associations between environments and individual outcomes and therefore how to best implement preventive interventions.
C1 [Dunn, Erin C.] Massachusetts Gen Hosp, Ctr Human Genet Res, Psychiat & Neurodev Genet Unit, Boston, MA 02114 USA.
   [Dunn, Erin C.] Harvard Univ, Sch Med, Dept Psychiat, Boston, MA 02115 USA.
   [Dunn, Erin C.] Broad Inst Harvard & MIT, Stanley Ctr Psychiat Res, Cambridge, MA USA.
   [Masyn, Katherine E.] Georgia State Univ, Div Epidemiol & Biostat, Sch Publ Hlth, Atlanta, GA 30303 USA.
   [Jones, Stephanie M.] Harvard Univ, Harvard Grad Sch Educ, Cambridge, MA 02138 USA.
   [Subramanian, S. V.] Harvard Univ, Sch Publ Hlth, Dept Social & Behav Sci, Boston, MA 02115 USA.
   [Koenen, Karestan C.] Columbia Univ, Mailman Sch Publ Hlth, Dept Epidemiol, New York, NY USA.
RP Dunn, EC (reprint author), Massachusetts Gen Hosp, Ctr Human Genet Res, Psychiat & Neurodev Genet Unit, Boston, MA 02114 USA.
EM edunn2@mgh.harvard.edu
RI Goltsov, Victor A/P-7236-2015
OI Goltsov, Victor A/0000-0001-8192-136X
FU Eunice Kennedy Shriver National Institute of Child Health and Human
   DevelopmentUnited States Department of Health & Human ServicesNational
   Institutes of Health (NIH) - USANIH Eunice Kennedy Shriver National
   Institute of Child Health & Human Development (NICHD) [P01-HD31921];
   National Institute of Mental HealthUnited States Department of Health &
   Human ServicesNational Institutes of Health (NIH) - USANIH National
   Institute of Mental Health (NIMH) [F31 MH088074]
FX This research uses data from Add Health, a program project directed by
   Kathleen Mullan Harris and designed by J. Richard Udry, Peter S.
   Bearman, and Kathleen Mullan Harris at the University of North Carolina
   at Chapel Hill, and funded by grant P01-HD31921 from the Eunice Kennedy
   Shriver National Institute of Child Health and Human Development, with
   cooperative funding from 23 other federal agencies and foundations.
   Special acknowledgment is due Ronald R. Rindfuss and Barbara Entwisle
   for assistance in the original design. Information on how to obtain the
   Add Health data files is available on the Add Health website
   (http://www.cpc.unc.edu/addhealth). No direct support was received from
   grant P01-HD31921 for this analysis. Visit Add Health online:
   https://www.cpc.unc.edu/projects/addhealth. Research reported in this
   publication was supported by the National Institute of Mental Health
   under Award Number F31 MH088074 to Erin C. Dunn, ScD, MPH. The content
   is solely the responsibility of the authors and does not necessarily
   represent the official views of the National Institutes of Health.
NR 35
TC 10
Z9 10
U1 0
U2 15
PU SPRINGER/PLENUM PUBLISHERS
PI NEW YORK
PA 233 SPRING ST, NEW YORK, NY 10013 USA
SN 1389-4986
EI 1573-6695
J9 PREV SCI
JI Prev. Sci.
PD JUL
PY 2015
VL 16
IS 5
BP 718
EP 733
DI 10.1007/s11121-014-0523-x
PG 16
WC Public, Environmental & Occupational Health
SC Public, Environmental & Occupational Health
GA CJ6WC
UT WOS:000355634900009
PM 25421872
OA Green Accepted
DA 2020-02-16
ER

PT J
AU Theunissen, SCPM
   Rieffe, C
   Soede, W
   Briaire, JJ
   Ketelaar, L
   Kouwenberg, M
   Frijns, JHM
AF Theunissen, Stephanie C. P. M.
   Rieffe, Carolien
   Soede, Wim
   Briaire, Jeroen J.
   Ketelaar, Lizet
   Kouwenberg, Maartje
   Frijns, Johan H. M.
TI Symptoms of Psychopathology in Hearing-Impaired Children
SO EAR AND HEARING
LA English
DT Article
DE Children; Cochlear implant; Hearing impairment; Mental health;
   Psychopathology
ID MENTAL-HEALTH PROBLEMS; BEHAVIOR PROBLEMS; INTERNALIZING DISORDERS;
   SOMATIC COMPLAINTS; EMOTIONAL-PROBLEMS; NATIONAL SAMPLE; DEAF-CHILDREN;
   CHILDHOOD; ADOLESCENTS; PREVALENCE
AB Objectives: Children with hearing loss are at risk of developing psychopathology, which has detrimental consequences for academic and psychosocial functioning later in life. Yet, the causes of the extensive variability in outcomes are not fully understood. Therefore, the authors wanted to objectify symptoms of psychopathology in children with cochlear implants or hearing aids, and in normally hearing peers, and to identify various risk and protective factors.
   Design: The large sample (mean age = 11.8 years) included three subgroups with comparable age, gender, socioeconomic status, and nonverbal intelligence: 57 with cochlear implants, 75 with conventional hearing aids, and 129 children who were normally hearing. Psychopathology was assessed by means of self- and parent-report measures.
   Results: Children with cochlear implants showed similar levels of symptoms of psychopathology when compared with their normally hearing peers, but children with hearing aids had significantly higher levels of psychopathological symptoms, while their hearing losses were approximately 43 dB lower than those of children with implants. Type of device was related with internalizing symptoms but not with externalizing symptoms. Furthermore, lower age and sufficient language and communication skills predicted less psychopathological symptoms.
   Conclusions: Children who are deaf or profoundly hearing impaired and have cochlear implants have lower levels of psychopathological symptoms than children with moderate or severe hearing loss who have hearing aids. Most likely, it is not the type of hearing device but rather the intensity of the rehabilitation program that can account for this difference. This outcome has major consequences for the next generation of children with hearing loss because children with profound hearing impairment still have the potential to have levels of psychopathology that are comparable to children who are normally hearing.
C1 [Theunissen, Stephanie C. P. M.; Soede, Wim; Briaire, Jeroen J.; Frijns, Johan H. M.] Leiden Univ, Med Ctr, Dept Otorhinolaryngol & Head & Neck Surg, NL-2300 RC Leiden, Netherlands.
   [Rieffe, Carolien; Ketelaar, Lizet; Kouwenberg, Maartje] Leiden Univ, Dept Dev Psychol, NL-2300 RC Leiden, Netherlands.
   [Rieffe, Carolien] Dutch Fdn Deaf & Hard Hearing Child, Amsterdam, Netherlands.
   [Frijns, Johan H. M.] Leiden Inst Brain & Cognit, Leiden, Netherlands.
RP Theunissen, SCPM (reprint author), Leiden Univ, Med Ctr, Dept Otorhinolaryngol & Head & Neck Surg, POB 9600, NL-2300 RC Leiden, Netherlands.
EM s.c.p.m.theunissen@lumc.nl
RI Frijns, Johan H.M. HM/H-6249-2011
OI Frijns, Johan H.M. HM/0000-0002-1180-3314; Rieffe,
   Carolien/0000-0002-7584-6698
FU Innovational Research Incentives Scheme (a VIDI grant) by The
   Netherlands Organization for Scientific Research (NWO)Netherlands
   Organization for Scientific Research (NWO) [452-07-004]
FX This research was supported by the Innovational Research Incentives
   Scheme (a VIDI grant) by The Netherlands Organization for Scientific
   Research (NWO), no. 452-07-004 to Carolien Rieffe.
NR 62
TC 9
Z9 9
U1 2
U2 27
PU LIPPINCOTT WILLIAMS & WILKINS
PI PHILADELPHIA
PA TWO COMMERCE SQ, 2001 MARKET ST, PHILADELPHIA, PA 19103 USA
SN 0196-0202
EI 1538-4667
J9 EAR HEARING
JI Ear Hear.
PD JUL-AUG
PY 2015
VL 36
IS 4
BP e190
EP e198
DI 10.1097/AUD.0000000000000147
PG 9
WC Audiology & Speech-Language Pathology; Otorhinolaryngology
SC Audiology & Speech-Language Pathology; Otorhinolaryngology
GA CL9AO
UT WOS:000357266500007
PM 25668391
OA Green Published
DA 2020-02-16
ER

PT J
AU Sakyi, KS
   Surkan, PJ
   Fombonne, E
   Chollet, A
   Melchior, M
AF Sakyi, Kwame S.
   Surkan, Pamela J.
   Fombonne, Eric
   Chollet, Aude
   Melchior, Maria
TI Childhood friendships and psychological difficulties in young adulthood:
   an 18-year follow-up study
SO EUROPEAN CHILD & ADOLESCENT PSYCHIATRY
LA English
DT Article
DE Internalizing symptoms; Externalizing symptoms; Childhood; Young
   adulthood; Friendship; Social support; Social network
ID EXTERNALIZING BEHAVIOR PROBLEMS; EARLY-ADOLESCENT ADJUSTMENT; ONSET
   CONDUCT PROBLEMS; PEER REJECTION; DEPRESSIVE SYMPTOMS; DEVELOPMENTAL
   SIGNIFICANCE; ABERDEEN CHILDREN; SCHOOL ADJUSTMENT; MIDDLE-CHILDHOOD;
   SOCIAL-ISOLATION
AB Childhood friendships have been shown to impact mental health over the short term; however, it is unclear whether these effects are sustained into young adulthood. We studied the prospective association between childhood friendships and psychological difficulties in young adulthood. Data come from 1,103 French 22-35 year olds participating in the TEMPO study. Childhood friendships were ascertained in 1991 when participants were 4-16 years old. Psychological difficulties were measured in 2009 using the Adult Self-Report. Logistic regression models controlled for participants' age, sex, childhood psychological difficulties and parental characteristics. Young adults who had no childhood friends had higher odds of psychological difficulties than those with at least one friend: (adjusted ORs 2.45; 95 % CI 1.32-4.66, p = 0.01 for high internalizing symptoms; 1.81; 95 % CI 0.94-3.54, p = 0.08 for high externalizing symptoms). Social relations early in life may have consequences for adult psychological well-being.
C1 [Sakyi, Kwame S.; Surkan, Pamela J.] Johns Hopkins Bloomberg Sch Publ Hlth, Dept Int Hlth, Social & Behav Intervent Program, Baltimore, MD 21205 USA.
   [Fombonne, Eric] Oregon Hlth & Sci Univ, Dept Psychiat, Portland, OR 97201 USA.
   [Chollet, Aude; Melchior, Maria] INSERM, U1018, Epidemiol Occupat & Social Determinants Hlth, Ctr Res Epidemiol & Populat Hlth CESP, F-94807 Villejuif, France.
   [Chollet, Aude; Melchior, Maria] Univ Versailles St Quentin, F-78035 Versailles, France.
RP Sakyi, KS (reprint author), Johns Hopkins Bloomberg Sch Publ Hlth, Dept Int Hlth, Social & Behav Intervent Program, 615 N Wolfe St, Baltimore, MD 21205 USA.
EM ksakyi@jhsph.edu; psurkan@jhsph.edu
RI Melchior, Maria/E-3992-2017; Fombonne, Eric/M-4893-2018
OI Fombonne, Eric/0000-0002-8605-3538
FU French Ministry of Health-IReSP (TGIR Cohortes); French
   Interdepartmental Mission for the Fight Against Drugs and Drug Addiction
   (MILDT); French Institute of Cancer (INCa); French Foundation for
   Research on Psychiatry and Mental Health (FRPSM); National Institute of
   HealthUnited States Department of Health & Human ServicesNational
   Institutes of Health (NIH) - USA [T32DA13911]; French National Research
   Agency (ANR)French National Research Agency (ANR)
FX The authors wish to thank the GAZEL cohort study team for help in
   implementing the TEMPO study. This research was supported by the French
   Ministry of Health-IReSP (TGIR Cohortes, 2010 Research Call), the French
   Interdepartmental Mission for the Fight Against Drugs and Drug Addiction
   (MILDT), the French Institute of Cancer (INCa), and the French
   Foundation for Research on Psychiatry and Mental Health (FRPSM). Kwame
   Sakyi is supported by National Institute of Health's training
   grant-T32DA13911. Maria Melchior is the recipient of a Young Researcher
   Award from the French National Research Agency (ANR).
NR 74
TC 11
Z9 11
U1 1
U2 23
PU SPRINGER
PI NEW YORK
PA 233 SPRING ST, NEW YORK, NY 10013 USA
SN 1018-8827
EI 1435-165X
J9 EUR CHILD ADOLES PSY
JI Eur. Child Adolesc. Psych.
PD JUL
PY 2015
VL 24
IS 7
BP 815
EP 826
DI 10.1007/s00787-014-0626-8
PG 12
WC Psychology, Developmental; Pediatrics; Psychiatry
SC Psychology; Pediatrics; Psychiatry
GA CM0AP
UT WOS:000357340900009
PM 25316094
OA Green Accepted
DA 2020-02-16
ER

PT J
AU Nederhof, E
   Marceau, K
   Shirtcliff, EA
   Hastings, PD
   Oldehinkel, AJ
AF Nederhof, Esther
   Marceau, Kristine
   Shirtcliff, Elizabeth A.
   Hastings, Paul D.
   Oldehinkel, Albertine J.
TI Autonomic and Adrenocortical Interactions Predict Mental Health in Late
   Adolescence: The TRAILS Study
SO JOURNAL OF ABNORMAL CHILD PSYCHOLOGY
LA English
DT Article
DE Public speaking task; Mental disorders; depression; Anxiety; Antisocial
   behavior; Psychological problems; Prospective study
ID RESPIRATORY SINUS ARRHYTHMIA; SALIVARY ALPHA-AMYLASE; CORTISOL
   STRESS-REACTIVITY; HEART-RATE-VARIABILITY; SOCIAL STRESS; EXTERNALIZING
   PROBLEMS; CHILDRENS ADJUSTMENT; EMOTION REGULATION; MARITAL CONFLICT;
   VAGAL REGULATION
AB The present study is informed by the theory of allostatic load to examine how multiple stress responsive biomarkers are related to mental health outcomes. Data are from the TRAILS study, a large prospective population study of 715 Dutch adolescents (50.9 % girls), assessed at 16.3 and 19.1 years. Reactivity measures of the hypothalamic pituitary-adrenal (HPA) axis and autonomic nervous system (ANS) biomarkers (heart rate, HR; respiratory sinus arrhythmia, RSA; and pre-ejection period, PEP) to a social stress task were used to predict concurrent and longitudinal changes in internalizing and externalizing symptoms. Hierarchical linear modeling revealed relatively few single effects for each biomarker with the exception that high HR reactivity predicted concurrent internalizing problems in boys. More interestingly, interactions were found between HPA-axis reactivity and sympathetic and parasympathetic reactivity. Boys with high HPA reactivity and low RSA reactivity had the largest increases in internalizing problems from 16 to 19 years. Youth with low HPA reactivity along with increased ANS activation characterized by both decreases in RSA and decreases in PEP had the most concurrent externalizing problems, consistent with broad theories of hypo-arousal. Youth with high HPA reactivity along with increases in RSA but decreases in PEP also had elevated concurrent externalizing problems, which increased over time, especially within boys. This profile illustrates the utility of examining the parasympathetic and sympathetic components of the ANS which can act in opposition to one another to achieve, overall, stress responsivity. The framework of allostasis and allostatic load is supported in that examination of multiple biomarkers working together in concert was of value in understanding mental health problems concurrently and longitudinally. Findings argue against an additive panel of risk and instead illustrate the dynamic interplay of stress physiology systems.
C1 [Nederhof, Esther; Oldehinkel, Albertine J.] Univ Groningen, Univ Med Ctr Groningen, Interdisciplinary Ctr Psychopathol & Emot Regulat, Groningen, Netherlands.
   [Marceau, Kristine] Brown Univ, Ctr Alcohol & Addict Studies, Dept Behav & Social Sci, Sch Publ Hlth, Providence, RI 02912 USA.
   [Marceau, Kristine] Rhode Isl Hosp, Div Behav Genet, Dept Psychiat, Providence, RI USA.
   [Shirtcliff, Elizabeth A.] Iowa State Univ, Dept Human Dev & Family Studies, Ames, IA USA.
   [Hastings, Paul D.] Univ Calif Davis, Dept Psychol, Davis, CA 95616 USA.
RP Nederhof, E (reprint author), Univ Groningen, Univ Med Ctr Groningen, Interdisciplinary Ctr Psychopathol & Emot Regulat, Groningen, Netherlands.
EM e.nederhof@umcg.nl
OI Marceau, Kristine/0000-0002-8924-6597
FU Netherlands Organization for Scientific Research NWO (Medical Research
   Council)Medical Research Council UK (MRC)Netherlands Organization for
   Scientific Research (NWO) [GB-MW940-38-011]; Netherlands Organization
   for Scientific Research NWO (ZonMW Brainpower grant) [100-001-004];
   Netherlands Organization for Scientific Research NWO (ZonMw Risk
   Behavior and Dependence grants) [60-60600-97-118]; Netherlands
   Organization for Scientific Research NWO (ZonMw Culture and Health
   grant) [261-98-710]; Netherlands Organization for Scientific Research
   NWO (Social Sciences Council medium-sized investment grants)
   [GB-MaGW480-01-006, GB-MaGW480-07-001]; Netherlands Organization for
   Scientific Research NWO (Social Sciences Council)Netherlands
   Organization for Scientific Research (NWO) [GB-MaGW452-04-314, GB-MaGW
   452-06-004]; Netherlands Organization for Scientific Research NWO (NWO
   large-sized investment grant) [175.010.2003.005]; Netherlands
   Organization for Scientific Research NWO (NWO Longitudinal Survey and
   Panel Funding) [481-08-013]; Dutch Ministry of Justice (WODC); European
   Science FoundationEuropean Science Foundation (ESF) [FP-006]; Biobanking
   and Biomolecular Resources Research Infrastructure BBMRI-NL [CP 32];
   Accare Center for Child and Adolescent Psychiatry
FX This research is part of the TRacking Adolescents' Individual Lives
   Survey (TRAILS). Participating centers of TRAILS include various
   departments of the University Medical Center and University of
   Groningen, the Erasmus University Medical Center Rotterdam, the
   University of Utrecht, the Radboud Medical Center Nijmegen, and the
   Parnassia Bavo group, all in the Netherlands. TRAILS has been
   financially supported by various grants from the Netherlands
   Organization for Scientific Research NWO (Medical Research Council
   program grant GB-MW940-38-011; ZonMW Brainpower grant 100-001-004; ZonMw
   Risk Behavior and Dependence grants 60-60600-97-118; ZonMw Culture and
   Health grant 261-98-710; Social Sciences Council medium-sized investment
   grants GB-MaGW480-01-006 and GB-MaGW480-07-001; Social Sciences Council
   project grants GB-MaGW452-04-314 and GB-MaGW 452-06-004; NWO large-sized
   investment grant 175.010.2003.005; NWO Longitudinal Survey and Panel
   Funding 481-08-013), the Dutch Ministry of Justice (WODC), the European
   Science Foundation (EuroSTRESS project FP-006), Biobanking and
   Biomolecular Resources Research Infrastructure BBMRI-NL (CP 32), the
   participating universities, and Accare Center for Child and Adolescent
   Psychiatry. We are grateful to all adolescents, their parents and
   teachers who participated in this research and to everyone who worked on
   this project and made it possible.
NR 67
TC 11
Z9 11
U1 0
U2 24
PU SPRINGER/PLENUM PUBLISHERS
PI NEW YORK
PA 233 SPRING ST, NEW YORK, NY 10013 USA
SN 0091-0627
EI 1573-2835
J9 J ABNORM CHILD PSYCH
JI J. Abnorm. Child Psychol.
PD JUL
PY 2015
VL 43
IS 5
BP 847
EP 861
DI 10.1007/s10802-014-9958-6
PG 15
WC Psychology, Clinical; Psychology, Developmental
SC Psychology
GA CK3CN
UT WOS:000356093600005
PM 25421943
DA 2020-02-16
ER

PT J
AU Scott, C
   McKinlay, A
   McLellan, T
   Britt, E
   Grace, R
   MacFarlane, M
AF Scott, Charis
   McKinlay, Audrey
   McLellan, Tracey
   Britt, Eileen
   Grace, Randolph
   MacFarlane, Martin
TI A Comparison of Adult Outcomes for Males Compared to Females Following
   Pediatric Traumatic Brain Injury
SO NEUROPSYCHOLOGY
LA English
DT Article
DE traumatic brain injury; gender; offending; depression; behaviors
ID GENDER-DIFFERENCES; BIRTH COHORT; EXTERNALIZING PSYCHOPATHOLOGY;
   PSYCHIATRIC-DISORDERS; CRIMINAL BEHAVIOR; MENTAL-HEALTH; CHILDREN;
   PREVALENCE; DEPRESSION; P300
AB Objective: To identify the association between traumatic brain injury (TBI) and internalizing and externalizing problem behaviors and determine if these apply equally to males and females. Method: The association between adult psychosocial functioning and childhood TBI for males and females was examined using groups with a history of childhood TBI (mild or moderate/severe) or orthopedic injury (injury age, 1-17, assessed 18-31 at >5 years postinjury), including rates of depression and anxiety disorders, substance abuse/dependence and offending behavior. Repeated-measures logistic regression was used to determine if the rates of internalizing and externalizing problem behaviors varied by group and sex. Results: Overall rates of problem behaviors were significantly greater for both moderate/severe TBI (OR = 4.00) and mild TBI (OR = 3.60) groups compared with orthopedic controls. Females were significantly more likely than males to report a history of internalizing problems (OR = 2.22), whereas males were more likely than females to report externalizing problems (OR = 2.10). The sex difference in internalizing/externalizing problems was found consistently across TBI groups and controls. Conclusions: Childhood TBI is associated with psychosocial problems in adulthood, regardless of injury severity. How deficits are expressed differs between the sexes, with important implications for interventions strategies.
C1 [Scott, Charis; McKinlay, Audrey; McLellan, Tracey; Britt, Eileen; Grace, Randolph] Univ Canterbury, Dept Psychol, Christchurch, New Zealand.
   [McKinlay, Audrey] Univ Melbourne, Melbourne Sch Psychol Sci, Melbourne, Vic 3010, Australia.
   [Grace, Randolph] Univ Minho, Sch Psychol, P-4719 Braga, Portugal.
   [MacFarlane, Martin] Canterbury Dist Hlth Board, Christchurch, New Zealand.
RP McKinlay, A (reprint author), Univ Melbourne, Melbourne Sch Psychol Sci, Melbourne, Vic 3010, Australia.
EM audrey.mckinlay@unimelb.edu.au
OI McKinlay, Audrey/0000-0001-9846-8514
FU Health Research Council/Accident Compensation Corporation of New Zealand
FX Audrey McKinlay was supported by a postdoctoral fellowship from the
   Health Research Council/Accident Compensation Corporation of New
   Zealand.
NR 45
TC 28
Z9 28
U1 0
U2 15
PU AMER PSYCHOLOGICAL ASSOC
PI WASHINGTON
PA 750 FIRST ST NE, WASHINGTON, DC 20002-4242 USA
SN 0894-4105
EI 1931-1559
J9 NEUROPSYCHOLOGY
JI Neuropsychology
PD JUL
PY 2015
VL 29
IS 4
BP 501
EP 508
DI 10.1037/neu0000074
PG 8
WC Psychology, Clinical; Neurosciences; Psychology
SC Psychology; Neurosciences & Neurology
GA CL5CA
UT WOS:000356976200001
PM 25495834
DA 2020-02-16
ER

PT J
AU De Los Reyes, A
   Augenstein, TM
   Wang, M
   Thomas, SA
   Drabick, DAG
   Burgers, DE
   Rabinowitz, J
AF De Los Reyes, Andres
   Augenstein, Tara M.
   Wang, Mo
   Thomas, Sarah A.
   Drabick, Deborah A. G.
   Burgers, Darcy E.
   Rabinowitz, Jill
TI The Validity of the Multi-Informant Approach to Assessing Child and
   Adolescent Mental Health
SO PSYCHOLOGICAL BULLETIN
LA English
DT Article
DE construct validity; incremental validity; informant discrepancies;
   multiple informants; Operations Triad Model
ID ATTENTION-DEFICIT/HYPERACTIVITY DISORDER; OPPOSITIONAL DEFIANT DISORDER;
   DEFICIT HYPERACTIVITY DISORDER; MULTIDIMENSIONAL ANXIETY SCALE;
   EXTERNALIZING PROBLEM BEHAVIOR; PREADOLESCENTS FAMILIAL RISK;
   CLINIC-REFERRED CHILDREN; INCREMENTAL VALIDITY; PSYCHOMETRIC PROPERTIES;
   TEACHER RATINGS
AB Child and adolescent patients may display mental health concerns within some contexts and not others (e.g., home vs. school). Thus, understanding the specific contexts in which patients display concerns may assist mental health professionals in tailoring treatments to patients' needs. Consequently, clinical assessments often include reports from multiple informants who vary in the contexts in which they observe patients' behavior (e.g., patients, parents, teachers). Previous meta-analyses indicate that informants' reports correlate at low-to-moderate magnitudes. However, is it valid to interpret low correspondence among reports as indicating that patients display concerns in some contexts and not others? We meta-analyzed 341 studies published between 1989 and 2014 that reported cross-informant correspondence estimates, and observed low-to-moderate correspondence (mean internalizing: r = .25; mean externalizing: r = .30; mean overall: r = .28). Informant pair, mental health domain, and measurement method moderated magnitudes of correspondence. These robust findings have informed the development of concepts for interpreting multi-informant assessments, allowing researchers to draw specific predictions about the incremental and construct validity of these assessments. In turn, we critically evaluated research on the incremental and construct validity of the multi-informant approach to clinical child and adolescent assessment. In so doing, we identify crucial gaps in knowledge for future research, and provide recommendations for "best practices" in using and interpreting multi-informant assessments in clinical work and research. This article has important implications for developing personalized approaches to clinical assessment, with the goal of informing techniques for tailoring treatments to target the specific contexts where patients display concerns.
C1 [De Los Reyes, Andres; Augenstein, Tara M.; Thomas, Sarah A.] Univ Maryland, Dept Psychol, Comprehens Assessment & Intervent Program, College Pk, MD 20742 USA.
   [Wang, Mo] Univ Florida, Dept Management, Gainesville, FL 32611 USA.
   [Drabick, Deborah A. G.; Burgers, Darcy E.; Rabinowitz, Jill] Temple Univ, Dept Psychol, Philadelphia, PA 19122 USA.
RP De Los Reyes, A (reprint author), Univ Maryland, Dept Psychol, Comprehens Assessment & Intervent Program, Biol Psychol Bldg,Room 3123H, College Pk, MD 20742 USA.
EM adlr@umd.edu
RI De Los Reyes, Andres/B-4812-2008
OI De Los Reyes, Andres/0000-0003-0214-983X; Wang, Mo/0000-0001-7004-3549
FU National Research Service Award from National Institute on Drug Abuse
   [F31-DA033913]
FX This work was partially supported by a predoctoral National Research
   Service Award to Sarah A. Thomas from the National Institute on Drug
   Abuse (F31-DA033913).
NR 485
TC 345
Z9 347
U1 13
U2 178
PU AMER PSYCHOLOGICAL ASSOC
PI WASHINGTON
PA 750 FIRST ST NE, WASHINGTON, DC 20002-4242 USA
SN 0033-2909
EI 1939-1455
J9 PSYCHOL BULL
JI Psychol. Bull.
PD JUL
PY 2015
VL 141
IS 4
BP 858
EP 900
DI 10.1037/a0038498
PG 43
WC Psychology; Psychology, Multidisciplinary
SC Psychology
GA CL5BG
UT WOS:000356974100007
PM 25915035
OA Green Accepted
HC Y
HP N
DA 2020-02-16
ER

PT J
AU Visser, MM
   Telman, MD
   de Schipper, JC
   Lamers-Winkelman, F
   Schuengel, C
   Finkenauer, C
AF Visser, Margreet M.
   Telman, Machteld D.
   de Schipper, J. Clasien
   Lamers-Winkelman, Francien
   Schuengel, Carlo
   Finkenauer, Catrin
TI The effects of parental components in a trauma-focused cognitive
   behavioral based therapy for children exposed to interparental violence:
   study protocol for a randomized controlled trial
SO BMC PSYCHIATRY
LA English
DT Article
DE Children; Posttraumatic stress disorder; Trauma-focused
   cognitive-behavioral-therapy; Interparental violence; Domestic violence;
   Randomized clinical trial; Parental availability; Parent-child
   interaction
ID INTIMATE PARTNER VIOLENCE; POSTTRAUMATIC-STRESS-DISORDER; EMOTION
   AWARENESS QUESTIONNAIRE; DOMESTIC VIOLENCE; MARITAL CONFLICT;
   PSYCHOMETRIC PROPERTIES; MOTHERS INSIGHTFULNESS; EXECUTIVE FUNCTION;
   MEDIATIONAL MODEL; RATING INVENTORY
AB Background: Interparental violence is both common and harmful and impacts children's lives directly and indirectly. Direct effects refer to affective, behavioral, and cognitive responses to interparental violence and psychosocial adjustment. Indirect effects refer to deteriorated parental availability and parent-child interaction. Standard Trauma Focused Cognitive Behavioral Therapy may be insufficient for children traumatized by exposure to interparental violence, given the pervasive impact of interparental violence on the family system. HORIZON is a trauma focused cognitive behavioral therapy based group program with the added component of a preparatory parenting program aimed at improving parental availability; and the added component of parent-child sessions to improve parent-child interaction.
   Methods/design: This is a multicenter, multi-informant and multi-method randomized clinical trial study with a 2 by 2 factorial experimental design. Participants (N = 100) are children (4-12 years), and their parents, who have been exposed to interparental violence. The main aim of the study is to test the effects of two parental components as an addition to a trauma focused cognitive behavioral based group therapy for reducing children's symptoms. Primary outcome measures are posttraumatic stress symptoms, and internalizing and externalizing problems in children. The secondary aim of the study is to test the effect of the two added components on adjustment problems in children and to test whether enhanced effects can be explained by changes in children's responses towards experienced violence, in parental availability, and in quality of parent-child interaction. To address this secondary aim, the main parameters are observational and questionnaire measures of parental availability, parent-child relationship variables, children's adjustment problems and children's responses to interparental violence. Data are collected three times: before and after the program and six months later. Both intention-to-treat and completer analyses will be done.
   Discussion: The current study will enhance our understanding of the efficacy interparental violence-related parental components added to trauma focused cognitive behavioral group program for children who have been exposed to IPV. It will illuminate mechanisms underlying change by considering multiple dimensions of child responses, parenting variables and identify selection criteria for participation in treatment.
C1 [Visser, Margreet M.] KJTC, Childrens Trauma Ctr Haarlem, NL-2012 PJ Haarlem, Netherlands.
   [Visser, Margreet M.; Telman, Machteld D.; de Schipper, J. Clasien; Lamers-Winkelman, Francien; Schuengel, Carlo; Finkenauer, Catrin] Vrije Univ Amsterdam, Dept Clin Child & Family Studies, NL-1081 BT Amsterdam, Netherlands.
   [Visser, Margreet M.; Telman, Machteld D.; de Schipper, J. Clasien; Lamers-Winkelman, Francien; Schuengel, Carlo; Finkenauer, Catrin] EMGO, Inst Hlth & Care Res, NL-1081 BT Amsterdam, Netherlands.
RP Visser, MM (reprint author), KJTC, Childrens Trauma Ctr Haarlem, Zuiderhoutlaan 12, NL-2012 PJ Haarlem, Netherlands.
EM m.m.visser@vu.nl
RI Finkenauer, Catrin/N-4867-2019; Schuengel, Carlo/A-7767-2008
OI Finkenauer, Catrin/0000-0002-5429-0627; Schuengel,
   Carlo/0000-0001-5501-3341; de Schipper, J.Clasien/0000-0002-3557-5301
FU ZonMw, the Dutch organization for healthcare research and innovative
   care [15901.0004]
FX This study is funded by ZonMw, the Dutch organization for healthcare
   research and innovative care (project number 15901.0004). This study is
   part of the Academic Center of Child Abuse in the Netherlands. One of
   the center's aims is to develop and study treatment methods for children
   who are abused. We like to thank Ingrid Leeuwenburgh for helping us to
   develop and publish the HORIZON and all the professionals of the
   Children's and Youth Trauma Center in Haarlem for contributing their
   clinical experience to the development of the HORIZON. We like to thank
   Janet van Bavel for the excellent way she leads this project.
NR 125
TC 3
Z9 4
U1 0
U2 37
PU BMC
PI LONDON
PA CAMPUS, 4 CRINAN ST, LONDON N1 9XW, ENGLAND
SN 1471-244X
J9 BMC PSYCHIATRY
JI BMC Psychiatry
PD JUN 23
PY 2015
VL 15
AR 131
DI 10.1186/s12888-015-0533-7
PG 18
WC Psychiatry
SC Psychiatry
GA CK9RQ
UT WOS:000356577600001
PM 26100611
OA DOAJ Gold, Green Published
DA 2020-02-16
ER

PT J
AU Kosters, MP
   Chinapaw, MJM
   Zwaanswijk, M
   van der Wal, MF
   Koot, HM
AF Kosters, Mia P.
   Chinapaw, Mai J. M.
   Zwaanswijk, Marieke
   van der Wal, Marcel F.
   Koot, Hans M.
TI Structure, reliability, and validity of the revised child anxiety and
   depression scale (RCADS) in a multi-ethnic urban sample of Dutch
   children
SO BMC PSYCHIATRY
LA English
DT Article
DE Anxiety; Depression; Youth self-report; Measurement properties; School
   children; RCADS
ID INTERNALIZING PROBLEMS; SERVICE USE; SYMPTOMS; ADOLESCENCE;
   PSYCHOPATHOLOGY; POPULATION; DISORDERS; FRIENDS; TRAILS; SCHOOL
AB Background: Although anxiety and, to a lesser extent, depression are highly prevalent in children, these problems are, difficult to identify. The Revised Anxiety and Depression Scale (RCADS) assesses self-reported symptoms of anxiety and depression in youth.
   Methods: The present study examined the factor structure, internal consistency, short-term stability, and validity including sensitivity to change of the RCADS in a multi-ethnic urban sample of 3636 Dutch children aged 8 to 13 years old.
   Results: Results indicate that the RCADS is a reliable and valid instrument. The original 6-factor structure was replicated to a fair extent in the present study (RMSEA = 0.048) and internal consistency was good (as = 0.70-0.96). ICCs for short-term stability were 0.76 to 0.86. Girls and children who indicated wishing to participate in a program targeting anxiety and depression had higher RCADS scores. Sensitivity to change analyses showed that the RCADS can detect changes in anxiety and depression symptoms in children who participated in a preventive intervention. The study showed low agreement between teacher and self-reported internalizing problems, even for children scoring above the 90th percentile of the RCADS, indicating a high level of problems, emphasizing the need to also take child reports into account when screening for anxiety and depression in children.
   Conclusion: This study shows that the RCADS can yield reliable data on a diversity of anxiety disorders and depression in urban children aged 8-13 from very diverse ethnic backgrounds.
C1 [Kosters, Mia P.; van der Wal, Marcel F.] Publ Hlth Serv Amsterdam, Dept Epidemiol & Hlth Promot, NL-1000 CE Amsterdam, Netherlands.
   [Chinapaw, Mai J. M.] Vrije Univ Amsterdam, Med Ctr, EMGO Inst Hlth & Care Res, Dept Publ & Occupat Hlth, NL-1081 BT Amsterdam, Netherlands.
   [Zwaanswijk, Marieke] Netherlands Inst Hlth Serv Res, NIVEL, NL-3500 BN Utrecht, Netherlands.
   [Koot, Hans M.] Vrije Univ Amsterdam, Fac Psychol & Educ, Dept Dev Psychol, NL-1081 BT Amsterdam, Netherlands.
   [Koot, Hans M.] Vrije Univ Amsterdam, Med Ctr, EMGO Inst Hlth & Care Res, NL-1081 BT Amsterdam, Netherlands.
RP Kosters, MP (reprint author), Publ Hlth Serv Amsterdam, Dept Epidemiol & Hlth Promot, POB 2200, NL-1000 CE Amsterdam, Netherlands.
EM mkosters@ggd.amsterdam.nl
RI Paw, Mai Chin A/N-1665-2019
OI Paw, Mai Chin A/0000-0001-6259-2441
FU ZonMw, the Netherlands Organisation for Health Research and
   DevelopmentNetherlands Organization for Health Research and Development
   [50-50405-98-142]
FX This study was funded by ZonMw, the Netherlands Organisation for Health
   Research and Development (number 50-50405-98-142). The funder had no
   involvement in the conduct of the study or the preparation of this
   article.
NR 35
TC 21
Z9 21
U1 0
U2 22
PU BIOMED CENTRAL LTD
PI LONDON
PA 236 GRAYS INN RD, FLOOR 6, LONDON WC1X 8HL, ENGLAND
SN 1471-244X
J9 BMC PSYCHIATRY
JI BMC Psychiatry
PD JUN 23
PY 2015
VL 15
AR 132
DI 10.1186/s12888-015-0509-7
PG 8
WC Psychiatry
SC Psychiatry
GA CK9RQ
UT WOS:000356577600002
PM 26100511
OA DOAJ Gold, Green Published
DA 2020-02-16
ER

PT J
AU White, LO
   Klein, AM
   Kirschbaum, C
   Kurz-Adam, M
   Uhr, M
   Muller-Myhsok, B
   Hoffmann, K
   Sierau, S
   Michel, A
   Stalder, T
   Horlich, J
   Keil, J
   Andreas, A
   Resch, L
   Binser, MJ
   Costa, A
   Giourges, E
   Neudecker, E
   Wolf, C
   Scheuer, S
   Ising, M
   von Klitzing, K
AF White, Lars O.
   Klein, Annette M.
   Kirschbaum, Clemens
   Kurz-Adam, Maria
   Uhr, Manfred
   Mueller-Myhsok, Bertram
   Hoffmann, Katrin
   Sierau, Susan
   Michel, Andrea
   Stalder, Tobias
   Horlich, Jenny
   Keil, Jan
   Andreas, Anna
   Resch, Leonhard
   Binser, Martin J.
   Costa, Anna
   Giourges, Elena
   Neudecker, Eva
   Wolf, Christiane
   Scheuer, Sandra
   Ising, Marcus
   von Klitzing, Kai
TI Analyzing pathways from childhood maltreatment to internalizing symptoms
   and disorders in children and adolescents (AMIS): a study protocol
SO BMC PSYCHIATRY
LA English
DT Article
DE Maltreatment; Developmental psychopathology; Internalizing disorders;
   Developmental pathways; Neuroendocrine functioning; HPA axis;
   Gene-environment interaction; Cognitive-emotional strategies
ID POSTTRAUMATIC-STRESS-DISORDER; HAIR CORTISOL CONCENTRATIONS; MAJOR
   DEPRESSIVE DISORDER; ELEMENTARY-SCHOOL-CHILDREN; X ENVIRONMENT
   INTERACTIONS; BODY-MASS INDEX; SEXUAL-ABUSE; NARRATIVE REPRESENTATIONS;
   KINDERGARTEN-CHILDREN; PSYCHOSOCIAL STRESS
AB Background: Effective interventions for maltreated children are impeded by gaps in our knowledge of the etiopathogenic mechanisms leading from maltreatment to mental disorders. Although some studies have already identified individual risk factors, there is a lack of large-scale multilevel research on how psychosocial, neurobiological, and genetic factors act in concert to modulate risk of internalizing psychopathology in childhood following maltreatment. To help close this gap, we aim to delineate gender-specific pathways from maltreatment to psychological disorder/resilience. To this end, we examine the interplay of specific maltreatment characteristics and psychological, endocrine, metabolomic, and (epi-)genomic stress response patterns as well as cognitive-emotional/social processes as determinants of developmental outcome. Specifically, we will explore endocrine, metabolomic, and epigenetic mechanisms leading from maltreatment to a higher risk of depression and anxiety disorders.
   Methods/design: Four large samples amounting to a total of N = 920 children aged 4-16 years will be assessed: Two cohorts with prior internalizing psychopathology and controls will be checked for maltreatment and two cohorts with substantiated maltreatment will be checked for internalizing (and externalizing) psychopathology. We will apply a multi-source (interview, questionnaires, official records), multi-informant strategy (parents, children, teachers) to assess maltreatment characteristics (e.g., subtypes, developmental timing, chronicity) and psychopathological symptoms, supplemented with multiple measurements of risk and protective factors and cutting-edge laboratory analyses of endocrine, steroid metabolomic and epigenetic factors. As previous assessments in the two largest samples are already available, longitudinal data will be generated within the three year study period.
   Discussion: Our results will lay the empirical foundation for (a) detection of early biopsychosocial markers, (b) development of screening measures, and (c) multisystem-oriented interventions in the wake of maltreatment.
C1 [White, Lars O.; Klein, Annette M.; Sierau, Susan; Michel, Andrea; Keil, Jan; Andreas, Anna; Resch, Leonhard; von Klitzing, Kai] Univ Leipzig, Dept Child & Adolescent Psychiat Psychotherapy &, D-04109 Leipzig, Germany.
   [Kirschbaum, Clemens; Stalder, Tobias] Tech Univ Dresden, Dept Psychol, D-01062 Dresden, Germany.
   [Kurz-Adam, Maria; Binser, Martin J.; Costa, Anna; Giourges, Elena; Neudecker, Eva] Child Protect Serv Munich, Stadtjugendamt Munchen, Munich, Germany.
   [Hoffmann, Katrin; Horlich, Jenny] Child Protect Serv Leipzig, Amt Jugend Familie & Bildung Leipzig, Leipzig, Germany.
   [Uhr, Manfred; Mueller-Myhsok, Bertram; Wolf, Christiane; Scheuer, Sandra; Ising, Marcus] Max Planck Inst Psychiat, D-80804 Munich, Germany.
   [Mueller-Myhsok, Bertram] Munich Cluster Syst Neurol SyNergy, D-81377 Munich, Germany.
   [Mueller-Myhsok, Bertram] Univ Liverpool, Inst Translat Med, Liverpool L69 3BX, Merseyside, England.
RP White, LO (reprint author), Univ Leipzig, Dept Child & Adolescent Psychiat Psychotherapy &, D-04109 Leipzig, Germany.
EM white@medizin.uni-leipzig.de
RI Klein, Annette M./L-3386-2016; Kirschbaum, Clemens/AAB-1752-2020
OI Klein, Annette M./0000-0001-8246-4666; White, Lars/0000-0001-7185-9929;
   Schlesier-Michel, Andrea/0000-0003-3137-4438; Stalder,
   Tobias/0000-0001-7558-1274
FU German Federal Ministry of Education and ResearchFederal Ministry of
   Education & Research (BMBF) [01KR1201A]; LIFE - Leipzig Research Center
   for Civilization Diseases, Universitat Leipzig; European UnionEuropean
   Union (EU); European Regional Development Fund (ERDF)European Union
   (EU); Free State of Saxony within the framework of the excellence
   initiative
FX The authors would like to thank Eva-Maria Gotz, Stefanie Dehmel, and
   Julia Kaya for their support in initiating and executing the study in
   Leipzig and Munich. The authors would also like to thank Prof. Dr.
   Christoph Rehmann-Sutter for advice on ethical matters, and Christine
   Telle and Dr. Angela Gierlich for their input in preparing the
   manuscript and translating ethical approvals. The research presented
   herein is supported by a grant from the German Federal Ministry of
   Education and Research (Grant No. 01KR1201A to E) as well as by LIFE -
   Leipzig Research Center for Civilization Diseases, Universitat Leipzig.
   LIFE is funded by means of the European Union, by the European Regional
   Development Fund (ERDF) and by means of the Free State of Saxony within
   the framework of the excellence initiative. The responsibility for the
   contents of this publication lies with the authors.
NR 218
TC 9
Z9 9
U1 1
U2 56
PU BIOMED CENTRAL LTD
PI LONDON
PA 236 GRAYS INN RD, FLOOR 6, LONDON WC1X 8HL, ENGLAND
SN 1471-244X
J9 BMC PSYCHIATRY
JI BMC Psychiatry
PD JUN 10
PY 2015
VL 15
AR 126
DI 10.1186/s12888-015-0512-z
PG 18
WC Psychiatry
SC Psychiatry
GA CK3RI
UT WOS:000356132800001
PM 26058452
OA DOAJ Gold, Green Published
DA 2020-02-16
ER

PT J
AU Magallon-Neri, E
   Diaz, R
   Forns, M
   Goti, J
   Castro-Fornieles, J
AF Magallon-Neri, Ernesto
   Diaz, Rosa
   Forns, Maria
   Goti, Javier
   Castro-Fornieles, Josefina
TI Personality psychopathology, drug use and psychological symptoms in
   adolescents with substance use disorders and community controls
SO PEERJ
LA English
DT Article
DE Personality psychopathology five (PSY-5); Dimensional; Substance use
   disorders; Internalizing-externalizing symptoms; Adolescents
ID ADDICTION SEVERITY INDEX; MMPI-A SCALES; 5 PSY-5; RISK; REPLICATION;
   CHILDHOOD; ADULTHOOD; PROFILES; TRAITS; DISINHIBITION
AB Substance use is a risk behavior that tends to increase during adolescence, a time when part of the personality is still in development. Traditionally, personality psychopathology has been measured in terms of categories, although dimensional models have demonstrated better consistency. This study aimed to analyze differences in personality profiles between adolescents with substance use disorders (SUD n = 74) and matched community controls (MCC n = 74) using the Personality Psychopathology Five (PSY-5) dimensional model. Additionally, we compared age at first drug use, level of drug use and internalizing and externalizing symptoms between the groups. In this study, the PSY-5 model has proved to be useful for differentiating specific personality disturbances in adolescents with SUD and community adolescents. The Disconstraint scale was particularly useful for discriminating adolescents with substance use problems and the Delinquent Attitudes facet offered the best differentiation.
C1 [Magallon-Neri, Ernesto; Diaz, Rosa; Goti, Javier; Castro-Fornieles, Josefina] Univ Barcelona, Hosp Clin, Inst Neurosci, Dept Child & Adolescent Psychiat & Psychol, E-08007 Barcelona, Spain.
   [Magallon-Neri, Ernesto; Forns, Maria] Univ Barcelona, Fac Psychol, Dept Personal Assessment & Psychol Treatment, E-08007 Barcelona, Spain.
   [Magallon-Neri, Ernesto; Forns, Maria] Inst Res Brain Cognit & Behav IR3c, Barcelona, Spain.
   [Castro-Fornieles, Josefina] IDIBAPS Inst Invest Biomed August Pi Sunyer, Barcelona, Spain.
   [Castro-Fornieles, Josefina] Univ Barcelona, Dept Psychiat & Clin Psychobiol, E-08007 Barcelona, Spain.
RP Magallon-Neri, E (reprint author), Univ Barcelona, Hosp Clin, Inst Neurosci, Dept Child & Adolescent Psychiat & Psychol, E-08007 Barcelona, Spain.
EM emagallonneri@ub.edu; rdiaz@clinic.ub.es
RI Magallon-Neri, Ernesto/AAC-5107-2019
OI Magallon-Neri, Ernesto/0000-0003-1554-4118
FU University of Barcelona [BDR2013]; MICINN, FEDEREuropean Union (EU)
   [PSI2009-11542]; Carlos III InstituteInstituto de Salud Carlos III
   [PI08/90331, PI07/90428]
FX This study was supported by a postdoctoral research fellowship to the
   first author from the University of Barcelona (BDR2013); by grants from
   MICINN, FEDER funds (PSI2009-11542); and, by grants from the Carlos III
   Institute (PI08/90331 and PI07/90428). The funders had no role in study
   design, data collection and analysis, decision to publish, or
   preparation of the manuscript.
NR 39
TC 2
Z9 2
U1 1
U2 12
PU PEERJ INC
PI LONDON
PA 341-345 OLD ST, THIRD FLR, LONDON, EC1V 9LL, ENGLAND
SN 2167-8359
J9 PEERJ
JI PeerJ
PD JUN 9
PY 2015
VL 3
AR e992
DI 10.7717/peerj.992
PG 17
WC Multidisciplinary Sciences
SC Science & Technology - Other Topics
GA CK6PM
UT WOS:000356350000006
PM 26082873
OA DOAJ Gold, Green Published
DA 2020-02-16
ER

PT J
AU Jung, DE
   Yu, R
   Yoon, JR
   Eun, BL
   Kwon, SH
   Lee, YJ
   Eun, SH
   Lee, JS
   Kim, HD
   Nam, SO
   Kim, GH
   Hwang, SK
   Eom, S
   Kang, DR
   Kang, HC
AF Jung, Da Eun
   Yu, Rita
   Yoon, Jung-Rim
   Eun, Baik-Lin
   Kwon, Soon Hak
   Lee, Yun Jin
   Eun, So-Hee
   Lee, Joon Soo
   Kim, Heung Dong
   Nam, Sang Ook
   Kim, Gun-Ha
   Hwang, Su-Kyeong
   Eom, Soyong
   Kang, Dae Ryong
   Kang, Hoon-Chul
TI Neuropsychological effects of levetiracetam and carbamazepine in
   children with focal epilepsy
SO NEUROLOGY
LA English
DT Article
ID ANTIEPILEPTIC DRUGS; DOUBLE-BLIND; CHILDHOOD EPILEPSY; COGNITIVE
   FUNCTION; PARTIAL SEIZURES; MONOTHERAPY; TRIAL; TOPIRAMATE; DISORDERS;
   THERAPY
AB Objective:
   To prospectively evaluate the neuropsychological effect of levetiracetam (LVT) in comparison with carbamazepine (CBZ) and its efficacy and tolerability as a monotherapy in children with focal epilepsy.
   Methods:
   A total of 121 out of 135 screened children (4-16 years) were randomly assigned to LVT or CBZ groups in a multicenter, parallel-group, open-label trial. The study's primary endpoints were defined as the end of 52 weeks of treatment, followed by analysis of changes observed in a series of follow-up neurocognitive, behavioral, and emotional function tests performed during treatment in the per protocol population. Drug efficacy and tolerability were also analyzed among the intention-to-treat (ITT) population (
   [GRAPHICS]
   , number NCT02208492).
   Results:
   Eighty-one patients (41 LVT, 40 CBZ) from the randomly assigned ITT population of 121 children (57 LVT, 64 CBZ) were followed up to their last visit. No significant worsening or differences were noted between groups in neuropsychological tests, except for the Children's Depression Inventory (LVT -1.97 vs CBZ +1.43, p = 0.027, [+] improvement of function). LVT-treated patients showed an improvement (p = 0.004) in internalizing behavioral problems on the Korean Child Behavior Checklist. Seizure-free outcomes were not different between the 2 groups (CBZ 57.8% vs LVT 66.7%, p = 0.317).
   Conclusions:
   Neither LVT nor CBZ adversely affected neuropsychological function in pediatric patients. Both medications were considered equally safe and effective as monotherapy in children with focal epilepsy.
   Classification of evidence:
   This study provides Class II evidence that in patients with pediatric focal epilepsy, LVT and CBZ exhibit equivalent effects on neuropsychological function.
C1 [Jung, Da Eun] Ajou Univ, Sch Med, Dept Pediat, Suwon 441749, South Korea.
   [Kang, Dae Ryong] Ajou Univ, Sch Med, Dept Biostat, Suwon 441749, South Korea.
   [Yu, Rita; Yoon, Jung-Rim; Lee, Joon Soo; Kim, Heung Dong; Eom, Soyong; Kang, Hoon-Chul] Yonsei Univ, Coll Med, Severance Childrens Hosp, Epilepsy Res Inst,Dept Pediat,Div Pediat Neurol, Seoul, South Korea.
   [Eun, Baik-Lin; Eun, So-Hee; Kim, Gun-Ha] Korea Univ, Coll Med, Kuro Hosp, Dept Pediat, Seoul 136705, South Korea.
   [Kwon, Soon Hak; Hwang, Su-Kyeong] Kyungpook Natl Univ, Sch Med, Dept Pediat, Daegu, South Korea.
   [Lee, Yun Jin; Nam, Sang Ook] Pusan Natl Univ, Sch Med, Pusan Natl Univ Childrens Hosp, Dept Pediat, Yangsan, South Korea.
   [Eun, So-Hee] Korea Univ, Coll Med, Ansan Hosp, Dept Pediat, Ansan, South Korea.
RP Kang, DR (reprint author), Ajou Univ, Sch Med, Dept Biostat, Suwon 441749, South Korea.
EM hipo0207@yuhs.ac
OI Lee, Joon Soo/0000-0001-9036-9343; , Hoon-Chul/0000-0002-3659-8847;
   Kwon, Soonhak/0000-0002-0783-2243; Kim, Heung Dong/0000-0002-8031-7336
FU Ministry of Food and Drug Safety, Republic of KoreaMinistry of Food &
   Drug Safety (MFDS) [11172MFDS287]
FX Supported by a grant (11172MFDS287) from Ministry of Food and Drug
   Safety, Republic of Korea, from 2012 to 2013.
NR 39
TC 11
Z9 11
U1 0
U2 6
PU LIPPINCOTT WILLIAMS & WILKINS
PI PHILADELPHIA
PA TWO COMMERCE SQ, 2001 MARKET ST, PHILADELPHIA, PA 19103 USA
SN 0028-3878
EI 1526-632X
J9 NEUROLOGY
JI Neurology
PD JUN 9
PY 2015
VL 84
IS 23
BP 2312
EP 2319
DI 10.1212/WNL.0000000000001661
PG 8
WC Clinical Neurology
SC Neurosciences & Neurology
GA CJ8ZO
UT WOS:000355792200006
PM 25948717
DA 2020-02-16
ER

PT J
AU De Barse, L
   Cano, SC
   Jansen, P
   Jaddoe, V
   Hofman, A
   Tiemeier, H
   Franco, O
   Tharner, A
AF De Barse, L.
   Cano, S. Cardona
   Jansen, P.
   Jaddoe, V.
   Hofman, A.
   Tiemeier, H.
   Franco, O.
   Tharner, A.
TI The relation of maternal internalizing problems during pregnancy and
   postpartum with children's fussy eating. The generation r study
SO EUROPEAN CHILD & ADOLESCENT PSYCHIATRY
LA English
DT Meeting Abstract
DE Children; Maternal anxiety; Maternal depression; Fussy eating behavior;
   Multiple informants
C1 Erasmus MC, Rotterdam, Netherlands.
   Parnassia Psychiat Inst, The Hague, Netherlands.
NR 0
TC 0
Z9 0
U1 0
U2 7
PU SPRINGER
PI NEW YORK
PA 233 SPRING ST, NEW YORK, NY 10013 USA
SN 1018-8827
EI 1435-165X
J9 EUR CHILD ADOLES PSY
JI Eur. Child Adolesc. Psych.
PD JUN
PY 2015
VL 24
SU 1
MA PT-125
BP S278
EP S279
PG 2
WC Psychology, Developmental; Pediatrics; Psychiatry
SC Psychology; Pediatrics; Psychiatry
GA DA5DY
UT WOS:000367823900727
DA 2020-02-16
ER

PT J
AU Yu, TY
   Volling, BL
   Niu, WH
AF Yu, Tianyi
   Volling, Brenda L.
   Niu, Weihua
TI Emotion Socialization and Children's Behavioral Problems in China and
   the United States
SO JOURNAL OF COMPARATIVE FAMILY STUDIES
LA English
DT Article
ID NEGATIVE EMOTIONS; COMPETENCE; PREDICTORS; TEMPERAMENT; ATTITUDES
AB This study focused on the emotion socialization practices (ESP) of mothers and fathers with their 4-year-old children in the U.S. and China in predicting children's externalizing and internalizing behavior problems. Participants were 111 preschool children (58 Chinese, 53 U.S.) and their parents. Chinese parents were less supportive in response to their children's negative emotions than U.S. parents. Father's ESP were particularly salient predictors of Chinese children's behavior, whereas mother's ESP uniquely predicted U.S. children's behavior. Several interactions indicated that it was the combined influence of mothers' and fathers' ESP that predicted Chinese children's behavior, underscoring the importance of a family systems' perspective.
C1 [Yu, Tianyi] Univ Georgia, Ctr Family Res, Athens, GA 30605 USA.
   [Volling, Brenda L.] Univ Michigan, Ctr Human Growth & Dev, Ann Arbor, MI 48109 USA.
   [Niu, Weihua] Pace Univ, Dept Psychol, New York, NY 10038 USA.
RP Yu, TY (reprint author), Univ Georgia, Ctr Family Res, 1095 Coll Stn Rd, Athens, GA 30605 USA.
EM yutianyi@uga.edu; volling@umich.edu; wniu@pace.edu
FU Institute of Psychology-Chinese Academy of SciencesChinese Academy of
   Sciences; Department of Psychology and Center for Human Growth and
   Development at University of Michigan
FX We are grateful for the assistance of Xiang Zongping in data collection
   in the Beijng preschools, and to the funding from the joint
   collaborations of the Institute of Psychology-Chinese Academy of
   Sciences, and the Department of Psychology and Center for Human Growth
   and Development at the University of Michigan.
NR 33
TC 0
Z9 0
U1 1
U2 17
PU J COMPARATIVE FAMILY STUDIES
PI CALGARY
PA UNIV CALGARY-DEPT SOCIOLOGY 2500 UNIVERSITY DRIVE NW, CALGARY, AB T2N
   1N4, CANADA
SN 0047-2328
EI 1929-9850
J9 J COMP FAM STUD
JI J. Comp. Fam. Stud.
PD SUM
PY 2015
VL 46
IS 3
BP 419
EP +
PG 17
WC Family Studies
SC Family Studies
GA CW2BU
UT WOS:000364796900006
DA 2020-02-16
ER

PT J
AU Enoch, MA
   Kitzman, H
   Smith, JA
   Anson, E
   Hodgkinson, CA
   Goldman, D
   Olds, D
AF Enoch, M. -A.
   Kitzman, H.
   Smith, J. A.
   Anson, E.
   Hodgkinson, C. A.
   Goldman, D.
   Olds, D.
TI A PROSPECTIVE COHORT STUDY OF INFLUENCES ON INTERNALIZING AND
   EXTERNALIZING BEHAVIORS ACROSS CHILDHOOD
SO ALCOHOLISM-CLINICAL AND EXPERIMENTAL RESEARCH
LA English
DT Meeting Abstract
CT 38th Annual Scientific Meeting of the Research-Society-on-Alcoholism
CY JUN 20-24, 2015
CL San Antonio, TX
SP Res Soc Alcoholism
C1 [Enoch, M. -A.; Kitzman, H.; Smith, J. A.; Anson, E.; Hodgkinson, C. A.; Goldman, D.; Olds, D.] NIAAA, Neurogenet Lab, NIH, Bethesda, MD 20892 USA.
   [Enoch, M. -A.; Kitzman, H.; Smith, J. A.; Anson, E.; Hodgkinson, C. A.; Goldman, D.; Olds, D.] Univ Rochester, Sch Nursing, Rochester, NY 14642 USA.
   [Enoch, M. -A.; Kitzman, H.; Smith, J. A.; Anson, E.; Hodgkinson, C. A.; Goldman, D.; Olds, D.] Univ Colorado, Dept Pediat, Aurora, CO 80045 USA.
RI Goldman, David/F-9772-2010
OI Goldman, David/0000-0002-1724-5405
NR 0
TC 0
Z9 0
U1 0
U2 2
PU WILEY-BLACKWELL
PI HOBOKEN
PA 111 RIVER ST, HOBOKEN 07030-5774, NJ USA
SN 0145-6008
EI 1530-0277
J9 ALCOHOL CLIN EXP RES
JI Alcoholism (NY)
PD JUN
PY 2015
VL 39
SU 1
SI SI
MA 483
BP 132A
EP 132A
PG 1
WC Substance Abuse
SC Substance Abuse
GA CR8XG
UT WOS:000361637101006
DA 2020-02-16
ER

PT J
AU Coplan, RJ
   Ooi, LL
   Rose-Krasnor, L
AF Coplan, Robert J.
   Ooi, Laura L.
   Rose-Krasnor, Linda
TI Naturalistic Observations of Schoolyard Social Participation: Marker
   Variables for Socio-Emotional Functioning in Early Adolescence
SO JOURNAL OF EARLY ADOLESCENCE
LA English
DT Article
DE social competence; peer relationships; peers; school context
ID MIDDLE-CHILDHOOD; NONSOCIAL PLAY; PEER RELATIONSHIPS; PRETEND PLAY;
   SAME-SEX; BEHAVIOR; CHILDREN; ADJUSTMENT; FRIENDSHIPS; STABILITY
AB The goal of this study was to examine links between observed social participation in the schoolyard and indices of socio-emotional functioning in early adolescence. Participants were children (N = 290) aged 9 to 12 years. Social participation (e.g., solitary play, dyadic interaction, group interaction) was assessed in the schoolyard during recess and lunch using behavioral observations. Measures of perceptions of peer difficulties (e.g., perceived peer relations, loneliness) and internalizing problems (e.g., social anxiety, depression) were provided via maternal ratings and child self-reports. Results from cluster analyses revealed several subgroups of children characterized by distinct patterns of social participation. The groups also differed in terms of their socio-emotional functioning. For example, nonsocial children (who displayed the most frequent solitary activities) reported the highest levels of internalizing problems and more peer difficulties. Results are discussed in terms of the utility of observed social participation behaviors as marker variables for socio-emotional difficulties in early adolescence.
C1 [Coplan, Robert J.] Carleton Univ, Dept Psychol, Ottawa, ON K1S 5B6, Canada.
   [Coplan, Robert J.] Carleton Univ, Pickering Ctr Res Human Dev, Ottawa, ON K1S 5B6, Canada.
   [Ooi, Laura L.] Carleton Univ, Dev Psychol Program, Ottawa, ON K1S 5B6, Canada.
   [Rose-Krasnor, Linda] Brock Univ, Psychol, St Catharines, ON L2S 3A1, Canada.
RP Coplan, RJ (reprint author), Carleton Univ, Dept Psychol, 1125 Colonel Dr, Ottawa, ON K1S 5B6, Canada.
EM robert_coplan@carleton.ca
FU Social Science and Humanities Research Council of Canada Insight Grant
FX The author(s) disclosed receipt of the following financial support for
   the research, authorship, and/or publication of this article: This
   research was supported by a Social Science and Humanities Research
   Council of Canada Insight Grant to authors Coplan and Rose-Krasnor.
NR 82
TC 11
Z9 11
U1 0
U2 26
PU SAGE PUBLICATIONS INC
PI THOUSAND OAKS
PA 2455 TELLER RD, THOUSAND OAKS, CA 91320 USA
SN 0272-4316
EI 1552-5449
J9 J EARLY ADOLESCENCE
JI J. Early Adolesc.
PD JUN-AUG
PY 2015
VL 35
IS 5-6
SI SI
BP 628
EP 650
DI 10.1177/0272431614523134
PG 23
WC Family Studies; Psychology, Developmental
SC Family Studies; Psychology
GA CM9ZT
UT WOS:000358071500003
DA 2020-02-16
ER

PT J
AU Braham, S
   Kacem, IH
   Mlika, S
   Moalla, Y
   Walha, A
   Gaddour, N
   Ayadi, H
   Ghribi, F
AF Braham, S.
   Kacem, I. Hadj
   Mlika, S.
   Moalla, Y.
   Walha, A.
   Gaddour, N.
   Ayadi, H.
   Ghribi, F.
TI Impulsivity and externalization and internalization problems in
   adolescents
SO ENCEPHALE-REVUE DE PSYCHIATRIE CLINIQUE BIOLOGIQUE ET THERAPEUTIQUE
LA French
DT Article
DE Impulsivity; Externalizing problem; Internalizing problems; Adolescent;
   Barratt; SDQ
ID BARRATT; INHIBITION; DISORDER
AB Objectives. - The multidimensional aspect of the concept of impulsivity is proven by the composite structure of the rating scales of impulsivity. Several studies have already found correlations between trait-impulsivity and externalizing disorders. However, the studies interested in the relationship between trait-impulsivity and internalizing problems are rare. We have tried to explore correlations between impulsivity and externalization and internalization problems, in a population of adolescent outpatients.
   Methods. - We recruited 31 adolescent out-patients in the child and adolescent psychiatry department in the University Hospital of Monastir, Tunisia. The Barratt Impulsivity Scale (BIS) was used to evaluate a multidimensional concept of trait-impulsivity, including the dimensions of "Motor", "Non-planning" and "Attentional" impulsivities. The Strength and Difficulties Scales (SDQ) was used to assess different domains of externalizing and internalizing problems, including "Emotional symptoms", "Conduct problems", "Hyperactivity" and "Peer problems".
   Results. - The sex-ratio was 1.21. The mean age was 15.19 +/- 1.27 years. All patients but one were attending school. The diagnosis was "Major Depressive Episode" in 32% and "Behavior Disorder" in 38%. The means of the scores of externalizing and internalizing problems were 9.35 +/- 4.41 and 9.65 +/- 3.26, respectively. The total score of the BIS was significantly related to both scores of externalizing and internalizing problems. The "Motor" impulsivity was specially correlated with the externalizing dimension of the SDQ. The non-planning impulsivity was correlated with both scores of externalizing and internalizing problems, but it was mainly related to internalizing problems. The attentional impulsivity was also correlated with both dimensions of externalizing and internalizing problems.
   Conclusion. - The dimensions of trait-impulsivity were correlated with various dimensions of the SDQ concerning externalizing and internalizing problems. That confirms the hypothesis that the impulsiveness is associated with wide domains of the psychopathology of the teenager which are not limited to behavior disorders. We can process these problems by influencing the "Motor impulsivity" and "Non-planning impulsivity". The cognitive and behavioral therapy and the selective serotonin reuptake inhibitor may be efficient. (C) L'Encephale, Paris, 2014.
C1 [Braham, S.; Gaddour, N.] CHU F Bourguiba, Psychiat Serv, Monastir 5000, Tunisia.
   [Kacem, I. Hadj; Moalla, Y.; Walha, A.; Ayadi, H.; Ghribi, F.] CHU H Chaker, Serv Pedopsychiat, Sfax 3000, Tunisia.
   [Mlika, S.] CHU F Hached, Psychiat Serv, Sousse Medina 4002, Tunisia.
RP Braham, S (reprint author), CHU F Bourguiba, Psychiat Serv, Ave Farhat Hached, Monastir 5000, Tunisia.
EM braham.soumaya@gmail.com
NR 25
TC 1
Z9 1
U1 1
U2 17
PU MASSON EDITEUR
PI MOULINEAUX CEDEX 9
PA 21 STREET CAMILLE DESMOULINS, ISSY, 92789 MOULINEAUX CEDEX 9, FRANCE
SN 0013-7006
J9 ENCEPHALE
JI Enceph.-Rev. Psychiatr. Clin. Biol. Ther.
PD JUN
PY 2015
VL 41
IS 3
BP 215
EP 220
DI 10.1016/j.encep.2014.03.003
PG 6
WC Neurosciences; Psychiatry
SC Neurosciences & Neurology; Psychiatry
GA CM0HT
UT WOS:000357359700004
PM 24746622
DA 2020-02-16
ER

PT J
AU Kouider, EB
   Petermann, F
AF Kouider, E. Belhadj
   Petermann, F.
TI Common Risk Factors of Depressive and Anxiety Symptomatics in Childhood
   and Adolescence: A Systematic Review from Transdiagnostic Perspectives
SO FORTSCHRITTE DER NEUROLOGIE PSYCHIATRIE
LA German
DT Article
DE depression; anxiety disorders; risk factors; children and adolescents;
   transdiagnostics
ID OPPOSITIONAL DEFIANT DISORDER; INTERNALIZING SYMPTOMS; SOCIAL ANXIETY;
   MENTAL-HEALTH; EMOTION REGULATION; CHILDREN; PSYCHOPATHOLOGY;
   PREVALENCE; PARENT; VICTIMIZATION
AB Common causes of mental disorders are revealed by transdiagnostic perspectives. In this context, based on the study of Epkins and Heckler, the present study investigates common risk factors in depressive and anxiety symptomatics of children and adolescents. In a systematic literature search between 2012 and 2014, 35 studies were identified which demonstrated 44 common risk factors in internalising symptomatics in childhood and adolescence. Female gender, the onset of puberty, compliance with chronic illness, increased stress experience of children and mothers, negative parenting, misuse or rejective experiences in peers are evident factors in the developmental psychopathology of depression and anxiety disorders in childhood or adolescence. These common risk factors suggest a similar treatment of these diseases.
C1 [Kouider, E. Belhadj; Petermann, F.] Univ Bremen, Zentrum Klin Psychol & Rehabil, D-28359 Bremen, Germany.
RP Kouider, EB (reprint author), Univ Bremen, Zentrum Klin Psychol & Rehabil, Grazer Str 6, D-28359 Bremen, Germany.
EM e.belhadj@uni-bremen.de
NR 67
TC 7
Z9 7
U1 0
U2 35
PU GEORG THIEME VERLAG KG
PI STUTTGART
PA RUDIGERSTR 14, D-70469 STUTTGART, GERMANY
SN 0720-4299
EI 1439-3522
J9 FORTSCHR NEUROL PSYC
JI Forschritte Neurol. Psychiatr.
PD JUN
PY 2015
VL 83
IS 6
BP 321
EP 333
DI 10.1055/s-0035-1553089
PG 13
WC Clinical Neurology; Psychiatry
SC Neurosciences & Neurology; Psychiatry
GA CL1UL
UT WOS:000356730300013
PM 26098082
OA Bronze
DA 2020-02-16
ER

PT J
AU Ishikawa, S
   Motoya, R
   Sasagawa, S
   Takahashi, T
   Okajima, I
   Takeishi, Y
   Essau, CA
AF Ishikawa, Shin-ichi
   Motoya, Ryo
   Sasagawa, Satoko
   Takahashi, Takahito
   Okajima, Isa
   Takeishi, Yasuchika
   Essau, Cecilia A.
TI Mental Health Problems among Undergraduates in Fukushima, Tokyo, and
   Kyoto after the March 11 Tohoku Earthquake
SO TOHOKU JOURNAL OF EXPERIMENTAL MEDICINE
LA English
DT Review
DE adolescents; earthquake; natural disasters; trauma; tsunami
ID POSTTRAUMATIC-STRESS-DISORDER; DEPRESSIVE REACTIONS; NATURAL DISASTERS;
   CHILDREN; ADOLESCENTS; SYMPTOMS; PTSD
AB On March 11, 2011, the Great East Japan Earthquake devastated the Tohoku region, which led to a tsunami and a nuclear disaster. While these three disasters caused tremendous physical damage, their psychological impact remains unclear. The present study evaluated traumatic responses, internalizing (i.e., anxiety and depression), and externalizing (i.e., anger) symptoms among Japanese young people in the immediate aftermath and 2.5 years later. A total of 435 undergraduates were recruited from universities in three differentially exposed regions: Fukushima, Tokyo, and Kyoto. They completed a set of questionnaires retrospectively (i.e., September to December 2013) to measure their traumatic responses, anxiety and depressive symptoms, functional impairment, and anger immediately after the disaster and 2.5 years later. Participants in Tokyo had the highest level of traumatic response and internalizing symptoms immediately after the earthquake, whereas those in Fukushima had significantly higher levels of trait anger, anger-in (holding one's anger in), and anger-out (expressing one's anger externally). In Kyoto, the levels of anxiety and depression after 2.5 years were significantly higher than they were immediately after the disasters. In conclusion, anger symptoms were high among young people who lived at or near the center of the disasters, while anxiety and depression were high among those who lived far away from the disasters. These findings suggest the importance of providing mental health services to young people who did not live near the disaster area as well as to those living in the directly affected area.
C1 [Ishikawa, Shin-ichi] Doshisha Univ, Fac Psychol, Kyoto 6100394, Japan.
   [Motoya, Ryo; Takeishi, Yasuchika] Fukushima Med Univ, Sch Med, Fukushima, Japan.
   [Sasagawa, Satoko] Mejiro Univ, Fac Human Sci, Tokyo, Japan.
   [Takahashi, Takahito] Miyazaki Univ, Fac Educ & Culture, Miyazaki, Japan.
   [Okajima, Isa] Waseda Univ, Fac Human Sci, Saitama, Japan.
   [Essau, Cecilia A.] Univ Roehampton, Dept Psychol, London, England.
RP Ishikawa, S (reprint author), Doshisha Univ, Fac Psychol, 1-3 Tatara Miyakodani, Kyoto 6100394, Japan.
EM ishinn@mail.doshisha.ac.jp
RI Sasagawa, Satoko/Q-2450-2019
OI Sasagawa, Satoko/0000-0002-8823-2724; Essau, Cecilia/0000-0002-4098-4847
FU Great Britain Sasakawa Foundation
FX This research project was funded by the Great Britain Sasakawa
   Foundation to Cecilia A. Essau, University of Roehampton, UK. Data
   collection in Japan was led and managed by Shin-ichi Ishikawa, Doshisha
   University, Japan.
NR 37
TC 2
Z9 2
U1 0
U2 10
PU TOHOKU UNIV MEDICAL PRESS
PI SENDAI
PA 2-1, SEIRYO-MACHI, AOBA-KU, SENDAI, MIYAGI 980-8575, JAPAN
SN 0040-8727
EI 1349-3329
J9 TOHOKU J EXP MED
JI Tohoku J. Exp. Med.
PD JUN
PY 2015
VL 236
IS 2
BP 115
EP 122
DI 10.1620/tjem.236.115
PG 8
WC Medicine, General & Internal; Medicine, Research & Experimental
SC General & Internal Medicine; Research & Experimental Medicine
GA CL8ST
UT WOS:000357245100005
PM 26027674
OA Bronze, Green Published
DA 2020-02-16
ER

PT J
AU Zajac, K
   Ralston, ME
   Smith, DW
AF Zajac, Kristyn
   Ralston, M. Elizabeth
   Smith, Daniel W.
TI Maternal support following childhood sexual abuse: Associations with
   children's adjustment post-disclosure and at 9-month follow-up
SO CHILD ABUSE & NEGLECT
LA English
DT Article
DE Child sexual abuse; Abuse disclosure; Maternal support; Longitudinal
   design
ID SOCIAL SUPPORT; MALTREATED CHILDREN; MENTAL-HEALTH; PREDICTORS; VICTIMS;
   MOTHER
AB Maternal support has been widely cited as an important predictor of children's adjustment following disclosure of sexual abuse. However, few studies have examined these effects longitudinally. The current study examines the relationships between a multidimensional assessment of maternal support rated by both mothers and children and children's adjustment in various domains (internalizing, externalizing, anger, depression, and post-traumatic stress disorder symptoms) concurrently and longitudinally. Participants were 118 mother-child dyads recruited from a Child Advocacy Center where children were determined through a forensic evaluation to be victims of sexual abuse. Child and mother ratings of maternal support and child adjustment were collected shortly after the forensic evaluation and at 9-month follow-up. Results were consistent with findings from past studies that maternal support is significantly related to children's post-disclosure adjustment and extends these findings longitudinally. Additionally, the study sheds light on differential relations between dimensions of maternal support (Emotional Support, Blame/Doubt, Vengeful Arousal, and Skeptical Preoccupation) and child adjustment and suggests the importance of using both child and mother ratings of maternal support in future research. (c) 2015 Elsevier Ltd. All rights reserved.
C1 [Zajac, Kristyn] Med Univ S Carolina, Dept Psychiat & Behav Sci, Family Serv Res Ctr, Charleston, SC 29403 USA.
   [Ralston, M. Elizabeth] Dee Norton Lowcountry Childrens Ctr, Charleston, SC USA.
   [Smith, Daniel W.] Med Univ S Carolina, Dept Psychiat & Behav Sci, Natl Crime Victims Res & Treatment Ctr, Charleston, SC 29403 USA.
RP Zajac, K (reprint author), Med Univ S Carolina, Dept Psychiat & Behav Sci, Family Serv Res Ctr, Charleston, SC 29403 USA.
FU National Institute on Drug AbuseUnited States Department of Health &
   Human ServicesNational Institutes of Health (NIH) - USANIH National
   Institute on Drug Abuse (NIDA) [K23DA034879]; National Institute of
   Mental HealthUnited States Department of Health & Human ServicesNational
   Institutes of Health (NIH) - USANIH National Institute of Mental Health
   (NIMH) [T32MH018869]; U.S. Department of Health and Human Services
   Administration on Children and Families
FX Preparation of this manuscript was supported by the National Institute
   on Drug Abuse through grant number K23DA034879 (PI: Kristyn Zajac) and
   by the National Institute of Mental Health through grant number
   T32MH018869 (PI: Dean G. Kilpatrick). The original research was
   supported by funding from the U.S. Department of Health and Human
   Services Administration on Children and Families (PI: Daniel W. Smith).
NR 31
TC 29
Z9 29
U1 0
U2 11
PU PERGAMON-ELSEVIER SCIENCE LTD
PI OXFORD
PA THE BOULEVARD, LANGFORD LANE, KIDLINGTON, OXFORD OX5 1GB, ENGLAND
SN 0145-2134
EI 1873-7757
J9 CHILD ABUSE NEGLECT
JI Child Abuse Negl.
PD JUN
PY 2015
VL 44
BP 66
EP 75
DI 10.1016/j.chiabu.2015.02.011
PG 10
WC Family Studies; Psychology, Social; Social Work
SC Family Studies; Psychology; Social Work
GA CL0PK
UT WOS:000356644400009
PM 25736053
OA Green Accepted
DA 2020-02-16
ER

PT J
AU Grieco, J
   Pulsifer, M
   Seligsohn, K
   Skotko, B
   Schwartz, A
AF Grieco, Julie
   Pulsifer, Margaret
   Seligsohn, Karen
   Skotko, Brian
   Schwartz, Alison
TI Down syndrome: Cognitive and behavioral functioning across the lifespan
SO AMERICAN JOURNAL OF MEDICAL GENETICS PART C-SEMINARS IN MEDICAL GENETICS
LA English
DT Editorial Material
DE Down syndrome; neurocognitive; neurobehavioral; development
ID SHORT-TERM-MEMORY; FRAGILE-X-SYNDROME; AUTISTIC-SPECTRUM DISORDERS;
   TYPICALLY DEVELOPING-CHILDREN; OBSTRUCTIVE SLEEP-APNEA; ALZHEIMER-TYPE
   DEMENTIA; WORKING-MEMORY; YOUNG-CHILDREN; EXECUTIVE FUNCTION;
   WILLIAMS-SYNDROME
AB Individuals with Down syndrome (DS) commonly possess unique neurocognitive and neurobehavioral profiles that emerge within specific developmental periods. These profiles are distinct relative to others with similar intellectual disability (ID) and reflect underlying neuroanatomic findings, providing support for a distinctive phenotypic profile. This review updates what is known about the cognitive and behavioral phenotypes associated with DS across the lifespan. In early childhood, mild deviations from neurotypically developing trajectories emerge. By school-age, delays become pronounced. Nonverbal skills remain on trajectory for mental age, whereas verbal deficits emerge and persist. Nonverbal learning and memory are strengths relative to verbal skills. Expressive language is delayed relative to comprehension. Aspects of language skills continue to develop throughout adolescence, although language skills remain compromised in adulthood. Deficits in attention/executive functions are present in childhood and become more pronounced with age. Characteristic features associated with DS (cheerful, social nature) are personality assets. Children are at a lower risk for psychopathology compared to other children with ID; families report lower levels of stress and a more positive outlook. In youth, externalizing behaviors may be problematic, whereas a shift toward internalizing behaviors emerges with maturity. Changes in emotional/behavioral functioning in adulthood are typically associated with neurodegeneration and individuals with DS are higher risk for dementia of the Alzheimer's type. Individuals with DS possess many unique strengths and weaknesses that should be appreciated as they develop across the lifespan. Awareness of this profile by professionals and caregivers can promote early detection and support cognitive and behavioral development. (c) 2015 Wiley Periodicals, Inc.
C1 [Grieco, Julie; Pulsifer, Margaret; Seligsohn, Karen] Massachusetts Gen Hosp, Psychol Assessment Ctr, Boston, MA 02114 USA.
   [Pulsifer, Margaret; Seligsohn, Karen] Harvard Univ, Sch Med, Dept Psychiat, Psychol, Cambridge, MA 02138 USA.
   [Skotko, Brian; Schwartz, Alison] Massachusetts Gen Hosp, Down Syndrome Program, Boston, MA 02114 USA.
   [Skotko, Brian; Schwartz, Alison] Harvard Univ, Sch Med, Dept Pediat, Cambridge, MA 02138 USA.
RP Grieco, J (reprint author), Massachusetts Gen Hosp, One Bowdoin Sq,7th Floor, Boston, MA 02114 USA.
EM jagrieco@mgh.harvard.edu
NR 269
TC 53
Z9 55
U1 4
U2 102
PU WILEY
PI HOBOKEN
PA 111 RIVER ST, HOBOKEN 07030-5774, NJ USA
SN 1552-4868
EI 1552-4876
J9 AM J MED GENET C
JI Am. J. Med. Genet. C
PD JUN
PY 2015
VL 169
IS 2
BP 135
EP 149
DI 10.1002/ajmg.c.31439
PG 15
WC Genetics & Heredity
SC Genetics & Heredity
GA CK3CK
UT WOS:000356093200002
PM 25989505
DA 2020-02-16
ER

PT J
AU Puka, K
   Smith, ML
AF Puka, Klajdi
   Smith, Mary Lou
TI Predictors of long-term quality of life after pediatric epilepsy surgery
SO EPILEPSIA
LA English
DT Article
DE Quality of life; Affective disorders; Internalizing symptoms; Outcome;
   Children
ID INTRACTABLE EPILEPSY; SEIZURE CONTROL; OUTCOMES; ANXIETY; ADOLESCENTS;
   DEPRESSION; CHILDHOOD; CHILDREN; MOOD; SIZE
AB ObjectiveThis study examined the influence of seizures, antiepileptic drugs (AEDs), intelligence quotient (IQ), and symptoms of depression and anxiety on health-related quality of life (HRQOL) 4-11years after pediatric epilepsy surgery.
   MethodsParticipants were 109 patients with childhood-onset intractable epilepsy; 71 had undergone surgery on average 6.9years before this study. Patients and their parents completed questionnaires assessing HRQOL and internalizing behavior, a measure of depression and anxiety symptoms.
   ResultsSimilar rates of recent seizure freedom were found for surgical and nonsurgical patients, although surgical patients had achieved seizure freedom sooner and with fewer AEDs. Few differences were found between surgical and nonsurgical patients. Differences emerged when comparing patients with continued seizures and those who had been seizure-free in the 12months preceding the study. Almost all HRQOL ratings were enhanced in seizure-free patients. Internalizing behavior (anxiety/depression) mediated the relationship between seizure freedom and better HRQOL, where seizure freedom led to better ratings of anxiety/depression, which in turn led to better ratings of HRQOL. AED use was found to be associated with social functioning, medication effects, and seizure worry. IQ and duration of follow-up were not found to independently influence HRQOL.
   SignificanceThe findings highlight the integral role of depression and anxiety symptoms in determining HRQOL; seizure control seems to play a secondary role. This study expands this relationship to individuals who have a history of intractable childhood epilepsy. The findings highlight the importance of managing depression and anxiety in improving the HRQOL and reducing seizure burden on patients.
C1 [Puka, Klajdi; Smith, Mary Lou] Hosp Sick Children, Dept Psychol, Toronto, ON M5G 1X8, Canada.
   [Smith, Mary Lou] Univ Toronto, Dept Psychol, Mississauga, ON L5L 1C6, Canada.
   [Smith, Mary Lou] Hosp Sick Children, Neurosci & Mental Hlth Program, Toronto, ON M5G 1X8, Canada.
RP Smith, ML (reprint author), Univ Toronto, Dept Psychol, Mississauga, ON L5L 1C6, Canada.
EM marylou.smith@utoronto.ca
OI Puka, Klajdi/0000-0001-7763-988X
FU Ontario Brain Institute - Ontario government
FX We are grateful to all the participants and their parents for taking
   part in our study. We thank Tamara Tavares and Monique Tremblay for
   their assistance in data collection. This research was conducted with
   the support of the Ontario Brain Institute, an independent nonprofit
   corporation, funded partially by the Ontario government. The opinions,
   results, and conclusions are those of the authors and no endorsement by
   the Ontario Brain Institute is intended or should be inferred.
NR 40
TC 29
Z9 30
U1 0
U2 4
PU WILEY
PI HOBOKEN
PA 111 RIVER ST, HOBOKEN 07030-5774, NJ USA
SN 0013-9580
EI 1528-1167
J9 EPILEPSIA
JI Epilepsia
PD JUN
PY 2015
VL 56
IS 6
BP 873
EP 881
DI 10.1111/epi.13004
PG 9
WC Clinical Neurology
SC Neurosciences & Neurology
GA CK1DU
UT WOS:000355946900011
PM 25940536
DA 2020-02-16
ER

PT J
AU Oldehinkel, AJ
   Ormel, J
AF Oldehinkel, Albertine J.
   Ormel, Johan
TI A longitudinal perspective on childhood adversities and onset risk of
   various psychiatric disorders
SO EUROPEAN CHILD & ADOLESCENT PSYCHIATRY
LA English
DT Article
DE Childhood adversity; Adolescents; Depression; Anxiety; Disruptive
   behavior
ID NATIONAL COMORBIDITY SURVEY; INDIVIDUAL-LIVES SURVEY; MENTAL-HEALTH
   PROBLEMS; STRESSFUL LIFE EVENTS; INTERNALIZING PROBLEMS; ADULT
   PSYCHOPATHOLOGY; MAJOR DEPRESSION; ADOLESCENTS; CHILDREN; TRAILS
AB It is well-known that childhood adversities can have long-term effects on mental health, but a lot remains to be learned about the risk they bring about for a first onset of various psychiatric disorders, and how this risk develops over time. In the present study, which was based on a Dutch longitudinal population survey of adolescents TRAILS (N = 1,584), we investigated whether and how childhood adversities, as assessed with three different measures, affected the risk of developing an incident depressive, anxiety, or disruptive behavior in childhood and adolescence. In addition, we tested gender differences in any of the effects under study. The results indicated that depressive, anxiety and disruptive behavior disorders each had their own, characteristic, pattern of associations with childhood adversities across childhood and adolescence, which was maintained after adjustment for comorbid disorders. For depressive disorders, the overall pattern suggested a high excess risk of incidence during childhood, which decreased during adolescence. Anxiety disorders were characterized by a moderately increased incident risk during childhood, which remained approximately stable over time. Disruptive behavior disorders took an intermediate position. Of the three childhood adversities tested, an overall rating of the stressfulness of the childhood appeared to predict onset of psychiatric disorders best. To conclude, the risk of developing a psychiatric disorder after exposure to adversities early in life depends on the nature of the adversities, the nature of the outcome, and the time that has passed since the adversities without disorder onset.
C1 [Oldehinkel, Albertine J.; Ormel, Johan] Univ Groningen, Univ Med Ctr Groningen, Interdisciplinary Ctr Psychopathol & Emot Regulat, NL-9700 RB Groningen, Netherlands.
RP Oldehinkel, AJ (reprint author), Univ Groningen, Univ Med Ctr Groningen, Interdisciplinary Ctr Psychopathol & Emot Regulat, CC 72,POB 30001, NL-9700 RB Groningen, Netherlands.
EM a.j.oldehinkel@umcg.nl
RI Ormel, Johan/C-6094-2013; ormel, johan/AAC-5584-2019
OI ormel, johan/0000-0002-5463-037X
FU Netherlands Organization for Scientific Research NWO (Medical Research
   Council program)Medical Research Council UK (MRC)Netherlands
   Organization for Scientific Research (NWO) [GB-MW 940-38-011];
   Netherlands Organization for Scientific Research NWO (ZonMW Brainpower
   grant) [100-001-004]; Netherlands Organization for Scientific Research
   NWO (ZonMw Risk Behavior and Dependence grants) [60-60600-97-118];
   Netherlands Organization for Scientific Research NWO (ZonMw Culture and
   Health grant) [261-98-710]; Netherlands Organization for Scientific
   Research NWO (Social Sciences Council medium-sized investment grants)
   [GB-MaGW 480-01-006, GB-MaGW 480-07-001]; Netherlands Organization for
   Scientific Research NWO (Social Sciences Council project grants)
   [GB-MaGW 452-04-314, GB-MaGW 452-06-004]; Netherlands Organization for
   Scientific Research NWO (NWO large-sized investment grant)
   [175.010.2003.005]; Netherlands Organization for Scientific Research NWO
   (NWO Longitudinal Survey and Panel Funding) [481-08-013]; Dutch Ministry
   of Justice (WODC); European Science Foundation (EuroSTRESS project)
   [FP-006]; Biobanking and Biomolecular Resources Research Infrastructure
   BBMRI-NL [CP 32]; Accare Center for Child and Adolescent Psychiatry
FX This research is part of the TRacking Adolescents' Individual Lives
   Survey (TRAILS). Participating centers of TRAILS include various
   departments of the University Medical Center and University of
   Groningen, the Erasmus University Medical Center Rotterdam, the
   University of Utrecht, the Radboud Medical Center Nijmegen, and the
   Parnassia Bavo group, all in The Netherlands. TRAILS has been
   financially supported by various grants from The Netherlands
   Organization for Scientific Research NWO (Medical Research Council
   program grant GB-MW 940-38-011; ZonMW Brainpower grant 100-001-004;
   ZonMw Risk Behavior and Dependence grants 60-60600-97-118; ZonMw Culture
   and Health grant 261-98-710; Social Sciences Council medium-sized
   investment grants GB-MaGW 480-01-006 and GB-MaGW 480-07-001; Social
   Sciences Council project grants GB-MaGW 452-04-314 and GB-MaGW
   452-06-004; NWO large-sized investment grant 175.010.2003.005; NWO
   Longitudinal Survey and Panel Funding 481-08-013), the Dutch Ministry of
   Justice (WODC), the European Science Foundation (EuroSTRESS project
   FP-006), Biobanking and Biomolecular Resources Research Infrastructure
   BBMRI-NL (CP 32), the participating universities, and Accare Center for
   Child and Adolescent Psychiatry. We are grateful to all adolescents,
   their parents and teachers who participated in this research and to
   everyone who worked on this project and made it possible.
NR 40
TC 13
Z9 14
U1 1
U2 20
PU SPRINGER
PI NEW YORK
PA 233 SPRING ST, NEW YORK, NY 10013 USA
SN 1018-8827
EI 1435-165X
J9 EUR CHILD ADOLES PSY
JI Eur. Child Adolesc. Psych.
PD JUN
PY 2015
VL 24
IS 6
BP 641
EP 650
DI 10.1007/s00787-014-0540-0
PG 10
WC Psychology, Developmental; Pediatrics; Psychiatry
SC Psychology; Pediatrics; Psychiatry
GA CJ7FP
UT WOS:000355660300005
PM 24723042
OA Green Published, Other Gold
DA 2020-02-16
ER

PT J
AU Conway, CC
   Hammen, C
   Brennan, PA
AF Conway, Christopher C.
   Hammen, Constance
   Brennan, Patricia A.
TI ADOLESCENT PRECURSORS OF ADULT BORDERLINE PERSONALITY PATHOLOGY IN A
   HIGH-RISK COMMUNITY SAMPLE
SO JOURNAL OF PERSONALITY DISORDERS
LA English
DT Article
ID DISORDER SYMPTOMS; MAJOR DEPRESSION; LIFE EVENTS; DISRUPTIVE BEHAVIOR;
   YOUNG-WOMEN; COMORBIDITY; PREVALENCE; CHILDREN; FEATURES; VALIDITY
AB Longitudinal studies of the exact environmental conditions and personal attributes contributing to the development of borderline personality disorder (BPD) are rare. Furthermore, existing research typically examines risk factors in isolation, limiting our knowledge of the relative effect sizes of different risk factors and how they act in concert to bring about borderline personality pathology. The present study investigated the prospective effects of diverse acute and chronic stressors, proband psychopathology, and maternal psychopathology on BPD features in a high-risk community sample (N = 700) of youth followed from mid-adolescence to young adulthood. Multivariate analyses revealed significant effects of maternal externalizing disorder history, offspring internalizing disorder history, family stressors, and school-related stressors on BPD risk. Contrary to expectations, no interactions between chronically stressful environmental conditions and personal characteristics in predicting borderline personality features were detected. Implications of these findings for etiological theories of BPD and early screening efforts are discussed.
C1 [Conway, Christopher C.; Hammen, Constance] Univ Calif Los Angeles, Dept Psychol, Los Angeles, CA 90095 USA.
   [Brennan, Patricia A.] Emory Univ, Dept Psychol, Atlanta, GA 30322 USA.
RP Conway, CC (reprint author), Univ Calif Los Angeles, Dept Psychol, Box 951563, Los Angeles, CA 90095 USA.
EM conwayc@ucla.edu
FU NIMHUnited States Department of Health & Human ServicesNational
   Institutes of Health (NIH) - USANIH National Institute of Mental Health
   (NIMH) [R01 MH52239]
FX The authors greatly appreciate the assistance of Robyne LeBrocque, Cheri
   Dalton Comber, and Sascha Hardwicke (project coordinators) and their
   interview staff. Thanks also to the original MUSP principals, Jake
   Najman, PhD, William Bor, MD, Michael O'Callaghan, MD, and Professor
   Gail Williams. Finally, we gratefully acknowledge Elizabeth Raposa,
   Carla Nappi, and Caitlin Ferriter for their comments on a previous
   version of this article. This study was supported by NIMH R01 MH52239 to
   Brennan, Hammen, and Najman.
NR 58
TC 7
Z9 7
U1 0
U2 17
PU GUILFORD PUBLICATIONS INC
PI NEW YORK
PA 370 SEVENTH AVE, SUITE 1200, NEW YORK, NY 10001-1020 USA
SN 0885-579X
EI 1943-2763
J9 J PERS DISORD
JI J. Pers. Disord.
PD JUN
PY 2015
VL 29
IS 3
BP 316
EP 333
DI 10.1521/pedi_2014_28_158
PG 18
WC Psychiatry
SC Psychiatry
GA CK2CC
UT WOS:000356016000003
PM 25248011
OA Green Accepted
DA 2020-02-16
ER

PT J
AU Hagan, MJ
   Hulette, AC
   Lieberman, AF
AF Hagan, Melissa J.
   Hulette, Annmarie C.
   Lieberman, Alicia F.
TI Symptoms of Dissociation in a High-Risk Sample of Young Children Exposed
   to Interpersonal Trauma: Prevalence, Correlates, and Contributors
SO JOURNAL OF TRAUMATIC STRESS
LA English
DT Article
ID SYMPTOMATOLOGY; TSCYC; ABUSE
AB Children who have experienced interpersonal trauma are at an increased risk of developing dissociation; however, little is known about the prevalence or correlates of dissociation in young children. The current study examined symptoms of dissociation in 140 children (mean age = 51.17 months, range = 36-72 months, SD = 10.31 months; 50.0% male; 45.7% Hispanic) who experienced trauma (e.g., witnessing domestic violence, experiencing abuse). Child dissociation and exposure to traumatic events were assessed using a clinician-administered interview with the biological mother (mean age = 32.02 years, SD = 6.13; 49.3% Hispanic; 25.5% married or cohabitating). Mothers completed measures of maternal dissociation, depression/anxiety, and child behavior problems. At least subclinical dissociation was present for 24.3% of children. Robust regression with least trimmed squares estimation showed that greater maternal dissociation was related to greater child dissociation, adjusting for child internalizing symptoms, number of traumas, and maternal depression/anxiety, B = 0.09, (2) = 10.47, p < .001, R-2 Delta = .04. Children who experienced direct victimization did not exhibit a significantly higher level of dissociation compared to children who experienced other traumas, F(1, 138) = 3.76, p = .054, eta(2) = .03. These findings highlight the need to assess dissociation in traumatized young children.
C1 [Hagan, Melissa J.; Hulette, Annmarie C.; Lieberman, Alicia F.] Univ Calif San Francisco, Dept Psychiat, Child Trauma Res Program, San Francisco, CA 94110 USA.
RP Hagan, MJ (reprint author), Univ Calif San Francisco, Dept Psychiat, 1001 Potrero Ave,Suite 2100, San Francisco, CA 94110 USA.
EM melissa.hagan@ucsf.edu
NR 21
TC 11
Z9 11
U1 0
U2 12
PU WILEY
PI HOBOKEN
PA 111 RIVER ST, HOBOKEN 07030-5774, NJ USA
SN 0894-9867
EI 1573-6598
J9 J TRAUMA STRESS
JI J. Trauma Stress
PD JUN
PY 2015
VL 28
IS 3
BP 258
EP 261
DI 10.1002/jts.22003
PG 4
WC Psychology, Clinical; Psychiatry
SC Psychology; Psychiatry
GA CK2XZ
UT WOS:000356080100013
PM 26062136
DA 2020-02-16
ER

PT J
AU Raskauskas, J
   Rubiano, S
   Offen, I
   Wayland, AK
AF Raskauskas, Juliana
   Rubiano, Sherry
   Offen, Ilanit
   Wayland, Ann Kathleen
TI Do social self-efficacy and self-esteem moderate the relationship
   between peer victimization and academic performance?
SO SOCIAL PSYCHOLOGY OF EDUCATION
LA English
DT Article
DE Academic performance; Peer victimization; Self-esteem; Self-efficacy;
   Resilience
ID TRAIT EMOTIONAL INTELLIGENCE; MENTAL-HEALTH; SCHOOL; ADOLESCENCE;
   ADJUSTMENT; DEPRESSION; MOTIVATION; MALADJUSTMENT; ASSOCIATIONS;
   ACHIEVEMENT
AB Victimization by peers has been associated with low academic performance and internalizing problems. Still, not all students who experience peer victimization report a reduction in performance. The current study examines the potential protective nature of self-esteem and social self-efficacy in the relationship between peer victimization and academic performance. A sample of 231 middle school students participated. Schools reported academic performance and students completed self-report questionnaires. The ability of social self-efficacy and self-esteem in aiding academic and emotional resilience was explored as possible mediating and moderating variables using hierarchical regressions. Results supported the conclusion that the interaction of self-efficacy and self-esteem may moderate the relationship between peer victimization and academic performance. Those with above average social self-efficacy reported lower peer victimization and depression as well as higher academic performance. Implications for intervention are discussed.
C1 [Raskauskas, Juliana; Rubiano, Sherry; Offen, Ilanit; Wayland, Ann Kathleen] Calif State Univ Sacramento, Coll Educ, Child Dev, Sacramento, CA 95819 USA.
RP Raskauskas, J (reprint author), Calif State Univ Sacramento, Coll Educ, Child Dev, 6000 J St, Sacramento, CA 95819 USA.
EM jraskauskas@csus.edu
NR 68
TC 9
Z9 9
U1 1
U2 51
PU SPRINGER
PI DORDRECHT
PA VAN GODEWIJCKSTRAAT 30, 3311 GZ DORDRECHT, NETHERLANDS
SN 1381-2890
EI 1573-1928
J9 SOC PSYCHOL EDUC
JI Soc. Psychol. Educ.
PD JUN
PY 2015
VL 18
IS 2
BP 297
EP 314
DI 10.1007/s11218-015-9292-z
PG 18
WC Psychology, Educational
SC Psychology
GA CK1EK
UT WOS:000355948900005
DA 2020-02-16
ER

PT J
AU Kendler, KS
   Edwards, AC
   Gardner, CO
AF Kendler, Kenneth S.
   Edwards, Alexis C.
   Gardner, Charles O.
TI Sex Differences in the Pathways to Symptoms of Alcohol Use Disorder: A
   Study of Opposite-Sex Twin Pairs
SO ALCOHOLISM-CLINICAL AND EXPERIMENTAL RESEARCH
LA English
DT Article
DE Alcohol Problems; Development; Sex Differences; Personality; Parental
   Loss
ID COMPREHENSIVE DEVELOPMENTAL MODEL; ENVIRONMENTAL RISK-FACTORS;
   POPULATION-BASED TWIN; GENDER-DIFFERENCES; MAJOR DEPRESSION;
   PSYCHIATRIC-DISORDERS; ADOLESCENT PREDICTORS; CONDUCT DISORDER; HEAVY
   DRINKING; SUBSTANCE USE
AB BackgroundWe sought to develop an empirical, broad-based developmental model for sex differences in risk for symptoms of alcohol use disorders, here called alcohol problems (APs).
   MethodsWe assessed 18 risk factors in 5 developmental tiers in both members of 1,377 opposite-sex dizygotic twin pairs from the Virginia population-based twin registry. Analyses were conducted by structural modeling, examining within-pair differences.
   ResultsThe best-fitting model explained 73% of the variance in men and 71% in women for last year AP. Forty-nine percent of paths differed significantly across sexes. Ten variables had appreciably different predictive effects on AP in males versus females. Three were stronger in females: familial risk, early-onset anxiety disorders, and nicotine dependence. Seven predictors had a stronger total effect in males: novelty seeking, conduct disorder, childhood sexual abuse, parental loss, neuroticism, low self-esteem, and low marital satisfaction.
   ConclusionsIn a co-twin control design, which matches sisters and brothers on genetic and familial-environmental background, we found numerous sex differences in predictors of last year AP. Factors that were more prominent in men and in women were diverse, reflecting both internalizing and externalizing psychopathology. The model was slightly more successful at predicting AP in men than in women.
C1 [Kendler, Kenneth S.; Edwards, Alexis C.; Gardner, Charles O.] Virginia Commonwealth Univ, Sch Med, Dept Psychiat, Richmond, VA 23298 USA.
   [Kendler, Kenneth S.] Virginia Commonwealth Univ, Sch Med, Dept Human & Mol Genet, Richmond, VA 23298 USA.
RP Kendler, KS (reprint author), Virginia Commonwealth Univ, Virginia Inst Psychiat & Behav Genet, Box 980126, Richmond, VA 23298 USA.
EM kendler@vcu.edu
RI Kendler, Kenneth/AAF-2876-2019
FU US National Institutes of HealthUnited States Department of Health &
   Human ServicesNational Institutes of Health (NIH) - USA [MH49492,
   AA022537, AA18333, AA011408];  [UL1RR031990]
FX This work was supported in part by grant nos. MH49492, AA022537,
   AA18333, and AA011408 from the US National Institutes of Health. The
   Virginia Twin Registry is supported by grant no. UL1RR031990. The
   authors have no conflict of interests to declare.
NR 56
TC 12
Z9 15
U1 2
U2 21
PU WILEY
PI HOBOKEN
PA 111 RIVER ST, HOBOKEN 07030-5774, NJ USA
SN 0145-6008
EI 1530-0277
J9 ALCOHOL CLIN EXP RES
JI Alcoholism (NY)
PD JUN
PY 2015
VL 39
IS 6
BP 998
EP 1007
DI 10.1111/acer.12694
PG 10
WC Substance Abuse
SC Substance Abuse
GA CJ6VV
UT WOS:000355634200008
PM 25845269
OA Green Accepted
DA 2020-02-16
ER

PT J
AU Wood, BL
   Miller, BD
   Lehman, HK
AF Wood, Beatrice L.
   Miller, Bruce D.
   Lehman, Heather K.
TI Review of Family Relational Stress and Pediatric Asthma: The Value of
   Biopsychosocial Systemic Models
SO FAMILY PROCESS
LA English
DT Review
DE Family; Stress; Asthma; Biopsychosocial; Epigenesis; Health Disparities
ID MATERNAL DEPRESSIVE SYMPTOMS; CHILD INTERNALIZING SYMPTOMS; HEALTH
   DISPARITIES; PARENTAL STRESS; FRAGILE FAMILIES; DISEASE-ACTIVITY; SOCIAL
   SUPPORT; ADHERENCE; PATHWAYS; RISK
AB Asthma is the most common chronic disease in children. Despite dramatic advances in pharmacological treatments, asthma remains a leading public health problem, especially in socially disadvantaged minority populations. Some experts believe that this health gap is due to the failure to address the impact of stress on the disease. Asthma is a complex disease that is influenced by multilevel factors, but the nature of these factors and their interrelations are not well understood. This paper aims to integrate social, psychological, and biological literatures on relations between family/parental stress and pediatric asthma, and to illustrate the utility of multilevel systemic models for guiding treatment and stimulating future research. We used electronic database searches and conducted an integrated analysis of selected epidemiological, longitudinal, and empirical studies. Evidence is substantial for the effects of family/parental stress on asthma mediated by both disease management and psychobiological stress pathways. However, integrative models containing specific pathways are scarce. We present two multilevel models, with supporting data, as potential prototypes for other such models. We conclude that these multilevel systems models may be of substantial heuristic value in organizing investigations of, and clinical approaches to, the complex social-biological aspects of family stress in pediatric asthma. However, additional systemic models are needed, and the models presented herein could serve as prototypes for model development.
C1 [Wood, Beatrice L.; Miller, Bruce D.] SUNY Buffalo, Psychiat & Pediat, Buffalo, NY USA.
   [Lehman, Heather K.] Woman & Childrens Hosp Buffalo, Allergy & Immunol, Buffalo, NY USA.
RP Wood, BL (reprint author), SUNY Buffalo, WCHOB, Psychiat & Pediat, 219 Bryant St, Buffalo, NY 14222 USA.
EM bwood@buffalo.edu
NR 62
TC 26
Z9 28
U1 0
U2 22
PU WILEY
PI HOBOKEN
PA 111 RIVER ST, HOBOKEN 07030-5774, NJ USA
SN 0014-7370
EI 1545-5300
J9 FAM PROCESS
JI Fam. Process
PD JUN
PY 2015
VL 54
IS 2
BP 376
EP 389
DI 10.1111/famp.12139
PG 14
WC Psychology, Clinical; Family Studies
SC Psychology; Family Studies
GA CK1WF
UT WOS:000355998300013
PM 25683472
DA 2020-02-16
ER

PT J
AU Sivertsen, B
   Harvey, AG
   Reichborn-Kjennerud, T
   Torgersen, L
   Ystrom, E
   Hysing, M
AF Sivertsen, Borge
   Harvey, Allison G.
   Reichborn-Kjennerud, Ted
   Torgersen, Leila
   Ystrom, Eivind
   Hysing, Mari
TI Later Emotional and Behavioral Problems Associated With Sleep Problems
   in Toddlers A Longitudinal Study
SO JAMA PEDIATRICS
LA English
DT Article
ID CHILDHOOD; CHILDREN; DURATION; VALIDITY; ANXIETY; INFANCY; RISK
AB IMPORTANCE Childhood sleep problems have been linked to a range of adverse health outcomes, but there is limited knowledge as to the temporal association between sleep problems and subsequent emotional and behavioral problems in young children.
   OBJECTIVE To examine whether sleep problems in toddlers aged 18 months are related to both concurrent and subsequent emotional and behavioral problems in preschool children aged 5 years.
   DESIGN, SETTING, AND PARTICIPANTS A large population-based longitudinal study was conducted in September 2014 using data from the Norwegian Mother and Child Cohort Study conducted at the Norwegian Institute of Public Health from June 1, 1999, to December 31, 2008. A total of 32 662 children or pregnancies were included.
   EXPOSURES Sleep was assessed by mother-reported child sleep duration and nocturnal awakenings.
   MAIN OUTCOMES AND MEASURES Emotional and behavioral problems were measured with items from the Child Behavior Checklist and operationalized according to recommended clinical cutoffs, corresponding to T scores of greater than 65 (93rd percentile). Risk ratios (RRs) were calculated using negative binomial regression, controlling for emotional and behavioral problems at 18 months and other relevant covariates.
   RESULTS Short sleep duration (<10 hours) in 556 children (1.7%) and frequent nocturnal awakenings (>= 3 times) in 1033 children (3.2%) at 18 months significantly predicted both concurrent and later incidence of emotional and behavioral problems at 5 years. The longitudinal RRs were generally larger for internalizing problems, with adjusted RRs of 1.59 (95% CI, 1.23-2.08) for both short sleep duration and 1.57 (95% CI, 1.28-1.93) for nocturnal awakenings; RRs for externalizing problems were 1.77 (95% CI, 1.37-2.30) and 1.25 (95% CI, 1.00-1.58), respectively. Additional adjustment for emotional and behavioral problems at 18 months slightly reduced the strength of these associations, and all RRs remained significant in the fully adjusted models.
   CONCLUSIONS AND RELEVANCE Early sleep problems predict later development of emotional and behavioral problems. Intervention studies are needed to examine whether sleep programs targeting early childhood may avert the onset of later adverse outcomes.
C1 [Sivertsen, Borge; Reichborn-Kjennerud, Ted; Torgersen, Leila; Ystrom, Eivind] Norwegian Inst Publ Hlth, Div Mental Hlth, N-5018 Bergen, Norway.
   [Sivertsen, Borge; Hysing, Mari] Uni Res Hlth, Reg Ctr Child & Youth Mental Hlth & Child Welf, Bergen, Norway.
   [Sivertsen, Borge] Helse Fonna HF, Dept Psychiat, Haugesund, Norway.
   [Harvey, Allison G.] Univ Calif Berkeley, Dept Psychol, Berkeley, CA 94720 USA.
   [Reichborn-Kjennerud, Ted] Univ Oslo, Inst Psychiat, Oslo, Norway.
   [Ystrom, Eivind] Univ Oslo, Fac Social Sci, Dept Psychol, Oslo, Norway.
RP Sivertsen, B (reprint author), Norwegian Inst Publ Hlth, Div Mental Hlth, Kalfarveien 31, N-5018 Bergen, Norway.
EM borge.sivertsen@fhi.no
RI Ystrom, Eivind/C-4094-2009
OI Ystrom, Eivind/0000-0003-4390-6171; Sivertsen,
   Borge/0000-0003-4654-9296; Hysing, Mari/0000-0001-5303-8879
FU Norwegian Ministry of Health; Ministry of Education and Research;
   National Institutes of Health [NIH]/National Institute of Environmental
   Health SciencesUnited States Department of Health & Human
   ServicesNational Institutes of Health (NIH) - USANIH National Institute
   of Environmental Health Sciences (NIEHS) [NO-ES-75558]; NIH/National
   Institute of Neurological Disorders and StrokeUnited States Department
   of Health & Human ServicesNational Institutes of Health (NIH) - USANIH
   National Institute of Neurological Disorders & Stroke (NINDS) [1 UO1 NS
   047537-01]; Norwegian Research Council/FUGEResearch Council of Norway
   [151918/S10]
FX The Norwegian Mother and Child Study is supported by the Norwegian
   Ministry of Health and the Ministry of Education and Research, National
   Institutes of Health [NIH]/National Institute of Environmental Health
   Sciences (contract NO-ES-75558), NIH/National Institute of Neurological
   Disorders and Stroke (grant 1 UO1 NS 047537-01), and the Norwegian
   Research Council/FUGE (grant 151918/S10).
NR 35
TC 58
Z9 58
U1 2
U2 31
PU AMER MEDICAL ASSOC
PI CHICAGO
PA 330 N WABASH AVE, STE 39300, CHICAGO, IL 60611-5885 USA
SN 2168-6203
EI 2168-6211
J9 JAMA PEDIATR
JI JAMA Pediatr.
PD JUN
PY 2015
VL 169
IS 6
BP 575
EP 582
DI 10.1001/jamapediatrics.2015.0187
PG 8
WC Pediatrics
SC Pediatrics
GA CJ8FL
UT WOS:000355735500014
PM 25867179
OA Bronze
DA 2020-02-16
ER

PT J
AU Schmits, E
   Mathys, C
   Quertemont, E
AF Schmits, Emilie
   Mathys, Cecile
   Quertemont, Etienne
TI A longitudinal study of cannabis use initiation among high school
   students: Effects of social anxiety, expectancies, peers and alcohol
SO JOURNAL OF ADOLESCENCE
LA English
DT Article
DE Cannabis initiation; Expectancies; Social anxiety; Longitudinal;
   Predictors
ID MARIJUANA EFFECT EXPECTANCIES; ECOLOGICAL MOMENTARY ASSESSMENT;
   IDENTIFICATION TEST AUDIT; SUBSTANCE USE; DRUG-USE; PSYCHOMETRIC
   PROPERTIES; USE DISORDERS; GENDER-DIFFERENCES; FRENCH VERSION;
   YOUNG-ADULTS
AB This study identified protective and risk factors of cannabis use initiation, including expectancies and social anxiety. A questionnaire was completed twice by 877 teenagers. Logistic regressions, mediation and moderation analyses were performed. Significant risk factors were alcohol use, peer users, perceptual enhancement, and craving expectancies. Protective factors were negative behavior expectancies and social anxiety. Social anxiety protected from initiation through the mediating role of perceptual enhancement and craving expectancies, whatever the role of peer users and alcohol use. Findings are discussed in terms of risk and protection, in an overall approach including internalizing factors. Results support the identification of an internalizing profile of adolescents for prevention or treatment and the importance of social anxiety and expectancies in intervention. (C) 2015 The Foundation for Professionals in Services for Adolescents. Published by Elsevier Ltd. All rights reserved.
C1 [Schmits, Emilie; Quertemont, Etienne] Univ Liege, Dept Psychol Cognit & Comportement, B-4000 Liege, Belgium.
   [Mathys, Cecile] Univ Liege, Dept Criminol, B-4000 Liege, Belgium.
   [Schmits, Emilie] Fonds Natl Rech Sci, Brussels, Belgium.
RP Schmits, E (reprint author), Univ Liege, Dept Sci Cognit & Comportementales, Blvd Rectorat 5-B32, B-4000 Liege, Belgium.
EM emilie.schmits@ulg.ac.be; cecile.mathys@ulg.ac.be; equertemont@ulg.ac.be
OI Schmits, Emilie/0000-0002-3598-9635
FU Fonds National de la Recherche Scientifique (FNRS)Fonds de la Recherche
   Scientifique - FNRS
FX We thank schools and students who participated to the present study. We
   thank the Fonds National de la Recherche Scientifique (FNRS) for
   providing funding for this study.
NR 74
TC 12
Z9 12
U1 2
U2 44
PU ACADEMIC PRESS LTD- ELSEVIER SCIENCE LTD
PI LONDON
PA 24-28 OVAL RD, LONDON NW1 7DX, ENGLAND
SN 0140-1971
EI 1095-9254
J9 J ADOLESCENCE
JI J. Adolesc.
PD JUN
PY 2015
VL 41
BP 43
EP 52
DI 10.1016/j.adolescence.2015.02.009
PG 10
WC Psychology, Developmental
SC Psychology
GA CJ3AD
UT WOS:000355354900006
PM 25800726
DA 2020-02-16
ER

PT J
AU Dyson, R
   Robertson, GC
   Wong, MM
AF Dyson, Rachel
   Robertson, Gail C.
   Wong, Maria M.
TI Brief report: Peer group influences and adolescent internalizing
   problems as mediated by effortful control
SO JOURNAL OF ADOLESCENCE
LA English
DT Article
DE Peer group; Internalizing problems; Effortful control; Antisocial;
   Prosocial
ID BEHAVIOR; HEALTH; AGGRESSION; DISORDERS; REJECTION; SYMPTOMS
AB Internalizing problems in adolescence encompass behaviors directed inward at the self (Colman, Wadsworth, Croudace, & Jones, 2007). Several predictors have been linked to internalizing problems including antisocial and prosocial peers (Cartwright, 2007; Chung, 2010). Effortful control, a component of self-regulation, is one factor that could mediate the relationship between peer behaviors and individual outcomes. This study assessed the relationship between peer behaviors, effortful control, and adolescent internalizing problems. Participants were 151 middle school adolescents (M = 12.16 years old) who completed self-report questionnaires regarding behaviors of their peers, perceptions of effortful control, and experiences of internalizing problems. Structural equation modeling (SEM) yielded a significant negative relationship between antisocial peers and effortful control, and a significant positive relationship between prosocial peers and effortful control. In addition, effortful control significantly mediated the relationship between prosocial peers and internalizing problems, but not for antisocial peers. Implications for interventions related to adolescent health were discussed. (C) 2015 The Foundation for Professionals in Services for Adolescents. Published by Elsevier Ltd. All rights reserved.
C1 [Dyson, Rachel; Robertson, Gail C.; Wong, Maria M.] Idaho State Univ, Pocatello, ID 83201 USA.
RP Dyson, R (reprint author), Idaho State Univ, 921 S 8th Ave Stop 8112, Pocatello, ID 83201 USA.
EM dysorach@isu.edu; robegai3@isu.edu; wongmari@isu.ed
NR 35
TC 2
Z9 2
U1 1
U2 13
PU ACADEMIC PRESS LTD- ELSEVIER SCIENCE LTD
PI LONDON
PA 24-28 OVAL RD, LONDON NW1 7DX, ENGLAND
SN 0140-1971
EI 1095-9254
J9 J ADOLESCENCE
JI J. Adolesc.
PD JUN
PY 2015
VL 41
BP 131
EP 135
DI 10.1016/j.adolescence.2015.03.004
PG 5
WC Psychology, Developmental
SC Psychology
GA CJ3AD
UT WOS:000355354900016
PM 25863002
DA 2020-02-16
ER

PT J
AU van Aar, JV
   Asscher, JJ
   Zijlstra, BJH
   Dekovic, M
   Hoffenaar, PJ
AF van Aar, Jolien V.
   Asscher, Jessica J.
   Zijlstra, Bonne J. H.
   Dekovic, Maja
   Hoffenaar, Peter J.
TI Changes in parenting and child behavior after the home-start family
   support program: A 10 year follow-up
SO CHILDREN AND YOUTH SERVICES REVIEW
LA English
DT Article
DE Home-Start; Home visiting; Parenting support program; Long term effects;
   Competence; Parenting behavior; Child behavior
ID VISITING PROGRAMS; HEAD-START; MALTREATMENT; METAANALYSIS; EFFICACY;
   OUTCOMES; STYLES
AB Background: Home-Start is a parenting support program in which mothers experiencing difficulties in family life and parenting, receive weekly support at home from a volunteer. The present study extends the work of Hermanns et al. (2013), by examining self-reported and observed parenting and child behavior outcomes at 10.6 year follow-up.
   Methods: The mothers of the Home-Start group (n = 59), who received Home-Start for on average 6.6 months, a comparison group, who reported elevated parenting stress and need for support (n = 56), and a randomly selected community sample (n = 36), reported on their feelings of competence about parenting, their parenting behavior and their child's problem behavior. Observational data were collected on five of the seven measurement occasions, until 8.8 year follow-up.
   Results: Improvements on feelings of competence, consistent and non-rejecting parenting behavior and internalizing and externalizing problem behaviors during intervention period are sustained. That means that on the long term, the parent and child's improvements did not further improve, nor did they deteriorate. Observational measures showed a decrease in positive and negative parenting and positive and negative child behaviors in general for all groups.
   Conclusions: Home-Start, a volunteer-based community wide family support program, contributes to positive short term changes, which are sustained in the long-term. (C) 2015 Elsevier Ltd. All rights reserved.
C1 [van Aar, Jolien V.; Asscher, Jessica J.; Zijlstra, Bonne J. H.; Hoffenaar, Peter J.] Univ Amsterdam, Dept Educ Sci, NL-1012 WX Amsterdam, Netherlands.
   [Dekovic, Maja] Univ Utrecht, Dept Child & Adolescent Studies, NL-3508 TC Utrecht, Netherlands.
RP van Aar, JV (reprint author), Univ Amsterdam, Dept Educ Sci, NL-1012 WX Amsterdam, Netherlands.
EM JolienvanAar@gmail.com; J.J.Asscher@uva.nl; B.J.H.Zijlstra@uva.nl;
   M.Dekovic@uu.nl; P.J.Hoffenaar@uva.nl
NR 29
TC 6
Z9 6
U1 1
U2 15
PU PERGAMON-ELSEVIER SCIENCE LTD
PI OXFORD
PA THE BOULEVARD, LANGFORD LANE, KIDLINGTON, OXFORD OX5 1GB, ENGLAND
SN 0190-7409
EI 1873-7765
J9 CHILD YOUTH SERV REV
JI Child. Youth Serv. Rev.
PD JUN
PY 2015
VL 53
BP 166
EP 175
DI 10.1016/j.childyouth.2015.03.029
PG 10
WC Family Studies; Social Work
SC Family Studies; Social Work
GA CI9AR
UT WOS:000355063300021
DA 2020-02-16
ER

PT J
AU Rofey, DL
   Zeller, MH
   Brode, C
   Reiter-Purtill, J
   Mikhail, C
   Washington, G
   Baughcum, AE
   Peugh, J
   Austin, H
   Jenkins, TM
   Courcoulas, AP
AF Rofey, Dana L.
   Zeller, Meg H.
   Brode, Cassie
   Reiter-Purtill, Jennifer
   Mikhail, Carmen
   Washington, Gia
   Baughcum, Amy E.
   Peugh, James
   Austin, Heather
   Jenkins, Todd M.
   Courcoulas, Anita P.
CA Teen-LABS Consortium
TI A multisite view of psychosocial risks in patients presenting for
   bariatric surgery
SO OBESITY
LA English
DT Article
ID SEVERE OBESITY; LONGITUDINAL ASSESSMENT; US CHILDREN; WEIGHT-LOSS;
   ADOLESCENTS; COMORBIDITY; HEALTH; PREVALENCE; DISORDERS; BEHAVIOR
AB ObjectiveThe psychosocial health of adolescents with severe obesity (BMI120% for age and gender) has only recently been the focus of empirical work.
   MethodsThis multisite studyan ancillary to a prospective longitudinal observational study documenting health in adolescents having weight loss surgery (WLS)presents preoperative/baseline data from 141 WLS adolescents and 83 nonsurgical comparisons (NSComps). Self-report data from adolescent and caregiver dyads characterize adolescent psychopathology and potential correlates.
   ResultsOne in three adolescents reported internalizing symptoms, and one in five endorsed externalizing symptoms in the clinical range. Generalized linear model analysis demonstrated that increased risk of psychopathology for adolescents with severe obesity was associated with family dysfunction, eating pathology, family composition, and seeking behavioral intervention (versus WLS), whereas better quality of life (QOL) was associated with lower psychopathology.
   ConclusionsWhile psychopathology rates are comparable to national samples, there is a subgroup of youth who present for behavioral weight loss services and are at greater risk for psychopathology relative to national adolescent base rates. Adolescents who achieve candidacy for WLS may be a highly selective population of youth with severe obesity and may have lower base rates of psychopathology compared to NSComps.
C1 [Rofey, Dana L.; Courcoulas, Anita P.] Univ Pittsburgh, Med Ctr, Pittsburgh, PA 15260 USA.
   [Zeller, Meg H.; Brode, Cassie; Reiter-Purtill, Jennifer; Peugh, James; Jenkins, Todd M.] Cincinnati Childrens Hosp Med Ctr, Cincinnati, OH 45229 USA.
   [Mikhail, Carmen; Washington, Gia] Texas Childrens Hosp, Houston, TX 77030 USA.
   [Baughcum, Amy E.] Nationwide Childrens Hosp, Columbus, OH USA.
   [Austin, Heather] Childrens Hosp Alabama, Birmingham, AL USA.
RP Rofey, DL (reprint author), Univ Pittsburgh, Med Ctr, Pittsburgh, PA 15260 USA.
EM rofeydl@upmc.edu
RI Jenkins, Todd/AAG-1901-2019
FU National Institutes of HealthUnited States Department of Health & Human
   ServicesNational Institutes of Health (NIH) - USA [R01DK080020]; NIH
   Career Development AwardUnited States Department of Health & Human
   ServicesNational Institutes of Health (NIH) - USA [K23HD061598]; NIH
   training grantUnited States Department of Health & Human
   ServicesNational Institutes of Health (NIH) - USA [T32DK063929]
FX All authors were supported by a grant from the National Institutes of
   Health (R01DK080020, PI: Zeller), with the exception of Dr. Rofey who
   was funded by a NIH Career Development Award (K23HD061598) and Dr. Brode
   who was funded by an NIH training grant (T32DK063929). The parent
   Teen-LABS study has one larger key paper that includes the screening
   measures for depressive symptoms and binge eating disorder (only) in
   characterizing the impact of comorbid health status on quality of life
   in the larger Teen-LABS sample of adolescents prior to WLS. The present
   manuscript broadens the scope of the initial paper by (1) including a
   control group, (2) reporting on the full range of age-salient
   psychopathology domains for an adolescent (i.e., internalizing and
   externalizing disorders) using widely used and validated psychopathology
   measures, and (3) focusing on caregiver and patient report.
NR 40
TC 9
Z9 9
U1 0
U2 4
PU WILEY
PI HOBOKEN
PA 111 RIVER ST, HOBOKEN 07030-5774, NJ USA
SN 1930-7381
EI 1930-739X
J9 OBESITY
JI Obesity
PD JUN
PY 2015
VL 23
IS 6
BP 1218
EP 1225
DI 10.1002/oby.21065
PG 8
WC Endocrinology & Metabolism; Nutrition & Dietetics
SC Endocrinology & Metabolism; Nutrition & Dietetics
GA CJ0FG
UT WOS:000355150300013
PM 25959437
DA 2020-02-16
ER

PT J
AU Cook, CR
   Frye, M
   Slemrod, T
   Lyon, AR
   Renshaw, TL
   Zhang, YC
AF Cook, Clayton R.
   Frye, Megan
   Slemrod, Tal
   Lyon, Aaron R.
   Renshaw, Tyler L.
   Zhang, Yanchen
TI An Integrated Approach to Universal Prevention: Independent and Combined
   Effects of PBIS and SEL on Youths' Mental Health
SO SCHOOL PSYCHOLOGY QUARTERLY
LA English
DT Article
DE mental health; positive behavior interventions and supports;
   social-emotional learning; universal prevention
ID POSITIVE BEHAVIOR SUPPORT; SCHOOL-BASED PREVENTION; INTERNALIZING
   PROBLEMS; PUBLIC-HEALTH; IMPLEMENTATION; INTERVENTIONS; METAANALYSIS;
   CHILDREN; PATTERNS; PARENT
AB Mental health among children and adolescents is a growing national concern and schools have taken center stage in efforts to prevent problems and promote wellness. Although research and policymakers support the integration of mental health services into the schools, there is limited agreement on the ways to package or combine existing supports to achieve prevention-oriented goals. Positive Behavioral Interventions and Supports (PBIS) and Social Emotional Learning (SEL) are 2 of the most widely adopted, evidence-based approaches that have been advocated to address student mental health. These universal prevention approaches, however, stem from different theoretical camps and are often advocated and implemented apart from one another. The purpose of this study was to examine the independent and combined effects of PBIS and SEL on student mental health outcomes. A quasi-randomized control design at the classroom level was used to make comparisons across 4 conditions: business-as-usual (BAU), PBIS alone, SEL alone, and COMBO condition with regard to their acceptability to teachers, integrity of program delivery, and student outcomes. As predicted, the COMBO condition produced significantly greater improvements in overall mental health and reductions in externalizing behaviors when compared to all other conditions. The results also indicated that the PBIS- and SEL-only conditions were both able to produce significant improvements in overall mental health functioning as compared with the BAU control. The implications of an integrated approach for school-based universal prevention and directions for future research are discussed.
C1 [Cook, Clayton R.; Frye, Megan; Slemrod, Tal; Zhang, Yanchen] Univ Washington, Coll Educ, Seattle, WA 98195 USA.
   [Lyon, Aaron R.] Univ Washington, Sch Med, Seattle, WA USA.
   [Renshaw, Tyler L.] Louisiana State Univ, Dept Psychol, Baton Rouge, LA 70803 USA.
RP Cook, CR (reprint author), Univ Washington, 322 Miller Hall, Seattle, WA 98195 USA.
EM cook2142@uw.edu
RI Zhang, Yanchen/S-8158-2019; Renshaw, Tyler/W-2075-2017
OI Zhang, Yanchen/0000-0003-1756-1077; Renshaw, Tyler/0000-0003-3087-5126
FU National Institute of Mental HealthUnited States Department of Health &
   Human ServicesNational Institutes of Health (NIH) - USANIH National
   Institute of Mental Health (NIMH) [R25 MH080916, K08 MH095939];
   Department of Veterans Affairs, Health Services Research & Development
   Service, Quality Enhancement Research Initiative (QUERI); Institute of
   Educational Sciences [IES R324A090098]
FX Dr. Lyon is an investigator with the Implementation Research Institute
   (IRI), at the George Warren Brown School of Social Work, Washington
   University in St. Louis, through an award from the National Institute of
   Mental Health (R25 MH080916) and the Department of Veterans Affairs,
   Health Services Research & Development Service, Quality Enhancement
   Research Initiative (QUERI). This publication was made possible in part
   by funding from grant IES R324A090098 awarded to Dr. Cook (Co-PI) from
   the Institute of Educational Sciences. This publication was also made
   possible in part by funding from grant K08 MH095939, awarded to Dr. Lyon
   from the National Institute of Mental Health.
NR 81
TC 33
Z9 33
U1 2
U2 41
PU AMER PSYCHOLOGICAL ASSOC
PI WASHINGTON
PA 750 FIRST ST NE, WASHINGTON, DC 20002-4242 USA
SN 1045-3830
EI 1939-1560
J9 SCHOOL PSYCHOL QUART
JI Sch. Psychol. Q.
PD JUN
PY 2015
VL 30
IS 2
BP 166
EP 183
DI 10.1037/spq0000102
PG 18
WC Psychology, Educational
SC Psychology
GA CJ2GZ
UT WOS:000355303500002
PM 25602629
OA Green Accepted
DA 2020-02-16
ER

PT J
AU Eklund, K
   Tanner, N
   Stoll, K
   Anway, L
AF Eklund, Katie
   Tanner, Nick
   Stoll, Katie
   Anway, Leslie
TI Identifying Emotional and Behavioral Risk Among Gifted and Nongifted
   Children: A Multi-Gate, Multi-Informant Approach
SO SCHOOL PSYCHOLOGY QUARTERLY
LA English
DT Article
DE behavior rating scale; externalizing behaviors; gifted; internalizing
   behaviors screening
ID MENTAL-HEALTH-SERVICES; TALENTED STUDENTS; MEASUREMENT ERROR;
   ADOLESCENTS; DEPRESSION; DISCREPANCIES; SYMPTOMS; TEACHER; PARENT; YOUTH
AB The purpose of the current investigation was to compare 1,206 gifted and nongifted elementary students on the identification of emotional and behavioral risk (EBR) as rated by teachers and parents using a multigate, multi-informant approach to assessment. The Parent and Teacher Behavioral Assessment System for Children, Second Edition (BASC-2) and the Behavioral and Emotional Screening System were used to assess behavioral functioning as rated by teachers and parents. There were significant differences between the number of gifted and nongifted children demonstrating emotional and behavioral risk, with parents and teachers identifying a higher number of boys and nongifted children as at risk. Among children demonstrating EBR, gifted children demonstrated elevated internalizing behaviors as rated by parents. Gifted students demonstrated higher academic performance regardless of risk level, suggesting higher cognitive abilities may be one of several protective factors that serve to attenuate the development of other social, emotional, or behavioral concerns. Implications for practice and future research needs are discussed.
C1 [Eklund, Katie; Tanner, Nick; Stoll, Katie; Anway, Leslie] Univ Arizona, Coll Educ, Sch Psychol Program, Tucson, AZ 85721 USA.
RP Eklund, K (reprint author), Univ Arizona, Coll Educ, Sch Psychol Program, 1430 East Second St, Tucson, AZ 85721 USA.
EM keklund@email.arizona.edu
FU U.S. Department of Education, Institute of Education SciencesUS
   Department of Education [R324B060005]
FX This research was supported in part by Grant R324B060005 from the U.S.
   Department of Education, Institute of Education Sciences.
NR 56
TC 12
Z9 12
U1 2
U2 42
PU AMER PSYCHOLOGICAL ASSOC
PI WASHINGTON
PA 750 FIRST ST NE, WASHINGTON, DC 20002-4242 USA
SN 1045-3830
EI 1939-1560
J9 SCHOOL PSYCHOL QUART
JI Sch. Psychol. Q.
PD JUN
PY 2015
VL 30
IS 2
BP 197
EP 211
DI 10.1037/spq0000080
PG 15
WC Psychology, Educational
SC Psychology
GA CJ2GZ
UT WOS:000355303500004
PM 25111468
DA 2020-02-16
ER

PT J
AU Dart, EH
   Furlow, CM
   Collins, TA
   Brewer, E
   Gresham, FM
   Chenier, KH
AF Dart, Evan H.
   Furlow, Christopher M.
   Collins, Tai A.
   Brewer, Elizabeth
   Gresham, Frank M.
   Chenier, Katherine H.
TI Peer-Mediated Check-In/Check-Out for Students At-Risk for Internalizing
   Disorders
SO SCHOOL PSYCHOLOGY QUARTERLY
LA English
DT Article
DE check-in/check-out; internalizing behavior; multi-tiered service
   delivery; peer-mediated; school-based mental health
ID DISRUPTIVE CLASSROOM-BEHAVIOR; HIGH-SCHOOL-STUDENTS; SOCIAL-INTERACTION;
   INTERVENTION; VALIDATION; ADOLESCENT; CHILDREN; VALIDITY
AB The present study investigated the effectiveness of peer-mediated check-in/check-out (CICO) on the internalizing behaviors of elementary school students. A nonconcurrent multiple-baseline design across participants was utilized to evaluate the intervention's effectiveness for 3 students in 1st and 2nd grade. Two 5th grade students were trained to implement CICO under the supervision of an adult intervention specialist. The peer-mediated CICO procedure was effective for 2 of the 3 participants as evidenced by moderate to large effect sizes; however, all 3 participants were identified as "at-risk" on a universal screener for internalizing problems. The results suggest peer-mediated CICO may be a resource-efficient Tier II strategy to meet the needs of students engaging in internalizing behavior within a multitiered framework of service delivery.
C1 [Dart, Evan H.; Furlow, Christopher M.; Brewer, Elizabeth] Univ So Mississippi, Dept Psychol, Hattiesburg, MS 39406 USA.
   [Collins, Tai A.] Univ Cincinnati, Sch Human Serv, Cincinnati, OH 45221 USA.
   [Gresham, Frank M.; Chenier, Katherine H.] Louisiana State Univ, Dept Psychol, Baton Rouge, LA 70803 USA.
RP Dart, EH (reprint author), Univ So Mississippi, Dept Psychol, 118 Coll Dr 5025, Hattiesburg, MS 39406 USA.
EM evan.dart@usm.edu
OI Dart, Evan/0000-0003-4437-5632
NR 41
TC 16
Z9 16
U1 1
U2 13
PU AMER PSYCHOLOGICAL ASSOC
PI WASHINGTON
PA 750 FIRST ST NE, WASHINGTON, DC 20002-4242 USA
SN 1045-3830
EI 1939-1560
J9 SCHOOL PSYCHOL QUART
JI Sch. Psychol. Q.
PD JUN
PY 2015
VL 30
IS 2
BP 229
EP 243
DI 10.1037/spq0000092
PG 15
WC Psychology, Educational
SC Psychology
GA CJ2GZ
UT WOS:000355303500007
PM 25286311
DA 2020-02-16
ER

PT J
AU von der Embse, NP
   Scott, EC
   Kilgus, SP
AF von der Embse, Nathaniel P.
   Scott, Emma-Catherine
   Kilgus, Stephen P.
TI Sensitivity to Change and Concurrent Validity of Direct Behavior Ratings
   for Academic Anxiety
SO SCHOOL PSYCHOLOGY QUARTERLY
LA English
DT Article
DE anxiety; self-monitoring; brief assessment; direct behavior rating
ID SYSTEMATIC DIRECT OBSERVATION; CHILDHOOD ANXIETY; SOCIAL-BEHAVIOR;
   MENTAL-HEALTH; SINGLE-ITEM; ADOLESCENTS; PREVENTION; CHILDREN; SCALE;
   GENERALIZABILITY
AB Multitiered frameworks of service delivery have traditionally underserved students with mental health needs. Whereas research has supported the assessment and intervention of social and academic behavior across tiers, evidence is limited with regard to mental health concerns including internalizing behaviors (e.g., anxiety and depression). In particular, there is a notable shortage of brief anxiety assessment tools to be used for progress monitoring purposes. Moreover, traditional omnibus rating scale approaches may fail to capture contextually dependent anxiety. The purpose of the present investigation is to examine the sensitivity to change and concurrent validity of Direct Behavior Ratings (DBR; Chafouleas, Riley-Tillman, & Christ, 2009; Chafouleas, Riley-Tillman, & Sugai, 2007) of anxiety and traditional rating scales in measuring academic anxiety directly before, during, and after a potentially anxiety provoking stimulus. Research was conducted with 115 undergraduate students in a Southeastern university. Results indicated significant relationships between DBRs and pre- and postmeasures of anxiety. Change metrics suggested an overall lack of correspondence between DBR and the criterion measure, with DBR scales detecting greater change both across the testing situation and participants. The use of DBR for anxiety is considered within a multitiered, problem-solving framework. Feasibility and limitations associated with implementation are discussed.
C1 [von der Embse, Nathaniel P.; Scott, Emma-Catherine; Kilgus, Stephen P.] E Carolina Univ, Dept Psychol, Greenville, NC 27858 USA.
RP von der Embse, NP (reprint author), Temple Univ, NCSP 1301 Cecil B Moore Ave Ritter Hall Ritter An, Philadelphia, PA 19122 USA.
EM nate.v@temple.edu
OI von der Embse, Nathaniel/0000-0003-2545-7691
NR 74
TC 12
Z9 12
U1 2
U2 14
PU AMER PSYCHOLOGICAL ASSOC
PI WASHINGTON
PA 750 FIRST ST NE, WASHINGTON, DC 20002-4242 USA
SN 1045-3830
EI 1939-1560
J9 SCHOOL PSYCHOL QUART
JI Sch. Psychol. Q.
PD JUN
PY 2015
VL 30
IS 2
BP 244
EP 259
DI 10.1037/spq0000083
PG 16
WC Psychology, Educational
SC Psychology
GA CJ2GZ
UT WOS:000355303500008
PM 25286312
DA 2020-02-16
ER

PT J
AU Haydon, KC
AF Haydon, Katherine C.
TI Relational Contexts of Women's Stress and Competence During the
   Transition to Adulthood
SO JOURNAL OF ADULT DEVELOPMENT
LA English
DT Article
DE Close relationships; Stress; Competence; Emerging adulthood
ID EMERGING ADULTHOOD; RELATIONSHIP QUALITY; DEVELOPMENTAL TASKS;
   ATTACHMENT; LIFE; PARENT; REPRESENTATIONS; CONSEQUENCES; TRAJECTORIES;
   ADOLESCENCE
AB To better understand the developmental contexts of mixed affect generated by the transition to adulthood, this study examined the relational correlates of self-reported stress and competence regarding the transition to adulthood. A sample of 223 college women reported on perceptions of parents, friends, and peers, as well as stress about taking on adult responsibilities (transition stress) and perceived competence regarding progress toward becoming an adult (transition competence). Results indicated distinctive relational correlates for transition stress versus competence. Transition stress was associated positively with over-involved parenting, parental attachment anxiety, and feeling behind peers in becoming an adult but not friendship quality, whereas transition competence was associated positively with friendship quality and feeling ahead of peers in becoming an adult but not parenting measures. Analyses controlled for internalizing distress, age, ethnicity, and family income. Results highlight the distinctive provisions afforded by close relationships for two key aspects of psychological experience during the process of becoming an adult.
C1 Mt Holyoke Coll, Psychol & Educ Dept, S Hadley, MA 01075 USA.
RP Haydon, KC (reprint author), Mt Holyoke Coll, Psychol & Educ Dept, 50 Coll St, S Hadley, MA 01075 USA.
EM kchaydon@mtholyoke.edu
NR 54
TC 4
Z9 4
U1 0
U2 9
PU SPRINGER/PLENUM PUBLISHERS
PI NEW YORK
PA 233 SPRING ST, NEW YORK, NY 10013 USA
SN 1068-0667
EI 1573-3440
J9 J ADULT DEV
JI J. Adult Dev.
PD JUN
PY 2015
VL 22
IS 2
BP 112
EP 123
DI 10.1007/s10804-014-9205-y
PG 12
WC Psychology, Developmental
SC Psychology
GA CI5TQ
UT WOS:000354823100005
DA 2020-02-16
ER

PT J
AU Wade, M
   Andrade, BF
AF Wade, Mark
   Andrade, Brendan F.
TI Validation of a Measure of Parental Readiness for Treatment in a
   Clinical Sample of Children with Disruptive Behavior
SO JOURNAL OF PSYCHOPATHOLOGY AND BEHAVIORAL ASSESSMENT
LA English
DT Article
DE Parental readiness for treatment; Disruptive behavior disorder; Parent
   management; Treatment screening; Parent readiness for change scale
ID ATTENTION-DEFICIT/HYPERACTIVITY DISORDER; DIFFICULTIES QUESTIONNAIRE;
   TRANSTHEORETICAL MODEL; FIT INDEXES; FOLLOW-UP; PARTICIPATION;
   PSYCHOTHERAPY; INTERVENTION; STRENGTHS; PROGRAMS
AB This study validated the factor structure of the Parent Readiness for Change Scale (PRFCS) using a clinical sample of parents presenting for assessment and treatment because of their children's disruptive behaviors to an urban children's mental health program in Canada. Parents or guardians of 138 children (21.7 % female) aged six to twelve completed the PRFCS as part of their clinical assessment. Confirmatory factor analysis (CFA) was used to identify the factor structure of the PRFCS and its potential utility in this clinical population. Construct validity was tested by examining parental readiness in relation to children's internalizing/externalizing problems, parenting behavior, and treatment participation. The original factor structure was replicated, suggesting three factors: Precontemplation, Contemplation, and Action. A second-order factor reflecting overall Readiness was observed that encompassed all three of these factors. A truncated version of the scale that included only a subset of items was determined to offer the best fit to data. Parents reporting higher levels of readiness had children with more emotional/behavior problems, reported higher levels of inconsistent discipline, and missed fewer treatment sessions. The PRFCS appears to be applicable to a clinical sample of children with disruptive behavior problems, and is associated with meaningful child- and parent-level constructs that are relevant in the context of clinical service delivery. Further research to develop clinical cut-offs may be useful in order for this promising theoretically-grounded measure to be effectively used as a screening tool to assist with treatment selection.
C1 [Wade, Mark] Univ Toronto, Dept Appl Psychol & Human Dev, Toronto, ON M5S, Canada.
   [Wade, Mark; Andrade, Brendan F.] Ctr Addict & Mental Hlth, Toronto, ON M6J1H4, Canada.
   [Andrade, Brendan F.] Univ Toronto, Dept Psychiat, Toronto, ON, Canada.
RP Andrade, BF (reprint author), Ctr Addict & Mental Hlth, 80 Workman Way, Toronto, ON M6J1H4, Canada.
EM brendan.andrade@camh.ca
NR 54
TC 4
Z9 4
U1 0
U2 10
PU SPRINGER/PLENUM PUBLISHERS
PI NEW YORK
PA 233 SPRING ST, NEW YORK, NY 10013 USA
SN 0882-2689
EI 1573-3505
J9 J PSYCHOPATHOL BEHAV
JI J. Psychopathol. Behav. Assess.
PD JUN
PY 2015
VL 37
IS 2
BP 184
EP 195
DI 10.1007/s10862-014-9458-6
PG 12
WC Psychology, Clinical
SC Psychology
GA CI1GX
UT WOS:000354492900002
DA 2020-02-16
ER

PT J
AU Conway, CC
   Slavich, GM
   Hammen, C
AF Conway, Christopher C.
   Slavich, George M.
   Hammen, Constance
TI Dysfunctional Attitudes and Affective Responses to Daily Stressors:
   Separating Cognitive, Genetic, and Clinical Influences on Stress
   Reactivity
SO COGNITIVE THERAPY AND RESEARCH
LA English
DT Article
DE Cognitive vulnerability; Brain-derived neurotrophic factor;
   Internalizing; Externalizing; Emotion; Stress
ID BDNF VAL66MET POLYMORPHISM; MAJOR DEPRESSIVE DISORDER; LIFE EVENTS;
   ENVIRONMENT INTERACTIONS; CHILDHOOD MALTREATMENT; NEGATIVE AFFECT;
   5-HTTLPR; RISK; PERSONALITY; SYMPTOMS
AB Despite decades of research examining diathesis-stress models of emotional disorders, it remains unclear whether dysfunctional attitudes interact with stressful experiences to shape affect on a daily basis and, if so, how clinical and genetic factors influence these associations. To address these issues, we conducted a multi-level daily diary study that examined how dysfunctional attitudes and stressful events relate to daily fluctuations in negative and positive affect in 104 young adults. Given evidence that clinical and genetic factors underlie stress sensitivity, we also examined how daily affect is influenced by internalizing and externalizing symptoms and brain-derived neurotrophic factor (BDNF) genotype, which have been shown to influence neural, endocrine, and affective responses to stress. In multivariate models, internalizing symptoms and BDNF Val66Met genotype independently predicted heightened negative affect on stressful days, but dysfunctional attitudes did not. Specifically, the BDNF Met allele and elevated baseline internalizing symptomatology predicted greater increases in negative affect in stressful circumstances. These data are the first to demonstrate that BDNF genotype and stress are jointly associated with daily fluctuations in negative affect, and they challenge the assumption that maladaptive beliefs play a strong independent role in determining affective responses to everyday stressors. The results may thus inform the development of new multi-level theories of psychopathology and guide future research on predictors of affective lability.
C1 [Conway, Christopher C.] Boston Univ, Ctr Anxiety & Related Disorders, Boston, MA 02215 USA.
   [Slavich, George M.] Univ Calif Los Angeles, Cousins Ctr Psychoneuroimmunol, Los Angeles, CA USA.
   [Slavich, George M.; Hammen, Constance] Univ Calif Los Angeles, Dept Psychiat & Biobehav Sci, Los Angeles, CA 90024 USA.
   [Hammen, Constance] Univ Calif Los Angeles, Dept Psychol, Los Angeles, CA 90024 USA.
RP Conway, CC (reprint author), Boston Univ, Ctr Anxiety & Related Disorders, 648 Beacon St,6th Floor, Boston, MA 02215 USA.
EM conwayc@bu.edu
FU American Psychological Association; Association for Psychological
   Science; National Institutes of Health (NIH)United States Department of
   Health & Human ServicesNational Institutes of Health (NIH) - USA [T32
   HG002536]; NIHUnited States Department of Health & Human
   ServicesNational Institutes of Health (NIH) - USA [K08 MH103443];
   Society in Science-Branco Weiss Fellowship
FX This research was supported in part by grants from the American
   Psychological Association and Association for Psychological Science to
   Christopher C. Conway; by a National Institutes of Health (NIH) Training
   Grant in Genomic Analysis and Interpretation (T32 HG002536); and by NIH
   grant K08 MH103443 and a Society in Science-Branco Weiss Fellowship to
   George M. Slavich.
NR 73
TC 10
Z9 10
U1 0
U2 19
PU SPRINGER/PLENUM PUBLISHERS
PI NEW YORK
PA 233 SPRING ST, NEW YORK, NY 10013 USA
SN 0147-5916
EI 1573-2819
J9 COGNITIVE THER RES
JI Cogn. Ther. Res.
PD JUN
PY 2015
VL 39
IS 3
BP 366
EP 377
DI 10.1007/s10608-014-9657-1
PG 12
WC Psychology, Clinical
SC Psychology
GA CH7FJ
UT WOS:000354200800009
PM 27041782
OA Green Accepted
DA 2020-02-16
ER

PT J
AU Ingole, R
   Ghosh, A
   Malhotra, S
   Basu, D
AF Ingole, Ratnarakshit
   Ghosh, Abhishek
   Malhotra, Savita
   Basu, Debasish
TI Externalizing spectrum or spectra? Underlying dimensions of the
   externalizing spectrum
SO ASIAN JOURNAL OF PSYCHIATRY
LA English
DT Article
DE Externalizing spectrum; Alcohol dependence; Factor structure
AB Background: Major psychiatric disorders have been conceptualized to comprise of two dimensions namely, the internalizing and externalizing spectrum. Externalizing spectrum disorders consist of childhood disruptive behaviour disorders (DBD), antisocial personality disorder (ASPD) and substance use disorders. They are supposed to share common underlying personality traits. However, there is a need to explore the underlying dimensionality of externalizing spectrum of both disorders and traits in a mixed clinical and nonclinical sample from a non-western cultural-ethnic backdrop.
   Materials and methods: One hundred consecutive subjects with alcohol dependence (AD) and an equal number of biologically unrelated non-substance-dependent control subjects were recruited for the study. Subjects were examined for evidence of DBD and ASPD using Semi-Structured Assessment for Genetics of Alcoholism (SSAGA-IV). Validated instruments were used for the assessment of impulsivity, sensation seeking and hostility. Continuous scores generated from these instruments were converted to standardized Z scores to ensure comparability among different types of scales. Data were tested for normality of distribution by Kolmogorov-Smirnov test. Analysis was done by using principal component factor analysis with varimax rotation.
   Results: Factor analysis revealed two broad factors underlying the externalizing spectrum. The first factor included conduct, antisocial personality and oppositional defiant disorder. This factor was labelled as disruptive-dissocial. The second factor, which included AD and all personality traits, was labelled as impulsive-hostile.
   Conclusion: Within the externalizing spectrum, there are at least two distinct underlying dimensions: disruptive-dissocial and impulsive-hostile. If confirmed in other samples as well, this may have important implications for understanding and managing psychiatric and psychological issues. (C) 2015 Elsevier B.V. All rights reserved.
C1 [Ingole, Ratnarakshit; Ghosh, Abhishek; Malhotra, Savita; Basu, Debasish] Postgrad Inst Med Educ & Res, Dept Psychiat, Drug Deaddict & Treatment Ctr, Chandigarh 160012, India.
RP Basu, D (reprint author), Postgrad Inst Med Educ & Res, Dept Psychiat, Drug Deaddict & Treatment Ctr, Chandigarh 160012, India.
EM db_sm2002@yahoo.com
RI GHOSH, ABHISHEK/AAD-9630-2019
NR 38
TC 0
Z9 0
U1 0
U2 1
PU ELSEVIER SCIENCE BV
PI AMSTERDAM
PA PO BOX 211, 1000 AE AMSTERDAM, NETHERLANDS
SN 1876-2018
EI 1876-2026
J9 ASIAN J PSYCHIATR
JI Asian J. Psychiatr.
PD JUN
PY 2015
VL 15
BP 25
EP 31
DI 10.1016/j.ajp.2015.04.011
PG 7
WC Psychiatry
SC Psychiatry
GA V3L8B
UT WOS:000218372400007
PM 26003778
DA 2020-02-16
ER

PT J
AU Holmes, MR
   Yoon, S
   Voith, LA
   Kobulsky, JM
   Steigerwald, S
AF Holmes, Megan R.
   Yoon, Susan
   Voith, Laura A.
   Kobulsky, Julia M.
   Steigerwald, Stacey
TI Resilience in Physically Abused Children: Protective Factors for
   Aggression
SO BEHAVIORAL SCIENCES
LA English
DT Article
DE resilience; child physical abuse; aggression; well-being; prosocial
   behavior; longitudinal
ID BEHAVIOR PROBLEMS; EXTERNALIZING PROBLEMS; MALTREATED CHILDREN;
   CHILDHOOD; FAMILY; RISK; ASSOCIATION; ADJUSTMENT; NEGLECT; TRAJECTORIES
AB Aggression continues to be a serious problem among children, especially those children who have experienced adverse life events such as maltreatment. However, there are many maltreated children who show resilient functioning. This study investigated potential protective factors (i.e., child prosocial skills, child internalizing well-being, and caregiver well-being) that promoted positive adaptation and increased the likelihood of a child engaging in the healthy, normative range of aggressive behavior, despite experiencing physical maltreatment. Logistic regression analyses were conducted using two waves of data from the National Survey of Child and Adolescent Well-Being (NSCAW-I). Children who were physically maltreated were more likely to exhibit clinical levels of aggressive behavior at Time 1 than children who were not physically maltreated. Children's internalizing well-being, children's prosocial behavior, and caregivers' well-being were associated with lower likelihood of clinical levels of aggressive behavior at Time 1. Children's internalizing well-being and children's prosocial behavior remained significantly associated with nonclinical aggression 18 months later. These findings highlight the role of protective factors in fostering positive and adaptive behaviorsin maltreated children. Interventions focusing on preventing early aggression and reinforcing child prosocial skills, child internalizing well-being, and caregiver well-being may be promising in promoting healthy positive behavioral adjustment.
C1 [Holmes, Megan R.; Yoon, Susan; Kobulsky, Julia M.; Steigerwald, Stacey] Case Western Reserve Univ, Jack Joseph & Morton Mandel Sch Appl Social Sci, 11235 Bellflower Rd, Cleveland, OH 44106 USA.
   [Voith, Laura A.] Univ Wisconsin, Helen Bader Sch Social Welf, Milwaukee, WI 53211 USA.
RP Holmes, MR (reprint author), Case Western Reserve Univ, Jack Joseph & Morton Mandel Sch Appl Social Sci, 11235 Bellflower Rd, Cleveland, OH 44106 USA.
EM mholmes@case.edu; shy13@case.edu; lavoith@uwm.edu; jmn85@case.edu;
   sns36@case.edu
NR 57
TC 16
Z9 17
U1 0
U2 6
PU MDPI
PI BASEL
PA ST ALBAN-ANLAGE 66, CH-4052 BASEL, SWITZERLAND
SN 2076-328X
J9 BEHAV SCI-BASEL
JI Behav. Sci.
PD JUN
PY 2015
VL 5
IS 2
BP 176
EP 189
DI 10.3390/bs5020176
PG 14
WC Psychology, Multidisciplinary
SC Psychology
GA V28RU
UT WOS:000215445300002
PM 25924113
OA DOAJ Gold, Green Published
DA 2020-02-16
ER

PT J
AU Linton, KF
AF Linton, Kristen Faye
TI Differential Ratings of Specific Behaviors of African Americans Children
   in Special Education
SO CHILD AND ADOLESCENT SOCIAL WORK JOURNAL
LA English
DT Article
DE Disproportionality; Special education; African American; Differential
   rating behavior
AB African American children are disproportionality diagnosed with disabilities and receive special education services. A cultural mismatch hypothesis posits that white teachers may be more likely to refer African American children for disability assessments. This study assessed differences in ratings of African American children's (N = 126) affective, anxiety, somatic, hyperactivity, oppositional, and conduct behaviors by themselves, their mothers, and teachers. The author hypothesized that teachers would have higher ratings of all externalizing behaviors than children and that children's ratings of all internalizing behaviors would be higher than their mothers' and teachers' ratings. This study found that teachers rated childrens' hyperactive behaviors statistically significantly higher than childrens' and mother's ratings. Children's ratings of their own affective, anxiety, and somatic behaviors were statistically significantly higher than mothers' and teachers' ratings of children's behaviors. Professionals who are involved in conducting assessments of diagnoses for children should receive training on the diagnostic criteria for attention-deficit hyperactivity disorder. Prevention and interventions are needed to improve internalizing behaviors among African American children and children from lower socioeconomic backgrounds. Social workers are in positions in which they can get to know children on an individual basis in and outside the school, and provide individual counseling, family support, and resources to address internalizing behaviors.
C1 [Linton, Kristen Faye] Univ Nevada, Sch Social Work, 4505 S Maryland Pkwy,Box 455032, Las Vegas, NV 89154 USA.
RP Linton, KF (reprint author), Univ Nevada, Sch Social Work, 4505 S Maryland Pkwy,Box 455032, Las Vegas, NV 89154 USA.
EM Kristen.linton@unlv.edu
NR 23
TC 2
Z9 2
U1 0
U2 1
PU SPRINGER
PI NEW YORK
PA 233 SPRING ST, NEW YORK, NY 10013 USA
SN 0738-0151
EI 1573-2797
J9 CHILD ADOLESC SOC WO
JI Child Adolesc. Soc. Work J.
PD JUN
PY 2015
VL 32
IS 3
BP 229
EP 235
DI 10.1007/s10560-014-0363-3
PG 7
WC Social Work
SC Social Work
GA VC6IH
UT WOS:000434501600004
DA 2020-02-16
ER

PT J
AU Fisher, SD
   Brock, RL
   O'Hara, MW
   Kopelman, R
   Stuart, S
AF Fisher, Sheehan D.
   Brock, Rebecca L.
   O'Hara, Michael W.
   Kopelman, Robin
   Stuart, Scott
TI Longitudinal Contribution of Maternal and Paternal Depression to Toddler
   Behaviors: Interparental Conflict and Later Depression as Mediators
SO COUPLE AND FAMILY PSYCHOLOGY-RESEARCH AND PRACTICE
LA English
DT Article
DE postpartum depression; father; child behaviors; interparental conflict
AB Maternal postpartum depression has been linked to later internalizing and externalizing behaviors in offspring; whereas, the consequences of paternal postpartum depression have received little attention. Further, research has produced inconsistent findings regarding mechanisms accounting for the link between postpartum depression and subsequent child behaviors. The purpose of this longitudinal study was to extend previous research by examining simultaneously the unique effects of maternal and paternal postpartum depression on child behaviors, and exploring the potential mediating roles of later depression and interparental conflict. The study included a sample of 199 couples whose index child was an average age of 4.5 months at the postpartum assessment and 45.5 months at the toddlerhood assessment. Findings suggest that both maternal and paternal depression in the postpartum period set the stage for future parental depression and interparental conflict. Parental depression during toddlerhood was associated with child internalizing and externalizing behaviors and represents a primary mechanism through which postpartum depression is linked to child behaviors for both male and female children. Interparental conflict was not a significant mediator, but may have an indirect role in internalizing and externalizing behaviors through its associations with parental depression. Clinical implications include the need for pediatric primary care providers to routinely implement systematic screening practices for parental mental health and to provide referrals to couples and parenting programs when depression is detected.
C1 [Fisher, Sheehan D.; Brock, Rebecca L.; O'Hara, Michael W.] Univ Iowa, Dept Psychol, Iowa City, IA 52242 USA.
   [Kopelman, Robin; Stuart, Scott] Univ Iowa, Dept Psychiat, Iowa City, IA 52242 USA.
   [Fisher, Sheehan D.] Northwestern Univ, Dept Psychiat & Behav Sci, 676 North St,Clair,Suite 1000, Chicago, IL 60611 USA.
RP Fisher, SD (reprint author), Northwestern Univ, Dept Psychiat & Behav Sci, 676 North St,Clair,Suite 1000, Chicago, IL 60611 USA.
EM sheehan.fisher@northwestern.edu
RI Brock, Rebecca/L-4570-2013
OI Brock, Rebecca/0000-0001-7826-6421
NR 62
TC 13
Z9 13
U1 0
U2 0
PU AMER PSYCHOLOGICAL ASSOC
PI WASHINGTON
PA 750 FIRST ST NE, WASHINGTON, DC 20002-4242 USA
SN 2160-4096
EI 2160-410X
J9 COUPLE FAM PSYCHOL
JI Couple Fam. Psychol.
PD JUN
PY 2015
VL 4
IS 2
BP 61
EP 73
DI 10.1037/cfp0000037
PG 13
WC Family Studies
SC Family Studies
GA VG1GJ
UT WOS:000445339300001
DA 2020-02-16
ER

PT J
AU Beauchaine, TP
AF Beauchaine, Theodore P.
TI Respiratory sinus arrhythmia: a transdiagnostic biomarker of emotion
   dysregulation and psychopathology
SO CURRENT OPINION IN PSYCHOLOGY
LA English
DT Article
ID HEART-RATE-VARIABILITY; PREFRONTAL CORTEX; EXTERNALIZING
   PSYCHOPATHOLOGY; POLYVAGAL THEORY; MALE-ADOLESCENTS; SELF-REGULATION;
   DISORDER; BEHAVIOR; AMYGDALA; MODEL
AB In the past two decades, respiratory sinus arrhythmia (RSA) an index of parasympathetic nervous system (PNS)-mediated cardiac control - has emerged as a reliable peripheral biomarker of emotion regulation (ER). Reduced RSA and excessive RSA reactivity (i.e., withdrawal) to emotional challenge are observed consistently among individuals with poor ER capabilities, including those with various forms of internalizing and externalizing psychopathology, and those with specific psychopathological syndromes, including anxiety, phobias, attention problems, autism, callousness, conduct disorder, depression, non-suicidal self-injury, panic disorder, and trait hostility. Emerging evidence suggests that low RSA and excessive RSA reactivity index poor ER because they are downstream peripheral markers of prefrontal cortex (PFC) dysfunction. Poorly modulated inhibitory efferent pathways from the medial PFC to the PNS result in reduced RSA and excessive RSA reactivity. According to this perspective, RSA is a non-invasive proxy for poor executive control over behavior, which characterizes most forms of psychopathology.
C1 Ohio State Univ, Dept Psychol, 225 Psychol Bldg,1835 Neil Ave, Columbus, OH 43210 USA.
RP Beauchaine, TP (reprint author), Ohio State Univ, Dept Psychol, 225 Psychol Bldg,1835 Neil Ave, Columbus, OH 43210 USA.
EM beauchaine.1@osu.edu
FU NIMH NIH HHSUnited States Department of Health & Human ServicesNational
   Institutes of Health (NIH) - USANIH National Institute of Mental Health
   (NIMH) [R01 MH063699]
NR 48
TC 119
Z9 119
U1 0
U2 32
PU ELSEVIER SCIENCE BV
PI AMSTERDAM
PA PO BOX 211, 1000 AE AMSTERDAM, NETHERLANDS
SN 2352-250X
J9 CURR OPIN PSYCHOL
JI Curr. Opin. Psychol.
PD JUN
PY 2015
VL 3
BP 43
EP 47
DI 10.1016/j.copsyc.2015.01.017
PG 5
WC Psychology, Multidisciplinary
SC Psychology
GA CW1VC
UT WOS:000364778800009
PM 25866835
OA Green Accepted
DA 2020-02-16
ER

PT J
AU Becker, A
   Rothenberger, A
   Sohn, A
AF Becker, Andreas
   Rothenberger, Aribert
   Sohn, Alexander
CA BELLA Study Grp
TI Six years ahead: a longitudinal analysis regarding course and predictive
   value of the Strengths and Difficulties Questionnaire (SDQ) in children
   and adolescents
SO EUROPEAN CHILD & ADOLESCENT PSYCHIATRY
LA English
DT Article
DE Strengths and Difficulties Questionnaire; SDQ; Predictive value;
   Predictors; Psychopathological profile; BELLA; Children; Adolescents
ID GERMAN HEALTH INTERVIEW; INTERNALIZING DISORDERS; PSYCHOMETRIC
   PROPERTIES; PSYCHIATRIC-DISORDERS; NORMATIVE DATA; MENTAL-HEALTH;
   CHILDHOOD; PREVALENCE; PARENT; EPIDEMIOLOGY
AB Scientifically sound and valid information concerning course and prediction of mental health problems in children and adolescents in the general population is scarce, although needed for public mental health issues and daily clinical practice.
   The psychopathological profiles of children and adolescents were analysed using the parent version of the Strengths and Difficulties Questionnaire (SDQ-P) in a longitudinal setting, also investigating the predictive value of the SDQ-scores.
   SDQ's total psychopathological difficulties, emotional symptoms and hyperactivity-inattention scores of n = 630 children and adolescents (age 6-18;11 years) were examined along four assessment measurement points (T-0-T-3) over 6 years, using data from the BELLA study. According to the English normative data, the participants were categorized as "normal", "borderline" or "abnormal" based on their SDQ-scores. Groups remaining within categories were descriptively determined by means of frequency analysis, a subsequent graphical evaluation displayed the transitions from T-0 to T-3 concerning the different categorical classifications. Finally, ordered probit regression was used to examine whether age, gender, socio-economic status (SES) and baseline impact-score (IS) correspond to the SDQ-predicted classification.
   As expected, low SES and high SDQ-IS were associated with significantly increased scores on all examined SDQ-scales. Regarding the long-term aspect of SDQ-scores it could be shown that most children and adolescents remained "normal" over a measurement period of 6 years, while only a small number of children and adolescents steadily remained "abnormal" or newly developed mental health problems, respectively. For example, on the "hyperactivity-inattention"-scale, only 1 % of the children and adolescents changed from "normal" to "abnormal" (T-0-T-3), whereas on the "emotional symptoms"-scale, 7 % changed from "normal" to "abnormal" (T-0-T-3). In general, the SDQ-category "borderline" and specifically the subscale "emotional symptoms" change in both directions. Abnormal SDQ-scores at baseline, SES, gender and IS were related to the prediction of the SDQ-sores at T3.
   An SDQ-screening of children and adolescents may help for early detection, prediction and treatment planning. Also, these results may contribute to a better understanding of the course of mental health problems in childhood and concurrently may allow a better psychoeducation and prevention.
C1 [Becker, Andreas; Rothenberger, Aribert] Univ Med Ctr Gottingen, Dept Child & Adolescent Psychiat & Psychotherapy, D-37075 Gottingen, Germany.
   [Sohn, Alexander] Univ Gottingen, Chairs Stat, D-37073 Gottingen, Germany.
RP Becker, A (reprint author), Univ Med Ctr Gottingen, Dept Child & Adolescent Psychiat & Psychotherapy, von Siebold Str 5, D-37075 Gottingen, Germany.
EM abecker4@gwdg.de
OI Wittchen, Hans-Ulrich/0000-0002-6311-7711
FU Shire; German Research SocietyGerman Research Foundation (DFG); Schwaabe
FX Aribert Rothenberger: Advisory Board and Speakers Bureau: Lilly, Shire,
   Medice, Novartis; Research Support: Shire, German Research Society,
   Schwaabe; Travel Support: Shire; Educational Grant: Shire; Consultant:
   UCB/Shire; Lilly. Andreas Becker, Alexander Sohn: None.
NR 39
TC 19
Z9 19
U1 0
U2 40
PU SPRINGER
PI NEW YORK
PA 233 SPRING ST, NEW YORK, NY 10013 USA
SN 1018-8827
EI 1435-165X
J9 EUR CHILD ADOLES PSY
JI Eur. Child Adolesc. Psych.
PD JUN
PY 2015
VL 24
IS 6
BP 715
EP 725
DI 10.1007/s00787-014-0640-x
PG 11
WC Psychology, Developmental; Pediatrics; Psychiatry
SC Psychology; Pediatrics; Psychiatry
GA CJ7FP
UT WOS:000355660300012
PM 25450722
DA 2020-02-16
ER

PT J
AU Tearne, JE
AF Tearne, Jessica E.
TI Older maternal age and child behavioral and cognitive outcomes: a review
   of the literature
SO FERTILITY AND STERILITY
LA English
DT Editorial Material
DE Maternal age; behavior outcomes; cognitive outcomes; internalizing
   behavior; externalizing behavior
ID ADVANCING PATERNAL AGE; ADVANCED PARENTAL AGE; MENTAL-RETARDATION;
   DISORDERS FINDINGS; DOWN-SYNDROME; RISK; AUTISM; SCHIZOPHRENIA; MOTHERS;
   HEALTH
AB The trend toward delayed childbearing is widespread in industrialized nations. Although the physical consequences for offspring in utero and in the prenatal period are well known, the psychologic consequences of older motherhood for offspring have received less attention in the literature. In contrast to the heightened physical risks for offspring, the existing research suggests that children of older mothers are often at lower risk for problem behavioral and academic outcomes compared with offspring of mothers in their teens and twenties. Maternal age is inextricably linked with a complex web of psychosocial variables, and the challenge for future research is to better understand the relative influence of these variables on the relationship between maternal age and offspring outcomes. (C) 2015 by American Society for Reproductive Medicine.
C1 [Tearne, Jessica E.] Univ Western Australia, Telethon Kids Inst, Crawley, WA 6009, Australia.
   [Tearne, Jessica E.] Univ Western Australia, Sch Psychol, Crawley, WA 6009, Australia.
RP Tearne, JE (reprint author), Univ Western Australia, Sch Psychol, M304,35 Stirling Hwy, Crawley, WA 6009, Australia.
EM jessica.tearne@research.uwa.edu.au
NR 75
TC 19
Z9 20
U1 2
U2 28
PU ELSEVIER SCIENCE INC
PI NEW YORK
PA STE 800, 230 PARK AVE, NEW YORK, NY 10169 USA
SN 0015-0282
EI 1556-5653
J9 FERTIL STERIL
JI Fertil. Steril.
PD JUN
PY 2015
VL 103
IS 6
BP 1381
EP 1391
DI 10.1016/j.fertnstert.2015.04.027
PG 11
WC Obstetrics & Gynecology; Reproductive Biology
SC Obstetrics & Gynecology; Reproductive Biology
GA CJ5TM
UT WOS:000355552600004
PM 26041693
DA 2020-02-16
ER

PT J
AU Newnham, EA
   McBain, RK
   Hann, K
   Akinsulure-Smith, AM
   Weisz, J
   Lilienthal, GM
   Hansen, N
   Betancourt, TS
AF Newnham, Elizabeth A.
   McBain, Ryan K.
   Hann, Katrina
   Akinsulure-Smith, Adeyinka M.
   Weisz, John
   Lilienthal, Grace M.
   Hansen, Nathan
   Betancourt, Theresa S.
TI The Youth Readiness Intervention for War-Affected Youth
SO JOURNAL OF ADOLESCENT HEALTH
LA English
DT Article
DE Youth; Mental health; War-affected; Psychotherapy intervention;
   Post-conflict
ID FORMER CHILD SOLDIERS; MENTAL-HEALTH; CLINICAL-SIGNIFICANCE; ARMED
   CONFLICT; SIERRA-LEONE; CIVIL-WAR; REINTEGRATION; SYMPTOMS; TRAUMA;
   PSYCHOTHERAPY
AB Purpose: Mental disorders are among the largest contributors to the global burden of disease. Since the cessation of the Sierra Leonean civil war in 2002, there have been few mental health resources available for war-affected youth. Co-occurring psychological problems are commonly reported by youth in the post-conflict setting, suggesting a need for evidence-based interventions that cater to comorbid psychological difficulties. This feasibility study outlines the implementation and evaluation of a mixed-methods approach for developing and piloting a culturally grounded group mental health treatmentdthe Youth Readiness Intervention (YRI)-for war-affected Sierra Leonean youth.
   Methods: Participating youth (N = 32; 50% female; ages, 15-24 years) were allocated to one of four gender-and age-stratified groups, facilitated by gender-matched Sierra Leonean interventionists. The intervention comprised adapted cognitive behavioral therapy techniques to address issues pertinent to war-affected youth. Analyses comprised assessments of reliable symptom change, mental health, functional adaptation, and interventionist fidelity outcomes.
   Results: The YRI was found to be acceptable, feasible and associated with reliable changes in internalizing and externalizing symptoms and improvements in functional impairments and emotion regulation (mean effect size, d = .64).
   Conclusions: Youth struggling with the mental health consequences of past trauma due to war merit special attention. The YRI presents a feasible and acceptable intervention for use in this low resource setting. A randomized controlled trial is planned to further test intervention effectiveness and scalability. (C) 2015 Published by Elsevier Inc. on behalf of Society for Adolescent Health and Medicine.
C1 [Newnham, Elizabeth A.; Hann, Katrina; Lilienthal, Grace M.] Harvard Univ, TH Chan Sch Publ Hlth, Francois Xavier Bagnoud Ctr Hlth & Human Rights, Boston, MA 02115 USA.
   [Newnham, Elizabeth A.] Univ Western Australia, Sch Psychol, Crawley, WA, Australia.
   [McBain, Ryan K.; Lilienthal, Grace M.; Betancourt, Theresa S.] Harvard Univ, TH Chan Sch Publ Hlth, Dept Global Hlth & Populat, Boston, MA 02115 USA.
   [Akinsulure-Smith, Adeyinka M.] CUNY City Coll, Dept Psychol, New York, NY 10031 USA.
   [Weisz, John] Harvard Univ, Dept Psychiat, Boston, MA 02115 USA.
   [Hansen, Nathan] Univ Georgia, Coll Publ Hlth, Dept Hlth Promot & Behav, Athens, GA 30602 USA.
RP Betancourt, TS (reprint author), Harvard Univ, TH Chan Sch Publ Hlth, Dept Global Hlth & Populat, 665 Huntington Ave,12th Floor, Boston, MA 02115 USA.
EM Theresa_Betancourt@harvard.edu
RI Hansen, Nathan/F-2074-2016; Hann, Katrina/L-2977-2016
OI Newnham, Elizabeth/0000-0001-5042-108X; Hann,
   Katrina/0000-0002-4913-6270
FU Office of the U.S. Ambassador; Office of Sia Koroma, First Lady of
   Sierra Leone
FX We would like to acknowledge the many individuals involved in the
   development of the YRI including Dr. Sarah Kate Bearman, Anne Wilhoite,
   and Rachel Granetz. We are also grateful for the support from the Office
   of the U.S. Ambassador to Sierra Leone, Michael Owen, as well as the
   Office of Sia Koroma, First Lady of Sierra Leone. We would additionally
   like to thank our colleagues and supporters at CARITAS and EducAid in
   Sierra Leone and those at the Francois-Xavier Bagnoud Center for Health
   and Human Rights. For their input and review of data analysis, we extend
   our gratitude to Robert Brennan, Margarita Alegria, and Ista Zahn. Above
   all, we owe a debt of gratitude to our local advisory board for their
   steadfast guidance and advice, our excellent local facilitators and
   supervisors, and the many youth and families who participated in the
   study. E.A.N. affirms that everyone who contributed significantly to the
   work is listed in the Acknowledgements. E.A.N. and T.S.B. wrote the
   first draft of the manuscript.
NR 37
TC 14
Z9 14
U1 0
U2 19
PU ELSEVIER SCIENCE INC
PI NEW YORK
PA STE 800, 230 PARK AVE, NEW YORK, NY 10169 USA
SN 1054-139X
EI 1879-1972
J9 J ADOLESCENT HEALTH
JI J. Adolesc. Health
PD JUN
PY 2015
VL 56
IS 6
BP 606
EP 611
DI 10.1016/j.jadohealth.2015.01.020
PG 6
WC Psychology, Developmental; Public, Environmental & Occupational Health;
   Pediatrics
SC Psychology; Public, Environmental & Occupational Health; Pediatrics
GA CI6KK
UT WOS:000354867700006
PM 26003574
DA 2020-02-16
ER

PT J
AU Compas, BE
   Forehand, R
   Thigpen, J
   Hardcastle, E
   Garai, E
   McKee, L
   Keller, G
   Dunbar, JP
   Watson, KH
   Rakow, A
   Bettis, A
   Reising, M
   Cole, D
   Sterba, S
AF Compas, Bruce E.
   Forehand, Rex
   Thigpen, Jennifer
   Hardcastle, Emily
   Garai, Emily
   McKee, Laura
   Keller, Gary
   Dunbar, Jennifer P.
   Watson, Kelly H.
   Rakow, Aaron
   Bettis, Alexandra
   Reising, Michelle
   Cole, David
   Sterba, Sonya
TI Efficacy and Moderators of a Family Group Cognitive-Behavioral
   Preventive Intervention for Children of Parents With Depression
SO JOURNAL OF CONSULTING AND CLINICAL PSYCHOLOGY
LA English
DT Article
DE parental depression; prevention; moderation
ID AT-RISK ADOLESCENTS; MATERNAL DEPRESSION; RANDOMIZED-TRIAL;
   INVENTORY-II; ILL PARENTS; DISORDERS; PROGRAMS; OUTCOMES; HEALTH
AB Objective: Building on an earlier study (Compas, Forehand, Thigpen, et al., 2011), tests of main effects and potential moderators of a family group cognitive-behavioral (FGCB) preventive intervention for children of parents with a history of depression are reported. Method: Assessed a sample of 180 families (242 children ages 9-15 years) in a randomized controlled trial assessed at 2, 6, 12, 18 and 24 months after baseline. Results: Significant effects favoring the FGCB intervention over a written information comparison condition were found on measures of children's symptoms of depression, mixed anxiety/depression, internalizing problems, and externalizing problems, with multiple effects maintained at 18 and 24 months, and on incidence of child episodes of major depressive disorder over the 24 months. Effects were stronger for child self-reports than for parent reports. Minimal evidence was found for child age, child gender, parental education, parental depressive symptoms, or presence of a current parental depressive episode at baseline as moderators of the FGCB intervention. Conclusions: The findings provide support for sustained and robust effects of this preventive intervention.
C1 [Compas, Bruce E.; Thigpen, Jennifer; Hardcastle, Emily; Dunbar, Jennifer P.; Watson, Kelly H.; Bettis, Alexandra; Reising, Michelle; Cole, David; Sterba, Sonya] Vanderbilt Univ, Dept Psychol & Human Dev, Nashville, TN 37203 USA.
   [Forehand, Rex; Garai, Emily; McKee, Laura; Keller, Gary; Rakow, Aaron] Univ Vermont, Dept Psychol, Burlington, VT 05405 USA.
   [Garai, Emily] Atlanta Psychol Serv, Atlanta, GA USA.
   [McKee, Laura] Univ Georgia, Dept Psychol, Athens, GA 30602 USA.
   [Rakow, Aaron] Georgetown Univ, Dept Psychol, Washington, DC 20057 USA.
RP Compas, BE (reprint author), Vanderbilt Univ, Dept Psychol & Human Dev, Peabody 552,230 Appleton Pl, Nashville, TN 37203 USA.
EM bruce.compas@vanderbilt.edu
OI Forehand, Rex/0000-0002-5954-4032
FU National Institute of Mental HealthUnited States Department of Health &
   Human ServicesNational Institutes of Health (NIH) - USANIH National
   Institute of Mental Health (NIMH) [R01MH069940, R01MH069928]
FX This research was supported by Grants R01MH069940 and R01MH069928 from
   the National Institute of Mental Health and by gifts from Patricia and
   Rodes Hart and from the children of Heinz and Rowena Ansbacher.
NR 49
TC 27
Z9 27
U1 0
U2 25
PU AMER PSYCHOLOGICAL ASSOC
PI WASHINGTON
PA 750 FIRST ST NE, WASHINGTON, DC 20002-4242 USA
SN 0022-006X
EI 1939-2117
J9 J CONSULT CLIN PSYCH
JI J. Consult. Clin. Psychol.
PD JUN
PY 2015
VL 83
IS 3
BP 541
EP 553
DI 10.1037/a0039053
PG 13
WC Psychology, Clinical
SC Psychology
GA CJ0LK
UT WOS:000355167300011
PM 26009786
OA Green Accepted
DA 2020-02-16
ER

PT J
AU Lv, MZ
   Wan, YJ
   Fu, H
AF Lv, Meizhen
   Wan, Yingjia
   Fu, Hong
TI INFLUENCE OF INTERNALIZING PROBLEMS ON ACADEMIC ACHIEVEMENT IN CHINESE
   ADOLESCENTS: THE MEDIATING EFFECT OF ATTENTION PROBLEMS
SO PSYCHOLOGIA
LA English
DT Article
DE internalizing problem; adolescent; academic achievement; attention
   problem; mediating effect
ID YOUTH-SELF-REPORT; DEFICIT/HYPERACTIVITY DISORDER; EMOTIONAL-PROBLEMS;
   CHILDREN; BEHAVIOR; ANXIETY; PREVALENCE; EXPRESSION; CHILDHOOD; SYMPTOMS
AB Adolescent mental health has become a public concern, and it is necessary to know how problem behaviors affect academic achievement. The current study surveyed 12,672 adolescents in eastern China, and results indicated clinical cut-offs on each problem behavior. We then examined how internalizing problems lead to negative academic results. Findings suggest Attention problems are a key factor. Anxiety/depression and somatic complaints have no direct effect on academic performance but are mediated by attention problems. This study can serve practice of schooling and parenting, and provide basis for developing clinical intervention strategy in China.
C1 [Lv, Meizhen] Peking Univ, Dept Psychol, Beijing, Peoples R China.
   [Lv, Meizhen; Wan, Yingjia; Fu, Hong] Nanjing Normal Univ, Sch Psychol, Suiyuan Campus, Nanjing, Jiangsu, Peoples R China.
RP Fu, H (reprint author), Nanjing Normal Univ, Sch Psychol, Suiyuan Campus, Nanjing, Jiangsu, Peoples R China.
EM fuhong@njnu.edu.cn
NR 37
TC 0
Z9 0
U1 0
U2 5
PU PSYCHOLOGIA SOC
PI KYOTO
PA DEPT EDUC PSYCHOL FAC EDUC KYOTO UNIV, KYOTO, 606, JAPAN
SN 0033-2852
EI 1347-5916
J9 PSYCHOLOGIA
JI Psychologia
PD JUN
PY 2015
VL 58
IS 2
BP 75
EP 83
PG 9
WC Psychology, Multidisciplinary
SC Psychology
GA DM9SM
UT WOS:000376706000002
DA 2020-02-16
ER

PT J
AU Paetzold, RL
   Rholes, WS
   Kohn, JL
AF Paetzold, Ramona L.
   Rholes, W. Steven
   Kohn, Jamie L.
TI Disorganized Attachment in Adulthood: Theory, Measurement, and
   Implications for Romantic Relationships
SO REVIEW OF GENERAL PSYCHOLOGY
LA English
DT Article
DE attachment styles; disorganization; disorganized attachment; romantic
   relationships
ID ANXIETY-PROVOKING SITUATION; INFANT ATTACHMENT; EARLY-CHILDHOOD;
   UNRESOLVED STATES; PARENTAL BEHAVIOR; MECHANICAL TURK; METAANALYSIS;
   STYLES; MIND; REPRESENTATION
AB Disorganized attachment has been studied extensively in the developmental attachment literature, particularly with regard to infants and children. It has not been studied from a social psychological perspective in adulthood. In this article we contribute to the social psychology literature by beginning to explore the meaning and consequences of disorganized attachment for adults. Based on the literature on disorganization in infants, childhood, and adolescence, we develop a dimensional measure for assessing disorganization in adults and demonstrate that it predicts similar internalizing symptoms and externalizing behaviors to those observed in children and adolescents. Thus, this scale instrument should provide social psychologists with a means to assess disorganization in adulthood and begin to look at its consequences for romantic relationships. We discuss some of those potential consequences, thereby providing avenues for future research.
C1 [Paetzold, Ramona L.] Texas A&M Univ, Dept Management, College Stn, TX 77843 USA.
   [Rholes, W. Steven] Texas A&M Univ, Dept Psychol, College Stn, TX 77843 USA.
   [Kohn, Jamie L.] Univ N Carolina, Dept Management, Kenan Flagler Business Sch, Chapel Hill, NC USA.
RP Paetzold, RL (reprint author), Texas A&M Univ, Dept Management, MS 4221, College Stn, TX 77843 USA.
EM rpaetzold@mays.tamu.edu
NR 50
TC 22
Z9 22
U1 0
U2 82
PU EDUCATIONAL PUBLISHING FOUNDATION-AMERICAN PSYCHOLOGICAL ASSOC
PI WASHINGTON
PA 750 FIRST ST, NE, WASHINGTON, DC 20002-4242 USA
SN 1089-2680
EI 1939-1552
J9 REV GEN PSYCHOL
JI Rev. Gen. Psychol.
PD JUN
PY 2015
VL 19
IS 2
BP 146
EP 156
DI 10.1037/gpr0000042
PG 11
WC Psychology, Multidisciplinary
SC Psychology
GA CK9XI
UT WOS:000356592400004
DA 2020-02-16
ER

PT J
AU Willis, TA
   Gregory, AM
AF Willis, Thomas A.
   Gregory, Alice M.
TI Anxiety Disorders and Sleep in Children and Adolescents
SO SLEEP MEDICINE CLINICS
LA English
DT Review
DE Adolescent; Anxiety; Bidirectionality; Child; Internalizing; Sleep
AB Sleep problems are common in children and adolescents. A growing body of research has explored the relationship between sleep problems and anxiety in youth. When reviewing the literature, methodologic inconsistencies need to be considered, such as variation in conceptualization of sleep problems, measurement of sleep, and the classification of anxiety. Despite this, there seems to be good evidence of concurrent and longitudinal associations between sleep difficulties and anxiety in community and clinical samples of young people. Potential mechanisms are proposed. There is a need for further exploration of these relationships, with the hope of aiding preventive capability and developing useful treatments.
C1 [Willis, Thomas A.] Univ Leeds, Leeds Inst Hlth Sci, Leeds LS2 9LJ, W Yorkshire, England.
   [Gregory, Alice M.] Goldsmiths Univ London, Dept Psychol, Lewisham Way, London SE14 6NW, England.
RP Gregory, AM (reprint author), Goldsmiths Univ London, Dept Psychol, Lewisham Way, London SE14 6NW, England.
EM a.gregory@gold.ac.uk
RI Willis, Thomas/V-3140-2019; Willis, Thomas A/M-7433-2017; Gregory,
   Alice/AAF-8022-2019
OI Willis, Thomas/0000-0002-0252-9923; Willis, Thomas
   A/0000-0002-0252-9923; Gregory, Alice/0000-0003-2222-7823
NR 56
TC 27
Z9 28
U1 1
U2 9
PU ELSEVIER INC
PI SAN DIEGO
PA 525 B STREET, STE 1900, SAN DIEGO, CA 92101-4495 USA
SN 1556-407X
EI 1556-4088
J9 SLEEP MED CLIN
JI Sleep Med. Clin.
PD JUN
PY 2015
VL 10
IS 2
BP 125
EP +
DI 10.1016/j.jsmc.2015.02.002
PG 8
WC Clinical Neurology
SC Neurosciences & Neurology
GA V3O0E
UT WOS:000218429900004
PM 26055860
OA Green Published
DA 2020-02-16
ER

PT J
AU Kuijpers, RCWM
   Kleinjan, M
   Engels, RCME
   Stone, LL
   Otten, R
AF Kuijpers, Rowella C. W. M.
   Kleinjan, Marloes
   Engels, Rutger C. M. E.
   Stone, Lisanne L.
   Otten, Roy
TI Child Self-report to Identify Internalizing and Externalizing Problems
   and the Influence of Maternal Mental Health
SO JOURNAL OF CHILD AND FAMILY STUDIES
LA English
DT Article
DE Child self-report; Maternal mental health; Internalizing problems;
   Externalizing problems; Comorbidity
ID DEPRESSIVE SYMPTOMS; BEHAVIOR PROBLEMS; PSYCHOMETRIC PROPERTIES;
   PSYCHIATRIC-DISORDERS; ANTISOCIAL-BEHAVIOR; DISRUPTIVE BEHAVIOR; REPORT
   INSTRUMENT; FOLLOW-UP; MOTHERS; PSYCHOPATHOLOGY
AB The continuity, co-occurrence, and co-development of child internalizing and externalizing problems have been extensively studied and considered to be causally related either directly (directional model) or indirectly through an underlying shared or related liability factor (common vulnerability model). This study used child self-report to avoid rater bias in determining the continuity and cross-development of child internalizing and externalizing problems over a 1-year period, examining both direct pathway and indirect pathway by using maternal mental health as underlying explanatory mechanism. The Dominic Interactive, a computerized child self-report instrument, was used to assess internalizing and externalizing problems in 178 primary school children, aged 6-11 years old, over a 1-year time interval. Their mothers reported on their own maternal mental health at baseline. A cross-lagged path model was tested using Structural Equation Modeling. The results confirmed the stability of child-reported internalizing and externalizing problems but showed no cross-developmental paths. Maternal mental health at baseline was related to child externalizing behavior 1 year later. The theoretical explanations involve the developmental timing of the cross-developmental paths and the strong co-occurrence of internalizing and externalizing problems at both time-points. This study showed the value of the Dominic Interactive as a child self-report instrument in addition to other informant measures in assessing child mental health problems over longer periods, especially when maternal mental health is involved. Furthermore, deprived maternal mental health warrants clinical attention to prevent externalizing problems in primary school children.
C1 [Kuijpers, Rowella C. W. M.; Kleinjan, Marloes; Engels, Rutger C. M. E.; Stone, Lisanne L.; Otten, Roy] Radboud Univ Nijmegen, Inst Behav Sci, NL-6500 HE Nijmegen, Netherlands.
RP Kuijpers, RCWM (reprint author), Radboud Univ Nijmegen, Inst Behav Sci, POB 9104, NL-6500 HE Nijmegen, Netherlands.
EM r.kuijpers@pwo.ru.nl
RI Kleinjan, Marloes/AAF-1128-2019
OI Engels, Rutger/0000-0003-1944-9126; Kleinjan,
   Marloes/0000-0002-4545-5549
NR 64
TC 2
Z9 2
U1 0
U2 7
PU SPRINGER
PI NEW YORK
PA 233 SPRING ST, NEW YORK, NY 10013 USA
SN 1062-1024
EI 1573-2843
J9 J CHILD FAM STUD
JI J. Child Fam. Stud.
PD JUN
PY 2015
VL 24
IS 6
BP 1605
EP 1614
DI 10.1007/s10826-014-9964-x
PG 10
WC Family Studies; Psychology, Developmental; Psychiatry
SC Family Studies; Psychology; Psychiatry
GA CH5FT
UT WOS:000354061400008
DA 2020-02-16
ER

PT J
AU Ocasio, K
   Van Alst, D
   Koivunen, J
   Huang, CC
   Allegra, C
AF Ocasio, Kerrie
   Van Alst, Donna
   Koivunen, Julie
   Huang, Chien-Chung
   Allegra, Christine
TI Promoting Preschool Mental Health: Results of a 3 Year Primary
   Prevention Strategy
SO JOURNAL OF CHILD AND FAMILY STUDIES
LA English
DT Article
DE Preschool intervention; Mental health; Classroom disruptions; Second
   Step; Mental health consultation
ID CHILDREN
AB Challenging behaviors that disrupt the preschool classroom are increasingly common and can lead to poor outcomes in adulthood, such as delinquency, aggression, antisocial behavior, and substance abuse. The purpose of this study was to examine the effects of a preschool-based mental health intervention on challenging behaviors amongst 3- and 4-year old children enrolled in four urban preschools in northern New Jersey. The intervention consisted of a mental health consultant providing a curriculum (Second Step) to all 3- and 4-year old children in the preschools, consultation with teachers, and play-therapy for identified children. The Preschool and Kindergarten Behavior Scales (PKSB-2) was utilized to assess change in behavior between the beginning and the end of the school year and a cost-effectiveness analysis was also conducted. Results indicate improved behavior in all areas-social cooperation, social interaction, social independence, externalizing behavior and internalizing behavior-after 1 year of intervention and additional gains following 2 years of intervention. Further, the cost of providing this intervention was determined to be $900 per child, per year. While this study utilized a scale that yields risk levels based on normed comparisons, there was no comparison group in this study. It is uncertain how much change is related to maturation and other factors. However, this study does suggest that the intervention has merit for further research with this population and shows promise for providing a tiered approach to addressing the various degrees of challenging behaviors in the preschool classroom.
C1 [Ocasio, Kerrie; Van Alst, Donna; Koivunen, Julie; Huang, Chien-Chung; Allegra, Christine] Rutgers State Univ, Sch Social Work, New Brunswick, NJ 08901 USA.
RP Ocasio, K (reprint author), Rutgers State Univ, Sch Social Work, New Brunswick, NJ 08901 USA.
EM kocasio@ssw.rutgers.edu
RI Berger, Emily/N-7268-2017
FU Healthcare Foundation of New Jersey
FX Funding for this project was provided by the Healthcare Foundation of
   New Jersey. We also want to thank the programs that were evaluated for
   their full support during the evaluation process.
NR 26
TC 6
Z9 6
U1 1
U2 14
PU SPRINGER
PI NEW YORK
PA 233 SPRING ST, NEW YORK, NY 10013 USA
SN 1062-1024
EI 1573-2843
J9 J CHILD FAM STUD
JI J. Child Fam. Stud.
PD JUN
PY 2015
VL 24
IS 6
BP 1800
EP 1808
DI 10.1007/s10826-014-9983-7
PG 9
WC Family Studies; Psychology, Developmental; Psychiatry
SC Family Studies; Psychology; Psychiatry
GA CH5FT
UT WOS:000354061400026
DA 2020-02-16
ER

PT J
AU Richardson, BL
   Macon, TA
   Mustafaa, FN
   Bogan, ED
   Cole-Lewis, Y
   Chavous, TM
AF Richardson, Bridget L.
   Macon, Tamarie A.
   Mustafaa, Faheemah N.
   Bogan, Erin D.
   Cole-Lewis, Yasmin
   Chavous, Tabbye M.
TI Associations of Racial Discrimination and Parental Discrimination Coping
   Messages with African American Adolescent Racial Identity
SO JOURNAL OF YOUTH AND ADOLESCENCE
LA English
DT Article
DE Racial discrimination; Parent racial socialization; Racial identity;
   African American adolescents
ID ETHNIC-IDENTITY; SOCIALIZATION; GENDER; BLACK; RACE; EXPERIENCES;
   PATTERNS; SCHOOL; IDENTIFICATION; ACHIEVEMENT
AB Research links racial identity to important developmental outcomes among African American adolescents, but less is known about the contextual experiences that shape youths' racial identity. In a sample of 491 African American adolescents (48 % female), associations of youth-reported experiences of racial discrimination and parental messages about preparation for racial bias with adolescents' later racial identity were examined. Cluster analysis resulted in four profiles of adolescents varying in reported frequency of racial discrimination from teachers and peers at school and frequency of parental racial discrimination coping messages during adolescents' 8th grade year. Boys were disproportionately over-represented in the cluster of youth experiencing more frequent discrimination but receiving fewer parental discrimination coping messages, relative to the overall sample. Also examined were clusters of adolescents' 11th grade racial identity attitudes about the importance of race (centrality), personal group affect (private regard), and perceptions of societal beliefs about African Americans (public regard). Girls and boys did not differ in their representation in racial identity clusters, but 8th grade discrimination/parent messages clusters were associated with 11th grade racial identity cluster membership, and these associations varied across gender groups. Boys experiencing more frequent discrimination but fewer parental coping messages were over-represented in the racial identity cluster characterized by low centrality, low private regard, and average public regard. The findings suggest that adolescents who experience racial discrimination but receive fewer parental supports for negotiating and coping with discrimination may be at heightened risk for internalizing stigmatizing experiences. Also, the findings suggest the need to consider the context of gender in adolescents' racial discrimination and parental racial socialization.
C1 [Richardson, Bridget L.] Univ Michigan, Dept Psychol Personal & Social Contexts, Ann Arbor, MI 48109 USA.
   [Macon, Tamarie A.; Mustafaa, Faheemah N.; Bogan, Erin D.; Chavous, Tabbye M.] Univ Michigan, Combined Program Educ & Psychol, Ann Arbor, MI 48109 USA.
   [Cole-Lewis, Yasmin] Univ Michigan, Clin Psychol, Ann Arbor, MI 48109 USA.
RP Chavous, TM (reprint author), Univ Michigan, Combined Program Educ & Psychol, Ann Arbor, MI 48109 USA.
EM bridgetr@umich.edu; tamacon@umich.edu; faheemah@umich.edu;
   eebogan@umich.edu; ycolelew@umich.edu; tchavous@umich.edu
NR 55
TC 21
Z9 21
U1 1
U2 19
PU SPRINGER/PLENUM PUBLISHERS
PI NEW YORK
PA 233 SPRING ST, NEW YORK, NY 10013 USA
SN 0047-2891
EI 1573-6601
J9 J YOUTH ADOLESCENCE
JI J. Youth Adolesc.
PD JUN
PY 2015
VL 44
IS 6
SI SI
BP 1301
EP 1317
DI 10.1007/s10964-014-0196-6
PG 17
WC Psychology, Developmental
SC Psychology
GA CH7IX
UT WOS:000354210700010
PM 25300508
DA 2020-02-16
ER

PT J
AU Cook, CR
   Xie, SR
   Earl, RK
   Lyon, AR
   Dart, E
   Zhang, YC
AF Cook, Clay R.
   Xie, Sharon R.
   Earl, Rachel K.
   Lyon, Aaron R.
   Dart, Evan
   Zhang, Yanchen
TI Evaluation of the Courage and Confidence Mentor Program as a Tier 2
   Intervention for Middle School Students with Identified Internalizing
   Problems
SO SCHOOL MENTAL HEALTH
LA English
DT Article
DE Internalizing symptoms or disorders; Tier 2 intervention; Selective or
   targeted intervention; Mentoring
ID ANXIETY DISORDERS; HEALTH; CHILDHOOD; PREVENTION; PSYCHOLOGY; SYMPTOMS;
   CHILDREN; PARENT; VALIDATION; AGREEMENT
AB Internalizing disorders among youths represent a significant public health concern due to associated risk for future psychopathology, physical health costs, and the likelihood that affected children will experience difficulty transitioning to adult life. Despite the troubling aspects of internalizing disorders, there is a dearth of selective, Tier 2 interventions that educators can implement for students with identified internalizing problems as part of their school's multi-tiered system of support. To fill this void, the purpose this study was to evaluate the efficacy, acceptability, and integrity of a structured mentor-based program, the Courage and Confidence Mentor Program (CCMP), which represented a modified version of the Check-In/Check-out program. Single-case experimental methods, consisting of a multiple baseline across participants design, were used to evaluate the efficacy of the CCMP with five students. The results of visual analysis and single-case effect size estimates revealed that all participants demonstrated noticeable reductions in internalizing problems as measured by self-ratings of subjective units of discomfort and teacher reports on a standardized behavior rating scale. Limitations of the methods and directions for future research involving Tier 2 interventions for students with internalizing problems are discussed.
C1 [Cook, Clay R.; Xie, Sharon R.; Earl, Rachel K.; Lyon, Aaron R.; Zhang, Yanchen] Univ Washington, Seattle, WA 98195 USA.
   [Dart, Evan] Univ So Mississippi, Hattiesburg, MS 39406 USA.
RP Cook, CR (reprint author), Univ Washington, Seattle, WA 98195 USA.
EM cook2142@uw.edu
RI Zhang, Yanchen/S-8158-2019
OI Zhang, Yanchen/0000-0003-1756-1077
FU Institute of Educational Sciences [IES R324A090098]; National Institute
   of Mental HealthUnited States Department of Health & Human
   ServicesNational Institutes of Health (NIH) - USANIH National Institute
   of Mental Health (NIMH) [K08 MH095939]
FX This publication was made possible in part by funding from Grant Number
   IES R324A090098 awarded to Dr. Cook (Co-PI) from the Institute of
   Educational Sciences. This publication was also made possible in part by
   funding from Grant Number K08 MH095939, awarded to Dr. Lyon from the
   National Institute of Mental Health.
NR 85
TC 3
Z9 3
U1 0
U2 15
PU SPRINGER
PI NEW YORK
PA 233 SPRING ST, NEW YORK, NY 10013 USA
SN 1866-2625
EI 1866-2633
J9 SCH MENT HEALTH
JI School Ment. Health
PD JUN
PY 2015
VL 7
IS 2
BP 132
EP 146
DI 10.1007/s12310-014-9137-5
PG 15
WC Psychology, Educational; Psychology, Developmental
SC Psychology
GA CH3UF
UT WOS:000353955200005
DA 2020-02-16
ER

PT J
AU Jocson, RM
   McLoyd, VC
AF Jocson, Rosanne M.
   McLoyd, Vonnie C.
TI Neighborhood and Housing Disorder, Parenting, and Youth Adjustment in
   Low-Income Urban Families
SO AMERICAN JOURNAL OF COMMUNITY PSYCHOLOGY
LA English
DT Article
DE Neighborhood disorder; Housing disorder; Parenting; Low-income families;
   Family stress model
ID CHILD; DELINQUENCY; BEHAVIORS; POVERTY; CHAOS
AB Using two waves of data, this study examined relations among neighborhood and housing disorder, parents' psychological distress, parenting behaviors, and subsequent youth adjustment in a low-income, multiethnic sample of families with children aged 6-16. Results supported the hypothesized indirect relation between disorder and youth outcomes via parenting processes. Higher levels of neighborhood and housing disorder were associated with higher levels of parents' psychological distress, which was in turn related to more frequent use of harsh and inconsistent discipline strategies and lower parental warmth. More frequent use of harsh and inconsistent discipline was associated with higher levels of youth internalizing and externalizing behaviors 3 years later. Housing disorder contributed more strongly to parents' psychological distress than neighborhood disorder, whereas neighborhood disorder contributed more strongly to youth externalizing behaviors compared to housing disorder. Multiple-group analyses showed that the patterns of relations were similar for younger and older children, and for girls and boys.
C1 [Jocson, Rosanne M.; McLoyd, Vonnie C.] Univ Michigan, Dept Psychol, Ann Arbor, MI 48109 USA.
RP Jocson, RM (reprint author), Univ Michigan, Dept Psychol, 530 Church St, Ann Arbor, MI 48109 USA.
EM rjocson@umich.edu
RI Jocson, Rosanne/U-8725-2019
OI Jocson, Rosanne/0000-0003-4220-0695
NR 44
TC 30
Z9 31
U1 3
U2 25
PU WILEY
PI HOBOKEN
PA 111 RIVER ST, HOBOKEN 07030-5774, NJ USA
SN 0091-0562
EI 1573-2770
J9 AM J COMMUN PSYCHOL
JI Am. J. Community Psychol.
PD JUN
PY 2015
VL 55
IS 3-4
BP 304
EP 313
DI 10.1007/s10464-015-9710-6
PG 10
WC Public, Environmental & Occupational Health; Psychology,
   Multidisciplinary; Social Work
SC Public, Environmental & Occupational Health; Psychology; Social Work
GA CH1JT
UT WOS:000353778300006
PM 25753403
OA Green Published
DA 2020-02-16
ER

PT J
AU Deeba, F
   Rapee, RM
   Prvan, T
AF Deeba, Farah
   Rapee, Ronald M.
   Prvan, Tania
TI Psychometric properties of two measures of childhood internalizing
   problems in a Bangladeshi sample
SO BRITISH JOURNAL OF CLINICAL PSYCHOLOGY
LA English
DT Article
DE Internalizing problems; anxiety; depression; SCAS; SMFQ; children;
   adolescents; Bangla; Bangladesh
ID GENERALIZED ANXIETY DISORDER; SELF-REPORT QUESTIONNAIRES; CHILDRENS
   REVISED IMPACT; ADOLESCENT MENTAL-HEALTH; FEELINGS QUESTIONNAIRE; EVENT
   SCALE; SHORT MOOD; PSYCHIATRIC-DISORDERS; COMMUNITY SAMPLE; RISK-FACTORS
AB ObjectivesIn order to assist mental health services in developing countries, a key issue is the availability of psychometrically sound, brief, and cost-effective measures that have been tested within the relevant context. The present study was designed to evaluate within a young Bangladeshi population, the psychometric properties of two widely used Western measures of internalizing distress in young people: the short form of the Spence Children's Anxiety Scale and the Short Moods and Feelings Questionnaire.
   MethodThe sample included 1,360 children and adolescents aged 9-17years (M=12.3years, SD=2.12) recruited from six districts of Bangladesh, including both community and emotionally at-risk participants. A total of 179 children were re-tested on the measures within 3-4weeks.
   ResultsConfirmatory factor analyses showed single-factor structures for both scales in the total sample and in both community and at-risk participants separately. Multiple group analyses across gender and age-group within the at-risk and community samples showed that the single-factor structure was suitable regardless of subgroup. Analyses also indicated acceptable internal consistency, test-retest reliability and construct validity for both scales.
   ConclusionThe two measures show promise as brief, reliable, and valid instruments for the assessment of internalizing distress among young people from Bangla-speaking communities.
C1 [Deeba, Farah; Rapee, Ronald M.] Macquarie Univ, Ctr Emot Hlth, Dept Psychol, Fac Human Sci, Sydney, NSW 2109, Australia.
   [Prvan, Tania] Macquarie Univ, Dept Stat, Fac Sci, Sydney, NSW 2109, Australia.
RP Rapee, RM (reprint author), Macquarie Univ, Ctr Emot Hlth, Dept Psychol, Sydney, NSW 2109, Australia.
EM ron.rapee@mq.edu.au
OI Rapee, Ronald/0000-0002-1724-1076
FU Department of Psychology of Macquarie University, NSW, Australia
FX The authors thank the Department of Psychology of Macquarie University,
   NSW, Australia for funding, and the schools and organizations in
   Bangladesh for participating voluntarily to conduct the study with the
   children and adolescents affiliated with them.
NR 72
TC 3
Z9 3
U1 1
U2 18
PU WILEY
PI HOBOKEN
PA 111 RIVER ST, HOBOKEN 07030-5774, NJ USA
SN 0144-6657
EI 2044-8260
J9 BRIT J CLIN PSYCHOL
JI Br. J. Clin. Psychol.
PD JUN
PY 2015
VL 54
IS 2
BP 214
EP 232
DI 10.1111/bjc.12071
PG 19
WC Psychology, Clinical
SC Psychology
GA CG5PW
UT WOS:000353346400006
PM 25522662
DA 2020-02-16
ER

PT J
AU Cohen, JS
   Kendall, PC
AF Cohen, Jeremy S.
   Kendall, Philip C.
TI Peer Victimization Among Children and Adolescents with Anxiety Disorders
SO CHILD PSYCHIATRY & HUMAN DEVELOPMENT
LA English
DT Article
DE Peer victimization; Anxiety; Social anxiety
ID TEST-RETEST RELIABILITY; MIDDLE SCHOOL; STRUCTURED INTERVIEW; SOCIAL
   ANXIETY; INTERNALIZING SYMPTOMS; RELATIONAL AGGRESSION; FRIENDSHIP
   QUALITY; OVERT AGGRESSION; PARENT VERSIONS; MODERATING ROLE
AB This study examined peer victimization among a sample of youth who were seeking treatment at an outpatient anxiety disorders clinic. The study examined the association between peer victimization and internalizing symptoms and looked at whether frequent victimization was more common among youth with Social Phobia (SoP) as compared to youth with other anxiety disorders The study also examined the relation between SoP and peer victimization dimensionally. Participants were 90 youth (47 boys; M age = 11.06 years) and their parents. Results showed that peer victimization was associated with social anxiety symptoms, and relational victimization, in particular, was associated with internalizing problems among youth with anxiety disorders. Negative beliefs about the peer group accounted for some of this relation. Victimization was associated with symptomatology rather than diagnosis. Peer victimization is important to assess and consider in the treatment of anxiety disorders in youth.
C1 [Cohen, Jeremy S.; Kendall, Philip C.] Temple Univ, Dept Psychol, Philadelphia, PA 19122 USA.
RP Cohen, JS (reprint author), Univ Delaware, Ctr Counseling & Student Dev, Newark, DE 19716 USA.
EM jscohen@udel.edu
FU NIMHUnited States Department of Health & Human ServicesNational
   Institutes of Health (NIH) - USANIH National Institute of Mental Health
   (NIMH) [MH063747, MH086438]
FX This research was facilitated by support from NIMH to Philip C. Kendall
   (MH063747; MH086438).
NR 66
TC 18
Z9 18
U1 0
U2 24
PU SPRINGER
PI NEW YORK
PA 233 SPRING ST, NEW YORK, NY 10013 USA
SN 0009-398X
EI 1573-3327
J9 CHILD PSYCHIAT HUM D
JI Child Psychiat. Hum. Dev.
PD JUN
PY 2015
VL 46
IS 3
BP 393
EP 405
DI 10.1007/s10578-014-0479-x
PG 13
WC Psychology, Developmental; Pediatrics; Psychiatry
SC Psychology; Pediatrics; Psychiatry
GA CF8FU
UT WOS:000352792300006
PM 25008188
DA 2020-02-16
ER

PT J
AU Ralph, LER
   Epkins, CC
AF Ralph, Leslie E. R.
   Epkins, Catherine C.
TI Aspects of Girls' Friendships: Practice Implications for Internalizing
   Problems
SO CHILD & YOUTH CARE FORUM
LA English
DT Article
DE Perceived similarity; Friendship quality; Internalizing problems;
   Loneliness
ID ATTRACTION-SIMILARITY HYPOTHESIS; ADOLESCENT PEER RELATIONS;
   SOCIAL-ANXIETY; DEPRESSIVE SYMPTOMS; MIDDLE CHILDHOOD; PERCEIVED
   SIMILARITY; GENDER-DIFFERENCES; SOCIOMETRIC STATUS; RELATIONSHIP
   SATISFACTION; CHILDRENS LONELINESS
AB Children's friendship quality is a particularly important risk or protective factor for internalizing problems and loneliness. Past research indicates that relationship satisfaction is related to perceived similarity; however, it is unclear whether this relation is seen in girls' friendship quality and whether this relation is significant over and above internalizing problems and loneliness.
   To improve our understanding of the unique relation between girls' perceived similarity to unfamiliar and familiar peers and friendship quality.
   116 girls aged 9-11 completed self-report questionnaires; we examined unique relations of girls' perceived similarity to expected friendship quality with three hypothetical unfamiliar girls (prosocial, withdrawn/depressed, and aggressive) and perceived friendship quality with a nominated friend.
   Girls' perceived similarity to all three unfamiliar girls was related to higher expected positive friendship quality, but it was only related to expected negative friendship quality for the unfamiliar aggressive girl. Girls' perceived similarity to her nominated friend was uniquely related to perceived positive but not negative friendship quality. Dyadic loneliness was inversely related to girls' perceived positive friendship quality with her nominated friend. Depression and dyadic loneliness were both positively related to girls' perceived negative friendship quality with her nominated friend.
   Girls' perceived similarity to familiar and unfamiliar peers is uniquely related to friendship quality. Training, prevention, and intervention programs targeting internalizing problems, loneliness, and social problems could benefit from incorporating this information.
C1 [Ralph, Leslie E. R.; Epkins, Catherine C.] Texas Tech Univ, Dept Psychol Sci, Lubbock, TX 79409 USA.
RP Ralph, LER (reprint author), Univ Arizona, Counseling Serv, 1224 E Lowell St,Bldg 95, Tucson, AZ 85721 USA.
EM lralph@email.arizona.edu
NR 101
TC 1
Z9 1
U1 1
U2 21
PU SPRINGER
PI NEW YORK
PA 233 SPRING ST, NEW YORK, NY 10013 USA
SN 1053-1890
EI 1573-3319
J9 CHILD YOUTH CARE FOR
JI Child Youth Care Forum
PD JUN
PY 2015
VL 44
IS 3
BP 395
EP 417
DI 10.1007/s10566-014-9284-8
PG 23
WC Psychology, Developmental
SC Psychology
GA CF8FP
UT WOS:000352791800005
DA 2020-02-16
ER

PT J
AU Sun, WQ
   Li, DP
   Zhang, W
   Bao, ZZ
   Wang, YH
AF Sun, Wenqiang
   Li, Dongping
   Zhang, Wei
   Bao, Zhenzhou
   Wang, Yanhui
TI Family Material Hardship and Chinese Adolescents' Problem Behaviors: A
   Moderated Mediation Analysis
SO PLOS ONE
LA English
DT Article
ID MAXIMUM-LIKELIHOOD-ESTIMATION; CHILD-DEVELOPMENT; SOCIOECONOMIC-STATUS;
   PROMOTIVE FACTORS; PHYSICAL HEALTH; ECONOMIC-STRESS; INCOME; RESILIENCE;
   POVERTY; RISK
AB In the current study, we examined a moderated mediation model using the risk and resilience framework. Specifically, the impact of family material hardship on adolescent problem behaviors was examined in a Chinese sample; we used the family stress model framework to investigate parental depression and negative parenting as potential mediators of the relation between family material hardship and adolescents' problem behaviors. In addition, based on resilience theory, we investigated adolescents' resilience as a potential protective factor in the development of their internalizing and externalizing problems. Participants included 1,419 Chinese adolescents (mean age = 15.38 years, SD = 1.79) and their primary caregivers. After controlling for covariates (age, gender, location of family residence, and primary caregiver), we found that parental depression and negative parenting mediated the association between family material hardship and adolescents' problem behaviors. Furthermore, the adolescent resilience moderated the relationship between negative parenting and internalizing problems in a protective-stabilizing pattern; in addition, a protective-reactive pattern also emerged when adolescent resilience was examined as a moderator of the relationship between negative parenting and externalizing problems. These findings contribute to a comprehensive understanding of the mechanisms of risk and resilience in youth development. Moreover, the findings have important implications for the prevention of adolescent problem behaviors.
C1 [Sun, Wenqiang; Zhang, Wei; Bao, Zhenzhou] S China Normal Univ, Sch Psychol, Guangzhou, Guangdong, Peoples R China.
   [Sun, Wenqiang; Zhang, Wei; Bao, Zhenzhou] S China Normal Univ, Ctr Studies Psychol Applicat, Guangzhou, Guangdong, Peoples R China.
   [Li, Dongping] Cent China Normal Univ, Sch Psychol, Wuhan, Peoples R China.
   [Wang, Yanhui] Jiaying Univ, Sch Educ Sci, Meizhou, Peoples R China.
RP Zhang, W (reprint author), S China Normal Univ, Sch Psychol, Guangzhou, Guangdong, Peoples R China.
EM zhangwei@scnu.edu.cn
NR 78
TC 7
Z9 8
U1 0
U2 24
PU PUBLIC LIBRARY SCIENCE
PI SAN FRANCISCO
PA 1160 BATTERY STREET, STE 100, SAN FRANCISCO, CA 94111 USA
SN 1932-6203
J9 PLOS ONE
JI PLoS One
PD MAY 26
PY 2015
VL 10
IS 5
AR e0128024
DI 10.1371/journal.pone.0128024
PG 22
WC Multidisciplinary Sciences
SC Science & Technology - Other Topics
GA CJ0QZ
UT WOS:000355183900185
PM 26010256
OA DOAJ Gold, Green Published
DA 2020-02-16
ER

PT J
AU Kovess-Masfety, V
   Pilowsky, DJ
   Goelitz, D
   Kuijpers, R
   Otten, R
   Moro, MF
   Bitfoi, A
   Koc, C
   Lesinskiene, S
   Mihova, Z
   Hanson, G
   Fermanian, C
   Pez, O
   Carta, MG
AF Kovess-Masfety, Viviane
   Pilowsky, Daniel J.
   Goelitz, Dietmar
   Kuijpers, Rowella
   Otten, Roy
   Moro, Maria Francesca
   Bitfoi, Adina
   Koc, Ceren
   Lesinskiene, Sigita
   Mihova, Zlatka
   Hanson, Greg
   Fermanian, Christophe
   Pez, Ondine
   Carta, Mauro Giovanni
TI Suicidal ideation and mental health disorders in young school children
   across Europe
SO JOURNAL OF AFFECTIVE DISORDERS
LA English
DT Article
DE Suicide; Children; Suicidal ideation; ADHD; Mental health
ID SELF-HARM BEHAVIOR; PSYCHOMETRIC PROPERTIES; COMMUNITY SAMPLE;
   ADOLESCENTS; DEATH; YOUTH; PREVALENCE; DEPRESSION; RISK; PSYCHOPATHOLOGY
AB Introduction: The aim of this study is to measure the prevalence of suicidal ideation and thoughts of death in elementary school children in a European survey and to determine the associated socio-demographic and clinical factors.
   Methods: Data refer to children aged 6-12 (N=7062) from Italy, Turkey, Romania, Bulgaria, Lithuania, Germany, and the Netherlands randomly selected in primary schools. Suicidal thoughts and death ideation were measured using a computerized pictorial diagnostic tool from the Dominic Interactive (DI) completed by the children. The Strengths and Difficulties Questionnaire (SDQ) was administrated to teachers and parents along with a socio-demographic questionnaire.
   Results: Suicidal ideation was present in 16.96% of the sample (from 9.9 in Italy to 26.84 in Germany), death thoughts by 21.93% (from 7.71% in Italy to 32.78 in Germany). Sl and DT were more frequent in single-parent families and large families. Externalizing disorders were strongly correlated with Sl and DT after controlling for other factors and this was true for internalizing disorders only when reported by the children.
   Conclusion: Recognizing suicidal ideation in young children may be recommended as part of preventive strategies such as screening in the context of the presence of any mental health problems whether externalizing or internalizing. (C) 2015 Elsevier By. All rights reserved.
C1 [Kovess-Masfety, Viviane; Moro, Maria Francesca; Hanson, Greg; Fermanian, Christophe; Pez, Ondine] Paris Descartes Univ, EA 4057, Sorbonne Paris Cite, EHESP Rennes, Paris, France.
   [Carta, Mauro Giovanni] Azienda Osped Univ Cagliari, Ctr Psichiatria Consulenza & Psicosomat, Cagliari, Italy.
   [Bitfoi, Adina] Romanian League Mental Hlth, Bucharest, Romania.
   [Koc, Ceren] Yeniden Hlth & Educ Soc, Istanbul, Turkey.
   [Goelitz, Dietmar] Univ Koblenz Landau, Inst Psychol, Koblenz, Germany.
   [Kuijpers, Rowella; Otten, Roy] Radboud Univ Nijmegen, Inst Behav Sci, NL-6525 ED Nijmegen, Netherlands.
   [Lesinskiene, Sigita] Vilnius State Univ, Fac Med, Psychiat Clin, Vilnius, Lithuania.
   [Mihova, Zlatka] New Bulgarian Univ, Sofia, Bulgaria.
   [Pilowsky, Daniel J.] Columbia Univ, Dept Epidemiol, New York State Psychiat Inst, Mailman Sch Publ Hlth, New York, NY USA.
RP Kovess-Masfety, V (reprint author), Paris Descartes Univ, EA 4057, Sorbonne Paris Cite, EHESP Rennes, Paris, France.
EM viviane.kovess-masfety@ext.parisdescartes.fr
FU European UnionEuropean Union (EU) [2006336]
FX This project had been financed by the European Union, Grant no. 2006336.
   The funders had no role in study design, data collection and analysis,
   decision to publish, or preparation of the manuscript.
NR 35
TC 16
Z9 16
U1 0
U2 36
PU ELSEVIER SCIENCE BV
PI AMSTERDAM
PA PO BOX 211, 1000 AE AMSTERDAM, NETHERLANDS
SN 0165-0327
EI 1573-2517
J9 J AFFECT DISORDERS
JI J. Affect. Disord.
PD MAY 15
PY 2015
VL 177
BP 28
EP 35
DI 10.1016/j.jad.2015.02.008
PG 8
WC Clinical Neurology; Psychiatry
SC Neurosciences & Neurology; Psychiatry
GA CF0NM
UT WOS:000352240900006
PM 25745832
DA 2020-02-16
ER

PT J
AU Adriaanse, M
   van Domburgh, L
   Zwirs, B
   Doreleijers, T
   Veling, W
AF Adriaanse, Marcia
   van Domburgh, Lieke
   Zwirs, Barbara
   Doreleijers, Theo
   Veling, Wim
TI School-based screening for psychiatric disorders in Moroccan-Dutch youth
SO CHILD AND ADOLESCENT PSYCHIATRY AND MENTAL HEALTH
LA English
DT Article
DE Screening; Questionnaires; Children; Adolescents; Cross-cultural;
   Externalizing disorders; Internalizing disorders
ID DIFFICULTIES-QUESTIONNAIRE SDQ; MENTAL-HEALTH; PSYCHOTIC EXPERIENCES;
   ETHNIC-DIFFERENCES; AFRICAN-AMERICAN; STRENGTHS; CHILDREN; BEHAVIOR;
   SCHIZOPHRENIA; EQUIVALENCE
AB Background: While ethnic diversity is increasing in many Western countries, access to youth mental health care is generally lower among ethnic minority youth compared to majority youth. It is unlikely that this is explained by a lower prevalence of psychiatric disorders in minority children. Effective screening methods to detect psychiatric disorders in ethnic minority youth are important to offer timely interventions.
   Methods: School-based screening was carried out at primary and secondary schools in the Netherlands with the Strengths and Difficulties Questionnaire (SDQ) self report and teacher report. Additionally, internalizing and psychotic symptoms were assessed with the depressive, somatic and anxiety symptoms scales of the Social and Health Assessment (SAHA) and items derived from the Kiddie-Schedule for Affective Disorders and Schizophrenia (K-SADS). Of 361 Moroccan-Dutch youths (ages 9 to 16 years) with complete screening data, 152 children were diagnostically assessed for psychiatric disorders using the K-SADS. The ability to screen for any psychiatric disorder, and specific externalizing or internalizing disorders was estimated for the SDQ, as well as for the SAHA and K-SADS scales.
   Results: Twenty cases with a psychiatric disorder were identified (13.2 %), thirteen of which with externalizing (8.6 %) and seven with internalizing (4.6 %) diagnoses. The SDQ predicted psychiatric disorders in Moroccan-Dutch youth with a good degree of accuracy, especially when the self report and teacher report were combined (AUC = 0.86, 95 % CI = 0.77-0.94). The SAHA scales improved identification of internalizing disorders. Psychotic experiences significantly predicted psychiatric disorders, but did not have additional discriminatory power as compared to screening instruments measuring non-psychotic psychiatric symptoms.
   Conclusions: School-based screening for psychiatric disorders is effective in Moroccan-Dutch youth. We suggest routine screening with the SDQ self report and teacher report at schools, supplemented by the SAHA measuring internalizing symptoms, and offering accessible non-stigmatizing interventions at school to children scoring high on screening questionnaires. Further research should estimate (subgroup-specific) norms and optimal cut-offs points in larger groups for use in school-based screening methods.
C1 [Adriaanse, Marcia; van Domburgh, Lieke; Doreleijers, Theo] Vrije Univ Amsterdam Med Ctr, Dept Child & Adolescent Psychiat, POB 303, NL-1115 ZG Duivendrecht, Netherlands.
   [Adriaanse, Marcia; Veling, Wim] Parnassia Psychiat Inst, Parnassia Acad, NL-1901 ZZ Castricum, Netherlands.
   [van Domburgh, Lieke] Intermetzo, Dept Res & Dev, NL-7200 AB Zutphen, Netherlands.
   [Zwirs, Barbara] Leiden Univ, Dept Criminol, NL-2311 ES Leiden, Netherlands.
   [Veling, Wim] Univ Groningen, Univ Med Ctr Groningen, Dept Psychiat, NL-9700 RB Groningen, Netherlands.
RP Adriaanse, M (reprint author), Vrije Univ Amsterdam Med Ctr, Dept Child & Adolescent Psychiat, POB 303, NL-1115 ZG Duivendrecht, Netherlands.
EM m.adriaanse@debascule.com
FU Department of Integration and Society of Ministry of Social Affairs and
   Employment of Government of the Netherlands
FX This work was supported by a grant from the Department of Integration
   and Society of the Ministry of Social Affairs and Employment of the
   Government of the Netherlands. The authors gratefully acknowledge all
   participating children and teachers, and all research assistants and
   interviewers involved.
NR 43
TC 4
Z9 4
U1 0
U2 12
PU BMC
PI LONDON
PA CAMPUS, 4 CRINAN ST, LONDON N1 9XW, ENGLAND
EI 1753-2000
J9 CHILD ADOL PSYCH MEN
JI Child Adolesc. Psychiatry Ment. Health
PD MAY 13
PY 2015
VL 9
AR 13
DI 10.1186/s13034-015-0045-8
PG 13
WC Pediatrics; Psychiatry
SC Pediatrics; Psychiatry
GA DE9EF
UT WOS:000370937900002
PM 26052343
OA DOAJ Gold, Green Published
DA 2020-02-16
ER

PT J
AU Stalk, HL
   Love, AR
   Mueller, CW
AF Stalk, Henri-Lee
   Love, Allison R.
   Mueller, Charles W.
TI Age of conduct disorder onset and comorbid anxiety and depression
SO JOURNAL OF FORENSIC PSYCHIATRY & PSYCHOLOGY
LA English
DT Article
DE depression; anxiety; adolescence; co-morbidity; conduct disorder
ID LIFE-COURSE-PERSISTENT; ATTENTION-DEFICIT/HYPERACTIVITY DISORDER;
   LIMITED ANTISOCIAL PATHWAYS; PSYCHIATRIC SYNDROMES CHIPS; DSM-IV;
   CHILDRENS INTERVIEW; OPPOSITIONAL DEFIANT; CONCURRENT VALIDITY; SURVEY
   REPLICATION; MENTAL-DISORDERS
AB The relationship between age of onset for conduct disorder (CD) and the externalizing disorder attention-deficit hyperactivity disorder (ADHD) is well researched. However, little is known about associations between age of CD onset and comorbid internalizing disorders. This study examined whether age of CD onset significantly predicted the presence of a comorbid mood or anxiety disorder in a community-based sample of adolescents (n=147). Results showed each one-year increase in age of CD onset was significantly associated with increased probability of comorbid depression, but not significantly associated with the probability of a comorbid anxiety disorder. Analyses were replicated in subsamples of youth with (n=77) and without (n=70) ADHD. The significant positive relationship between age of CD onset and comorbid depression held in youth with ADHD only, while a negative relationship with anxiety emerged as significant in youth without ADHD.
C1 [Stalk, Henri-Lee; Love, Allison R.; Mueller, Charles W.] Univ Hawaii Manoa, Dept Psychol, Honolulu, HI 96822 USA.
RP Mueller, CW (reprint author), Univ Hawaii Manoa, Dept Psychol, Honolulu, HI 96822 USA.
EM cmueller@hawaii.edu
RI Mueller, Charles W/F-8426-2013
NR 49
TC 3
Z9 3
U1 0
U2 20
PU ROUTLEDGE JOURNALS, TAYLOR & FRANCIS LTD
PI ABINGDON
PA 2-4 PARK SQUARE, MILTON PARK, ABINGDON OX14 4RN, OXON, ENGLAND
SN 1478-9949
EI 1478-9957
J9 J FORENSIC PSYCHI PS
JI J. Forensic Psychiatry Psychol.
PD MAY 4
PY 2015
VL 26
IS 3
BP 337
EP 350
DI 10.1080/14789949.2015.1017593
PG 14
WC Criminology & Penology; Psychiatry
SC Criminology & Penology; Psychiatry
GA CH5WQ
UT WOS:000354106900005
DA 2020-02-16
ER

PT J
AU Bradshaw, CP
   Waasdorp, TE
   Johnson, SL
AF Bradshaw, Catherine P.
   Waasdorp, Tracy Evian
   Johnson, Sarah Lindstrom
TI Overlapping Verbal, Relational, Physical, and Electronic Forms of
   Bullying in Adolescence: Influence of School Context
SO JOURNAL OF CLINICAL CHILD AND ADOLESCENT PSYCHOLOGY
LA English
DT Article
ID POSITIVE BEHAVIORAL INTERVENTIONS; PEER VICTIMIZATION;
   GENDER-DIFFERENCES; DEVELOPMENTAL DIFFERENCES; ENVIRONMENTAL ASSESSMENT;
   SUBSTANCE USE; AGGRESSION; VIOLENCE; COMMUNITY; STUDENTS
AB Interest in youths' experience of the various forms of bullying has grown due to the numerous social-emotional correlates associated with bullying. Only recently has there been consideration of the school context in light of these associations. The current study examined the overlap in four different forms of bullying that youth commonly experience (i.e., verbal, relational, physical, electronic), with the aim of understanding their association with social-emotional correlates (i.e., internalizing symptoms, externalizing symptoms, retaliatory attitudes) and exploring associations with school contextual factors such as supervision, school physical disorder, and behavioral expectations. Self-report data on the forms of peer bullying were collected from 24,620 adolescents (Grades 9-12; M age=15.98, SD age=1.32) enrolled in 52 high schools. Latent class analyses indicated significant overlap in the different forms of bullying victimization, with youth experiencing multiple forms of bullying reporting the greatest risk for social-emotional problems. A series of two-level hierarchical linear models revealed that indicators of school physical disorder and a lack of positive behavioral expectations were associated with increased risk for multiple forms of bullying. Several gender and age differences were also observed in relation to the patterns of bullying experienced. These findings extend prior research by emphasizing a potential link between the overlap in different forms of bullying and school contextual factors, even after controlling for individual-level risk factors.
C1 [Bradshaw, Catherine P.] Univ Virginia, Charlottesville, VA 22904 USA.
   [Waasdorp, Tracy Evian] Univ Penn, Childrens Hosp Philadelphia, Philadelphia, PA 19104 USA.
   [Johnson, Sarah Lindstrom] Johns Hopkins Sch Med, Baltimore, MD USA.
RP Bradshaw, CP (reprint author), Univ Virginia, Curry Sch Educ, 139 A Bavaro Hall,417 Emmet St South, Charlottesville, VA 22904 USA.
EM cbradsha@jhsph.edu
RI Waasdorp, Tracy/X-6281-2019
OI Waasdorp, Tracy/0000-0002-6176-7817
FU Centers for Disease Control and PreventionUnited States Department of
   Health & Human ServicesCenters for Disease Control & Prevention - USA
   [1U49CE000728, K01CE001333-01]; U.S. Department of EducationUS
   Department of Education; William T. Grant Foundation
FX Support for this project comes from the Centers for Disease Control and
   Prevention (1U49CE000728 and K01CE001333-01), the U.S. Department of
   Education, and the William T. Grant Foundation.
NR 80
TC 42
Z9 42
U1 3
U2 36
PU ROUTLEDGE JOURNALS, TAYLOR & FRANCIS LTD
PI ABINGDON
PA 2-4 PARK SQUARE, MILTON PARK, ABINGDON OX14 4RN, OXON, ENGLAND
SN 1537-4416
EI 1537-4424
J9 J CLIN CHILD ADOLESC
JI J. Clin. Child Adolesc. Psychol.
PD MAY 4
PY 2015
VL 44
IS 3
SI SI
BP 494
EP 508
DI 10.1080/15374416.2014.893516
PG 15
WC Psychology, Clinical; Psychology, Developmental
SC Psychology
GA CF1OK
UT WOS:000352315800012
PM 24738548
DA 2020-02-16
ER

PT J
AU Bierman, KL
   Kalvin, CB
   Heinrichs, BS
AF Bierman, Karen L.
   Kalvin, Carla B.
   Heinrichs, Brenda S.
TI Early Childhood Precursors and Adolescent Sequelae of Grade School Peer
   Rejection and Victimization
SO JOURNAL OF CLINICAL CHILD AND ADOLESCENT PSYCHOLOGY
LA English
DT Article
ID DISRUPTIVE BEHAVIOR; SELF; AGGRESSION; CONSEQUENCES; CHILDREN;
   PREDICTORS; ADJUSTMENT; PATTERNS; IMPACT
AB This study examined the early childhood precursors and adolescent outcomes associated with grade school peer rejection and victimization among children oversampled for aggressive-disruptive behaviors. A central goal was to better understand the common and unique developmental correlates associated with these two types of peer adversity. There were 754 participants (46% African American, 50% European American, 4% other; 58% male; average age=5.65 at kindergarten entry) followed into seventh grade. Six waves of data were included in structural models focused on three developmental periods. Parents and teachers rated aggressive behavior, emotion dysregulation, and internalizing problems in kindergarten and Grade 1 (Waves 1-2); peer sociometric nominations tracked "least liked" and victimization in Grades 2, 3, and 4 (Waves 3-5); and youth reported on social problems, depressed mood, school adjustment difficulties, and delinquent activities in early adolescence (Grade 7, Wave 6). Structural models revealed that early aggression and emotion dysregulation (but not internalizing behavior) made unique contributions to grade school peer rejection; only emotion dysregulation made unique contributions to grade school victimization. Early internalizing problems and grade school victimization uniquely predicted adolescent social problems and depressed mood. Early aggression and grade school peer rejection uniquely predicted adolescent school adjustment difficulties and delinquent activities. Aggression and emotion dysregulation at school entry increased risk for peer rejection and victimization, and these two types of peer adversity had distinct as well as shared risk and adjustment correlates. Results suggest that the emotional functioning and peer experiences of aggressive-disruptive children deserve further attention in developmental and clinical research.
C1 [Bierman, Karen L.; Kalvin, Carla B.; Heinrichs, Brenda S.] Penn State Univ, Dept Psychol, University Pk, PA 16801 USA.
RP Bierman, KL (reprint author), Penn State Univ, Dept Psychol, 1100 Moore Bldg, University Pk, PA 16801 USA.
EM kb2@psu.edu
FU National Institute of Mental Health (NIMH)United States Department of
   Health & Human ServicesNational Institutes of Health (NIH) - USANIH
   National Institute of Mental Health (NIMH) [R18 MH48043, R18 MH50951,
   R18 MH50952, R18 MH50953]; Center for Substance Abuse PreventionUnited
   States Department of Health & Human Services; National Institute on Drug
   AbuseUnited States Department of Health & Human ServicesNational
   Institutes of Health (NIH) - USANIH National Institute on Drug Abuse
   (NIDA); Department of EducationUS Department of Education [S184U30002];
   NIMHUnited States Department of Health & Human ServicesNational
   Institutes of Health (NIH) - USANIH National Institute of Mental Health
   (NIMH) [K05MH00797, K05MH01027]; NIDAUnited States Department of Health
   & Human ServicesNational Institutes of Health (NIH) - USANIH National
   Institute on Drug Abuse (NIDA) [DA16903, DA017589, DA015226]; Institute
   of Education SciencesUS Department of Education [R305B090007]; Conduct
   Problems Prevention Research Group
FX This work was supported by National Institute of Mental Health (NIMH)
   grants R18 MH48043, R18 MH50951, R18 MH50952, and R18 MH50953. The
   Center for Substance Abuse Prevention and the National Institute on Drug
   Abuse also provided support for Fast Track through a memorandum of
   agreement with the NIMH. This work was also supported in part by
   Department of Education grant S184U30002, NIMH grants K05MH00797 and
   K05MH01027, and NIDA grants DA16903, DA017589, and DA015226, and grant
   R305B090007 from the Institute of Education Sciences. The views
   expressed in this article are ours and do not necessarily represent the
   granting agencies. We thank the Fast Track project staff and
   participants and acknowledge the critical contributions and support of
   the Conduct Problems Prevention Research Group members John Coie,
   Kenneth Dodge, Mark Greenberg, John Lochman, Robert McMahon, and Ellen
   Pinderhughes.
NR 47
TC 16
Z9 17
U1 1
U2 25
PU ROUTLEDGE JOURNALS, TAYLOR & FRANCIS LTD
PI ABINGDON
PA 2-4 PARK SQUARE, MILTON PARK, ABINGDON OX14 4RN, OXON, ENGLAND
SN 1537-4416
EI 1537-4424
J9 J CLIN CHILD ADOLESC
JI J. Clin. Child Adolesc. Psychol.
PD MAY 4
PY 2015
VL 44
IS 3
SI SI
BP 367
EP 379
DI 10.1080/15374416.2013.873983
PG 13
WC Psychology, Clinical; Psychology, Developmental
SC Psychology
GA CF1OK
UT WOS:000352315800002
PM 24527989
OA Green Accepted
DA 2020-02-16
ER

PT J
AU Schwartz, D
   Lansford, JE
   Dodge, KA
   Pettit, GS
   Bates, JE
AF Schwartz, David
   Lansford, Jennifer E.
   Dodge, Kenneth A.
   Pettit, Gregory S.
   Bates, John E.
TI Peer Victimization During Middle Childhood as a Lead Indicator of
   Internalizing Problems and Diagnostic Outcomes in Late Adolescence
SO JOURNAL OF CLINICAL CHILD AND ADOLESCENT PSYCHOLOGY
LA English
DT Article
ID DEPRESSIVE SYMPTOMS; ANXIETY DISORDERS; ELEMENTARY-SCHOOL;
   ACADEMIC-ACHIEVEMENT; AGGRESSIVE VICTIMS; GENDER-DIFFERENCES; BEHAVIOR
   PROBLEMS; PREDICTORS; CHILDREN; VALIDITY
AB We examined evidence that peer victimization in middle childhood is a lead indicator of internalizing behavior problems and diagnostic outcomes during adolescence. This research was conducted as part of an ongoing multisite longitudinal investigation. The participants were 388 children (198 boys, 190 girls). Peer victimization was assessed with a peer nomination inventory that was administered when the average age of the participants was approximately 8.5 years. Internalizing problems were assessed using a behavior problem checklist completed by mothers in 9 consecutive years, and a structured clinical interview was administered to the participants in the summer following high school graduation (10-11 years after the victimization assessment). Peer victimization in middle childhood was correlated with internalizing problems on a bivariate basis through the late years of adolescence. Multilevel analyses also revealed associations between peer victimization and increases in internalizing problems over time. In addition, peer victimization had a modest link to unipolar depressive disorders in late adolescence. Victimization in the peer group during middle childhood appears to be a marker of long-term risk for internalizing behavior problems and unipolar depression.
C1 [Schwartz, David] Univ So Calif, Dept Psychol, Los Angeles, CA 90089 USA.
   [Lansford, Jennifer E.; Dodge, Kenneth A.] Duke Univ, Ctr Child & Family Policy, Durham, NC 27706 USA.
   [Pettit, Gregory S.] Auburn Univ, Human Dev & Family Studies, Auburn, AL 36849 USA.
   [Bates, John E.] Indiana Univ, Dept Psychol & Brain Sci, Bloomington, IN 47405 USA.
RP Schwartz, D (reprint author), Univ So Calif, Dept Psychol, 501 SGM, Los Angeles, CA 90089 USA.
EM davschw@dornsife.usc.edu
FU National Institute of Mental HealthUnited States Department of Health &
   Human ServicesNational Institutes of Health (NIH) - USANIH National
   Institute of Mental Health (NIMH) [MH42498, MH56961, MH57024, MH57095];
   Eunice Kennedy Shriver National Institute of Child Health and Human
   DevelopmentUnited States Department of Health & Human ServicesNational
   Institutes of Health (NIH) - USANIH Eunice Kennedy Shriver National
   Institute of Child Health & Human Development (NICHD) [HD30572];
   National Institute on Drug AbuseUnited States Department of Health &
   Human ServicesNational Institutes of Health (NIH) - USANIH National
   Institute on Drug Abuse (NIDA) [DA016903]; NIDAUnited States Department
   of Health & Human ServicesNational Institutes of Health (NIH) - USANIH
   National Institute on Drug Abuse (NIDA) [2K05 DA015226]
FX The Child Development Project has been funded by grants MH42498,
   MH56961, MH57024, and MH57095 from the National Institute of Mental
   Health; HD30572 from the Eunice Kennedy Shriver National Institute of
   Child Health and Human Development; and DA016903 from the National
   Institute on Drug Abuse. Kenneth A. Dodge is supported by NIDA 2K05
   DA015226.
NR 65
TC 40
Z9 42
U1 2
U2 27
PU ROUTLEDGE JOURNALS, TAYLOR & FRANCIS LTD
PI ABINGDON
PA 2-4 PARK SQUARE, MILTON PARK, ABINGDON OX14 4RN, OXON, ENGLAND
SN 1537-4416
EI 1537-4424
J9 J CLIN CHILD ADOLESC
JI J. Clin. Child Adolesc. Psychol.
PD MAY 4
PY 2015
VL 44
IS 3
SI SI
BP 393
EP 404
DI 10.1080/15374416.2014.881293
PG 12
WC Psychology, Clinical; Psychology, Developmental
SC Psychology
GA CF1OK
UT WOS:000352315800004
PM 24660666
OA Green Accepted
DA 2020-02-16
ER

PT J
AU Cillessen, AHN
   Lansu, TAM
AF Cillessen, Antonius H. N.
   Lansu, Tessa A. M.
TI Stability, Correlates, and Time-Covarying Associations of Peer
   Victimization From Grade 4 to 12
SO JOURNAL OF CLINICAL CHILD AND ADOLESCENT PSYCHOLOGY
LA English
DT Article
ID MIDDLE SCHOOL STUDENTS; BULLY VICTIM PROBLEMS; CHILD RATING-SCALE; EARLY
   ADOLESCENCE; RELATIONAL AGGRESSION; PSYCHOLOGICAL ADJUSTMENT; PHYSICAL
   AGGRESSION; REACTIVE AGGRESSION; GENDER-DIFFERENCES; SOCIAL-ADJUSTMENT
AB The purpose of the study was to examine stability, correlates, and time-covarying associations of peer victimization. The total sample size was 1,206 adolescents (M-age at initial time point=9.74 years, SD=.60; 59.5% White, 21.6% African American, 12.9% Hispanic American, 6% Other/Unknown) followed across 9 yearly waves of data collection from elementary school through middle and high school (Grades 4-12). In each year, peer victimization was assessed with peer nominations; externalizing behavior, peer sociability, and school competence were assessed with teacher ratings; and internalizing behavior was assessed with self-reports. High stability of peer victimization was found across the 9 years of the study. Victimization correlated positively with externalizing and internalizing behaviors and negatively with peer sociability and school competence in the elementary school years, whereas only the association with peer sociability remained significant throughout the middle and high school years. Growth curve modeling showed that victimization, as a time-varying predictor across Grades 4 to 12, significantly predicted the level of each outcome measure at the end of the trajectory, and the rate of change leading up to this end point. Gender differences were found for each of the main results. The results of the current study highlight the importance of developing a long-term dynamic view and understanding of the emergence of peer victimization and its related consequences across childhood and adolescence. Although peer victimization is strongly linked to a variety of adjustment problems in elementary school, these associations seem to become weaker in middle and high school.
C1 [Cillessen, Antonius H. N.; Lansu, Tessa A. M.] Radboud Univ Nijmegen, Inst Behav Sci, NL-6525 HR Nijmegen, Netherlands.
RP Cillessen, AHN (reprint author), Radboud Univ Nijmegen, Inst Behav Sci, Montessorilaan 3, NL-6525 HR Nijmegen, Netherlands.
EM a.cillessen@psych.ru.nl
OI Lansu, Tessa/0000-0003-2419-0315
FU University of Connecticut Research Foundation
FX This research was supported by a grant from the University of
   Connecticut Research Foundation to the first author. We are grateful for
   the students, parents, teachers, and school administrators who made this
   research possible.
NR 82
TC 16
Z9 16
U1 1
U2 26
PU ROUTLEDGE JOURNALS, TAYLOR & FRANCIS LTD
PI ABINGDON
PA 4 PARK SQUARE, MILTON PARK, ABINGDON OX14 4RN, OXFORDSHIRE, ENGLAND
SN 1537-4416
EI 1537-4424
J9 J CLIN CHILD ADOLESC
JI J. Clin. Child Adolesc. Psychol.
PD MAY 4
PY 2015
VL 44
IS 3
SI SI
BP 456
EP 470
DI 10.1080/15374416.2014.958841
PG 15
WC Psychology, Clinical; Psychology, Developmental
SC Psychology
GA CF1OK
UT WOS:000352315800009
PM 25425030
DA 2020-02-16
ER

PT J
AU Yolton, K
   Xu, YY
   Braun, J
   Cecil, K
   Chen, AM
   Lanphear, B
   Khoury, J
   Sucharew, H
AF Yolton, Kimberly
   Xu, Yingying
   Braun, Joseph
   Cecil, Kim
   Chen, Aimin
   Lanphear, Bruce
   Khoury, Jane
   Sucharew, Heidi
TI Gestational exposure to common environmental toxicants and internalizing
   symptoms among school-age children
SO NEUROTOXICOLOGY AND TERATOLOGY
LA English
DT Meeting Abstract
CT 39th Annual Meeting of the Neurobehavioral-Teratology-Society (NBTS) /
   15th Biennial Meeting of the International-Neurotoxicology-Association
   (INA) Held in Conjunction with the 55th Annual Meeting of the
   Teratology-Society
CY JUN 27-JUL 01, 2015
CL Montreal, CANADA
SP Neurobehavioral Teratol Soc, Int Neurotoxicol Assoc, Teratol Soc
C1 [Yolton, Kimberly; Xu, Yingying; Cecil, Kim; Khoury, Jane; Sucharew, Heidi] Cincinnati Childrens Hosp Med Ctr, Cincinnati, OH 45229 USA.
   [Braun, Joseph] Brown Univ, Providence, RI 02912 USA.
   [Yolton, Kimberly; Cecil, Kim; Chen, Aimin; Khoury, Jane; Sucharew, Heidi] Univ Cincinnati, Cincinnati, OH USA.
   [Lanphear, Bruce] Simon Fraser Univ, Vancouver, BC, Canada.
RI Sucharew, Heidi/M-4338-2015
NR 0
TC 0
Z9 0
U1 0
U2 1
PU PERGAMON-ELSEVIER SCIENCE LTD
PI OXFORD
PA THE BOULEVARD, LANGFORD LANE, KIDLINGTON, OXFORD OX5 1GB, ENGLAND
SN 0892-0362
EI 1872-9738
J9 NEUROTOXICOL TERATOL
JI Neurotoxicol. Teratol.
PD MAY-JUN
PY 2015
VL 49
MA NTX49
BP 115
EP 116
DI 10.1016/j.ntt.2015.04.055
PG 2
WC Neurosciences; Toxicology
SC Neurosciences & Neurology; Toxicology
GA CL7HI
UT WOS:000357142700059
DA 2020-02-16
ER

PT J
AU Lane, KL
   Oakes, WP
   Swogger, ED
   Schatschneider, C
   Menzies, HM
   Sanchez, J
AF Lane, Kathleen Lynne
   Oakes, Wendy Peia
   Swogger, Emily D.
   Schatschneider, Christopher
   Menzies, Holly Mariah
   Sanchez, Jeremy
TI Student Risk Screening Scale for Internalizing and Externalizing
   Behaviors: Preliminary Cut Scores to Support Data-Informed Decision
   Making
SO BEHAVIORAL DISORDERS
LA English
DT Article
ID ELEMENTARY; DISORDERS; VALIDITY; CHILDREN; SCHOOL; DEPRESSION;
   PREVALENCE; VALIDATION
AB We report findings of a convergent validity study examining the internalizing subscale (SRSS-15) of the newly adapted Student Risk Screening Scale for Internalizing and Externalizing (SRSS-1E12) with the internalizing subscale of the Teacher Report Form (TRF; Achenbach, 1991) conducted in 13 schools across three states with 195 kindergarten through fifth-grade elementary students. Results of logistic regression and receiver operating characteristics curves suggest the following cut scores for the SRSS-I5: 0-1 low risk, 2-3 moderate risk, and 4-15 high risk for internalizing behavior patterns, relative to the internalizing subscale of the TRF subscale. Limitations and future directions are discussed, along with illustrations of how to use the SRSS-15 scores for decision making in a tiered system of supports.
C1 [Lane, Kathleen Lynne; Swogger, Emily D.] Univ Kansas, Lawrence, KS 66045 USA.
   [Oakes, Wendy Peia; Sanchez, Jeremy] Arizona State Univ, Tempe, AZ 85287 USA.
   [Schatschneider, Christopher] Florida State Univ, Tallahassee, FL 32306 USA.
   [Menzies, Holly Mariah] Calif State Univ Los Angeles, Los Angeles, CA 90032 USA.
RP Lane, KL (reprint author), Univ Kansas, Dept Special Educ, 1122 West Campus Rd,JRP Room 720, Lawrence, KS 66045 USA.
EM Kathleen.Lane@ku.edu
OI Oakes, Wendy/0000-0002-3533-8293
FU School of Education Research Grant from The University of Kansas
FX This project was funded in part by a School of Education Research Grant
   from The University of Kansas: Identifying and supporting K-12 students
   within the context of three-tiered models of prevention to meet
   students' multiple needs: A collaborative effort (2013-2014).
NR 36
TC 13
Z9 13
U1 0
U2 16
PU COUNCIL CHILDREN BEHAVIORAL DISORDERS
PI ARLINGTON
PA COUNCIL EXCEPTIONAL CHILDREN, 1110 NORTH GLEBE RD, ARLINGTON, VA
   22201-5704 USA
SN 0198-7429
EI 2163-5307
J9 BEHAV DISORDERS
JI Behav. Disord.
PD MAY
PY 2015
VL 40
IS 3
BP 159
EP 170
DI 10.17988/0198-7429-40.3.159
PG 12
WC Psychology, Clinical; Education, Special; Psychology, Educational
SC Psychology; Education & Educational Research
GA CL5GU
UT WOS:000356988600001
DA 2020-02-16
ER

PT J
AU Mattison, RE
AF Mattison, Richard E.
TI Comparison of Students with Emotional and/or Behavioral Disorders as
   Classified by Their School Districts
SO BEHAVIORAL DISORDERS
LA English
DT Article
ID SPECIAL-EDUCATION; LEARNING-DISABILITIES; DISTURBANCE; CHILDREN; SCALE;
   ADHD
AB This study of 182 secondary special education students with emotional and/or behavioral disorders investigated their classification by their school districts, in particular how well they were distinguished and represented by their federal categories. The districts used four classification groups (emotional disturbance, other health impairment learning disability, and multiple disabilities), which were then compared on demographics, IQ and achievement scores, and teacher ratings of emotional and behavioral problems. Students in the four groups were significantly different only on IQ and achievement scores, but not on demographics or on emotional or behavioral problems. Criterion-based definitions were developed for the four categories. While showing little differentiation between or within the original categories, the definitions showed that 43% of the students appeared to have multiple disabilities (i.e., complex presentations of emotional/internalizing, behavioral/externalizing, ADHD, and/or learning disabilities). Based on these findings, a potential new special education category was investigated that could enhance the accurate characterization of these students for improved treatment planning, as the current classification process appears inadequate for such students.
C1 [Mattison, Richard E.] Penn State Univ, University Pk, PA 16802 USA.
RP Mattison, RE (reprint author), Penn State Hershey Med Ctr, Psychiat Child, Hershey, PA 17033 USA.
EM rmattison@hmc.psu.edu
NR 35
TC 6
Z9 6
U1 0
U2 5
PU SAGE PUBLICATIONS INC
PI THOUSAND OAKS
PA 2455 TELLER RD, THOUSAND OAKS, CA 91320 USA
SN 0198-7429
EI 2163-5307
J9 BEHAV DISORDERS
JI Behav. Disord.
PD MAY
PY 2015
VL 40
IS 3
BP 196
EP 209
DI 10.17988/0198-7429-40.3.196
PG 14
WC Psychology, Clinical; Education, Special; Psychology, Educational
SC Psychology; Education & Educational Research
GA CL5GU
UT WOS:000356988600004
DA 2020-02-16
ER

PT J
AU Alakortes, J
   Fyrsten, J
   Carter, AS
   Moilanen, IK
   Ebeling, HE
AF Alakortes, Jaana
   Fyrsten, Jenni
   Carter, Alice S.
   Moilanen, Irma K.
   Ebeling, Hanna E.
TI Finnish mothers' and fathers' reports of their boys and girls by using
   the Brief Infant-Toddler Social and Emotional Assessment (BITSEA)
SO INFANT BEHAVIOR & DEVELOPMENT
LA English
DT Article
DE BITSEA; Infant; Toddler; Social-emotional; Behavior problems; Competence
ID MATERNAL DEPRESSIVE SYMPTOMS; MENTAL-HEALTH PROBLEMS; EARLY-CHILDHOOD;
   BEHAVIOR PROBLEMS; 3-YEAR-OLD CHILDREN; PSYCHIATRIC-DISORDERS;
   PRESCHOOL-CHILDREN; CLINICAL VALIDITY; ASSESSMENT ITSEA; PREVALENCE
AB This study investigated maternal and paternal reports about their very young boys and girls on the Brief Infant-Toddler Social and Emotional Assessment (BITSEA). Two samples were recruited through child health centers in Northern Finland. The infant sample consisted of 227 children (112 boys and 115 girls) (mean age 13.0 +/- 1.1 months) and the toddler sample consisted of 208 children (94 boys and 114 girls) (mean age 19.3 +/- 1.4 months). Among the infants, girls obtained higher paternal competence total scores than boys, whereas among the toddlers, both maternal and paternal competence total scores were higher for girls compared to boys. In the problem total scale, boys were scored higher than girls by mothers, but not by fathers, in both age groups. In the externalizing problem domain, maternal scores were higher for boys compared to girls among both samples, whereas paternal scores were significantly higher for boys than for girls only among the infants. Also maternal internalizing problem scores were higher for boys than for girls among the toddlers. Compared to fathers, mothers perceived more social-emotional competencies in toddler boys and girls, as well as more total, externalizing and dysregulation problems in toddler boys. However, significant differences between the maternal and paternal BITSEA ratings were not found among the infants of either sex. The results suggest that sex differences in the social-emotional/behavior domain may be observed by the parents among children as young as 11 to 24 months of age. Our findings highlight the importance of paying attention to probable sex differences when assessing and treating early social-emotional/behavior problems. (C) 2015 Elsevier Inc. All rights reserved.
C1 [Alakortes, Jaana; Fyrsten, Jenni; Moilanen, Irma K.; Ebeling, Hanna E.] Univ Oulu, Inst Clin Med, Dept Child Psychiat, Oulu 90029, Finland.
   [Fyrsten, Jenni; Moilanen, Irma K.; Ebeling, Hanna E.] Oulu Univ Hosp, Clin Child Psychiat, Oulu, Finland.
   [Carter, Alice S.] Univ Massachusetts, Dept Psychol, Boston, MA 02125 USA.
RP Alakortes, J (reprint author), Univ Oulu, Inst Clin Med, Dept Child Psychiat, Box 26, Oulu 90029, Finland.
EM jjalakortes@gmail.com
OI Carter, Alice/0000-0001-9861-1560
FU Alma and K. A. Snellman Foundation, Oulu, Finland; Emil Aaltonen
   Foundation, Finland; Finnish Brain Foundation Terttu Arajarvi Trust,
   Finland; Mannerheim League for Child Welfare (research foundation),
   Finland; Paivikki and Sakari Sohlberg Foundation, Finland; Sigrid
   Juselius Foundation, FinlandSigrid Juselius Foundation; Stockmann
   Foundation, Finland; Thule Institute, University of Oulu, Finland
FX We would like to thank the families and the health care nurses who
   participated in the study. We are very grateful also for statisticians
   Leena Joskitt and Risto Bloigu who gave us advice with data analyses.
   The research project has been supported by grants from The Alma and K.
   A. Snellman Foundation, Oulu, Finland; The Emil Aaltonen Foundation,
   Finland; Finnish Brain Foundation Terttu Arajarvi Trust, Finland; The
   Mannerheim League for Child Welfare (research foundation), Finland; The
   Paivikki and Sakari Sohlberg Foundation, Finland; The Sigrid Juselius
   Foundation, Finland; The Stockmann Foundation, Finland, and The Thule
   Institute, University of Oulu, Finland.
NR 54
TC 5
Z9 5
U1 0
U2 12
PU ELSEVIER SCIENCE INC
PI NEW YORK
PA 360 PARK AVE SOUTH, NEW YORK, NY 10010-1710 USA
SN 0163-6383
EI 1879-0453
J9 INFANT BEHAV DEV
JI Infant Behav. Dev.
PD MAY
PY 2015
VL 39
BP 136
EP 147
DI 10.1016/j.infbeh.2015.02.016
PG 12
WC Psychology, Developmental
SC Psychology
GA CJ3HW
UT WOS:000355375000015
PM 25827263
DA 2020-02-16
ER

PT J
AU Brown, L
   Burns, YR
   Watter, P
   Gibbons, KS
   Gray, PH
AF Brown, Laura
   Burns, Yvonne R.
   Watter, Pauline
   Gibbons, Kristen S.
   Gray, Peter H.
TI Motor performance, postural stability and behaviour of non-disabled
   extremely preterm or extremely low birth weight children at four to five
   years of age
SO EARLY HUMAN DEVELOPMENT
LA English
DT Article
DE Children; Preterm; Neurodevelopment; Motor
ID DEVELOPMENTAL COORDINATION DISORDER; MOVEMENT ASSESSMENT BATTERY;
   INFANTS; BORN; ELBW; CARE
AB Background: Extremely preterm or extremely low birth weight (ELBW) children who are non-disabled and otherwise healthy are at risk of neurodevelopmental impairments. Further understanding of these impairments is needed before commencement of formal education to optimise participation levels at a critical time point for these children.
   Aims: To explore motor co-ordination, postural stability, limb strength and behaviour of non-disabled four to five year old children with a history of extreme prematurity or ELBW.
   Study design: Prospective-descriptive-cohort-study.
   Subjects: 50 children born at less than 28 weeks gestation or who had a birth weight less than 1000 g with minimal/mild motor impairments and no significant neurological/cognitive impairments.
   Outcome measures: Movement Assessment Battery for Children second-edition (MABC-2), single leg stance test (SLS), lateral reach test, standing long jump test and Child Behaviour Checklist for preschool children (CBCL).
   Results: The mean percentile rank of the extremely preterm or ELBW sample on MABC-2 was 31% (SD 23%). SLS right (mean +/- SD; 4.6 +/- 2.5 s) and lateral reach to the right (10.0 +/- 3.9 cm) were slightly stronger than SLS left (4.4 +/- 33 s) and lateral reach left (9.9 +/- 35 cm). The average for standing long jump was 71.6 cm (SD 21.0 cm). All participants were classified as 'normal' on CBCL syndrome scale scores, internalizing and externalizing syndrome T scores and total problem T score.
   Conclusions: This sample of non-disabled extremely preterm or ELBW children performed in the lower range of normal. These children continue to be at risk of impairments, therefore, ongoing monitoring and tailored intervention may optimise development. (C) 2015 Elsevier Ireland Ltd. All rights reserved.
C1 [Brown, Laura; Burns, Yvonne R.; Gray, Peter H.] Mater Mothers Hosp, Growth & Dev Unit, South Brisbane, Qld 4101, Australia.
   [Brown, Laura; Burns, Yvonne R.; Watter, Pauline] Univ Queensland, St Lucia, Qld 4072, Australia.
   [Gibbons, Kristen S.; Gray, Peter H.] Univ Queensland, Mater Res Inst, South Brisbane, Qld 4101, Australia.
RP Brown, L (reprint author), Mater Mothers Hosp, Growth & Dev Unit, Raymond Terrace, South Brisbane, Qld 4101, Australia.
EM laura.brown@sesiahs.health.nsw.gov.au
RI Gray, Peter H/A-1425-2008
OI Gray, Peter H/0000-0002-2725-7709; Brown, Laura/0000-0003-3422-6318
FU Mater Foundation, Brisbane, Queensland, Australia
FX Mater Foundation, Brisbane, Queensland, Australia.
NR 45
TC 16
Z9 17
U1 1
U2 26
PU ELSEVIER IRELAND LTD
PI CLARE
PA ELSEVIER HOUSE, BROOKVALE PLAZA, EAST PARK SHANNON, CO, CLARE, 00000,
   IRELAND
SN 0378-3782
EI 1872-6232
J9 EARLY HUM DEV
JI Early Hum. Dev.
PD MAY
PY 2015
VL 91
IS 5
BP 309
EP 315
DI 10.1016/j.earlhumdev.2015.03.003
PG 7
WC Obstetrics & Gynecology; Pediatrics
SC Obstetrics & Gynecology; Pediatrics
GA CI8OB
UT WOS:000355030500004
PM 25841102
DA 2020-02-16
ER

PT J
AU Limbers, CA
   Young, D
   Bryant, W
   Stephen, M
AF Limbers, Christine A.
   Young, Danielle
   Bryant, William
   Stephen, Matthew
TI Associations between family religious practices,
   internalizing/externalizing behaviors, and body mass index in obese
   youth
SO INTERNATIONAL JOURNAL OF PSYCHIATRY IN MEDICINE
LA English
DT Article
DE Religion; childhood obesity; family; internalizing; externalizing
ID CARDIOVASCULAR RISK-FACTORS; OVERWEIGHT CHILDREN; PEDIATRIC OBESITY;
   ADOLESCENTS; WEIGHT; PREVALENCE; PROGRAM; TRIAL; INTERVENTION
AB The objective of the present study was to assess the associations among family religious practices, internalizing/externalizing behaviors, and body mass index in a sample of severely obese youth referred to an outpatient pediatric endocrinology clinic. The sample consisted of 43 obese youth (body mass index>95th percentile) aged 6-16 years (mean age=12.67 years). Approximately 93% of families endorsed their religious faith as Christian or Catholic. Parents of youth were administered a demographic questionnaire, religiosity questionnaire, and the Child Behavior Checklist. Three multiple linear regression models were examined with body mass index percentile, Child Behavior Checklist Internalizing Scale, and Child Behavior Checklist Externalizing Scale as outcome variables. A parent endorsing greater importance of religious faith in shaping family life was associated with lower child body mass index percentile (p<0.05) in the present sample. Greater family attendance at religious services was associated with higher child body mass index percentile (p<0.05). Our data suggest that church-based interventions may be one viable option for the delivery of lifestyle interventions in families of youth with severe obesity.
C1 [Limbers, Christine A.; Young, Danielle] Baylor Univ, Dept Psychol & Neurosci, Waco, TX 76798 USA.
   [Bryant, William; Stephen, Matthew] Texas A&M Univ, Coll Med, McLane Childrens Hosp Scott & White, Div Pediat Endocrinol, College Stn, TX 77843 USA.
RP Limbers, CA (reprint author), Baylor Univ, Dept Psychol & Neurosci, One Bear Pl 97334, Waco, TX 76798 USA.
EM Christine_Limbers@baylor.edu
NR 54
TC 3
Z9 3
U1 0
U2 13
PU SAGE PUBLICATIONS INC
PI THOUSAND OAKS
PA 2455 TELLER RD, THOUSAND OAKS, CA 91320 USA
SN 0091-2174
EI 1541-3527
J9 INT J PSYCHIAT MED
JI Int. J. Psychiatr. Med.
PD MAY
PY 2015
VL 49
IS 3
BP 215
EP 226
DI 10.1177/0091217415582191
PG 12
WC Psychiatry
SC Psychiatry
GA CI6KI
UT WOS:000354867500006
PM 25921774
DA 2020-02-16
ER

PT J
AU Decaluwe, B
   Jacobson, SW
   Poirier, MA
   Forget-Dubois, N
   Jacobson, JL
   Muckle, G
AF Decaluwe, Beatrice
   Jacobson, Sandra W.
   Poirier, Marie-Andree
   Forget-Dubois, Nadine
   Jacobson, Joseph L.
   Muckle, Gina
TI Impact of Inuit Customary Adoption on Behavioral Problems in School-Age
   Inuit Children
SO AMERICAN JOURNAL OF ORTHOPSYCHIATRY
LA English
DT Article
DE customary adoption; Inuit children; behavior problems; disruptive
   behaviors; attention problems
ID EXTERNALIZING BEHAVIOR; LEAD-EXPOSURE; RISK; ADOLESCENTS; ADJUSTMENT;
   PREDICTORS; ADOPTEES; OUTCOMES
AB A large proportion of Inuit children in Arctic Quebec are adopted in accordance with traditional Inuit customs. In contrast to adoptions in Southern Canada and the United States, the child is adopted at birth and by a close family member; he or she knows who his or her biological parents are, and will typically have contact with them. Studies of other populations have reported an increased incidence of behavior problems in adopted compared with nonadopted children. This study examined the actual extent of the increase in the number of behavior problems seen in Inuit children adopted in accordance with traditional customs. In a prospective longitudinal study conducted in the Canadian Arctic (n = 46 adopted and 231 nonadopted children), prenatal and familial variables were documented at birth and at school age (M = 11.3 years). Behavior problems were assessed on the Teacher Report Form of the Child Behavior Checklist. Adopted children lived in more economically disadvantaged families, but their caregivers were less prone to depression, domestic violence, or alcohol abuse compared with those of the nonadopted children. The adoption status was not related to the teacher's report of attention problems, externalizing or internalizing behaviors, after controlling for confounders. Despite less favorable socioeconomic circumstances, a higher extent of behavioral problems was not seen at school age in Inuit children adopted at birth by a family member. Psychosocial stressors associated with adoption are more likely to be responsible for an association with higher levels of childhood behavior problems rather than adoption per se.
C1 [Decaluwe, Beatrice; Forget-Dubois, Nadine; Muckle, Gina] Univ Laval, Sch Psychol, Quebec City, PQ G1V 0A6, Canada.
   [Decaluwe, Beatrice; Forget-Dubois, Nadine; Muckle, Gina] CHU Quebec, Res Ctr, Populat Hlth & Optimal Hlth Practices Res Unit, Quebec City, PQ, Canada.
   [Jacobson, Sandra W.; Jacobson, Joseph L.] Wayne State Univ, Sch Med, Dept Psychiat & Behav Neurosci, Detroit, MI 48202 USA.
   [Poirier, Marie-Andree] Univ Montreal, Sch Social Serv, Montreal, PQ H3C 3J7, Canada.
RP Muckle, G (reprint author), Univ Laval, Sch Psychol, Pavillon Felix Antoine Savard, Quebec City, PQ G1V 0A6, Canada.
EM gina.muckle@psy.ulaval.ca
RI Forget-Dubois, Nadine/A-4811-2013
OI Forget-Dubois, Nadine/0000-0002-4285-3293
FU National Institute of Environmental Health Sciences/NIHUnited States
   Department of Health & Human ServicesNational Institutes of Health (NIH)
   - USANIH National Institute of Environmental Health Sciences (NIEHS)
   [R01-ES007902]; Northern Contaminants Program, Indian and Northern
   Affairs Canada; Joseph Young, Sr. Fund from the State of Michigan;
   Public Health Direction of the Nunavik Regional Board of Health and
   Social Services; Social Sciences and Humanities Research Council of
   CanadaSocial Sciences and Humanities Research Council of Canada (SSHRC)
FX This study was supported by grants from the National Institute of
   Environmental Health Sciences/NIH (R01-ES007902 to JLJ); Northern
   Contaminants Program, Indian and Northern Affairs Canada (to GM); Joseph
   Young, Sr. Fund from the State of Michigan (to SWJ); Public Health
   Direction of the Nunavik Regional Board of Health and Social Services
   (to GM); Social Sciences and Humanities Research Council of Canada (to
   BD). We are grateful to the Nunavik population and to the people who
   have contributed to this study: R. Sun, L. Roy, B. Tuttle, J. Varin, J.
   Gagnon, S. Fraser, A. Pov, and N. Dodge.
NR 47
TC 1
Z9 1
U1 0
U2 9
PU AMER PSYCHOLOGICAL ASSOC
PI WASHINGTON
PA 750 FIRST ST NE, WASHINGTON, DC 20002-4242 USA
SN 0002-9432
EI 1939-0025
J9 AM J ORTHOPSYCHIAT
JI Am. J. Orthopsychiatr.
PD MAY
PY 2015
VL 85
IS 3
BP 250
EP 258
DI 10.1037/ort0000071
PG 9
WC Psychiatry; Social Work
SC Psychiatry; Social Work
GA CI2WO
UT WOS:000354608600010
PM 25985112
OA Green Accepted
DA 2020-02-16
ER

PT J
AU Bountress, K
   Chassin, L
AF Bountress, Kaitlin
   Chassin, Laurie
TI Risk for Behavior Problems in Children of Parents With Substance Use
   Disorders
SO AMERICAN JOURNAL OF ORTHOPSYCHIATRY
LA English
DT Article
DE parent substance use disorders; child externalizing behavior problems;
   child internalizing behavior problems; parenting
ID EXTERNALIZING DISORDERS; MATERNAL DEPRESSION; COMMUNITY SAMPLE;
   TRANSMISSION; SYMPTOMS; PSYCHOPATHOLOGY; CHILDHOOD; ALCOHOL; FAMILY;
   HERITABILITY
AB Using a high-risk community sample (N = 567), the current study examined risk for externalizing and internalizing problems in the children of parents with recovered and current substance use disorders (SUDs). This study also tested whether parenting mediated the relations between these variables. Results suggest that children of parents with current diagnoses were at elevated risk for externalizing and internalizing problems, but children of parents with recovered diagnoses were only at risk for externalizing problems. Perceived parental consistency of support mediated the relations between parent current SUD and child externalizing and internalizing problems. Disruption of the home environment may in part explain why children of parents with SUDs are at risk for externalizing and internalizing problems. However, even after parent SUD has remitted, children remain at risk for externalizing problems, suggesting multiple mechanisms by which parents confer risk for psychopathology.
C1 [Bountress, Kaitlin; Chassin, Laurie] Arizona State Univ, Dept Psychol, Tempe, AZ 85287 USA.
RP Bountress, K (reprint author), Arizona State Univ, Dept Psychol, 950 South McAllister,POB 871104, Tempe, AZ 85287 USA.
EM kbountre@asu.edu
FU National Institute on Alcohol Abuse and Alcoholism (NIAAA)United States
   Department of Health & Human ServicesNational Institutes of Health (NIH)
   - USANIH National Institute on Alcohol Abuse & Alcoholism (NIAAA)
   [AA016213, 1F31AA021612-01]; National Institute of Mental Health
   (NIMH)United States Department of Health & Human ServicesNational
   Institutes of Health (NIH) - USANIH National Institute of Mental Health
   (NIMH) [T32 MH018387]
FX This work was supported by the National Institute on Alcohol Abuse and
   Alcoholism (NIAAA) under Grants AA016213 and 1F31AA021612-01 and the
   National Institute of Mental Health (NIMH) under Grant T32 MH018387.
NR 48
TC 15
Z9 15
U1 0
U2 12
PU AMER PSYCHOLOGICAL ASSOC
PI WASHINGTON
PA 750 FIRST ST NE, WASHINGTON, DC 20002-4242 USA
SN 0002-9432
EI 1939-0025
J9 AM J ORTHOPSYCHIAT
JI Am. J. Orthopsychiatr.
PD MAY
PY 2015
VL 85
IS 3
BP 275
EP 286
DI 10.1037/ort0000063
PG 12
WC Psychiatry; Social Work
SC Psychiatry; Social Work
GA CI2WO
UT WOS:000354608600012
PM 25985113
OA Green Accepted
DA 2020-02-16
ER

PT J
AU Harkness, KL
   Bagby, RM
   Stewart, JG
   Larocque, CL
   Mazurka, R
   Strauss, JS
   Ravindran, A
   Rector, NA
   Wynne-Edwards, KE
   Kennedy, JL
AF Harkness, Kate L.
   Bagby, R. Michael
   Stewart, Jeremy G.
   Larocque, Cherie L.
   Mazurka, Raegan
   Strauss, John S.
   Ravindran, Arun
   Rector, Neil A.
   Wynne-Edwards, Katherine E.
   Kennedy, James L.
TI Childhood Emotional and Sexual Maltreatment Moderate the Relation of the
   Serotonin Transporter Gene to Stress Generation
SO JOURNAL OF ABNORMAL PSYCHOLOGY
LA English
DT Article
DE serotonin transporter gene; child maltreatment; stress generation;
   depression; stressful life events
ID MAJOR DEPRESSIVE DISORDER; LIFE EVENTS; INTERGENERATIONAL TRANSMISSION;
   COGNITIVE VULNERABILITY; ENVIRONMENT INTERACTION; INTERNALIZING
   SYMPTOMS; POLYMORPHISM 5-HTTLPR; DOPAMINE-D4 RECEPTOR; ABUSE CECA;
   METAANALYSIS
AB Emerging evidence suggests that the tendency to generate stressful life events may be, at least in part, genetically determined. However, the role of the early environment in shaping responses to later stressors is crucial to fully specifying biogenetic models of stress generation. The current study examined the moderating role of childhood emotional, physical, and sexual maltreatment on the relation of the serotonin-transporter-linked promoter region (5-HTTLPR) polymorphism of the serotonin transporter gene to proximal independent, dependent, and dependent-interpersonal life events. This question was tested in a cross-sectional community sample of 297 adolescents and young adults. Childhood maltreatment history and proximal life events were assessed with state-of-the-art interviews that provide independent and standardized ratings of the environmental context. Consistent with the stress generation hypothesis, individuals with the risk s-allele of the serotonin transporter gene reported significantly higher rates of dependent and dependent-interpersonal life events than those homozygous for the l-allele, but only in the context of a history of maternal emotional maltreatment or sexual maltreatment. Neither serotonin transporter gene polymorphisms or childhood maltreatment, or their interaction, were associated with reports of independent life events. The current results demonstrate the importance of considering specificity in the early environmental context when examining the relation of genetic factors to the generation of proximal stress.
C1 [Harkness, Kate L.; Stewart, Jeremy G.; Larocque, Cherie L.; Mazurka, Raegan] Queens Univ, Dept Psychol, Kingston, ON K7L 3N6, Canada.
   [Bagby, R. Michael] Univ Toronto, Dept Psychol, Toronto, ON M5S 1A1, Canada.
   [Strauss, John S.; Ravindran, Arun; Kennedy, James L.] Univ Toronto, Dept Psychiat, Ctr Addict & Mental Hlth, Toronto, ON M5S 1A1, Canada.
   [Rector, Neil A.] Univ Toronto, Dept Psychiat, Sunnybrook Hlth Sci Ctr, Toronto, ON M5S 1A1, Canada.
   [Wynne-Edwards, Katherine E.] Univ Calgary, Fac Vet Med, Calgary, AB T2N 1N4, Canada.
RP Harkness, KL (reprint author), Queens Univ, Dept Psychol, Kingston, ON K7L 3N6, Canada.
EM harkness@queensu.ca
RI Wynne-Edwards, Katherine/P-2326-2019
OI Wynne-Edwards, Katherine/0000-0002-2944-4516; Harkness,
   Kate/0000-0002-0319-8994
FU Canadian Institutes of Health ResearchCanadian Institutes of Health
   Research (CIHR) [MOP-79320]; Ontario Mental Health Foundation;
   Bombardier
FX This study was supported by grants from the Canadian Institutes of
   Health Research (Grant MOP-79320), the Ontario Mental Health Foundation,
   and Bombardier. We thank Natalie Freeman for providing the genetic
   assays, and Susan Dickens, Jordan Theriault, and Monica Haberl for help
   with participant recruitment and database management.
NR 85
TC 15
Z9 15
U1 0
U2 20
PU AMER PSYCHOLOGICAL ASSOC
PI WASHINGTON
PA 750 FIRST ST NE, WASHINGTON, DC 20002-4242 USA
SN 0021-843X
EI 1939-1846
J9 J ABNORM PSYCHOL
JI J. Abnorm. Psychol.
PD MAY
PY 2015
VL 124
IS 2
BP 275
EP 287
DI 10.1037/abn0000034
PG 13
WC Psychology, Clinical; Psychiatry
SC Psychology; Psychiatry
GA CH8WP
UT WOS:000354317100005
PM 25643203
DA 2020-02-16
ER

PT J
AU Boege, I
   Mayer, L
   Muche, R
   Corpus, N
   Schepker, R
   Fegert, JM
AF Boege, Isabel
   Mayer, Lucia
   Muche, Rainer
   Corpus, Nicole
   Schepker, Renate
   Fegert, Joerg M.
TI Home treatment - especially effective among boys with externalizing
   disorders? Age- and sex-specific effectiveness of home treatment for
   internalizing and externalizing disorders
SO ZEITSCHRIFT FUR KINDER-UND JUGENDPSYCHIATRIE UND PSYCHOTHERAPIE
LA German
DT Article
DE Home treatment; treatment-effectiveness; children and adolescents;
   externalizing disorders; inpatient care
ID NATION OUTCOME SCALES; PSYCHOSOCIAL TREATMENTS; MENTAL-DISORDERS;
   CHILDREN; ADOLESCENTS; HEALTH; IMPAIRMENT; PREVALENCE; THERAPY
AB Objective: Indications for home treatment for specific diagnoses in child and adolescent psychiatry have not yet been evaluated. Method: In a recent intervention study (primary outcome: length of stay), 92 patients aged 5 to 17 years were randomized into an intervention group (early discharge followed by home treatment in combination with inpatient treatment, where needed) and a control group (regular length inpatient treatment). The aim of this explorative analysis was to retrieve additional information on "what works for whom." Outcome parameters were as follows: Children's Global Assessment Scale (CGAS), Health of the Nation Outcome Scales for Children and Adolescents (HoNOSCA), Strengths and Difficulties Questionnaire (SDQ) and Columbia Impairment Scale (CIS) at T1 (within 14 days after intake), T2 (end of treatment) and T3 (empty set 8.4-month follow-up). Multiple regression was used to investigate the association between diagnoses, treatment setting, age, sex, and improvement in both groups. Results: In children externalizing disorders were predominant, whereas in adolescents internalizing disorders were prominent. Patients improved equally under both types of treatment. Home treatment, however, was rated by the patients to be significantly more effective in adolescents (SDQ p =.017), boys (CIS p =.009, SDQp <.001), and with externalizing disorders (SDQp =.005). Conclusions: Home treatment may be considered an alternative to inpatient treatment, especially in boys with externalizing disorders.
C1 [Boege, Isabel; Corpus, Nicole; Schepker, Renate] Univ Ulm, Akad Lehrkrankenhaus, ZfP Sudwurttemberg, D-88212 Ravensburg, Germany.
   [Mayer, Lucia; Fegert, Joerg M.] Univ Ulm, Kinder & Jugendpsychiat, D-89069 Ulm, Germany.
   [Muche, Rainer] Univ Ulm, Inst Epidemiol & Med Biometrie, D-89069 Ulm, Germany.
RP Boege, I (reprint author), Univ Ulm, Akad Lehrkrankenhaus, Weingartshoferst 2, D-88212 Ravensburg, Germany.
EM isabel.boege@zfp-zentrum.de
NR 30
TC 1
Z9 1
U1 0
U2 13
PU VERLAG HANS HUBER
PI BERN 9
PA LANGGASS-STRASSE 76, CH-3000 BERN 9, SWITZERLAND
SN 1422-4917
EI 1664-2880
J9 Z KINDER JUG-PSYCH
JI Z. Kinder-und Jugendpsy. Psychother.
PD MAY
PY 2015
VL 43
IS 3
BP 161
EP 171
DI 10.1024/1422-4917/a000351
PG 11
WC Psychiatry
SC Psychiatry
GA CI2OK
UT WOS:000354586700002
PM 26098004
DA 2020-02-16
ER

PT J
AU Skripkauskaite, S
   Hawk, ST
   Branje, SJT
   Koot, HM
   van Lier, PAC
   Meeus, W
AF Skripkauskaite, Simona
   Hawk, Skyler T.
   Branje, Susan J. T.
   Koot, Hans M.
   van Lier, Pol A. C.
   Meeus, Wim
TI Reactive and Proactive Aggression: Differential Links With Emotion
   Regulation Difficulties, Maternal Criticism in Adolescence
SO AGGRESSIVE BEHAVIOR
LA English
DT Article
DE adolescents; longitudinal; maternal criticism; emotion regulation;
   reactive/proactive aggression
ID CHILDRENS NEGATIVE EMOTIONS; EXPRESSED EMOTION; BEHAVIOR PROBLEMS;
   RELATIONSHIP QUALITY; DEVELOPMENTAL PERSPECTIVE; RELATIONAL AGGRESSION;
   MEDIATION ANALYSIS; SOCIAL COMPETENCE; PARENTS REACTIONS; CONDUCT
   PROBLEMS
AB Proactive and reactive functions of aggression are thought to manifest through different familial and emotional processes, even though they often co-occur. We investigated direct and indirect pathways through which maternal criticism and emotion regulation (ER) difficulties relate to reactive and proactive aggression in adolescence. Further, we examined how maternal criticism and emotion dysregulation interrelate, both concurrently and over time. Participants were 482 Dutch adolescents (M = 15.03, SD = 0.45, 57% boys) who self-reported on their ER difficulties, perceived maternal criticism, and reactive/proactive aggression. Cross-lagged panel modeling across four annual measurements revealed direct bidirectional links over time between maternal criticism and emotion dysregulation. Positive links over time from maternal criticism to proactive (but not reactive) aggression were also present. Emotion dysregulation and proactive aggression were linked only indirectly via maternal criticism. Gender did not significantly moderate these links. By revealing differential developmental pathways involving adolescents' ER and maternal criticism, the present study offers support for the dual function model of aggression. (C) 2015 Wiley Periodicals, Inc.
C1 [Skripkauskaite, Simona; Hawk, Skyler T.; Branje, Susan J. T.; Meeus, Wim] Univ Utrecht, Dept Youth & Family, Utrecht, Netherlands.
   [Koot, Hans M.; van Lier, Pol A. C.] Vrije Univ Amsterdam, Dept Dev Psychol, Amsterdam, Netherlands.
   [Meeus, Wim] Tilburg Univ, Dept Dev Psychol, NL-5000 LE Tilburg, Netherlands.
RP Skripkauskaite, S (reprint author), Univ Roehampton, Dept Psychol, Whitelands Coll, Holybourne Ave, London SW15 4JD, England.
EM skripkas@roehampton.ac.uk
RI Skripkauskaite, Simona/J-8335-2019; Branje, Susan/A-7813-2010; Meeus,
   Wim/H-8099-2013
OI Skripkauskaite, Simona/0000-0002-7501-4111; Branje,
   Susan/0000-0002-9999-5313; 
NR 77
TC 17
Z9 17
U1 0
U2 33
PU WILEY
PI HOBOKEN
PA 111 RIVER ST, HOBOKEN 07030-5774, NJ USA
SN 0096-140X
EI 1098-2337
J9 AGGRESSIVE BEHAV
JI Aggressive Behav.
PD MAY-JUN
PY 2015
VL 41
IS 3
BP 214
EP 226
DI 10.1002/ab.21583
PG 13
WC Behavioral Sciences; Psychology, Multidisciplinary
SC Behavioral Sciences; Psychology
GA CH4XK
UT WOS:000354036600002
PM 25735840
OA Green Published
DA 2020-02-16
ER

PT J
AU Cardonick, EH
   Gringlas, MB
   Hunter, K
   Greenspan, J
AF Cardonick, Elyce H.
   Gringlas, Marcy B.
   Hunter, Krystal
   Greenspan, Jay
TI Development of children born to mothers with cancer during pregnancy:
   comparing in utero chemotherapy-exposed children with nonexposed
   controls
SO AMERICAN JOURNAL OF OBSTETRICS AND GYNECOLOGY
LA English
DT Article
DE cancer; chemotherapy; child development; pregnancy
ID BREAST-CANCER; BEHAVIORAL-PROBLEMS; OUTCOMES
AB OBJECTIVE: Cancer is diagnosed in approximately 1 per 1000 pregnant women. Lifesaving cancer therapy given to the mother during pregnancy appears in conflict with the interest of the developing fetus. Often, termination of pregnancy is suggested but has not been proven in any type of cancer to improve maternal prognosis, while very few studies have documented the long-term effects of in utero chemotherapy exposure on child outcome. To counsel patients about the risk of continuing a pregnancy while undergoing cancer treatment, we performed developmental testing to provide more detailed follow-up on children exposed in utero to chemotherapy.
   STUDY DESIGN: Mother-infant pairs, enrolled in the Cancer and Pregnancy Registry, were offered developmental testing for children who were >= 18 months of age. Based on age, the Bayley Scales of Infant Development-Third Edition, the Wechsler Preschool and Primary Scale of Intelligence-Revised, the Wechsler Intelligence Scale for Children, Third Edition, or the Wechsler Individual Achievement Test was administered. All parents or primary caregivers completed the Child Behavior Checklist, a parent questionnaire to assess behavior and emotional issues. Results of children exposed to chemotherapy before delivery were compared with children whose mothers were also diagnosed with cancer during pregnancy but did not receive chemotherapy before delivery.
   RESULTS: No significant differences were noted in cognitive skills, academic achievement, or behavioral competence between the chemotherapy-exposed group and the unexposed children. Of children, 95% scored within normal limits on cognitive assessments; 71% and 79% of children demonstrated at or above age equivalency in mathematics and reading scores, respectively; and 79% of children scored within normal limits on measures of behavior. Older children had significantly higher rates of internalizing behavior problems.
   CONCLUSION: We could not demonstrate a significant difference in cognitive ability, school performance, or behavioral competence for children exposed to chemotherapy in utero compared with nonexposed controls. The majority of these children scored within normal limits on all developmental measures. Premature birth was more prevalent in the chemotherapy-exposed group yet did not predict developmental outcome. Older children in the sample demonstrated higher rates of internalizing behavior problems.
C1 [Cardonick, Elyce H.] Univ Med & Dent New Jersey, Cooper Hosp, Dept Obstet & Gynecol, Camden, NJ 08103 USA.
   [Hunter, Krystal] Univ Med & Dent New Jersey, Cooper Hosp, Dept Res, Div Biostat, Camden, NJ 08103 USA.
   [Gringlas, Marcy B.; Greenspan, Jay] Nemours Alfred I duPont Hosp Children, Dept Pediat, Div Neonatol, Wilmington, DE USA.
RP Cardonick, EH (reprint author), Univ Med & Dent New Jersey, Cooper Hosp, Dept Obstet & Gynecol, Camden, NJ 08103 USA.
EM Cardonick-elyce@cooperhealth.edu
FU Cooper Cancer Institute [2620, 2606]
FX Funding was provided by Cooper Cancer Institute grant numbers 2620 and
   2606 (E.H.C.).
NR 14
TC 43
Z9 45
U1 8
U2 15
PU MOSBY-ELSEVIER
PI NEW YORK
PA 360 PARK AVENUE SOUTH, NEW YORK, NY 10010-1710 USA
SN 0002-9378
EI 1097-6868
J9 AM J OBSTET GYNECOL
JI Am. J. Obstet. Gynecol.
PD MAY
PY 2015
VL 212
IS 5
AR 658.e1
DI 10.1016/j.ajog.2014.11.032
PG 8
WC Obstetrics & Gynecology
SC Obstetrics & Gynecology
GA CG8XH
UT WOS:000353598500031
PM 25434835
DA 2020-02-16
ER

PT J
AU Corley, RP
   Beltz, AM
   Wadsworth, SJ
   Berenbaum, SA
AF Corley, Robin P.
   Beltz, Adriene M.
   Wadsworth, Sally J.
   Berenbaum, Sheri A.
TI Genetic Influences on Pubertal Development and Links to Behavior
   Problems
SO BEHAVIOR GENETICS
LA English
DT Article
DE Pubertal timing; Pubertal tempo; Gonadarche; Adrenarche; Behavior
   problems
ID DISORDERED EATING ATTITUDES; INDIVIDUAL-DIFFERENCES;
   ENVIRONMENTAL-INFLUENCES; SALIVARY TESTOSTERONE; ADOLESCENCE; GIRLS;
   TEMPO; PSYCHOPATHOLOGY; WOMEN; TWINS
AB Genetic influences on adolescent psychological development are likely to be mediated and moderated by pubertal hormones. Combining genetic analyses with advanced models of pubertal development, we extended work on the measurement and psychological significance of puberty. We examined how genetic and environmental influences on puberty vary by the way that development is described (logistic versus linear models versus traditional methods) and the different aspects of puberty (adrenarche vs. gonadarche), and how genes and environment contribute to the covariation between different descriptions and aspects of puberty, and between pubertal development and behavior problems (substance use, age at sexual initiation). We also considered how puberty moderated the heritability of psychological outcomes (internalizing and externalizing problems), and sex differences. Participants from the Colorado Longitudinal Twin Study (403 girls, 395 boys) reported their pubertal development annually from ages 9 through 15; they and their parents reported their behavior in mid-to-late adolescence. There was a large genetic contribution to pubertal timing for both sexes no matter how it was measured, but findings for pubertal tempo varied by method. Genetic covariation accounted for most of the phenotypic correlations among different indicators of pubertal timing, and between pubertal timing and psychological outcome. We consider the implications of our results for understanding how pubertal hormones mediate or moderate genetic and environmental influences on psychological development.
C1 [Corley, Robin P.; Wadsworth, Sally J.] Univ Colorado, Inst Behav Genet, Boulder, CO 80309 USA.
   [Beltz, Adriene M.; Berenbaum, Sheri A.] Penn State Univ, Dept Psychol, State Coll, PA 16802 USA.
   [Beltz, Adriene M.] Penn State Univ, Dept Human Dev & Family Studies, State Coll, PA 16802 USA.
   [Berenbaum, Sheri A.] Penn State Univ, Dept Pediat, State Coll, PA 16802 USA.
RP Corley, RP (reprint author), Univ Colorado, Inst Behav Genet, Campus Box 447, Boulder, CO 80309 USA.
EM robin.corley@colorado.edu
OI Beltz, Adriene/0000-0001-5754-8083
FU National Institutes of HealthUnited States Department of Health & Human
   ServicesNational Institutes of Health (NIH) - USA [HD010333, HD036773,
   DA011015]
FX The research reported here was supported by Grants from the National
   Institutes of Health, HD010333, HD036773, and DA011015. We thank
   Sally-Ann Rhea for overseeing the data collection and management, Brett
   Haberstick for assistance with genetic analyses, and Michael Stallings
   and Josh Bricker for input on assessment of psychological outcomes.
NR 59
TC 6
Z9 6
U1 1
U2 15
PU SPRINGER
PI NEW YORK
PA 233 SPRING ST, NEW YORK, NY 10013 USA
SN 0001-8244
EI 1573-3297
J9 BEHAV GENET
JI Behav. Genet.
PD MAY
PY 2015
VL 45
IS 3
SI SI
BP 294
EP 312
DI 10.1007/s10519-015-9719-5
PG 19
WC Behavioral Sciences; Genetics & Heredity; Psychology, Multidisciplinary
SC Behavioral Sciences; Genetics & Heredity; Psychology
GA CH6BL
UT WOS:000354120500004
PM 25903988
OA Green Accepted
DA 2020-02-16
ER

PT J
AU Donovan, CL
   Cobham, V
   Waters, AM
   Occhipinti, S
AF Donovan, Caroline L.
   Cobham, Vanessa
   Waters, Allison M.
   Occhipinti, Stefano
TI Intensive Group-Based CBT for Child Social Phobia: A Pilot Study
SO BEHAVIOR THERAPY
LA English
DT Article
DE child psychopathology; social phobia; cognitive behavioral therapy;
   anxiety; treatment
ID COGNITIVE-BEHAVIORAL INTERVENTION; ANXIETY INVENTORY; GLOBAL ASSESSMENT;
   PSYCHOMETRIC PROPERTIES; DEPRESSION INVENTORY; PARENTAL ANXIETY; SCALE;
   ADOLESCENTS; THERAPY; DISORDERS
AB Although CBT has proven efficacious in the treatment of child social phobia (SP), most children do not present for treatment and child SP may be less responsive to treatment than other anxiety disorders. Intensive, group-based, SP-specific CBT may improve the efficacy of, and access to, treatment for child SP. The aim of this study was to provide a preliminary examination of such a program.
   Forty Australian children aged 7-12 years (15 male and 25 female) were allocated into treatment and waitlist groups. Clinical interviews to determine diagnostic status were conducted prior to treatment, following treatment and at 6-month follow-up. Parent and child questionnaire measures of child anxiety symptoms, internalizing symptoms, depression, social skills, social competence, and parental social anxiety were administered at the same time points. Treatment was delivered in 4 separate 3-hour sessions conducted over 3 consecutive weekends.
   At postassessment, 52.4% of children in the treatment group and 15.8% of children in the waitlist group were free of their SP diagnosis. At postassessment, compared to waitlist children, treatment group children demonstrated a greater drop in clinical severity, a greater increase in overall functioning, and held fewer clinical diagnoses. Treatment group children also reported a greater reduction in SP symptoms compared to waitlist children, and treatment group parents reported a greater reduction in child internalizing and anxiety symptoms, a greater increase in child social competence, and a greater decrease in parental SP symptoms, compared to parents of children in the waitlist group. By 6-month follow-up, 76.9% of the treatment group were free of their SP diagnosis and gains on all other measures were maintained.
   The results of this study are encouraging, and suggest that brief, intensive, group CBT for children with social anxiety is beneficial for many youngsters.
C1 [Donovan, Caroline L.; Cobham, Vanessa; Waters, Allison M.; Occhipinti, Stefano] Griffith Univ, Mt Gravatt, Qld 4122, Australia.
   [Cobham, Vanessa] Mater Res Inst, Brisbane, Qld, Australia.
RP Donovan, CL (reprint author), Griffith Univ, Sch Appl Psychol & Behav Basis Hlth, Mt Gravatt Campus, Mt Gravatt, Qld 4122, Australia.
EM c.donovan@griffith.edu.au
RI Occhipinti, Stefano/G-3361-2015
OI Occhipinti, Stefano/0000-0002-2558-0609; Donovan,
   Caroline/0000-0001-6380-635X; Waters, Allison/0000-0003-2453-793X
FU Griffith UniversityGriffith University
FX The authors would like to thank Griffith University who funded this
   research under their New Researcher Grant Scheme. The sponsors were not
   involved in data collection, analysis or interpretation; the writing of
   the report; or the decision to submit the article for publication.
NR 63
TC 17
Z9 17
U1 0
U2 23
PU ELSEVIER INC
PI SAN DIEGO
PA 525 B STREET, STE 1900, SAN DIEGO, CA 92101-4495 USA
SN 0005-7894
EI 1878-1888
J9 BEHAV THER
JI Behav. Therapy
PD MAY
PY 2015
VL 46
IS 3
BP 350
EP 364
DI 10.1016/j.beth.2014.12.005
PG 15
WC Psychology, Clinical; Psychiatry
SC Psychology; Psychiatry
GA CH6LP
UT WOS:000354148400007
PM 25892171
DA 2020-02-16
ER

PT J
AU Sirin, SR
   Rogers-Sirin, L
   Cressen, J
   Gupta, T
   Ahmed, SF
   Novoa, AD
AF Sirin, Selcuk R.
   Rogers-Sirin, Lauren
   Cressen, Jessica
   Gupta, Taveeshi
   Ahmed, Sammy F.
   Novoa, Alfredo D.
TI Discrimination-Related Stress Effects on the Development of
   Internalizing Symptoms Among Latino Adolescents
SO CHILD DEVELOPMENT
LA English
DT Article
ID MENTAL-HEALTH; ACCULTURATIVE STRESS; HIGH-SCHOOL; ASIAN-AMERICAN;
   PERCEIVED DISCRIMINATION; DEPRESSIVE SYMPTOMS; COLLEGE-STUDENTS;
   RACIAL-DISCRIMINATION; EDUCATIONAL OUTCOMES; ACADEMIC OUTCOMES
AB This three-wave longitudinal study of 173 Latino adolescents (M=16.16years, SD=0.65) is designed to understand the role of discrimination-related stress in mental health trajectories during middle to late adolescence with attention to differences due to immigration status. The results of the growth curve analysis showed that anxious-depressed, withdrawn-depressed, and somatic complaints significantly decreased over time. Furthermore, although discrimination-related stress was found to be significantly related to the trajectories of three types of mental health symptoms, the results revealed that immigration status moderated these relations such that discrimination-related stress was significantly related to these outcomes for Latino youth whose parents were born in the United States, while this relation was not significant for Latino children of immigrants.
C1 [Sirin, Selcuk R.; Cressen, Jessica; Gupta, Taveeshi; Ahmed, Sammy F.; Novoa, Alfredo D.] NYU, New York, NY 10001 USA.
   [Rogers-Sirin, Lauren] CUNY, New York, NY USA.
RP Sirin, SR (reprint author), NYU, Dept Appl Psychol, 246 Green St,7th Floor, New York, NY 10001 USA.
EM sirins@nyu.edu
RI Sirin, Selcuk/Q-8045-2019
FU Spencer Foundation [200700163]; New York University
FX We are grateful to Joshua Aronson, Michelle Fine, and Carola
   Suarez-Orozco for their invaluable help with the New York City Academic
   and Social Engagement Study (NYCASES) study. We also gratefully
   acknowledge the time and efforts of the adolescents who participated in
   this study. This work was funded by grants from the Spencer Foundation
   (Grant # 200700163) and New York University to Selcuk R. Sirin.
NR 66
TC 23
Z9 23
U1 2
U2 16
PU WILEY-BLACKWELL
PI HOBOKEN
PA 111 RIVER ST, HOBOKEN 07030-5774, NJ USA
SN 0009-3920
EI 1467-8624
J9 CHILD DEV
JI Child Dev.
PD MAY-JUN
PY 2015
VL 86
IS 3
BP 709
EP 725
DI 10.1111/cdev.12343
PG 17
WC Psychology, Educational; Psychology, Developmental
SC Psychology
GA CH8KN
UT WOS:000354285400004
PM 25676605
DA 2020-02-16
ER

PT J
AU MacIntosh, HB
   Godhout, N
   Dubash, N
AF MacIntosh, Heather B.
   Godhout, Natacha
   Dubash, Nauveen
TI Borderline Personality Disorder: Disorder of Trauma or Personality, a
   Review of the Empirical Literature
SO CANADIAN PSYCHOLOGY-PSYCHOLOGIE CANADIENNE
LA English
DT Review
DE childhood trauma; childhood sexual abuse; borderline personality
   disorder; complex posttraumatic stress disorder; personality disorders
ID POSTTRAUMATIC-STRESS-DISORDER; CHILDHOOD SEXUAL-ABUSE; EMOTION
   REGULATION DIFFICULTIES; PSYCHOLOGICAL RISK-FACTORS; AFFECTIVE
   INSTABILITY; AFFECT DYSREGULATION; MENTAL-HEALTH; DISSOCIATIVE
   EXPERIENCES; EXTREME STRESS; FAMILIAL TRANSMISSION
AB This goal of this review was to explore empirical research examining the question of whether borderline personality disorder (BPD) is a disorder of "personality" or a disorder arising out of experiences of childhood trauma. The review highlighted the complexities in the relationship between childhood disorder (CT) and BPD and identified important implications for research and practice. Although relationships between specific trauma types and outcomes in adulthood are inconsistent, overall associations between CT and the development of BPD are strong and consistently identified. Research exploring the specific mechanisms through which CT may be related to the development of BPD in adulthood is beginning to untangle the complex web of interrelated factors such as heritable personality traits, affect regulation and dissociation, and trauma symptoms as mediators in the relationship between CT and BPD. Our strongest recommendation is for future researchers to further explore transdiagnostic factors such as the self capacity of affect regulation to further disentangle the complex pathways between CT, inherited personality traits, and the development of all forms of traumatogenic psychopathologies in adulthood.
C1 [MacIntosh, Heather B.; Dubash, Nauveen] McGill Univ, Sch Social Work, Montreal, PQ H3A 2A7, Canada.
   [Godhout, Natacha] Univ Quebec Montreal, Dept Sexol, Montreal, PQ, Canada.
RP MacIntosh, HB (reprint author), McGill Univ, Sch Social Work, 3506 Univ St,Room 425, Montreal, PQ H3A 2A7, Canada.
EM heather.macintosh@mcgill.ca
RI Godbout, Natacha/W-1042-2019
OI Godbout, Natacha/0000-0002-2997-5237
NR 179
TC 21
Z9 21
U1 0
U2 61
PU CANADIAN PSYCHOLOGICAL  ASSOC
PI OTTAWA
PA 141 LAURIER AVE WEST, STE 702, OTTAWA, ONTARIO K1P 5J3, CANADA
SN 0708-5591
EI 1878-7304
J9 CAN PSYCHOL
JI Can. Psychol.-Psychol. Can.
PD MAY
PY 2015
VL 56
IS 2
BP 227
EP 241
DI 10.1037/cap0000028
PG 15
WC Psychology, Multidisciplinary
SC Psychology
GA CH3BW
UT WOS:000353902300006
DA 2020-02-16
ER

PT J
AU Paalman, C
   van Domburgh, L
   Stevens, G
   Vermeiren, R
   van de Ven, P
   Branje, S
   Frijns, T
   Meeus, W
   Koot, H
   van Lier, P
   Jansen, L
   Doreleijers, T
AF Paalman, Carmen
   van Domburgh, Lieke
   Stevens, Gonneke
   Vermeiren, Robert
   van de Ven, Peter
   Branje, Susan
   Frijns, Tom
   Meeus, Wim
   Koot, Hans
   van Lier, Pol
   Jansen, Lucres
   Doreleijers, Theo
TI Internalizing and externalizing problems in immigrant boys and girls:
   comparing native Dutch and Moroccan immigrant adolescents across time
SO INTERNATIONAL JOURNAL OF BEHAVIORAL DEVELOPMENT
LA English
DT Article
DE adolescents; co-occurrence; ethnicity; externalizing problems;
   immigrant; internalizing problems
ID GENERALIZED ESTIMATING EQUATIONS; DEPRESSIVE SYMPTOMS; MENTAL-HEALTH;
   ANTISOCIAL-BEHAVIOR; CONDUCT PROBLEMS; ANXIETY DISORDERS;
   ETHNIC-IDENTITY; FOLLOW-UP; CHILDREN; COMORBIDITY
AB This longitudinal study explores differences between native Dutch and immigrant Moroccan adolescents in the relationship between internalizing and externalizing problems across time. By using generalized estimating equations (GEE), the strength and stability of associations between internalizing and externalizing problems in 159 Moroccan and 159 Dutch adolescents was studied over a period of 4 years. No differences in strength of co-occurring problems were found between Moroccan and Dutch adolescents. However, for Moroccan adolescents, associations between problems increased over time, whereas in Dutch adolescents, associations remained stable. The increase of co-occurring problems may be a result of undertreatment and increasing complexity of problems in Moroccans during adolescence. The results of this study imply that investigating processes leading to co-occurring problems in subgroups of adolescents, such as immigrant youths, is needed to optimize prevention and intervention efforts.
C1 [Paalman, Carmen; van de Ven, Peter; Jansen, Lucres; Doreleijers, Theo] Vrije Univ Amsterdam Med Ctr, NL-1115 ZG Duivendrecht, Netherlands.
   [van Domburgh, Lieke] LSG Rentray, Amsterdam, Netherlands.
   [Stevens, Gonneke; Branje, Susan; Frijns, Tom; Meeus, Wim] Univ Utrecht, NL-3508 TC Utrecht, Netherlands.
   [Vermeiren, Robert] Leiden Univ, Med Ctr, NL-2300 RA Leiden, Netherlands.
   [Koot, Hans; van Lier, Pol] Vrije Univ Amsterdam, Amsterdam, Netherlands.
RP Paalman, C (reprint author), Vrije Univ Amsterdam Med Ctr, Postbus 303, NL-1115 ZG Duivendrecht, Netherlands.
EM c.paalman@debascule.com
RI Meeus, Wim/H-8099-2013; Jansen, Lucres/O-4166-2019; Branje,
   Susan/A-7813-2010
OI Branje, Susan/0000-0002-9999-5313
FU Netherlands Organization for Scientific ResearchNetherlands Organization
   for Scientific Research (NWO) [GB-MAGW 480-03-005, GB-MAGW 480-08-006];
   Stichting Achmea Slachtoffer en Samenleving (SASS); Netherlands
   Organization for Scientific ResearchNetherlands Organization for
   Scientific Research (NWO); VU University Amsterdam; Utrecht University
FX Data from the RADAR study were used in this study. RADAR has been
   financially supported by main grants from the Netherlands Organization
   for Scientific Research (GB-MAGW 480-03-005, GB-MAGW 480-08-006),
   Stichting Achmea Slachtoffer en Samenleving (SASS), and various other
   grants from the Netherlands Organization for Scientific Research, VU
   University Amsterdam and Utrecht University.
NR 72
TC 1
Z9 1
U1 2
U2 29
PU SAGE PUBLICATIONS LTD
PI LONDON
PA 1 OLIVERS YARD, 55 CITY ROAD, LONDON EC1Y 1SP, ENGLAND
SN 0165-0254
EI 1464-0651
J9 INT J BEHAV DEV
JI Int. J. Behav. Dev.
PD MAY
PY 2015
VL 39
IS 3
BP 242
EP 254
DI 10.1177/0165025414538554
PG 13
WC Psychology, Developmental
SC Psychology
GA CG9IP
UT WOS:000353628700005
DA 2020-02-16
ER

PT J
AU Familiar, I
   Ruisenor-Escudero, H
   Giordani, B
   Bangirana, P
   Nakasujja, N
   Opoka, R
   Boivin, M
AF Familiar, Itziar
   Ruisenor-Escudero, Horacio
   Giordani, Bruno
   Bangirana, Paul
   Nakasujja, Noeline
   Opoka, Robert
   Boivin, Michael
TI Use of the Behavior Rating Inventory of Executive Function and Child
   Behavior Checklist in Ugandan Children with HIV or a History of Severe
   Malaria
SO JOURNAL OF DEVELOPMENTAL AND BEHAVIORAL PEDIATRICS
LA English
DT Article
DE BRIEF; CBCL; psychological assessment; behavior; children; sub-Saharan
   Africa
ID CONFIRMATORY FACTOR-ANALYSIS; CEREBRAL MALARIA; COGNITIVE IMPAIRMENT;
   SOCIETIES; OUTCOMES
AB Objective: To assess the structural overlap between the Behavior Rating Inventory of Executive Function (BRIEF) and Achenbach Child Behavior Checklist (CBCL) among children in Uganda. Methods: Caregiver ratings for the BRIEF and CBCL were obtained for 2 independent samples of school-aged children: 106 children (5-12 years old, 50% males) with a history of severe malaria and on 144 HIV-infected children (5-12 years old, 58% males) in Uganda. Exploratory factor analysis was used to evaluate the factor structure of the 8 subscales for the BRIEF and the 8 scales of the CBCL to determine correlation. Results: Overall, children in the severe malaria group had higher (increased symptom) BRIEF and CBCL scores than those in the HIV-infected group. Three factors that provided a reasonable fit to the data and could be characterized as 3 specific domains were identified: (1) Metacognition, which consisted of the scales in the BRIEF Metacognition domain, (2) Behavioral Adjustment, which comprised of the scales in the BRIEF Behavioral Regulation domain and the Externalizing Symptoms scales in the CBCL, and (3) Emotional Adjustment, which mainly consisted of the Internalizing Symptoms scales in the CBCL. The BRIEF Behavior Regulation and CBCL Externalizing Symptoms scales, however, did overlap in terms of assessing similar behavior symptoms. These findings were consistent across the severe malaria and HIV-infected samples of children. Conclusion: The BRIEF and CBCL instruments offer distinct, yet complementary, assessments of behavior in clinical pediatric populations in the Ugandan context, supporting the use of these measures for similar research settings.
C1 [Familiar, Itziar; Ruisenor-Escudero, Horacio; Boivin, Michael] Michigan State Univ, Dept Psychiat, Lansing, MI 48824 USA.
   [Giordani, Bruno] Univ Michigan, Dept Psychiat, Ann Arbor, MI 48109 USA.
   [Giordani, Bruno] Univ Michigan, Dept Neurol, Ann Arbor, MI USA.
   [Giordani, Bruno] Univ Michigan, Dept Psychol, Ann Arbor, MI USA.
   [Bangirana, Paul; Nakasujja, Noeline] Makerere Univ, Coll Hlth Sci, Dept Psychiat, Kampala, Uganda.
   [Opoka, Robert] Makerere Univ, Coll Hlth Sci, Dept Pediat & Child Hlth, Kampala, Uganda.
RP Familiar, I (reprint author), Michigan State Univ, Dept Psychiat, 965 Fee Rd,East Fee Hall A227, Lansing, MI 48824 USA.
EM familiar@msu.edu
OI Bangirana, Paul/0000-0002-7136-0594
FU National Institute of Child Health and DevelopmentUnited States
   Department of Health & Human ServicesNational Institutes of Health (NIH)
   - USANIH Eunice Kennedy Shriver National Institute of Child Health &
   Human Development (NICHD); National Institute of Mental HealthUnited
   States Department of Health & Human ServicesNational Institutes of
   Health (NIH) - USANIH National Institute of Mental Health (NIMH)
   [R01HD064416, R34MH084782]
FX Supported by the National Institute of Child Health and Development and
   the National Institute of Mental Health (grant numbers R01HD064416 and
   R34MH084782).
NR 28
TC 18
Z9 18
U1 0
U2 11
PU LIPPINCOTT WILLIAMS & WILKINS
PI PHILADELPHIA
PA TWO COMMERCE SQ, 2001 MARKET ST, PHILADELPHIA, PA 19103 USA
SN 0196-206X
EI 1536-7312
J9 J DEV BEHAV PEDIATR
JI J. Dev. Behav. Pediatr.
PD MAY
PY 2015
VL 36
IS 4
BP 277
EP 284
DI 10.1097/DBP.0000000000000149
PG 8
WC Behavioral Sciences; Psychology, Developmental; Pediatrics
SC Behavioral Sciences; Psychology; Pediatrics
GA CH1SZ
UT WOS:000353803100009
PM 25738440
OA Green Accepted
DA 2020-02-16
ER

PT J
AU Faith, MA
   Reed, G
   Heppner, CE
   Hamill, LC
   Tarkenton, TR
   Donewar, CW
AF Faith, Melissa A.
   Reed, Gabriela
   Heppner, Celia E.
   Hamill, Lillian C.
   Tarkenton, Tahnae R.
   Donewar, Crista W.
TI Bullying in Medically Fragile Youth: A Review of Risks, Protective
   Factors, and Recommendations for Medical Providers
SO JOURNAL OF DEVELOPMENTAL AND BEHAVIORAL PEDIATRICS
LA English
DT Article
DE bullying; medically fragile; chronic illness; child; adolescent; peer
   victimization
ID QUALITY-OF-LIFE; PEER VICTIMIZATION; OSTEOGENESIS IMPERFECTA; MODERATING
   ROLE; FOOD ALLERGY; INTERNALIZING SYMPTOMS; CHILDRENS RESPONSES;
   PEDIATRIC-PATIENTS; YOUNG ADOLESCENTS; BULLIED CHILDREN
AB Bullying is a common child and adolescent phenomenon that has concurrent and long-term implications for victims' psychological, psychosomatic, social, and academic functioning. Youth with chronic illnesses are at increased risk for being bullied, but few studies have evaluated specific risk and protective factors for medically fragile youth. Despite recommendations by the American Academy of Pediatrics and the Society for Adolescent Medicine that pediatric health care providers should contribute to bullying prevention and intervention efforts, researchers also have yet to identify the best ways for providers to intervene with medically fragile youth. In this article, the authors review risk and protective factors for bullying among healthy samples. Then, the authors specifically address the ways in which these risk and protective factors are likely to apply to children with fragile medical conditions, and they provide summaries of extant bullying research for selected examples of medically fragile pediatric populations. Finally, the authors present recommendations for intervening with medically fragile youth and suggest several areas in which additional research is needed.
C1 [Faith, Melissa A.; Reed, Gabriela; Heppner, Celia E.; Hamill, Lillian C.; Tarkenton, Tahnae R.; Donewar, Crista W.] Childrens Med Ctr, Dept Psychiat, Dallas, TX 75235 USA.
   [Faith, Melissa A.; Reed, Gabriela; Heppner, Celia E.; Hamill, Lillian C.; Tarkenton, Tahnae R.; Donewar, Crista W.] UT Southwestern Med Ctr, Dept Psychiat, Dallas, TX USA.
RP Faith, MA (reprint author), Childrens Med Ctr, Dept Psychiat, 1935 Med Dist Dr, Dallas, TX 75235 USA.
EM melissa.roop@childrens.com
RI Heppner, Celia/R-3748-2019
NR 214
TC 15
Z9 15
U1 1
U2 25
PU LIPPINCOTT WILLIAMS & WILKINS
PI PHILADELPHIA
PA TWO COMMERCE SQ, 2001 MARKET ST, PHILADELPHIA, PA 19103 USA
SN 0196-206X
EI 1536-7312
J9 J DEV BEHAV PEDIATR
JI J. Dev. Behav. Pediatr.
PD MAY
PY 2015
VL 36
IS 4
BP 285
EP 301
DI 10.1097/DBP.0000000000000155
PG 17
WC Behavioral Sciences; Psychology, Developmental; Pediatrics
SC Behavioral Sciences; Psychology; Pediatrics
GA CH1SZ
UT WOS:000353803100011
PM 25923529
DA 2020-02-16
ER

PT J
AU Tseng, WL
   Guyer, AE
   Briggs-Gowan, MJ
   Axelson, D
   Birmaher, B
   Egger, HL
   Helm, J
   Stowe, Z
   Towbin, KA
   Wakschlag, LS
   Leibenluft, E
   Brotman, MA
AF Tseng, Wan-Ling
   Guyer, Amanda E.
   Briggs-Gowan, Margaret J.
   Axelson, David
   Birmaher, Boris
   Egger, Helen L.
   Helm, Jonathan
   Stowe, Zachary
   Towbin, Kenneth A.
   Wakschlag, Lauren S.
   Leibenluft, Ellen
   Brotman, Melissa A.
TI BEHAVIOR AND EMOTION MODULATION DEFICITS IN PRESCHOOLERS AT RISK FOR
   BIPOLAR DISORDER
SO DEPRESSION AND ANXIETY
LA English
DT Article
DE children; bipolar disorder; familial risk; irritability; inflexible
   behavior; diagnostic observation
ID DIAGNOSTIC-OBSERVATION; PSYCHIATRIC-DISORDERS; DISRUPTIVE-BEHAVIOR;
   YOUNG-CHILDREN; DIMENSIONAL PSYCHOPATHOLOGY; OBSERVATIONAL ASSESSMENT;
   PARENTS; IRRITABILITY; RELIABILITY; SCHEDULE
AB BackgroundBipolar disorder (BD) is highly familial, but studies have yet to examine preschoolers at risk for BD using standardized, developmentally appropriate clinical assessment tools. We used such methods to test whether preschoolers at familial risk for BD have more observed difficulty modulating emotions and behaviors than do low-risk preschoolers. Identification of emotional and behavioral difficulties in at-risk preschoolers is crucial for developing new approaches for early intervention and prevention of BD.
[truncated: 1,222,289 more chars]
