# Supplementary material for: Mapping Phenomena Relevant to Adolescent Emotion Regulation: A Text-Mining Systematic Review
Source: Adolesc Res Rev. 2021 May 21;7(1):127–39. doi: 10.1007/s40894-021-00160-7 (PMC8138847; doi:10.1007/s40894-021-00160-7)
Supplement: Supplementary file 1 — Supplementary file1 (ZIP 54379 kb) [file 40894_2021_160_MOESM1_ESM.zip › veni_sysrev-master/recs_final.csv]

PT	AU	AF	TI	SO	LA	DT	DE	ID	AB	C1	RP	EM	FU	FX	NR	TC	Z9	U1	U2	PU	PI	PA	SN	EI	J9	JI	PD	PY	VL	IS	AR	DI	PG	WC	SC	GA	UT	PM	OA	DA	ER	BP	EP	EA	OI	RI	SI	SU	MA
J	NIEMELA S;SOURANDER A;PILOWSKY DJ;SUSSER E;HELENIUS H;PIHA J;KUMPULAINEN K;MOILANEN I;TAMMINEN T;ALMQVIST F	NIEMELA, SOLJA; SOURANDER, ANDRE; PILOWSKY, DANIEL J.; SUSSER, EZRA; HELENIUS, HANS; PIHA, JORMA; KUMPULAINEN, KIRSTI; MOILANEN, IRMA; TAMMINEN, TUULA; ALMQVIST, FREDRIK	CHILDHOOD ANTECEDENTS OF BEING A CIGARETTE SMOKER IN EARLY ADULTHOOD. THE FINNISH 'FROM A BOY TO A MAN' STUDY	JOURNAL OF CHILD PSYCHOLOGY AND PSYCHIATRY	ENGLISH	ARTICLE	SMOKING; CHILDHOOD; RISK FACTOR; FOLLOW-UP STUDIES; EPIDEMIOLOGY; PREDICTION	ADOLESCENT SUBSTANCE USE; DEFICIT HYPERACTIVITY DISORDER; PSYCHIATRIC COMORBIDITY; MAJOR DEPRESSION; DRUG-USE; SMOKING; SYMPTOMS; TOBACCO; ABUSE; SEX	OBJECTIVE: TO IDENTIFY CHILDHOOD PSYCHIATRIC SYMPTOMS AS ANTECEDENTS OF CIGARETTE SMOKING AT AGE 18. METHODS: IN 1989, A GENERAL POPULATION SAMPLE OF 2946 8-YEAR-OLD BOYS BORN IN FINLAND IN 1981 WAS ASSESSED USING THE RUTTER'S PARENT AND TEACHER QUESTIONNAIRES, AND THE CHILD DEPRESSION INVENTORY. THIS BIRTH COHORT WAS FOLLOWED UP IN 1999, WHEN THE SUBJECTS REPORTED FOR THEIR OBLIGATORY MILITARY S…	[NIEMELA, SOLJA; PIHA, JORMA] UNIV TURKU, DEPT PSYCHIAT, TURKU, FINLAND.; [SOURANDER, ANDRE; PIHA, JORMA] UNIV TURKU, DEPT CHILD PSYCHIAT, TURKU, FINLAND.; [SOURANDER, ANDRE] UNIV TROMSO, DEPT CHILD & ADOLESCENT PSYCHIAT, N-9001 TROMSO, NORWAY.; [PILOWSKY, DANIEL J.] COLUMBIA UNIV, NEW YORK STATE PSYCHIAT INST, DEPT PSYCHIAT, NEW YORK, NY USA.; [SUSSER, EZRA] COLUMBIA UNIV, NEW YORK STATE PSYCHIA…	NIEMELA, S (REPRINT AUTHOR), UNIV TURKU, DEPT PSYCHIAT, TURKU, FINLAND.	SOLJA.NIEMELA@UTU.F	THE SIGRID JUSELIUS FOUNDATIONSIGRID JUSELIUS FOUNDATION; THE FINNISH PEDIATRIC RESEARCH FOUNDATION; FINNISH CULTURE FOUNDATIONFINNISH CULTURAL FOUNDATION; YRJO JAHNSSON FOUNDATION	THE PRELIMINARY FINDINGS OF THIS PAPER HAVE BEEN PRESENTED AT THE 14TH AEP MEETING, MARCH 6, 2006 IN NICE, FRANCE; AT THE 159TH APA ANNUAL MEETING, MAY 25, 2006 IN TORONTO, CANADA; AND AT THE 28TH NORDIC CONGRESS OF PSYCHIATRY, AUGUST 19, 2006 IN TAMPERE, FINLAND.	35	13	13	0	10	WILEY-BLACKWELL PUBLISHING, INC	MALDEN	COMMERCE PLACE, 350 MAIN ST, MALDEN 02148, MA USA	0021-9630	NA	J CHILD PSYCHOL PSYC	J. CHILD PSYCHOL. PSYCHIATRY	MAR	2009	50	3	NA	10.1111/J.1469-7610.2008.01968.X	9	PSYCHOLOGY, DEVELOPMENTAL; PSYCHIATRY; PSYCHOLOGY	PSYCHOLOGY; PSYCHIATRY	417JY	ISI000264073500001	19207628	NA	2020-03-18		343	351	NA	SOURANDER, ANDRE/0000-0003-0361-7244	NIEMELA, SOLJA/G-7084-2017	NA	NA	NA
J	FUCITO LM;JULIANO LM;TOLL BA	FUCITO, LISA M.; JULIANO, LAURA M.; TOLL, BENJAMIN A.	COGNITIVE REAPPRAISAL AND EXPRESSIVE SUPPRESSION EMOTION REGULATION STRATEGIES IN CIGARETTE SMOKERS	NICOTINE & TOBACCO RESEARCH	ENGLISH	ARTICLE	NA	NEGATIVE-AFFECT; INDIVIDUAL-DIFFERENCES; OUTCOME EXPECTANCIES; SMOKING-CESSATION; PREDICTORS; PERSONALITY; DEPRESSION	INTRODUCTION: NEGATIVE AFFECT IS AN IMPORTANT PSYCHOLOGICAL FACTOR IN THE PROMOTION AND MAINTENANCE OF CIGARETTE SMOKING, THOUGH THE UNDERLYING FACTORS THAT ACCOUNT FOR THIS RELATIONSHIP REMAIN TO BE DETERMINED. ONE POSSIBLE MECHANISM MAY BE SMOKERS' EMOTION REGULATION STRATEGIES. PRELIMINARY RESEARCH AMONG ADOLESCENTS AND YOUNG ADULTS SUGGESTS THAT GREATER UTILIZATION OF EXPRESSIVE SUPPRESSION V…	[FUCITO, LISA M.; TOLL, BENJAMIN A.] YALE UNIV, DEPT PSYCHIAT, SCH MED, NEW HAVEN, CT 06511 USA.; [FUCITO, LISA M.; JULIANO, LAURA M.] AMERICAN UNIV, DEPT PSYCHOL, WASHINGTON, DC 20016 USA.; [TOLL, BENJAMIN A.] YALE CANC CTR, NEW HAVEN, CT USA.	FUCITO, LM (REPRINT AUTHOR), YALE UNIV, DEPT PSYCHIAT, SCH MED, 1 LONG WHARF DR,BOX 18, NEW HAVEN, CT 06511 USA.	LISA.FUCITO@YALE.EDU	NATIONAL INSTITUTE ON DRUG ABUSEUNITED STATES DEPARTMENT OF HEALTH & HUMAN SERVICESNATIONAL INSTITUTES OF HEALTH (NIH) - USANIH NATIONAL INSTITUTE ON DRUG ABUSE (NIDA) [F31-DA022787, K12-DA000167]; NATIONAL INSTITUTE ON ALCOHOL ABUSE AND ALCOHOLISMUNITED STATES DEPARTMENT OF HEALTH & HUMAN SERVICESNATIONAL INSTITUTES OF HEALTH (NIH) - USANIH NATIONAL INSTITUTE ON ALCOHOL ABUSE & ALCOHOLISM (NIAAA…	THIS RESEARCH WAS SUPPORTED BY THE NATIONAL INSTITUTE ON DRUG ABUSE (F31-DA022787 AND K12-DA000167) AND THE NATIONAL INSTITUTE ON ALCOHOL ABUSE AND ALCOHOLISM (T32-AA015496). THE CONTENT IS SOLELY THE RESPONSIBILITY OF THE AUTHORS AND DOES NOT NECESSARILY REPRESENT THE OFFICIAL VIEWS OF EITHER INSTITUTE.	47	44	44	1	22	OXFORD UNIV PRESS	OXFORD	GREAT CLARENDON ST, OXFORD OX2 6DP, ENGLAND	1462-2203	1469-994X	NICOTINE TOB RES	NICOTINE TOB. RES.	NOV	2010	12	11	NA	10.1093/NTR/NTQ146	6	SUBSTANCE ABUSE; PUBLIC, ENVIRONMENTAL & OCCUPATIONAL HEALTH	SUBSTANCE ABUSE; PUBLIC, ENVIRONMENTAL & OCCUPATIONAL HEALTH	673QI	ISI000283677600012	20829326	GREEN PUBLISHED	2020-03-18		1156	1161	NA	NA	NA	NA	NA	NA
J	COHRDES C;WRZUS C;FRISCH S;RIEDIGER M	COHRDES, CAROLINE; WRZUS, CORNELIA; FRISCH, SIMON; RIEDIGER, MICHAELA	TUNE YOURSELF IN: VALENCE AND AROUSAL PREFERENCES IN MUSIC-LISTENING CHOICES FROM ADOLESCENCE TO OLD AGE	DEVELOPMENTAL PSYCHOLOGY	ENGLISH	ARTICLE	AGE DIFFERENCES; AFFECT-REGULATORY BEHAVIOR; MUSIC PREFERENCES; MOOD INDUCTION	INTERACTION ANXIETY SCALE; MOOD INDUCTION PROCEDURE; SOCIAL PHOBIA SCALE; EMOTION REGULATION; INDIVIDUAL-DIFFERENCES; HEARING THRESHOLDS; SELF-REGULATION; NEGATIVE AFFECT; LIFE-SPAN; ADULTHOOD	IN PREVIOUS STUDIES, OLDER AS COMPARED WITH YOUNGER INDIVIDUALS WERE MORE STRONGLY MOTIVATED TO REGULATE THEIR MOMENTARY AFFECT TOWARD PLEASANT AND CALM STATES. WHETHER THESE MOTIVATIONAL DIFFERENCES ARE ALSO REFLECTED IN REGULATORY BEHAVIOR AND WHETHER THIS BEHAVIOR IS EFFICIENT IN TERMS OF AFFECT CHANGE, HOWEVER, IS UNCLEAR. TO ADDRESS THESE ISSUES, WE CONDUCTED 3 STUDIES WITH SAMPLES RANGING I…	[COHRDES, CAROLINE; RIEDIGER, MICHAELA] MAX PLANCK INST HUMAN DEV, RES GRP AFFECT LIFESPAN, LENTZEALLEE 94, D-14195 BERLIN, GERMANY.; [WRZUS, CORNELIA] JOHANNES GUTENBERG UNIV MAINZ, DEPT PSYCHOL, MAINZ, GERMANY.; [FRISCH, SIMON] TECH UNIV DRESDEN, DEPT PSYCHOL, DRESDEN, GERMANY.; [RIEDIGER, MICHAELA] FREE UNIV BERLIN, HEISENBERG RES GRP SOCIOEMOT DEV & HLTH LIFESPAN, BERLIN, GERMANY.; [RIEDIGER,…	COHRDES, C (REPRINT AUTHOR), MAX PLANCK INST HUMAN DEV, RES GRP AFFECT LIFESPAN, LENTZEALLEE 94, D-14195 BERLIN, GERMANY.	COHRDES@MPIB-BERLIN.MPG.DE	MAX PLANCK SOCIETYMAX PLANCK SOCIETY; GERMAN RESEARCH FOUNDATION [DEUTSCHE FORSCHUNGSGEMEINSCHAFT, DFG]GERMAN RESEARCH FOUNDATION (DFG) [RI 1797/3-1]	THIS RESEARCH WAS FUNDED BY THE MAX PLANCK SOCIETY AND SUPPORTED IN PART BY A HEISENBERG STIPEND AWARDED TO MICHAELA RIEDIGER BY THE GERMAN RESEARCH FOUNDATION [DEUTSCHE FORSCHUNGSGEMEINSCHAFT, DFG], RI 1797/3-1. WE THANK NATALIE BERGER, KRISTIN BISCHOF, ELISABETH BLANKE, ANNE BOGER, HANNE BOHME, TINA BOHME, DULCE ERDT, TERESA HOLTFRETER, SANDY JAHN, THOMAS LENNEFER, CLAUDIA MEDEL, MANUELA MEERMA…	71	2	2	1	17	AMER PSYCHOLOGICAL ASSOC	WASHINGTON	750 FIRST ST NE, WASHINGTON, DC 20002-4242 USA	0012-1649	1939-0599	DEV PSYCHOL	DEV. PSYCHOL.	SEP	2017	53	9	NA	10.1037/DEV0000362	18	PSYCHOLOGY, DEVELOPMENTAL	PSYCHOLOGY	FL5HK	ISI000414264000014	28581313	NA	2020-03-18		1777	1794	NA	COHRDES, CAROLINE/0000-0003-0063-4145	NA	NA	NA	NA
J	DIR AL;BANKS DE;ZAPOLSKI TCB;MCINTYRE E;HULVERSHORN LA	DIR, ALLYSON L.; BANKS, DEVIN E.; ZAPOLSKI, TAMIKA C. B.; MCINTYRE, ELIZABETH; HULVERSHORN, LESLIE A.	NEGATIVE URGENCY AND EMOTION REGULATION PREDICT POSITIVE SMOKING EXPECTANCIES IN NON-SMOKING YOUTH	ADDICTIVE BEHAVIORS	ENGLISH	ARTICLE	SMOKING EXPECTANCIES; IMPULSIVITY; EMOTION REGULATION; YOUTH SMOKING BEHAVIOR	ACQUIRED PREPAREDNESS MODEL; SCHOOL-AGE-CHILDREN; SUBSTANCE USE; ALCOHOL EXPECTANCIES; ADOLESCENT SMOKING; CIGARETTE-SMOKING; IMPULSIVITY; PERSONALITY; RISK; DRINKING	INTRODUCTION: THE PURPOSE OF THE STUDY WAS TO BETTER UNDERSTAND EARLY RISK FOR POSITIVE SMOKING EXPECTANCIES, WHICH HAVE BEEN SHOWN TO BE CONSISTENT PREDICTORS OF SMOKING INITIATION AMONG YOUTH. TWO AFFECT-BASED RISK FACTORS NEGATIVE URGENCY AND EMOTION DYSREGULATION ASSOCIATED WITH SMOKING BEHAVIORS AMONG YOUTH, WERE EXAMINED FOR UNIQUE AND INTERACTIVE EFFECTS ON POSITIVE SMOKING EXPECTANCIES AM…	[DIR, ALLYSON L.; BANKS, DEVIN E.; ZAPOLSKI, TAMIKA C. B.; MCINTYRE, ELIZABETH] INDIANA UNIV PURDUE UNIV, 420 UNIV BLVD, INDIANAPOLIS, IN 46202 USA.; [HULVERSHORN, LESLIE A.] RILEY HOSP CHILDREN, RILEY HOSP DR,ROOM 4300, INDIANAPOLIS, IN 46202 USA.	BANKS, DE (REPRINT AUTHOR), INDIANA UNIV PURDUE UNIV, DEPT PSYCHOL, 402 N BLACKFORD ST,LD 124, INDIANAPOLIS, IN 46202 USA.	DEBANKS@IUPUI.EDU	NATIONAL INSTITUTE OF DRUG ABUSEUNITED STATES DEPARTMENT OF HEALTH & HUMAN SERVICESNATIONAL INSTITUTES OF HEALTH (NIH) - USANIH NATIONAL INSTITUTE ON DRUG ABUSE (NIDA) [K12DA000357-AACAP]; NIAAAUNITED STATES DEPARTMENT OF HEALTH & HUMAN SERVICESNATIONAL INSTITUTES OF HEALTH (NIH) - USANIH NATIONAL INSTITUTE ON ALCOHOL ABUSE & ALCOHOLISM (NIAAA) [1F31AA022825-A1]; NATIONAL INSTITUTE OF HEALTHUNITE…	THE RESEARCH STUDY WAS FUNDED BY THE NATIONAL INSTITUTE OF DRUG ABUSE (K12DA000357-AACAP PHYSICIAN SCIENTIST PROGRAM) TO LH. AD'S EFFORT WAS SUPPORTED BY NIAAA AWARD 1F31AA022825-A1. TZ'S EFFORT WAS SUPPORTED IN PART BY THE NATIONAL INSTITUTE OF HEALTH, NATIONAL CENTER FOR ADVANCING TRANSLATIONAL SCIENCES, AND CLINICAL AND TRANSLATIONAL SCIENCES AWARD KL2TR001106. THE FUNDING AGENCY HAD NO ROLE I…	68	6	6	1	17	PERGAMON-ELSEVIER SCIENCE LTD	OXFORD	THE BOULEVARD, LANGFORD LANE, KIDLINGTON, OXFORD OX5 1GB, ENGLAND	0306-4603	1873-6327	ADDICT BEHAV	ADDICT. BEHAV.	JUL	2016	58	NA	NA	10.1016/J.ADDBEH.2016.02.014	6	PSYCHOLOGY, CLINICAL; SUBSTANCE ABUSE	PSYCHOLOGY; SUBSTANCE ABUSE	DJ6ZD	ISI000374360800009	26905764	GREEN ACCEPTED	2020-03-18		47	52	NA	BANKS, DEVIN/0000-0003-2569-0952	NA	NA	NA	NA
J	GEIPEL J;KOENIG J;HILLECKE TK;RESCH F;KAESS M	GEIPEL, JOSEPHINE; KOENIG, JULIAN; HILLECKE, THOMAS K.; RESCH, FRANZ; KAESS, MICHAEL	MUSIC-BASED INTERVENTIONS TO REDUCE INTERNALIZING SYMPTOMS IN CHILDREN AND ADOLESCENTS: A META-ANALYSIS	JOURNAL OF AFFECTIVE DISORDERS	ENGLISH	REVIEW	ADOLESCENTS; CHILDREN; ANXIETY; DEPRESSION; INTERNALIZING; MUSIC	COGNITIVE-BEHAVIORAL THERAPY; DEPRESSIVE SYMPTOMS; GROUP-PSYCHOTHERAPY; EMOTION REGULATION; FRONTAL EEG; ANXIETY; DISORDERS; PREVALENCE; COMORBIDITY; ADULTS	BACKGROUND: EXISTING SYSTEMATIC REVIEWS PROVIDE EVIDENCE THAT MUSIC THERAPY IS AN EFFECTIVE INTERVENTION IN THE TREATMENT OF CHILDREN AND ADOLESCENTS WITH PSYCHOPATHOLOGY. THE OBJECTIVE OF THE PRESENT REVIEW WAS TO SYSTEMATICALLY REVIEW AND QUANTIFY THE EFFECTS OF MUSIC-BASED INTERVENTIONS IN REDUCING INTERNALIZING SYMPTOMS (I.E., DEPRESSION AND ANXIETY) IN CHILDREN AND ADOLESCENTS USING A META-A…	[GEIPEL, JOSEPHINE; HILLECKE, THOMAS K.] SRH UNIV HEIDELBERG, SCH THERAPEUT SCI, HEIDELBERG, GERMANY.; [GEIPEL, JOSEPHINE; KOENIG, JULIAN; KAESS, MICHAEL] HEIDELBERG UNIV, SECT TRANSLAT PSYCHOBIOL CHILD & ADOLESCENT PSYCH, DEPT CHILD & ADOLESCENT PSYCHIAT, CTR PSYCHOSOCIAL MED, HEIDELBERG, GERMANY.; [RESCH, FRANZ; KAESS, MICHAEL] UNIV HOSP HEIDELBERG, DEPT CHILD & ADOLESCENT PSYCHIAT, HEIDELBERG,…	KOENIG, J (REPRINT AUTHOR), HEIDELBERG UNIV, SECT TRANSLAT PSYCHOBIOL CHILD & ADOLESCENT PSYCH, DEPT CHILD & ADOLESCENT PSYCHIAT, CTR PSYCHOSOCIAL MED, HEIDELBERG, GERMANY.	JULIAN.KOENIG@MED.UNI-HEIDELBERG.DE	ROBERT-ENKE-STIFTUNG, GERMANY; MEDICAL SCHOOL, UNIVERSITY OF HEIDELBERG, GERMANY; DAIMLER AND BENZ FOUNDATION (LADENBURG, GERMANY); THRASHER RESEARCH FUND (SALT LAKE CITY, UT, USA)	JG ACKNOWLEDGES THE SUPPORT BY THE ROBERT-ENKE-STIFTUNG, GERMANY. WE THANK CHARLOTTE WEISCHER FOR ASSISTANCE IN EXTRACTING THE DATA AND BRET HENDRICKS AND TIFFANY FIELD FOR ANSWERING INQUIRIES FOR MORE DETAILED INFORMATION ON THEIR STUDIES AND BUNG-NYUN KIM FOR PROVIDING ADDITIONAL DATA. JK IS SUPPORTED BY PHYSICIAN-SCIENTIST-FELLOWSHIP PROVIDED BY THE MEDICAL SCHOOL, UNIVERSITY OF HEIDELBERG, GE…	100	6	6	4	66	ELSEVIER	AMSTERDAM	RADARWEG 29, 1043 NX AMSTERDAM, NETHERLANDS	0165-0327	1573-2517	J AFFECT DISORDERS	J. AFFECT. DISORD.	JAN 1	2018	225	NA	NA	10.1016/J.JAD.2017.08.035	10	CLINICAL NEUROLOGY; PSYCHIATRY	NEUROSCIENCES & NEUROLOGY; PSYCHIATRY	FK3SF	ISI000413405700090	28889050	NA	2020-03-18		647	656	NA	KOENIG, JULIAN/0000-0003-1009-9625	KOENIG, JULIAN/J-8863-2017	NA	NA	NA
J	CHEETHAM A;ALLEN NB;SCHWARTZ O;SIMMONS JG;WHITTLE S;BYRNE ML;SHEEBER L;LUBMAN DI	CHEETHAM, ALI; ALLEN, NICHOLAS B.; SCHWARTZ, ORLI; SIMMONS, JULIAN G.; WHITTLE, SARAH; BYRNE, MICHELLE L.; SHEEBER, LISA; LUBMAN, DAN I.	AFFECTIVE BEHAVIOR AND TEMPERAMENT PREDICT THE ONSET OF SMOKING IN ADOLESCENCE	PSYCHOLOGY OF ADDICTIVE BEHAVIORS	ENGLISH	ARTICLE	AFFECT; BEHAVIOR; SMOKING; ADOLESCENCE	SUBSTANCE-USE DISORDERS; EMOTION REGULATION; CIGARETTE-SMOKING; DEPRESSIVE SYMPTOMS; FAMILY PROCESSES; ALCOHOL-USE; DRUG-USE; NEGATIVE AFFECT; YOUNG-ADULTS; CANNABIS USE	EARLIER USE OF TOBACCO IN ADOLESCENCE IS ASSOCIATED WITH NUMEROUS ADVERSE OUTCOMES LATER IN LIFE. ALTHOUGH A NUMBER OF STUDIES HAVE LINKED INDIVIDUAL DIFFERENCES IN AFFECTIVE FUNCTIONING TO ADOLESCENT SMOKING, THESE HAVE RELIED PRIMARILY ON SELF-REPORT MEASURES, AND THE CONTRIBUTION OF DIFFERENT DIMENSIONS OF AFFECT TO THE ONSET OF TOBACCO USE DURING THIS PERIOD REMAINS UNCLEAR. THE CURRENT STUDY…	[CHEETHAM, ALI; LUBMAN, DAN I.] EASTERN HLTH, TURNING POINT, MT PEARL, NM USA.; [CHEETHAM, ALI; LUBMAN, DAN I.] MONASH UNIV, EASTERN HLTH CLIN SCH, CLAYTON, VIC 3800, AUSTRALIA.; [ALLEN, NICHOLAS B.; SCHWARTZ, ORLI; SIMMONS, JULIAN G.; BYRNE, MICHELLE L.] UNIV MELBOURNE, MELBOURNE SCH PSYCHOL SCI, MELBOURNE, VIC 3010, AUSTRALIA.; [ALLEN, NICHOLAS B.] UNIV MELBOURNE, ORYGEN YOUTH HLTH RES CTR, CTR…	LUBMAN, DI (REPRINT AUTHOR), TURNING POINT, 54-62 GERTRUDE ST, FITZROY, VIC 3065, AUSTRALIA.	DAN.LUBMAN@MONASH.EDU	NA	NA	60	4	4	0	10	EDUCATIONAL PUBLISHING FOUNDATION-AMERICAN PSYCHOLOGICAL ASSOC	WASHINGTON	750 FIRST ST, NE, WASHINGTON, DC 20002-4242 USA	0893-164X	1939-1501	PSYCHOL ADDICT BEHAV	PSYCHOL. ADDICT. BEHAV.	JUN	2015	29	2	NA	10.1037/ADB0000048	8	SUBSTANCE ABUSE; PSYCHOLOGY, MULTIDISCIPLINARY	SUBSTANCE ABUSE; PSYCHOLOGY	CK4BP	ISI000356163800013	25642581	NA	2020-03-18		347	354	NA	LUBMAN, DAN/0000-0002-6747-1937; WHITTLE, SARAH/0000-0003-3145-1528; BYRNE, MICHELLE/0000-0002-4180-8095; SCHWARTZ, ORLI/0000-0001-7634-3737; ALLEN, NICHOLAS/0000-0002-1086-6639; SIMMONS, JULIAN G./0000-0002-7228-1847	; WHITTLE, SARAH/I-2200-2014	NA	NA	NA
J	GLYNN LM;HOWLAND MA;SANDMAN CA;DAVIS EP;PHELAN M;BARAM TZ;STERN HS	GLYNN, LAURA M.; HOWLAND, MARIANN A.; SANDMAN, CURT A.; DAVIS, ELYSIA P.; PHELAN, MICHAEL; BARAM, TALLIE Z.; STERN, HAL S.	PRENATAL MATERNAL MOOD PATTERNS PREDICT CHILD TEMPERAMENT AND ADOLESCENT MENTAL HEALTH	JOURNAL OF AFFECTIVE DISORDERS	ENGLISH	ARTICLE	PRENATAL; POSTPARTUM; PREGNANCY; DEPRESSION; ANXIETY; TEMPERAMENT; CHILD DEVELOPMENT; ENTROPY; INTERNALIZING DISORDERS; ADOLESCENCE; EMOTION REGULATION	EARLY-LIFE STRESS; BECK DEPRESSION INVENTORY; HEART-RATE-VARIABILITY; FALSE DISCOVERY RATE; PERCEIVED STRESS; BEHAVIOR QUESTIONNAIRE; INDIVIDUAL-DIFFERENCES; AFFECTIVE INSTABILITY; INFANT TEMPERAMENT; EMOTION REGULATION	BACKGROUND: THIS STUDY QUANTIFIES THE DYNAMICS OF MATERNAL MOOD FOCUSING ON UNPREDICTABILITY, AND TO ASSESS IF GREATER UNPREDICTABILITY OF PRENATAL MATERNAL MOOD PREDICTS CHILD TEMPERAMENT AND INTERNALIZING SYMPTOMS THROUGH EARLY ADOLESCENCE. METHODS: THE ASSOCIATION BETWEEN PRENATAL MOOD PREDICTABILITY AND CHILD INTERNALIZING SYMPTOMS WERE ASSESSED IN TWO LONGITUDINAL COHORTS (N'S = 227 AND 180)…	[GLYNN, LAURA M.] CHAPMAN UNIV, DEPT PSYCHOL, ORANGE, CA 92866 USA.; [GLYNN, LAURA M.; HOWLAND, MARIANN A.; SANDMAN, CURT A.; DAVIS, ELYSIA P.] UNIV CALIF IRVINE, DEPT PSYCHIAT & HUMAN BEHAV, IRVINE, CA 92717 USA.; [DAVIS, ELYSIA P.] UNIV DENVER, DEPT PSYCHOL, DENVER, CO 80208 USA.; [PHELAN, MICHAEL; STERN, HAL S.] UNIV CALIF IRVINE, DEPT STAT, IRVINE, CA USA.; [BARAM, TALLIE Z.] UNIV CALIF IRVIN…	GLYNN, LM (REPRINT AUTHOR), CHAPMAN UNIV, DEPT PSYCHOL, ORANGE, CA 92866 USA.	LGLYNN@CHAPMAN.EDU	NATIONAL INSTITUTES OF HEALTHUNITED STATES DEPARTMENT OF HEALTH & HUMAN SERVICESNATIONAL INSTITUTES OF HEALTH (NIH) - USA [HD-28413, HD-40967, HD-51852, NS-41298, MH-96889]	THIS RESEARCH WAS SUPPORTED BY GRANTS FROM THE NATIONAL INSTITUTES OF HEALTH (HD-28413, HD-40967, HD-51852, NS-41298 AND MH-96889). THE AUTHORS HAVE NO CONFLICTS OF INTEREST TO DISCLOSE. THESE FUNDING SOURCES HAD NO INVOLVEMENT IN STUDY DESIGN, DATA COLLECTION, ANALYSES OR THE DECISION TO SUBMIT THE ARTICLE.	105	17	17	0	21	ELSEVIER SCIENCE BV	AMSTERDAM	PO BOX 211, 1000 AE AMSTERDAM, NETHERLANDS	0165-0327	1573-2517	J AFFECT DISORDERS	J. AFFECT. DISORD.	MAR 1	2018	228	NA	NA	10.1016/J.JAD.2017.11.065	8	CLINICAL NEUROLOGY; PSYCHIATRY	NEUROSCIENCES & NEUROLOGY; PSYCHIATRY	FV1NU	ISI000424331400011	29241049	NA	2020-03-18		83	90	NA	HOWLAND, MARIANN/0000-0001-7452-6310	NA	NA	NA	NA
J	THOMSON CJ;REECE JE;DI BENEDETTO M	THOMSON, CASSANDRA JANE; REECE, JOHN E.; DI BENEDETTO, MIRELLA	THE RELATIONSHIP BETWEEN MUSIC-RELATED MOOD REGULATION AND PSYCHOPATHOLOGY IN YOUNG PEOPLE	MUSICAE SCIENTIAE	ENGLISH	ARTICLE	ADOLESCENTS; ANXIETY; DEPRESSION; MOOD REGULATION; MUSIC THERAPY; PSYCHOPATHOLOGY; USE OF MUSIC; STRESS; YOUNG PEOPLE	INDIVIDUAL-DIFFERENCES; EMOTION REGULATION; NEGATIVE EMOTION; SELF-REGULATION; DEPRESSION; ADOLESCENTS; PREFERENCES; EXPECTANCIES; ATTRACTION; STRATEGIES	THE AIM OF THE PRESENT STUDY WAS TO INVESTIGATE HOW MUSIC-RELATED MOOD REGULATION RELATES TO PSYCHOPATHOLOGY - SPECIFICALLY DEPRESSION, ANXIETY, AND STRESS - IN YOUNG PEOPLE, THROUGH EXAMINING THE NATURE OF THE RELATIONSHIPS BETWEEN INDIVIDUAL MUSIC-RELATED MOOD REGULATION STRATEGIES AND PSYCHOPATHOLOGY. THE SAMPLE CONSISTED OF 146 (53 MALE AND 93 FEMALE) UNIVERSITY STUDENTS AGED BETWEEN 17 AND 2…	[THOMSON, CASSANDRA JANE; REECE, JOHN E.; DI BENEDETTO, MIRELLA] RMIT UNIV, BUNDOORA, VIC 3083, AUSTRALIA.	THOMSON, CJ (REPRINT AUTHOR), RMIT UNIV, POB 71, BUNDOORA, VIC 3083, AUSTRALIA.	S3172265@STUDENT.RMIT.EDU.AU	NA	NA	72	19	19	5	60	SAGE PUBLICATIONS LTD	LONDON	1 OLIVERS YARD, 55 CITY ROAD, LONDON EC1Y 1SP, ENGLAND	1029-8649	2045-4147	MUSIC SCI	MUSIC SCI.	JUN	2014	18	2	NA	10.1177/1029864914521422	16	MUSIC; PSYCHOLOGY, EXPERIMENTAL	MUSIC; PSYCHOLOGY	AH5ZY	ISI000336211700002	NA	NA	2020-03-18		150	165	NA	THOMSON, CASSANDRA/0000-0001-8737-2592; DI BENEDETTO, MIRELLA/0000-0002-4118-7575	NA	NA	NA	NA
J	CATCHPOLE REH;MCLEOD SL;BROWNLIE EB;ALLISON CJ;GREWAL A	CATCHPOLE, ROSALIND E. H.; MCLEOD, SHAUNNA L.; BROWNLIE, E. B.; ALLISON, COLLEEN J.; GREWAL, ARVINDER	CIGARETTE SMOKING IN YOUTHS WITH MENTAL HEALTH AND SUBSTANCE USE PROBLEMS: PREVALENCE, PATTERNS, AND POTENTIAL FOR INTERVENTION	JOURNAL OF CHILD & ADOLESCENT SUBSTANCE ABUSE	ENGLISH	ARTICLE	CIGARETTE SMOKING; MENTAL HEALTH DISORDERS; SMOKING CESSATION; SUBSTANCE USE DISORDERS	STRUCTURED CLINICAL INTERVIEW; NICOTINE DEPENDENCE; FAGERSTROM TEST; NEGATIVE AFFECT; CESSATION INTERVENTIONS; PSYCHIATRIC-DISORDERS; ABUSING ADOLESCENTS; CHILDHOOD ADHD; QUIT ATTEMPTS; TOBACCO USE	MENTAL HEALTH SYMPTOMS AND SUBSTANCE USE DISORDERS ARE CLEAR RISK FACTORS FOR CIGARETTE SMOKING AND NICOTINE DEPENDENCE AMONG YOUNG PEOPLE, YET RESEARCH ON CIGARETTE SMOKING AMONG YOUTHS WITH CONCURRENT MENTAL HEALTH AND SUBSTANCE USE DISORDERS (DUAL DIAGNOSIS) IS CONSIDERABLY LACKING. WE EXAMINED SMOKING HISTORY AND PERSPECTIVES REGARDING SMOKING, CESSATION, AND MENTAL HEALTH AND SUBSTANCE USE I…	[CATCHPOLE, ROSALIND E. H.; MCLEOD, SHAUNNA L.] BRITISH COLUMBIA CHILDRENS HOSP, BOX 141,4500 OAK ST, VANCOUVER, BC V6H 3N1, CANADA.; [CATCHPOLE, ROSALIND E. H.] UNIV BRITISH COLUMBIA, VANCOUVER, BC, CANADA.; [BROWNLIE, E. B.] CTR ADDICT & MENTAL HLTH, CHILD YOUTH & FAMILY SERV, TORONTO, ON, CANADA.; [BROWNLIE, E. B.] UNIV TORONTO, TORONTO, ON, CANADA.; [ALLISON, COLLEEN J.] VANCOUVER COASTAL HLT…	CATCHPOLE, REH (REPRINT AUTHOR), BRITISH COLUMBIA CHILDRENS HOSP, BOX 141,4500 OAK ST, VANCOUVER, BC V6H 3N1, CANADA.	RCATCHPOLE@CW.BC.CA	BC CHILDREN'S HOSPITAL FOUNDATION TELETHON PROJECTS COMPETITION GRANT	THIS STUDY WAS FUNDED BY A BC CHILDREN'S HOSPITAL FOUNDATION TELETHON PROJECTS COMPETITION GRANT.	89	3	3	2	28	ROUTLEDGE JOURNALS, TAYLOR & FRANCIS LTD	ABINGDON	2-4 PARK SQUARE, MILTON PARK, ABINGDON OX14 4RN, OXON, ENGLAND	1067-828X	1547-0652	J CHILD ADOLES SUBST	J. CHILD ADOLESC. SUBST. ABUS.	NA	2017	26	1	NA	10.1080/1067828X.2016.1184600	15	SUBSTANCE ABUSE	SUBSTANCE ABUSE	EG2RM	ISI000390891600006	NA	NA	2020-03-18		41	55	NA	NA	NA	NA	NA	NA
J	KERNS CE;PINCUS DB;MCLAUGHLIN KA;COMER JS	KERNS, CAROLINE E.; PINCUS, DONNA B.; MCLAUGHLIN, KATIE A.; COMER, JONATHAN S.	MATERNAL EMOTION REGULATION DURING CHILD DISTRESS, CHILD ANXIETY ACCOMMODATION, AND LINKS BETWEEN MATERNAL AND CHILD ANXIETY	JOURNAL OF ANXIETY DISORDERS	ENGLISH	ARTICLE	CHILD ANXIETY; MATERNAL ANXIETY; EMOTION REGULATION; PARENTING	OBSESSIVE-COMPULSIVE DISORDER; FAMILY ACCOMMODATION; NEGATIVE AFFECT; PSYCHOMETRIC PROPERTIES; PARENTAL INVOLVEMENT; NONANXIOUS CHILDREN; ANXIOUS CHILDREN; VAGAL TONE; SAMPLE; YOUTH	ENVIRONMENTAL CONTRIBUTIONS ARE THOUGHT TO PLAY A PRIMARY ROLE IN THE FAMILIAL AGGREGATION OF ANXIETY, BUT PARENTING INFLUENCES REMAIN POORLY UNDERSTOOD. WE EXAMINED DYNAMIC RELATIONS BETWEEN MATERNAL ANXIETY, MATERNAL EMOTION REGULATION (ER) DURING CHILD DISTRESS, MATERNAL ACCOMMODATION OF CHILD DISTRESS, AND CHILD ANXIETY. MOTHERS (N = 45) OF YOUTH AGES 3-8 YEARS (M = 4.8) PARTICIPATED IN AN EX…	[KERNS, CAROLINE E.; PINCUS, DONNA B.] BOSTON UNIV, DEPT PSYCHOL, 648 BEACON ST, BOSTON, MA 02215 USA.; [MCLAUGHLIN, KATIE A.] UNIV WASHINGTON, DEPT PSYCHOL, BOX 251525, SEATTLE, WA 98195 USA.; [COMER, JONATHAN S.] FLORIDA INT UNIV, DEPT PSYCHOL, 11200 SW 8TH ST, MIAMI, FL 33199 USA.	KERNS, CE (REPRINT AUTHOR), ANN & ROBERT H LURIE CHILDRENS HOSP CHICAGO, 225 E CHICAGO AVE,8TH FLOOR, CHICAGO, IL 60611 USA.	CKERNS@LURIECHILDRENS.ORG	CLARA MAYO MEMORIAL FELLOWSHIP AWARD; NATIONAL INSTITUTES OF HEALTHUNITED STATES DEPARTMENT OF HEALTH & HUMAN SERVICESNATIONAL INSTITUTES OF HEALTH (NIH) - USA [K23 MH090247, K01 MH092526]	FUNDING FOR THIS WORK WAS PROVIDED BY A CLARA MAYO MEMORIAL FELLOWSHIP AWARD AND BY THE NATIONAL INSTITUTES OF HEALTH (K23 MH090247; K01 MH092526).	64	6	6	2	17	PERGAMON-ELSEVIER SCIENCE LTD	OXFORD	THE BOULEVARD, LANGFORD LANE, KIDLINGTON, OXFORD OX5 1GB, ENGLAND	0887-6185	1873-7897	J ANXIETY DISORD	J. ANXIETY DISORD.	AUG	2017	50	NA	NA	10.1016/J.JANXDIS.2017.05.002	8	PSYCHOLOGY, CLINICAL; PSYCHIATRY	PSYCHOLOGY; PSYCHIATRY	FE7QB	ISI000408400900008	28577415	NA	2020-03-18		52	59	NA	NA	NA	NA	NA	NA
J	WEINSTEIN SM;MERMELSTEIN RJ	WEINSTEIN, SALLY M.; MERMELSTEIN, ROBIN J.	INFLUENCES OF MOOD VARIABILITY, NEGATIVE MOODS, AND DEPRESSION ON ADOLESCENT CIGARETTE SMOKING	PSYCHOLOGY OF ADDICTIVE BEHAVIORS	ENGLISH	ARTICLE	CIGARETTE SMOKING; ADOLESCENCE; AFFECT REGULATION; ECOLOGICAL MOMENTARY ASSESSMENTS	SUBSTANCE USE; EMOTION-REGULATION; SELF-CONTROL; MODEL; SYMPTOMS; RISK; NICOTINE; ASSOCIATIONS; TRANSITIONS; ESCALATION	UNDERSTANDING THE EMOTIONAL RISK FACTORS FOR CIGARETTE SMOKING IN ADOLESCENCE CAN GREATLY INFORM PREVENTION EFFORTS. THE CURRENT STUDY EXAMINED PROSPECTIVE RELATIONSHIPS BETWEEN 3 AFFECTIVE DIMENSIONS-NEGATIVE MOOD VARIABILITY, OVERALL NEGATIVE MOOD, AND DEPRESSION-AFFECT-RELATED SMOKING MOTIVES, AND FUTURE SMOKING PATTERNS AMONG ADOLESCENTS. THE CURRENT STUDY EXPANDS ON PRIOR RESEARCH BY USING R…	[WEINSTEIN, SALLY M.; MERMELSTEIN, ROBIN J.] UNIV ILLINOIS, DEPT PSYCHOL, CHICAGO, IL USA.; [WEINSTEIN, SALLY M.; MERMELSTEIN, ROBIN J.] UNIV ILLINOIS, INST HLTH RES & POLICY, CHICAGO, IL USA.; [WEINSTEIN, SALLY M.] UNIV ILLINOIS, INST JUVENILE RES, DEPT PSYCHIAT, CHICAGO, IL USA.	WEINSTEIN, SM (REPRINT AUTHOR), UNIV ILLINOIS, INST JUVENILE RES, DEPT PSYCHIAT, 1747 WEST ROOSEVELT RD,ROOM 155, CHICAGO, IL 60608 USA.	SWEINSTEIN@PSYCH.UIC.EDU	NCI NIH HHSUNITED STATES DEPARTMENT OF HEALTH & HUMAN SERVICESNATIONAL INSTITUTES OF HEALTH (NIH) - USANIH NATIONAL CANCER INSTITUTE (NCI) [P01 CA098262, 5 P01 CA099262]	NA	59	24	24	0	23	EDUCATIONAL PUBLISHING FOUNDATION-AMERICAN PSYCHOLOGICAL ASSOC	WASHINGTON	750 FIRST ST, NE, WASHINGTON, DC 20002-4242 USA	0893-164X	1939-1501	PSYCHOL ADDICT BEHAV	PSYCHOL. ADDICT. BEHAV.	DEC	2013	27	4	NA	10.1037/A0031488	11	SUBSTANCE ABUSE; PSYCHOLOGY, MULTIDISCIPLINARY	SUBSTANCE ABUSE; PSYCHOLOGY	280PZ	ISI000329044500017	23438244	GREEN ACCEPTED	2020-03-18		1068	1078	NA	NA	NA	NA	NA	NA
J	RIDE J	RIDE, JEMIMAH	IS SOCIOECONOMIC INEQUALITY IN POSTNATAL DEPRESSION AN EARLY-LIFE ROOT OF DISADVANTAGE FOR CHILDREN?	EUROPEAN JOURNAL OF HEALTH ECONOMICS	ENGLISH	ARTICLE	UK; SOCIOECONOMIC INEQUALITY; POSTNATAL DEPRESSION; CHILDHOOD DIFFICULTIES; DECOMPOSITION OF THE CONCENTRATION INDEX	RANDOMIZED CONTROLLED-TRIAL; SELF-RATED HEALTH; MATERNAL DEPRESSION; POSTPARTUM DEPRESSION; MENTAL-HEALTH; DIFFICULTIES QUESTIONNAIRE; PERINATAL DEPRESSION; CHILDHOOD HEALTH; RISK-FACTORS; OUTCOMES	THIS PAPER INVESTIGATES THE ROLE THAT SOCIOECONOMIC INEQUALITY IN POSTNATAL DEPRESSION MIGHT PLAY IN INTERGENERATIONAL TRANSMISSION OF INEQUALITY. INFANTS' DEVELOPMENT IS THOUGHT TO BE PARTICULARLY SENSITIVE TO MOTHERS' MENTAL HEALTH AT THIS TIME, SUGGESTING THAT GREATER EARLY-LIFE EXPOSURE TO MATERNAL DEPRESSION AMONG DISADVANTAGED GROUPS MIGHT BE A ROOT OF LATER SOCIOECONOMIC INEQUALITIES. HEIG…	[RIDE, JEMIMAH] UNIV MELBOURNE, MELBOURNE SCH POPULAT & GLOBAL HLTH, HLTH ECON UNIT, MELBOURNE, VIC, AUSTRALIA.	RIDE, J (REPRINT AUTHOR), UNIV MELBOURNE, MELBOURNE SCH POPULAT & GLOBAL HLTH, HLTH ECON UNIT, MELBOURNE, VIC, AUSTRALIA.	JEMIMAH.RIDE@UNIMELB.EDU.AU	NA	NA	92	0	0	0	2	SPRINGER	NEW YORK	233 SPRING ST, NEW YORK, NY 10013 USA	1618-7598	1618-7601	EUR J HEALTH ECON	EUR. J. HEALTH ECON.	SEP	2019	20	7	NA	10.1007/S10198-019-01073-Y	15	ECONOMICS; HEALTH POLICY & SERVICES	BUSINESS & ECONOMICS; HEALTH CARE SCIENCES & SERVICES	IQ0WR	ISI000480472300006	31140060	NA	2020-03-18		1013	1027	NA	NA	NA	NA	NA	NA
J	TONE EB;GOODFELLOW S;NOWICKI S	TONE, ERIN B.; GOODFELLOW, STEPHANIE; NOWICKI, STEPHEN, JR.	FATHER LOCUS OF CONTROL AND CHILD EMOTIONAL AND BEHAVIORAL OUTCOMES: A PROSPECTIVE STUDY	JOURNAL OF GENETIC PSYCHOLOGY	ENGLISH	ARTICLE	CHILD PSYCHOPATHOLOGY; FATHERS; INTERNAL EXTERNAL LOCUS OF CONTROL	CRISP EXPERIENTIAL INDEX; ATTENTION-DEFICIT/HYPERACTIVITY DISORDER; PERCEIVED CONTROL; EXTERNAL CONTROL; PARENTAL LOCUS; DIFFICULTIES QUESTIONNAIRE; ADOLESCENT PSYCHOPATHOLOGY; ACADEMIC-ACHIEVEMENT; COMMUNITY SAMPLE; CONDUCT PROBLEMS	IN A PROSPECTIVE LONGITUDINAL STUDY THE AUTHORS EXAMINED THE ASSOCIATIONS BETWEEN PARENT LOCUS OF CONTROL OF REINFORCEMENT (LOCR), MEASURED BEFORE THE BIRTH OF A CHILD, AND BEHAVIORAL-EMOTIONAL OUTCOMES IN THAT CHILD AT AGE 7 YEARS. A TOTAL OF 307 COUPLES COMPLETED QUESTIONNAIRES REGARDING THEIR EMOTIONAL STATUS AND LOCR AT THEIR FIRST PRENATAL CARE APPOINTMENT. WHEN THEIR CHILDREN TURNED 7 YEARS…	[TONE, ERIN B.] GEORGIA STATE UNIV, DEPT PSYCHOL, ATLANTA, GA 30302 USA.; [GOODFELLOW, STEPHANIE] UNIV BRISTOL, BRISTOL BS8 1TH, AVON, ENGLAND.; [GOODFELLOW, STEPHANIE] UNIV LIVERPOOL, SCH CLIN SCI, LIVERPOOL L69 3BX, MERSEYSIDE, ENGLAND.; [NOWICKI, STEPHEN, JR.] EMORY UNIV, DEPT PSYCHOL, ATLANTA, GA 30322 USA.	TONE, EB (REPRINT AUTHOR), GEORGIA STATE UNIV, DEPT PSYCHOL, POB 5010, ATLANTA, GA 30302 USA.	ETONE@GSU.EDU	NA	NA	63	2	2	0	17	ROUTLEDGE JOURNALS, TAYLOR & FRANCIS LTD	ABINGDON	4 PARK SQUARE, MILTON PARK, ABINGDON OX14 4RN, OXFORDSHIRE, ENGLAND	0022-1325	NA	J GENET PSYCHOL	J. GENET. PSYCHOL.	NA	2012	173	1	NA	10.1080/00221325.2011.571307	20	PSYCHOLOGY, DEVELOPMENTAL; PSYCHOLOGY; PSYCHOLOGY, MULTIDISCIPLINARY	PSYCHOLOGY	923FX	ISI000302606000001	22428373	NA	2020-03-18		3	22	NA	TONE, ERIN/0000-0003-4021-1673	NOWICKI, STEPHEN/Y-9690-2019; IBRAHIM, RAQUIB/F-5078-2012	NA	NA	NA
J	MISCHEL ER;LEEN-FELDNER EW;KNAPP AA;BILSKY SA;HAM L;LEWIS S	MISCHEL, EMILY R.; LEEN-FELDNER, ELLEN W.; KNAPP, ASHLEY A.; BILSKY, SARAH A.; HAM, LINDSAY; LEWIS, SARAH	INDIRECT EFFECTS OF SMOKING MOTIVES ON ADOLESCENT ANGER DYSREGULATION AND SMOKING	ADDICTIVE BEHAVIORS	ENGLISH	ARTICLE	ADOLESCENTS; SMOKING MOTIVES; ANGER DYSREGULATION; NICOTINE USE	ATTENTION-DEFICIT/HYPERACTIVITY DISORDER; PROSPECTIVE FOLLOW-UP; EMOTION REGULATION; NEGATIVE AFFECT; CIGARETTE-SMOKING; DEPRESSIVE SYMPTOMS; UNITED-STATES; INITIAL VALIDATION; SELF-REGULATION; SEX-DIFFERENCES	CIGARETTE SMOKING IS ONE OF THE LEADING CAUSES OF DISEASE AND DEATH IN THE UNITED STATES, AND SMOKING TYPICALLY BEGINS IN ADOLESCENCE. IT IS THEREFORE IMPORTANT TO UNDERSTAND FACTORS THAT RELATE TO INCREASED RISK FOR CIGARETTE SMOKING DURING THIS STAGE OF DEVELOPMENT. ADOLESCENCE IS A PERIOD WHEN EMOTION REGULATORY CAPACITIES ARE STILL EMERGING AND A COMMON AFFECTIVE STATE TO BE REGULATED IS ANGE…	[MISCHEL, EMILY R.; LEEN-FELDNER, ELLEN W.; KNAPP, ASHLEY A.; BILSKY, SARAH A.; HAM, LINDSAY] UNIV ARKANSAS, FAYETTEVILLE, AR 72701 USA.	MISCHEL, ER (REPRINT AUTHOR), UNIV ARKANSAS, DEPT PSYCHOL SCI, 216 MEM HALL, FAYETTEVILLE, AR 72701 USA.	ERMISCHE@UARK.EDU	ASPEN EDUCATION GROUP	FUNDING FOR THE LARGER STUDY FROM WHICH THE DATA WERE DRAWN WAS PROVIDED BY THE ASPEN EDUCATION GROUP. THE ASPEN EDUCATION GROUP HAD NO ROLE IN THE STUDY DESIGN, COLLECTION, ANALYSIS, OR INTERPRETATION OF THE DATA, WRITING THE MANUSCRIPT, OR THE DECISION TO SUBMIT THE PAPER FOR PUBLICATION.	90	5	6	0	25	PERGAMON-ELSEVIER SCIENCE LTD	OXFORD	THE BOULEVARD, LANGFORD LANE, KIDLINGTON, OXFORD OX5 1GB, ENGLAND	0306-4603	1873-6327	ADDICT BEHAV	ADDICT. BEHAV.	DEC	2014	39	12	NA	10.1016/J.ADDBEH.2014.07.029	8	PSYCHOLOGY, CLINICAL; SUBSTANCE ABUSE	PSYCHOLOGY; SUBSTANCE ABUSE	AR1LI	ISI000343346300027	25128636	NA	2020-03-18		1831	1838	NA	KNAPP, ASHLEY/0000-0002-0073-1466	KNAPP, ASHLEY/Q-4136-2019	NA	NA	NA
J	O'DONNELL KJ;GLOVER V;HOLBROOK JD;O'CONNOR TG	O'DONNELL, KIERAN J.; GLOVER, VIVETTE; HOLBROOK, JOANNA D.; O'CONNOR, THOMAS G.	MATERNAL PRENATAL ANXIETY AND CHILD BRAIN-DERIVED NEUROTROPHIC FACTOR (BDNF) GENOTYPE: EFFECTS ON INTERNALIZING SYMPTOMS FROM 4 TO 15 YEARS OF AGE	DEVELOPMENT AND PSYCHOPATHOLOGY	ENGLISH	ARTICLE	NA	CRISP EXPERIENTIAL INDEX; ANTENATAL ANXIETY; BEHAVIOURAL/EMOTIONAL PROBLEMS; DEPRESSIVE SYMPTOMS; DOWN-REGULATION; STRESS; PREGNANCY; CORTISOL; RISK; METHYLATION	MULTIPLE BEHAVIORAL AND HEALTH OUTCOMES, INCLUDING INTERNALIZING SYMPTOMS, MAY BE PREDICTED FROM PRENATAL MATERNAL ANXIETY, DEPRESSION, OR STRESS. HOWEVER, NOT ALL CHILDREN ARE AFFECTED, AND THOSE THAT ARE CAN BE AFFECTED IN DIFFERENT WAYS. HERE WE TEST THE HYPOTHESIS THAT THE EFFECTS OF PRENATAL ANXIETY ARE MODERATED BY GENETIC VARIATION IN THE CHILD'S BRAIN-DERIVED NEUROTROPHIC FACTOR (BDNF) GE…	[O'DONNELL, KIERAN J.] MCGILL UNIV, MONTREAL, PQ H3A 2T5, CANADA.; [GLOVER, VIVETTE] UNIV LONDON IMPERIAL COLL SCI TECHNOL & MED, LONDON SW7 2AZ, ENGLAND.; [HOLBROOK, JOANNA D.] SINGAPORE INST CLIN SCI, SINGAPORE, SINGAPORE.; [O'CONNOR, THOMAS G.] UNIV ROCHESTER, MED CTR, ROCHESTER, NY 14642 USA.	O'DONNELL, KJ (REPRINT AUTHOR), DOUGLAS MENTAL HLTH UNIV INST, ROOM E-4122,6875 LA SALLE BLVD, MONTREAL, PQ H4H 1R3, CANADA.	KIERAN.ODONNELL@MAIL.MCGILL.CA; TOM_OCONNOR@URMC.ROCHESTER.EDU	MEDICAL RESEARCH COUNCILMEDICAL RESEARCH COUNCIL UK (MRC) [MC_PC_15018]; NIMH NIH HHSUNITED STATES DEPARTMENT OF HEALTH & HUMAN SERVICESNATIONAL INSTITUTES OF HEALTH (NIH) - USANIH NATIONAL INSTITUTE OF MENTAL HEALTH (NIMH) [R01 MH073842]; WELLCOME TRUSTWELLCOME TRUST [102215]	NA	64	24	24	0	15	CAMBRIDGE UNIV PRESS	NEW YORK	32 AVENUE OF THE AMERICAS, NEW YORK, NY 10013-2473 USA	0954-5794	1469-2198	DEV PSYCHOPATHOL	DEV. PSYCHOPATHOL.	NOV	2014	26	4	NA	10.1017/S095457941400100X	12	PSYCHOLOGY, DEVELOPMENTAL	PSYCHOLOGY	AU4JI	ISI000345576500006	25422959	NA	2020-03-18		1255	1266	NA	GLOVER, VIVETTE/0000-0001-6543-1651; O'CONNOR, TOM/0000-0002-8590-5057	GLOVER, VIVETTE/M-2711-2016; O'CONNOR, TOM/AAG-1598-2020	SI	NA	NA
J	VAN DEN BERGH BRH;MENNES M;OOSTERLAAN J;STEVENS V;STIERS P;MARCOEN A;LAGAE L	VAN DEN BERGH, BRH; MENNES, M; OOSTERLAAN, J; STEVENS, V; STIERS, P; MARCOEN, A; LAGAE, L	HIGH ANTENATAL MATERNAL ANXIETY IS RELATED TO IMPULSIVITY DURING PERFORMANCE ON COGNITIVE TASKS IN 14-AND 15-YEAR-OLDS	NEUROSCIENCE AND BIOBEHAVIORAL REVIEWS	ENGLISH	ARTICLE	PREGNANCY; MATERNAL ANXIETY; FETAL DEVELOPMENT; INHIBITION; FOLLOW-UP; IMPULSIVITY; REGULATION PROBLEMS	ATTENTION-DEFICIT/HYPERACTIVITY DISORDER; PREFRONTAL CORTEX; PRENATAL STRESS; BEHAVIOURAL/EMOTIONAL PROBLEMS; RESPONSE-INHIBITION; BRAIN-DEVELOPMENT; WORKING-MEMORY; FETAL BEHAVIOR; MOTOR CONTROL; CHILDREN	THIS STUDY PROSPECTIVELY INVESTIGATED THE INFLUENCE OF ANTENATAL MATERNAL ANXIETY, MEASURED WITH THE STATE TRAIT ANXIETY INVENTORY AT 12-22, 23-31 AND 32-40 POSTMENSTRUAL WEEKS OF PREGNANCY, ON COGNITIVE FUNCTIONING IN 57 ADOLESCENTS (MEAN AGE 15 YEARS). ANCOVAS SHOWED EFFECTS OF STATE ANXIETY AT 12-22 WEEKS, AFTER CONTROLLING FOR INFLUENCES OF STATE ANXIETY IN LATER PREGNANCY AND POSTNATAL MATER…	CATHOLIC UNIV LOUVAIN, DEPT PSYCHOL, B-3000 LOUVAIN, BELGIUM.; CATHOLIC UNIV LOUVAIN, DEPT PEDIAT NEUROL, B-3000 LOUVAIN, BELGIUM.; FREE UNIV AMSTERDAM, DEPT CLIN NEUROPSYCHOL, AMSTERDAM, NETHERLANDS.; UNIV ANTWERP HOSP, ANTWERP, BELGIUM.	VAN DEN BERGH, BRH (REPRINT AUTHOR), CATHOLIC UNIV LOUVAIN, DEPT PSYCHOL, TIENSESTR 102, B-3000 LOUVAIN, BELGIUM.	BEA.VANDENBERGH@PSY.KULEUVEN.AC.BE	NA	NA	69	138	140	0	14	PERGAMON-ELSEVIER SCIENCE LTD	OXFORD	THE BOULEVARD, LANGFORD LANE, KIDLINGTON, OXFORD OX5 1GB, ENGLAND	0149-7634	1873-7528	NEUROSCI BIOBEHAV R	NEUROSCI. BIOBEHAV. REV.	APR	2005	29	2	NA	10.1016/J.NEUBIOREV.2004.10.010	11	BEHAVIORAL SCIENCES; NEUROSCIENCES	BEHAVIORAL SCIENCES; NEUROSCIENCES & NEUROLOGY	919PJ	ISI000228629700005	15811497	NA	2020-03-18		259	269	NA	MENNES, MAARTEN/0000-0002-7279-3439; VAN DEN BERGH, BEA R.H/0000-0002-1560-6545	MENNES, MAARTEN/C-9924-2011; VAN DEN BERGH, BEA R.H/H-8126-2013	NA	NA	NA
J	MACUKA I;SMOJVER-AZIC S;BURIC I	MACUKA, IVANA; SMOJVER-AZIC, SANJA; BURIC, IRENA	MEDIATING ROLE OF EMOTIONAL REGULATION BETWEEN PARENTAL BEHAVIOR AND ADJUSTMENT OF EARLY ADOLESCENTS	DRUSTVENA ISTRAZIVANJA	CROATIAN	ARTICLE	EMOTIONAL REGULATION; INTERNALIZING AND EXTERNALIZING PROBLEMS; PARENTAL BEHAVIOR; EARLY ADOLESCENCE	EXTERNALIZING PROBLEMS; DEPRESSIVE SYMPTOMS; DEVELOPMENTAL PSYCHOPATHOLOGY; PSYCHOLOGICAL CONTROL; CHILD; SOCIALIZATION; LIFE; DIRECTIONS; PERCEPTION; EXPRESSION	THE AIM OF THIS STUDY WAS TO EXAMINE THE RELATIONSHIPS BETWEEN PARENTAL BEHAVIOR OF BOTH PARENTS, AND EMOTIONAL REGULATION AND INTERNALIZING AND EXTERNALIZING PROBLEMS OF YOUNG ADOLESCENTS. SPECIFICALLY, THE MEDIATING ROLE OF EMOTIONAL REGULATION IN RELATION BETWEEN PARENTAL BEHAVIOR AND ADJUSTMENT OF YOUNG ADOLESCENTS, WERE TESTED. THE STUDY WAS CONDUCTED ON A SAMPLE OF 261 SUBJECTS (139 GIRLS A…	[MACUKA, IVANA] SVEUCILISTE ZADRU, ODJEL PSIHOLOGIJU, ZADAR 23000, CROATIA.; [SMOJVER-AZIC, SANJA] FILOZOFSKI FAK, RIJEKA, CROATIA.	MACUKA, I (REPRINT AUTHOR), SVEUCILISTE ZADRU, ODJEL PSIHOLOGIJU, OBALA KRALJA PETRA KRESIMIRA 4,BR 2, ZADAR 23000, CROATIA.	IVANA.MORANDUZZO@UNIZD.HR	NA	NA	43	2	2	0	21	INST OF SOCIAL SCIENCES IVO PILAR	ZAGREB	MARULICEV TRG 19/1, 10001 ZAGREB, CROATIA	1330-0288	NA	DRUS ISTRAZ	DRUS. ISTRAZ.	APR-JUN	2012	21	2	NA	10.5559/DI.21.2.05	21	SOCIAL ISSUES; SOCIOLOGY	SOCIAL ISSUES; SOCIOLOGY	979LD	ISI000306820600005	NA	DOAJ GOLD, GREEN PUBLISHED	2020-03-18		383	403	NA	SMOJVER-AZIC, SANJA/0000-0002-4389-6463;	SMOJVER-AZIC, SANJA/S-2847-2018; BURIC, IRENA/AAC-8730-2019	NA	NA	NA
J	KOUKOUNARI A;STRINGARIS A;MAUGHAN B	KOUKOUNARI, ARTEMIS; STRINGARIS, ARGYRIS; MAUGHAN, BARBARA	PATHWAYS FROM MATERNAL DEPRESSION TO YOUNG ADULT OFFSPRING DEPRESSION: AN EXPLORATORY LONGITUDINAL MEDIATION ANALYSIS	INTERNATIONAL JOURNAL OF METHODS IN PSYCHIATRIC RESEARCH	ENGLISH	ARTICLE	ALSPAC; MATERNAL DEPRESSION; YOUNG ADULT DEPRESSION; EMOTIONAL AND CONDUCT PROBLEMS; LONGITUDINAL MEDIATION	MARGINAL STRUCTURAL MODELS; LATENT TRAJECTORY MODELS; POSTNATAL-DEPRESSION; CHILDHOOD; PREGNANCY; PERSISTENT; ZIDOVUDINE; STRENGTHS; SYMPTOMS; BEHAVIOR	MATERNAL DEPRESSION IN THE PERI-NATAL PERIOD IS ASSOCIATED WITH INCREASED RISK FOR YOUNG ADULT DEPRESSION IN OFFSPRING. THIS STUDY EXPLORED MEDIATION OF THESE LINKS VIA TRAJECTORIES OF CHILD CONDUCT AND EMOTIONAL PROBLEMS (STRENGTHS AND DIFFICULTIES QUESTIONNAIRE) FROM AGES 4-16 YEARS OLD IN DATA FROM THE AVON LONGITUDINAL STUDY OF PARENTS AND CHILDREN COHORT (N=13373). THROUGH GENDER-SPECIFIC ST…	[KOUKOUNARI, ARTEMIS] KINGS COLL LONDON, INST PSYCHIAT PSYCHOL & NEUROSCI, DEPT BIOSTAT, BOX P020,DE CRESPIGNY PK, LONDON SE5 8AF, ENGLAND.; [STRINGARIS, ARGYRIS] KINGS COLL LONDON, INST PSYCHIAT PSYCHOL & NEUROSCI, DEPT CHILD & ADOLESCENT PSYCHIAT, LONDON, ENGLAND.; [MAUGHAN, BARBARA] KINGS COLL LONDON, INST PSYCHIAT PSYCHOL & NEUROSCI, MRC SOCIAL GENET & DEV PSYCHIAT CTR, LONDON, ENGLAND.	KOUKOUNARI, A (REPRINT AUTHOR), KINGS COLL LONDON, INST PSYCHIAT PSYCHOL & NEUROSCI, DEPT BIOSTAT, BOX P020,DE CRESPIGNY PK, LONDON SE5 8AF, ENGLAND.	ARTEMIS.KOUKOUNARI@KCL.AC.UK	UK MEDICAL RESEARCH COUNCILMEDICAL RESEARCH COUNCIL UK (MRC); WELLCOME TRUSTWELLCOME TRUST [102215/2/13/2]; UNIVERSITY OF BRISTOL; UK MEDICAL RESEARCH COUNCILMEDICAL RESEARCH COUNCIL UK (MRC) [G0500953]; WELLCOME TRUSTWELLCOME TRUST; UK NATIONAL INSTITUTES OF HEALTH RESEARCH; UNIVERSITY COLLEGE LONDON; JOHNSON JOHNSONJOHNSON & JOHNSON USA; NATIONAL INSTITUTE FOR HEALTH RESEARCH (NIHR) BIOMEDICAL …	THE UK MEDICAL RESEARCH COUNCIL AND THE WELLCOME TRUST (GRANT REF: 102215/2/13/2) AND THE UNIVERSITY OF BRISTOL PROVIDE CORE SUPPORT FOR ALSPAC. THIS PUBLICATION IS THE WORK OF THE AUTHORS AND ALL OF THEM WILL SERVE AS GUARANTORS FOR THE CONTENTS OF THIS PAPER. THIS RESEARCH WAS SPECIFICALLY FUNDED BY A GRANT FROM THE UK MEDICAL RESEARCH COUNCIL (G0500953) TO BM. AS HAS RECEIVED FUNDING FROM THE …	57	2	3	0	9	WILEY	HOBOKEN	111 RIVER ST, HOBOKEN 07030-5774, NJ USA	1049-8931	1557-0657	INT J METH PSYCH RES	INT. J. METHODS PSYCHIATR. RES.	JUN	2017	26	2	E1520	10.1002/MPR.1520	14	PSYCHIATRY	PSYCHIATRY	EX5QL	ISI000403297000004	27469020	OTHER GOLD, GREEN ACCEPTED, GREEN PUBLISHED	2020-03-18		NA	NA	NA	MAUGHAN, BARBARA/0000-0002-8887-3484; KOUKOUNARI, ARTEMIS/0000-0001-5574-3934	STRINGARIS, ARGYRIS/N-1135-2017	NA	NA	NA
J	ERZAR M;HORVAT K;KLUN Z;MARAZ M;MIHELIC K	ERZAR, MARKO; HORVAT, KLARA; KLUN, ZARJA; MARAZ, MAJA; MIHELIC, KRISTJAN	ACTIVE MUSIC MAKING AS A ROUTE TO DIMINISHED SOCIAL ANXIETY AMONG ADOLESCENTS - A PILOT STUDY	BOGOSLOVNI VESTNIK-THEOLOGICAL QUARTERLY-EPHEMERIDES THEOLOGICAE	SLOVENIAN	ARTICLE	MUSIC; ADOLESCENTS; SOCIAL ANXIETY; EXPRESSION; DEVELOPMENT	THERAPY; PERSPECTIVE	IN THIS ARTICLE, BASED ON THE PILOT STUDY ACTIVE MUSIC CREATION AS A WAY OF REDUCING THE SOCIAL ANXIETY OF ADOLESCENTS, WE HAVE EXPLORED THE IMPORTANCE OF MUSIC ON THE MINDS OF ADOLESCENTS AND HOW THIS KNOWLEDGE CAN BE USED FOR THE EMOTIONAL LITERACY OF ADOLESCENTS WHO PARTICIPATED IN THE STUDY. IN THE FIRST PART OF THE ARTICLE, WE FOCUSED ON ADOLESCENTS AND THE DEVELOPMENT OF AN ADOLESCENT BRAIN…	[ERZAR, MARKO; HORVAT, KLARA] UNIV LJUBLJANA, ACAD MUS, MUS SINGING, STARI TRG 34, SI-1000 LJUBLJANA, SLOVENIA.; [KLUN, ZARJA; MARAZ, MAJA] UNIV LJUBLJANA, FAC THEOL, MARITAL & FAMILY THERAPY, POLJANSKA 4, SI-1000 LJUBLJANA, SLOVENIA.; [MIHELIC, KRISTJAN] UNIV LJUBLJANA, FAC PUBL ADM, PUBL ADM, GOSARJEVA UL 5, SI-1000 LJUBLJANA, SLOVENIA.	ERZAR, M (REPRINT AUTHOR), UNIV LJUBLJANA, ACAD MUS, MUS SINGING, STARI TRG 34, SI-1000 LJUBLJANA, SLOVENIA.	ERZAR25@GMAIL.COM; KLARA.HRO@GMAIL.COM; ZARJAK@GMAIL.COM; MAJAMARAZ@GMAIL.COM; KM0382@STUDENT.UNI-LJ.SI	NA	NA	37	0	0	0	0	UNIV LJUBLJANI, TEOLOSKA FAKULTET	LJUBLJANA	POLJANSKA 4, P P 2007, LJUBLJANA, 1000, SLOVENIA	0006-5722	1581-2987	BOGOSL VESTN	BOGOSL. VESTN.	NA	2019	79	1	NA	10.34291/BV2019/01/ERZAR2	16	RELIGION	RELIGION	IV0QC	ISI000483982700019	NA	BRONZE	2020-03-18		237	252	NA	NA	NA	NA	NA	NA
J	PORTER S;HOLMES V;MCLAUGHLIN K;LYNN F;CARDWELL C;BRAIDEN HJ;DORAN J;ROGAN S	PORTER, SAM; HOLMES, VALERIE; MCLAUGHLIN, KATRINA; LYNN, FIONA; CARDWELL, CHRIS; BRAIDEN, HANNAH-JANE; DORAN, JACKIE; ROGAN, SHEELAGH	MUSIC IN MIND, A RANDOMIZED CONTROLLED TRIAL OF MUSIC THERAPY FOR YOUNG PEOPLE WITH BEHAVIOURAL AND EMOTIONAL PROBLEMS: STUDY PROTOCOL	JOURNAL OF ADVANCED NURSING	ENGLISH	ARTICLE	CHILD AND ADOLESCENT MENTAL HEALTH NURSING; COMMUNICATION SKILLS; MUSIC THERAPY; RANDOMIZED CONTROLLED TRIAL	CHILDREN; INTERVENTION; ADOLESCENTS; AUTISM	PORTER S., HOLMES V., MCLAUGHLIN K., LYNN F., CARDWELL C., BRAIDEN H.-J., DORAN J. & ROGAN S. (2012) MUSIC IN MIND, A RANDOMIZED CONTROLLED TRIAL OF MUSIC THERAPY FOR YOUNG PEOPLE WITH BEHAVIOURAL AND EMOTIONAL PROBLEMS: STUDY PROTOCOL. JOURNAL OF ADVANCED NURSING68(10), 23492358. ABSTRACT AIMS. THIS ARTICLE IS A REPORT OF A TRIAL PROTOCOL TO DETERMINE IF IMPROVIZATIONAL MUSIC THERAPY LEADS TO CL…	[PORTER, SAM; HOLMES, VALERIE; LYNN, FIONA; DORAN, JACKIE] QUEENS UNIV BELFAST, SCH NURSING & MIDWIFERY, BELFAST BT7 1NN, ANTRIM, NORTH IRELAND.; [ROGAN, SHEELAGH] BELFAST HLTH & SOCIAL CARE TRUST, CHILD & ADOLESCENT MENTAL HLTH TEAM, BELFAST, ANTRIM, NORTH IRELAND.; [CARDWELL, CHRIS] QUEENS UNIV BELFAST, SCH MED DENT & BIOMED SCI, BELFAST BT7 1NN, ANTRIM, NORTH IRELAND.; [MCLAUGHLIN, KATRINA] QU…	PORTER, S (REPRINT AUTHOR), QUEENS UNIV BELFAST, SCH NURSING & MIDWIFERY, BELFAST BT7 1NN, ANTRIM, NORTH IRELAND.	S.PORTER@QUB.AC.UK	BIG LOTTERY FUND [C984A1530]	MUSIC IN MIND IS FUNDED BY A GRANT FROM THE BIG LOTTERY FUND (C984A1530).	22	7	8	1	81	WILEY	HOBOKEN	111 RIVER ST, HOBOKEN 07030-5774, NJ USA	0309-2402	1365-2648	J ADV NURS	J. ADV. NURS.	OCT	2012	68	10	NA	10.1111/J.1365-2648.2011.05936.X	10	NURSING	NURSING	002AQ	ISI000308502600022	22235808	NA	2020-03-18		2349	2358	NA	HOLMES, VALERIE/0000-0001-6229-5703; CARDWELL, CHRIS/0000-0002-2689-4335; LYNN, FIONA/0000-0002-0216-643X	MCLAUGHLIN, KATRINA/AAC-3009-2019	NA	NA	NA
J	EICHLER A;WALZ L;GRUNITZ J;GRIMM J;VAN DOREN J;RAABE E;GOECKE TW;FASCHING PA;BECKMANN MW;KORNHUBER J;KRATZ O;HEINRICH H;MOLL GH	EICHLER, ANNA; WALZ, LISA; GRUNITZ, JULIANE; GRIMM, JENNIFER; VAN DOREN, JESSICA; RAABE, EVA; GOECKE, TAMME W.; FASCHING, PETER A.; BECKMANN, MATTHIAS W.; KORNHUBER, JOHANNES; KRATZ, OLIVER; HEINRICH, HARTMUT; MOLL, GUNTHER H.	CHILDREN OF PRENATALLY DEPRESSED MOTHERS: EXTERNALIZING AND INTERNALIZING SYMPTOMS ARE ACCOMPANIED BY REDUCTIONS IN SPECIFIC SOCIAL-EMOTIONAL COMPETENCIES	JOURNAL OF CHILD AND FAMILY STUDIES	ENGLISH	ARTICLE	PRENATAL EXPOSURE; PRENATAL DEPRESSION; CHILD DEVELOPMENT; CONDUCT DISORDER; SOCIAL EMOTIONAL COMPETENCE	POSTNATAL DEPRESSION; MATERNAL DEPRESSION; ANXIETY DISORDERS; MENTAL-HEALTH; PREGNANCY; ASSOCIATIONS; ADOLESCENTS; STRESS; BIAS	STUDIES HAVE SHOWN THAT CHILD DEVELOPMENT IS NEGATIVELY AFFECTED BY PRENATAL DEPRESSION. A DYSREGULATED HYPOTHALAMIC-PITUITARY-ADRENAL AXIS IN THE PREGNANT WOMAN, PASSED TO THE FETUS, IS ONE DISCUSSED KEY MECHANISM. STUDIES, INVESTIGATING PRIMARY-SCHOOL AGE CHILDREN, HAVE FOUND EFFECTS ON ANTISOCIAL BEHAVIOR. EFFECTS ON INTERNALIZING SYMPTOMS WERE NOT FOUND, BUT THE ANALYSIS DID NOT DISTINGUISH B…	[EICHLER, ANNA; WALZ, LISA; GRUNITZ, JULIANE; GRIMM, JENNIFER; VAN DOREN, JESSICA; KRATZ, OLIVER; HEINRICH, HARTMUT; MOLL, GUNTHER H.] FRIEDRICH ALEXANDER UNIV ERLANGEN NUREMBERG, UNIV HOSP ERLANGEN, DIV CHILD & ADOLESCENT MENTAL HLTH, DEPT PSYCHIAT & PSYCHOTHERAPY, ERLANGEN, GERMANY.; [RAABE, EVA; GOECKE, TAMME W.; FASCHING, PETER A.; BECKMANN, MATTHIAS W.] FRIEDRICH ALEXANDER UNIV ERLANGEN NURE…	EICHLER, A (REPRINT AUTHOR), FRIEDRICH ALEXANDER UNIV ERLANGEN NUREMBERG, UNIV HOSP ERLANGEN, DIV CHILD & ADOLESCENT MENTAL HLTH, DEPT PSYCHIAT & PSYCHOTHERAPY, ERLANGEN, GERMANY.	ANNA.EICHLER@UK-ERLANGEN.DE	ELAN FUND OF THE FRIEDRICH-ALEXANDER-UNIVERSITY ERLANGEN-NUREMBERG	ANNA EICHLER WAS SUPPORTED BY THE ELAN FUND OF THE FRIEDRICH-ALEXANDER-UNIVERSITY ERLANGEN-NUREMBERG. THE REMAINING AUTHORS DECLARE THAT THEY HAVE NO COMPETING INTERESTS.	40	6	6	0	13	SPRINGER	NEW YORK	233 SPRING ST, NEW YORK, NY 10013 USA	1062-1024	1573-2843	J CHILD FAM STUD	J. CHILD FAM. STUD.	NOV	2017	26	11	NA	10.1007/S10826-017-0819-0	10	FAMILY STUDIES; PSYCHOLOGY, DEVELOPMENTAL; PSYCHIATRY	FAMILY STUDIES; PSYCHOLOGY; PSYCHIATRY	FJ7XB	ISI000412971900017	NA	NA	2020-03-18		3135	3144	NA	KORNHUBER, JOHANNES/0000-0002-8096-3987; EICHLER, ANNA/0000-0001-5584-0961; HEINRICH, HARTMUT/0000-0002-8156-489X	KORNHUBER, JOHANNES/B-9613-2014; EICHLER, ANNA/J-7700-2015	NA	NA	NA
J	DAL CANTO G;PELLACANI S;VALVO G;MASI G;FERRARI AR;SICCA F	DAL CANTO, GIULIA; PELLACANI, SIMONA; VALVO, GIULIA; MASI, GABRIELE; FERRARI, ANNA RITA; SICCA, FEDERICO	INTERNALIZING AND EXTERNALIZING SYMPTOMS IN PRESCHOOL AND SCHOOL-AGED CHILDREN WITH EPILEPSY: FOCUS ON CLINICAL AND EEG FEATURES	EPILEPSY & BEHAVIOR	ENGLISH	ARTICLE	CHILDHOOD EPILEPSY; PSYCHIATRIC COMORBIDITIES; RISK FACTORS; CBCL; TEMPORAL EEG ABNORMALITIES	PSYCHIATRIC COMORBIDITIES; BEHAVIORAL-DISORDERS; PEDIATRIC EPILEPSY; ONSET; ADOLESCENTS; PSYCHOPATHOLOGY; AGGRESSION; DEPRESSION; OUTCOMES; ASTHMA	INTRODUCTION: PSYCHIATRIC AND BEHAVIORAL PROBLEMS ARE FREQUENT COMORBIDITIES OF EPILEPSY, ALTHOUGH THEIR CLINICAL AND ELECTROENCEPHALOGRAPHIC (EEG) CORRELATES REMAIN UNCERTAIN. IN THIS STUDY, WE HAVE ASSESSED THE FREQUENCY OF PSYCHOPATHOLOGICAL PROBLEMS IN A COHORT OF CHILDREN WITH EPILEPSY, AND ESTABLISHED THEIR MAIN CLINICAL AND EEG-ASSOCIATED FEATURES. METHODS: ONE HUNDRED FIFTY-NINE YOUNG PAT…	[DAL CANTO, GIULIA; PELLACANI, SIMONA; VALVO, GIULIA; MASI, GABRIELE; FERRARI, ANNA RITA; SICCA, FEDERICO] IRCCS STELLA MARIS FDN, DEPT DEV NEUROSCI, VIA GIACINTI 2, I-56128 PISA, ITALY.	SICCA, F (REPRINT AUTHOR), IRCCS STELLA MARIS FDN, DEPT DEV NEUROSCI, CLIN NEUROPHYSIOL LAB, VIA GIACINTI 2, I-56128 PISA, ITALY.	FEDERICO.SICCA@FSM.UNIPI.IT	ITALIAN MINISTRY OF HEALTHMINISTRY OF HEALTH, ITALY	THIS STUDY WAS PARTIALLY SUPPORTED BY THE ITALIAN MINISTRY OF HEALTH (RICERCA CORRENTE TO ARF AND FS).	48	4	4	2	9	ACADEMIC PRESS INC ELSEVIER SCIENCE	SAN DIEGO	525 B ST, STE 1900, SAN DIEGO, CA 92101-4495 USA	1525-5050	1525-5069	EPILEPSY BEHAV	EPILEPSY BEHAV.	FEB	2018	79	NA	NA	10.1016/J.YEBEH.2017.10.004	7	BEHAVIORAL SCIENCES; CLINICAL NEUROLOGY; PSYCHIATRY	BEHAVIORAL SCIENCES; NEUROSCIENCES & NEUROLOGY; PSYCHIATRY	FX9PH	ISI000426435800012	29253677	NA	2020-03-18		68	74	NA	MASI, GABRIELE/0000-0001-7770-926X; FERRARI, ANNA RITA/0000-0002-5397-6184; SICCA, FEDERICO/0000-0002-4917-5253	MASI, GABRIELE/K-2643-2018; FERRARI, ANNA RITA/AAB-9899-2019; SICCA, FEDERICO/J-7768-2016	NA	NA	NA
J	KORHONEN M;LUOMA I;SALMELIN R;TAMMINEN T	KORHONEN, MARIE; LUOMA, ILONA; SALMELIN, RAILI; TAMMINEN, TUULA	A LONGITUDINAL STUDY OF MATERNAL PRENATAL, POSTNATAL AND CONCURRENT DEPRESSIVE SYMPTOMS AND ADOLESCENT WELL-BEING	JOURNAL OF AFFECTIVE DISORDERS	ENGLISH	ARTICLE	MATERNAL DEPRESSIVE SYMPTOMS; PRENATAL DEPRESSIVE SYMPTOMS; POSTNATAL DEPRESSIVE SYMPTOMS	GENDER-DIFFERENCES; FAMILY DISCORD; SOCIOEMOTIONAL DEVELOPMENT; EXTERNALIZING PROBLEMS; PARENTAL DEPRESSION; MAJOR DEPRESSION; MOTHERS; CHILDREN; PSYCHOPATHOLOGY; IMPACT	BACKGROUND: MATERNAL DEPRESSION IS KNOWN TO BE A RISK FOR ABNORMAL CHILD DEVELOPMENT. GIRLS AND BOYS HAVE BEEN FOUND TO RESPOND DIFFERENTLY TO MATERNAL DEPRESSION. ALTHOUGH PRENATAL AND POSTNATAL DEPRESSION HAS BEEN WIDELY STUDIED, LONGITUDINAL STUDIES OF ADOLESCENT OUTCOME ARE STILL RARE. METHODS: THE ORIGINAL SAMPLE OF 349 MOTHERS IN THIS LONGITUDINAL STUDY WAS COLLECTED IN 19891990 IN TAMPERE,…	[KORHONEN, MARIE] UNIV TAMPERE, SCH MED, FIN-33101 TAMPERE, FINLAND.; [SALMELIN, RAILI] UNIV TAMPERE, DEPT CHILD PSYCHIAT, TAMPERE UNIV HOSP, SCH HLTH SCI, FIN-33101 TAMPERE, FINLAND.	KORHONEN, M (REPRINT AUTHOR), UNIV TAMPERE, DEPT CHILD PSYCHIAT, TAMPERE MED SCH, FIN-33014 TAMPERE, FINLAND.	MARIE-KAARIN.KORHONEN@UTA.FI	TAMPERE UNIVERSITY HOSPITAL; FOUNDATION OF EMIL AALTONEN; FOUNDATION FOR PAEDIATRIC RESEARCH; ACADEMY OF FINLANDACADEMY OF FINLAND	THIS STUDY WAS SUPPORTED BY GRANTS FROM THE MEDICAL RESEARCH FUND OF THE TAMPERE UNIVERSITY HOSPITAL, THE FOUNDATION OF EMIL AALTONEN, THE FOUNDATION FOR PAEDIATRIC RESEARCH AND THE ACADEMY OF FINLAND. THE FUNDING SOURCES HAD NO FURTHER ROLE IN STUDY DESIGN; IN THE COLLECTION, ANALYSIS AND INTERPRETATION OF DATA; IN THE WRITING OF THE REPORT; AND IN THE DECISION TO SUBMIT THE PAPER FOR PUBLICATIO…	73	63	64	1	32	ELSEVIER	AMSTERDAM	RADARWEG 29, 1043 NX AMSTERDAM, NETHERLANDS	0165-0327	1573-2517	J AFFECT DISORDERS	J. AFFECT. DISORD.	FEB	2012	136	3	NA	10.1016/J.JAD.2011.10.007	13	CLINICAL NEUROLOGY; PSYCHIATRY	NEUROSCIENCES & NEUROLOGY; PSYCHIATRY	915AT	ISI000301996000063	22036793	NA	2020-03-18		680	692	NA	LUOMA, ILONA/0000-0002-2333-6389	LUOMA, ILONA/AAD-1409-2020	NA	NA	NA
J	OLINO TM;DOUGHERTY LR;BUFFERD SJ;CARLSON GA;KLEIN DN	OLINO, THOMAS M.; DOUGHERTY, LEA R.; BUFFERD, SARA J.; CARLSON, GABRIELLE A.; KLEIN, DANIEL N.	TESTING MODELS OF PSYCHOPATHOLOGY IN PRESCHOOL-AGED CHILDREN USING A STRUCTURED INTERVIEW-BASED ASSESSMENT	JOURNAL OF ABNORMAL CHILD PSYCHOLOGY	ENGLISH	ARTICLE	STRUCTURE OF PSYCHOPATHOLOGY; PRESCHOOL PSYCHOPATHOLOGY; EARLY CHILDHOOD; CONFIRMATORY FACTOR ANALYSIS	COMMON MENTAL-DISORDERS; TEMPERAMENTAL EMOTIONALITY; FIT INDEXES; DSM-IV; DIMENSIONS; PERSONALITY; STABILITY; RELIABILITY; DEPRESSION; SYMPTOMS	A NUMBER OF STUDIES HAVE FOUND THAT BROADBAND INTERNALIZING AND EXTERNALIZING FACTORS PROVIDE A PARSIMONIOUS FRAMEWORK FOR UNDERSTANDING THE STRUCTURE OF PSYCHOPATHOLOGY ACROSS CHILDHOOD, ADOLESCENCE, AND ADULTHOOD. HOWEVER, FEW OF THESE STUDIES HAVE EXAMINED PSYCHOPATHOLOGY IN YOUNG CHILDREN, AND SEVERAL RECENT STUDIES HAVE FOUND SUPPORT FOR ALTERNATIVE MODELS, INCLUDING A BI-FACTOR MODEL WITH C…	[OLINO, THOMAS M.] TEMPLE UNIV, DEPT PSYCHOL, PHILADELPHIA, PA 19122 USA.; [DOUGHERTY, LEA R.] UNIV MARYLAND, COLLEGE PK, MA USA.; [BUFFERD, SARA J.] CALIF STATE UNIV SAN MARCOS, SAN MARCOS, CA USA.; [CARLSON, GABRIELLE A.; KLEIN, DANIEL N.] SUNY STONY BROOK, STONY BROOK, NY 11794 USA.	OLINO, TM (REPRINT AUTHOR), TEMPLE UNIV, DEPT PSYCHOL, 1701 N 13TH ST, PHILADELPHIA, PA 19122 USA.	THOMAS.OLINO@GMAIL.COM	NCRR NIH HHSUNITED STATES DEPARTMENT OF HEALTH & HUMAN SERVICESNATIONAL INSTITUTES OF HEALTH (NIH) - USANIH NATIONAL CENTER FOR RESEARCH RESOURCES (NCRR) [M01 RR10710, M01 RR010710]; NIMH NIH HHSUNITED STATES DEPARTMENT OF HEALTH & HUMAN SERVICESNATIONAL INSTITUTES OF HEALTH (NIH) - USANIH NATIONAL INSTITUTE OF MENTAL HEALTH (NIMH) [R01 MH069942, F31 MH084444, K01 MH092603]	NA	53	40	40	1	21	SPRINGER/PLENUM PUBLISHERS	NEW YORK	233 SPRING ST, NEW YORK, NY 10013 USA	0091-0627	1573-2835	J ABNORM CHILD PSYCH	J. ABNORM. CHILD PSYCHOL.	OCT	2014	42	7	NA	10.1007/S10802-014-9865-X	11	PSYCHOLOGY, CLINICAL; PSYCHOLOGY, DEVELOPMENTAL	PSYCHOLOGY	AP6GY	ISI000342176800013	24652485	GREEN ACCEPTED	2020-03-18		1201	1211	NA	OLINO, THOMAS/0000-0001-5139-8571	OLINO, THOMAS/H-8377-2019	NA	NA	NA
J	WEEMS CF;SILVERMAN WK	WEEMS, CF; SILVERMAN, WK	AN INTEGRATIVE MODEL OF CONTROL: IMPLICATIONS FOR UNDERSTANDING EMOTION REGULATION AND DYSREGULATION IN CHILDHOOD ANXIETY	JOURNAL OF AFFECTIVE DISORDERS	ENGLISH	REVIEW	CONTROL; ANXIETY; CHILDHOOD; PERCEIVED CONTROL; EMOTION REGULATION; SELF-EFFICACY	RANDOMIZED CLINICAL-TRIAL; SELF-EFFICACY; PERCEIVED CONTROL; LEARNED HELPLESSNESS; DEPRESSIVE SYMPTOMS; ATTRIBUTIONAL STYLE; BEHAVIOR PROBLEMS; SEX-DIFFERENCES; CONTROL SCALE; CHILDREN	THEORISTS AND INVESTIGATORS HAVE EMPHASIZED AN IMPORTANT ROLE FOR CONTROL IN EMOTIONAL PROBLEMS SUCH AS ANXIETY AND ANXIETY DISORDERS IN YOUTH. HOWEVER, THE TERM "CONTROL" IS SUBJECT TO THEORETICAL AMBIGUITIES BECAUSE OF THE BROAD CONCEPTUAL BASES FOR THE TERM. IN THIS ARTICLE, WE EXAMINE THE CONCEPTS OF LOCUS OF CONTROL, LEARNED HELPLESSNESS/ATTRIBUTIONAL STYLE, SELF-EFFICACY, AND PERCEIVED CONT…	UNIV NEW ORLEANS, DEPT PSYCHOL, NEW ORLEANS, LA 70148 USA.; FLORIDA INT UNIV, MIAMI, FL 33199 USA.	WEEMS, CF (REPRINT AUTHOR), UNIV NEW ORLEANS, DEPT PSYCHOL, NEW ORLEANS, LA 70148 USA.	CWEEMS@UNO.EDU	NIMH NIH HHSUNITED STATES DEPARTMENT OF HEALTH & HUMAN SERVICESNATIONAL INSTITUTES OF HEALTH (NIH) - USANIH NATIONAL INSTITUTE OF MENTAL HEALTH (NIMH) [MH067572]	NA	64	59	59	0	25	ELSEVIER SCIENCE BV	AMSTERDAM	PO BOX 211, 1000 AE AMSTERDAM, NETHERLANDS	0165-0327	NA	J AFFECT DISORDERS	J. AFFECT. DISORD.	APR	2006	91	2-3	NA	10.1016/J.JAD.2006.01.009	12	CLINICAL NEUROLOGY; PSYCHIATRY	NEUROSCIENCES & NEUROLOGY; PSYCHIATRY	033CI	ISI000236823600002	16487599	NA	2020-03-18		113	124	NA	WEEMS, CARL/0000-0001-9214-3401	NA	NA	NA	NA
J	GIUSEPPONE KR;BRUMARIU LE	GIUSEPPONE, KATHRYN R.; BRUMARIU, LAURA E.	MOTHER-CHILD DISAGREEMENTS ON CHILD ANXIETY: ASSOCIATED FACTORS	JOURNAL OF CHILDRENS SERVICES	ENGLISH	ARTICLE	ANXIETY; ASSESSMENT; CHILDHOOD; INTERNALIZING; MULTI-INFORMANT; PARENT-CHILD RELATIONSHIPS	EMOTION REGULATION; DIFFICULTIES QUESTIONNAIRE; INFORMANT DISCREPANCIES; PSYCHOMETRIC PROPERTIES; DIAGNOSTIC AGREEMENT; STRUCTURED INTERVIEW; DEPRESSIVE SYMPTOMS; PRIMARY-CARE; PARENT; DISORDERS	PURPOSE - PREVIOUS LITERATURE DEMONSTRATED LOW-TO-MODERATE RATES OF AGREEMENT BETWEEN CHILDREN AND MOTHERS REGARDING CHILD ANXIETY. THE PURPOSE OF THIS PAPER IS TO EVALUATE FACTORS RELATED TO DIFFERENCES BETWEEN MOTHER-CHILD DYADS WHO DISAGREED VS AGREED IN THEIR REPORTS OF CHILD ANXIETY SYMPTOMS. DESIGN/METHODOLOGY/APPROACH - IN TOTAL, 87 CHILDREN AGED 9-12 YEARS OLD AND THEIR MOTHERS COMPLETED …	[GIUSEPPONE, KATHRYN R.] ADELPHI UNIV, GORDON F DERNER INST ADV PSYCHOL STUDIES, DEPT CLIN PSYCHOL, CLIN PSYCHOL, GARDEN CITY, NY 11530 USA.; [BRUMARIU, LAURA E.] ADELPHI UNIV, GORDON F DERNER INST ADV PSYCHOL STUDIES, DEPT CLIN PSYCHOL, GARDEN CITY, NY USA.	GIUSEPPONE, KR (REPRINT AUTHOR), ADELPHI UNIV, GORDON F DERNER INST ADV PSYCHOL STUDIES, DEPT CLIN PSYCHOL, CLIN PSYCHOL, GARDEN CITY, NY 11530 USA.	KGIUSEPPONE@GMAIL.COM	NA	NA	90	0	0	1	6	EMERALD GROUP PUBLISHING LTD	BINGLEY	HOWARD HOUSE, WAGON LANE, BINGLEY BD16 1WA, W YORKSHIRE, ENGLAND	1746-6660	2042-8677	J CHILD SERV	J. CHILD. SERV.	NA	2017	12	4	NA	10.1108/JCS-11-2016-0021	14	SOCIAL WORK	SOCIAL WORK	FP3DY	ISI000417500100004	NA	NA	2020-03-18		257	270	NA	NA	NA	NA	NA	NA
J	SOURANDER A;JENSEN P;DAVIES M;NIEMELA S;ELONHEIMO H;RISTKARI T;HELENIUS H;SILLANMAKI L;PIHA J;KUMPULAINEN K;TAMMINEN T;MOILANEN I;ALMQVIST F	SOURANDER, ANDRE; JENSEN, PETER; DAVIES, MARK; NIEMELAE, SOLJA; ELONHEIMO, HENRIK; RISTKARI, TERJA; HELENIUS, HANS; SILLANMAEKI, LAURI; PIHA, JORMA; KUMPULAINEN, KIRSTI; TAMMINEN, TUULA; MOILANEN, IRMA; ALMQVIST, FREDRIK	WHO IS AT GREATEST RISK OF ADVERSE LONG-TERM OUTCOMES? THE FINNISH FROM A BOY TO A MAN STUDY	JOURNAL OF THE AMERICAN ACADEMY OF CHILD AND ADOLESCENT PSYCHIATRY	ENGLISH	ARTICLE	EPIDEMIOLOGY; CHILDHOOD; FOLLOW-UP; PREDICTOR	HEALTH-SERVICE USE; 14-YEAR FOLLOW-UP; CONDUCT DISORDER; ADOLESCENT DEPRESSION; PSYCHIATRIC-DISORDERS; CHILDHOOD PREDICTORS; MULTIPLE INFORMANTS; MENTAL-DISORDER; AGE 8; CHILDREN	OBJECTIVE: TO STUDY ASSOCIATIONS BETWEEN COMORBID PSYCHOPATHOLOGY AND LONG-TERM OUTCOMES IN A LARGE BIRTH COHORT SAMPLE FROM AGE 8 TO EARLY ADULTHOOD. METHOD: THE SAMPLE INCLUDED LONG-TERM OUTCOME DATA ON 2,556 FINNISH BOYS BORN IN 1981. THE AIM WAS TO STUDY THE IMPACT OF EARLY CHILDHOOD PSYCHOPATHOLOGY TYPES (EXTERNALIZING VERSUS INTERNALIZING VERSUS BOTH) AND INFORMANT SOURCES (SELF-REPORT VERS…	TURKU UNIV HOSP, DEPT CHILD PSYCHIAT, FIN-20520 TURKU, FINLAND.; HELSINKI UNIV HOSP, DEPT CHILD PSYCHIAT, HELSINKI, FINLAND.; UNIV OULU, DEPT CHILD PSYCHIAT, OULU, FINLAND.	SOURANDER, A (REPRINT AUTHOR), TURKU UNIV HOSP, DEPT CHILD PSYCHIAT, FIN-20520 TURKU, FINLAND.	ANDRE.SOURANDER@UTU.FI	NA	NA	65	101	103	0	11	ELSEVIER SCIENCE INC	NEW YORK	STE 800, 230 PARK AVE, NEW YORK, NY 10169 USA	0890-8567	1527-5418	J AM ACAD CHILD PSY	J. AM. ACAD. CHILD ADOLESC. PSYCHIATR.	SEP	2007	46	9	NA	10.1097/CHI.0B013E31809861E9	14	PSYCHOLOGY, DEVELOPMENTAL; PEDIATRICS; PSYCHIATRY	PSYCHOLOGY; PEDIATRICS; PSYCHIATRY	203PO	ISI000248986700007	17712238	NA	2020-03-18		1148	1161	NA	SOURANDER, ANDRE/0000-0003-0361-7244; JENSEN, PETER/0000-0003-2387-0650	NIEMELA, SOLJA/G-7084-2017	NA	NA	NA
J	WHITEHOUSE AJO;ROBINSON M;ZUBRICK SR	WHITEHOUSE, ANDREW J. O.; ROBINSON, MONIQUE; ZUBRICK, STEPHEN R.	LATE TALKING AND THE RISK FOR PSYCHOSOCIAL PROBLEMS DURING CHILDHOOD AND ADOLESCENCE	PEDIATRICS	ENGLISH	ARTICLE	LATE TALKERS; EXPRESSIVE LANGUAGE DELAY; BEHAVIORAL PROBLEMS; EMOTIONAL PROBLEMS; RAINE STUDY	LANGUAGE-DEVELOPMENT SURVEY; DEVELOPMENT SURVEY LDS; LATE TALKERS; FOLLOW-UP; CHILDREN; OUTCOMES; DISORDERS; TODDLERS; DELAY; IMPAIRMENT	OBJECTIVE: ALTHOUGH MANY TODDLERS WITH EXPRESSIVE VOCABULARY DELAY ("LATE TALKERS") PRESENT WITH AGE-APPROPRIATE LANGUAGE SKILLS BY THE TIME THEY ARE OF SCHOOL AGE, LITTLE IS KNOWN ABOUT THEIR BROADER BEHAVIORAL AND EMOTIONAL PROFILE. THE AIM OF THIS STUDY WAS TO DETERMINE WHETHER LATE TALKERS ARE AT INCREASED RISK FOR BEHAVIORAL AND EMOTIONAL PROBLEMS DURING CHILDHOOD AND ADOLESCENCE. PATIENTS A…	[WHITEHOUSE, ANDREW J. O.] UNIV WESTERN AUSTRALIA, CTR CHILD HLTH RES, TELETHON INST CHILD HLTH RES, SUBIACO, WA 6872, AUSTRALIA.; [WHITEHOUSE, ANDREW J. O.] UNIV WESTERN AUSTRALIA, SCH PSYCHOL, NEUROCOGNIT DEV UNIT, SUBIACO, WA 6872, AUSTRALIA.	WHITEHOUSE, AJO (REPRINT AUTHOR), UNIV WESTERN AUSTRALIA, CTR CHILD HLTH RES, TELETHON INST CHILD HLTH RES, 100 ROBERTS RD, SUBIACO, WA 6872, AUSTRALIA.	AWHITEHOUSE@ICHR.UWA.EDU.AU	NATIONAL HEALTH AND MEDICAL RESEARCH COUNCIL (NHMRC)NATIONAL HEALTH AND MEDICAL RESEARCH COUNCIL OF AUSTRALIA [1004065]; UNIVERSITY OF WESTERN AUSTRALIA (UWA); UWA FACULTY OF MEDICINE, DENTISTRY, AND HEALTH SCIENCES; RAINE MEDICAL RESEARCH FOUNDATION; TELETHON INSTITUTE FOR CHILD HEALTH RESEARCH; WOMEN'S AND INFANTS RESEARCH FOUNDATION	WE ACKNOWLEDGE THE NATIONAL HEALTH AND MEDICAL RESEARCH COUNCIL (NHMRC) FOR THEIR LONG-TERM CONTRIBUTION TO FUNDING THE STUDY OVER THE LAST 20 YEARS. CORE MANAGEMENT OF THE RAINE STUDY HAS BEEN FUNDED BY THE UNIVERSITY OF WESTERN AUSTRALIA (UWA); THE UWA FACULTY OF MEDICINE, DENTISTRY, AND HEALTH SCIENCES; THE RAINE MEDICAL RESEARCH FOUNDATION; THE TELETHON INSTITUTE FOR CHILD HEALTH RESEARCH; AN…	38	33	34	0	20	AMER ACAD PEDIATRICS	ELK GROVE VILLAGE	141 NORTH-WEST POINT BLVD,, ELK GROVE VILLAGE, IL 60007-1098 USA	0031-4005	1098-4275	PEDIATRICS	PEDIATRICS	AUG	2011	128	2	NA	10.1542/PEDS.2010-2782	9	PEDIATRICS	PEDIATRICS	800CK	ISI000293336200008	21727106	BRONZE	2020-03-18		E324	E332	NA	WHITEHOUSE, ANDREW/0000-0001-8722-1575; ZUBRICK, STEPHEN/0000-0002-6369-1713	ZUBRICK, STEPHEN R/H-1997-2013; STUDY, RAINE/K-4517-2013; STUDY, RAINE/G-9547-2015; ROBINSON, MONIQUE/C-2437-2013	NA	NA	NA
J	LIU XC	LIU, XC	CIGARETTE SMOKING, LIFE STRESS, AND BEHAVIORAL PROBLEMS IN CHINESE ADOLESCENTS	JOURNAL OF ADOLESCENT HEALTH	ENGLISH	ARTICLE	ADOLESCENTS; BEHAVIORAL PROBLEMS; EMOTIONAL PROBLEMS; LIFE STRESS; SMOKING; CHINA	CHILDHOOD; EVENTS	THIS STUDY INVESTIGATED A SAMPLE OF 1360 CHINESE ADOLESCENTS. ABOUT 31% OF BOYS AND 3.7% OF GIRLS REPORTED EVER SMOKING. SMOKERS EXPERIENCED MORE LIFE STRESS THAN NONSMOKERS. SMOKING WAS ASSOCIATED WITH INCREASED RISK FOR INTERNALIZING AND EXTERNALIZING BEHAVIORAL PROBLEMS, BUT THE ASSOCIATION WAS MARKEDLY REDUCED AFTER CONTROLLING FOR LIFE STRESS (C) SOCIETY FOR ADOLESCENT MEDICINE, 2003.	ARIZONA STATE UNIV, PREVENT RES PROGRAM, TEMPE, AZ 85287 USA.; ARIZONA STATE UNIV, DEPT FAMILY & HUMAN DEV, TEMPE, AZ 85287 USA.; SHANDONG UNIV, SCH PUBL HLTH, JINAN 250100, PEOPLES R CHINA.	LIU, XC (REPRINT AUTHOR), ARIZONA STATE UNIV, PREVENT RES PROGRAM, POB 876005, TEMPE, AZ 85287 USA.	NA	NA	NA	11	26	28	0	9	ELSEVIER SCIENCE INC	NEW YORK	360 PARK AVE SOUTH, NEW YORK, NY 10010-1710 USA	1054-139X	NA	J ADOLESCENT HEALTH	J. ADOLESC. HEALTH	SEP	2003	33	3	NA	10.1016/S1054-139X(03)00020-X	4	PSYCHOLOGY, DEVELOPMENTAL; PUBLIC, ENVIRONMENTAL & OCCUPATIONAL HEALTH; PEDIATRICS	PSYCHOLOGY; PUBLIC, ENVIRONMENTAL & OCCUPATIONAL HEALTH; PEDIATRICS	714HX	ISI000184908700011	12944009	NA	2020-03-18		189	192	NA	NA	NA	NA	NA	NA
J	ANDERSON SE;GOOZE RA;LEMESHOW S;WHITAKER RC	ANDERSON, SARAH E.; GOOZE, RACHEL A.; LEMESHOW, STANLEY; WHITAKER, ROBERT C.	QUALITY OF EARLY MATERNAL-CHILD RELATIONSHIP AND RISK OF ADOLESCENT OBESITY	PEDIATRICS	ENGLISH	ARTICLE	ATTACHMENT SECURITY; MATERNAL SENSITIVITY; PARENTING; OBESITY; BMI; STUDY OF EARLY CHILD CARE AND YOUTH DEVELOPMENT; CHILDREN; ADOLESCENTS; PROSPECTIVE	ATTACHMENT SECURITY; OVERWEIGHT STATUS; PARENTING STYLES; SLEEP DURATION; CHRONIC STRESS; INTERVENTIONS; SENSITIVITY; BEHAVIOR; MOTHERS; BRAIN	OBJECTIVE: THE GOAL OF THIS STUDY WAS TO DETERMINE WHETHER OBESITY IN ADOLESCENCE IS RELATED TO THE QUALITY OF THE EARLY MATERNAL-CHILD RELATIONSHIP. METHODS: WE ANALYZED DATA FROM 977 OF 1364 PARTICIPANTS IN THE STUDY OF EARLY CHILD CARE AND YOUTH DEVELOPMENT. CHILD ATTACHMENT SECURITY AND MATERNAL SENSITIVITY WERE ASSESSED BY OBSERVING MOTHER-CHILD INTERACTION AT 15, 24, AND 36 MONTHS OF AGE. A…	[ANDERSON, SARAH E.] OHIO STATE UNIV, COLL PUBL HLTH, DIV EPIDEMIOL, COLUMBUS, OH 43210 USA.; [LEMESHOW, STANLEY] OHIO STATE UNIV, COLL PUBL HLTH, DIV BIOSTAT, COLUMBUS, OH 43210 USA.; [GOOZE, RACHEL A.; WHITAKER, ROBERT C.] TEMPLE UNIV, CTR OBES RES & EDUC, DEPT PUBL HLTH, PHILADELPHIA, PA 19122 USA.; [WHITAKER, ROBERT C.] TEMPLE UNIV, DEPT PEDIAT, PHILADELPHIA, PA 19122 USA.	ANDERSON, SE (REPRINT AUTHOR), 336 CUNZ HALL,1841 NEIL AVE, COLUMBUS, OH 43210 USA.	SANDERSON@CPH.OSU.EDU	NATIONAL INSTITUTES OF HEALTHUNITED STATES DEPARTMENT OF HEALTH & HUMAN SERVICESNATIONAL INSTITUTES OF HEALTH (NIH) - USA [R01DK088913]; NICHDUNITED STATES DEPARTMENT OF HEALTH & HUMAN SERVICESNATIONAL INSTITUTES OF HEALTH (NIH) - USANIH EUNICE KENNEDY SHRIVER NATIONAL INSTITUTE OF CHILD HEALTH & HUMAN DEVELOPMENT (NICHD)	THIS WORK WAS SUPPORTED BY GRANT R01DK088913 FROM THE NATIONAL INSTITUTES OF HEALTH. THE SECCYD WAS CONDUCTED BY THE NICHD EARLY CHILD CARE RESEARCH NETWORK SUPPORTED BY NICHD THROUGH A COOPERATIVE AGREEMENT THAT CALLS FOR SCIENTIFIC COLLABORATION BETWEEN GRANTEES AND THE NICHD STAFF. THE OHIO STATE UNIVERSITY AND TEMPLE UNIVERSITY HAVE RESTRICTED DATA USE AGREEMENTS TO ANALYZE THE SECCYD DATA.	64	85	87	2	54	AMER ACAD PEDIATRICS	ELK GROVE VILLAGE	141 NORTH-WEST POINT BLVD,, ELK GROVE VILLAGE, IL 60007-1098 USA	0031-4005	1098-4275	PEDIATRICS	PEDIATRICS	JAN	2012	129	1	NA	10.1542/PEDS.2011-0972	9	PEDIATRICS	PEDIATRICS	870BT	ISI000298644800051	22201144	GREEN PUBLISHED	2020-03-18		132	140	NA	NA	ANDERSON, SARAH/A-9792-2008	NA	NA	NA
J	BAKER FA;GLEADHILL LM;DINGLE GA	BAKER, FELICITY A.; GLEADHILL, LIBBY M.; DINGLE, GENEVIEVE A.	MUSIC THERAPY AND EMOTIONAL EXPLORATION: EXPOSING SUBSTANCE ABUSE CLIENTS TO THE, EXPERIENCES OF NON-DRUG-INDUCED EMOTIONS	ARTS IN PSYCHOTHERAPY	ENGLISH	ARTICLE	EMOTIONAL REGULATION; EXPERIENTIAL AVOIDANCE; INTEROCEPTIVE CUES; MUSIC THERAPY; SUBSTANCE USE DISORDERS	HEAVY-METAL MUSIC; CUE REACTIVITY; USE DISORDERS; EXPOSURE; ADOLESCENTS; ALCOHOLICS; RESPONSES; BEHAVIOR; OUTCOMES; ANXIETY	RECENT COGNITIVE BEHAVIORAL THERAPY (CBT) APPROACHES TO TREATMENT OF SUBSTANCE USE DISORDER (SUD) HAVE EMPHASIZED THE NEED FOR CLIENTS TO EXPLORE EMOTIONAL REGULATION AND EXPERIENTIAL AVOIDANCE. THIS STUDY AIMED TO DETERMINE WHETHER MUSIC THERAPY PROGRAMS SITUATED WITHIN A CBT FRAMEWORK FACILITATED THE EXPLORATION OF EMOTIONS IN 24 ADULTS WITH SUD ATTENDING A HOSPITAL OPEN GROUP CBT PROGRAM. IN A…	UNIV QUEENSLAND, SCH MUS, BRISBANE, QLD 4072, AUSTRALIA.; UNIV QUEENSLAND, SCH PSYCHOL, BRISBANE, QLD 4072, AUSTRALIA.	BAKER, FA (REPRINT AUTHOR), UNIV QUEENSLAND, SCH MUS, STAFFHOUSE RD, BRISBANE, QLD 4072, AUSTRALIA.	F.BAKERL@UQ.EDU.AU; LIBBYMAREE@HOTMAIL.COM; DINGLE@PSY.UQ.EDU.AU	NA	NA	40	53	53	2	26	PERGAMON-ELSEVIER SCIENCE LTD	OXFORD	THE BOULEVARD, LANGFORD LANE, KIDLINGTON, OXFORD OX5 1GB, ENGLAND	0197-4556	1873-5878	ART PSYCHOTHER	ARTS PSYCHOTHER.	NA	2007	34	4	NA	10.1016/J.AIP.2007.04.005	10	PSYCHOLOGY, CLINICAL; REHABILITATION	PSYCHOLOGY; REHABILITATION	223TF	ISI000250394500002	NA	NA	2020-03-18		321	330	NA	NA	DINGLE, GENEVIEVE A/A-1357-2008	NA	NA	NA
J	TOTSIKA V;HASTINGS RP;EMERSON E;LANCASTER GA;BERRIDGE DM;VAGENAS D	TOTSIKA, VASILIKI; HASTINGS, RICHARD P.; EMERSON, ERIC; LANCASTER, GILLIAN A.; BERRIDGE, DAMON M.; VAGENAS, DIMITRIOS	IS THERE A BIDIRECTIONAL RELATIONSHIP BETWEEN MATERNAL WELL-BEING AND CHILD BEHAVIOR PROBLEMS IN AUTISM SPECTRUM DISORDERS? LONGITUDINAL ANALYSIS OF A POPULATION-DEFINED SAMPLE OF YOUNG CHILDREN	AUTISM RESEARCH	ENGLISH	ARTICLE	AUTISM; BEHAVIOR PROBLEMS; MATERNAL WELL-BEING; BIDIRECTIONAL; LONGITUDINAL; POPULATION-REPRESENTATIVE	MENTAL-HEALTH; DIFFICULTIES QUESTIONNAIRE; INTELLECTUAL DISABILITY; GENERAL-POPULATION; EMOTIONAL-PROBLEMS; COGNITIVE DELAY; MISSING DATA; ADOLESCENTS; ASSOCIATIONS; STRENGTHS	THE AIM OF THIS STUDY WAS TO EXAMINE WHETHER THE RELATIONSHIP BETWEEN MATERNAL PSYCHOLOGICAL WELL-BEING AND BEHAVIOR PROBLEMS IN CHILDREN WITH AN AUTISM SPECTRUM DISORDER (ASD) IS BIDIRECTIONAL. DATA WERE AVAILABLE AT 9 MONTHS, 3 YEARS, AND 5 YEARS OLD FOR 132 CHILDREN WITH ASD, IDENTIFIED FROM A POPULATION-REPRESENTATIVE SAMPLE OF UK CHILDREN. THREE-WAVE CROSS-LAGGED MODELS EXAMINED RECIPROCAL E…	[TOTSIKA, VASILIKI; HASTINGS, RICHARD P.] BANGOR UNIV, SCH PSYCHOL, BANGOR LL57 2DG, GWYNEDD, WALES.; [EMERSON, ERIC] UNIV LANCASTER, CTR DISABIL RES, LANCASTER, ENGLAND.; [EMERSON, ERIC] UNIV SYDNEY, SYDNEY, NSW 2006, AUSTRALIA.; [LANCASTER, GILLIAN A.; BERRIDGE, DAMON M.] UNIV LANCASTER, DEPT MATH & STAT, LANCASTER, ENGLAND.; [VAGENAS, DIMITRIOS] QUEENSLAND UNIV TECHNOL, INST HLTH BIOMED INNOVA…	TOTSIKA, V (REPRINT AUTHOR), BANGOR UNIV, SCH PSYCHOL, NORTH WALES CLIN PSYCHOL PROGRAMME, 43 COLL RD, BANGOR LL57 2DG, GWYNEDD, WALES.	V.TOTSIKA@BANGOR.AC.UK	ECONOMIC AND SOCIAL RESEARCH COUNCIL (ESRC)ECONOMIC & SOCIAL RESEARCH COUNCIL (ESRC) [ESRC RES-000-22-3216]; ECONOMIC AND SOCIAL RESEARCH COUNCILECONOMIC & SOCIAL RESEARCH COUNCIL (ESRC) [ES/G023727/1]; MEDICAL RESEARCH COUNCILMEDICAL RESEARCH COUNCIL UK (MRC) [MR/K006525/1]	GRANT SPONSOR: ECONOMIC AND SOCIAL RESEARCH COUNCIL (ESRC), GRANT NUMBER: ESRC RES-000-22-3216.	53	26	27	0	16	WILEY	HOBOKEN	111 RIVER ST, HOBOKEN 07030-5774, NJ USA	1939-3792	1939-3806	AUTISM RES	AUTISM RES.	JUN	2013	6	3	NA	10.1002/AUR.1279	11	BEHAVIORAL SCIENCES; PSYCHOLOGY, DEVELOPMENTAL	BEHAVIORAL SCIENCES; PSYCHOLOGY	164EI	ISI000320391300005	23436803	NA	2020-03-18		201	211	NA	HASTINGS, RICHARD P/0000-0002-0495-8270; BERRIDGE, DAMON/0000-0002-5442-6686	HASTINGS, RICHARD P/D-9657-2013	NA	NA	NA
J	ZARZA-ALZUGARAY FJ;OREJUDO S;CASANOVA O;APARICIO-MORENO L	JAVIER ZARZA-ALZUGARAY, FRANCISCO; OREJUDO, SANTOS; CASANOVA, OSCAR; APARICIO-MORENO, LUCIA	MUSIC PERFORMANCE ANXIETY IN ADOLESCENCE AND EARLY ADULTHOOD: ITS RELATION WITH THE AGE OF ONSET IN MUSICAL TRAINING	PSYCHOLOGY OF MUSIC	ENGLISH	ARTICLE	AGE OF MUSICAL TRAINING ONSET; MUSIC CONSERVATORY; MUSIC PERFORMANCE ANXIETY; MUSIC SCHOOL; MUSIC STUDENTS	STUDENTS; PERSONALITY; EXPERIENCE; STRESS; PERFECTIONISM; EMBARRASSMENT; ATTRIBUTION; PERSPECTIVE; INSTRUMENT; WORKFORCE	MUSIC PERFORMANCE ANXIETY (MPA) IS ONE OF THE MAJOR EMOTIONAL PROBLEMS AFFECTING MUSIC PROFESSIONALS AND MUSIC STUDENTS; IT CAN ONLY BE ADDRESSED ON A PROFESSIONAL BASIS IF A MORE PROFOUND KNOWLEDGE OF DETERMINING FACTORS IS ACQUIRED. THIS STUDY EXAMINES ONE OF THESE FACTORS, SCARCELY INVESTIGATED UNTIL NOW: THE AGE AT WHICH AN INDIVIDUAL BEGAN MUSIC TRAINING. THE RELATION OF AGE OF ONSET WITH MP…	[JAVIER ZARZA-ALZUGARAY, FRANCISCO; OREJUDO, SANTOS; CASANOVA, OSCAR; APARICIO-MORENO, LUCIA] UNIV ZARAGOZA, SAN JUAN BOSCO 7, ZARAGOZA 50007, SPAIN.	ZARZA-ALZUGARAY, FJ (REPRINT AUTHOR), UNIV ZARAGOZA, SAN JUAN BOSCO 7, ZARAGOZA 50007, SPAIN.	FJZARZA@UNIZAR.ES	PROGRAMA OPERATIVO FEDER ARAGON "CONSTRUYENDO EUROPA DESDE ARAGON"	THE AUTHORS DISCLOSED RECEIPT OF THE FOLLOWING FINANCIAL SUPPORT FOR THE RESEARCH, AUTHORSHIP, AND/OR PUBLICATION OF THIS ARTICLE: PROGRAMA OPERATIVO FEDER ARAGON 2014-2020 "CONSTRUYENDO EUROPA DESDE ARAGON."	55	1	1	6	21	SAGE PUBLICATIONS INC	THOUSAND OAKS	2455 TELLER RD, THOUSAND OAKS, CA 91320 USA	0305-7356	1741-3087	PSYCHOL MUSIC	PSYCHOL. MUSIC	JAN	2018	46	1	NA	10.1177/0305735617691592	15	PSYCHOLOGY, EDUCATIONAL; PSYCHOLOGY, APPLIED; MUSIC; PSYCHOLOGY, EXPERIMENTAL	PSYCHOLOGY; MUSIC	FO7QK	ISI000417071000002	NA	BRONZE	2020-03-18		18	32	NA	CASANOVA, OSCAR/0000-0002-8263-3447; ZARZA-ALZUGARAY, FRANCISCO JAVIER/0000-0003-0088-2261	CASANOVA, OSCAR/I-5129-2017; ZARZA-ALZUGARAY, FRANCISCO JAVIER/L-3619-2014	NA	NA	NA
J	GRAY KM;PICCININ AM;HOFER SM;MACKINNON A;BONTEMPO DE;EINFELD SL;PARMENTER T;TONGE BJ	GRAY, KYLIE M.; PICCININ, ANDREA M.; HOFER, SCOTT M.; MACKINNON, ANDREW; BONTEMPO, DANIEL E.; EINFELD, STEWART L.; PARMENTER, TREVOR; TONGE, BRUCE J.	THE LONGITUDINAL RELATIONSHIP BETWEEN BEHAVIOR AND EMOTIONAL DISTURBANCE IN YOUNG PEOPLE WITH INTELLECTUAL DISABILITY AND MATERNAL MENTAL HEALTH	RESEARCH IN DEVELOPMENTAL DISABILITIES	ENGLISH	ARTICLE	BEHAVIOR AND EMOTIONAL PROBLEMS; MATERNAL MENTAL HEALTH	DEVELOPMENTAL DELAY; PARENTING STRESS; PSYCHOMETRIC PROPERTIES; POPULATION PREVALENCE; PRESCHOOL-CHILDREN; AGING MOTHERS; ADULTS; PSYCHOPATHOLOGY; ADOLESCENTS; IMPACT	ALTHOUGH ELEVATED RATES OF PARENT PSYCHOSOCIAL DISTRESS HAVE BEEN ASSOCIATED WITH CHILD BEHAVIOR AND EMOTIONAL PROBLEMS, LITTLE IS KNOWN ABOUT THE NATURE OF THIS RELATIONSHIP OVER TIME. THIS STUDY FOLLOWED AN EPIDEMIOLOGICAL COHORT OF CHILDREN AND ADOLESCENTS OVER 11 YEARS WITH 4 WAVES OF DATA COLLECTION. WITHIN THIS COHORT, COMPLETE DATA WERE AVAILABLE ON 238 MOTHERS AND THEIR CHILDREN. BEHAVIOR…	[GRAY, KYLIE M.; TONGE, BRUCE J.] MONASH UNIV, CTR DEV PSYCHIAT & PSYCHOL, SCH PSYCHOL PSYCHIAT & PSYCHOL MED, CLAYTON, VIC 3800, AUSTRALIA.; [PICCININ, ANDREA M.; HOFER, SCOTT M.] UNIV VICTORIA, DEPT PSYCHOL, VICTORIA, BC V8W 2Y2, CANADA.; [MACKINNON, ANDREW] UNIV MELBOURNE, ORYGEN RES CTR, MELBOURNE, VIC 3010, AUSTRALIA.; [BONTEMPO, DANIEL E.] UNIV KANSAS, CTR BIOBEHAV NEUROSCI COMMUN DISORDERS…	GRAY, KM (REPRINT AUTHOR), MONASH UNIV, CTR DEV PSYCHIAT & PSYCHOL, SCH PSYCHOL PSYCHIAT & PSYCHOL MED, CLAYTON, VIC 3800, AUSTRALIA.	KYLIE.GRAY@MONASH.EDU	NIA NIH HHSUNITED STATES DEPARTMENT OF HEALTH & HUMAN SERVICESNATIONAL INSTITUTES OF HEALTH (NIH) - USANIH NATIONAL INSTITUTE ON AGING (NIA) [R01 AG026453]; NIMH NIH HHSUNITED STATES DEPARTMENT OF HEALTH & HUMAN SERVICESNATIONAL INSTITUTES OF HEALTH (NIH) - USANIH NATIONAL INSTITUTE OF MENTAL HEALTH (NIMH) [R01 MH061809]	NA	56	32	32	0	16	PERGAMON-ELSEVIER SCIENCE LTD	OXFORD	THE BOULEVARD, LANGFORD LANE, KIDLINGTON, OXFORD OX5 1GB, ENGLAND	0891-4222	NA	RES DEV DISABIL	RES. DEV. DISABIL.	MAY-JUN	2011	32	3	NA	10.1016/J.RIDD.2010.12.044	11	EDUCATION, SPECIAL; REHABILITATION	EDUCATION & EDUCATIONAL RESEARCH; REHABILITATION	738HO	ISI000288631100036	21295442	GREEN ACCEPTED	2020-03-18		1194	1204	NA	HOFER, SCOTT/0000-0001-8923-4337; GRAY, KYLIE/0000-0001-6518-4240; TONGE, BRUCE J/0000-0002-4236-9688; MACKINNON, ANDREW/0000-0003-0831-9801	HOFER, SCOTT/D-9090-2014; GRAY, KYLIE/H-3345-2014; MACKINNON, ANDREW J/A-4901-2008; TONGE, BRUCE J/T-8036-2018	NA	NA	NA
J	ROBINSON M;ODDY WH;MCLEAN NJ;JACOBY P;PENNELL CE;DE KLERK NH;ZUBRICK SR;STANLEY FJ;NEWNHAM JP	ROBINSON, M.; ODDY, W. H.; MCLEAN, N. J.; JACOBY, P.; PENNELL, C. E.; DE KLERK, N. H.; ZUBRICK, S. R.; STANLEY, F. J.; NEWNHAM, J. P.	LOW-MODERATE PRENATAL ALCOHOL EXPOSURE AND RISK TO CHILD BEHAVIOURAL DEVELOPMENT: A PROSPECTIVE COHORT STUDY	BJOG-AN INTERNATIONAL JOURNAL OF OBSTETRICS AND GYNAECOLOGY	ENGLISH	ARTICLE	ALCOHOL; BEHAVIOUR; CHILD BEHAVIOUR CHECKLIST; PRENATAL EXPOSURES; RAINE STUDY	MENTAL-HEALTH; EMOTIONAL-PROBLEMS; PREGNANCY; DRINKING; CONSUMPTION; OUTCOMES; TOBACCO; WOMEN; CAFFEINE; SMOKING	OBJECTIVE TO EXAMINE THE ASSOCIATION OF FETAL ALCOHOL EXPOSURE DURING PREGNANCY WITH CHILD AND ADOLESCENT BEHAVIOURAL DEVELOPMENT. DESIGN THE WESTERN AUSTRALIAN PREGNANCY COHORT (RAINE) STUDY RECRUITED 2900 PREGNANCIES (1989-91) AND THE 14-YEAR FOLLOW UP WAS CONDUCTED BETWEEN 2003 AND 2006. SETTING TERTIARY OBSTETRIC HOSPITAL IN PERTH, WESTERN AUSTRALIA. POPULATION THE WOMEN IN THE STUDY PROVIDED…	[ROBINSON, M.; ODDY, W. H.; JACOBY, P.; DE KLERK, N. H.; STANLEY, F. J.] CTR CHILD HLTH RES, TELETHON INST CHILD HLTH RES, PERTH, WA, AUSTRALIA.; [ROBINSON, M.; MCLEAN, N. J.] UNIV WESTERN AUSTRALIA, SCH PSYCHOL, PERTH, WA 6009, AUSTRALIA.; [PENNELL, C. E.; NEWNHAM, J. P.] UNIV WESTERN AUSTRALIA, SCH WOMENS & INFANTS HLTH, KING EDWARD MEM HOSP, PERTH, WA 6009, AUSTRALIA.; [ZUBRICK, S. R.] CURTIN …	ROBINSON, M (REPRINT AUTHOR), TELETHON INST CHILD HLTH RES, POB 855, PERTH, WA 6872, AUSTRALIA.	MONIQUER@ICHR.UWA.EDU.AU	RAINE MEDICAL RESEARCH FOUNDATION AT THE UNIVERSITY OF WESTERN AUSTRALIA; NATIONAL HEALTH AND MEDICAL RESEARCH COUNCIL OF AUSTRALIA (NHMRC)NATIONAL HEALTH AND MEDICAL RESEARCH COUNCIL OF AUSTRALIA [ID 003209]; TELSTRA FOUNDATION; WESTERN AUSTRALIAN HEALTH PROMOTION FOUNDATION; AUSTRALIAN ROTARY HEALTH RESEARCH FUND; TELETHON INSTITUTE FOR CHILD HEALTH RESEARCH	THE WESTERN AUSTRALIAN PREGNANCY COHORT (RAINE) STUDY IS FUNDED BY THE RAINE MEDICAL RESEARCH FOUNDATION AT THE UNIVERSITY OF WESTERN AUSTRALIA, THE NATIONAL HEALTH AND MEDICAL RESEARCH COUNCIL OF AUSTRALIA (NHMRC), THE TELSTRA FOUNDATION, THE WESTERN AUSTRALIAN HEALTH PROMOTION FOUNDATION, AND THE AUSTRALIAN ROTARY HEALTH RESEARCH FUND. WE WOULD ALSO LIKE TO ACKNOWLEDGE THE TELETHON INSTITUTE FO…	43	93	94	0	40	WILEY-BLACKWELL	MALDEN	COMMERCE PLACE, 350 MAIN ST, MALDEN 02148, MA USA	1470-0328	NA	BJOG-INT J OBSTET GY	BJOG	AUG	2010	117	9	NA	10.1111/J.1471-0528.2010.02596.X	12	OBSTETRICS & GYNECOLOGY	OBSTETRICS & GYNECOLOGY	620WN	ISI000279532500014	20528867	NA	2020-03-18		1139	1150	NA	DE KLERK, NICHOLAS H/0000-0001-9223-0767; PENNELL, CRAIG/0000-0002-0937-6165; NEWNHAM, JOHN/0000-0001-9983-7457; ZUBRICK, STEPHEN/0000-0002-6369-1713	DE KLERK, NICHOLAS H/D-8388-2016; ZUBRICK, STEPHEN R/H-1997-2013; STUDY, RAINE/G-9547-2015; PENNELL, CRAIG/C-5190-2011	NA	NA	NA
J	CROSSLEY IA;BUCKNER JC	CROSSLEY, ISABELLE A.; BUCKNER, JOHN C.	MATERNAL-RELATED PREDICTORS OF SELF-REGULATION AMONG LOW-INCOME YOUTH	JOURNAL OF CHILD AND FAMILY STUDIES	ENGLISH	ARTICLE	CHILDREN; SELF-REGULATION; EXECUTIVE FUNCTION; MATERNAL; LOW-INCOME; POVERTY	MENTAL-HEALTH PROBLEMS; EMOTION REGULATION; EFFORTFUL CONTROL; CHILDREN; MOTHERS; IMPACT; DISADVANTAGE; TRAJECTORIES; HOMELESSNESS; ASSOCIATIONS	THE ASSOCIATION BETWEEN SELF-REGULATION AND VARIOUS ADAPTIVE OUTCOMES HAS BECOME A TOPIC OF GROWING INTEREST TO RESEARCHERS. YET, THERE IS NOT MUCH RESEARCH ON PREDICTORS OF SELF-REGULATION IN CHILDREN. USING A CROSS-SECTIONAL DESIGN AND AN ARRAY OF PSYCHOMETRICALLY SOUND SCALES AND MEASURES FROM MULTIPLE INFORMANTS, THIS STUDY EXAMINED WHETHER MATERNAL CHARACTERISTICS, NAMELY MATERNAL MENTAL HEA…	[BUCKNER, JOHN C.] HARVARD UNIV, SCH MED, CHILDRENS HOSP BOSTON, BOSTON, MA 02115 USA.; [CROSSLEY, ISABELLE A.] UNIV BATH, BATH BA2 7AY, AVON, ENGLAND.	BUCKNER, JC (REPRINT AUTHOR), HARVARD UNIV, SCH MED, CHILDRENS HOSP BOSTON, BOSTON, MA 02115 USA.	JOHN.BUCKNER@CHILDRENS.HARVARD.EDU	NA	NA	64	19	19	0	29	SPRINGER	NEW YORK	233 SPRING ST, NEW YORK, NY 10013 USA	1062-1024	1573-2843	J CHILD FAM STUD	J. CHILD FAM. STUD.	APR	2012	21	2	NA	10.1007/S10826-011-9465-0	11	FAMILY STUDIES; PSYCHOLOGY, DEVELOPMENTAL; PSYCHIATRY	FAMILY STUDIES; PSYCHOLOGY; PSYCHIATRY	912YB	ISI000301836300006	NA	NA	2020-03-18		217	227	NA	NA	NA	NA	NA	NA
J	RAQUEL P;ANABELA AP;PAULA C;CRISTINA CM	RAQUEL, PIRES; ANABELA, ARAUJO-PEDROSA; PAULA, CARVALHO; CRISTINA, CANAVARRO MARIA	EMOTIONAL ADJUSTMENT DURING PREGNANCY: PREDICTIVE FACTORS FOR DEPRESSION IN A PORTUGUESE SAMPLE OF PREGNANT ADOLESCENTS	PSYCHOLOGY & HEALTH	ENGLISH	MEETING ABSTRACT	NA	NA	NA	NA	NA	NA	NA	NA	0	0	0	0	0	TAYLOR & FRANCIS LTD	ABINGDON	4 PARK SQUARE, MILTON PARK, ABINGDON OX14 4RN, OXON, ENGLAND	0887-0446	NA	PSYCHOL HEALTH	PSYCHOL. HEALTH	NA	2011	26	NA	NA	NA	2	PUBLIC, ENVIRONMENTAL & OCCUPATIONAL HEALTH; PSYCHOLOGY, MULTIDISCIPLINARY	PUBLIC, ENVIRONMENTAL & OCCUPATIONAL HEALTH; PSYCHOLOGY	882JR	ISI000299560400549	NA	NA	2020-03-18		194	195	NA	CARVALHO, PAULA SARAIVA/0000-0002-2007-5865	CARVALHO, PAULA SARAIVA/D-2265-2019	NA	2	NA
J	LAM TH;STEWART SM;HO LM	LAM, TH; STEWART, SM; HO, LM	PREVALENCE AND CORRELATES OF SMOKING AND SEXUAL ACTIVITY AMONG HONG KONG ADOLESCENTS	JOURNAL OF ADOLESCENT HEALTH	ENGLISH	ARTICLE	SMOKING; SEXUAL ACTIVITY; ADOLESCENTS; CROSS-CULTURAL; PROBLEM BEHAVIOR THEORY; HONG KONG; CHINA	HIGH-SCHOOL-STUDENTS; RISK BEHAVIORS; PSYCHOSOCIAL RISK; DEPRESSION; INITIATION	PURPOSE: TO REPORT ON THE PREVALENCE AND CORRELATES OF SMOKING AND SEXUAL ACTIVITY IN A COMMUNITY SAMPLE OF HONG KONG CHINESE ADOLESCENTS. METHODS: PARTICIPANTS (N = 4116) AGED 13 TO 18 YEARS WERE SURVEYED REGARDING SMOKING AND PHYSICAL HETEROSEXUAL ACTIVITY, RELATIONSHIPS WITH FAMILY MEMBERS, FAMILY INVOLVEMENT, SOCIAL SUPPORT, SCHOOL PERFORMANCE AND EMOTIONAL ADJUSTMENT. DATA WERE ANALYZED USIN…	UNIV HONG KONG, DEPT COMMUNITY MED, HONG KONG, HONG KONG, PEOPLES R CHINA.; UNIV TEXAS, SW MED CTR, DEPT PSYCHIAT, DALLAS, TX 75216 USA.	LAM, TH (REPRINT AUTHOR), UNIV HONG KONG, DEPT COMMUNITY MED, HONG KONG, HONG KONG, PEOPLES R CHINA.	NA	NA	NA	24	43	43	0	4	ELSEVIER SCIENCE INC	NEW YORK	655 AVENUE OF THE AMERICAS, NEW YORK, NY 10010 USA	1054-139X	NA	J ADOLESCENT HEALTH	J. ADOLESC. HEALTH	NOV	2001	29	5	NA	10.1016/S1054-139X(01)00301-9	7	PSYCHOLOGY, DEVELOPMENTAL; PUBLIC, ENVIRONMENTAL & OCCUPATIONAL HEALTH; PEDIATRICS	PSYCHOLOGY; PUBLIC, ENVIRONMENTAL & OCCUPATIONAL HEALTH; PEDIATRICS	491LH	ISI000172109500008	11691597	NA	2020-03-18		352	358	NA	NA	NA	NA	NA	NA
J	MORGAN JK;SHAW DS;FORBES EE	MORGAN, JUDITH K.; SHAW, DANIEL S.; FORBES, ERIKA E.	MATERNAL DEPRESSION AND WARMTH DURING CHILDHOOD PREDICT AGE 20 NEURAL RESPONSE TO REWARD	JOURNAL OF THE AMERICAN ACADEMY OF CHILD AND ADOLESCENT PSYCHIATRY	ENGLISH	ARTICLE	MATERNAL DEPRESSION; REWARD; WARMTH	MAJOR DEPRESSION; POSITIVE AFFECT; CHILDREN; RISK; ACTIVATION; MOTHERS; PSYCHOPATHOLOGY; ADOLESCENTS; MECHANISMS; BEHAVIORS	OBJECTIVE: EARLY PARENTING EXPERIENCES LIKELY SHAPE CHILDREN'S BRAIN DEVELOPMENT, WITH CONSEQUENCES POTENTIALLY EXTENDING INTO ADULTHOOD. PARENTS' AFFECTIVE DISORDERS AND EXPRESSIONS OF POSITIVE AFFECT COULD EXERT AN INFLUENCE ON AFFECT-RELATED CIRCUITRY. THE CURRENT STUDY EVALUATED HOW MATERNAL DEPRESSION AND MATERNAL WARMTH ASSESSED IN EARLY CHILDHOOD AND EARLY ADOLESCENCE WERE RELATED TO BOYS'…	[MORGAN, JUDITH K.; SHAW, DANIEL S.; FORBES, ERIKA E.] UNIV PITTSBURGH, PITTSBURGH, PA 15213 USA.	MORGAN, JK (REPRINT AUTHOR), UNIV PITTSBURGH, 3811 OHARA ST, PITTSBURGH, PA 15213 USA.	MORGANJK@UPMC.EDU	NATIONAL INSTITUTES OF HEALTHUNITED STATES DEPARTMENT OF HEALTH & HUMAN SERVICESNATIONAL INSTITUTES OF HEALTH (NIH) - USA [R01 MH050907]; FORBES; [R01 DA02622]	THIS RESEARCH WAS SUPPORTED BY GRANT R01 MH050907 FROM THE NATIONAL INSTITUTES OF HEALTH TO DR. SHAW AND R01 DA02622 TO DRS. SHAW AND FORBES.	37	27	28	0	16	ELSEVIER SCIENCE INC	NEW YORK	STE 800, 230 PARK AVE, NEW YORK, NY 10169 USA	0890-8567	1527-5418	J AM ACAD CHILD PSY	J. AM. ACAD. CHILD ADOLESC. PSYCHIATR.	JAN	2014	53	1	NA	10.1016/J.JAAC.2013.10.003	10	PSYCHOLOGY, DEVELOPMENTAL; PEDIATRICS; PSYCHIATRY	PSYCHOLOGY; PEDIATRICS; PSYCHIATRY	280GG	ISI000329016100012	24342390	GREEN ACCEPTED	2020-03-18		108	117	NA	FORBES, ERIKA/0000-0003-0659-7744	FORBES, ERIKA/J-2445-2015	NA	NA	NA
J	BOONEN H;MALJAARS J;LAMBRECHTS G;ZINK I;VAN LEEUWEN K;NOENS I	BOONEN, HANNAH; MALJAARS, JARYMKE; LAMBRECHTS, GREET; ZINK, INGE; VAN LEEUWEN, KARLA; NOENS, ILSE	BEHAVIOR PROBLEMS AMONG SCHOOL-AGED CHILDREN WITH AUTISM SPECTRUM DISORDER: ASSOCIATIONS WITH CHILDREN'S COMMUNICATION DIFFICULTIES AND PARENTING BEHAVIORS	RESEARCH IN AUTISM SPECTRUM DISORDERS	ENGLISH	ARTICLE	AUTISM SPECTRUM DISORDER; EXTERNALIZING BEHAVIOR PROBLEMS; INTERNALIZING BEHAVIOR PROBLEMS; COMMUNICATION DIFFICULTIES; PARENTING BEHAVIORS	EMOTIONAL-PROBLEMS; PSYCHOMETRIC PROPERTIES; CONDUCT PROBLEMS; CHILDHOOD; STRENGTHS; LANGUAGE; STRESS; QUESTIONNAIRE; ADOLESCENTS; PSYCHOPATHOLOGY	RESEARCH HAS CLEARLY DEMONSTRATED THAT BEHAVIOR PROBLEMS ARE COMMON AMONG CHILDREN WITH ASD. THESE CO-OCCURRING BEHAVIOR PROBLEMS PLACE CHILDREN WITH ASD AND THEIR FAMILIES AT RISK FOR A RANGE OF NEGATIVE OUTCOMES. THIS QUESTIONNAIRE STUDY AIMED TO INVESTIGATE WHETHER AND HOW AGE, GENDER, AND COMMUNICATION DIFFICULTIES AT THE CHILD LEVEL AND PARENTING BEHAVIORS AT THE FAMILY LEVEL ARE ASSOCIATED …	[BOONEN, HANNAH; MALJAARS, JARYMKE; LAMBRECHTS, GREET; VAN LEEUWEN, KARLA; NOENS, ILSE] KATHOLIEKE UNIV LEUVEN, PARENTING & SPECIAL EDUC RES UNIT, B-3000 LOUVAIN, BELGIUM.; [BOONEN, HANNAH; MALJAARS, JARYMKE; LAMBRECHTS, GREET; NOENS, ILSE] KATHOLIEKE UNIV LEUVEN, LEUVEN AUTISM RES, B-3000 LOUVAIN, BELGIUM.; [ZINK, INGE] KATHOLIEKE UNIV LEUVEN, DEPT NEUROSCI, EXPORL, B-3000 LOUVAIN, BELGIUM.	BOONEN, H (REPRINT AUTHOR), KATHOLIEKE UNIV LEUVEN, PARENTING & SPECIAL EDUC RES UNIT, LEOPOLD VANDERKELESNTR 32,BOX 3765, B-3000 LOUVAIN, BELGIUM.	HANNAH.BOONEN@PPW.KULEUVEN.BE	NA	NA	60	21	21	2	52	ELSEVIER SCI LTD	OXFORD	THE BOULEVARD, LANGFORD LANE, KIDLINGTON, OXFORD OX5 1GB, OXON, ENGLAND	1750-9467	1878-0237	RES AUTISM SPECT DIS	RES. AUTISM SPECTR. DISORD.	JUN	2014	8	6	NA	10.1016/J.RASD.2014.03.008	10	EDUCATION, SPECIAL; PSYCHOLOGY, DEVELOPMENTAL; PSYCHIATRY; REHABILITATION	EDUCATION & EDUCATIONAL RESEARCH; PSYCHOLOGY; PSYCHIATRY; REHABILITATION	AH4PT	ISI000336111200013	NA	NA	2020-03-18		716	725	NA	NOENS, ILSE/0000-0003-3353-4423	VAN LEEUWEN, KARLA/AAF-6095-2020	NA	NA	NA
J	SILK JS;SHAW DS;FORBES EE;LANE TL;KOVACS M	SILK, JS; SHAW, DS; FORBES, EE; LANE, TL; KOVACS, M	MATERNAL DEPRESSION AND CHILD INTERNALIZING: THE MODERATING ROLE OF CHILD EMOTION REGULATION	JOURNAL OF CLINICAL CHILD AND ADOLESCENT PSYCHOLOGY	ENGLISH	ARTICLE	NA	REGULATION STRATEGIES; POSITIVE EMOTIONS; ANGER REGULATION; PARENTS; MODEL; ADOLESCENTS; BEHAVIOR; SOCIALIZATION; TEMPERAMENT; ATTACHMENT	THIS STUDY TESTS A MODEL OF CHILDREN'S EMOTION REGULATION (ER) AS A MODERATOR OF THE LINK BETWEEN MATERNAL DEPRESSION AND CHILD INTERNALIZING PROBLEMS. PARTICIPANTS WERE 78 CHILDREN (AGES 4 TO 7), INCLUDING 45 CHILDREN OF MOTHERS WITH A HISTORY OF CHILDHOOD-ONSET DEPRESSION (COD) AND 33 CHILDREN OF MOTHERS WHO HAD NEVER BEEN DEPRESSED. ER WAS ASSESSED OBSERVATIONALLY DURING A LABORATORY MOOD INDU…	UNIV PITTSBURGH, SCH MED, DEPT PSYCHIAT, PITTSBURGH, PA 15213 USA.; UNIV PITTSBURGH, DEPT PSYCHOL, PITTSBURGH, PA 15213 USA.	SILK, JS (REPRINT AUTHOR), UNIV PITTSBURGH, SCH MED, DEPT PSYCHIAT, 3811 OHARA ST, PITTSBURGH, PA 15213 USA.	SILKJ@UPMC.EDU	NIMH NIH HHSUNITED STATES DEPARTMENT OF HEALTH & HUMAN SERVICESNATIONAL INSTITUTES OF HEALTH (NIH) - USANIH NATIONAL INSTITUTE OF MENTAL HEALTH (NIMH) [MH56193]	NA	60	82	85	1	26	LAWRENCE ERLBAUM ASSOC INC-TAYLOR & FRANCIS	PHILADELPHIA	325 CHESTNUT STREET, STE 800, PHILADELPHIA, PA 19106 USA	1537-4416	NA	J CLIN CHILD ADOLESC	J. CLIN. CHILD ADOLESC. PSYCHOL.	FEB	2006	35	1	NA	10.1207/S15374424JCCP3501_10	11	PSYCHOLOGY, CLINICAL; PSYCHOLOGY, DEVELOPMENTAL	PSYCHOLOGY	003OO	ISI000234691700010	16390307	NA	2020-03-18		116	126	NA	SILK, JENNIFER/0000-0002-8638-4337; FORBES, ERIKA/0000-0003-0659-7744	; FORBES, ERIKA/J-2445-2015	NA	NA	NA
J	WANG D;LIU S;WANG X	WANG, DA; LIU, SHUAI; WANG, XI	STUDY ON THE IMPACT OF DIFFERENT MUSIC EDUCATION ON EMOTIONAL REGULATION OF ADOLESCENTS BASED ON EEG SIGNALS	EDUCATIONAL SCIENCES-THEORY & PRACTICE	ENGLISH	ARTICLE	MUSIC; PSYCHOLOGY; EEG EXPERIMENT; RHYTHM DIFFERENCE; MODE DIFFERENCE	EVENT-RELATED POTENTIALS; BRAIN POTENTIALS; REPRESENTATION; RULES; OMISSIONS	MUSIC HAS A POSITIVE EFFECT ON PSYCHOLOGICAL ADJUSTMENT AND RELIEVE TENSION AND THIS VIEW HAS BEEN SUPPORTED BY CLINICAL EVIDENCE. HOWEVER, THERE IS STILL NO IN-DEPTH ANALYSIS OF WHETHER THERE ARE DIFFERENCES IN THE REGULATING EFFECT OF MUSIC WITH DIFFERENT CHARACTERISTICS ON HUMAN PSYCHOLOGY, WHICH LEADS TO THE FACT THAT CURRENT THERAPEUTIC SCHEMES USING THE MUSIC TO RELIEVE TENSION ARE NOT TARG…	[WANG, DA] JILIN UNIV, ART COLL, CHANGCHUN 130025, JILIN, PEOPLES R CHINA.; [LIU, SHUAI] SHENYANG CONSERVATORY MUS, COMPOSIT MAJOR, SHENYANG 110000, LIAONING, PEOPLES R CHINA.; [WANG, XI] JILIN ACAD SOCIAL SCI, INST ECON, CHANGCHUN 130031, JILIN, PEOPLES R CHINA.	LIU, S (REPRINT AUTHOR), SHENYANG CONSERVATORY MUS, COMPOSIT MAJOR, SHENYANG 110000, LIAONING, PEOPLES R CHINA.	407729000@QQ.COM; 1368859452@QQ.COM; 2198805606@QQ.COM	"THIRTEENTH FIVE-YEAR PLAN" OF EDUCATION SCIENCE IN JILIN PROVINCE "STUDY ON THE TEACHING DIMENSIONS OF THE APPRECIATION COURSE OF WORLD NATIONAL MUSIC IN COLLEGES AND UNIVERSITIES" [GH170005]	FUND PROJECT: "THIRTEENTH FIVE-YEAR PLAN" OF EDUCATION SCIENCE IN JILIN PROVINCE" STUDY ON THE TEACHING DIMENSIONS OF THE APPRECIATION COURSE OF WORLD NATIONAL MUSIC IN COLLEGES AND UNIVERSITIES", PROJECT NUMBER: GH170005	15	0	0	4	6	EDAM	ISTANBUL	KISIKLI MH ALEMDAG CD YAN YOL SK, SBK IS MERKEZI NO 5, KAT 1 USKUDAR, ISTANBUL, 81190, TURKEY	2630-5984	2148-7561	EDUC SCI-THEOR PRACT	EDUC. SCI.-THEORY PRACT.	OCT	2018	18	5	NA	10.12738/ESTP.2018.5.054	9	EDUCATION & EDUCATIONAL RESEARCH	EDUCATION & EDUCATIONAL RESEARCH	HF5JP	ISI000454268900053	NA	BRONZE	2020-03-18		1568	1576	NA	NA	NA	NA	NA	NA
J	NORTHERNER LM;TRENTACOSTA CJ;MCLEAR CM	NORTHERNER, LAURA M.; TRENTACOSTA, CHRISTOPHER J.; MCLEAR, CAITLIN M.	NEGATIVE AFFECTIVITY MODERATES ASSOCIATIONS BETWEEN CUMULATIVE RISK AND AT-RISK TODDLERS' BEHAVIOR PROBLEMS	JOURNAL OF CHILD AND FAMILY STUDIES	ENGLISH	ARTICLE	TEMPERAMENT; CUMULATIVE RISK; BEHAVIOR PROBLEMS; AT-RISK FAMILIES; TODDLERS	LOW-INCOME FAMILIES; SLEEP PROBLEMS; INFANT TEMPERAMENT; PRESCHOOL-CHILDREN; EMOTIONAL-PROBLEMS; EARLY-CHILDHOOD; FOLLOW-UP; ADOLESCENT; PREDICTORS; QUESTIONNAIRE	THIS STUDY EXAMINED CUMULATIVE RISK, TEMPERAMENT TRAITS, AND THEIR INTERPLAY AS PREDICTORS OF INTERNALIZING, EXTERNALIZING, AND SLEEP PROBLEMS IN AT-RISK TODDLERS. PARTICIPANTS WERE 104 LOW-INCOME MOTHER-TODDLER DYADS RECRUITED FROM WOMEN, INFANTS, AND CHILDREN SITES IN A LARGE CITY. THE SAMPLE WAS PRIMARILY AFRICAN AMERICAN, AND MOTHERS WERE 21 YEARS OF AGE OR YOUNGER AT THE CHILD'S BIRTH. THE D…	[NORTHERNER, LAURA M.; TRENTACOSTA, CHRISTOPHER J.; MCLEAR, CAITLIN M.] WAYNE STATE UNIV, DEPT PSYCHOL, 5057 WOODWARD AVE,7TH FLOOR, DETROIT, MI 48202 USA.	NORTHERNER, LM (REPRINT AUTHOR), WAYNE STATE UNIV, DEPT PSYCHOL, 5057 WOODWARD AVE,7TH FLOOR, DETROIT, MI 48202 USA.	LNORTHERNER@WAYNE.EDU	NATIONAL INSTITUTE OF MENTAL HEALTH OF NATIONAL INSTITUTES OF HEALTH [K01MH082926]	THIS RESEARCH WAS SUPPORTED BY GRANT K01MH082926 FROM THE NATIONAL INSTITUTE OF MENTAL HEALTH OF THE NATIONAL INSTITUTES OF HEALTH TO CHRISTOPHER J. TRENTACOSTA. THE CONTENT IS SOLELY THE RESPONSIBILITY OF THE AUTHORS AND DOES NOT NECESSARILY REPRESENT THE OFFICIAL VIEWS OF THE NATIONAL INSTITUTES OF HEALTH. THE AUTHORS THANK REBECCA WHEELER, THE RESEARCH ASSISTANTS OF THE FAMILY EMOTION LAB, AND…	49	8	8	0	17	SPRINGER	NEW YORK	233 SPRING ST, NEW YORK, NY 10013 USA	1062-1024	1573-2843	J CHILD FAM STUD	J. CHILD FAM. STUD.	FEB	2016	25	2	NA	10.1007/S10826-015-0248-X	9	FAMILY STUDIES; PSYCHOLOGY, DEVELOPMENTAL; PSYCHIATRY	FAMILY STUDIES; PSYCHOLOGY; PSYCHIATRY	DI5YN	ISI000373576500030	26924917	GREEN ACCEPTED	2020-03-18		691	699	NA	TRENTACOSTA, CHRISTOPHER/0000-0002-2419-3391	NA	NA	NA	NA
J	KINGSBURY M;WEEKS M;MACKINNON N;EVANS J;MAHEDY L;DYKXHOORN J;COLMAN I	KINGSBURY, MILA; WEEKS, MURRAY; MACKINNON, NATHALIE; EVANS, JONATHAN; MAHEDY, LIAM; DYKXHOORN, JENNIFER; COLMAN, IAN	STRESSFUL LIFE EVENTS DURING PREGNANCY AND OFFSPRING DEPRESSION: EVIDENCE FROM A PROSPECTIVE COHORT STUDY	JOURNAL OF THE AMERICAN ACADEMY OF CHILD AND ADOLESCENT PSYCHIATRY	ENGLISH	ARTICLE	STRESS; PRENATAL; DEPRESSION; EPIDEMIOLOGY	MATERNAL ANTENATAL ANXIETY; PRENATAL STRESS; BEHAVIOURAL/EMOTIONAL PROBLEMS; PLACENTAL 11-BETA-HSD2; BIRTH-WEIGHT; BEHAVIOR; EXPOSURE; CHILDREN; FETAL; ADOLESCENCE	OBJECTIVE: THE FETAL PROGRAMMING HYPOTHESIS POSITS THAT IN UTERO EXPOSURE TO STRESS CAN ALTER PRENATAL BRAIN DEVELOPMENT AND LIFELONG STRESS RESPONSE. HOWEVER, HUMAN STUDIES LINKING OBJECTIVE PRENATAL STRESSORS TO OFFSPRING MENTAL ILLNESS, ESPECIALLY DEPRESSION, ARE RARE. THE PURPOSE OF THIS STUDY WAS TO EXAMINE THE ASSOCIATION BETWEEN MOTHERS' EXPOSURE TO PRENATAL STRESSFUL LIFE EVENTS (SLES) AN…	[KINGSBURY, MILA; WEEKS, MURRAY; MACKINNON, NATHALIE; COLMAN, IAN] UNIV OTTAWA, SCH EPIDEMIOL PUBL HLTH & PREVENT MED, 451 SMYTH RD,ROOM 3230C, OTTAWA, ON K1H 8M5, CANADA.; [EVANS, JONATHAN] UNIV BRISTOL, SCH SOCIAL & COMMUNITY MED, BRISTOL, AVON, ENGLAND.; [MAHEDY, LIAM] CARDIFF UNIV, INST PSYCHOL MED & CLIN NEUROSCI, CARDIFF, S GLAM, WALES.; [DYKXHOORN, JENNIFER] UCL, DIV PSYCHIAT, LONDON WC1E …	COLMAN, I (REPRINT AUTHOR), UNIV OTTAWA, SCH EPIDEMIOL PUBL HLTH & PREVENT MED, 451 SMYTH RD,ROOM 3230C, OTTAWA, ON K1H 8M5, CANADA.	ICOLMAN@UOTTAWA.CA	UK MEDICAL RESEARCH COUNCILMEDICAL RESEARCH COUNCIL UK (MRC); WELLCOME TRUSTWELLCOME TRUST [102215/2/13/2]; UNIVERSITY OF BRISTOL; CANADA RESEARCH CHAIRS PROGRAMCANADA RESEARCH CHAIRS; SICKKIDS FOUNDATION; CANADIAN INSTITUTES OF HEALTH RESEARCHCANADIAN INSTITUTES OF HEALTH RESEARCH (CIHR) [SKF 116328]; MEDICAL RESEARCH COUNCILMEDICAL RESEARCH COUNCIL UK (MRC) [MC_PC_15018]	THE UK MEDICAL RESEARCH COUNCIL AND THE WELLCOME TRUST (GRANT REF. 102215/2/13/2) AND THE UNIVERSITY OF BRISTOL PROVIDE CORE SUPPORT FOR ALSPAC. THIS RESEARCH WAS UNDERTAKEN, IN PART, THANKS TO FUNDING FROM THE CANADA RESEARCH CHAIRS PROGRAM FOR IC. THIS RESEARCH WAS ADDITIONALLY FUNDED BY THE SICKKIDS FOUNDATION AND THE CANADIAN INSTITUTES OF HEALTH RESEARCH (GRANT SKF 116328).	47	18	18	0	16	ELSEVIER SCIENCE INC	NEW YORK	360 PARK AVE SOUTH, NEW YORK, NY 10010-1710 USA	0890-8567	1527-5418	J AM ACAD CHILD PSY	J. AM. ACAD. CHILD ADOLESC. PSYCHIATR.	AUG	2016	55	8	NA	10.1016/J.JAAC.2016.05.014	8	PSYCHOLOGY, DEVELOPMENTAL; PEDIATRICS; PSYCHIATRY	PSYCHOLOGY; PEDIATRICS; PSYCHIATRY	DS2GP	ISI000380580900011	27453085	NA	2020-03-18		709	716	NA	DYKXHOORN, JENNIFER/0000-0001-6391-8626; MAHEDY, LIAM/0000-0001-5417-6595	DYKXHOORN, JENNIFER/J-1759-2019	NA	NA	NA
J	QIU A;ANH TT;LI Y;CHEN H;RIFKIN-GRABOI A;BROEKMAN BFP;KWEK K;SAW SM;CHONG YS;GLUCKMAN PD;FORTIER MV;MEANEY MJ	QIU, A.; ANH, T. T.; LI, Y.; CHEN, H.; RIFKIN-GRABOI, A.; BROEKMAN, B. F. P.; KWEK, K.; SAW, S-M; CHONG, Y-S; GLUCKMAN, P. D.; FORTIER, M. V.; MEANEY, M. J.	PRENATAL MATERNAL DEPRESSION ALTERS AMYGDALA FUNCTIONAL CONNECTIVITY IN 6-MONTH-OLD INFANTS	TRANSLATIONAL PSYCHIATRY	ENGLISH	ARTICLE	NA	NEURAL RESPONSES; FACIAL EXPRESSIONS; EMOTION REGULATION; PREFRONTAL CORTEX; NEGATIVE AFFECT; LIMBIC SYSTEM; STRESS; STATE; SYMPTOMS; MECHANISMS	PRENATAL MATERNAL DEPRESSION IS ASSOCIATED WITH ALTERATIONS IN THE NEONATAL AMYGDALA MICROSTRUCTURE, SHEDDING LIGHT ON THE TIMING FOR THE INFLUENCE OF PRENATAL MATERNAL DEPRESSION ON THE BRAIN STRUCTURE OF THE OFFSPRING. THIS STUDY AIMED TO EXAMINE THE ASSOCIATION BETWEEN PRENATAL MATERNAL DEPRESSIVE SYMPTOMATOLOGY AND INFANT AMYGDALA FUNCTIONAL CONNECTIVITY AND TO THUS ESTABLISH THE NEURAL FUNCT…	[QIU, A.; ANH, T. T.; LI, Y.] NATL UNIV SINGAPORE, DEPT BIOMED ENGN, SINGAPORE 117576, SINGAPORE.; [QIU, A.; ANH, T. T.; LI, Y.] NATL UNIV SINGAPORE, CLIN IMAGING RES CTR, SINGAPORE 117576, SINGAPORE.; [QIU, A.; RIFKIN-GRABOI, A.; BROEKMAN, B. F. P.; GLUCKMAN, P. D.; MEANEY, M. J.] SINGAPORE INST CLIN SCI, SINGAPORE, SINGAPORE.; [CHEN, H.; KWEK, K.] DUKE NATL UNIV SINGAPORE, KK WOMENS & CHILDRENS…	QIU, A (REPRINT AUTHOR), NATL UNIV SINGAPORE, DEPT BIOMED ENGN, 9 ENGN DR 1,BLOCK EA 03-12, SINGAPORE 117576, SINGAPORE.	BIEQA@NUS.EDU.SG	NATIONAL MEDICAL RESEARCH COUNCIL (NMRC)NATIONAL MEDICAL RESEARCH COUNCIL, SINGAPORE [NMRC/TCR/012-NUHS/2014, NMRC/CBRG/0039/2013]; NATIONAL UNIVERSITY OF SINGAPORENATIONAL UNIVERSITY OF SINGAPORE [NUSYIA FY10 P07]; SINGAPORE MINISTRY OF EDUCATION ACADEMIC RESEARCH FUNDMINISTRY OF EDUCATION, SINGAPORE [MOE2012-T2-2-130]	WE THANK DR LI KONG FOR THE INITIAL ANALYSIS. WE THANK THE GUSTO STUDY GROUP AND ALL CLINICAL AND HOME VISIT STAFF INVOLVED. THE VOLUNTARY PARTICIPATION OF ALL THE PARTICIPANTS IS GREATLY APPRECIATED. THE GUSTO STUDY GROUP INCLUDES PRATIBHA AGARWAL, ARIJIT BISWAS, CHOON LOOI BONG, SHIRONG CAI, JERRY KOK YEN CHAN, YIONG HUAK CHAN, CORNELIA YIN ING CHEE, YIN BUN CHEUNG, AUDREY CHIA, AMUTHA CHINNADU…	68	84	87	2	24	NATURE PUBLISHING GROUP	LONDON	MACMILLAN BUILDING, 4 CRINAN ST, LONDON N1 9XW, ENGLAND	2158-3188	NA	TRANSL PSYCHIAT	TRANSL. PSYCHIATR.	FEB 17	2015	5	NA	E508	10.1038/TP.2015.3	7	PSYCHIATRY	PSYCHIATRY	DA2UK	ISI000367652000001	25689569	DOAJ GOLD, GREEN PUBLISHED	2020-03-18		NA	NA	NA	QIU, ANQI/0000-0002-0215-6338; QIU, ANQI/0000-0002-0215-6338; CHONG, YAP SENG/0000-0002-7232-8473	QIU, ANQI/X-7454-2019; MEANEY, MICHAEL/N-5931-2019; QIU, ANQI/H-2267-2011	NA	NA	NA
J	GAUMON S;PAQUETTE D;CYR C;EMOND-NAKAMURA M;ST-ANDRE M	GAUMON, SEBASTIEN; PAQUETTE, DANIEL; CYR, CHANTAL; EMOND-NAKAMURA, MUTSUKO; ST-ANDRE, MARTIN	ANXIETY AND ATTACHMENT TO THE MOTHER IN PRESCHOOLERS RECEIVING PSYCHIATRIC CARE: THE FATHER-CHILD ACTIVATION RELATIONSHIP AS A PROTECTIVE FACTOR	INFANT MENTAL HEALTH JOURNAL	ENGLISH	ARTICLE	ANXIETY; PRESCHOOL; CHILD PSYCHIATRY; ACTIVATION RELATIONSHIP; FATHER; CHILD ATTACHMENT; MODERATION; INTERNALIZING PROBLEMS	EARLY SCHOOL-AGE; BEHAVIOR PROBLEMS; MATERNAL SENSITIVITY; INSECURE ATTACHMENT; EMOTIONAL-PROBLEMS; DISORDERS; ADOLESCENCE; RISK; DEPRESSION; SYMPTOMS	THIS 49-FAMILY STUDY IS THE FIRST TO EXPLORE THE FATHER-CHILD RELATIONSHIP IN A CLINICAL POPULATION OF PRESCHOOLERS (AT A TERTIARY CARE CHILD PSYCHIATRY CLINIC) AND TO EXAMINE ITS RELATION TO CHILD ANXIETY AND ATTACHMENT TO THE MOTHER. A MODERATION MODEL OF THE FATHER-CHILD ACTIVATION RELATIONSHIP ON THE RELATION BETWEEN ATTACHMENT TO THE MOTHER AND CHILD ANXIETY WAS TESTED AND DISCUSSED. ANALYSE…	[GAUMON, SEBASTIEN; PAQUETTE, DANIEL; EMOND-NAKAMURA, MUTSUKO; ST-ANDRE, MARTIN] UNIV MONTREAL, MONTREAL, PQ H3C 3J7, CANADA.; [CYR, CHANTAL] UNIV QUEBEC MONTREAL, MONTREAL, PQ, CANADA.; [EMOND-NAKAMURA, MUTSUKO; ST-ANDRE, MARTIN] ST JUSTINE UNIV HOSP CTR, MONTREAL, PQ, CANADA.	PAQUETTE, D (REPRINT AUTHOR), UNIV MONTREAL, SCH PSYCHOEDUC, CP 6128,SUCC CTR VILLE, MONTREAL, PQ H3C 3J7, CANADA.	DANIEL.PAQUETTE@UMONTREAL.CA	NA	NA	92	1	2	2	23	WILEY	HOBOKEN	111 RIVER ST, HOBOKEN 07030-5774, NJ USA	0163-9641	1097-0355	INFANT MENT HEALTH J	INFANT MENT. HEALTH J.	JUL-AUG	2016	37	4	NA	10.1002/IMHJ.21571	16	PSYCHOLOGY, DEVELOPMENTAL	PSYCHOLOGY	DR5IX	ISI000379937800004	27333431	NA	2020-03-18		372	387	NA	NA	NA	NA	NA	NA
J	HILDYARD KL;WOLFE DA	HILDYARD, KL; WOLFE, DA	CHILD NEGLECT: DEVELOPMENTAL ISSUES AND OUTCOMES	CHILD ABUSE & NEGLECT	ENGLISH	ARTICLE	CHILD NEGLECT; CHILD ABUSE; DEVELOPMENT; CONSEQUENCES	PHYSICALLY ABUSED-CHILDREN; MENTAL REPRESENTATIONS; EMOTION DYSREGULATION; VIOLENCE PREVENTION; EARLY MALTREATMENT; EARLY ADULTHOOD; PUBLIC-POLICY; ATTACHMENT; PRESCHOOLERS; RISK	OBJECTIVE: THIS ARTICLE HIGHLIGHTS THE MANNER IN WHICH CHILD NEGLECT, THE MOST COMMON FORM OF MALTREATMENT, AFFECTS CHILDREN'S DEVELOPMENT. METHOD: THE REVIEW IS ORGANIZED ACCORDING TO THREE DEVELOPMENTAL PERIODS (I.E., INFANCY/PRESCHOOL, SCHOOL-AGED AND YOUNGER ADOLESCENTS, AND OLDER ADOLESCENTS AND ADULTS) AND MAJOR DEVELOPMENTAL PROCESSES (COGNITIVE, SOCIAL-EMOTIONAL, AND BEHAVIORAL). ALTHOUGH…	UNIV WESTERN ONTARIO, DEPT PSYCHOL, LONDON, ON N6A 5C2, CANADA.	WOLFE, DA (REPRINT AUTHOR), UNIV WESTERN ONTARIO, DEPT PSYCHOL, LONDON, ON N6A 5C2, CANADA.	NA	NA	NA	85	377	389	16	123	PERGAMON-ELSEVIER SCIENCE LTD	OXFORD	THE BOULEVARD, LANGFORD LANE, KIDLINGTON, OXFORD OX5 1GB, ENGLAND	0145-2134	1873-7757	CHILD ABUSE NEGLECT	CHILD ABUSE NEGL.	JUN	2002	26	6-7	PII S0145-2134(02)00341-1	10.1016/S0145-2134(02)00341-1	17	FAMILY STUDIES; PSYCHOLOGY, SOCIAL; SOCIAL WORK	FAMILY STUDIES; PSYCHOLOGY; SOCIAL WORK	573PL	ISI000176840000012	12201162	NA	2020-03-18		679	695	NA	WOLFE, DAVID/0000-0003-1658-0903	NA	NA	NA	NA
J	TER BOGT TFM;VIENO A;DOORNWAARD SM;PASTORE M;VAN DEN EIJNDEN RJJM	TER BOGT, TOM F. M.; VIENO, ALESSIO; DOORNWAARD, SUZAN M.; PASTORE, MASSIMILIANO; VAN DEN EIJNDEN, REGINA J. J. M.	"YOU'RE NOT ALONE": MUSIC AS A SOURCE OF CONSOLATION AMONG ADOLESCENTS AND YOUNG ADULTS	PSYCHOLOGY OF MUSIC	ENGLISH	ARTICLE	ADOLESCENTS; COMFORT; CONSOLATION; COPING; MUSIC; MUSIC EFFECTS; SOLACE	INDIVIDUAL-DIFFERENCES; EMOTION REGULATION; MOOD REGULATION; VALIDATION; SITUATIONS; EMPATHY	THIS STUDY AIMED AT DETERMINING WHETHER ADOLESCENTS AND YOUNG ADULTS USE MUSIC AS AN AGENT OF CONSOLATION WHEN DEALING WITH DAILY SORROW AND STRESS. WE FURTHERMORE TESTED WHETHER THREE ASPECTS OF MUSIC LISTENING, I.E., THE MUSIC ITSELF, ITS LYRICS, AND EXPERIENCES OF CLOSENESS TO ARTISTS AND FANS, WERE EXPERIENCED AS COMFORTING. THIRD, WE EXPLORED WHETHER CONSOLATION THROUGH MUSIC LISTENING WAS R…	[TER BOGT, TOM F. M.; DOORNWAARD, SUZAN M.; VAN DEN EIJNDEN, REGINA J. J. M.] UNIV UTRECHT, DEPT INTERDISCIPLINARY SOCIAL SCI, NL-3584 CS UTRECHT, NETHERLANDS.; [VIENO, ALESSIO; PASTORE, MASSIMILIANO] UNIV PADUA, DEPT DEV & SOCIAL PSYCHOL, PADUA, ITALY.	TER BOGT, TFM (REPRINT AUTHOR), UNIV UTRECHT, DEPT INTERDISCIPLINARY SOCIAL SCI, NL-3584 CS UTRECHT, NETHERLANDS.	T.F.M.TERBOGT@UU.NL	NA	NA	47	10	10	1	28	SAGE PUBLICATIONS INC	THOUSAND OAKS	2455 TELLER RD, THOUSAND OAKS, CA 91320 USA	0305-7356	1741-3087	PSYCHOL MUSIC	PSYCHOL. MUSIC	MAR	2017	45	2	NA	10.1177/0305735616650029	17	PSYCHOLOGY, EDUCATIONAL; PSYCHOLOGY, APPLIED; MUSIC; PSYCHOLOGY, EXPERIMENTAL	PSYCHOLOGY; MUSIC	ET2JW	ISI000400099100001	NA	NA	2020-03-18		155	171	NA	BOGT, TOM F TER/0000-0001-6819-4831; DOORNWAARD, SUZAN/0000-0003-2685-8972	BOGT, TOM F TER/C-2134-2008; VAN DEN EIJNDEN, REGINA/P-5510-2019	NA	NA	NA
J	BRANSTETTER SA;MERCINCAVAGE M;DINO G;HORN K	BRANSTETTER, STEVEN A.; MERCINCAVAGE, MELISSA; DINO, GERI; HORN, KIMBERLY	DEVELOPMENT AND VALIDATION OF A SMOKING EXPECTANCIES MEASURE FOR ADOLESCENTS SEEKING TO QUIT SMOKING	SUBSTANCE ABUSE	ENGLISH	ARTICLE	CESSATION; BELIEFS; EXPECTANCIES; ADOLESCENT SMOKING	OUTCOME EXPECTANCIES; CONSEQUENCES QUESTIONNAIRE; ALCOHOL EXPECTANCIES; CESSATION; PREDICTORS; BEHAVIOR; TOBACCO; POPULATION; READINESS; PATTERNS	BACKGROUND: A MORE COMPREHENSIVE UNDERSTANDING OF FACTORS THAT AFFECT SMOKING CESSATION OUTCOMES AMONG ADOLESCENTS MAY HELP ENHANCE TREATMENT INTERVENTIONS. ONE PROMISING BUT UNDEREXPLORED FACTOR THAT MAY INFLUENCE CESSATION SUCCESS IS TEENS' SPECIFIC EXPECTANCIES OR BELIEFS ABOUT SMOKING OUTCOMES. THE PRESENT STUDY EVALUATED THE VALIDITY AND RELIABILITY OF A NEW MEASURE OF EXPECTANCIES AND ITS A…	[BRANSTETTER, STEVEN A.; MERCINCAVAGE, MELISSA] PENN STATE UNIV, DEPT BIOBEHAV HLTH, UNIVERSITY PK, PA 16802 USA.; [DINO, GERI] W VIRGINIA UNIV, PREVENT RES CTR, MORGANTOWN, WV 26506 USA.; [HORN, KIMBERLY] GEORGE WASHINGTON UNIV, SCH PUBL HLTH, WASHINGTON, DC USA.	BRANSTETTER, SA (REPRINT AUTHOR), PENN STATE UNIV, DEPT BIOBEHAV HLTH, 108 BBH BLDG, UNIVERSITY PK, PA 16802 USA.	SAB57@PSU.EDU	NIHUNITED STATES DEPARTMENT OF HEALTH & HUMAN SERVICESNATIONAL INSTITUTES OF HEALTH (NIH) - USA [R03CA136013]	FUNDING FOR DR. BRANSTETTER WAS PROVIDED IN PART BY NIH GRANT R03CA136013. THE FUNDING AGENCY WAS NOT DIRECTLY INVOLVED IN THE PREPARATION OF THE MANUSCRIPT.	58	2	2	0	4	ROUTLEDGE JOURNALS, TAYLOR & FRANCIS LTD	ABINGDON	2-4 PARK SQUARE, MILTON PARK, ABINGDON OX14 4RN, OXON, ENGLAND	0889-7077	1547-0164	SUBST ABUS	SUBST. ABUS.	JAN 2	2015	36	1	NA	10.1080/08897077.2014.897297	8	SUBSTANCE ABUSE	SUBSTANCE ABUSE	CD7MW	ISI000351275600018	24635745	GREEN ACCEPTED	2020-03-18		119	126	NA	NA	NA	NA	NA	NA
J	BORNSTEIN MH;HAHN CS;HAYNES OM	BORNSTEIN, MARC H.; HAHN, CHUN-SHIN; HAYNES, O. MAURICE	SOCIAL COMPETENCE, EXTERNALIZING, AND INTERNALIZING BEHAVIORAL ADJUSTMENT FROM EARLY CHILDHOOD THROUGH EARLY ADOLESCENCE: DEVELOPMENTAL CASCADES	DEVELOPMENT AND PSYCHOPATHOLOGY	ENGLISH	ARTICLE	NA	LIMITED ANTISOCIAL PATHWAYS; LIFE-COURSE-PERSISTENT; MANAGE PRESCHOOL BOYS; 14-YEAR FOLLOW-UP; DEPRESSIVE SYMPTOMS; CONDUCT PROBLEMS; PSYCHIATRIC-DISORDERS; PEER RELATIONSHIPS; EMOTIONAL-PROBLEMS; SOCIOMETRIC STATUS	THIS STUDY USED A THREE-WAVE LONGITUDINAL DESIGN TO INVESTIGATE DEVELOPMENTAL CASCADES AMONG SOCIAL COMPETENCE AND EXTERNALIZING AND INTERNALIZING BEHAVIORAL ADJUSTMENT IN A NORMATIVE SAMPLE OF 117 CHILDREN SEEN AT 4, 10, AND 14 YEARS. CHILDREN, MOTHERS, AND TEACHERS PROVIDED DATA. A SERIES OF NESTED PATH ANALYSIS MODELS WAS USED TO DETERMINE THE MOST PARSIMONIOUS AND PLAUSIBLE CASCADES ACROSS TH…	[BORNSTEIN, MARC H.; HAHN, CHUN-SHIN; HAYNES, O. MAURICE] NATL INST HLTH, EUNICE KENNEDY SHRIVER NATL INST CHILD HLTH & HUM, BETHESDA, MD 20892 USA.	BORNSTEIN, MH (REPRINT AUTHOR), NATL INST HLTH, EUNICE KENNEDY SHRIVER NATL INST CHILD HLTH & HUM, SUITE 8030,6705 ROCKLEDGE DR, BETHESDA, MD 20892 USA.	MARC_H_BORNSTEIN@NIH.GOV	INTRAMURAL NIH HHSUNITED STATES DEPARTMENT OF HEALTH & HUMAN SERVICESNATIONAL INSTITUTES OF HEALTH (NIH) - USA [Z01 HD001119-20]	NA	175	207	218	4	61	CAMBRIDGE UNIV PRESS	NEW YORK	32 AVENUE OF THE AMERICAS, NEW YORK, NY 10013-2473 USA	0954-5794	1469-2198	DEV PSYCHOPATHOL	DEV. PSYCHOPATHOL.	NOV	2010	22	4	NA	10.1017/S0954579410000416	19	PSYCHOLOGY, DEVELOPMENTAL	PSYCHOLOGY	667JZ	ISI000283190600001	20883577	GREEN ACCEPTED	2020-03-18		717	735	NA	NA	NA	SI	NA	NA
J	DAVENPORT E;YAP MBH;SIMMONS JG;SHEEBER LB;ALLEN NB	DAVENPORT, EMILY; YAP, MARIE B. H.; SIMMONS, JULIAN G.; SHEEBER, LISA B.; ALLEN, NICHOLAS B.	MATERNAL AND ADOLESCENT TEMPERAMENT AS PREDICTORS OF MATERNAL AFFECTIVE BEHAVIOR DURING MOTHER-ADOLESCENT INTERACTIONS	JOURNAL OF ADOLESCENCE	ENGLISH	ARTICLE	EMOTION SOCIALIZATION; ADOLESCENCE; TEMPERAMENT; MOTHERS; MATERNAL EMOTIONAL BEHAVIOR	EMOTION REGULATION; PERSONALITY-DEVELOPMENT; DEPRESSIVE SYMPTOMS; CHILD; PARENT; DETERMINANTS; ATTACHMENT; TRAITS; AGE; INTERNALIZATION	THIS STUDY EXAMINED MATERNAL AND EARLY ADOLESCENT TEMPERAMENT DIMENSIONS AS PREDICTORS OF MATERNAL EMOTIONAL BEHAVIOR DURING MOTHER-ADOLESCENT INTERACTIONS. THE SAMPLE COMPRISED 151 EARLY ADOLESCENTS (AGED 11-13) AND THEIR MOTHERS (AGED 29-57). ADOLESCENT- AND MOTHER-REPORTS OF ADOLESCENT TEMPERAMENT AND SELF-REPORTS OF MATERNAL TEMPERAMENT WERE COLLECTED. MOTHER-ADOLESCENT DYADS PARTICIPATED IN …	[DAVENPORT, EMILY; ALLEN, NICHOLAS B.] UNIV MELBOURNE, DEPT PSYCHOL SCI, PARKVILLE, VIC 3010, AUSTRALIA.; [YAP, MARIE B. H.; SIMMONS, JULIAN G.; ALLEN, NICHOLAS B.] ORYGEN YOUTH HLTH RES CTR, PARKVILLE, VIC, AUSTRALIA.; [YAP, MARIE B. H.; SIMMONS, JULIAN G.] UNIV MELBOURNE, CTR YOUTH MENTAL HLTH, PARKVILLE, VIC 3010, AUSTRALIA.; [SHEEBER, LISA B.] OREGON RES INST, EUGENE, OR 97403 USA.	ALLEN, NB (REPRINT AUTHOR), UNIV MELBOURNE, DEPT PSYCHOL SCI, PARKVILLE, VIC 3010, AUSTRALIA.	NBA@UNIMELB.EDU.AU	NA	NA	98	14	14	0	15	ACADEMIC PRESS LTD- ELSEVIER SCIENCE LTD	LONDON	24-28 OVAL RD, LONDON NW1 7DX, ENGLAND	0140-1971	1095-9254	J ADOLESCENCE	J. ADOLESC.	OCT	2011	34	5	NA	10.1016/J.ADOLESCENCE.2011.02.003	11	PSYCHOLOGY, DEVELOPMENTAL	PSYCHOLOGY	834GX	ISI000295948900003	21396701	NA	2020-03-18		829	839	NA	YAP, MARIE/0000-0002-8387-0188; ALLEN, NICHOLAS/0000-0002-1086-6639; SIMMONS, JULIAN G./0000-0002-7228-1847	YAP, MARIE/H-9654-2014	NA	NA	NA
J	WALD N;CARTHY T;SHENAAR-GOLAN V;TADMOR-ZISMAN Y;ZISKIND M	WALD, NAVA; CARTHY, TAL; SHENAAR-GOLAN, VERED; TADMOR-ZISMAN, YAEL; ZISKIND, MAAYAN	INFLUENCE OF MATERNAL NEGATIVE EMOTION REACTIVITY AND COGNITIVE REAPPRAISAL ON CHILD ANXIETY DISORDER	DEPRESSION AND ANXIETY	ENGLISH	ARTICLE	ANXIETY/ANXIETY DISORDERS; CHILD/ADOLESCENT; CHILD PSYCHOPATHOLOGY; COGNITION; EMOTION AROUSAL; EMOTION REGULATION; FAMILY CONTEXT; FAMILY/MARITAL; MATERNAL-CHILD	ANXIOUS CHILDREN; REGULATION STRATEGIES; THREAT INTERPRETATION; YOUTH; SOCIALIZATION; ADOLESCENTS; PHILOSOPHY; SYMPTOMS; FAMILIES; PARENTS	BACKGROUND: ANXIETY DISORDERS ARE AMONG THE MOST COMMON PSYCHOPATHOLOGIES IN CHILDHOOD. TWO UNDERLYING CONTRIBUTORS TO CHILD ANXIETY DISORDERS (ADS) ARE NEGATIVE EMOTIONAL HYPER-REACTIVITY AND DEFICITS IN REAPPRAISAL, A COGNITIVE STRATEGY OF EMOTION REGULATION. GIVEN THAT EMOTION REGULATION DEVELOPS IN THE CONTEXT OF PARENT-CHILD INTERACTION, THE AIM OF THIS STUDY WAS TO FILL A RESEARCH GAP REGAR…	[WALD, NAVA; TADMOR-ZISMAN, YAEL] BAR ILAN UNIV, RAMAT GAN, ISRAEL.; [WALD, NAVA; ZISKIND, MAAYAN] ZIV MED CTR, SAFED, ISRAEL.; [WALD, NAVA; SHENAAR-GOLAN, VERED] TEL HAI COLL, TEL HAI, ISRAEL.; [CARTHY, TAL] INTERDISCIPLINARY CTR IDC, HERZLIYYA, ISRAEL.; [TADMOR-ZISMAN, YAEL] SCHNEIDERS CHILDREN MED CTR ISRAEL, PETAH TIQWA, ISRAEL.; [TADMOR-ZISMAN, YAEL] TEL AVIV SOURASKY MED CTR, TEL AVIV, ISRA…	WALD, N (REPRINT AUTHOR), TEL HAI COLL, DEPT PSYCHOL, IL-1220800 DN UPPER GALILEE, ISRAEL.	NAVA.WALD@GMAIL.COM	MINISTRY OF HEALTH, CHIEF SCIENTIST OFFICE, ISRAEL [3-500000-7641]	MINISTRY OF HEALTH, CHIEF SCIENTIST OFFICE, ISRAEL, GRANT/AWARD NUMBER: 3-500000-7641	46	1	1	2	16	WILEY	HOBOKEN	111 RIVER ST, HOBOKEN 07030-5774, NJ USA	1091-4269	1520-6394	DEPRESS ANXIETY	DEPRESS. ANXIETY	APR	2018	35	4	NA	10.1002/DA.22745	7	PSYCHOLOGY, CLINICAL; PSYCHIATRY; PSYCHOLOGY	PSYCHOLOGY; PSYCHIATRY	GB8JL	ISI000429322100009	29624211	NA	2020-03-18		353	359	NA	NA	NA	NA	NA	NA
J	SCHREIER SS;HEINRICHS N	SCHREIER, SINA-SIMONE; HEINRICHS, NINA	PARENTAL FEAR OF NEGATIVE CHILD EVALUATION IN CHILD SOCIAL ANXIETY	BEHAVIOUR RESEARCH AND THERAPY	ENGLISH	ARTICLE	SOCIAL PHOBIA; AETIOLOGY; RISK FACTORS; PARENTAL REARING; MEDIATOR; SOCIAL REFERENCING	DIFFICULTIES QUESTIONNAIRE SDQ; FAMILY ENVIRONMENT; REARING BEHAVIORS; ANXIOUS YOUTH; PHOBIA; DISORDERS; SAMPLE; MODEL; STRENGTHS; SYMPTOMS	PARENTAL ANXIETY HAS BEEN LINKED TO CHILD ANXIETY IN VARIOUS STUDIES. HOWEVER, SPECIFIC MECHANISMS RESPONSIBLE FOR THIS RELATIONSHIP IN THE CONTEXT OF CHILD SOCIAL ANXIETY ARE STILL LARGELY UNKNOWN. A POTENTIAL MEDIATOR BETWEEN PARENTAL AND CHILD SOCIAL ANXIETY MAY BE PARENTAL FEAR OF NEGATIVE CHILD EVALUATION (FNCE). TO INVESTIGATE THIS CONCEPT, WE COLLECTED SELF-REPORTED DATA FROM FAMILIES WITH…	[SCHREIER, SINA-SIMONE; HEINRICHS, NINA] UNIV BIELEFELD, FAC PSYCHOL & SPORTS SCI, DEPT PSYCHOL, D-33501 BIELEFELD, GERMANY.	SCHREIER, SS (REPRINT AUTHOR), UNIV BIELEFELD, FAC PSYCHOL & SPORTS SCI, DEPT PSYCHOL, POB 01 10 31, D-33501 BIELEFELD, GERMANY.	SINA.SCHREIER@UNI-BIELEFELD.DE; NINA.HEINRICHS@UNI-BIELEFELD.DE	NA	NA	35	7	7	0	16	PERGAMON-ELSEVIER SCIENCE LTD	OXFORD	THE BOULEVARD, LANGFORD LANE, KIDLINGTON, OXFORD OX5 1GB, ENGLAND	0005-7967	NA	BEHAV RES THER	BEHAV. RES. THER.	DEC	2010	48	12	NA	10.1016/J.BRAT.2010.09.001	8	PSYCHOLOGY, CLINICAL	PSYCHOLOGY	687YH	ISI000284813900004	20932511	NA	2020-03-18		1186	1193	NA	HEINRICHS, NINA/0000-0002-8301-5798	NA	NA	NA	NA
J	SALZINGER S;FELDMAN RS;ROSARIO M;NG-MAK DS	SALZINGER, SUZANNE; FELDMAN, RICHARD S.; ROSARIO, MARGARET; NG-MAK, DAISY S.	ROLE OF PARENT AND PEER RELATIONSHIPS AND INDIVIDUAL CHARACTERISTICS IN MIDDLE SCHOOL CHILDREN'S BEHAVIORAL OUTCOMES IN THE FACE OF COMMUNITY VIOLENCE	JOURNAL OF RESEARCH ON ADOLESCENCE	ENGLISH	ARTICLE	NA	INNER-CITY YOUTH; SOCIAL SUPPORT; MORAL DISENGAGEMENT; UNDERSTANDING RISK; EMOTION REGULATION; PROTECTIVE FACTORS; EXPOSURE; ADOLESCENTS; FAMILY; SCALE	THIS STUDY EXAMINES PROCESSES LINKING INNER-CITY COMMUNITY VIOLENCE EXPOSURE TO SUBSEQUENT INTERNALIZING AND EXTERNALIZING PROBLEMS. HYPOTHESIZED RISK AND PROTECTIVE FACTORS FROM 3 ECOLOGICAL DOMAINS-CHILDREN'S PARENT AND PEER RELATIONSHIPS AND INDIVIDUAL CHARACTERISTICS-WERE EXAMINED FOR MEDIATING, MODERATING, OR INDEPENDENT ROLES IN PREDICTING PROBLEM BEHAVIOR AMONG 667 CHILDREN OVER 3 YEARS OF…	[SALZINGER, SUZANNE; FELDMAN, RICHARD S.; NG-MAK, DAISY S.] COLUMBIA UNIV, SCH PUBL HLTH, NEW YORK, NY 10027 USA.; [ROSARIO, MARGARET] CUNY, NEW YORK, NY 10021 USA.	SALZINGER, S (REPRINT AUTHOR), NEW YORK STATE PSYCHIAT INST & HOSP, UNIT 56, 1051 RIVERSIDE DR, NEW YORK, NY 10032 USA.	SS73@COLUMBIA.EDU	NIMH NIH HHSUNITED STATES DEPARTMENT OF HEALTH & HUMAN SERVICESNATIONAL INSTITUTES OF HEALTH (NIH) - USANIH NATIONAL INSTITUTE OF MENTAL HEALTH (NIMH) [R01 MH056198-04S1, R01 MH056198-03, R01 MH056198-04]	NA	57	30	30	0	25	WILEY-BLACKWELL	MALDEN	COMMERCE PLACE, 350 MAIN ST, MALDEN 02148, MA USA	1050-8392	NA	J RES ADOLESCENCE	J. RES. ADOLESC.	NA	2011	21	2	NA	10.1111/J.1532-7795.2010.00677.X	13	FAMILY STUDIES; PSYCHOLOGY, DEVELOPMENTAL	FAMILY STUDIES; PSYCHOLOGY	764KB	ISI000290627300007	21643493	GREEN ACCEPTED	2020-03-18		395	407	NA	NA	NA	NA	NA	NA
J	GLASHEEN C;RICHARDSON GA;KIM KH;LARKBY CA;SWARTZ HA;DAY NL	GLASHEEN, CRISTIE; RICHARDSON, GALE A.; KIM, KEVIN H.; LARKBY, CYNTHIA A.; SWARTZ, HOLLY A.; DAY, NANCY L.	EXPOSURE TO MATERNAL PRE- AND POSTNATAL DEPRESSION AND ANXIETY SYMPTOMS: RISK FOR MAJOR DEPRESSION, ANXIETY DISORDERS, AND CONDUCT DISORDER IN ADOLESCENT OFFSPRING	DEVELOPMENT AND PSYCHOPATHOLOGY	ENGLISH	ARTICLE	NA	ANTENATAL ANXIETY; SOCIAL NETWORKS; BEHAVIOURAL/EMOTIONAL PROBLEMS; POSTPARTUM DEPRESSION; SOCIOECONOMIC-STATUS; ATTACHMENT PATTERNS; LIFETIME PREVALENCE; COMMUNITY SAMPLE; PRENATAL STRESS; TRAIT ANXIETY	THIS STUDY EVALUATED WHETHER EXPOSURE TO MATERNAL PRE- OR POSTNATAL DEPRESSION OR ANXIETY SYMPTOMS PREDICTED PSYCHOPATHOLOGY IN ADOLESCENT OFFSPRING. GROWTH MIXTURE MODELING WAS USED TO IDENTIFY TRAJECTORIES OF PRE- AND POSTNATAL DEPRESSION AND ANXIETY SYMPTOMS IN 577 WOMEN OF LOW SOCIOECONOMIC STATUS SELECTED FROM A PRENATAL CLINIC. LOGISTIC REGRESSION MODELS INDICATED THAT MATERNAL PRE- AND POS…	[GLASHEEN, CRISTIE] RTI INT, RES TRIANGLE PK, NC 27709 USA.; [RICHARDSON, GALE A.; LARKBY, CYNTHIA A.; SWARTZ, HOLLY A.; DAY, NANCY L.] UNIV PITTSBURGH, SCH MED, PITTSBURGH, PA 15260 USA.; [KIM, KEVIN H.] UNIV PITTSBURGH, SCH EDUC, PITTSBURGH, PA 15260 USA.	GLASHEEN, C (REPRINT AUTHOR), RTI INT, 3040 CORNWALLIS RD,POB 12194, RES TRIANGLE PK, NC 27709 USA.	CGLASHEEN@RTI.ORG	NIAAA NIH HHSUNITED STATES DEPARTMENT OF HEALTH & HUMAN SERVICESNATIONAL INSTITUTES OF HEALTH (NIH) - USANIH NATIONAL INSTITUTE ON ALCOHOL ABUSE & ALCOHOLISM (NIAAA) [K01 AA000312, K01AA00312, R01 AA006666, R01 AA06666]; NIDA NIH HHSUNITED STATES DEPARTMENT OF HEALTH & HUMAN SERVICESNATIONAL INSTITUTES OF HEALTH (NIH) - USANIH NATIONAL INSTITUTE ON DRUG ABUSE (NIDA) [R01 DA03874]; NIMH NIH HHSUNI…	NA	112	28	28	2	24	CAMBRIDGE UNIV PRESS	NEW YORK	32 AVENUE OF THE AMERICAS, NEW YORK, NY 10013-2473 USA	0954-5794	1469-2198	DEV PSYCHOPATHOL	DEV. PSYCHOPATHOL.	NOV	2013	25	4	NA	10.1017/S0954579413000369	19	PSYCHOLOGY, DEVELOPMENTAL	PSYCHOLOGY	298XT	ISI000330358700013	24229548	GREEN ACCEPTED	2020-03-18		1045	1063	NA	SWARTZ, HOLLY/0000-0002-7611-9900	DAY, NANCY L/H-3171-2016	NA	NA	NA
J	QUACH JL;NGUYEN CD;WILLIAMS KE;SCIBERRAS E	QUACH, JON L.; NGUYEN, CATTRAM D.; WILLIAMS, KATE E.; SCIBERRAS, EMMA	BIDIRECTIONAL ASSOCIATIONS BETWEEN CHILD SLEEP PROBLEMS AND INTERNALIZING AND EXTERNALIZING DIFFICULTIES FROM PRESCHOOL TO EARLY ADOLESCENCE	JAMA PEDIATRICS	ENGLISH	ARTICLE	NA	PROSPECTIVE COHORT; DISORDERS; ANXIETY; HEALTH; AGE	IMPORTANCE ALTHOUGH MULTIPLE CROSS-SECTIONAL AND LONGITUDINAL STUDIES HAVE ESTABLISHED THAT SLEEP PROBLEMS AND BEHAVIORAL DIFFICULTIES ARE ASSOCIATED IN CHILDREN, THE DIRECTIONALITY OF THIS ASSOCIATION AND WHETHER SLEEP PROBLEMS ARE DIFFERENTIALLY ASSOCIATED WITH DIFFERENT TYPES OF CHILDHOOD BEHAVIORAL DIFFICULTIES ARE UNCLEAR. UNDERSTANDING THESE ASSOCIATIONS WILL INFORM THE FOCUS AND TIMING OF …	[QUACH, JON L.] UNIV MELBOURNE, MELBOURNE GRAD SCH EDUC, 100 LEICESTER ST, CARLTON, VIC 3010, AUSTRALIA.; [QUACH, JON L.] MURDOCH CHILDRENS RES INST, CTR COMMUNITY CHILD HLTH, POLICY EQU & TRANSLAT GRP, PARKVILLE, VIC, AUSTRALIA.; [QUACH, JON L.; NGUYEN, CATTRAM D.; SCIBERRAS, EMMA] ROYAL CHILDRENS HOSP, PARKVILLE, VIC, AUSTRALIA.; [NGUYEN, CATTRAM D.] MURDOCH CHILDRENS RES INST, CLIN & EPIDEMIOL…	QUACH, JL (REPRINT AUTHOR), UNIV MELBOURNE, MELBOURNE GRAD SCH EDUC, 100 LEICESTER ST, CARLTON, VIC 3010, AUSTRALIA.	JON.QUACH@UNIMELB.EDU.AU	VICTORIAN GOVERNMENT'S OPERATIONAL INFRASTRUCTURE PROGRAM; AUSTRALIAN RESEARCH COUNCILAUSTRALIAN RESEARCH COUNCIL [DE140100751]; AUSTRALIAN NATIONAL HEALTH MEDICAL RESEARCH COUNCIL [GNT1110688]	THE MURDOCH CHILDREN'S RESEARCH INSTITUTE IS SUPPORTED BY THE VICTORIAN GOVERNMENT'S OPERATIONAL INFRASTRUCTURE PROGRAM. DR QUACH IS SUPPORTED BY DISCOVERY EARLY CAREER RESEARCHER AWARD DE140100751 FROM THE AUSTRALIAN RESEARCH COUNCIL. DR SCIBERRAS IS SUPPORTED BY CAREER DEVELOPMENT AWARD GNT1110688 FROM THE AUSTRALIAN NATIONAL HEALTH MEDICAL RESEARCH COUNCIL.	31	13	13	0	19	AMER MEDICAL ASSOC	CHICAGO	330 N WABASH AVE, STE 39300, CHICAGO, IL 60611-5885 USA	2168-6203	2168-6211	JAMA PEDIATR	JAMA PEDIATR.	FEB	2018	172	2	E174363	10.1001/JAMAPEDIATRICS.2017.4363	8	PEDIATRICS	PEDIATRICS	FU9BJ	ISI000424150700001	29204659	BRONZE, GREEN PUBLISHED	2020-03-18		NA	NA	NA	WILLIAMS, KATE E/0000-0001-8983-5503; QUACH, JON/0000-0002-3055-3082; SCIBERRAS, EMMA/0000-0003-2812-303X	WILLIAMS, KATE E/L-9886-2013	NA	NA	NA
J	HERRMANN J;VOGEL M;PIETZNER D;KROLL E;WAGNER O;SCHWARZ S;MULLER E;KIESS W;RICHTER M;POULAIN T	HERRMANN, JANINE; VOGEL, M.; PIETZNER, D.; KROLL, E.; WAGNER, O.; SCHWARZ, S.; MUELLER, E.; KIESS, W.; RICHTER, M.; POULAIN, T.	FACTORS ASSOCIATED WITH THE EMOTIONAL HEALTH OF CHILDREN: HIGH FAMILY INCOME AS A PROTECTIVE FACTOR	EUROPEAN CHILD & ADOLESCENT PSYCHIATRY	ENGLISH	ARTICLE	CHILDREN; EMOTIONAL PROBLEMS; SDQ; SOCIOECONOMIC STATUS; MATERNAL EMOTIONAL HEALTH	DIFFICULTIES QUESTIONNAIRE SDQ; SOCIOECONOMIC-STATUS; BEHAVIORAL-PROBLEMS; MENTAL-HEALTH; PSYCHIATRIC-DISORDERS; DEPRESSIVE SYMPTOMS; PSYCHOMETRIC PROPERTIES; ANXIETY DISORDERS; ADOLESCENTS KIGGS; COMMUNITY SAMPLES	ANXIETY AND DEPRESSIVE SYMPTOMS HAVE ADVERSE EFFECTS ON CHILDREN'S DEVELOPMENT. THE PRESENT STUDY INVESTIGATES THE ASSOCIATIONS OF SOCIOECONOMIC FACTORS AS WELL AS MATERNAL EMOTIONAL HEALTH WITH CHILDREN'S EMOTIONAL HEALTH STATUS. THE DATA WERE COLLECTED BETWEEN 2011 AND 2015 IN THE LIFE CHILD STUDY, A POPULATION-BASED COHORT STUDY IN LEIPZIG, GERMANY. THE EMOTIONAL HEALTH STATUS OF 1093 CHILDREN…	[HERRMANN, JANINE; SCHWARZ, S.; MUELLER, E.; KIESS, W.] UNIV LEIPZIG, HOSP CHILDREN & ADOLESCENTS, DEPT WOMEN & CHILDRENS HLTH, LIEBIGSTR 20A, D-04103 LEIPZIG, GERMANY.; [HERRMANN, JANINE; SCHWARZ, S.; MUELLER, E.; KIESS, W.] UNIV LEIPZIG, CTR PEDIAT RES CPL, LIEBIGSTR 20A, D-04103 LEIPZIG, GERMANY.; [HERRMANN, JANINE; VOGEL, M.; PIETZNER, D.; WAGNER, O.; SCHWARZ, S.; MUELLER, E.; KIESS, W.; POUL…	HERRMANN, J (REPRINT AUTHOR), UNIV LEIPZIG, HOSP CHILDREN & ADOLESCENTS, DEPT WOMEN & CHILDRENS HLTH, LIEBIGSTR 20A, D-04103 LEIPZIG, GERMANY.; HERRMANN, J (REPRINT AUTHOR), UNIV LEIPZIG, CTR PEDIAT RES CPL, LIEBIGSTR 20A, D-04103 LEIPZIG, GERMANY.; HERRMANN, J (REPRINT AUTHOR), UNIV LEIPZIG, LIFE LEIPZIG RES CTR CIVILIZAT DIS, PHILIPP ROSENTHAL STR 27, D-04103 LEIPZIG, GERMANY.	JHERRMANN@LIFE.UNI-LEIPZIG.DE	LIFE-LEIPZIG RESEARCH CENTER FOR CIVILIZATION DISEASES, UNIVERSITY OF LEIPZIG; EUROPEAN UNION, BY MEANS OF THE EUROPEAN SOCIAL FUND (ESF); EUROPEAN REGIONAL DEVELOPMENT FUND (ERDF)EUROPEAN UNION (EU); FREE STATE OF SAXONY WITHIN THE FRAMEWORK OF THE STATE INITIATIVE FOR EXCELLENCE	THIS PUBLICATION IS SUPPORTED BY LIFE-LEIPZIG RESEARCH CENTER FOR CIVILIZATION DISEASES, UNIVERSITY OF LEIPZIG. LIFE IS FUNDED BY THE EUROPEAN UNION, BY MEANS OF THE EUROPEAN SOCIAL FUND (ESF), THE EUROPEAN REGIONAL DEVELOPMENT FUND (ERDF), AND THE FREE STATE OF SAXONY WITHIN THE FRAMEWORK OF THE STATE INITIATIVE FOR EXCELLENCE.	70	2	2	0	13	SPRINGER	NEW YORK	233 SPRING ST, NEW YORK, NY 10013 USA	1018-8827	1435-165X	EUR CHILD ADOLES PSY	EUR. CHILD ADOLESC. PSYCH.	MAR	2018	27	3	NA	10.1007/S00787-017-1049-0	10	PSYCHOLOGY, DEVELOPMENTAL; PEDIATRICS; PSYCHIATRY	PSYCHOLOGY; PEDIATRICS; PSYCHIATRY	FZ4WL	ISI000427592600008	28942492	NA	2020-03-18		319	328	NA	RICHTER, MATTHIAS/0000-0003-3898-3332; VOGEL, MANDY/0000-0003-2051-1249	NA	NA	NA	NA
J	HIDES L;DINGLE G;QUINN C;STOYANOV SR;ZELENKO O;TJONDRONEGORO D;JOHNSON D;COCKSHAW W;KAVANAGH DJ	HIDES, LEANNE; DINGLE, GENEVIEVE; QUINN, CATHERINE; STOYANOV, STOYAN R.; ZELENKO, OKSANA; TJONDRONEGORO, DIAN; JOHNSON, DANIEL; COCKSHAW, WENDELL; KAVANAGH, DAVID J.	EFFICACY AND OUTCOMES OF A MUSIC-BASED EMOTION REGULATION MOBILE APP IN DISTRESSED YOUNG PEOPLE: RANDOMIZED CONTROLLED TRIAL	JMIR MHEALTH AND UHEALTH	ENGLISH	ARTICLE	DEPRESSION; ANXIETY; EMOTION REGULATION; MUSIC; TELEHEALTH; MHEALTH	COGNITIVE-BEHAVIORAL THERAPY; MENTAL-HEALTH INTERVENTIONS; SELF-REGULATION; DEPRESSION; ANXIETY; METAANALYSIS; ADOLESCENTS; DYSREGULATION; VALIDATION; STRATEGIES	BACKGROUND: EMOTION DYSREGULATION INCREASES THE RISK OF DEPRESSION, ANXIETY, AND SUBSTANCE USE DISORDERS. MUSIC CAN HELP REGULATE EMOTIONS, AND MOBILE PHONES PROVIDE CONSTANT ACCESS TO IT. THE MUSIC ESCAPE MOBILE APP TEACHES YOUNG PEOPLE HOW TO IDENTIFY AND MANAGE EMOTIONS USING MUSIC. OBJECTIVE: THIS STUDY AIMED TO EXAMINE THE EFFECTS OF USING MUSIC ESCAPE ON EMOTION REGULATION, DISTRESS, AND WE…	[HIDES, LEANNE] UNIV QUEENSLAND, SCH PSYCHOL, MCELWAIN BLDG, BRISBANE, QLD 4072, AUSTRALIA.; [HIDES, LEANNE; DINGLE, GENEVIEVE; QUINN, CATHERINE; STOYANOV, STOYAN R.; COCKSHAW, WENDELL; KAVANAGH, DAVID J.] QUEENSLAND UNIV TECHNOL, INST HLTH & BIOMED INNOVAT, SCH PSYCHOL & COUNSELLING, BRISBANE, QLD, AUSTRALIA.; [HIDES, LEANNE; STOYANOV, STOYAN R.; COCKSHAW, WENDELL; KAVANAGH, DAVID J.] QUEENSLAND…	HIDES, L (REPRINT AUTHOR), UNIV QUEENSLAND, SCH PSYCHOL, MCELWAIN BLDG, BRISBANE, QLD 4072, AUSTRALIA.	L.HIDES@UQ.EDU.AU	AUSTRALIAN RESEARCH COUNCILAUSTRALIAN RESEARCH COUNCIL [FT120100780]; NATIONAL HEALTH AND MEDICAL RESEARCH CENTRE [APP1119098]; YOUNG AND WELL COOPERATIVE RESEARCH CENTRE (YOUNG AND WELL CRC)AUSTRALIAN GOVERNMENTDEPARTMENT OF INDUSTRY, INNOVATION AND SCIENCECOOPERATIVE RESEARCH CENTRES (CRC) PROGRAMME	THE AUTHORS ACKNOWLEDGE JESSICA LEWIS FOR HER ASSISTANCE WITH DATA COLLECTION. PROFESSOR LEANNE HIDES WAS SUPPORTED BY AN AUSTRALIAN RESEARCH COUNCIL FUTURE FELLOWSHIP (FT120100780; 2012-2016) AND IS CURRENTLY SUPPORTED BY A NATIONAL HEALTH AND MEDICAL RESEARCH CENTRE SENIOR RESEARCH FELLOWSHIP (APP1119098; 2017-2021). THE YOUNG AND WELL COOPERATIVE RESEARCH CENTRE (YOUNG AND WELL CRC; 2011-2016)…	68	3	3	3	11	JMIR PUBLICATIONS, INC	TORONTO	130 QUEENS QUAY E, STE 1102, TORONTO, ON M5A 0P6, CANADA	2291-5222	NA	JMIR MHEALTH UHEALTH	JMIR MHEALTH UHEALTH	JAN 16	2019	7	1	E11482	10.2196/11482	15	HEALTH CARE SCIENCES & SERVICES; MEDICAL INFORMATICS	HEALTH CARE SCIENCES & SERVICES; MEDICAL INFORMATICS	HI0PK	ISI000456143800001	30664457	DOAJ GOLD, GREEN PUBLISHED	2020-03-18		NA	NA	NA	JOHNSON, DANIEL/0000-0003-1088-3460; HIDES, LEANNE/0000-0002-4550-8460; QUINN, CATHERINE/0000-0002-7176-8987; TJONDRONEGORO, DIAN/0000-0001-7446-2839; ZELENKO, OKSANA/0000-0003-1096-1190; COCKSHAW, WENDELL/0000-0002-8978-9284; STOYANOV, STOYAN/0000-0003-3399-3347; KAVANAGH, DAVID/0000-0001-9072-8828; DINGLE, GENEVIEVE/0000-0002-4915-169X	JOHNSON, DANIEL/J-1028-2012; HIDES, LEANNE/C-8589-2017	NA	NA	NA
J	BRIEANT A;HOLMES CJ;MACIEJEWSKI D;LEE J;DEATER-DECKARD K;KING-CASAS B;KIM-SPOON J	BRIEANT, ALEXIS; HOLMES, CHRISTOPHER J.; MACIEJEWSKI, DOMINIQUE; LEE, JACOB; DEATER-DECKARD, KIRBY; KING-CASAS, BROOKS; KIM-SPOON, JUNGMEEN	POSITIVE AND NEGATIVE AFFECT AND ADOLESCENT ADJUSTMENT: MODERATION EFFECTS OF PREFRONTAL FUNCTIONING	JOURNAL OF RESEARCH ON ADOLESCENCE	ENGLISH	ARTICLE	NA	EMOTION REGULATION; RESPONSE-INHIBITION; COGNITIVE CONTROL; AMYGDALA RESPONSE; SELF-REGULATION; SUBSTANCE USE; FIT INDEXES; DEPRESSION; CHILDREN; FMRI	WE EXAMINED WHETHER COGNITIVE CONTROL MODERATES THE EFFECTS OF EMOTION ON ADOLESCENT INTERNALIZING AND EXTERNALIZING SYMPTOMATOLOGY IN A LONGITUDINAL STUDY OF 138 ADOLESCENTS. SELF-REPORTED POSITIVE AFFECT (PA) AND NEGATIVE AFFECT AND BEHAVIORAL AND NEURAL INDICATORS OF COGNITIVE CONTROL, INDEXED BY PERFORMANCE AND PREFRONTAL HEMODYNAMIC RESPONSE DURING A COGNITIVE INTERFERENCE TASK, WERE COLLECT…	[BRIEANT, ALEXIS; KING-CASAS, BROOKS; KIM-SPOON, JUNGMEEN] VIRGINIA TECH, BLACKSBURG, VA USA.; [HOLMES, CHRISTOPHER J.] UNIV GEORGIA, ATHENS, GA 30602 USA.; [MACIEJEWSKI, DOMINIQUE] VRIJE UNIV AMSTERDAM, MED CTR, AMSTERDAM, NETHERLANDS.; [LEE, JACOB; KING-CASAS, BROOKS] VIRGINIA TECH, CARIL RES INST, BLACKSBURG, VA USA.; [DEATER-DECKARD, KIRBY] UNIV MASSACHUSETTS, AMHERST, MA 01003 USA.; [KING-CA…	KIM-SPOON, J (REPRINT AUTHOR), VIRGINIA TECH, DEPT PSYCHOL, MC 0436, BLACKSBURG, VA 24061 USA.	JUNGMEEN@VT.EDU	NATIONAL INSTITUTE ON DRUG ABUSEUNITED STATES DEPARTMENT OF HEALTH & HUMAN SERVICESNATIONAL INSTITUTES OF HEALTH (NIH) - USANIH NATIONAL INSTITUTE ON DRUG ABUSE (NIDA) [DA036017]	THIS WORK WAS SUPPORTED BY GRANTS AWARDED TO JUNGMEEN KIM-SPOON AND BROOKS KING-CASAS FROM THE NATIONAL INSTITUTE ON DRUG ABUSE DA036017. FUNDING SOURCE HAD NO INVOLVEMENT IN STUDY DESIGN, DATA COLLECTION AND ANALYSIS, OR WRITING OF THE REPORT/SUBMISSION FOR PUBLICATION. WE THANK JACOB ELDER, KATHERINE FARIS, JULEE FARLEY, TORIA HERD, ANNA HOCHGRAF, KRISTIN PEVIANI, AND JEANETTE WALTERS FOR THEIR…	71	4	4	0	10	WILEY	HOBOKEN	111 RIVER ST, HOBOKEN 07030-5774, NJ USA	1050-8392	1532-7795	J RES ADOLESCENCE	J. RES. ADOLESC.	MAR	2018	28	1	NA	10.1111/JORA.12339	16	FAMILY STUDIES; PSYCHOLOGY, DEVELOPMENTAL	FAMILY STUDIES; PSYCHOLOGY	FW8NB	ISI000425591200004	29460348	GREEN ACCEPTED	2020-03-18		40	55	NA	NA	NA	SI	NA	NA
J	MURIS P;OLLENDICK TH	MURIS, P; OLLENDICK, TH	THE ROLE OF TEMPERAMENT IN THE ETIOLOGY OF CHILD PSYCHOPATHOLOGY	CLINICAL CHILD AND FAMILY PSYCHOLOGY REVIEW	ENGLISH	REVIEW	TEMPERAMENT; EMOTIONALITY; NEUROTICISM; EFFORTFUL CONTROL; PSYCHOPATHOLOGY; CHILDREN AND ADOLESCENTS	THREAT PERCEPTION ABNORMALITIES; BEHAVIOR PROBLEMS; EFFORTFUL CONTROL; PERSONALITY-TRAITS; EXTERNALIZING PROBLEMS; EMOTION REGULATION; DIFFICULT TEMPERAMENT; DEVELOPING MECHANISMS; NEGATIVE AFFECTIVITY; AGGRESSIVE-BEHAVIOR	A SUBSTANTIAL PROPORTION OF CHILDREN AND ADOLESCENTS COME TO SUFFER FROM PSYCHOLOGICAL DISORDERS. THIS ARTICLE FOCUSES ON THE TEMPERAMENT FACTORS THAT ARE INVOLVED IN THE PATHOGENESIS OF CHILD PSYCHOPATHOLOGY. IT IS ARGUED THAT BESIDES THE REACTIVE TEMPERAMENT FACTOR OF EMOTIONALITY/NEUROTICISM, THE REGULATIVE PROCESS OF EFFORTFUL CONTROL ALSO PLAYS AN IMPORTANT ROLE IN THE ETIOLOGY AND MAINTENAN…	ERASMUS UNIV, INST PSYCHOL, NL-3000 DR ROTTERDAM, NETHERLANDS.; VIRGINIA POLYTECH INST & STATE UNIV, BLACKSBURG, VA 24061 USA.	MURIS, P (REPRINT AUTHOR), ERASMUS UNIV, INST PSYCHOL, BURGEMEESTER OUDLAAN 50,SUITE J5-31,POB 1738, NL-3000 DR ROTTERDAM, NETHERLANDS.	MURIS@FSW.EUR.NL	NA	NA	140	215	223	1	69	SPRINGER/PLENUM PUBLISHERS	NEW YORK	233 SPRING ST, NEW YORK, NY 10013 USA	1096-4037	1573-2827	CLIN CHILD FAM PSYCH	CLIN. CHILD FAM. PSYCHOL. REV.	DEC	2005	8	4	NA	10.1007/S10567-005-8809-Y	19	PSYCHOLOGY, CLINICAL	PSYCHOLOGY	994GN	ISI000234019300002	16362256	NA	2020-03-18		271	289	NA	NA	NA	NA	NA	NA
J	ALTUN H;KURTUL N;ARICI A;YAZAR EM	ALTUN, HATICE; KURTUL, NESLIHAN; ARICI, ASIYE; YAZAR, ECE MERVE	EVALUATION OF EMOTIONAL AND BEHAVIORAL PROBLEMS IN SCHOOL-AGE CHILDREN OF PATIENTS WITH BREAST CANCER	TURK ONKOLOJI DERGISI-TURKISH JOURNAL OF ONCOLOGY	ENGLISH	ARTICLE	ADOLESCENT; BREAST CANCER; CHILDREN; EMOTIONAL AND BEHAVIORAL PROBLEMS; LIFE DIFFICULTIES	QUALITY-OF-LIFE; PARENTAL CANCER; PSYCHOLOGICAL DISTRESS; IMPACT; FAMILY; DEPRESSION; ADOLESCENT; PREDICTORS; ADJUSTMENT; STATISTICS	OBJECTIVE THE AIM OF THE PRESENT STUDY WAS TO DETERMINE THE EMOTIONAL AND BEHAVIORAL PROBLEMS AMONG SCHOOL-AGE CHILDREN OF MOTHERS WITH BREAST CANCER (BC) AND THE DIFFICULTIES THEY EXPERIENCED DURING THE MOTHERS' ILLNESS. METHODS THE PARTICIPANTS INCLUDED 40 CHILDREN AND ADOLESCENTS OF PATIENTS WITH BC AND AGE- AND SEX-MATCHED 40 HEALTHY CONTROLS BETWEEN THE AGES OF 6 AND 17 YEARS. THE STUDY GROU…	[ALTUN, HATICE; ARICI, ASIYE; YAZAR, ECE MERVE] KAHRAMANMARAS SUTCU IMAM UNIV, FAC MED, DEPT CHILD & ADOLESCENT PSYCHIAT, KAHRAMANMARAS, TURKEY.; [KURTUL, NESLIHAN] KAHRAMANMARAS SUTCU IMAM UNIV, FAC MED, DEPT RADIAT ONCOL, KAHRAMANMARAS, TURKEY.	ALTUN, H (REPRINT AUTHOR), KAHRAMANMARAS SUTCU IMAM UNIV, FAC MED, DEPT CHILD & ADOLESCENT PSYCHIAT, KAHRAMANMARAS, TURKEY.	DRHATICEALTUN@GMAIL.COM	NA	NA	44	0	0	0	0	KARE PUBL	ISTANBUL	CONCORD ISTANBUL, DUMLUPINAR MAH, CIHAN SK NO 15, B BLOK 162 KADIKOY, ISTANBUL, 00000, TURKEY	1300-7467	NA	TURK ONCOL DERG	TURK ONKOL. DERG.	NA	2019	34	1	NA	10.5505/TJO.2018.1824	9	ONCOLOGY	ONCOLOGY	HN6SW	ISI000460317000002	NA	BRONZE	2020-03-18		12	20	NA	NA	NA	NA	NA	NA
J	GUTIERREZ-GALVE L;STEIN A;HANINGTON L;HERON J;LEWIS G;O'FARRELLY C;RAMCHANDANI PG	GUTIERREZ-GALVE, LETICIA; STEIN, ALAN; HANINGTON, LUCY; HERON, JON; LEWIS, GLYN; O'FARRELLY, CHRISTINE; RAMCHANDANI, PAUL G.	ASSOCIATION OF MATERNAL AND PATERNAL DEPRESSION IN THE POSTNATAL PERIOD WITH OFFSPRING DEPRESSION AT AGE 18 YEARS	JAMA PSYCHIATRY	ENGLISH	ARTICLE	NA	CHILD PSYCHOPATHOLOGY; VALIDATION; COMMUNITY; SYMPTOMS; SCALE; COMORBIDITY; MECHANISMS; PREGNANCY; BEHAVIOR; MOTHERS	IMPORTANCE PATERNAL DEPRESSION DURING THE POSTNATAL PERIOD HAS BEEN ASSOCIATED WITH ADVERSE CHILD OUTCOMES. FAMILY ENVIRONMENT HAS BEEN REPORTED AS A PATHWAY FOR RISK TRANSMISSION FROM FATHERS TO CHILDREN. THE INFLUENCE OF PATERNAL DEPRESSION DURING THE POSTNATAL PERIOD ON OFFSPRING DEPRESSION REMAINS TO BE CLARIFIED. OBJECTIVE TO INVESTIGATE THE ASSOCIATION BETWEEN PATERNAL DEPRESSION IN THE POS…	[GUTIERREZ-GALVE, LETICIA; O'FARRELLY, CHRISTINE; RAMCHANDANI, PAUL G.] IMPERIAL COLL, CTR PSYCHIAT, HAMMERSMITH CAMPUS, LONDON, ENGLAND.; [STEIN, ALAN; HANINGTON, LUCY] UNIV OXFORD, DEPT PSYCHIAT, OXFORD, ENGLAND.; [HERON, JON] UNIV BRISTOL, SCH SOCIAL & COMMUNITY MED, BRISTOL, AVON, ENGLAND.; [LEWIS, GLYN] UCL, FAC BRAIN SCI, DIV PSYCHIAT, LONDON, ENGLAND.	RAMCHANDANI, PG (REPRINT AUTHOR), UNIV CAMBRIDGE, FAC EDUC, 184 HILLS RD, CAMBRIDGE CB2 8PQ, ENGLAND.	PR441@CAM.AC.UK	UK MEDICAL RESEARCH COUNCILMEDICAL RESEARCH COUNCIL UK (MRC) [102215/2/13/2]; WELLCOME [102215/2/13/2]	THE UK MEDICAL RESEARCH COUNCIL AND WELLCOME (GRANT 102215/2/13/2) AND THE NATIONAL INSTITUTE FOR HEALTH RESEARCH BIOMEDICAL RESEARCH CENTRE AT THE UNIVERSITY HOSPITALS BRISTOL NATIONAL HEALTH SERVICE FOUNDATION TRUST AND THE UNIVERSITY OF BRISTOL PROVIDE CORE SUPPORT FOR THE AVON LONGITUDINAL STUDY OF PARENTS AND CHILDREN.	42	6	6	1	5	AMER MEDICAL ASSOC	CHICAGO	330 N WABASH AVE, STE 39300, CHICAGO, IL 60611-5885 USA	2168-622X	2168-6238	JAMA PSYCHIAT	JAMA PSYCHIATRY	MAR	2019	76	3	NA	10.1001/JAMAPSYCHIATRY.2018.3667	7	PSYCHIATRY	PSYCHIATRY	HN9GA	ISI000460506700012	30586134	GREEN PUBLISHED, OTHER GOLD	2020-03-18		290	296	NA	LEWIS, GLYN/0000-0001-5205-8245; STEIN, ALAN/0000-0001-8207-2822; HERON, JON/0000-0001-6199-5644	LEWIS, GLYN/E-9944-2012; HERON, JON/D-5884-2011	NA	NA	NA
J	GREGORY J;KIVISTO KL;PERDUE NH;ESTELL DB	GREGORY, JENIFER; KIVISTO, KATHERINE LITTLE; PERDUE, NEIL H.; ESTELL, DAVID B.	FATHER-CHILD PLAY, CHILD EMOTIONAL DYSREGULATION, AND ADOLESCENT INTERNALIZING SYMPTOMS: A LONGITUDINAL MULTIPLE MEDIATION ANALYSIS	DEVELOPMENT AND PSYCHOPATHOLOGY	ENGLISH	ARTICLE	FATHERS; FATHER-CHILD RELATIONSHIPS; FATHER-CHILD PLAY; MOTHER-CHILD ATTACHMENT; PARENT-CHILD ATTACHMENT; CHILD EMOTIONAL REGULATION; ADOLESCENT INTERNALIZING; MEDIATION	GENDER-DIFFERENCES; ANXIETY SYMPTOMS; SELF-REGULATION; MOTHER-CHILD; ATTACHMENT; DEPRESSION; TEMPERAMENT; FAMILY; COMPETENCE; ASSOCIATIONS	EMERGING LITERATURE SUGGESTS FATHERS MAY CONTRIBUTE UNIQUELY TO CHILD DEVELOPMENT AND EMOTIONAL HEALTH THROUGH PLAY. IN THE PRESENT STUDY, A MULTIPLE MEDIATIONAL MODEL WAS ANALYZED USING DATA FROM 476 FAMILIES THAT PARTICIPATED IN THE NICHD STUDY OF EARLY CHILD CARE AND YOUTH DEVELOPMENT. AFTER ACCOUNTING FOR INFANT-MOTHER ATTACHMENT, INFANT TEMPERAMENT, AND FAMILY INCOME AND STABILITY, A SIGNIFI…	[GREGORY, JENIFER; KIVISTO, KATHERINE LITTLE; PERDUE, NEIL H.] UNIV INDIANAPOLIS, COLL APPL & BEHAV SCI, INDIANAPOLIS, IN 46227 USA.; [ESTELL, DAVID B.] INDIANA UNIV, DEPT COUNSELING & EDUC PSYCHOL, BLOOMINGTON, IN USA.	KIVISTO, KL (REPRINT AUTHOR), UNIV INDIANAPOLIS, 1400 EAST HANNA AVE, INDIANAPOLIS, IN 46227 USA.	KIVISTOK@UINDY.EDU	NICHDUNITED STATES DEPARTMENT OF HEALTH & HUMAN SERVICESNATIONAL INSTITUTES OF HEALTH (NIH) - USANIH EUNICE KENNEDY SHRIVER NATIONAL INSTITUTE OF CHILD HEALTH & HUMAN DEVELOPMENT (NICHD)	THIS STUDY WAS CONDUCTED BY THE NICHD EARLY CHILD CARE RESEARCH NETWORK SUPPORTED BY NICHD THROUGH A COOPERATIVE AGREEMENT THAT CALLS FOR SCIENTIFIC COLLABORATION BETWEEN THE GRANTEES AND THE NICHD STAFF. WE WOULD LIKE TO THANK THE CHILDREN, FAMILIES, AND OTHER INDIVIDUALS WHO PARTICIPATED IN THIS STUDY.	115	0	0	10	10	CAMBRIDGE UNIV PRESS	NEW YORK	32 AVENUE OF THE AMERICAS, NEW YORK, NY 10013-2473 USA	0954-5794	1469-2198	DEV PSYCHOPATHOL	DEV. PSYCHOPATHOL.	OCT	2019	31	4	PII S0954579418000767	10.1017/S0954579418000767	14	PSYCHOLOGY, DEVELOPMENTAL	PSYCHOLOGY	IU6RB	ISI000483712300010	31478822	NA	2020-03-18		1325	1338	NA	NA	NA	NA	NA	NA
J	SCHAFER T;TIPANDJAN A;SEDLMEIER P	SCHAEFER, THOMAS; TIPANDJAN, ARUN; SEDLMEIER, PETER	THE FUNCTIONS OF MUSIC AND THEIR RELATIONSHIP TO MUSIC PREFERENCE IN INDIA AND GERMANY	INTERNATIONAL JOURNAL OF PSYCHOLOGY	ENGLISH	ARTICLE	MUSIC PREFERENCE; FUNCTIONS OF MUSIC; SELF-CONSTRUAL THEORY; INDIVIDUALISM; COLLECTIVISM	EVERYDAY LIFE; YOUNG-ADULTS; ADOLESCENTS; CULTURE; INDIVIDUALISM; COLLECTIVISM; PERCEPTION; COGNITION; EMOTIONS; VALUES	IS THE USE OF MUSIC IN EVERYDAY LIFE A CULTURALLY UNIVERSAL PHENOMENON? AND DO THE FUNCTIONS SERVED BY MUSIC CONTRIBUTE TO THE DEVELOPMENT OF MUSIC PREFERENCES REGARDLESS OF THE LISTENER'S CULTURAL BACKGROUND? THE PRESENT STUDY EXPLORED SIMILARITIES AND DISSIMILARITIES IN THE FUNCTIONS OF MUSIC LISTENING AND THEIR RELATIONSHIP TO MUSIC PREFERENCES IN TWO COUNTRIES WITH DIFFERENT CULTURAL BACKGROU…	[SCHAEFER, THOMAS; SEDLMEIER, PETER] TECH UNIV CHEMNITZ, DEPT PSYCHOL, D-09107 CHEMNITZ, GERMANY.; [TIPANDJAN, ARUN] INT CTR PSYCHOL COUNSELING & SOCIAL RES, PONDICHERRY, INDIA.	SCHAFER, T (REPRINT AUTHOR), TECH UNIV CHEMNITZ, DEPT PSYCHOL, D-09107 CHEMNITZ, GERMANY.	THOMAS.SCHAEFER@PSYCHOLOGIE.TU-CHEMNITZ.DE	NA	NA	47	14	14	1	18	PSYCHOLOGY PRESS	HOVE	27 CHURCH RD, HOVE BN3 2FA, EAST SUSSEX, ENGLAND	0020-7594	NA	INT J PSYCHOL	INT. J. PSYCHOL.	NA	2012	47	5	NA	10.1080/00207594.2012.688133	11	PSYCHOLOGY, MULTIDISCIPLINARY	PSYCHOLOGY	012XC	ISI000309269000005	22721000	NA	2020-03-18		370	380	NA	NA	NA	NA	NA	NA
J	SHORTT JW;STOOLMILLER M;SMITH-SHINE JN;EDDY JM;SHEEBER L	SHORTT, JOANN WU; STOOLMILLER, MIKE; SMITH-SHINE, JESSICA N.; EDDY, J. MARK; SHEEBER, LISA	MATERNAL EMOTION COACHING, ADOLESCENT ANGER REGULATION, AND SIBLINGS' EXTERNALIZING SYMPTOMS	JOURNAL OF CHILD PSYCHOLOGY AND PSYCHIATRY	ENGLISH	ARTICLE	PARENTING; ANGER; EMOTION REGULATION; ADOLESCENCE; EXTERNALIZING PROBLEM BEHAVIOR; SIBLINGS	ANTISOCIAL-BEHAVIOR; PARENT; PSYCHOPATHOLOGY; SOCIALIZATION; FAMILY; RISK; FIT; ENVIRONMENT; CONTEXT; IMPACT	BACKGROUND: INCREASES IN EXTERNALIZING BEHAVIORS DURING THE TRANSITION TO ADOLESCENCE MAY PUT CHILDREN AT RISK FOR DEVELOPING MENTAL DISORDERS AND RELATED PROBLEMS. ALTHOUGH CHILDREN'S ABILITY TO REGULATE THEIR EMOTIONS APPEARS TO BE A KEY FACTOR INFLUENCING RISK FOR MALADJUSTMENT, EMOTION PROCESSES DURING ADOLESCENCE REMAIN UNDERSTUDIED. IN THIS LONGITUDINAL STUDY, WE EXAMINED A MULTI-LEVEL MEDI…	[SHORTT, JOANN WU; STOOLMILLER, MIKE; SMITH-SHINE, JESSICA N.; EDDY, J. MARK] OREGON SOCIAL LEARNING CTR, EUGENE, OR 97401 USA.; [SHEEBER, LISA] OREGON RES INST, EUGENE, OR 97403 USA.	SHORTT, JW (REPRINT AUTHOR), OREGON SOCIAL LEARNING CTR, 10 SHELTON MCMURPHEY BLVD, EUGENE, OR 97401 USA.	JOANNS@OSLC.ORG	NATIONAL INSTITUTE OF MENTAL HEALTHUNITED STATES DEPARTMENT OF HEALTH & HUMAN SERVICESNATIONAL INSTITUTES OF HEALTH (NIH) - USANIH NATIONAL INSTITUTE OF MENTAL HEALTH (NIMH) [R01 MH 58337]	THE AUTHORS WISH TO THANK THE FAMILIES FOR THEIR PARTICIPATION, THE COLLABORATING OREGON SCHOOL DISTRICTS EUGENE 4J, SPRINGFIELD, AND BETHEL FOR THEIR ASSISTANCE IN IDENTIFYING FAMILIES, DEBORAH CAPALDI FOR HER GUIDANCE THROUGHOUT THE PROJECT, ALICE HOLMES FOR COORDINATING THE PROJECT, RESEARCH STAFF AND STUDENTS FOR INTERVIEWING, DATA MANAGEMENT, AND CODING, DIANA STRAND FOR EDITORIAL ASSISTANCE…	59	48	49	1	32	WILEY	HOBOKEN	111 RIVER ST, HOBOKEN 07030-5774, NJ USA	0021-9630	1469-7610	J CHILD PSYCHOL PSYC	J. CHILD PSYCHOL. PSYCHIATRY	JUL	2010	51	7	NA	10.1111/J.1469-7610.2009.02207.X	10	PSYCHOLOGY, DEVELOPMENTAL; PSYCHIATRY; PSYCHOLOGY	PSYCHOLOGY; PSYCHIATRY	607RB	ISI000278522900008	20059622	GREEN ACCEPTED	2020-03-18		799	808	NA	NA	NA	NA	NA	NA
J	MCFERRAN KS	MCFERRAN, KATRINA SKEWES	CONTEXTUALISING THE RELATIONSHIP BETWEEN MUSIC, EMOTIONS AND THE WELL-BEING OF YOUNG PEOPLE: A CRITICAL INTERPRETIVE SYNTHESIS	MUSICAE SCIENTIAE	ENGLISH	ARTICLE	EMOTION; WELL-BEING; MUSIC THERAPY; MUSIC; ADOLESCENCE; MENTAL ILLNESS; REVIEW; DISTRESS	MENTAL-HEALTH; THERAPY; ADOLESCENTS; PREFERENCES; DEPRESSION; MEDIA; LIFE; SAD; CONSUMPTION; RECOVERY	A CONVERGENT PARALLEL DESIGN WAS USED TO INTERROGATE TWO SETS OF LITERATURE PRODUCED BY RESEARCHERS INVESTIGATING MUSIC, EMOTIONS AND WELL-BEING: THE FIRST BEING 16 QUANTITATIVE MUSIC PSYCHOLOGY STUDIES, THE SECOND BEING SEVEN QUALITATIVE MUSIC THERAPY STUDIES. A SERIES OF CRITICAL ANALYSES EXAMINED SOME OF THE MAIN ASSUMPTIONS THAT HAD INFLUENCED THE DESIGN OF THE STUDIES, LARGELY RELATED TO THE…	[MCFERRAN, KATRINA SKEWES] UNIV MELBOURNE, 151 BARRY ST, MELBOURNE, VIC 3010, AUSTRALIA.	MCFERRAN, KS (REPRINT AUTHOR), UNIV MELBOURNE, 151 BARRY ST, MELBOURNE, VIC 3010, AUSTRALIA.	K.MCFERRAN@UNIMELB.EDU.AU	NA	NA	83	6	6	5	64	SAGE PUBLICATIONS LTD	LONDON	1 OLIVERS YARD, 55 CITY ROAD, LONDON EC1Y 1SP, ENGLAND	1029-8649	2045-4147	MUSIC SCI	MUSIC SCI.	MAR	2016	20	1	NA	10.1177/1029864915626968	19	MUSIC; PSYCHOLOGY, EXPERIMENTAL	MUSIC; PSYCHOLOGY	DF4XV	ISI000371355700008	NA	NA	2020-03-18		103	121	NA	NA	NA	SI	NA	NA
J	GRAY K;KEATING C;TAFFE J;BRERETON A;EINFELD S;TONGE B	GRAY, KYLIE; KEATING, CAROLINE; TAFFE, JOHN; BRERETON, AVRIL; EINFELD, STEWART; TONGE, BRUCE	TRAJECTORY OF BEHAVIOR AND EMOTIONAL PROBLEMS IN AUTISM	AJIDD-AMERICAN JOURNAL ON INTELLECTUAL AND DEVELOPMENTAL DISABILITIES	ENGLISH	ARTICLE	AUTISM; BEHAVIOR AND EMOTIONAL PROBLEMS; ADULT OUTCOMES	PSYCHIATRIC-DISORDERS; YOUNG-PEOPLE; INTELLECTUAL DISABILITIES; PSYCHOMETRIC PROPERTIES; SOCIOECONOMIC POSITION; CHILDHOOD AUTISM; CHILDREN; ADOLESCENTS; ADULTS; PSYCHOPATHOLOGY	HIGH RATES OF BEHAVIOR AND EMOTIONAL PROBLEMS HAVE BEEN CONSISTENTLY REPORTED IN CHILDREN AND ADOLESCENTS WITH AUTISM. ELEVATED RATES OF MENTAL HEALTH PROBLEMS HAVE ALSO BEEN REPORTED IN ADULTS WITH AUTISM. LITTLE IS KNOWN, HOWEVER, ABOUT THE LONGITUDINAL DEVELOPMENT OF BEHAVIOR AND EMOTIONAL PROBLEMS IN AUTISM. THIS STUDY FOLLOWED A COHORT OF CHILDREN AND ADOLESCENTS OVER 18 YEARS. OUTCOMES WERE…	[GRAY, KYLIE] MONASH UNIV, SCH PSYCHOL & PSYCHIAT, CTR DEV PSYCHIAT & PSYCHOL, CLAYTON, VIC 3168, AUSTRALIA.; [EINFELD, STEWART] UNIV SYDNEY, SYDNEY, NSW 2006, AUSTRALIA.	GRAY, K (REPRINT AUTHOR), MONASH UNIV, SCH PSYCHOL & PSYCHIAT, CTR DEV PSYCHIAT & PSYCHOL, CLAYTON, VIC 3168, AUSTRALIA.	KYLIE.GRAY@MONASH.EDU	NA	NA	57	60	62	2	47	AMER ASSOC INTELLECTUAL DEVELOPMENTAL DISABILITIES	WASHINGTON	444 N CAPITOL ST, NW STE 846, WASHINGTON, DC 20001-1512 USA	1944-7515	1944-7558	AJIDD-AM J INTELLECT	AJIDD-AM. J. INTELLECT. DEV. DISABIL.	MAR	2012	117	2	NA	10.1352/1944-7588-117-2.121	13	EDUCATION, SPECIAL; REHABILITATION	EDUCATION & EDUCATIONAL RESEARCH; REHABILITATION	929GV	ISI000303050200005	22515827	NA	2020-03-18		121	133	NA	TONGE, BRUCE J/0000-0002-4236-9688; GRAY, KYLIE/0000-0001-6518-4240	TONGE, BRUCE J/T-8036-2018; GRAY, KYLIE/H-3345-2014	SI	NA	NA
J	RIBEIRO MFM;VANDENBERGHE L;PRUDENTE COM;VILA VDC;PORTO CC	MARTINS RIBEIRO, MAYSA FERREIRA; VANDENBERGHE, LUC; MARTINS PRUDENTE, CEJANE OLIVEIRA; CARVALHO VILA, VANESSA DA SILVA; PORTO, CELMO CELENO	CEREBRAL PALSY: HOW THE CHILD'S AGE AND SEVERITY OF IMPAIRMENT AFFECT THE MOTHER'S STRESS AND COPING STRATEGIES	CIENCIA & SAUDE COLETIVA	ENGLISH	ARTICLE	CEREBRAL PALSY; MOTHER; CHILD; ADOLESCENT; STRESS	PARENTAL STRESS; MOTOR FUNCTION; HEALTH; GROSS; LIFE	THE AIM OF THE STUDY WAS TO COMPREHEND HOW THE AGE GROUP AND THE SEVERITY OF THE MOTOR IMPAIRMENT OF CHILDREN WITH CEREBRAL PALSY MODIFY THE MOTHERS' EXPERIENCES OF STRESS AND TO UNDERSTAND THE COPING STRATEGIES THEY USE. A QUALITATIVE APPROACH WAS USED, WITH THE METHOD FRAMED ON GROUNDED THEORY ANALYSIS. NINETEEN MOTHERS OF CHILDREN AND ADOLESCENTS WITH DIFFERENT DEGREES OF MOTOR IMPAIRMENT PART…	[MARTINS RIBEIRO, MAYSA FERREIRA; VANDENBERGHE, LUC; MARTINS PRUDENTE, CEJANE OLIVEIRA; CARVALHO VILA, VANESSA DA SILVA; PORTO, CELMO CELENO] PONTIFICIA UNIV CATOLICA GOIAS, SETOR UNIV, AV UNIV 1-440, BR-74605010 GOIANIA, GO, BRAZIL.	RIBEIRO, MFM (REPRINT AUTHOR), PONTIFICIA UNIV CATOLICA GOIAS, SETOR UNIV, AV UNIV 1-440, BR-74605010 GOIANIA, GO, BRAZIL.	MAYSAFMR@YAHOO.COM.BR	NA	NA	28	3	4	0	15	ABRASCO	RIO DE JANEIRO	RUA HESPERIA, 16-PARTE MANGUINHOS, RIO DE JANEIRO, 21050-040, BRAZIL	1413-8123	1678-4561	CIENC SAUDE COLETIVA	CIENC. SAUDE COLETIVA	OCT	2016	21	10	NA	10.1590/1413-812320152110.17352016	10	PUBLIC, ENVIRONMENTAL & OCCUPATIONAL HEALTH	PUBLIC, ENVIRONMENTAL & OCCUPATIONAL HEALTH	EC9LU	ISI000388466900023	27783793	DOAJ GOLD	2020-03-18		3202	3211	NA	RIBEIRO, MAYSA FERREIRA MARTINS/0000-0002-7871-6987	RIBEIRO, MAYSA FERREIRA MARTINS/K-4084-2013	NA	NA	NA
J	MCCARTNEY K;BURCHINAL M;CLARKE-STEWART A;BIB KL;OWEN MT;BELSKY J	MCCARTNEY, KATHLEEN; BURCHINAL, MARGARET; CLARKE-STEWART, ALISO; BIB, KRISTEN L.; OWEN, MARGARET T.; BELSKY, JAY	TESTING A SERIES OF CAUSAL PROPOSITIONS RELATING TIME IN CHILD CARE TO CHILDREN'S EXTERNALIZING BEHAVIOR	DEVELOPMENTAL PSYCHOLOGY	ENGLISH	ARTICLE	CHILD CARE HOURS; PEERS; BEHAVIOR PROBLEMS; NICHD STUDY OF EARLY CHILD CARE AND YOUTH DEVELOPMENT	EMOTIONAL-PROBLEMS; QUALITY; AGE; ATTACHMENT; ADJUSTMENT; ENTRY; PLAY	PRIOR RESEARCH HAS DOCUMENTED ASSOCIATIONS BETWEEN HOURS IN CHILD CARE AND CHILDREN'S EXTERNALIZING BEHAVIOR. A SERIES OF LONGITUDINAL ANALYSES WERE CONDUCTED TO ADDRESS 5 PROPOSITIONS, EACH TESTING THE HYPOTHESIS THAT CHILD CARE HOURS CAUSES EXTERNALIZING BEHAVIOR. DATA FROM THE NATIONAL INSTITUTE OF CHILD HEALTH AND HUMAN DEVELOPMENT EARLY CHILD CARE RESEARCH NETWORK (NICHD) STUDY OF EARLY CHIL…	[MCCARTNEY, KATHLEEN] HARVARD UNIV, GRAD SCH EDUC, CAMBRIDGE, MA 02138 USA.; [BURCHINAL, MARGARET] UNIV N CAROLINA, DEPT PSYCHOL, CHAPEL HILL, NC USA.; [BURCHINAL, MARGARET] UNIV N CAROLINA, FRANK PORTER GRAHAM CHILD DEV INST, CHAPEL HILL, NC USA.; [CLARKE-STEWART, ALISO] UNIV CALIF IRVINE, DEPT PSYCHOL & SOCIAL BEHAV, IRVINE, CA USA.; [BIB, KRISTEN L.] AUBURN UNIV, DEPT HUMAN DEV & FAMILY STUDIE…	MCCARTNEY, K (REPRINT AUTHOR), HARVARD UNIV, GRAD SCH EDUC, 13 APPIAN WAY,LONGFELLOW 101, CAMBRIDGE, MA 02138 USA.	KATHLEENMCCARTNEY@GSE.HARVARD.EDU	PHS HHSUNITED STATES PUBLIC HEALTH SERVICE [U10]	NA	73	88	89	4	28	AMER PSYCHOLOGICAL ASSOC	WASHINGTON	750 FIRST ST NE, WASHINGTON, DC 20002-4242 USA	0012-1649	1939-0599	DEV PSYCHOL	DEV. PSYCHOL.	JAN	2010	46	1	NA	10.1037/A0017886	17	PSYCHOLOGY, DEVELOPMENTAL	PSYCHOLOGY	542OG	ISI000273503400001	20053002	NA	2020-03-18		1	17	NA	BELSKY, JAY/0000-0003-2191-2503	NA	NA	NA	NA
J	WHITLEY E;GALE CR;DEARY IJ;KIVIMAKI M;BATTY GD	WHITLEY, ELISE; GALE, CATHARINE R.; DEARY, IAN J.; KIVIMAKI, MIKA; BATTY, G. DAVID	ASSOCIATION OF MATERNAL AND PATERNAL IQ WITH OFFSPRING CONDUCT, EMOTIONAL, AND ATTENTION PROBLEM SCORES TRANSGENERATIONAL EVIDENCE FROM THE 1958 BRITISH BIRTH COHORT STUDY	ARCHIVES OF GENERAL PSYCHIATRY	ENGLISH	ARTICLE	NA	LOW-BIRTH-WEIGHT; HOME-ENVIRONMENT; CHILD IQ; EARLY ADULTHOOD; BEHAVIOR; MOTHERS; COHORT; RISK; INTELLIGENCE; AGE	CONTEXT: INDIVIDUALS WITH LOWER IQ SCORES HAVE AN INCREASED RISK OF PSYCHOLOGICAL DISORDERS, MENTAL HEALTH PROBLEMS, AND SUICIDE; SIMILARLY, CHILDREN WITH LOW IQ SCORES ARE MORE LIKELY TO HAVE BEHAVIORAL, EMOTIONAL, AND ANXIETY DISORDERS. HOWEVER, LITTLE IS KNOWN ABOUT THE EFFECT OF PARENTAL IQ ON THE MENTAL HEALTH OUTCOMES OF THEIR CHILDREN. OBJECTIVE: TO DETERMINE WHETHER MATERNAL AND PATERNAL …	[WHITLEY, ELISE; KIVIMAKI, MIKA; BATTY, G. DAVID] UCL, DEPT EPIDEMIOL & PUBL HLTH, LONDON WC1E 6BT, ENGLAND.; [GALE, CATHARINE R.] UNIV SOUTHAMPTON, MRC, LIFECOURSE EPIDEMIOL UNIT, SOUTHAMPTON SO9 5NH, HANTS, ENGLAND.; [GALE, CATHARINE R.; DEARY, IAN J.; BATTY, G. DAVID] UNIV EDINBURGH, DEPT PSYCHOL, CTR COGNIT AGEING & COGNIT EPIDEMIOL, EDINBURGH EH8 9YL, MIDLOTHIAN, SCOTLAND.	BATTY, GD (REPRINT AUTHOR), UCL, DEPT EPIDEMIOL & PUBL HLTH, 1-19 TORRINGTON PL, LONDON WC1E 6BT, ENGLAND.	DAVID.BATTY@UCL.AC.UK	WELLCOME TRUSTWELLCOME TRUST; ACADEMY OF FINLANDACADEMY OF FINLAND; BUPA FOUNDATION; NATIONAL HEART, LUNG, AND BLOOD INSTITUTEUNITED STATES DEPARTMENT OF HEALTH & HUMAN SERVICESNATIONAL INSTITUTES OF HEALTH (NIH) - USANIH NATIONAL HEART LUNG & BLOOD INSTITUTE (NHLBI) [R01HL036310-20A2]; NATIONAL INSTITUTE ON AGINGUNITED STATES DEPARTMENT OF HEALTH & HUMAN SERVICESNATIONAL INSTITUTES OF HEALTH (NI…	FINANCIAL DISCLOSURE: DR BATTY IS A WELLCOME TRUST CAREER DEVELOPMENT FELLOW; FUNDING FROM THIS ORGANIZATION ALSO SUPPORTS DR WHITLEY. DR KIVIMAKI IS SUPPORTED BY THE ACADEMY OF FINLAND; THE BUPA FOUNDATION; GRANT R01HL036310-20A2 FROM THE NATIONAL HEART, LUNG, AND BLOOD INSTITUTE; AND GRANT R01AG034454 FROM THE NATIONAL INSTITUTE ON AGING.; FUNDING/SUPPORT: THE SOCIAL AND PUBLIC HEALTH SCIENCES …	33	17	17	0	11	AMER MEDICAL ASSOC	CHICAGO	515 N STATE ST, CHICAGO, IL 60654-0946 USA	0003-990X	NA	ARCH GEN PSYCHIAT	ARCH. GEN. PSYCHIATRY	OCT	2011	68	10	NA	10.1001/ARCHGENPSYCHIATRY.2011.111	7	PSYCHIATRY	PSYCHIATRY	828FE	ISI000295486100007	21969461	BRONZE, GREEN ACCEPTED	2020-03-18		1032	1038	NA	KIVIMAKI, MIKA/0000-0002-4699-5627; DEARY, IAN J/0000-0002-1733-263X; BATTY, GD/0000-0003-1822-5753; WHITLEY, ELISE/0000-0002-0297-9078; GALE, CATHARINE/0000-0002-3361-8638	KIVIMAKI, MIKA/B-3607-2012; DEARY, IAN J/C-6297-2009; BATTY, GD/Y-4401-2018; GALE, CATHARINE R/B-1653-2012	NA	NA	NA
J	SOURANDER A;PIHLAKOSKI L;AROMAA M;RAUTAVA P;HELENIUS H;SILLANPAA M	SOURANDER, A; PIHLAKOSKI, L; AROMAA, M; RAUTAVA, P; HELENIUS, H; SILLANPAA, M	EARLY PREDICTORS OF PARENT- AND SELF-REPORTED PERCEIVED GLOBAL PSYCHOLOGICAL DIFFICULTIES AMONG ADOLESCENTS	SOCIAL PSYCHIATRY AND PSYCHIATRIC EPIDEMIOLOGY	ENGLISH	ARTICLE	CHILD PSYCHIATRIC PROBLEMS; EPIDEMIOLOGY; FOLLOW-UP	HEALTH-SERVICE USE; PSYCHIATRIC-DISORDERS; BIRTH COHORT; FOLLOW-UP; FAMILY TYPE; CHILD; COMMUNITY; BEHAVIOR; IMPAIRMENT; COMPETENCE	AIMS TO STUDY PREDICTORS AT AGE 3 AND AT AGE 12 FOR PARENT AND SELF-REPORTED PERCEIVED GLOBAL PSYCHOLOGICAL DIFFICULTIES AT AGE 15. METHOD A REPRESENTATIVE BIRTH COHORT WAS PROSPECTIVELY FOLLOWED FROM EARLY CHILDHOOD TO AGE 15. RATINGS OF CHILDREN'S BEHAVIORAL AND EMOTIONAL PROBLEMS WERE COLLECTED AT AGE 3 (CHILD BEHAVIOR CHECK LIST 2/3) AND AT AGE 12 (CHILD BEHAVIOR CHECK LIST 4-16, YOUTH SELF R…	TURKU UNIV HOSP, DEPT CHILD PSYCHIAT, FIN-20520 TURKU, FINLAND.; TURKU UNIV, DEPT PUBL HLTH, FIN-20520 TURKU, FINLAND.; TURKU UNIV, DEPT CHILD NEUROL, FIN-20520 TURKU, FINLAND.; TURKU UNIV, DEPT BIOSTAT, FIN-20520 TURKU, FINLAND.	SOURANDER, A (REPRINT AUTHOR), TURKU UNIV HOSP, DEPT CHILD PSYCHIAT, FIN-20520 TURKU, FINLAND.	ANDRE.SOURANDER@UTU.FI	NA	NA	39	21	25	0	5	DR DIETRICH STEINKOPFF VERLAG	DARMSTADT	PO BOX 10 04 62, D-64204 DARMSTADT, GERMANY	0933-7954	NA	SOC PSYCH PSYCH EPID	SOC. PSYCHIATRY PSYCHIATR. EPIDEMIOL.	MAR	2006	41	3	NA	10.1007/S00127-005-0013-3	10	PSYCHIATRY	PSYCHIATRY	026VS	ISI000236371500001	16467953	NA	2020-03-18		173	182	NA	SILLANPAA, MATTI L/0000-0003-4190-3698; SILLANPAA, MATTI/0000-0002-1521-3602; SOURANDER, ANDRE/0000-0003-0361-7244	SILLANPAA, MATTI L/G-4708-2015	NA	NA	NA
J	RENNER LM;BOEL-STUDT S	RENNER, LYNETTE M.; BOEL-STUDT, SHAMRA	PHYSICAL FAMILY VIOLENCE AND EXTERNALIZING AND INTERNALIZING BEHAVIORS AMONG CHILDREN AND ADOLESCENTS	AMERICAN JOURNAL OF ORTHOPSYCHIATRY	ENGLISH	ARTICLE	CHILD PHYSICAL ABUSE; INTIMATE PARTNER VIOLENCE; FAMILY VIOLENCE; SIBLINGS; EXTERNALIZING BEHAVIORS	INTIMATE PARTNER VIOLENCE; MATERNAL MENTAL-HEALTH; DOMESTIC VIOLENCE; EMOTION DYSREGULATION; RISK-FACTORS; MALTREATMENT; VICTIMIZATION; EXPOSURE; ABUSE; ADJUSTMENT	FAMILY VIOLENCE HAS BEEN ASSOCIATED WITH VARIOUS NEGATIVE OUTCOMES AMONG CHILDREN AND ADOLESCENTS. YET, LESS IS KNOWN ABOUT HOW UNIQUE FORMS OF PHYSICAL FAMILY VIOLENCE CONTRIBUTE TO EXTERNALIZING AND INTERNALIZING BEHAVIORS BASED ON A CHILD'S DEVELOPMENTAL STAGE. USING DATA FROM THE ILLINOIS FAMILIES STUDY AND ADMINISTRATIVE CHILD PROTECTIVE SERVICES DATA, WE EXPLORED THE RELATION BETWEEN 3 TYPE…	[RENNER, LYNETTE M.] UNIV MINNESOTA, SCH SOCIAL WORK, 105 PETERS HALL,1404 GORTNER AVE, ST PAUL, MN 55108 USA.; [BOEL-STUDT, SHAMRA] FLORIDA STATE UNIV, COLL SOCIAL WORK, TALLAHASSEE, FL 32306 USA.	RENNER, LM (REPRINT AUTHOR), UNIV MINNESOTA, SCH SOCIAL WORK, 105 PETERS HALL,1404 GORTNER AVE, ST PAUL, MN 55108 USA.	RENN0042@UMN.EDU	NA	NA	73	4	4	1	13	AMER PSYCHOLOGICAL ASSOC	WASHINGTON	750 FIRST ST NE, WASHINGTON, DC 20002-4242 USA	0002-9432	1939-0025	AM J ORTHOPSYCHIAT	AM. J. ORTHOPSYCHIATR.	NA	2017	87	4	NA	10.1037/ORT0000260	13	PSYCHIATRY; SOCIAL WORK	PSYCHIATRY; SOCIAL WORK	EZ9XS	ISI000405084000011	28287778	NA	2020-03-18		474	486	NA	NA	NA	NA	NA	NA
J	BRUMARIU LE;KERNS KA	BRUMARIU, LAURA E.; KERNS, KATHRYN A.	PARENT-CHILD ATTACHMENT AND INTERNALIZING SYMPTOMS IN CHILDHOOD AND ADOLESCENCE: A REVIEW OF EMPIRICAL FINDINGS AND FUTURE DIRECTIONS	DEVELOPMENT AND PSYCHOPATHOLOGY	ENGLISH	REVIEW	NA	INFANT-MOTHER ATTACHMENT; MATERNAL DEPRESSIVE SYMPTOMS; EARLY SCHOOL-AGE; EMOTION REGULATION; BEHAVIOR PROBLEMS; MIDDLE CHILDHOOD; PEER ATTACHMENT; EXTERNALIZING PROBLEMS; INSECURE ATTACHMENT; ANXIETY DISORDERS	THE PURPOSE OF THIS PAPER IS TO EVALUATE THE THEORY AND EVIDENCE FOR THE LINKS OF PARENT-CHILD ATTACHMENT WITH INTERNALIZING PROBLEMS IN CHILDHOOD AND ADOLESCENCE. WE ADDRESS THREE KEY QUESTIONS: (A) HOW CONSISTENT IS THE EVIDENCE THAT ATTACHMENT SECURITY OR INSECURITY IS LINKED TO INTERNALIZING SYMPTOMS. ANXIETY. AND DEPRESSION? (B) HOW CONSISTENT IS THE EVIDENCE THAT SPECIFIC FORMS OF INSECURIT…	[BRUMARIU, LAURA E.] KENT STATE UNIV, DEPT PSYCHOL, KENT, OH 44242 USA.	BRUMARIU, LE (REPRINT AUTHOR), KENT STATE UNIV, DEPT PSYCHOL, KENT, OH 44242 USA.	LBRUMAR1@KENT.EDU	NA	NA	162	229	231	5	208	CAMBRIDGE UNIV PRESS	NEW YORK	32 AVENUE OF THE AMERICAS, NEW YORK, NY 10013-2473 USA	0954-5794	1469-2198	DEV PSYCHOPATHOL	DEV. PSYCHOPATHOL.	FEB	2010	22	1	NA	10.1017/S0954579409990344	27	PSYCHOLOGY, DEVELOPMENTAL	PSYCHOLOGY	554XW	ISI000274470800013	20102655	NA	2020-03-18		177	203	NA	NA	NA	NA	NA	NA
J	ST CLAIR MC;FORREST CL;YEW SGK;GIBSON JL	ST CLAIR, MICHELLE C.; FORREST, CLAIRE L.; YEW, SHAUN GOH KOK; GIBSON, JENNY L.	EARLY RISK FACTORS AND EMOTIONAL DIFFICULTIES IN CHILDREN AT RISK OF DEVELOPMENTAL LANGUAGE DISORDER: A POPULATION COHORT STUDY	JOURNAL OF SPEECH LANGUAGE AND HEARING RESEARCH	ENGLISH	ARTICLE	NA	MENTAL-HEALTH; SOCIAL DIFFICULTIES; SELF-REGULATION; EARLY-CHILDHOOD; IMPAIRMENT; OUTCOMES; HISTORY; SPEECH; HERITABILITY; ADOLESCENTS	PURPOSE: THIS STUDY EVALUATED THE PATHWAYS BETWEEN DEVELOPMENTAL LANGUAGE DISORDER (DLD), PSYCHOSOCIAL RISK FACTORS, AND THE DEVELOPMENT OF EMOTIONAL DIFFICULTIES FROM AGES 3 TO 11 YEARS WITHIN THE MILLENNIUM COHORT STUDY. METHOD: A TOTAL OF 14,494 SINGLETONS (49.4% FEMALE) FROM THE MILLENNIUM COHORT STUDY WERE EVALUATED WITHIN THIS STUDY. RISK OF DLD (RDLD) WAS DEFINED AS AGE 5 PARENT-REPORTED L…	[ST CLAIR, MICHELLE C.; FORREST, CLAIRE L.] UNIV BATH, DEPT PSYCHOL, BATH, AVON, ENGLAND.; [FORREST, CLAIRE L.] UCL, INST EDUC, PSYCHOL & HUMAN DEV DEPT, LONDON, ENGLAND.; [YEW, SHAUN GOH KOK] SINGAPORE MANAGEMENT UNIV, SCH SOCIAL SCI, SINGAPORE, SINGAPORE.; [GIBSON, JENNY L.] UNIV CAMBRIDGE, FAC EDUC, CAMBRIDGE, ENGLAND.	ST CLAIR, MC (REPRINT AUTHOR), UNIV BATH, DEPT PSYCHOL, BATH, AVON, ENGLAND.	M.C.ST.CLAIR@BATH.AC.UK	NA	NA	72	0	0	2	2	AMER SPEECH-LANGUAGE-HEARING ASSOC	ROCKVILLE	2200 RESEARCH BLVD, #271, ROCKVILLE, MD 20850-3289 USA	1092-4388	1558-9102	J SPEECH LANG HEAR R	J. SPEECH LANG. HEAR. RES.	AUG	2019	62	8	NA	10.1044/2018_JSLHR-L-18-0061	22	AUDIOLOGY & SPEECH-LANGUAGE PATHOLOGY; LINGUISTICS; REHABILITATION	AUDIOLOGY & SPEECH-LANGUAGE PATHOLOGY; LINGUISTICS; REHABILITATION	IR6WB	ISI000481580000013	31306586	BRONZE, GREEN PUBLISHED	2020-03-18		2750	2771	NA	GIBSON, JENNY LOUISE/0000-0002-6172-6265; ST CLAIR, MICHELLE/0000-0003-4015-7435; GOH, SHAUN/0000-0002-0432-8439	FORREST, CLAIRE/AAH-5630-2020; GOH, SHAUN/AAC-8675-2020	NA	NA	NA
J	YAP MBH;MORGAN AJ;CAIRNS K;JORM AF;HETRICK SE;MERRY S	YAP, MARIE B. H.; MORGAN, AMY J.; CAIRNS, KATHRYN; JORM, ANTHONY F.; HETRICK, SARAH E.; MERRY, SALLY	PARENTS IN PREVENTION: A META-ANALYSIS OF RANDOMIZED CONTROLLED TRIALS OF PARENTING INTERVENTIONS TO PREVENT INTERNALIZING PROBLEMS IN CHILDREN FROM BIRTH TO AGE 18	CLINICAL PSYCHOLOGY REVIEW	ENGLISH	REVIEW	MENTAL DISORDERS; EMOTIONAL PROBLEMS; FAMILY; SYSTEMATIC REVIEW; YOUNG PEOPLE	MAJOR DEPRESSIVE DISORDER; ANXIETY DISORDERS; MENTAL-HEALTH; FOLLOW-UP; CHILDHOOD DEPRESSION; LIFETIME PREVALENCE; FAMILY FOUNDATIONS; EMOTION REGULATION; PRETERM INFANTS; SUBSTANCE USE	PURPOSE OF THE RESEARCH: BURGEONING EVIDENCE THAT MODIFIABLE PARENTAL FACTORS CAN INFLUENCE CHILDREN'S AND ADOLESCENTS' RISK FOR DEPRESSION AND ANXIETY INDICATES THAT PARENTS CAN PLAY A CRUCIAL ROLE IN PREVENTION OF THESE DISORDERS IN THEIR CHILDREN. HOWEVER, IT REMAINS UNCLEAR WHETHER PREVENTIVE INTERVENTIONS THAT ARE DIRECTED PRIMARILY AT THE PARENT (LE. WHERE THE PARENT RECEIVES MORE THAN HALF…	[YAP, MARIE B. H.] MONASH UNIV, MONASH INST COGNIT & CLIN NEUROSCI, SCH PSYCHOL SCI, MELBOURNE, VIC, AUSTRALIA.; [YAP, MARIE B. H.; MORGAN, AMY J.; CAIRNS, KATHRYN; JORM, ANTHONY F.] UNIV MELBOURNE, MELBOURNE SCH POPULAT & GLOBAL HLTH, MELBOURNE, VIC, AUSTRALIA.; [MORGAN, AMY J.] LA TROBE UNIV, SCH PSYCHOL & PUBL HLTH, MELBOURNE, VIC, AUSTRALIA.; [HETRICK, SARAH E.] UNIV MELBOURNE, CTR EXCELLENCE…	YAP, MBH (REPRINT AUTHOR), MONASH UNIV, BLD 17,18 INNOVAT WALK, CLAYTON, VIC 3800, AUSTRALIA.	MARIE.YAP@MONASH.EDU	NA	NA	108	32	32	8	50	PERGAMON-ELSEVIER SCIENCE LTD	OXFORD	THE BOULEVARD, LANGFORD LANE, KIDLINGTON, OXFORD OX5 1GB, ENGLAND	0272-7358	1873-7811	CLIN PSYCHOL REV	CLIN. PSYCHOL. REV.	DEC	2016	50	NA	NA	10.1016/J.CPR.2016.10.003	21	PSYCHOLOGY, CLINICAL	PSYCHOLOGY	EE5AA	ISI000389615900010	27969003	NA	2020-03-18		138	158	NA	YAP, MARIE/0000-0002-8387-0188; JORM, ANTHONY F/0000-0002-1424-4116; MORGAN, AMY/0000-0003-3784-0540	YAP, MARIE/H-9654-2014; JORM, ANTHONY F/B-5555-2009; MORGAN, AMY/U-1315-2017	NA	NA	NA
J	HAVEWALA M;FELTON JW;LEJUEZ CW	HAVEWALA, MAZNEEN; FELTON, JULIA W.; LEJUEZ, CARL W.	FRIENDSHIP QUALITY MODERATES THE RELATION BETWEEN MATERNAL ANXIETY AND TRAJECTORIES OF ADOLESCENT INTERNALIZING SYMPTOMS	JOURNAL OF PSYCHOPATHOLOGY AND BEHAVIORAL ASSESSMENT	ENGLISH	ARTICLE	INTERNALIZING SYMPTOMS; MATERNAL ANXIETY; FRIENDSHIP QUALITY; ADOLESCENCE	STATE-TRAIT ANXIETY; EMOTION REGULATION DIFFICULTIES; PERCEIVED SOCIAL SUPPORT; REVISED CHILD ANXIETY; PARENTAL ANXIETY; PANIC DISORDER; CO-RUMINATION; HIGH-RISK; DEPRESSIVE SYMPTOMS; GENDER-DIFFERENCES	THE CURRENT STUDY EXAMINED THE MODERATING ROLE OF FRIENDSHIP QUALITY ON THE RELATION BETWEEN MATERNAL ANXIETY AND INTERNALIZING SYMPTOMS IN A 3-YEAR PROSPECTIVE STUDY OF ADOLESCENT DEVELOPMENT. PARTICIPANTS INCLUDED 177 ADOLESCENTS (M-AGE = 16.05, SDAGE = 0.91) AND THEIR MOTHERS. MOTHERS REPORTED THEIR OWN LEVELS OF ANXIETY; YOUTH COMPLETED SELF-REPORTS OF INTERNALIZING SYMPTOMS AND FRIENDSHIP QU…	[HAVEWALA, MAZNEEN] UNIV MARYLAND, DEPT PSYCHOL, COLLEGE PK, MD 20742 USA.; [FELTON, JULIA W.] MICHIGAN STATE UNIV, DIV PUBL HLTH, FLINT, MI 48502 USA.; [LEJUEZ, CARL W.] UNIV KANSAS, COFRIN LOGAN CTR ADDICT RES & TREATMENT, LAWRENCE, KS 66045 USA.; [LEJUEZ, CARL W.] UNIV KANSAS, DEPT PSYCHOL, LAWRENCE, KS 66045 USA.	FELTON, JW (REPRINT AUTHOR), MICHIGAN STATE UNIV, DIV PUBL HLTH, FLINT, MI 48502 USA.	FELTONJ2@MSU.EDU	NATIONAL INSTITUTE OF DRUG ABUSE GRANT [R01DA018647]	THIS RESEARCH WAS FUNDED IN PART BY A GRANT FROM THE NATIONAL INSTITUTE OF DRUG ABUSE GRANT R01DA018647.	107	0	0	1	2	SPRINGER/PLENUM PUBLISHERS	NEW YORK	233 SPRING ST, NEW YORK, NY 10013 USA	0882-2689	1573-3505	J PSYCHOPATHOL BEHAV	J. PSYCHOPATHOL. BEHAV. ASSESS.	SEP	2019	41	3	NA	10.1007/S10862-019-09742-1	12	PSYCHOLOGY, CLINICAL	PSYCHOLOGY	IS9NV	ISI000482476000014	31983803	NA	2020-03-18		495	506	NA	NA	NA	NA	NA	NA
J	KATO N;YANAGAWA T;FUJIWARA T;MORAWSKA A	KATO, NORIKO; YANAGAWA, TOSHIHIKO; FUJIWARA, TAKEO; MORAWSKA, ALINA	PREVALENCE OF CHILDREN'S MENTAL HEALTH PROBLEMS AND THE EFFECTIVENESS OF POPULATION-LEVEL FAMILY INTERVENTIONS	JOURNAL OF EPIDEMIOLOGY	ENGLISH	REVIEW	CHILD; MENTAL HEALTH; PREVALENCE; FAMILY INTERVENTION; EVALUATION	RANDOMIZED CONTROLLED-TRIAL; EARLY START PROGRAM; BEHAVIORAL-PROBLEMS; PARENTING PROGRAMS; EMOTIONAL-PROBLEMS; ANXIETY-DISORDERS; CONDUCT PROBLEMS; HOME VISITATION; YOUNG-PEOPLE; ADOLESCENTS	THE PREVALENCE OF MENTAL HEALTH PROBLEMS AMONG CHILDREN AND ADOLESCENTS IS OF GROWING IMPORTANCE. INTERVENING IN CHILDREN'S MENTAL HEALTH EARLY IN LIFE HAS BEEN SHOWN TO BE MORE EFFECTIVE THAN TRYING TO RESOLVE THESE PROBLEMS WHEN CHILDREN ARE OLDER. WITH RESPECT TO PREVENTION ACTIVITIES IN COMMUNITY SETTINGS, THE PREVALENCE OF PROBLEMS SHOULD BE ESTIMATED, AND THE REQUIRED LEVEL OF SERVICES SHOU…	[KATO, NORIKO] NATL INST PUBL HLTH, AREA HLTH PROMOT RES, WAKO, SAITAMA 3510197, JAPAN.; [YANAGAWA, TOSHIHIKO] WAKAYAMA MED UNIV, SCH HLTH & NURSING SCI, WAKAYAMA, JAPAN.; [FUJIWARA, TAKEO] NATL RES INST CHILD HLTH & DEV, DEPT SOCIAL MED, TOKYO, JAPAN.; [MORAWSKA, ALINA] UNIV QUEENSLAND, PARENTING & FAMILY SUPPORT CTR, BRISBANE, QLD 4072, AUSTRALIA.	KATO, N (REPRINT AUTHOR), JUMONJI UNIV, DEPT PRESCH EDUC, 2-1-28 SUGASAWA, NIIZA, SAITAMA 3528510, JAPAN.	KATO@NIPH.GO.JP	NA	NA	53	7	7	0	24	JAPAN EPIDEMIOLOGICAL ASSOC	FUKUOKA	FUKUOKA INST HEALTH & ENVIRONMENTAL SCIENCES, MUKAIZANO 39, DAZAIFU, FUKUOKA, 818-0135, JAPAN	0917-5040	NA	J EPIDEMIOL	J. EPIDEMIOL.	AUG	2015	25	8	NA	10.2188/JEA.JE20140198	10	PUBLIC, ENVIRONMENTAL & OCCUPATIONAL HEALTH	PUBLIC, ENVIRONMENTAL & OCCUPATIONAL HEALTH	CN9TW	ISI000358793100001	26250791	DOAJ GOLD, GREEN PUBLISHED	2020-03-18		507	516	NA	NA	NA	NA	NA	NA
J	BICK J;FOX N;ZEANAH C;NELSON CA	BICK, J.; FOX, N.; ZEANAH, C.; NELSON, C. A.	EARLY DEPRIVATION, ATYPICAL BRAIN DEVELOPMENT, AND INTERNALIZING SYMPTOMS IN LATE CHILDHOOD	NEUROSCIENCE	ENGLISH	REVIEW	INSTITUTIONAL REARING; WHITE MATTER; DTI; DEPRESSION; ANXIETY; LATE CHILDHOOD	WHITE-MATTER INTEGRITY; INTERNATIONAL RESEARCH COLLABORATION; POSTTRAUMATIC-STRESS-DISORDER; CORPUS-CALLOSUM SIZE; EARLY-LIFE STRESS; DIFFUSION TENSOR; YOUNG-CHILDREN; FOSTER-CARE; ETHICAL CONSIDERATIONS; BEHAVIORAL-PROBLEMS	CHILDREN EXPOSED TO EXTREME EARLY-LIFE NEGLECT SUCH AS IN INSTITUTIONAL REARING ARE AT HEIGHTENED RISK FOR DEVELOPING DEPRESSION AND ANXIETY DISORDERS, AND INTERNALIZING PROBLEMS MORE BROADLY. THESE OUTCOMES ARE BELIEVED TO BE DUE TO ALTERATIONS IN THE DEVELOPMENT OF NEURAL CIRCUITRY THAT SUPPORTS EMOTION REGULATION. THE SPECIFIC NEURODEVELOPMENTAL CHANGES THAT CONTRIBUTE TO THESE DIFFICULTIES AR…	[BICK, J.; NELSON, C. A.] BOSTON CHILDRENS HOSP, BOSTON, MA USA.; [BICK, J.; NELSON, C. A.] HARVARD MED SCH, BOSTON, MA USA.; [FOX, N.] UNIV MARYLAND, COLLEGE PK, MD 20742 USA.; [ZEANAH, C.] TULANE UNIV, NEW ORLEANS, LA 70118 USA.; [NELSON, C. A.] HARVARD GRAD SCH EDUC, BOSTON, MA USA.; [NELSON, C. A.] HARVARD CTR DEV CHILD, BOSTON, MA USA.	NELSON, CA (REPRINT AUTHOR), LABS COGNIT NEUROSCI, 1 AUTUMN ST,6TH FLOOR, BOSTON, MA 02115 USA.	CHARLES_NELSON@HARVARD.EDU	JOHN D. AND CATHERINE T. MACARTHUR FOUNDATION; BINDER FAMILY FOUNDATION; HELP THE CHILDREN OF ROMANIA, INC FOUNDATION; NIMHUNITED STATES DEPARTMENT OF HEALTH & HUMAN SERVICESNATIONAL INSTITUTES OF HEALTH (NIH) - USANIH NATIONAL INSTITUTE OF MENTAL HEALTH (NIMH) [MH091363]; HARVARD CLINICAL AND TRANSLATIONAL SCIENCE CENTER (NATIONAL CENTER FOR RESEARCH RESOURCES AND THE NATIONAL CENTER FOR ADVANCI…	PREPARATION OF THIS MANUSCRIPT WAS SUPPORTED BY THE JOHN D. AND CATHERINE T. MACARTHUR FOUNDATION, THE BINDER FAMILY FOUNDATION, THE HELP THE CHILDREN OF ROMANIA, INC FOUNDATION, AND NIMH (MH091363) TO C.A. NELSON. THIS WORK WAS CONDUCTED WITH SUPPORT FROM HARVARD CATALYST. THE HARVARD CLINICAL AND TRANSLATIONAL SCIENCE CENTER (NATIONAL CENTER FOR RESEARCH RESOURCES AND THE NATIONAL CENTER FOR AD…	77	17	17	3	22	PERGAMON-ELSEVIER SCIENCE LTD	OXFORD	THE BOULEVARD, LANGFORD LANE, KIDLINGTON, OXFORD OX5 1GB, ENGLAND	0306-4522	1873-7544	NEUROSCIENCE	NEUROSCIENCE	FEB 7	2017	342	NA	NA	10.1016/J.NEUROSCIENCE.2015.09.026	14	NEUROSCIENCES	NEUROSCIENCES & NEUROLOGY	EJ0LC	ISI000392899100009	26384960	GREEN ACCEPTED	2020-03-18		140	153	NA	NA	NA	SI	NA	NA
J	MIDOUHAS E;YOGARATNAM A;FLOURI E;CHARMAN T	MIDOUHAS, EMILY; YOGARATNAM, AMY; FLOURI, EIRINI; CHARMAN, TONY	PSYCHOPATHOLOGY TRAJECTORIES OF CHILDREN WITH AUTISM SPECTRUM DISORDER: THE ROLE OF FAMILY POVERTY AND PARENTING	JOURNAL OF THE AMERICAN ACADEMY OF CHILD AND ADOLESCENT PSYCHIATRY	ENGLISH	ARTICLE	AUTISM SPECTRUM DISORDER (ASP); HOUSEHOLD CHAOS; PARENTING; PSYCHOPATHOLOGY; TRAJECTORIES	MATERNAL MENTAL-HEALTH; BEHAVIOR PROBLEMS; PSYCHIATRIC-DISORDERS; EMOTIONAL-PROBLEMS; RISK-FACTORS; CHILDHOOD; ASSOCIATIONS; ADOLESCENTS; COMORBIDITY; INVOLVEMENT	CHILDREN WITH AUTISM SPECTRUM DISORDER (ASD) ARE REPORTED TO HAVE HIGH RATES OF CO-OCCURRING PSYCHOPATHOLOGY. LITTLE IS KNOWN ABOUT RISK FACTORS THAT MIGHT CONTRIBUTE TO THIS PSYCHOPATHOLOGY. THIS STUDY MODELED THE EFFECT OF FAMILY POVERTY ON PSYCHOPATHOLOGY TRAJECTORIES IN YOUNG CHILDREN WITH ASD, AND EXAMINED WHETHER HOME ORGANIZATION AND MATERNAL WARMTH AND INVOLVEMENT COULD BUFFER THE EFFECT …	[MIDOUHAS, EMILY; YOGARATNAM, AMY; FLOURI, EIRINI] UNIV LONDON, INST EDUC, LONDON WC1H OAA, ENGLAND.; [CHARMAN, TONY] KINGS COLL LONDON, INST PSYCHIAT, LONDON, ENGLAND.	MIDOUHAS, E (REPRINT AUTHOR), UNIV LONDON, INST EDUC, DEPT PSYCHOL & HUMAN DEV, 25 WOBURN SQ, LONDON WC1H OAA, ENGLAND.	E.MIDOUHAS@IOE.AC.UK	UK ECONOMIC AND SOCIAL RESEARCH COUNCILECONOMIC & SOCIAL RESEARCH COUNCIL (ESRC) [ES/J001414]; ECONOMIC AND SOCIAL RESEARCH COUNCILECONOMIC & SOCIAL RESEARCH COUNCIL (ESRC) [ES/J001414/1]	THIS ARTICLE WAS WRITTEN WHILE DRS. MIDOUHAS AND FLOURI WERE SUPPORTED BY A GRANT (ES/J001414) FROM THE UK ECONOMIC AND SOCIAL RESEARCH COUNCIL.	53	21	21	0	48	ELSEVIER SCIENCE INC	NEW YORK	STE 800, 230 PARK AVE, NEW YORK, NY 10169 USA	0890-8567	1527-5418	J AM ACAD CHILD PSY	J. AM. ACAD. CHILD ADOLESC. PSYCHIATR.	OCT	2013	52	10	NA	10.1016/J.JAAC.2013.07.011	9	PSYCHOLOGY, DEVELOPMENTAL; PEDIATRICS; PSYCHIATRY	PSYCHOLOGY; PEDIATRICS; PSYCHIATRY	230AQ	ISI000325309400010	24074472	NA	2020-03-18		1057	1065	NA	CHARMAN, TONY/0000-0003-1993-6549	CHARMAN, TONY/A-2085-2014	NA	NA	NA
J	BROWN LS;WRIGHT J	BROWN, LS; WRIGHT, J	THE RELATIONSHIP BETWEEN ATTACHMENT STRATEGIES AND PSYCHOPATHOLOGY IN ADOLESCENCE	PSYCHOLOGY AND PSYCHOTHERAPY-THEORY RESEARCH AND PRACTICE	ENGLISH	ARTICLE	NA	INTERPERSONAL PROBLEMS; PSYCHIATRIC SYMPTOMATOLOGY; PSYCHOMETRIC PROPERTIES; EMOTION REGULATION; CROSS-INFORMANT; WORKING MODELS; SELF; REPRESENTATIONS; SECURITY; HEALTH	AIM: THE MAJORITY OF RESEARCH INVESTIGATING ATTACHMENT AND PSYCHOPATHOLOGY HAS FOCUSED LARGELY ON CHILDREN, AND MORE RECENTLY ADULTS. BY COMPARISON, FEW STUDIES HAVE CONSIDERED THE ROLE OF ATTACHMENT ON THE DEVELOPMENT OF PSYCHOPATHOLOGY DURING ADOLESCENCE. THE SCARCITY OF STUDIES IN THIS AREA IS SURPRISING GIVEN THAT ADOLESCENCE IS A CRITICAL PERIOD OF PSYCHOLOGICAL ADJUSTMENT. THIS STUDY INVEST…	DEPT PSYCHOL, CLIN TEACHING UNIT, PLYMOUTH PL4 8AA, DEVON, ENGLAND.	WRIGHT, J (REPRINT AUTHOR), DEPT PSYCHOL, CLIN TEACHING UNIT, 4-5 ROWE ST, PLYMOUTH PL4 8AA, DEVON, ENGLAND.	NA	NA	NA	71	44	46	0	17	BRITISH PSYCHOLOGICAL SOC	LEICESTER	ST ANDREWS HOUSE, 48 PRINCESS RD EAST, LEICESTER LE1 7DR, LEICS, ENGLAND	1476-0835	NA	PSYCHOL PSYCHOTHER-T	PSYCHOL. PSYCHOTHER.-THEORY RES. PRACT.	DEC	2003	76	NA	NA	10.1348/147608303770584728	17	PSYCHOLOGY, CLINICAL; PSYCHIATRY; PSYCHOLOGY	PSYCHOLOGY; PSYCHIATRY	756AK	ISI000187443500002	14670186	NA	2020-03-18		351	367	NA	NA	NA	NA	NA	NA
J	WU Q;FENG X;GERHARDT M;WANG L	WU, QIONG; FENG, XIN; GERHARDT, MICAH; WANG, LI	MATERNAL DEPRESSIVE SYMPTOMS, RUMINATION, AND CHILD EMOTION REGULATION	EUROPEAN CHILD & ADOLESCENT PSYCHIATRY	ENGLISH	ARTICLE; EARLY ACCESS	MATERNAL DEPRESSIVE SYMPTOMS; RUMINATION; EMOTION REGULATION; EMOTION SOCIALIZATION; RESPONSE STYLE	RESPONSE STYLES; ASSOCIATIONS; STRATEGIES; BEHAVIOR; ANGER; PRESCHOOLERS; ADOLESCENCE; EXPRESSION; DURATION; EPISODES	CHILDREN OF DEPRESSED MOTHERS ARE AT RISK FOR MALADAPTIVE EMOTION REGULATION. THIS STUDY EXAMINED A MODEL OF MATERNAL RUMINATION THAT LINKS MATERNAL DEPRESSIVE SYMPTOMS TO CHILD EMOTION REGULATION. A SAMPLE OF 126 MOTHER-CHILD DYADS (65 GIRLS) PARTICIPATED IN THE CURRENT STUDY, AT THREE ASSESSMENT POINTS WHEN CHILDREN WERE AGE THREE, FOUR, AND FIVE. AT ALL ASSESSMENT POINTS, MOTHERS REPORTED THEI…	[WU, QIONG] FLORIDA STATE UNIV, COLL HUMAN SCI, DEPT FAMILY & CHILD SCI, SANDELS 322,120 CONVOCAT WAY, TALLAHASSEE, FL 32306 USA.; [FENG, XIN; GERHARDT, MICAH] OHIO STATE UNIV, DEPT HUMAN SCI, CAMPBELL HALL ROOM 135,1787 NEIL AVE, COLUMBUS, OH 43210 USA.; [WANG, LI] PEKING UNIV, BEIJING KEY LAB BEHAV & MENTAL HLTH, SCH PSYCHOL & COGNIT SCI, 5 YIHEYUAN RD, BEIJING 100871, PEOPLES R CHINA.	WU, Q (REPRINT AUTHOR), FLORIDA STATE UNIV, COLL HUMAN SCI, DEPT FAMILY & CHILD SCI, SANDELS 322,120 CONVOCAT WAY, TALLAHASSEE, FL 32306 USA.	QWU3@FSU.EDU	NA	NA	47	0	0	3	3	SPRINGER	NEW YORK	233 SPRING ST, NEW YORK, NY 10013 USA	1018-8827	1435-165X	EUR CHILD ADOLES PSY	EUR. CHILD ADOLESC. PSYCH.	NA	NA	NA	NA	NA	10.1007/S00787-019-01430-5	10	PSYCHOLOGY, DEVELOPMENTAL; PEDIATRICS; PSYCHIATRY	PSYCHOLOGY; PEDIATRICS; PSYCHIATRY	JI7WJ	ISI000493674900002	31679099	NA	2020-03-18		NA	NA	NOV 2019	WU, QIONG/0000-0002-4812-1181	WU, QIONG/AAE-3327-2020	NA	NA	NA
J	VAN DER VALK JC;VAN DEN OORD EJCG;VERHULST FC;BOOMSMA DI	VAN DER VALK, JC; VAN DEN OORD, EJCG; VERHULST, FC; BOOMSMA, DI	USING SHARED AND UNIQUE PARENTAL VIEWS TO STUDY THE ETIOLOGY OF 7-YEAR-OLD TWINS' INTERNALIZING AND EXTERNALIZING PROBLEMS	BEHAVIOR GENETICS	ENGLISH	ARTICLE	BEHAVIOR GENETICS; CHILDREN, CHILD BEHAVIOR CHECKLIST; PROBLEM BEHAVIOR; MULTIPLE INFORMANTS; TWINS	PROBLEM BEHAVIORS; DEPRESSIVE SYMPTOMS; EMOTIONAL-PROBLEMS; EARLY ADOLESCENCE; 3-YEAR-OLD TWINS; GENETIC-ANALYSIS; CHILD-BEHAVIOR; PEER RELATIONS; RATINGS; FAMILY	IN A SAMPLE OF 1,940 DUTCH 7-YEAR-OLD TWIN PAIRS WE STUDIED THE ETIOLOGY OF INDIVIDUAL DIFFERENCES IN INTERNALIZING AND EXTERNALIZING BEHAVIORAL PROBLEMS. FOR THE MAJORITY OF TWINS IN THE SAMPLE, BOTH MATERNAL AND PATERNAL RATINGS OF BEHAVIORAL PROBLEMS WERE OBTAINED FROM THE CHILD BEHAVIOR CHECKLIST. THIS MADE IT POSSIBLE TO TAKE INTO ACCOUNT PROCESSES UNDERLYING AGREEMENT AND DISAGREEMENT BETWE…	VRIJE UNIV AMSTERDAM, DEPT BIOL PSYCHOL, NL-1081 BT AMSTERDAM, NETHERLANDS.; ERASMUS UNIV, DEPT CHILD & ADOLESCENT PSYCHIAT, ROTTERDAM, NETHERLANDS.; VIRGINIA COMMONWEALTH UNIV, MED COLL VIRGINIA, VIRGINIA INST PSYCHIAT & BEHAV GENET, RICHMOND, VA 23298 USA.	VAN DER VALK, JC (REPRINT AUTHOR), VRIJE UNIV AMSTERDAM, DEPT BIOL PSYCHOL, VAN DER BOECHORSTSTR 1, NL-1081 BT AMSTERDAM, NETHERLANDS.	NA	NA	NA	35	23	23	0	0	KLUWER ACADEMIC/PLENUM PUBL	NEW YORK	233 SPRING ST, NEW YORK, NY 10013 USA	0001-8244	NA	BEHAV GENET	BEHAV. GENET.	JUL	2003	33	4	NA	10.1023/A:1025369525924	12	BEHAVIORAL SCIENCES; GENETICS & HEREDITY; PSYCHOLOGY, MULTIDISCIPLINARY	BEHAVIORAL SCIENCES; GENETICS & HEREDITY; PSYCHOLOGY	713EC	ISI000184842600004	14574140	GREEN PUBLISHED	2020-03-18		409	420	NA	NA	NA	NA	NA	NA
J	SMITH SL;HOWARD JA;MONROE AD	SMITH, SL; HOWARD, JA; MONROE, AD	AN ANALYSIS OF CHILD BEHAVIOR PROBLEMS IN ADOPTIONS IN DIFFICULTY	JOURNAL OF SOCIAL SERVICE RESEARCH	ENGLISH	ARTICLE	NA	ADOPTED ADOLESCENTS; DISRUPTION; PREVALENCE; FAMILY	THIS STUDY EXAMINES THE BEHAVIOR PROBLEMS OF CHILDREN RECEIVING SERVICES THROUGH AN ADOPTION PRESERVATION PROGRAM FOR LEGALLY ADOPTED CHILDREN AT RISK OF PLACEMENT OR DISSOLUTION. TWO MEASURES OF BEHAVIOR PROBLEMS ARE USED: A BEHAVIOR PROBLEM RATING SCALE, AVAILABLE ON 368 CHILDREN, AND THE CHILD BEHAVIOR CHECKLIST, AVAILABLE ON 201 CHILDREN. VARIABLES ASSOCIATED WITH SEVERITY OF BEHAVIOR PROBLEM…	ILLINOIS STATE UNIV, NORMAL, IL 61790 USA.	SMITH, SL (REPRINT AUTHOR), ILLINOIS STATE UNIV, NORMAL, IL 61790 USA.	NA	NA	NA	28	20	20	0	4	HAWORTH PRESS INC	BINGHAMTON	10 ALICE ST, BINGHAMTON, NY 13904-1580 USA	0148-8376	NA	J SOC SERV RES	J. SOC. SERV. RES.	NA	1998	24	1-2	NA	10.1300/J079V24N01_03	24	SOCIAL WORK	SOCIAL WORK	ZN630	ISI000073665300003	NA	NA	2020-03-18		61	84	NA	NA	NA	NA	NA	NA
J	VOGEL AC;JACKSON JJ;BARCH DM;TILLMAN R;LUBY JL	VOGEL, ALECIA C.; JACKSON, JOSHUA J.; BARCH, DEANNA M.; TILLMAN, REBECCA; LUBY, JOAN L.	EXCITABILITY AND IRRITABILITY IN PRESCHOOLERS PREDICTS LATER PSYCHOPATHOLOGY: THE IMPORTANCE OF POSITIVE AND NEGATIVE EMOTION DYSREGULATION	DEVELOPMENT AND PSYCHOPATHOLOGY	ENGLISH	ARTICLE	DEPRESSION; EMOTION DYSREGULATION; EXPLORATORY FACTOR ANALYSIS; MOOD LABILITY; PRESCHOOL	PEDIATRIC BIPOLAR DISORDER; ADVERSE CHILDHOOD EXPERIENCES; SEVERE MOOD DYSREGULATION; DEVELOPMENTAL PSYCHOPATHOLOGY; INDIVIDUAL-DIFFERENCES; DEPRESSIVE SYMPTOMS; DISRUPTIVE BEHAVIOR; REWARD ANTICIPATION; FUNCTIONAL OUTCOMES; TRAIT IMPULSIVITY	EMOTION DYSREGULATION IS A RISK FACTOR FOR THE DEVELOPMENT OF A VARIETY OF PSYCHOPATHOLOGIC OUTCOMES. IN CHILDREN, IRRITABILITY, OR DYSREGULATED NEGATIVE AFFECT, HAS BEEN THE PRIMARY FOCUS, AS IT PREDICTS LATER NEGATIVE OUTCOMES EVEN IN VERY YOUNG CHILDREN. HOWEVER, DYSREGULATION OF POSITIVE EMOTION IS INCREASINGLY RECOGNIZED AS A CONTRIBUTOR TO PSYCHOPATHOLOGY. HERE WE USED AN EXPLORATORY FACTOR…	[VOGEL, ALECIA C.; BARCH, DEANNA M.; TILLMAN, REBECCA; LUBY, JOAN L.] WASHINGTON UNIV, SCH MED, DEPT PSYCHIAT, ST LOUIS, MO 63110 USA.; [JACKSON, JOSHUA J.; BARCH, DEANNA M.] WASHINGTON UNIV, DEPT PSYCHOL & BRAIN SCI, ST LOUIS, MO 63110 USA.	VOGEL, AC (REPRINT AUTHOR), WASHINGTON UNIV, SCH MED, EARLY EMOT DEV PROGRAM, 4444 FOREST PK PKWY,CAMPUS BOX 8511, ST LOUIS, MO 63108 USA.	VOGELA@WUSTL.EDU	NIMHUNITED STATES DEPARTMENT OF HEALTH & HUMAN SERVICESNATIONAL INSTITUTES OF HEALTH (NIH) - USANIH NATIONAL INSTITUTE OF MENTAL HEALTH (NIMH) [R01 MH064769, MH090786, T32 MH100019]	FUNDING FOR THIS WORK WAS PROVIDED BY NIMH GRANTS R01 MH064769 (TO J.L.), MH090786 (TO J.L. AND D.B.), AND T32 MH100019 (TO A.V.). THE NIMH HAD NO FURTHER ROLE IN THE DESIGN AND CONDUCT OF THE STUDY; COLLECTION, MANAGEMENT, ANALYSIS, AND INTERPRETATION OF DATA; OR PREPARATION, REVIEW, OR APPROVAL OF THE MANUSCRIPT.	100	1	1	2	3	CAMBRIDGE UNIV PRESS	NEW YORK	32 AVENUE OF THE AMERICAS, NEW YORK, NY 10013-2473 USA	0954-5794	1469-2198	DEV PSYCHOPATHOL	DEV. PSYCHOPATHOL.	AUG	2019	31	3	PII S0954579419000609	10.1017/S0954579419000609	17	PSYCHOLOGY, DEVELOPMENTAL	PSYCHOLOGY	II0UF	ISI000474919900021	31109387	NA	2020-03-18		1067	1083	NA	NA	NA	SI	NA	NA
J	PIAZZA-WAGGONER C;DOTSON C;ADAMS CD;JOSEPH K;GOLDFARB IW;SLATER H	PIAZZA-WAGGONER, C; DOTSON, C; ADAMS, CD; JOSEPH, K; GOLDFARB, IW; SLATER, H	PREINJURY BEHAVIORAL AND EMOTIONAL PROBLEMS AMONG PEDIATRIC BURN PATIENTS	JOURNAL OF BURN CARE & REHABILITATION	ENGLISH	ARTICLE	NA	ADJUSTMENT; SURVIVORS; FAMILY	STANDARDIZED BEHAVIOR RATING SCALES HAVE BEEN USED IN THE ROUTINE CARE OF CHILDREN DURING MEDICAL VISITS BECAUSE THEY PROVIDE AN OBJECTIVE, NORM-BASED INDEX FOR THE CHILD'S BEHAVIORAL FUNCTIONING. THE PURPOSE OF THIS STUDY WAS TO EXAMINE BEHAVIOR PROBLEMS AMONG CHILDREN (AGED 2.5-18 YEARS) WITH BURN INJURIES USING THE BEHAVIORAL ASSESSMENT SYSTEM FOR CHILDREN, A MULTI-INFORMANT SYSTEM OF STANDARD…	CHILDRENS HOSP, CTR MED, DIV PSYCHOL, CINCINNATI, OH 45229 USA.; W VIRGINIA UNIV, DEPT PSYCHOL, MORGANTOWN, WV 26506 USA.; CHILDRENS MERCY HOSP & CLIN, KANSAS CITY, MO USA.; BROWN UNIV, SCH MED, PROVIDENCE, RI 02912 USA.; WESTERN PENN HOSP, PITTSBURGH, PA 15224 USA.	PIAZZA-WAGGONER, C (REPRINT AUTHOR), CHILDRENS HOSP, CTR MED, DIV PSYCHOL, MLC 3015,3333 BURNET AVE, CINCINNATI, OH 45229 USA.	NA	NA	NA	10	9	9	0	0	LIPPINCOTT WILLIAMS & WILKINS	PHILADELPHIA	530 WALNUT ST, PHILADELPHIA, PA 19106-3621 USA	0273-8481	NA	J BURN CARE REHABIL	J. BURN CARE REHABIL.	JUL-AUG	2005	26	4	NA	10.1097/01.BCR.0000169890.84175.DD	8	EMERGENCY MEDICINE; REHABILITATION; SURGERY	EMERGENCY MEDICINE; REHABILITATION; SURGERY	944XY	ISI000230465700014	16006849	NA	2020-03-18		371	378	NA	NA	NA	NA	NA	NA
J	PETERSON RL;KIRKWOOD MW;TAYLOR HG;STANCIN T;BROWN TM;WADE SL	PETERSON, ROBIN L.; KIRKWOOD, MICHAEL W.; TAYLOR, H. GERRY; STANCIN, TERRY; BROWN, TANYA M.; WADE, SHARI L.	ADOLESCENTS' INTERNALIZING PROBLEMS FOLLOWING TRAUMATIC BRAIN INJURY ARE RELATED TO PARENTS' PSYCHIATRIC SYMPTOMS	JOURNAL OF HEAD TRAUMA REHABILITATION	ENGLISH	ARTICLE	ANXIETY; CLOSED HEAD INJURY; DEPRESSION; NEUROBEHAVIORAL OUTCOMES; PEDIATRICS	CLOSED-HEAD-INJURY; FAMILY ASSESSMENT DEVICE; NEUROBEHAVIORAL SYMPTOMS; ANXIETY DISORDERS; BEHAVIOR PROBLEMS; CHILDREN; VALIDITY; PREVALENCE; OUTCOMES; SYMPTOMATOLOGY	BACKGROUND: A SMALL BODY OF PREVIOUS RESEARCH HAS DEMONSTRATED THAT PEDIATRIC TRAUMATIC BRAIN INJURY (TBI) INCREASES RISK FOR INTERNALIZING PROBLEMS, BUT FINDINGS HAVE VARIED REGARDING THEIR PREDICTORS AND CORRELATES. METHODS: WE EXAMINED THE LEVEL AND CORRELATES OF INTERNALIZING SYMPTOMS IN 130 TEENS WHO HAD SUSTAINED A COMPLICATED MILD TO SEVERE TBI WITHIN THE PAST 1 TO 6 MONTHS. INTERNALIZING …	[PETERSON, ROBIN L.] UNIV DENVER, DEPT PSYCHOL, DENVER, CO 80208 USA.; [KIRKWOOD, MICHAEL W.] CHILDRENS HOSP COLORADO, DEPT PHYS MED & REHABIL, AURORA, CO USA.; [KIRKWOOD, MICHAEL W.] UNIV COLORADO DENVER, SCH MED, AURORA, CO USA.; [TAYLOR, H. GERRY] CASE WESTERN RESERVE UNIV, RAINBOW BABIES & CHILDRENS HOSP, DEPT PEDIAT, UNIV HOSP CASE MED CTR, CLEVELAND, OH 44106 USA.; [STANCIN, TERRY] METROHLT…	PETERSON, RL (REPRINT AUTHOR), UNIV DENVER, DEPT PSYCHOL, 2155 SOUTH RACE ST, DENVER, CO 80208 USA.	ROBIN.PETERSON@DU.EDU	NIH FROM THE NATIONAL INSTITUTE OF MENTAL HEALTH [R01-MH073764]; COLORADO TRAUMATIC BRAIN INJURY TRUST FUND RESEARCH PROGRAM, COLORADO DEPARTMENT OF HUMAN SERVICES, DIVISION OF VOCATIONAL REHABILITATION, TRAUMATIC BRAIN INJURY PROGRAM	THIS WORK WAS SUPPORTED IN PART BY (1) NIH GRANT R01-MH073764 FROM THE NATIONAL INSTITUTE OF MENTAL HEALTH AND (2) A GRANT FROM THE COLORADO TRAUMATIC BRAIN INJURY TRUST FUND RESEARCH PROGRAM, COLORADO DEPARTMENT OF HUMAN SERVICES, DIVISION OF VOCATIONAL REHABILITATION, TRAUMATIC BRAIN INJURY PROGRAM.	52	15	15	0	11	LIPPINCOTT WILLIAMS & WILKINS	PHILADELPHIA	TWO COMMERCE SQ, 2001 MARKET ST, PHILADELPHIA, PA 19103 USA	0885-9701	1550-509X	J HEAD TRAUMA REHAB	J. HEAD TRAUMA REHABIL.	SEP-OCT	2013	28	5	NA	10.1097/HTR.0B013E318263F5BA	12	CLINICAL NEUROLOGY; REHABILITATION	NEUROSCIENCES & NEUROLOGY; REHABILITATION	298ZU	ISI000330364600001	22935574	GREEN ACCEPTED	2020-03-18		E1	E12	NA	NA	STANCIN, TERRY/L-7993-2019	NA	NA	NA
J	KEENAN-MILLER D;HAMMEN C;BRENNAN PA	KEENAN-MILLER, DANIELLE; HAMMEN, CONSTANCE; BRENNAN, PATRICIA A.	MEDIATORS OF AGGRESSION AMONG YOUNG ADULT OFFSPRING OF DEPRESSED MOTHERS	JOURNAL OF ABNORMAL PSYCHOLOGY	ENGLISH	ARTICLE	AGGRESSION; MATERNAL DEPRESSION; YOUNG ADULTHOOD	PERCEIVED PARENTAL REJECTION; MATERNAL DEPRESSION; BEHAVIOR PROBLEMS; EXTERNALIZING BEHAVIOR; INTERPERSONAL IMPAIRMENT; ADOLESCENT DEPRESSION; ANTISOCIAL-BEHAVIOR; EMOTION REGULATION; MARITAL CONFLICT; FAMILY CONFLICT	THE CURRENT ARTICLE EXPLORES THE CONNECTION BETWEEN MATERNAL DEPRESSION AND OFFSPRING AGGRESSION DURING THE TRANSITION TO ADULTHOOD, EXPANDING THE SCOPE OF PRIOR RESEARCH ON THIS TOPIC. BOTH FAMILY-LEVEL FACTORS (INCLUDING PARENT CHILD RELATIONSHIP QUALITY AND MATERNAL ROMANTIC RELATIONSHIP QUALITY) AND YOUTH FACTORS (INCLUDING DEPRESSION HISTORY AND SOCIAL FUNCTIONING IN MIDADOLESCENCE) WERE TES…	[KEENAN-MILLER, DANIELLE; HAMMEN, CONSTANCE] UNIV CALIF LOS ANGELES, DEPT PSYCHOL, LOS ANGELES, CA 90024 USA.; [BRENNAN, PATRICIA A.] EMORY UNIV, DEPT PSYCHOL, ATLANTA, GA 30322 USA.	KEENAN-MILLER, D (REPRINT AUTHOR), UNIV CALIF LOS ANGELES, SEMEL INST NEUROSCI & HUMAN BEHAV, DIV CHILD & ADOLESCENT PSYCHIAT, 769 WESTWOOD PLAZA,ROOM 58-225, LOS ANGELES, CA 90024 USA.	DANIKM@UCLA.EDU	NIMH NIH HHSUNITED STATES DEPARTMENT OF HEALTH & HUMAN SERVICESNATIONAL INSTITUTES OF HEALTH (NIH) - USANIH NATIONAL INSTITUTE OF MENTAL HEALTH (NIMH) [R01MH52239, R01 MH052239]	NA	115	5	5	0	12	AMER PSYCHOLOGICAL ASSOC	WASHINGTON	750 FIRST ST NE, WASHINGTON, DC 20002-4242 USA	0021-843X	1939-1846	J ABNORM PSYCHOL	J. ABNORM. PSYCHOL.	NOV	2010	119	4	NA	10.1037/A0021079	14	PSYCHOLOGY, CLINICAL; PSYCHIATRY	PSYCHOLOGY; PSYCHIATRY	680PP	ISI000284247200019	20919790	GREEN ACCEPTED	2020-03-18		836	849	NA	KEENAN-MILLER, DANIELLE/0000-0002-8923-0229	NA	NA	NA	NA
J	BUSS KA;DENNIS TA;BROOKER RJ;SIPPEL LM	BUSS, KRISTIN A.; DENNIS, TRACY A.; BROOKER, REBECCA J.; SIPPEL, LAUREN M.	AN ERP STUDY OF CONFLICT MONITORING IN 4-8-YEAR OLD CHILDREN: ASSOCIATIONS WITH TEMPERAMENT	DEVELOPMENTAL COGNITIVE NEUROSCIENCE	ENGLISH	ARTICLE	ERP; N2; CONFLICT MONITORING; TEMPERAMENT; DEVELOPMENT	ANTERIOR CINGULATE FUNCTION; EMOTION REGULATION; COGNITIVE CONTROL; RESPONSE CONFLICT; AVERAGE REFERENCE; ATTENTION; ANXIETY; INHIBITION; THREAT; CHILDHOOD	ALTHOUGH THERE IS GREAT INTEREST IN IDENTIFYING THE NEURAL CORRELATES OF COGNITIVE PROCESSES THAT CREATE RISK FOR PSYCHOPATHOLOGY, THERE IS A PAUCITY OF RESEARCH IN YOUNG CHILDREN. ONE EVENT-RELATED POTENTIAL (ERP), THE N2, IS THOUGHT TO INDEX CONFLICT MONITORING AND HAS BEEN LINKED COGNITIVE AND AFFECTIVE RISK FACTORS FOR ANXIETY. MOST OF THIS RESEARCH, HOWEVER, HAS BEEN CONDUCTED WITH ADULTS, A…	[BUSS, KRISTIN A.; BROOKER, REBECCA J.; SIPPEL, LAUREN M.] PENN STATE UNIV, DEPT PSYCHOL, UNIVERSITY PK, PA 16802 USA.; [DENNIS, TRACY A.] CUNY HUNTER COLL, DEPT PSYCHOL, NEW YORK, NY 10021 USA.	BUSS, KA (REPRINT AUTHOR), PENN STATE UNIV, 163 CHILD STUDY CTR,UNIV SUPPORT BLDG 1, UNIVERSITY PK, PA 16802 USA.	KBUSS@PSU.EDU	NATIONAL INSTITUTES OF HEALTH (NIH)UNITED STATES DEPARTMENT OF HEALTH & HUMAN SERVICESNATIONAL INSTITUTES OF HEALTH (NIH) - USA [4R01 MH075750, 5K01 MH075764]; NATIONAL CENTER FOR RESEARCH RESOURCES (NCRR), A COMPONENT OF THE NIHUNITED STATES DEPARTMENT OF HEALTH & HUMAN SERVICESNATIONAL INSTITUTES OF HEALTH (NIH) - USANIH NATIONAL CENTER FOR RESEARCH RESOURCES (NCRR) [RR03037]; NATIONAL INSTITUT…	THIS RESEARCH WAS SUPPORTED BY TWO GRANTS FROM THE NATIONAL INSTITUTES OF HEALTH (NIH) GRANT 4R01 MH075750, AWARDED TO K.B. AND GRANT 5K01 MH075764, AWARDED TO T.D. THIS PUBLICATION WAS ALSO MADE POSSIBLE BY GRANT RR03037 FROM THE NATIONAL CENTER FOR RESEARCH RESOURCES (NCRR) TO T.D., A COMPONENT OF THE NIH. THE THIRD AUTHOR, R.B. WAS SUPPORTED BY A GRANT FROM THE NATIONAL INSTITUTE OF MENTAL HEA…	64	40	40	0	20	ELSEVIER SCI LTD	OXFORD	THE BOULEVARD, LANGFORD LANE, KIDLINGTON, OXFORD OX5 1GB, OXON, ENGLAND	1878-9293	1878-9307	DEV COGN NEUROS-NETH	DEV. COGN. NEUROSCI.	APR	2011	1	2	NA	10.1016/J.DCN.2010.12.003	10	PSYCHOLOGY, DEVELOPMENTAL; NEUROSCIENCES	PSYCHOLOGY; NEUROSCIENCES & NEUROLOGY	V28AJ	ISI000208653400004	21666879	GREEN ACCEPTED, BRONZE, GREEN PUBLISHED	2020-03-18		131	140	NA	NA	NA	NA	NA	NA
J	CAMPBELL C;ROBERTS Y;SYNDER F;PAPP J;STRAMBLER M;CRUSTO C	CAMPBELL, CHRISTINA; ROBERTS, YVONNE; SYNDER, FRANK; PAPP, JORDAN; STRAMBLER, MICHAEL; CRUSTO, CINDY	THE ASSESSMENT OF EARLY TRAUMA EXPOSURE ON SOCIAL-EMOTIONAL HEALTH OF YOUNG CHILDREN	CHILDREN AND YOUTH SERVICES REVIEW	ENGLISH	ARTICLE	TRAUMA; EARLY CHILDHOOD; FAMILY TRAUMA; FAMILY VIOLENCE; BEHAVIOR PROBLEMS; SOCIAL-EMOTIONAL HEALTH; INTERVENTION; LATENT CLASS	EARLY-CHILDHOOD; POSTTRAUMATIC-STRESS; FAMILY VIOLENCE; COMPLEX TRAUMA; UNITED-STATES; ADOLESCENTS; DEPRESSION; DISORDERS; EVENTS; CARE	CHILDREN EXPOSED TO TRAUMATIC EVENTS (E.G., VIOLENCE IN THE HOME, SCHOOL, COMMUNITY) REPORT MORE ADVERSE PHYSICAL AND MENTAL HEALTH OUTCOMES THAN CHILDREN WHO HAVE NOT BEEN EXPOSED TO TRAUMA. CAREGIVER REPORTS PROVIDE AN OPPORTUNITY FOR EARLY IDENTIFICATION OF INTERVENTION NEEDS TO AID HEALTHY DEVELOPMENT OF CHILDREN EXPOSED TO TRAUMA. THE GOAL OF THIS STUDY WAS TO DETERMINE UNIQUE SOCIAL-EMOTION…	[CAMPBELL, CHRISTINA; PAPP, JORDAN] UNIV CINCINNATI, CINCINNATI, OH 45221 USA.; [ROBERTS, YVONNE] ANNIE E CASEY FDN, BALTIMORE, MD 21202 USA.; [SYNDER, FRANK] CENT MICHIGAN UNIV, MT PLEASANT, MI 48859 USA.; [STRAMBLER, MICHAEL; CRUSTO, CINDY] YALE UNIV, NEW HAVEN, CT 06520 USA.	CAMPBELL, C (REPRINT AUTHOR), UNIV CINCINNATI, CINCINNATI, OH 45221 USA.	CHRISTINA.CAMPBELL@UC.EDU	NATIONAL INSTITUTE ON MINORITY HEALTH AND HEALTH DISPARITIESUNITED STATES DEPARTMENT OF HEALTH & HUMAN SERVICESNATIONAL INSTITUTES OF HEALTH (NIH) - USANIH NATIONAL INSTITUTE ON MINORITY HEALTH & HEALTH DISPARITIES (NIMHD) [RC2MD004803]; NATIONAL INSTITUTE ON DRUG ABUSE (NIDA) FUNDED POSTDOCTORAL RESEARCH TRAINING PROGRAM [T32 DA019426]	THIS WORK WAS SUPPORTED BY AWARD NUMBER RC2MD004803 FROM THE NATIONAL INSTITUTE ON MINORITY HEALTH AND HEALTH DISPARITIES. SUPPORT FOR DRS. CAMPBELL, ROBERTS, AND SNYDER WAS PROVIDED BY A NATIONAL INSTITUTE ON DRUG ABUSE (NIDA) FUNDED POSTDOCTORAL RESEARCH TRAINING PROGRAM (T32 DA019426). THE CONTENT OF THIS MANUSCRIPT IS THE RESPONSIBILITY OF THE AUTHORS AND DOES NOT NECESSARILY REPRESENT THE VI…	39	1	1	2	22	PERGAMON-ELSEVIER SCIENCE LTD	OXFORD	THE BOULEVARD, LANGFORD LANE, KIDLINGTON, OXFORD OX5 1GB, ENGLAND	0190-7409	1873-7765	CHILD YOUTH SERV REV	CHILD. YOUTH SERV. REV.	DEC	2016	71	NA	NA	10.1016/J.CHILDYOUTH.2016.11.004	7	FAMILY STUDIES; SOCIAL WORK	FAMILY STUDIES; SOCIAL WORK	EF9HX	ISI000390642400038	NA	NA	2020-03-18		308	314	NA	STRAMBLER, MICHAEL J./0000-0002-5576-0408	NA	NA	NA	NA
J	STEFAN CA;AVRAM J;MICLEA M	STEFAN, CATRINEL A.; AVRAM, JULIA; MICLEA, MIRCEA	CHILDREN'S AWARENESS CONCERNING EMOTION REGULATION STRATEGIES: EFFECTS OF ATTACHMENT STATUS	SOCIAL DEVELOPMENT	ENGLISH	ARTICLE	ATTACHMENT; EMOTION REGULATION; PRESCHOOL	SOCIAL ANXIETY SYMPTOMS; BEHAVIORAL-INHIBITION; PRESCHOOL-CHILDREN; GENDER-DIFFERENCES; MIDDLE CHILDHOOD; ANGER REGULATION; SECURITY; ADOLESCENCE; EXPRESSION; INFANCY	THE CURRENT STUDY EVALUATED THE EFFECTS OF PRESCHOOLERS' ATTACHMENT STATUS ON THEIR AWARENESS CONCERNING EMOTION REGULATION STRATEGIES. A TOTAL OF 212 CHILDREN BETWEEN 3 AND 5 YEARS PARTICIPATED IN THIS STUDY AND COMPLETED TWO SELF-REPORT TASKS. THE FIRST WAS THE ATTACHMENT STORY COMPLETION TASK (ASCT), WHICH ASSESSED CHILDREN'S INTERNAL WORKING MODELS CONCERNING PARENT-CHILD ATTACHMENT; THE SECO…	[STEFAN, CATRINEL A.; AVRAM, JULIA; MICLEA, MIRCEA] BABES BOLYAI UNIV, CLUJ NAPOCA, ROMANIA.	STEFAN, CA (REPRINT AUTHOR), BABES BOLYAI UNIV, DEPT PSYCHOL, 37 REPUBL ST, CLUJ NAPOCA 400015, ROMANIA.	CATRINELSTEFAN@PSYCHOLOGY.RO	NA	NA	58	2	2	5	37	WILEY	HOBOKEN	111 RIVER ST, HOBOKEN 07030-5774, NJ USA	0961-205X	1467-9507	SOC DEV	SOC. DEV.	NOV	2017	26	4	NA	10.1111/SODE.12234	15	PSYCHOLOGY, DEVELOPMENTAL	PSYCHOLOGY	FJ1YJ	ISI000412516900003	NA	NA	2020-03-18		694	708	NA	NA	NA	NA	NA	NA
J	GOLDBECK L;SCHMID K	GOLDBECK, L; SCHMID, K	EFFECTIVENESS OF AUTOGENIC RELAXATION TRAINING ON CHILDREN AND ADOLESCENTS WITH BEHAVIORAL AND EMOTIONAL PROBLEMS	JOURNAL OF THE AMERICAN ACADEMY OF CHILD AND ADOLESCENT PSYCHIATRY	ENGLISH	ARTICLE	AUTOGENIC RELAXATION TRAINING; EFFECTIVENESS; GROUP INTERVENTION	CHILDHOOD MIGRAINE; PEDIATRIC HEADACHE; PSYCHOTHERAPY; DISORDERS	OBJECTIVE: TO INVESTIGATE THE EFFECTIVENESS OF AUTOGENIC RELAXATION TRAINING IN A MILDLY DISTURBED OUTPATIENT POPULATION OF CHILDREN AND ADOLESCENTS WITH MOSTLY INTERNALIZING SYMPTOMS, AND/OR SOME AGGRESSIVE, IMPULSIVE, OR ATTENTION DEFICIT SYMPTOMS. METHOD: FIFTY CHILDREN AND ADOLESCENTS FROM SOUTHERN GERMANY (MEAN AGE 10.2 YEARS; RANGE 6-15 YEARS; MOSTLY INTACT MIDDLE CLASS FAMILY BACKGROUND) P…	UNIV ULM, CLIN CHILD & ADOLESCENT PSYCHIAT PSYCHOTHERAPY, D-89075 ULM, GERMANY.; UNIV ERLANGEN NURNBERG, ERLANGEN, GERMANY.	GOLDBECK, L (REPRINT AUTHOR), UNIV ULM, CLIN CHILD & ADOLESCENT PSYCHIAT PSYCHOTHERAPY, STEINHOEVELSTR 5, D-89075 ULM, GERMANY.	NA	NA	NA	44	18	18	1	10	LIPPINCOTT WILLIAMS & WILKINS	PHILADELPHIA	530 WALNUT ST, PHILADELPHIA, PA 19106-3621 USA	0890-8567	NA	J AM ACAD CHILD PSY	J. AM. ACAD. CHILD ADOLESC. PSYCHIATR.	SEP	2003	42	9	NA	10.1097/01.CHI.0000070244.24125.F	9	PSYCHOLOGY, DEVELOPMENTAL; PEDIATRICS; PSYCHIATRY	PSYCHOLOGY; PEDIATRICS; PSYCHIATRY	714PD	ISI000184921900008	12960704	NA	2020-03-18		1046	1054	NA	NA	NA	NA	NA	NA
J	KAUFMAN EA;PUZIA ME;MEAD HK;CROWELL SE;MCEACHERN A;BEAUCHAINE TP	KAUFMAN, ERIN A.; PUZIA, MEGAN E.; MEAD, HILARY K.; CROWELL, SHEILA E.; MCEACHERN, AMBER; BEAUCHAINE, THEODORE P.	CHILDREN'S EMOTION REGULATION DIFFICULTIES MEDIATE THE ASSOCIATION BETWEEN MATERNAL BORDERLINE AND ANTISOCIAL SYMPTOMS AND YOUTH BEHAVIOR PROBLEMS OVER 1 YEAR	JOURNAL OF PERSONALITY DISORDERS	ENGLISH	ARTICLE	NA	COMORBIDITY SURVEY REPLICATION; PERSONALITY-DISORDER SYMPTOMS; NATIONAL EPIDEMIOLOGIC SURVEY; INTERGENERATIONAL TRANSMISSION; DEVELOPMENTAL NEUROSCIENCE; SUBSTANCE DEPENDENCE; LONGITUDINAL TWIN; NEGATIVE EMOTIONS; LIFE-SPAN; SCID-II	BORDERLINE PERSONALITY DISORDER (BPD) AND ANTISOCIAL PERSONALITY DISORDER (ASPD) ARE AMONG THE MOST DEBILITATING PSYCHIATRIC CONDITIONS. BEHAVIORS AND TRAITS ASSOCIATED WITH THESE DISORDERS CAN HAVE PROFOUND INFLUENCES ON THOSE SURROUNDING THE AFFECTED INDIVIDUAL. ACCORDINGLY, RESEARCHERS HAVE BEGUN TO EXAMINE EFFECTS OF THESE SYMPTOMS ON PARENT-CHILD RELATIONSHIPS. THEORETICAL AND EMPIRICAL WORK…	[KAUFMAN, ERIN A.; PUZIA, MEGAN E.; CROWELL, SHEILA E.] UNIV UTAH, DEPT PSYCHOL, 380 S 1530 BEH S 502, SALT LAKE CITY, UT 84112 USA.; [MEAD, HILARY K.] SEATTLE CHILDRENS HOSP, DEPT PSYCHIAT & BEHAV MED, SEATTLE, WA USA.; [MCEACHERN, AMBER] MID AMER HLTH, GREENWOOD, IN USA.; [BEAUCHAINE, THEODORE P.] OHIO STATE UNIV, DEPT PSYCHOL, COLUMBUS, OH USA.	CROWELL, SE (REPRINT AUTHOR), UNIV UTAH, DEPT PSYCHOL, 380 S 1530 BEH S 502, SALT LAKE CITY, UT 84112 USA.	SHEILA.CROWELL@PSYCH.UTAH.EDU	NIHUNITED STATES DEPARTMENT OF HEALTH & HUMAN SERVICESNATIONAL INSTITUTES OF HEALTH (NIH) - USA [R01 MH63699]	THIS RESEARCH WAS SUPPORTED BY NIH GRANT R01 MH63699 TO THEODORE P. BEAUCHAINE. THE AUTHORS WOULD LIKE TO ACKNOWLEDGE THE RESEARCH PARTICIPANTS AND THE FOLLOWING COLLABORATORS: SHARON BRENNER, JANE CHIPMAN, CHRISTINA DERBIDGE, LISA GATZKE-KOPP, PENNY MARSH, EMILY NEUHAUS, KATHERINE SHANNON, AND ANIQUE THIEME.	109	5	5	1	6	GUILFORD PUBLICATIONS INC	NEW YORK	370 SEVENTH AVE, SUITE 1200, NEW YORK, NY 10001-1020 USA	0885-579X	1943-2763	J PERS DISORD	J. PERS. DISORD.	APR	2017	31	2	NA	NA	23	PSYCHIATRY	PSYCHIATRY	ET2TJ	ISI000400126700003	27088167	NA	2020-03-18		170	192	NA	KAUFMAN, ERIN/0000-0002-7636-6602	NA	NA	NA	NA
J	GRIMBOS T;GRANIC I;PEPLER D	GRIMBOS, TERESA; GRANIC, ISABELA; PEPLER, DEBRA	THE RELATION BETWEEN CO-RUMINATION, MATERNAL DEPRESSIVE SYMPTOMS AND CHILD PSYCHOPATHOLOGY	JOURNAL OF PSYCHOPATHOLOGY AND BEHAVIORAL ASSESSMENT	ENGLISH	ARTICLE	PARENT-CHILD CO-RUMINATION; PROBLEM-SOLVING; TRANSMISSION OF RISK; MATERNAL DEPRESSION; CHILD PSYCHOPATHOLOGY	EMOTION REGULATION; GENDER-DIFFERENCES; HIGH-RISK; BEHAVIOR; ADOLESCENTS; DISTRESS; PARENTS; MOTHER; ANGER; SPECIFICITY	LITTLE IS KNOWN ABOUT WHICH PROCESSES EXPLAIN THE WELL-ESTABLISHED LINK BETWEEN MATERNAL AND CHILD SYMPTOMATOLOGY. INTERPERSONAL COPING PROCESSES MAY BE WORTH EXPLORING, AS DEPRESSED MOTHERS HAVE CHARACTERISTIC COPING STYLES THAT MAY INFLUENCE INTERACTIONS WITH THEIR CHILDREN. WE EXAMINED TWO INTERPERSONAL COPING PROCESSES AS POTENTIAL FACTORS EXPLAINING HOW DEPRESSIVE SYMPTOMATOLOGY IN MOTHERS I…	[GRIMBOS, TERESA] UNIV TORONTO, ONTARIO INST STUDIES EDUC, TORONTO, ON M5S 1V5, CANADA.; [GRANIC, ISABELA] RADBOUD UNIV NIJMEGEN, INST BEHAV SCI, NL-6525 ED NIJMEGEN, NETHERLANDS.; [PEPLER, DEBRA] YORK UNIV, DEPT PSYCHOL, FAC HLTH, TORONTO, ON M3J 2R7, CANADA.	GRIMBOS, T (REPRINT AUTHOR), UNIV TORONTO, ONTARIO INST STUDIES EDUC, 252 BLOOR ST WEST, TORONTO, ON M5S 1V5, CANADA.	TERESAGRIMBOS@YAHOO.CA	NA	NA	63	6	7	0	25	SPRINGER/PLENUM PUBLISHERS	NEW YORK	233 SPRING ST, NEW YORK, NY 10013 USA	0882-2689	1573-3505	J PSYCHOPATHOL BEHAV	J. PSYCHOPATHOL. BEHAV. ASSESS.	SEP	2013	35	3	NA	10.1007/S10862-013-9342-9	11	PSYCHOLOGY, CLINICAL	PSYCHOLOGY	193SP	ISI000322582100007	NA	NA	2020-03-18		335	345	NA	NA	NA	NA	NA	NA
J	NIDITCH LA;VARELA RE	NIDITCH, LAURA A.; VARELA, R. ENRIQUE	A LONGITUDINAL STUDY OF INHIBITED TEMPERAMENT, EFFORTFUL CONTROL, GENDER, AND ANXIETY IN EARLY CHILDHOOD	CHILD & YOUTH CARE FORUM	ENGLISH	ARTICLE	ANXIETY; EARLY CHILDHOOD; BEHAVIORAL INHIBITION; EFFORTFUL CONTROL; GENDER	BEHAVIORAL-INHIBITION; EMOTION REGULATION; PRESCHOOLERS; DISORDERS; ATTENTION; IMPULSIVITY; ATTITUDES; SYMPTOMS; CHILDREN; ETIOLOGY	TEMPERAMENT HAS BEEN ASSOCIATED WITH CHILD ANXIETY IN A NUMBER OF STUDIES; HOWEVER, RESEARCH EXAMINING POSSIBLE MECHANISMS OF EFFECT USING LONGITUDINAL DESIGNS IS SCARCE. THIS STUDY TESTED A THEORETICALLY-DERIVED MODEL OF ANXIETY DEVELOPMENT SPANNING INFANCY (6 MONTHS) TO EARLY CHILDHOOD (APPROXIMATELY 72 MONTHS) THAT INCLUDES TEMPERAMENTAL REACTIVITY (I.E., BEHAVIORAL INHIBITION), TEMPERAMENTAL …	[NIDITCH, LAURA A.] TULANE UNIV, DEPT PSYCHOL, NEW ORLEANS, LA 70118 USA.; [VARELA, R. ENRIQUE] LOYOLA UNIV, DEPT PSYCHOL SCI, NEW ORLEANS, LA 70118 USA.	VARELA, RE (REPRINT AUTHOR), LOYOLA UNIV, DEPT PSYCHOL SCI, NEW ORLEANS, LA 70118 USA.	REVARELA@LOYNO.EDU	NA	NA	69	3	3	1	14	SPRINGER	NEW YORK	233 SPRING ST, NEW YORK, NY 10013 USA	1053-1890	1573-3319	CHILD YOUTH CARE FOR	CHILD YOUTH CARE FORUM	AUG	2018	47	4	NA	10.1007/S10566-018-9447-0	17	PSYCHOLOGY, DEVELOPMENTAL	PSYCHOLOGY	GL9RR	ISI000437674900002	NA	NA	2020-03-18		463	479	NA	NA	NA	NA	NA	NA
J	GRACE T;BULSARA M;ROBINSON M;HANDS B	GRACE, TEGAN; BULSARA, MAX; ROBINSON, MONIQUE; HANDS, BETH	THE IMPACT OF MATERNAL GESTATIONAL STRESS ON MOTOR DEVELOPMENT IN LATE CHILDHOOD AND ADOLESCENCE: A LONGITUDINAL STUDY	CHILD DEVELOPMENT	ENGLISH	ARTICLE	NA	PRENATAL STRESS; BEHAVIOURAL/EMOTIONAL PROBLEMS; OFFSPRING DEVELOPMENT; ANTENATAL ANXIETY; ADHD SYMPTOMS; SOCIAL STRESS; PREGNANCY; CHILDREN; EXPOSURE; CORTISOL	THE NUMBER AND TIMING OF STRESSORS EXPERIENCED DURING PREGNANCY WERE INVESTIGATED USING LONGITUDINAL DATA FROM THE WESTERN AUSTRALIAN PREGNANCY (RAINE) STUDY COHORT (N=2,900). MOTOR DEVELOPMENT DATA WERE COLLECTED AT 10 (N=1,622), 14 (N=1,584), AND 17 (N=1,222) YEARS USING THE MCCARRON ASSESSMENT OF NEUROMUSCULAR DEVELOPMENT. LINEAR MIXED MODELS WERE USED TO EXAMINE THE EFFECT OF STRESS ON MOTOR …	[GRACE, TEGAN] UNIV NOTRE DAME, SCH HLTH SCI, 19 MOUAT ST,POB 1225, FREMANTLE, WA 6959, AUSTRALIA.; [BULSARA, MAX; HANDS, BETH] UNIV NOTRE DAME, INST HLTH RES, FREMANTLE, WA 6959, AUSTRALIA.; [ROBINSON, MONIQUE] TELETHON KIDS INST, SUBIACO, WA, AUSTRALIA.	GRACE, T (REPRINT AUTHOR), UNIV NOTRE DAME, SCH HLTH SCI, 19 MOUAT ST,POB 1225, FREMANTLE, WA 6959, AUSTRALIA.	20102122@MY.ND.EDU.AU	NA	NA	48	16	16	0	12	WILEY	HOBOKEN	111 RIVER ST, HOBOKEN 07030-5774, NJ USA	0009-3920	1467-8624	CHILD DEV	CHILD DEV.	JAN-FEB	2016	87	1	NA	10.1111/CDEV.12449	10	PSYCHOLOGY, EDUCATIONAL; PSYCHOLOGY, DEVELOPMENTAL	PSYCHOLOGY	DD3UK	ISI000369848300018	26462448	NA	2020-03-18		211	220	NA	GRACE, TEGAN/0000-0003-4208-0435	HANDS, BETH/W-1379-2019; GRACE, TEGAN/U-6573-2017	NA	NA	NA
J	STEIN A;MALMBERG LE;LEACH P;BARNES J;SYLVA K	STEIN, A.; MALMBERG, L. -E.; LEACH, P.; BARNES, J.; SYLVA, K.	THE INFLUENCE OF DIFFERENT FORMS OF EARLY CHILDCARE ON CHILDREN'S EMOTIONAL AND BEHAVIOURAL DEVELOPMENT AT SCHOOL ENTRY	CHILD CARE HEALTH AND DEVELOPMENT	ENGLISH	ARTICLE	CHILDCARE EFFECTS; CHILDCARE QUALITY; INFANT CARE	INFANT INTERACTION; ADOLESCENTS; EXPERIENCES	BACKGROUND OVER THE PAST FEW DECADES THERE HAS BEEN A DRAMATIC INCREASE IN MATERNAL EMPLOYMENT AND, AS A RESULT, AN INCREASE IN THE USE OF NON-MATERNAL CHILDCARE IN THE EARLY YEARS. THE PURPOSE OF THIS LONGITUDINAL STUDY WAS TO EXAMINE, IN A LARGE REPRESENTATIVE ENGLISH SAMPLE, THE INFLUENCE OF DIFFERENT FORMS OF CHILDCARE ON CHILDREN'S BEHAVIOURAL AND EMOTIONAL DEVELOPMENT AROUND THE AGE OF SCHO…	[STEIN, A.] UNIV OXFORD, DEPT CHILD & ADOLESCENT PSYCHIAT, OXFORD OX3 7JX, ENGLAND.; [MALMBERG, L. -E.; SYLVA, K.] UNIV OXFORD, DEPT EDUC, OXFORD OX3 7JX, ENGLAND.; [LEACH, P.; BARNES, J.] UNIV LONDON, INST STUDY CHILDREN FAMILIES & SOCIAL ISSUES, LONDON, ENGLAND.; [STEIN, A.; LEACH, P.; BARNES, J.] TAVISTOCK & PORTMAN NHS TRUST, LONDON, ENGLAND.	STEIN, A (REPRINT AUTHOR), UNIV OXFORD, WARNEFORD HOSP, DEPT PSYCHIAT, OXFORD OX3 7JX, ENGLAND.	ALAN.STEIN@PSYCH.OX.AC.UK	TEDWORTH CHARITABLE TRUST; GLASS-HOUSE TRUST	WE ARE GRATEFUL FOR THE HELP OF ALL THE FAMILIES WHO PARTICIPATED IN THE STUDY. WE ARE INDEBTED TO ALL THE FCCC PROJECT STAFF FOR ALL THEIR HARD WORK, AND TO ELIZABETH RAPA AND ANNIKA DEAN FOR HELP IN THE PREPARATION OF THE MANUSCRIPT. WE ARE INDEBTED TO THE TEDWORTH CHARITABLE TRUST AND THE GLASS-HOUSE TRUST FOR GENEROUSLY FUNDING THE STUDY.	31	12	14	3	68	WILEY	HOBOKEN	111 RIVER ST, HOBOKEN 07030-5774, NJ USA	0305-1862	1365-2214	CHILD CARE HLTH DEV	CHILD CARE HEALTH DEV.	SEP	2013	39	5	NA	10.1111/J.1365-2214.2012.01421.X	12	PSYCHOLOGY, DEVELOPMENTAL; PEDIATRICS	PSYCHOLOGY; PEDIATRICS	201OH	ISI000323150400007	22928988	GREEN ACCEPTED	2020-03-18		676	687	NA	STEIN, ALAN/0000-0001-8207-2822	NA	NA	NA	NA
J	VOLLRATH M	VOLLRATH, M	SMOKING, COPING AND HEALTH BEHAVIOR AMONG UNIVERSITY STUDENTS	PSYCHOLOGY & HEALTH	ENGLISH	ARTICLE	HABITUATED SMOKING; STRESS; COPING; EMOTIONS; HEALTH HABITS; YOUNG ADULTS	EARLY ADOLESCENCE; NEGATIVE AFFECT; SOCIAL SUPPORT; SUBSTANCE USE; PERSONALITY; NICOTINE; SMOKERS; STRESS; STRATEGIES; STATES	THE AIM OF THE PRESENT STUDY WAS TO INVESTIGATE WHETHER THE STRESS-COPING MODEL OF ADDICTION (WILLS & SHIFFMAN, 1985) IS ALSO APPLICABLE TO SMOKING IN THE MAINTENANCE PHASE, OR HABITUATED SMOKING. THE MODEL PREDICTS THAT SMOKING WILL BE ASSOCIATED WITH STRESS, NEGATIVE EMOTIONS AND INEFFECTIVE COPING. IN ADDITION, THE ASSOCIATION BETWEEN SMOKING AND OTHER HEALTH HABITS WAS INVESTIGATED. THE SAMPL…	UNIV ZURICH, DEPT SOCIAL PSYCHOL, CH-8001 ZURICH, SWITZERLAND.	VOLLRATH, M (REPRINT AUTHOR), UNIV ZURICH, DEPT SOCIAL PSYCHOL, RAEMISTR 66, CH-8001 ZURICH, SWITZERLAND.	NA	NA	NA	44	15	15	0	17	HARWOOD ACAD PUBL GMBH	READING	C/O STBS LTD, PO BOX 90, READING, BERKS, ENGLAND RG1 8JL	0887-0446	NA	PSYCHOL HEALTH	PSYCHOL. HEALTH	NA	1998	13	3	NA	10.1080/08870449808407301	11	PUBLIC, ENVIRONMENTAL & OCCUPATIONAL HEALTH; PSYCHOLOGY, MULTIDISCIPLINARY	PUBLIC, ENVIRONMENTAL & OCCUPATIONAL HEALTH; PSYCHOLOGY	262WT	ISI000084091800004	NA	NA	2020-03-18		431	441	NA	VOLLRATH, MARGARETE/0000-0001-6514-1144	NA	NA	NA	NA
J	ENGELS RCME;HALE WW;NOOM M;DE VRIES H	ENGELS, RCME; HALE, WW; NOOM, M; DE VRIES, H	SELF-EFFICACY AND EMOTIONAL ADJUSTMENT AS PRECURSORS OF SMOKING IN EARLY ADOLESCENCE	SUBSTANCE USE & MISUSE	ENGLISH	ARTICLE	DEPRESSION; SELF-ESTEEM; SELF-EFFICACY; ADOLESCENTS; SMOKING; GENDER	CIGARETTE-SMOKING; DEPRESSION; ESCALATION; INITIATION	THE AIM OF THIS STUDY WAS TO EXAMINE THE ASSOCIATIONS BETWEEN SELF-EFFICACY, EMOTIONAL ADJUSTMENT, AND SMOKING IN A LARGE SAMPLE OF EARLY ADOLESCENTS CROSS-SECTIONALLY AND SHORT-TERM LONGITUDINALLY. A PROSPECTIVE SAMPLE WAS USED CONSISTING OF 1861 12-13YEAR-OLDS AT 11 SECONDARY SCHOOLS. QUESTIONNAIRES WERE ADMINISTERED AT BASELINE AND AT A FOLLOW-UP 6 MONTHS AFTER THE BASELINE ASSESSMENT. FINDING…	RADBOUD UNIV, INST FAMILY & CHILD CARE STUDIES, NL-6500 HE NIJMEGEN, NETHERLANDS.; UNIV UTRECHT, DEPT CHILD & ADOLESCENT STUDIES, UTRECHT, NETHERLANDS.; LEIDEN UNIV, DEPT CLIN CHILD & ADOLEACENT PSYCHOPATHOL, LEIDEN, NETHERLANDS.; UNIV MAASTRICHT, DEPT HLTH EDUC & HLTH PROMOT, MAASTRICHT, NETHERLANDS.	ENGELS, RCME (REPRINT AUTHOR), RADBOUD UNIV, INST FAMILY & CHILD CARE STUDIES, POB 9104, NL-6500 HE NIJMEGEN, NETHERLANDS.	R.ENGELS@BSI.RU.NL	NA	NA	22	25	26	1	8	TAYLOR & FRANCIS INC	PHILADELPHIA	325 CHESTNUT ST, SUITE 800, PHILADELPHIA, PA 19106 USA	1082-6084	NA	SUBST USE MISUSE	SUBST. USE MISUSE	NA	2005	40	12	NA	10.1080/10826080500259612	11	SUBSTANCE ABUSE; PSYCHIATRY; PSYCHOLOGY	SUBSTANCE ABUSE; PSYCHIATRY; PSYCHOLOGY	980AP	ISI000232986600010	16419563	NA	2020-03-18		1883	1893	NA	NOOM, MARC/0000-0003-2972-4080; ENGELS, RUTGER/0000-0003-1944-9126	NOOM, MARC/C-1720-2012; ENGELS, RUTGER/A-5984-2010	NA	NA	NA
J	SCHOLTEN H;LUIJTEN M;GRANIC I	SCHOLTEN, HANNEKE; LUIJTEN, MAARTJE; GRANIC, ISABELA	A RANDOMIZED CONTROLLED TRIAL TO TEST THE EFFECTIVENESS OF A PEER-BASED SOCIAL MOBILE GAME INTERVENTION TO REDUCE SMOKING IN YOUTH	DEVELOPMENT AND PSYCHOPATHOLOGY	ENGLISH	ARTICLE	BEHAVIOR CHANGE; MOBILE GAMES; PEER INFLUENCE; SMOKING CESSATION; YOUTH	YOUNG-ADULT SMOKERS; SUBSTANCE USE; CESSATION INTERVENTIONS; LONGITUDINAL ANALYSIS; NICOTINE DEPENDENCE; EMOTION REGULATION; TOBACCO CESSATION; CIGARETTE-SMOKING; SELF-SUFFICIENCY; FAGERSTROM TEST	SMOKING IS A MAJOR CAUSE OF WORLDWIDE MORBIDITY AND MORTALITY. ALMOST NO EVIDENCE-BASED INTERVENTION PROGRAMS ARE AVAILABLE TO HELP YOUTH QUIT SMOKING. WE ARGUE THAT INEFFECTIVE TARGETING OF PEER INFLUENCE AND ENGAGEMENT DIFFICULTIES ARE SIGNIFICANT BARRIERS TO SUCCESSFUL YOUTH SMOKING CESSATION. TO ADDRESS THESE BARRIERS, WE DEVELOPED THE MOBILE GAME INTERVENTION HITNRUN. A TWO-ARMED RANDOMIZED …	[SCHOLTEN, HANNEKE; LUIJTEN, MAARTJE; GRANIC, ISABELA] RADBOUD UNIV NIJMEGEN, BEHAV SCI INST, POB 9104, NL-6500 HE NIJMEGEN, NETHERLANDS.	SCHOLTEN, H (REPRINT AUTHOR), RADBOUD UNIV NIJMEGEN, BEHAV SCI INST, POB 9104, NL-6500 HE NIJMEGEN, NETHERLANDS.	H.SCHOLTEN@BSI.RU.NL	T TREKPAERT	WE GRATEFULLY ACKNOWLEDGE THE CONTRIBUTIONS OF KEN KOONTZ, JAMES COMSTOCK, AND MATHIEU ALLAERT WHO CODEVELOPED HITNRUN. WE ALSO WANT TO THANK ROZEMARIJN ERDBRINK, ANNA BOORMANS, RUTGER VAN MIERLO, EVA TUIJTELAARS, IRIS VERDEUZELDONK, AND AMBER REUSER FOR THEIR HELP WITH DATA COLLECTION. THIS WORK WAS FINANCIALLY SUPPORTED BY 'T TREKPAERT. THEY HAD NO ROLE IN THE DESIGN OF THE STUDY, THE COLLECTIO…	134	0	0	0	0	CAMBRIDGE UNIV PRESS	NEW YORK	32 AVENUE OF THE AMERICAS, NEW YORK, NY 10013-2473 USA	0954-5794	1469-2198	DEV PSYCHOPATHOL	DEV. PSYCHOPATHOL.	DEC	2019	31	5	NA	10.1017/S0954579419001378	21	PSYCHOLOGY, DEVELOPMENTAL	PSYCHOLOGY	KH4HW	ISI000510606700025	31607279	NA	2020-03-18		1923	1943	NA	NA	NA	SI	NA	NA
J	LAUKKANEN E;SHEMEIKKA S;NOTKOLA IL;KOIVUMAA-HONKANEN H;NISSINEN A	LAUKKANEN, E; SHEMEIKKA, S; NOTKOLA, IL; KOIVUMAA-HONKANEN, H; NISSINEN, A	EXTERNALIZING AND INTERNALIZING PROBLEMS AT SCHOOL AS SIGNS OF HEALTH-DAMAGING BEHAVIOUR AND INCIPIENT MARGINALIZATION	HEALTH PROMOTION INTERNATIONAL	ENGLISH	ARTICLE	ADOLESCENCE; BEHAVIOURAL PROBLEMS; HEALTH HABITS; MARGINALIZATION	FOLLOW-UP; PSYCHIATRIC-DISORDERS; SUBSTANCE USE; ADOLESCENTS; CHILDHOOD; PREDICTORS; STABILITY; CHILDREN; SMOKING; FINLAND	THIS STUDY AIMED TO INVESTIGATE WHETHER BEHAVIOURAL OR EMOTIONAL PROBLEMS IN ADOLESCENTS DETECTED BY THEIR TEACHERS ARE SIGNS OF A COMMON PSYCHOSOCIAL MALADJUSTMENT AND OF THE BEGINNING OF SOCIAL MARGINALIZATION. ALTOGETHER, 171 PUPILS (15 YEARS OF AGE) FROM THE EASTERN PART OF FINLAND PARTICIPATED IN THE SURVEY, BEHAVIOURAL AND EMOTIONAL PROBLEMS AND ACADEMIC ACHIEVEMENTS WERE ASSESSED SEPARATEL…	KUOPIO UNIV HOSP, DEPT PSYCHIAT 3703, FIN-70211 KUOPIO, FINLAND.; UNIV KUOPIO, DEPT PUBL HLTH & GEN PRACTICE, FIN-70211 KUOPIO, FINLAND.; UNIV HELSINKI, DEPT SOCIOL, FIN-00014 HELSINKI, FINLAND.	LAUKKANEN, E (REPRINT AUTHOR), KUOPIO UNIV HOSP, DEPT PSYCHIAT 3703, POB 1777, FIN-70211 KUOPIO, FINLAND.	NA	NA	NA	30	30	30	0	9	OXFORD UNIV PRESS	OXFORD	GREAT CLARENDON ST, OXFORD OX2 6DP, ENGLAND	0957-4824	NA	HEALTH PROMOT INT	HEALTH PROMOT. INT.	JUN	2002	17	2	NA	10.1093/HEAPRO/17.2.139	8	HEALTH POLICY & SERVICES; PUBLIC, ENVIRONMENTAL & OCCUPATIONAL HEALTH	HEALTH CARE SCIENCES & SERVICES; PUBLIC, ENVIRONMENTAL & OCCUPATIONAL HEALTH	558HF	ISI000175959700005	11986295	BRONZE	2020-03-18		139	146	NA	NA	KOIVUMAA-HONKANEN, HELI TJ/L-1274-2015	NA	NA	NA
J	BORDIN IA;CURTO BM;MURRAY J	BORDIN, ISABEL A.; CURTO, BARTIRA M.; MURRAY, JOSEPH	MATERNAL RECOGNITION OF CHILD MENTAL HEALTH PROBLEMS IN TWO BRAZILIAN CITIES	REVISTA BRASILEIRA DE PSIQUIATRIA	ENGLISH	ARTICLE	ADOLESCENTS; CHILD PSYCHIATRY; EPIDEMIOLOGY; FAMILIES; COMMUNITY MENTAL HEALTH	HELP-SEEKING; SERVICE USE; DIFFICULTIES QUESTIONNAIRE; PSYCHIATRIC-DISORDERS; BEHAVIOR PROBLEMS; SAO-PAULO; CARE; ADOLESCENTS; PREVALENCE; PARENTS	OBJECTIVE: TO IDENTIFY CHILD BEHAVIORS AND TYPES OF IMPAIRMENT THAT INCREASE THE LIKELIHOOD OF MATERNAL RECOGNITION OF EMOTIONAL/BEHAVIORAL PROBLEMS (EBP) IN CHILDREN AND ADOLESCENTS. METHODS: MATERNAL-REPORTED DATA WERE OBTAINED FROM TWO SUBSAMPLES OF 11-TO-16-YEAR-OLDS DERIVED FROM CROSS-SECTIONAL STUDIES CONDUCTED IN TWO BRAZILIAN MUNICIPALITIES: ITABORAI, STATE OF RIO DE JANEIRO (N=480), AND …	[BORDIN, ISABEL A.; CURTO, BARTIRA M.] UNIV FED SAO PAULO UNIFESP, DEPT PSIQUIATRIA, SAO PAULO, SP, BRAZIL.; [MURRAY, JOSEPH] UNIV CAMBRIDGE, DEPT PSYCHIAT, CAMBRIDGE, ENGLAND.; [MURRAY, JOSEPH] UNIV FED PELOTAS, PROGRAMA POSGRAD EPIDEMIOL, PELOTAS, RS, BRAZIL.	BORDIN, IA (REPRINT AUTHOR), UNIV FED SAO PAULO, DEPT PSIQUIATRIA, RUA BORGES LAGOA 570, BR-04038030 SAO PAULO, SP, BRAZIL.	IASBORDIN@GMAIL.COM	CONSELHO NACIONAL DE DESENVOLVIMENTO CIENTIFICO E TECNOLOGICO (CNPQ; MCT/CNPQ/CT-SAUDE/MS/SCTIE/DECIT GRANT) [33/2008]; FUNDACAO DE AMPARO A PESQUISA DO ESTADO DE SAO PAULO (FAPESP)FUNDACAO DE AMPARO A PESQUISA DO ESTADO DE SAO PAULO (FAPESP) [00/14555-4]	WE THANK ALL STUDY PARTICIPANTS, HEALTH PROFESSIONALS, AND AUTHORITIES FROM EMBU AND ITABORAI AND ALL RESEARCH TEAM MEMBERS FROM THE SOCIAL PSYCHIATRY DIVISION AT THE DEPARTMENT OF PSYCHIATRY, UNIVERSIDADE FEDERAL DE SAO PAULO, FOR THEIR VALUABLE COLLABORATION. WE ARE ALSO GRATEFUL TO CONSELHO NACIONAL DE DESENVOLVIMENTO CIENTIFICO E TECNOLOGICO (CNPQ; MCT/CNPQ/CT-SAUDE/MS/SCTIE/DECIT GRANT NO. 3…	37	1	1	1	1	ASSOC BRASILEIRA PSIQUIATRIA	SAO PAULO	SUBSCRIPTION DEPARTMENT, RUA PEDRO DE TOLEDO, 967 - CASA 01, SAO PAULO, SP 04039-032 A, BRAZIL	1516-4446	1809-452X	REV BRAS PSIQUIATR	REV. BRAS. PSIQUIATR.	JAN-MAR	2018	40	1	NA	10.1590/1516-4446-2016-1957	9	PSYCHIATRY	PSYCHIATRY	FZ9IG	ISI000427922900010	28614489	DOAJ GOLD, GREEN PUBLISHED	2020-03-18		63	71	NA	MURRAY, JOSEPH/0000-0002-5511-3454	MURRAY, JOSEPH/Z-6274-2019	NA	NA	NA
J	HASTINGS RP;MOUNT RH	HASTINGS, RP; MOUNT, RH	EARLY CORRELATES OF BEHAVIOURAL AND EMOTIONAL PROBLEMS IN CHILDREN AND ADOLESCENTS WITH SEVERE INTELLECTUAL DISABILITIES: A PRELIMINARY STUDY	JOURNAL OF APPLIED RESEARCH IN INTELLECTUAL DISABILITIES	ENGLISH	ARTICLE	NA	SELF-INJURIOUS-BEHAVIOR; MENTAL-RETARDATION; CHALLENGING BEHAVIORS; POPULATION PREVALENCE; YOUNG-CHILDREN; PSYCHOPATHOLOGY; DIFFICULTIES; AUTISM	RESEARCH AND THEORY ON BEHAVIOUR PROBLEMS IN CHILDREN WITH INTELLECTUAL DISABILITIES (IDS) HAVE TENDED TO FOCUS ON MAINTAINING VARIABLES AND PRESENT CORRELATES OF DISORDER. THE PRESENT STUDY FOCUSED ON POTENTIAL EARLY CORRELATES OF BEHAVIOURAL PROBLEMS. THE PARENTS OF 188 CHILDREN ATTENDING SCHOOLS FOR THOSE WITH 'SEVERE LEARNING DIFFICULTIES' COMPLETED THE DEVELOPMENTAL BEHAVIOUR CHECKLIST (DBC)…	UNIV SOUTHAMPTON, DEPT PSYCHOL, CTR BEHAV RES ANAL & INTERVENT DEV DISABIL, SOUTHAMPTON SO17 1BJ, HANTS, ENGLAND.; UCL, INST CHILD HLTH, BEHAV SCI UNIT, LONDON WC1N 1EH, ENGLAND.	HASTINGS, RP (REPRINT AUTHOR), UNIV SOUTHAMPTON, DEPT PSYCHOL, CTR BEHAV RES ANAL & INTERVENT DEV DISABIL, SOUTHAMPTON SO17 1BJ, HANTS, ENGLAND.	RPH@SOTON.AC.UK	NA	NA	33	9	9	0	4	WILEY-BLACKWELL	MALDEN	COMMERCE PLACE, 350 MAIN ST, MALDEN 02148, MA USA	1360-2322	NA	J APPL RES INTELLECT	J. APPL. RES. INTELLECT. DISABIL.	NA	2001	14	4	NA	10.1046/J.13602322.2001.00079.X	11	PSYCHOLOGY, EDUCATIONAL; REHABILITATION	PSYCHOLOGY; REHABILITATION	502YP	ISI000172770600006	NA	NA	2020-03-18		381	391	NA	HASTINGS, RICHARD P/0000-0002-0495-8270	HASTINGS, RICHARD P/D-9657-2013	NA	NA	NA
J	KUMPULAINEN K;RASANEN E;HENTTONEN I;HAMALAINEN M;ROINE S	KUMPULAINEN, K; RASANEN, E; HENTTONEN, I; HAMALAINEN, M; ROINE, S	THE PERSISTENCE OF PSYCHIATRIC DEVIANCE FROM THE AGE OF 8 TO THE AGE OF 15 YEARS	SOCIAL PSYCHIATRY AND PSYCHIATRIC EPIDEMIOLOGY	ENGLISH	ARTICLE	CHILD/ADOLESCENT MENTAL HEALTH; PERSISTENCE OF DEVIANCE; EPIDEMIOLOGY	BEHAVIORAL EMOTIONAL-PROBLEMS; 4-YEAR FOLLOW-UP; NATIONAL SAMPLE; CHILDHOOD PSYCHOPATHOLOGY; EPIDEMIOLOGIC SAMPLE; DEPRESSIVE SYMPTOMS; 3-YEAR COURSE; CHILDREN; STABILITY; AGREEMENT	BACKGROUND: EARLIER RESEARCH HAS SHOWN THAT PSYCHIATRIC PROBLEMS IN CHILDREN TEND TO PERSIST OVER YEARS. THIS INVESTIGATION ASSESSED THE PERSISTENCE OF PSYCHIATRIC DEVIANCE AMONG CHILDREN OVER A 7-YEAR PERIOD FROM THE AGE OF 8 TO THE AGE OF 15 YEARS. WE ALSO EXPLORED THE RELATIONSHIP BETWEEN PROBLEMS LEADING TO SPECIAL ATTENTION AT THE WELL-BABY CLINICS BEFORE SCHOOL AGE AND FUTURE PSYCHIATRIC DE…	KUOPIO UNIV HOSP, DEPT CHILD PSYCHIAT, FIN-70211 KUOPIO, FINLAND.; UNIV KUOPIO, DEPT CHILD PSYCHIAT, FIN-70211 KUOPIO, FINLAND.; S KARELIA CENT HOSP, DEPT CHILD PSYCHIAT, LAPPEENRANTA, FINLAND.	KUMPULAINEN, K (REPRINT AUTHOR), KUOPIO UNIV HOSP, DEPT CHILD PSYCHIAT, POB 1777, FIN-70211 KUOPIO, FINLAND.	NA	NA	NA	32	8	9	0	4	DR DIETRICH STEINKOPFF VERLAG	DARMSTADT	PLATZ DER DEUTSCHEN EINHEIT 25, D-64293 DARMSTADT, GERMANY	0933-7954	NA	SOC PSYCH PSYCH EPID	SOC. PSYCHIATRY PSYCHIATR. EPIDEMIOL.	JAN	2000	35	1	NA	10.1007/S001270050002	7	PSYCHIATRY	PSYCHIATRY	295KR	ISI000085965700002	10741530	NA	2020-03-18		5	11	NA	NA	NA	NA	NA	NA
J	NARENDORF SC;MCMILLEN JC;OSHIMA KM	NARENDORF, SARAH CARTER; MCMILLEN, J. CURTIS; OSHIMA, KAREN MATTA	AFFECT DYSREGULATION IN OLDER FOSTER YOUTH	JOURNAL OF EMOTIONAL AND BEHAVIORAL DISORDERS	ENGLISH	ARTICLE	AFFECT DYSREGULATION; OLDER FOSTER YOUTH; MENTAL HEALTH	DIALECTICAL BEHAVIOR-THERAPY; MENTAL-HEALTH-SERVICES; SUBSTANCE USE PROBLEMS; EMOTION REGULATION; CHILD-WELFARE; PSYCHIATRIC-DISORDERS; ADULT; ADOLESCENTS; SYMPTOMATOLOGY; PREVALENCE	AFFECT DYSREGULATION (AD) IS CHARACTERIZED BY HEIGHTENED REACTIVITY TO STRONG EMOTIONS, DIFFICULTY CALMING DOWN WHEN UPSET, AND MOOD INSTABILITY. THIS PHENOMENON HAS NOT BEEN WIDELY EXAMINED IN OLDER FOSTER YOUTH, YET IT MAY BE AN AVENUE TO IMPROVE BEHAVIOR AND FUNCTIONING IN YOUNG ADULTHOOD. THIS STUDY EXAMINES TWO DIMENSIONS OF ADAFFECT SKILLS DEFICITS AND AFFECT INSTABILITYIN A SAMPLE OF 17-YE…	[NARENDORF, SARAH CARTER] UNIV HOUSTON, 110 HA SOCIAL WORK BLDG, HOUSTON, TX 77004 USA.; [MCMILLEN, J. CURTIS] UNIV CHICAGO, CHICAGO, IL 60637 USA.	NARENDORF, SC (REPRINT AUTHOR), UNIV HOUSTON, 110 HA SOCIAL WORK BLDG, HOUSTON, TX 77004 USA.	SANARENDORF@UH.EDU	NIMHUNITED STATES DEPARTMENT OF HEALTH & HUMAN SERVICESNATIONAL INSTITUTES OF HEALTH (NIH) - USANIH NATIONAL INSTITUTE OF MENTAL HEALTH (NIMH) [R01-MH-61404]	THE AUTHORS DISCLOSED RECEIPT OF THE FOLLOWING FINANCIAL SUPPORT FOR THE RESEARCH, AUTHORSHIP, AND/OR PUBLICATION OF THIS ARTICLE: THE ORIGINAL DATA COLLECTION WAS FUNDED BY NIMH, R01-MH-61404 AWARDED TO DR. MCMILLEN.	64	1	1	1	12	SAGE PUBLICATIONS INC	THOUSAND OAKS	2455 TELLER RD, THOUSAND OAKS, CA 91320 USA	1063-4266	1538-4799	J EMOT BEHAV DISORD	J. EMOT. BEHAV. DISORD.	DEC	2016	24	4	NA	10.1177/1063426615591791	12	EDUCATION, SPECIAL; PSYCHOLOGY, EDUCATIONAL; PSYCHOLOGY, MULTIDISCIPLINARY	EDUCATION & EDUCATIONAL RESEARCH; PSYCHOLOGY	EB4SK	ISI000387363500002	NA	NA	2020-03-18		211	222	NA	NA	NA	NA	NA	NA
J	GARNEFSKI N;KRAAIJ V;VAN ETTEN M	GARNEFSKI, N; KRAAIJ, V; VAN ETTEN, M	SPECIFICITY OF RELATIONS BETWEEN ADOLESCENTS' COGNITIVE EMOTION REGULATION STRATEGIES AND INTERNALIZING AND EXTERNALIZING PSYCHOPATHOLOGY	JOURNAL OF ADOLESCENCE	ENGLISH	ARTICLE	NA	NEGATIVE LIFE EVENTS; DEPRESSIVE SYMPTOMS; PROBLEM BEHAVIOR; COMORBIDITY; ADULTHOOD; SAMPLE; DEVIANCE; CHILDREN	OBJECTIVE: OF THE STUDY WAS TO EXAMINE THE EXTENT TO WHICH COGNITIVE EMOTION REGULATION STRATEGIES WERE 'COMMON DETERMINANTS' OF INTERNALIZING AND EXTERNALIZING PROBLEMS AND/OR 'SPECIFIC DETERMINANTS' DISTINGUISHING ONE PROBLEM CATEGORY FROM THE OTHER. METHOD:THE SAMPLE COMPRISED 271 12- TO 18-YEAR-OLD SECONDARY SCHOOL STUDENTS. INTERNALIZING AND EXTERNALIZING PROBLEMS WERE MEASURED BY THE YOUTH …	LEIDEN UNIV, DIV CHILD & HLTH PSYCHOL, NL-2300 RB LEIDEN, NETHERLANDS.	GARNEFSKI, N (REPRINT AUTHOR), LEIDEN UNIV, DIV CHILD & HLTH PSYCHOL, POB 9555, NL-2300 RB LEIDEN, NETHERLANDS.	GARNEFSKI@FSW.LEIDENUNIV.NL	NA	NA	35	108	114	3	41	ACADEMIC PRESS LTD ELSEVIER SCIENCE LTD	LONDON	24-28 OVAL RD, LONDON NW1 7DX, ENGLAND	0140-1971	NA	J ADOLESCENCE	J. ADOLESC.	OCT	2005	28	5	NA	10.1016/J.ADOLESCENCE.2004.12.009	13	PSYCHOLOGY, DEVELOPMENTAL	PSYCHOLOGY	977PC	ISI000232814700002	16203199	NA	2020-03-18		619	631	NA	NA	NA	NA	NA	NA
J	ARCHAMBAULT K;VAUGON K;DEUMIE V;BRAULT M;PEREZ RM;PEYRIN J;VAILLANCOURT G;GAREL P	ARCHAMBAULT, KIM; VAUGON, KAROLE; DEUMIE, VALERIE; BRAULT, MYRIAM; PEREZ, ROCIO MACABENA; PEYRIN, JULIEN; VAILLANCOURT, GUYLAINE; GAREL, PATRICIA	MAP: A PERSONALIZED RECEPTIVE MUSIC THERAPY INTERVENTION TO IMPROVE THE AFFECTIVE WELL-BEING OF YOUTHS HOSPITALIZED IN A MENTAL HEALTH UNIT	JOURNAL OF MUSIC THERAPY	ENGLISH	ARTICLE	RECEPTIVE MUSIC THERAPY; EMOTION REGULATION; NEGATIVE AFFECT REDUCTION; PILOT EFFECTIVENESS EVALUATION; CHILD AND ADOLESCENT MENTAL HEALTH	ADOLESCENTS; CHILDREN; VALIDATION; STRESS; SCALE	THE MAP IS AN INNOVATIVE RECEPTIVE MUSIC THERAPY INTERVENTION DERIVED FROM PSYCHOMUSICAL RELAXATION METHODS THAT AIMS TO FOSTER THE WELL-BEING AND RECOVERY OF YOUTHS WITH MENTAL HEALTH PROBLEMS BY PROVIDING THEM WITH AN ADAPTIVE AND EFFECTIVE MUSIC-ASSISTED MEANS TO REGULATE THEIR MOOD STATES. IN THIS QUASI-EXPERIMENTAL PILOT STUDY, WE ASSESSED THE MOOD-ENHANCING POTENTIAL OF PARTICIPATION IN MAP…	[ARCHAMBAULT, KIM] UNIV MONTREAL, STE JUSTINE UNIV HOSP, SCH PSYCHOEDUC, RES CTR, MONTREAL, PQ, CANADA.; [VAUGON, KAROLE; DEUMIE, VALERIE] UNIV MONTREAL, MONTREAL, PQ, CANADA.; [BRAULT, MYRIAM; PEREZ, ROCIO MACABENA] UNIV MONTREAL, SCH PSYCHOEDUC, MONTREAL, PQ, CANADA.; [PEYRIN, JULIEN; GAREL, PATRICIA] STE JUSTINE UNIV HOSP CTR, MONTREAL, PQ, CANADA.; [VAILLANCOURT, GUYLAINE] CONCORDIA UNIV, MON…	ARCHAMBAULT, K (REPRINT AUTHOR), UNIV MONTREAL, SCH PSYCHOEDUC UNIV, 90 AVE VICENT DINDY, MONTREAL, PQ, CANADA.	NA	NA	NA	39	0	0	6	6	OXFORD UNIV PRESS INC	CARY	JOURNALS DEPT, 2001 EVANS RD, CARY, NC 27513 USA	0022-2917	2053-7395	J MUSIC THER	J. MUSIC THER.	WIN	2019	56	4	NA	10.1093/JMT/THZ013	22	MUSIC; REHABILITATION	MUSIC; REHABILITATION	JU5RG	ISI000501733200003	31742643	NA	2020-03-18		381	402	NA	NA	NA	NA	NA	NA
J	KERNS KA;BRUMARIU LE	KERNS, KATHRYN A.; BRUMARIU, LAURA E.	IS INSECURE PARENT- CHILD ATTACHMENT A RISK FACTOR FOR THE DEVELOPMENT OF ANXIETY IN CHILDHOOD OR ADOLESCENCE?	CHILD DEVELOPMENT PERSPECTIVES	ENGLISH	ARTICLE	ATTACHMENT; ANXIETY	INTERNALIZING SYMPTOMS; EMOTION REGULATION; MIDDLE CHILDHOOD; BEHAVIOR; INFANCY; FUTURE	IN THIS ARTICLE, WE ADDRESS HOW AND WHY PARENT-CHILD ATTACHMENT IS RELATED TO ANXIETY IN CHILDREN. CHILDREN WHO DO NOT FORM SECURE ATTACHMENTS TO CAREGIVERS RISK DEVELOPING ANXIETY OR OTHER INTERNALIZING PROBLEMS. WHILE META-ANALYSES YIELD DIFFERENT FINDINGS REGARDING WHICH INSECURELY ATTACHED CHILDREN ARE AT GREATEST RISK, OUR RECENT STUDIES SUGGEST THAT DISORGANIZED CHILDREN MAY BE MOST AT RISK…	[KERNS, KATHRYN A.] KENT STATE UNIV, KENT, OH 44242 USA.; [BRUMARIU, LAURA E.] ADELPHI UNIV, GARDEN CITY, NY USA.	KERNS, KA (REPRINT AUTHOR), KENT STATE UNIV, DEPT PSYCHOL, KENT, OH 44242 USA.	KKERNS@KENT.EDU	NICHD NIH HHSUNITED STATES DEPARTMENT OF HEALTH & HUMAN SERVICESNATIONAL INSTITUTES OF HEALTH (NIH) - USANIH EUNICE KENNEDY SHRIVER NATIONAL INSTITUTE OF CHILD HEALTH & HUMAN DEVELOPMENT (NICHD) [U01 HD019897]	NA	37	31	33	0	57	WILEY	HOBOKEN	111 RIVER ST, HOBOKEN 07030-5774, NJ USA	1750-8592	1750-8606	CHILD DEV PERSPECT	CHILD DEVELOP. PERSPECT.	MAR	2014	8	1	NA	10.1111/CDEP.12054	6	PSYCHOLOGY, DEVELOPMENTAL	PSYCHOLOGY	AA7GM	ISI000331265600003	24660023	GREEN ACCEPTED	2020-03-18		12	17	NA	NA	NA	NA	NA	NA
J	BARTELS M;BOOMSMA DI;HUDZIAK JJ;RIETVELD MJH;VAN BEIJSTERVELDT TCEM;VAN DEN OORD EJCG	BARTELS, M; BOOMSMA, DI; HUDZIAK, JJ; RIETVELD, MJH; VAN BEIJSTERVELDT, TCEM; VAN DEN OORD, EJCG	DISENTANGLING GENETIC, ENVIRONMENTAL, AND RATER EFFECTS ON INTERNALIZING AND EXTERNALIZING PROBLEM BEHAVIOR IN 10-YEAR-OLD TWINS	TWIN RESEARCH	ENGLISH	ARTICLE	NA	DISRUPTIVE CHILD-BEHAVIOR; EMOTIONAL-PROBLEMS; PARENTAL RATINGS; LATENT CLASS; PSYCHIATRIC-SYMPTOMS; DEPRESSIVE SYMPTOMS; ANTISOCIAL-BEHAVIOR; EARLY ADOLESCENCE; 3-YEAR-OLD TWINS; CONDUCT DISORDER	PREVIOUS STUDIES HAVE EMPHASIZED THE IMPORTANCE OF RATER ISSUES IN STUDYING THE ETIOLOGY OF VARIATION IN INTERNALIZING AND EXTERNALIZING PROBLEMS IN CHILDREN. EARLIER RESULTS INDICATE ONLY MODERATE AGREEMENT BETWEEN PARENTS, AND ASSUME THAT PARENTS ASSESS A SPECIFIC ASPECT OF THEIR CHILD'S BEHAVIOR. IN COMPARABLE SAMPLES OF YOUNGER CHILDREN, ADDITIVE GENETIC EFFECTS ARE THE MAIN FACTOR EXPLAINING…	FREE UNIV AMSTERDAM, DEPT BIOL PSYCHOL, NL-1081 BT AMSTERDAM, NETHERLANDS.; UNIV VERMONT, COLL MED, CTR CHILDREN YOUTH & FAMILIES, DEPT PSYCHIAT,DIV HUMAN GENET, BURLINGTON, VT USA.; UNIV VERMONT, COLL MED, CTR CHILDREN YOUTH & FAMILIES, DEPT MED,DIV HUMAN GENET, BURLINGTON, VT USA.; VIRGINIA COMMONWEALTH UNIV, MED COLL VIRGINIA, VIRGINIA INST PSYCHIAT & BEHAV GENET, RICHMOND, VA 23298 USA.	BARTELS, M (REPRINT AUTHOR), FREE UNIV AMSTERDAM, DEPT BIOL PSYCHOL, ROOM 1F 66,BOECHORSTSTR 1, NL-1081 BT AMSTERDAM, NETHERLANDS.	M.BARTELS@PSY.VU.NL	NA	NA	68	39	39	0	2	AUSTRALIAN ACAD PRESS	BOWEN HILLS	32 JEAYS ST, BOWEN HILLS, QLD 4006, AUSTRALIA	1369-0523	NA	TWIN RES	TWIN RES.	APR	2004	7	2	NA	10.1375/TWIN.7.2.162	14	GENETICS & HEREDITY; OBSTETRICS & GYNECOLOGY; REPRODUCTIVE BIOLOGY	GENETICS & HEREDITY; OBSTETRICS & GYNECOLOGY; REPRODUCTIVE BIOLOGY	817UU	ISI000221203200008	15169601	NA	2020-03-18		162	175	NA	BARTELS, MEIKE/0000-0002-9667-7555; HUDZIAK, JAMES/0000-0001-9653-758X; VAN BEIJSTERVELDT, TOOS/0000-0002-6617-4201	BARTELS, MEIKE/D-4492-2014	NA	NA	NA
J	HAN ZR;SHAFFER A	HAN, ZHUO RACHEL; SHAFFER, ANNE	MATERNAL EXPRESSED EMOTION IN RELATION TO CHILD BEHAVIOR PROBLEMS: DIFFERENTIAL AND MEDIATING EFFECTS	JOURNAL OF CHILD AND FAMILY STUDIES	ENGLISH	ARTICLE	EXPRESSED EMOTION; EMOTION REGULATION; EMOTION DYSREGULATION; EXTERNALIZING PROBLEMS; INTERNALIZING PROBLEMS	5-MINUTE SPEECH SAMPLE; PARENTAL SOCIALIZATION; NONSPECIFIC CORRELATE; PSYCHIATRIC-PATIENTS; RISK FACTOR; PSYCHOPATHOLOGY; MOTHERS; DEPRESSION; FAMILIES; SCHIZOPHRENIA	MATERNAL EXPRESSED EMOTION (EE), INCLUDING MATERNAL CRITICISM AND EMOTIONAL OVER-INVOLVEMENT, IS CONSIDERED AN INDEX OF FAMILY EMOTIONAL CLIMATE THAT IS CRITICAL FOR CHILDREN'S PSYCHOLOGICAL WELL-BEING. LIMITED RESEARCH INVESTIGATES HOW EACH ELEMENT OF EE DIFFERENTIALLY CONTRIBUTES TO CHILD BEHAVIOR PROBLEMS, OR EXPLORES THE MECHANISMS, SUCH AS CHILD EMOTION DYSREGULATION, THROUGH WHICH PARENTAL …	[HAN, ZHUO RACHEL] BEIJING NORMAL UNIV, SCH PSYCHOL, BEIJING KEY LAB APPL EXPT PSYCHOL, BEIJING 100875, PEOPLES R CHINA.; [HAN, ZHUO RACHEL] BEIJING NORMAL UNIV, RES CTR EMOT REGULAT, BEIJING 100875, PEOPLES R CHINA.; [SHAFFER, ANNE] UNIV GEORGIA, DEPT PSYCHOL, ATHENS, GA 30602 USA.	HAN, ZR (REPRINT AUTHOR), BEIJING NORMAL UNIV, SCH PSYCHOL, BEIJING KEY LAB APPL EXPT PSYCHOL, BEIJING 100875, PEOPLES R CHINA.	RACHHAN@BNU.EDU.CN; ANNE.SHAFFER@UGA.EDU	NA	NA	45	14	15	1	26	SPRINGER	NEW YORK	233 SPRING ST, NEW YORK, NY 10013 USA	1062-1024	1573-2843	J CHILD FAM STUD	J. CHILD FAM. STUD.	NOV	2014	23	8	NA	10.1007/S10826-014-9923-6	10	FAMILY STUDIES; PSYCHOLOGY, DEVELOPMENTAL; PSYCHIATRY	FAMILY STUDIES; PSYCHOLOGY; PSYCHIATRY	AQ9ZG	ISI000343219000015	NA	NA	2020-03-18		1491	1500	NA	NA	NA	NA	NA	NA
J	VANDENBROUCKE T;HAN SN;VAN CALSTEREN K;WILDERJANS TF;VAN DEN BERGH BRH;CLAES L;AMANT F	VANDENBROUCKE, TINEKE; HAN, SILENY N.; VAN CALSTEREN, KRISTEL; WILDERJANS, TOM F.; VAN DEN BERGH, BEA R. H.; CLAES, LAURENCE; AMANT, FREDERIC	PSYCHOLOGICAL DISTRESS AND COGNITIVE COPING IN PREGNANT WOMEN DIAGNOSED WITH CANCER AND THEIR PARTNERS	PSYCHO-ONCOLOGY	ENGLISH	ARTICLE	CANCER; COGNITIVE COPING; COGNITIVE EMOTION REGULATION; DISTRESS; ONCOLOGY; PREGNANCY	EMOTION REGULATION STRATEGIES; DEPRESSIVE SYMPTOMS; BREAST-CANCER; ADOLESCENTS; ANXIETY; RISK	OBJECTIVE A CANCER DIAGNOSIS DURING PREGNANCY MAY BE CONSIDERED AS AN EMOTIONAL CHALLENGE FOR PREGNANT WOMEN AND THEIR PARTNERS. WE AIMED TO IDENTIFY WOMEN AND PARTNERS AT RISK FOR HIGH LEVELS OF DISTRESS BASED ON THEIR COPING PROFILE. METHODS SIXTY-ONE PREGNANT WOMEN DIAGNOSED WITH CANCER AND THEIR PARTNERS FILLED OUT THE COGNITIVE EMOTION REGULATION QUESTIONNAIRE (CERQ) AND THE NEWLY CONSTRUCTE…	[VANDENBROUCKE, TINEKE; HAN, SILENY N.; AMANT, FREDERIC] KU LEUVEN UNIV LEUVEN, DEPT ONCOL, LEUVEN, BELGIUM.; [VANDENBROUCKE, TINEKE; HAN, SILENY N.; AMANT, FREDERIC] UNIV HOSP LEUVEN, DEPT OBSTET & GYNECOL, GYNECOL ONCOL, HERESTR 49, B-3000 LEUVEN, BELGIUM.; [VAN CALSTEREN, KRISTEL] KU LEUVEN UNIV LEUVEN, DEPT DEV & REGENERAT, LEUVEN, BELGIUM.; [VAN CALSTEREN, KRISTEL] UNIV HOSP LEUVEN, DEPT OBS…	AMANT, F (REPRINT AUTHOR), UNIV HOSP LEUVEN, DEPT OBSTET & GYNECOL, GYNECOL ONCOL, HERESTR 49, B-3000 LEUVEN, BELGIUM.	FREDERIC.AMANT@UZLEUVEN.BE	NA	NA	18	5	5	0	8	WILEY	HOBOKEN	111 RIVER ST, HOBOKEN 07030-5774, NJ USA	1057-9249	1099-1611	PSYCHO-ONCOLOGY	PSYCHO-ONCOL.	AUG	2017	26	8	NA	10.1002/PON.4301	7	ONCOLOGY; PSYCHOLOGY; PSYCHOLOGY, MULTIDISCIPLINARY; SOCIAL SCIENCES, BIOMEDICAL	ONCOLOGY; PSYCHOLOGY; BIOMEDICAL SOCIAL SCIENCES	FD0RY	ISI000407247600021	27859911	NA	2020-03-18		1215	1221	NA	WILDERJANS, TOM/0000-0002-1677-4938; AMANT, FREDERIC/0000-0002-5452-4905; HAN, SILENY/0000-0002-7476-3372; VAN DEN BERGH, BEA R.H/0000-0002-1560-6545	WILDERJANS, TOM/AAC-5066-2019; AMANT, FREDERIC/W-7436-2019; VAN DEN BERGH, BEA R.H/H-8126-2013	NA	NA	NA
J	TSAI MH;HSU JF;CHOU WJ;YANG CP;JAING TH;HUNG IJ;LIANG HF;HUANG HR;HUANG YS	TSAI, MING-HORNG; HSU, JEN-FU; CHOU, WEN-JIUN; YANG, CHAO-PING; JAING, TANG-HER; HUNG, IOU-JIH; LIANG, HWEY-FANG; HUANG, HSUAN-RONG; HUANG, YU-SHU	PSYCHOSOCIAL AND EMOTIONAL ADJUSTMENT FOR CHILDREN WITH PEDIATRIC CANCER AND THEIR PRIMARY CAREGIVERS AND THE IMPACT ON THEIR HEALTH-RELATED QUALITY OF LIFE DURING THE FIRST 6 MONTHS	QUALITY OF LIFE RESEARCH	ENGLISH	ARTICLE	PSYCHOSOCIAL ADJUSTMENT; QUALITY OF LIFE; CHILDREN; CANCER; STRESS	ACUTE LYMPHOBLASTIC-LEUKEMIA; PARENTING STRESS INDEX; NEWLY-DIAGNOSED CANCER; GENERIC CORE SCALES; CHILDHOOD-CANCER; PSYCHOLOGICAL ADJUSTMENT; NEPHROTIC SYNDROME; ADOLESCENTS; SURVIVORS; CORTICOSTEROIDS	TO EVALUATE CAREGIVER-REPORTED PSYCHOSOCIAL ADJUSTMENT AND HEALTH-RELATED QUALITY OF LIFE (HRQOL) OF TAIWANESE CHILDREN WITH NEWLY DIAGNOSED CANCER AND THEIR CAREGIVERS DURING THE FIRST 6 MONTHS OF TREATMENT. CAREGIVERS OF 89 NEWLY DIAGNOSED CHILDREN COMPLETED THE CHILD BEHAVIOR CHECKLIST, THE PEDIATRIC QUALITY OF LIFE INVENTORY (PEDSQL((TM)) 4.0), THE PARENTING STRESS INDEX, AND THE SF-36 QUESTI…	[TSAI, MING-HORNG; YANG, CHAO-PING; JAING, TANG-HER; HUNG, IOU-JIH] CHANG GUNG MEM HOSP, DEPT PEDIAT, DIV PEDIAT HEMATOL ONCOL, TAO YUAN 333, TAIWAN.; [TSAI, MING-HORNG; HSU, JEN-FU; YANG, CHAO-PING; JAING, TANG-HER; HUNG, IOU-JIH; HUANG, HSUAN-RONG; HUANG, YU-SHU] CHANG GUNG UNIV, COLL MED, TAO YUAN, TAIWAN.; [TSAI, MING-HORNG; LIANG, HWEY-FANG] CHANG GUNG INST TECHNOL, CHIAYI, TAIWAN.; [CHOU, W…	HUANG, YS (REPRINT AUTHOR), CHANG GUNG MEM HOSP, DEPT CHILD PSYCHIAT, 5 FU SHING ST, TAO YUAN 333, TAIWAN.	MINGMIN.TW@YAHOO.COM.TW; HU1109S@YAHOO.COM.TW	NA	NA	42	17	18	6	36	SPRINGER	DORDRECHT	VAN GODEWIJCKSTRAAT 30, 3311 GZ DORDRECHT, NETHERLANDS	0962-9343	NA	QUAL LIFE RES	QUAL. LIFE RES.	APR	2013	22	3	NA	10.1007/S11136-012-0176-9	10	HEALTH CARE SCIENCES & SERVICES; HEALTH POLICY & SERVICES; PUBLIC, ENVIRONMENTAL & OCCUPATIONAL HEALTH	HEALTH CARE SCIENCES & SERVICES; PUBLIC, ENVIRONMENTAL & OCCUPATIONAL HEALTH	114SL	ISI000316762600019	22528241	NA	2020-03-18		625	634	NA	NA	NA	NA	NA	NA
J	ANSELMI L;MENEZES AMB;BARROS FC;HALLAL PC;ARAUJO CL;DOMINGUES MR;ROHDE LA	ANSELMI, LUCIANA; MENEZES, ANA M. B.; BARROS, FERNANDO C.; HALLAL, PEDRO C.; ARAUJO, CORA LUIZA; DOMINGUES, MARLOS R.; ROHDE, LUIS A.	EARLY DETERMINANTS OF ATTENTION AND HYPERACTIVITY PROBLEMS IN ADOLESCENTS: THE 11-YEAR FOLLOW-UP OF THE 1993 PELOTAS (BRAZIL) BIRTH COHORT STUDY	CADERNOS DE SAUDE PUBLICA	ENGLISH	ARTICLE	ATTENTION DEFICIT DISORDER WITH HYPERACTIVITY; ADOLESCENT; COHORT STUDIES	DEFICIT/HYPERACTIVITY DISORDER; ENVIRONMENTAL-INFLUENCES; MATERNAL SMOKING; MENTAL-DISORDERS; SEX-DIFFERENCES; HEALTH-CARE; PREVALENCE; PREGNANCY; QUESTIONNAIRE; DIAGNOSIS	THE AIM OF THIS STUDY WAS TO ASSESS EARLY DETERMINANTS OF ATTENTION AND HYPERACTIVITY PROBLEMS IN ADOLESCENTS. IN 1993, ALL HOSPITAL BIRTHS IN THE CITY OF PELOTAS, RIO GRANDE DO SUL STATE, BRAZIL, WERE MONITORED AND MOTHERS WERE INTERVIEWED (N = 5,249). AT 11 YEARS OF AGE, 4,423 MOTHERS ANSWERED THE STRENGTHS AND DIFFICULTIES QUESTIONNAIRE (SDQ) IN ORDER TO EVALUATE ATTENTION AND HYPERACTIVITY PR…	[ANSELMI, LUCIANA] UNIV FED RIO GRANDE DO SUL, FAC MED, PORTO ALEGRE, RS, BRAZIL.; [BARROS, FERNANDO C.] UNIV CATOLICA PELOTAS, PROGRAMA POSGRAD SAUDE & COMPORTAMENTO, PELOTAS, BRAZIL.; [ROHDE, LUIS A.] UNIV FED RIO GRANDE DO SUL, HOSP CLIN PORTO ALEGRE, PORTO ALEGRE, RS, BRAZIL.; [ARAUJO, CORA LUIZA] UNIV FED PELOTAS, FAC NUTR, PELOTAS, BRAZIL.; [ANSELMI, LUCIANA; MENEZES, ANA M. B.; ARAUJO, COR…	ANSELMI, L (REPRINT AUTHOR), UNIV FED RIO GRANDE DO SUL, FAC MED, RUA DR PEDRO ARMANDO GATTI, BR-96216080 RIO GRANDE, RS, BRAZIL.	LUANSELMI@TERRA.COM.BR	WELLCOME TRUSTWELLCOME TRUST; EUROPEAN UNIONEUROPEAN UNION (EU); BRAZILIAN NATIONAL PROGRAM FOR CENTERS OF EXCELLENCE (PRONEX); NATIONAL RESEARCH COUNCIL (CNPQ)NATIONAL COUNCIL FOR SCIENTIFIC AND TECHNOLOGICAL DEVELOPMENT (CNPQ); MINISTRY OF HEALTHMINISTRY OF HEALTH - TURKEY; FEDERAL UNIVERSITY IN RIO GRANDE DO SUL (UFRGS)	THE COHORT STUDY IS SUPPORTED BY THE WELLCOME TRUST. THE INITIAL PHASES OF THE COHORT WERE FUNDED BY THE EUROPEAN UNION AND THE BRAZILIAN NATIONAL PROGRAM FOR CENTERS OF EXCELLENCE (PRONEX), NATIONAL RESEARCH COUNCIL (CNPQ), AND MINISTRY OF HEALTH. LUCIANA ANSELMI RECEIVED A PHD SCHOLARSHIP FROM THE COORDINATING DIVISION FOR GRADUATE STUDIES (CAPES) THROUGH THE PROGRAM FOR GRADUATE STUDIES IN PSY…	31	15	18	0	4	CADERNOS SAUDE PUBLICA	RIO DE JANIERO	RUA LEOPOLDO BUHOES 1480, RIO DE JANIERO, RJ 210410210, BRAZIL	0102-311X	NA	CAD SAUDE PUBLICA	CAD. SAUDE PUBLICA	OCT	2010	26	10	NA	10.1590/S0102-311X2010001000012	9	PUBLIC, ENVIRONMENTAL & OCCUPATIONAL HEALTH	PUBLIC, ENVIRONMENTAL & OCCUPATIONAL HEALTH	668GR	ISI000283257100012	20963293	DOAJ GOLD, GREEN PUBLISHED	2020-03-18		1954	1962	NA	ROHDE, LUIS AUGUSTO P/0000-0002-4552-4188; DOMINGUES, MARLOS RODRIGUES/0000-0002-2503-2944; DOMINGUES, MARLOS R/0000-0002-2503-2944; HALLAL, PEDRO C/0000-0003-1470-6461;	MENEZES, ANA MB/G-7266-2012; ROHDE, LUIS AUGUSTO P/A-6426-2008; DOMINGUES, MARLOS RODRIGUES/H-3229-2019; DOMINGUES, MARLOS R/A-4758-2009; BARROS, FERNANDO C/D-4857-2013; HALLAL, PEDRO C/A-3249-2011; PSIQUIATRIA, INCT/I-1060-2013	NA	NA	NA
J	GALLER JR;BRYCE CP;WABER DP;MEDFORD G;EAGLESFIELD GD;FITZMAURICE G	GALLER, JANINA R.; BRYCE, CYRALENE P.; WABER, DEBORAH P.; MEDFORD, GAYLE; EAGLESFIELD, G. DAVID; FITZMAURICE, GARRETT	EARLY MALNUTRITION PREDICTS PARENT REPORTS OF EXTERNALIZING BEHAVIORS AT AGES 9-17	NUTRITIONAL NEUROSCIENCE	ENGLISH	ARTICLE	EXECUTIVE FUNCTION; AGGRESSION; MALNUTRITION; YOUTH; CROSS-CULTURAL; LONGITUDINAL STUDY	FINE MOTOR-SKILLS; EPIDEMIOLOGIC COMPARISONS; INTELLECTUAL-PERFORMANCE; DEPRESSIVE SYMPTOMS; EMOTIONAL-PROBLEMS; DUTCH CHILDREN; MARASMUS; SCHOOL; ADOLESCENCE; AMERICAN	OBJECTIVE: TO DETERMINE WHETHER EXTERNALIZING BEHAVIORS ARE MORE PREVALENT IN YOUTH WHO HAVE EXPERIENCED AN EPISODE OF MALNUTRITION IN THE FIRST YEAR OF LIFE THAN IN HEALTHY COMPARISON YOUTH. METHOD: PARENTS OF PREVIOUSLY MALNOURISHED YOUTH AND A MATCHED HEALTHY COMPARISON GROUP COMPLETED A BEHAVIOR RATING SCALE WHEN THE YOUTH WERE 9-15 YEARS OF AGE AND AGAIN, 2 YEARS LATER, WHEN THEY WERE 11-17 …	[GALLER, JANINA R.; EAGLESFIELD, G. DAVID] HARVARD UNIV, SCH MED, JUDGE BAKER CHILDRENS CTR, BOSTON, MA 02120 USA.; [BRYCE, CYRALENE P.; MEDFORD, GAYLE] BARBADOS NUTR STUDY, ST MICHAEL, BARBADOS.; [WABER, DEBORAH P.] CHILDRENS HOSP, BOSTON, MA 02115 USA.; [FITZMAURICE, GARRETT] HARVARD UNIV, SCH PUBL HLTH, BOSTON, MA 02120 USA.; [FITZMAURICE, GARRETT] MCLEAN HOSP, BELMONT, MA 02178 USA.	GALLER, JR (REPRINT AUTHOR), HARVARD UNIV, SCH MED, JUDGE BAKER CHILDRENS CTR, 53 PARKER HILL AVE, BOSTON, MA 02120 USA.	JGALLER@JBCC.HARVARD.EDU	NIHUNITED STATES DEPARTMENT OF HEALTH & HUMAN SERVICESNATIONAL INSTITUTES OF HEALTH (NIH) - USA [MH65877]	THE RESEARCH WAS SUPPORTED BY A GRANT TO JRG FROM THE NIH (MH65877) AND WAS CONDUCTED WITH THE COOPERATION OF THE MINISTRIES OF HEALTH AND EDUCATION, BARBADOS. THE AUTHORS WOULD LIKE TO ACKNOWLEDGE THE LATE SIR FRANK C RAMSEY, FORMER DIRECTOR OF THE BARBADOS NUTRITION CENTER AND CO-PRINCIPAL INVESTIGATOR OF THE BARBADOS NUTRITION STUDY, WHO FOLLOWED THESE CHILDREN FOR MOST OF THEIR LIVES AND WHOS…	35	13	13	0	5	TAYLOR & FRANCIS LTD	ABINGDON	2-4 PARK SQUARE, MILTON PARK, ABINGDON OR14 4RN, OXON, ENGLAND	1028-415X	1476-8305	NUTR NEUROSCI	NUTR. NEUROSCI.	JUL	2011	14	4	NA	10.1179/147683011X13009738172521	7	NEUROSCIENCES; NUTRITION & DIETETICS	NEUROSCIENCES & NEUROLOGY; NUTRITION & DIETETICS	888HU	ISI000299995300004	21902884	GREEN ACCEPTED	2020-03-18		138	144	NA	NA	NA	NA	NA	NA
J	JASPERS M;DE WINTER AF;HUISMAN M;VERHULST FC;ORMEL J;STEWART RE;REIJNEVELD SA	JASPERS, MERLIJNE; DE WINTER, ANDREA F.; HUISMAN, MARK; VERHULST, FRANK C.; ORMEL, JOHAN; STEWART, ROY E.; REIJNEVELD, SIJMEN A.	TRAJECTORIES OF PSYCHOSOCIAL PROBLEMS IN ADOLESCENTS PREDICTED BY FINDINGS FROM EARLY WELL-CHILD ASSESSMENTS	JOURNAL OF ADOLESCENT HEALTH	ENGLISH	ARTICLE	HIGH-RISK CHILDREN; PSYCHOSOCIAL; PREDICTORS; WELL-CHILD CARE; POPULATION-BASED STUDIES	EXTERNALIZING BEHAVIORS; INTERNALIZING PROBLEMS; HEALTH-CARE; DISORDERS; PARENTS; ANXIETY; FAMILY; RISK	PURPOSE: TO DESCRIBE TRAJECTORIES OF EMOTIONAL AND BEHAVIORAL PROBLEMS IN ADOLESCENTS AND TO IDENTIFY EARLY INDICATORS OF THESE TRAJECTORIES USING DATA FROM ROUTINE WELL-CHILD ASSESSMENTS AT AGES 0-4 YEARS. METHODS: DATA FROM THREE ASSESSMENT WAVES OF ADOLESCENTS (N = 1,816) OF THE TRAILS WERE USED (AGES: 11-17 YEARS). INFORMATION ON EARLY INDICATORS (AT AGES 0-4 YEARS) CAME FROM THE RECORDS OF T…	[JASPERS, MERLIJNE; DE WINTER, ANDREA F.; STEWART, ROY E.; REIJNEVELD, SIJMEN A.] UNIV GRONINGEN, UNIV MED CTR GRONINGEN, DEPT HLTH SCI, NL-9700 AD GRONINGEN, NETHERLANDS.; [HUISMAN, MARK] UNIV GRONINGEN, DEPT SOCIOL, NL-9700 AD GRONINGEN, NETHERLANDS.; [VERHULST, FRANK C.] SOPHIA CHILDRENS UNIV HOSP, ERASMUS MC, DEPT CHILD & ADOLESCENT PSYCHIAT, ROTTERDAM, NETHERLANDS.; [ORMEL, JOHAN] UNIV GRONI…	JASPERS, M (REPRINT AUTHOR), UNIV GRONINGEN, UNIV MED CTR GRONINGEN, DEPT HLTH SCI, POB 196, NL-9700 AD GRONINGEN, NETHERLANDS.	M.JASPERS@UMCG.NL	NETHERLANDS ORGANISATION FOR SCIENTIFIC RESEARCH DE NEDERLANDSE ORGANISATIE VOOR WETENSCHAPPELIJK ONDERZOEK (NWO) (MEDICAL RESEARCH COUNCIL) [GB-MW 940-38-011]; NETHERLANDS ORGANISATION FOR SCIENTIFIC RESEARCH DE NEDERLANDSE ORGANISATIE VOOR WETENSCHAPPELIJK ONDERZOEK (NWO) (ZONMW BRAINPOWER) [100-001-004]; NETHERLANDS ORGANISATION FOR SCIENTIFIC RESEARCH DE NEDERLANDSE ORGANISATIE VOOR WETENSCHA…	TRAILS HAS BEEN FINANCIALLY SUPPORTED BY VARIOUS GRANTS FROM THE NETHERLANDS ORGANISATION FOR SCIENTIFIC RESEARCH DE NEDERLANDSE ORGANISATIE VOOR WETENSCHAPPELIJK ONDERZOEK (NWO) (MEDICAL RESEARCH COUNCIL PROGRAM GRANT GB-MW 940-38-011; ZONMW BRAINPOWER GRANT 100-001-004; ZONMW RISK BEHAVIOR AND DEPENDENCE GRANTS 60-60600-98-018 AND 60-60600-97-118; ZONMW CULTURE AND HEALTH GRANT 261-98-710; SOCI…	40	15	15	1	43	ELSEVIER SCIENCE INC	NEW YORK	360 PARK AVE SOUTH, NEW YORK, NY 10010-1710 USA	1054-139X	1879-1972	J ADOLESCENT HEALTH	J. ADOLESC. HEALTH	NOV	2012	51	5	NA	10.1016/J.JADOHEALTH.2012.02.007	9	PSYCHOLOGY, DEVELOPMENTAL; PUBLIC, ENVIRONMENTAL & OCCUPATIONAL HEALTH; PEDIATRICS	PSYCHOLOGY; PUBLIC, ENVIRONMENTAL & OCCUPATIONAL HEALTH; PEDIATRICS	027LH	ISI000310353300011	23084169	GREEN PUBLISHED	2020-03-18		475	483	NA	ORMEL, JOHAN/0000-0002-5463-037X; HUISMAN, MARK/0000-0002-9009-7859;	ORMEL, JOHAN/AAC-5584-2019; HUISMAN, MARK/E-9764-2013; BABICOVA, ZUZANA/L-9849-2015; ORMEL, JOHAN/C-6094-2013	NA	NA	NA
J	RANUM BM;WICHSTROM L;PALLESEN S;FALCH-MADSEN J;HALSE M;STEINSBEKK S	RANUM, BROR M.; WICHSTROM, LARS; PALLESEN, STALE; FALCH-MADSEN, JONAS; HALSE, MARTE; STEINSBEKK, SILJE	ASSOCIATION BETWEEN OBJECTIVELY MEASURED SLEEP DURATION AND SYMPTOMS OF PSYCHIATRIC DISORDERS IN MIDDLE CHILDHOOD	JAMA NETWORK OPEN	ENGLISH	ARTICLE	NA	CHILDRENS SLEEP; EMOTION REGULATION; RISK-FACTOR; BEHAVIOR; STRESS; RESTRICTION; ADJUSTMENT; PSYCHOPATHOLOGY; IDENTIFICATION; ADOLESCENCE	IMPORTANCE THE LONG-TERM ASSOCIATION BETWEEN SLEEP DURATION AND MENTAL HEALTH IN CHILDREN IS CURRENTLY UNKNOWN. OBJECTIVE TO INVESTIGATE THE PROSPECTIVE ASSOCIATIONS BETWEEN SLEEP DURATION AND SYMPTOMS OF EMOTIONAL AND BEHAVIORAL DISORDERS AT AGES 6, 8, 10, AND 12 YEARS. DESIGN, SETTING, AND PARTICIPANTS THIS POPULATION-BASED COHORT STUDY OBTAINED DATA FROM THE TRONDHEIM EARLY SECURE STUDY IN TRO…	[RANUM, BROR M.; WICHSTROM, LARS; FALCH-MADSEN, JONAS; HALSE, MARTE; STEINSBEKK, SILJE] NORWEGIAN UNIV SCI & TECHNOL NTNU, DEPT PSYCHOL, TRONDHEIM, NORWAY.; [WICHSTROM, LARS] ST OLAVS HOSP, DEPT CHILD & ADOLESCENT PSYCHIAT, TRONDHEIM, NORWAY.; [WICHSTROM, LARS] NTNU SOCIAL RES, HUMAN DEV DEPT, TRONDHEIM, NORWAY.; [PALLESEN, STALE] UNIV BERGEN, DEPT PSYCHOSOCIAL SCI, BERGEN, NORWAY.; [PALLESEN, ST…	RANUM, BM (REPRINT AUTHOR), NORWEGIAN UNIV SCI & TECHNOL, DEPT PSYCHOL, N-7049 TRONDHEIM, NORWAY.	BROR.RANUM@NTNU.NO	RESEARCH COUNCIL OF NORWAYRESEARCH COUNCIL OF NORWAY [ES611813]; LIAISON COMMITTEE	THIS STUDY WAS SUPPORTED BY GRANT ES611813 FROM THE RESEARCH COUNCIL OF NORWAY AND BY A GRANT FROM THE LIAISON COMMITTEE BETWEEN CENTRAL NORWAY REGIONAL HEATH AUTHORITY AND NTNU.	65	1	1	0	0	AMER MEDICAL ASSOC	CHICAGO	330 N WABASH AVE, STE 39300, CHICAGO, IL 60611-5885 USA	2574-3805	NA	JAMA NETW OPEN	JAMA NETW. OPEN	DEC	2019	2	12	E1918281	10.1001/JAMANETWORKOPEN.2019.18281	14	MEDICINE, GENERAL & INTERNAL	GENERAL & INTERNAL MEDICINE	KJ8TQ	ISI000512329100069	31880797	DOAJ GOLD, GREEN PUBLISHED	2020-03-18		NA	NA	NA	NA	NA	NA	NA	NA
J	LING Y;HUEBNER ES;HE YS;ZHONG MT	LING, YU; HUEBNER, E. SCOTT; HE, YU-SHU; ZHONG, MING-TIAN	THREE SUBTYPES OF INTERNALIZING AND EXTERNALIZING BEHAVIORS IN CHINESE ADOLESCENTS: RESULTS OF A LATENT CLASS ANALYSIS	APPLIED RESEARCH IN QUALITY OF LIFE	ENGLISH	ARTICLE	INTERNALIZING BEHAVIORS; EXTERNALIZING BEHAVIORS; LATENT CLASS ANALYSIS; ADOLESCENTS	DIFFICULTIES QUESTIONNAIRE SDQ; CONDUCT DISORDER; PSYCHIATRIC-DISORDERS; DEPRESSIVE SYMPTOMS; EMOTIONAL-PROBLEMS; COMMUNITY SAMPLE; STRENGTHS; COMORBIDITY; PREVALENCE; CHILDHOOD	USING LATENT CLASS ANALYSES (LCA), THE PRESENT STUDY AIMED TO TEST WHETHER MEANINGFUL SUBTYPES OF INTERNALIZING AND EXTERNALIZING BEHAVIORS COULD BE FOUND AMONG CHINESE COMMUNITY-BASED ADOLESCENTS. A TOTAL OF 5244 ADOLESCENTS, AGES 11-18 YEARS (M = 15.11, SD = 1.79) RECRUITED FROM 16 CHINESE MIDDLE SCHOOLS COMPLETED THE CHINESE VERSION OF THE STRENGTHS AND DIFFICULTIES QUESTIONNAIRE (SDQ-C). WE E…	[LING, YU; HE, YU-SHU] HUNAN AGR UNIV, COLL EDUC, CHANGSHA 410128, HUNAN, PEOPLES R CHINA.; [HUEBNER, E. SCOTT] UNIV SOUTH CAROLINA, DEPT PSYCHOL, COLUMBIA, SC 29208 USA.; [ZHONG, MING-TIAN] SOUTH CHINA NORMAL UNIV, CTR STUDIES PSYCHOL APPLICAT, GUANGZHOU 510631, GUANGDONG, PEOPLES R CHINA.	ZHONG, MT (REPRINT AUTHOR), SOUTH CHINA NORMAL UNIV, CTR STUDIES PSYCHOL APPLICAT, GUANGZHOU 510631, GUANGDONG, PEOPLES R CHINA.	ZHONGTOMORROW@SOHU.COM	NA	NA	49	2	2	1	12	SPRINGER	DORDRECHT	VAN GODEWIJCKSTRAAT 30, 3311 GZ DORDRECHT, NETHERLANDS	1871-2584	1871-2576	APPL RES QUAL LIFE	APPL. RES. QUAL. LIFE	DEC	2016	11	4	NA	10.1007/S11482-015-9438-3	12	SOCIAL SCIENCES, INTERDISCIPLINARY	SOCIAL SCIENCES - OTHER TOPICS	EF0RO	ISI000390033800015	NA	NA	2020-03-18		1309	1320	NA	NA	NA	NA	NA	NA
J	SHEN HY;MAGNUSSON C;RAI D;LUNDBERG M;LE-SCHERBAN F;DALMAN C;LEE BK	SHEN, HANYANG; MAGNUSSON, CECILIA; RAI, DHEERAJ; LUNDBERG, MICHAEL; LE-SCHERBAN, FELICE; DALMAN, CHRISTINA; LEE, BRIAN K.	ASSOCIATIONS OF PARENTAL DEPRESSION WITH CHILD SCHOOL PERFORMANCE AT AGE 16 YEARS IN SWEDEN	JAMA PSYCHIATRY	ENGLISH	ARTICLE	NA	MATERNAL POSTNATAL DEPRESSION; ACADEMIC-ACHIEVEMENT; OFFSPRING DEPRESSION; PATERNAL DEPRESSION; BEHAVIORAL-PROBLEMS; EMOTIONAL-PROBLEMS; ADOLESCENT BOYS; MENTAL-HEALTH; FOLLOW-UP; SYMPTOMS	IMPORTANCE DEPRESSION IS A COMMON CAUSE OF MORBIDITY AND DISABILITY WORLDWIDE. PARENTAL DEPRESSION IS ASSOCIATED WITH EARLY-LIFE CHILD NEURODEVELOPMENTAL, BEHAVIORAL, EMOTIONAL, MENTAL, AND SOCIAL PROBLEMS. MORE STUDIES ARE NEEDED TO EXPLORE THE LINK BETWEEN PARENTAL DEPRESSION AND LONG-TERM CHILD OUTCOMES. OBJECTIVE TO EXAMINE THE ASSOCIATIONS OF PARENTAL DEPRESSION WITH CHILD SCHOOL PERFORMANCE…	[SHEN, HANYANG; LE-SCHERBAN, FELICE; LEE, BRIAN K.] DREXEL UNIV, SCH PUBL HLTH, DEPT EPIDEMIOL & BIOSTAT, 3215 MARKET ST,MAIL STOP 1033, PHILADELPHIA, PA 19104 USA.; [MAGNUSSON, CECILIA; LUNDBERG, MICHAEL; DALMAN, CHRISTINA] KAROLINSKA INST, DEPT PUBL HLTH SCI, STOCKHOLM, SWEDEN.; [MAGNUSSON, CECILIA; LUNDBERG, MICHAEL; DALMAN, CHRISTINA] STOCKHOLM CTY COUNCIL, CTR EPIDEMIOL & COMMUNITY MED, STOC…	LEE, BK (REPRINT AUTHOR), DREXEL UNIV, SCH PUBL HLTH, DEPT EPIDEMIOL & BIOSTAT, 3215 MARKET ST,MAIL STOP 1033, PHILADELPHIA, PA 19104 USA.	BKLEE@DREXEL.EDU	SWEDISH RESEARCH COUNCILSWEDISH RESEARCH COUNCIL [2013-3070]	THIS WORK WAS FUNDED BY GRANT 2013-3070 FROM THE SWEDISH RESEARCH COUNCIL.	61	24	25	3	25	AMER MEDICAL ASSOC	CHICAGO	330 N WABASH AVE, STE 39300, CHICAGO, IL 60611-5885 USA	2168-622X	2168-6238	JAMA PSYCHIAT	JAMA PSYCHIATRY	MAR	2016	73	3	NA	10.1001/JAMAPSYCHIATRY.2015.2917	8	PSYCHIATRY	PSYCHIATRY	DF8NC	ISI000371613500011	26842307	BRONZE	2020-03-18		239	246	NA	RAI, DHEERAJ/0000-0002-7239-3523; MAGNUSSON, CECILIA/0000-0002-8567-6725	NA	NA	NA	NA
J	WALTON A;FLOURI E	WALTON, A.; FLOURI, E.	CONTEXTUAL RISK, MATERNAL PARENTING AND ADOLESCENT EXTERNALIZING BEHAVIOUR PROBLEMS: THE ROLE OF EMOTION REGULATION	CHILD CARE HEALTH AND DEVELOPMENT	ENGLISH	ARTICLE	ADVERSE LIFE EVENTS; EMOTION REGULATION; EXTERNALIZING BEHAVIOUR; MOTHERS' PARENTING	ADVERSE LIFE EVENTS; CHILDRENS EFFORTFUL CONTROL; DIFFICULTIES QUESTIONNAIRE; BONDING INSTRUMENT; PSYCHOLOGICAL CONTROL; RELATIONAL QUALITIES; CHINESE ADOLESCENTS; SOCIAL COMPETENCE; ETIOLOGIC FACTORS; MIDDLE CHILDHOOD	BACKGROUND THE OBJECTIVE OF THIS STUDY WAS TO TEST IF EMOTION REGULATION MEDIATES THE ASSOCIATION BETWEEN MOTHERS' PARENTING AND ADOLESCENTS' EXTERNALIZING BEHAVIOUR PROBLEMS (CONDUCT PROBLEMS AND HYPERACTIVITY). THE PARENTING DIMENSIONS WERE WARMTH, PSYCHOLOGICAL CONTROL AND BEHAVIOURAL CONTROL (MEASURED WITH KNOWLEDGE, MONITORING AND DISCIPLINE). ADJUSTMENT WAS MADE FOR CONTEXTUAL RISK (MEASURE…	[WALTON, A.; FLOURI, E.] UNIV LONDON, INST EDUC, DEPT PSYCHOL & HUMAN DEV, LONDON WC1H 0AA, ENGLAND.	FLOURI, E (REPRINT AUTHOR), UNIV LONDON, INST EDUC, DEPT PSYCHOL & HUMAN DEV, 25 WOBURN SQ, LONDON WC1H 0AA, ENGLAND.	E.FLOURI@IOE.AC.UK	BRITISH ACADEMY; ECONOMIC AND SOCIAL RESEARCH COUNCILECONOMIC & SOCIAL RESEARCH COUNCIL (ESRC); ECONOMIC AND SOCIAL RESEARCH COUNCILECONOMIC & SOCIAL RESEARCH COUNCIL (ESRC) [ES/F028083/1]	THE DATA USED IN THIS STUDY WERE COLLECTED BY THE FIRST AUTHOR FOR THE DISSERTATION SUBMITTED IN PARTIAL FULFILMENT OF THE REQUIREMENTS FOR THE DEGREE OF MSC IN CHILD DEVELOPMENT. THE SECOND AUTHOR SUPERVISED THIS RESEARCH. THE AUTHORS GRATEFULLY ACKNOWLEDGE RACHEL HODGINS AND CIARA MCEWEN, WHO HELPED COLLECT THE DATA; THE BRITISH ACADEMY AND THE ECONOMIC AND SOCIAL RESEARCH COUNCIL, FOR SUPPORTI…	56	20	20	2	38	WILEY	HOBOKEN	111 RIVER ST, HOBOKEN 07030-5774, NJ USA	0305-1862	1365-2214	CHILD CARE HLTH DEV	CHILD CARE HEALTH DEV.	MAR	2010	36	2	NA	10.1111/J.1365-2214.2009.01065.X	10	PSYCHOLOGY, DEVELOPMENTAL; PEDIATRICS	PSYCHOLOGY; PEDIATRICS	552RB	ISI000274310000014	20438475	NA	2020-03-18		275	284	NA	NA	NA	NA	NA	NA
J	DOAN SN;SON H;KIM LN	DOAN, STACEY N.; SON, HEIMI; KIM, LAWRENCE N.	MATERNAL AND PATERNAL EMOTIONAL CONTRIBUTIONS TO CHILDREN'S DISTRESS TOLERANCE: RELATIONS TO CHILD DEPRESSIVE SYMPTOMS	PSYCHIATRY RESEARCH	ENGLISH	ARTICLE	DISTRESS TOLERANCE; MATERNAL AND PATERNAL EMOTION REGULATION; DEPRESSION	INDIVIDUAL-DIFFERENCES; NEGATIVE EMOTION; ADOLESCENCE; GENDER; PSYCHOPATHOLOGY; SOCIALIZATION; ASSOCIATIONS; INTOLERANCE; DISORDERS; ANXIETY	IN RECENT YEARS, EMPIRICAL STUDIES HAVE SHOWN THAT THE INABILITY TO TOLERATE DISTRESS IS ASSOCIATED WITH A WIDE RANGE OF NEGATIVE OUTCOMES INCLUDING EATING ADDICTION, DRUG ABUSE, ALCOHOL USE, AND ANTISOCIAL BEHAVIOR IN ADULTS. HOWEVER, FEW STUDIES HAVE EXAMINED FAMILY CORRELATES OF THIS ABILITY IN CHILDREN. ALSO, PAST LITERATURE ON CHILD EMOTIONAL COMPETENCIES HAS MAINLY FOCUSED ON DOCUMENTING TH…	[DOAN, STACEY N.] CLAREMONT MCKENNA COLL, DEPT PSYCHOL, 850 COLUMBIA AVE, CLAREMONT, CA 91711 USA.; [SON, HEIMI] LESLEY UNIV, DEPT COUNSELING & PSYCHOL, CAMBRIDGE, MA USA.; [KIM, LAWRENCE N.] VIRGINIA TECH, DEPT PSYCHOL, BLACKSBURG, VA USA.	DOAN, SN (REPRINT AUTHOR), CLAREMONT MCKENNA COLL, DEPT PSYCHOL, 850 COLUMBIA AVE, CLAREMONT, CA 91711 USA.	SDOAN@CMC.EDU	NA	NA	44	0	0	1	16	ELSEVIER IRELAND LTD	CLARE	ELSEVIER HOUSE, BROOKVALE PLAZA, EAST PARK SHANNON, CO, CLARE, 00000, IRELAND	0165-1781	NA	PSYCHIAT RES	PSYCHIATRY RES.	SEP	2018	267	NA	NA	10.1016/J.PSYCHRES.2018.06.008	6	PSYCHIATRY	PSYCHIATRY	GV3GZ	ISI000445983700033	29935480	NA	2020-03-18		215	220	NA	DOAN, STACEY/0000-0003-3661-2175	NA	NA	NA	NA
J	CRANE NA;GORKA SM;GIEDGOWD GE;CONRAD M;LANGENECKER SA;MERMELSTEIN RJ;KASSELA JD	CRANE, NATANIA A.; GORKA, STEPHANIE M.; GIEDGOWD, GRACE E.; CONRAD, MEGAN; LANGENECKER, SCOTT A.; MERMELSTEIN, ROBIN J.; KASSELA, JON D.	ADOLESCENT'S RESPIRATORY SINUS ARRHYTHMIA IS ASSOCIATED WITH SMOKING RATE FIVE YEARS LATER	BIOLOGICAL PSYCHOLOGY	ENGLISH	ARTICLE	ADOLESCENCE; CIGARETTES; HEART RATE VARIABILITY (HRV); NICOTINE; RESPIRATORY SINUS ARRHYTHMIA (RSA); TOBACCO	HEART-RATE-VARIABILITY; CARDIAC VAGAL TONE; FAGERSTROM TOLERANCE QUESTIONNAIRE; HIGH-SCHOOL-STUDENTS; CIGARETTE-SMOKING; NICOTINE DEPENDENCE; NEUROVISCERAL INTEGRATION; PSYCHOSOCIAL PREDICTORS; PSYCHOLOGICAL STRESS; EMOTION REGULATION	INTRODUCTION: VULNERABILITY FACTORS LIKE RESPIRATORY SINUS ARRHYTHMIA (RSA) MAY HELP IDENTIFY ADOLESCENTS AT RISK FOR NICOTINE DEPENDENCE. WE EXAMINED IF RESTING RSA AND THE ACUTE EFFECTS OF SMOKING ON RSA WAS ASSOCIATED WITH CIGARETTE SMOKING FIVE YEARS LATER AMONG ADOLESCENTS AT HIGH RISK FOR SMOKING ESCALATION AND NICOTINE DEPENDENCE. METHODS: SIXTY-NINE ADOLESCENTS PARTICIPATED IN A BASELINE …	[CRANE, NATANIA A.; GORKA, STEPHANIE M.; GIEDGOWD, GRACE E.; CONRAD, MEGAN; LANGENECKER, SCOTT A.; MERMELSTEIN, ROBIN J.; KASSELA, JON D.] UNIV ILLINOIS, DEPT PSYCHOL, 1007 WEST HARRISON ST M-C 285, CHICAGO, IL 60607 USA.; [CRANE, NATANIA A.; MERMELSTEIN, ROBIN J.] UNIV ILLINOIS, INST HLTH RES & POLICY, 1747 WEST ROOSEVELT RD M-C 275, CHICAGO, IL 60608 USA.; [CRANE, NATANIA A.; LANGENECKER, SCOTT…	CRANE, NA (REPRINT AUTHOR), 1007 W HARRISON ST M-C 275, CHICAGO, IL 60607 USA.	NCRANE3@UIC.EDU	NATIONAL INSTITUTE ON DRUG ABUSE (NIDA)UNITED STATES DEPARTMENT OF HEALTH & HUMAN SERVICESNATIONAL INSTITUTES OF HEALTH (NIH) - USANIH NATIONAL INSTITUTE ON DRUG ABUSE (NIDA) [F31DA038388]; NATIONAL CANCER INSTITUTE (NCI)UNITED STATES DEPARTMENT OF HEALTH & HUMAN SERVICESNATIONAL INSTITUTES OF HEALTH (NIH) - USANIH NATIONAL CANCER INSTITUTE (NCI) [P01CA098262]	THIS PUBLICATION WAS FUNDED BY THE NATIONAL INSTITUTE ON DRUG ABUSE (NIDA) (F31DA038388, PI: NAC) AND THE NATIONAL CANCER INSTITUTE (NCI) (P01CA098262, PI: RM). ITS CONTENTS ARE SOLELY THE RESPONSIBILITY OF THE AUTHORS AND DO NOT NECESSARILY REPRESENT THE OFFICIAL VIEWS OF NIDA, NCI OR THE NATIONAL INSTITUTES OF HEALTH. WE THANK DR. KATHI DIVIAK AND DR. MERMELSTEIN'S GROUP FOR THEIR ASSISTANCE WI…	60	2	2	0	12	ELSEVIER SCIENCE BV	AMSTERDAM	PO BOX 211, 1000 AE AMSTERDAM, NETHERLANDS	0301-0511	1873-6246	BIOL PSYCHOL	BIOL. PSYCHOL.	JUL	2016	118	NA	NA	10.1016/J.BIOPSYCHO.2016.05.010	7	PSYCHOLOGY, BIOLOGICAL; BEHAVIORAL SCIENCES; PSYCHOLOGY; PSYCHOLOGY, EXPERIMENTAL	PSYCHOLOGY; BEHAVIORAL SCIENCES	DS3LD	ISI000380683600063	27235685	GREEN ACCEPTED	2020-03-18		107	113	NA	LANGENECKER, SCOTT/0000-0002-7932-5494; CRANE, NATANIA/0000-0003-0487-1404	LANGENECKER, SCOTT/F-3548-2012	NA	NA	NA
J	MARTIN K;WOO J;TIMMINS V;COLLINS J;ISLAM A;NEWTON D;GOLDSTEIN BI	MARTIN, KATHARINE; WOO, JULIA; TIMMINS, VANESSA; COLLINS, JORDAN; ISLAM, ALVI; NEWTON, DWIGHT; GOLDSTEIN, BENJAMIN I.	BINGE EATING AND EMOTIONAL EATING BEHAVIORS AMONG ADOLESCENTS AND YOUNG ADULTS WITH BIPOLAR DISORDER	JOURNAL OF AFFECTIVE DISORDERS	ENGLISH	ARTICLE	BIPOLAR DISORDER; ADOLESCENT; NUTRITION; DIET; BINGE EATING	BORDERLINE PERSONALITY-DISORDER; PHYSICAL-ACTIVITY; DIETARY PATTERNS; 2ND-GENERATION ANTIPSYCHOTICS; FOOD-INTAKE; CHILDREN; SCHIZOPHRENIA; RELIABILITY; DEPRESSION; QUALITY	BACKGROUND: THIS STUDY INVESTIGATES NUTRITIONAL BEHAVIOR AMONG ADOLESCENTS AND YOUNG ADULTS WITH BIPOLAR DISORDER (BP) IN COMPARISON TO THOSE WITHOUT HISTORY OF MAJOR PSYCHIATRIC DISORDER. METHODS: 131 PARTICIPANTS (82 BP, 49 CONTROLS) WITH A MEAN AGE OF 16.11 +/- 1.61 YEARS WERE INCLUDED. THE SELF-REPORTED QUICK WEIGHT, ACTIVITY, VARIETY & EXCESS (WAVE) SCREENER WAS USED TO ASSESS DIETARY HABITS…	[MARTIN, KATHARINE; WOO, JULIA; TIMMINS, VANESSA; COLLINS, JORDAN; ISLAM, ALVI; NEWTON, DWIGHT; GOLDSTEIN, BENJAMIN I.] SUNNYBROOK HLTH SCI CTR, CTR YOUTH BIPOLAR DISORDER, DEPT PSYCHIAT, 2075 BAYVIEW AVE, TORONTO, ON M4N 3M5, CANADA.	GOLDSTEIN, BI (REPRINT AUTHOR), SUNNYBROOK HLTH SCI CTR, CTR YOUTH BIPOLAR DISORDER, 2075 BAYVIEW AVE,ROOM FG53, TORONTO, ON M4N 3M5, CANADA.	BENJAMIN.GOLDSTEIN@SUNNYBROOK.CA	NA	NA	50	13	14	1	48	ELSEVIER SCIENCE BV	AMSTERDAM	PO BOX 211, 1000 AE AMSTERDAM, NETHERLANDS	0165-0327	1573-2517	J AFFECT DISORDERS	J. AFFECT. DISORD.	MAY	2016	195	NA	NA	10.1016/J.JAD.2016.02.030	8	CLINICAL NEUROLOGY; PSYCHIATRY	NEUROSCIENCES & NEUROLOGY; PSYCHIATRY	DF3PP	ISI000371257400011	26890288	NA	2020-03-18		88	95	NA	JOMORI, MANUELA M/0000-0003-2294-6692; TIMMINS, VANESSA/0000-0003-0661-7389	JOMORI, MANUELA M/M-4249-2013; GOLDSTEIN, BENJAMIN I/L-9004-2013	NA	NA	NA
J	KEMPPINEN K;RAITA-HASU J;TOIVONEN-FALCK A;KUMPULAINEN K;EBELING H;MOILANEN I;PAAVOLA L	KEMPPINEN, KAARINA; RAITA-HASU, JUTTA; TOIVONEN-FALCK, ARJA; KUMPULAINEN, KIRSTI; EBELING, HANNA; MOILANEN, IRMA; PAAVOLA, LEILA	EARLY MATERNAL SENSITIVITY AND CHILD BEHAVIOUR AT TODDLER AGE: DOES LOW MATERNAL SENSITIVITY HINDER IDENTIFICATION OF BEHAVIOURAL PROBLEMS?	JOURNAL OF REPRODUCTIVE AND INFANT PSYCHOLOGY	ENGLISH	ARTICLE	NA	MOTHER-INFANT INTERACTIONS; PSYCHOSOCIAL PROBLEMS; EMOTIONAL-PROBLEMS; EXTERNALIZING BEHAVIOR; DEPRESSIVE SYMPTOMS; ADOLESCENT MOTHERS; MIDDLE CHILDHOOD; YOUNG-CHILDREN; MENTAL-HEALTH; BIAS	IN OUR WELL-BABY CLINIC STUDY, WE INVESTIGATED HOW EARLY MATERNAL SENSITIVITY PREDICTED CHILD BEHAVIOUR TWO YEARS LATER. ON THE BASIS OF THE EARLY (6-8 WEEKS) MATERNAL SENSITIVITY (THE CARE-INDEX 1), 74 DYADS WERE DIVIDED INTO THE GROUPS 'GOOD ENOUGH' (73.0%), 'MODERATE PROBLEMS' (13.5%) AND 'AT RISK' (13.5%). AT CHILD AGE OF 24 MONTHS, THE MOTHER-CHILD INTERACTIVE STYLE WAS ASSESSED USING THE CA…	[KEMPPINEN, KAARINA; RAITA-HASU, JUTTA; TOIVONEN-FALCK, ARJA; KUMPULAINEN, KIRSTI] KUOPIO UNIV HOSP, UNIV KUOPIO, DEPT CHILD PSYCHIAT, KUOPIO 70211, FINLAND.; [EBELING, HANNA; MOILANEN, IRMA; PAAVOLA, LEILA] OULU UNIV, OULU, FINLAND.; [EBELING, HANNA; MOILANEN, IRMA] OULU UNIV HOSP, OULU, FINLAND.; [KEMPPINEN, KAARINA; RAITA-HASU, JUTTA; TOIVONEN-FALCK, ARJA; KUMPULAINEN, KIRSTI] KUOPIO UNIV HOSP…	KEMPPINEN, K (REPRINT AUTHOR), KUOPIO UNIV HOSP, POB 1777, KUOPIO 70211, FINLAND.	KAARINA.KEMPPINEN@KUH.FI	NA	NA	55	4	4	3	9	ROUTLEDGE JOURNALS, TAYLOR & FRANCIS LTD	ABINGDON	2-4 PARK SQUARE, MILTON PARK, ABINGDON OX14 4RN, OXON, ENGLAND	0264-6838	1469-672X	J REPROD INFANT PSYC	J. REPROD. INFANT PSYCHOL.	NOV	2007	25	4	NA	10.1080/02646830701692044	15	PSYCHOLOGY, MULTIDISCIPLINARY	PSYCHOLOGY	250RI	ISI000252317400003	NA	NA	2020-03-18		270	284	NA	NA	NA	NA	NA	NA
J	BROWN LS;WRIGHT J	BROWN, LS; WRIGHT, J	ATTACHMENT THEORY IN ADOLESCENCE AND ITS RELEVANCE TO DEVELOPMENTAL PSYCHOPATHOLOGY	CLINICAL PSYCHOLOGY & PSYCHOTHERAPY	ENGLISH	REVIEW	NA	INFANT-MOTHER ATTACHMENT; ADULT-ATTACHMENT; PSYCHIATRIC SYMPTOMATOLOGY; SEPARATION-INDIVIDUATION; CLINICAL IMPLICATIONS; EMOTION REGULATION; PEER COMPETENCE; EARNED-SECURITY; SELF-REPORT; REPRESENTATIONS	THE RELATIONSHIP BETWEEN THE QUALITY OF EARLY ATTACHMENT AND LATER PSYCHOLOGICAL ADAPTATION IS FREQUENTLY EMPHASIZED. TO DATE, THE SIGNIFICANCE OF ATTACHMENT DURING INFANCY AND ADULTHOOD HAS BEEN A CENTRAL FOCUS IN THE LITERATURE, WITH REMARKABLY LITTLE ATTENTION BEING GIVEN TO ADOLESCENCE. THE AIM OF THIS SELECTIVE REVIEW IS TO INTRODUCE AND CRITICALLY CONSIDER THE KEY CONCEPTS OF ATTACHMENT THE…	UNIV LONDON ST GEORGES HOSP, SW LONDON & ST GEORGES MENTAL HLTH NHS TRUST, CHILD & ADOLESCENT MENTAL HLTH SERV, LONDON SW17 0QT, ENGLAND.; TAVISTOCK CLIN, ADOLESCENT DEPT, NORTHGATE JR ADOLESCENT UNIT, LONDON NW3 5BA, ENGLAND.	BROWN, LS (REPRINT AUTHOR), UNIV LONDON ST GEORGES HOSP, SW LONDON & ST GEORGES MENTAL HLTH NHS TRUST, CHILD & ADOLESCENT MENTAL HLTH SERV, LONDON SW17 0QT, ENGLAND.	NA	NA	NA	124	25	26	1	28	JOHN WILEY & SONS LTD	W SUSSEX	BAFFINS LANE CHICHESTER, W SUSSEX PO19 1UD, ENGLAND	1063-3995	NA	CLIN PSYCHOL PSYCHOT	CLIN. PSYCHOL. PSYCHOTHER.	JAN-FEB	2001	8	1	NA	NA	18	PSYCHOLOGY, CLINICAL	PSYCHOLOGY	404AG	ISI000167074800002	NA	NA	2020-03-18		15	32	NA	NA	NA	NA	NA	NA
J	MORETTI MM;OBSUTH I;CRAIG SG;BARTOLO T	MORETTI, MARLENE M.; OBSUTH, INGRID; CRAIG, STEPHANIE G.; BARTOLO, TANIA	AN ATTACHMENT-BASED INTERVENTION FOR PARENTS OF ADOLESCENTS AT RISK: MECHANISMS OF CHANGE	ATTACHMENT & HUMAN DEVELOPMENT	ENGLISH	ARTICLE	PARENT-TEEN RELATIONSHIP; PARENTING PROGRAMS; ADOLESCENCE; ATTACHMENT-BASED INTERVENTION; BEHAVIOR PROBLEMS	VIDEO-FEEDBACK INTERVENTION; FAMILY-THERAPY; EMOTION REGULATION; SECURITY; CHILDREN; BEHAVIOR; DEPRESSION; SUPPORT; TRIAL	MECHANISMS THAT ACCOUNT FOR TREATMENT EFFECTS ARE POORLY UNDERSTOOD. THE CURRENT STUDY EXAMINED PROCESSES THAT MAY UNDERLIE TREATMENT OUTCOMES OF AN ATTACHMENT-BASED INTERVENTION (CONNECT) FOR PARENTS OF PRE-TEENS AND TEENS WITH SERIOUS BEHAVIOR PROBLEMS. PARENTS (N =540) IN A NON-RANDOMIZED TRIAL REPORTED ON THEIR TEEN'S FUNCTIONING PRIOR TO AND FOLLOWING TREATMENT. RESULTS CONFIRMED SIGNIFICANT…	[MORETTI, MARLENE M.; CRAIG, STEPHANIE G.; BARTOLO, TANIA] SIMON FRASER UNIV, DEPT PSYCHOL, BURNABY, BC V5A 1S6, CANADA.; [OBSUTH, INGRID] UNIV CAMBRIDGE, INST CRIMINOL, CAMBRIDGE CB3 9DT, ENGLAND.	MORETTI, MM (REPRINT AUTHOR), SIMON FRASER UNIV, DEPT PSYCHOL, BURNABY, BC V5A 1S6, CANADA.	MORETTI@SFU.CA	CANADIAN INSTITUTES OF HEALTH RESEARCHCANADIAN INSTITUTES OF HEALTH RESEARCH (CIHR) [54,020, 84567]	THIS RESEARCH WAS SUPPORTED BY GRANTS FROM THE CANADIAN INSTITUTES OF HEALTH RESEARCH [GRANT NUMBER 54,020], [GRANT NUMBER 84567].	61	24	24	1	24	ROUTLEDGE JOURNALS, TAYLOR & FRANCIS LTD	ABINGDON	2-4 PARK SQUARE, MILTON PARK, ABINGDON OX14 4RN, OXON, ENGLAND	1461-6734	1469-2988	ATTACH HUM DEV	ATTACH. HUM. DEV.	MAR 4	2015	17	2	NA	10.1080/14616734.2015.1006383	17	PSYCHOLOGY, DEVELOPMENTAL	PSYCHOLOGY	CF1MV	ISI000352311000002	25782460	NA	2020-03-18		119	135	NA	OBSUTH, INGRID/0000-0003-1690-1092	NA	SI	NA	NA
J	STEINHAUSEN HC;GAVEZ S;METZKE CW	STEINHAUSEN, HC; GAVEZ, S; METZKE, CW	PSYCHOSOCIAL CORRELATES, OUTCOME, AND STABILITY OF ABNORMAL ADOLESCENT EATING BEHAVIOR IN COMMUNITY SAMPLES OF YOUNG PEOPLE	INTERNATIONAL JOURNAL OF EATING DISORDERS	ENGLISH	ARTICLE	ABNORMAL ADOLESCENT EATING; EMOTIONAL PROBLEMS; BEHAVIORAL PROBLEMS	ANOREXIA-NERVOSA; DISORDERS; STRESS; WOMEN; ATTITUDES; BULIMIA; RISK	OBJECTIVE: THE CURRENT STUDY INVESTIGATED PSYCHOSOCIAL CORRELATES OF ABNORMAL ADOLESCENT EATING BEHAVIOR AT THREE TIMES DURING ADOLESCENCE AND YOUNG ADULTHOOD AND ITS ASSOCIATION WITH PSYCHIATRIC DIAGNOSIS IN YOUNG ADULTHOOD IN A COMMUNITY SAMPLE. METHOD: SIXTY-FOUR (10.5%) HIGH-RISK SUBJECTS (MEAN AGE 15 YEARS) WITH ABNORMAL EATING BEHAVIOR WERE IDENTIFIED AT TIME 1, ANOTHER 252 (16.9%) WERE IDE…	UNIV ZURICH, DEPT CHILD & ADOLESCENT PSYCHIAT, CH-8032 ZURICH, SWITZERLAND.	STEINHAUSEN, HC (REPRINT AUTHOR), UNIV ZURICH, DEPT CHILD & ADOLESCENT PSYCHIAT, NEUMUNSTERALLEE 9-POB, CH-8032 ZURICH, SWITZERLAND.	STEINH@KJPD.UNIZH.CH	NA	NA	32	32	34	0	11	JOHN WILEY & SONS INC	HOBOKEN	111 RIVER ST, HOBOKEN, NJ 07030 USA	0276-3478	NA	INT J EAT DISORDER	INT. J. EATING DISORD.	MAR	2005	37	2	NA	10.1002/EAT.20077	8	PSYCHOLOGY, CLINICAL; NUTRITION & DIETETICS; PSYCHIATRY; PSYCHOLOGY	PSYCHOLOGY; NUTRITION & DIETETICS; PSYCHIATRY	904HQ	ISI000227487100006	15732078	NA	2020-03-18		119	126	NA	NA	NA	NA	NA	NA
J	BLAINEY SH;RUMBALL F;MERCER L;EVANS LJ;BECK A	BLAINEY, SARAH H.; RUMBALL, FREYA; MERCER, LOUISE; EVANS, LAUREN JAYNE; BECK, ALISON	AN EVALUATION OF THE EFFECTIVENESS OF PSYCHOLOGICAL THERAPY IN REDUCING GENERAL PSYCHOLOGICAL DISTRESS FOR ADULTS WITH AUTISM SPECTRUM CONDITIONS AND COMORBID MENTAL HEALTH PROBLEMS	CLINICAL PSYCHOLOGY & PSYCHOTHERAPY	ENGLISH	ARTICLE	AUTISM SPECTRUM CONDITIONS; CORE-OM; PSYCHOLOGICAL THERAPY	COGNITIVE-BEHAVIORAL THERAPY; HIGH-FUNCTIONING AUTISM; RANDOMIZED CONTROLLED-TRIAL; EMOTION REGULATION; ASPERGER SYNDROME; DISORDERS; ANXIETY; ADOLESCENTS; CHILDREN; METAANALYSIS	OBJECTIVETO INVESTIGATE THE EFFECTIVENESS OF PSYCHOLOGICAL THERAPY IN REDUCING PSYCHOLOGICAL DISTRESS FOR ADULTS WITH AUTISM SPECTRUM CONDITIONS (ASC) AND CO-MORBID MENTAL HEALTH CONDITIONS IN ROUTINE CLINICAL PRACTICE. TO EXPLORE THE EFFECT OF INDIVIDUAL CHARACTERISTICS AND SERVICE FACTORS ON CHANGE IN GENERAL DISTRESS. METHODIN A SPECIALIST PSYCHOLOGICAL THERAPIES SERVICE FOR ADULTS WITH ASC, T…	[BLAINEY, SARAH H.] SOUTH LONDON & MAUDSLEY NHS FDN TRUST, NATL ADULT ADHD & AUTISM SERV, LONDON, ENGLAND.; [RUMBALL, FREYA] INST PSYCHIAT PSYCHOL & NEUROSCI, DEPT PSYCHOL, LONDON, ENGLAND.; [MERCER, LOUISE; EVANS, LAUREN JAYNE; BECK, ALISON] SOUTH LONDON & MAUDSLEY NHS FDN TRUST, MAUDSLEY HOSP, DEPT PSYCHOL & PSYCHOTHERAPY, LONDON, ENGLAND.; [BLAINEY, SARAH H.] KINGS COLL LONDON, INST PSYCHIAT P…	BLAINEY, SH (REPRINT AUTHOR), KINGS COLL LONDON, INST PSYCHIAT PSYCHOL & NEUROSCI, DEPT FORENS & NEURODEV SCI, LONDON, ENGLAND.	SARAH.BLAINEY@KCL.AC.UK	NA	NA	49	0	0	3	11	WILEY	HOBOKEN	111 RIVER ST, HOBOKEN 07030-5774, NJ USA	1063-3995	1099-0879	CLIN PSYCHOL PSYCHOT	CLIN. PSYCHOL. PSYCHOTHER.	NOV-DEC	2017	24	6	NA	10.1002/CPP.2108	11	PSYCHOLOGY, CLINICAL	PSYCHOLOGY	FQ0XC	ISI000418079300024	28748598	NA	2020-03-18		O1474	O1484	NA	BLAINEY, SARAH/0000-0002-9669-7644	NA	NA	NA	NA
J	REEB BT;WU EY;MARTIN MJ;GELARDI KL;CHAN SYS;CONGER KJ	REEB, BEN T.; WU, ED Y.; MARTIN, MONICA J.; GELARDI, KRISTINA L.; CHAN, SUT YEE SHIRLEY; CONGER, KATHERINE J.	LONG-TERM EFFECTS OF FATHERS' DEPRESSED MOOD ON YOUTH INTERNALIZING SYMPTOMS IN EARLY ADULTHOOD	JOURNAL OF RESEARCH ON ADOLESCENCE	ENGLISH	ARTICLE	NA	PATERNAL DEPRESSION; CHILD PSYCHOPATHOLOGY; MATERNAL DEPRESSION; PARENTAL DEPRESSION; PSYCHIATRIC-DISORDERS; SOCIOECONOMIC-STATUS; EMOTIONAL-PROBLEMS; BEHAVIOR PROBLEMS; MAJOR DEPRESSION; POSTNATAL-PERIOD	WHILE AN ACCUMULATING BODY OF RESEARCH HAS DOCUMENTED INCREASED RISK OF PSYCHOPATHOLOGY AMONG CHILDREN OF DEPRESSED FATHERS, MOST STUDIES HAVE USED CROSS-SECTIONAL DESIGN, AND LITTLE IS KNOWN ABOUT OFFSPRING OUTCOMES BEYOND CHILDHOOD. USING PROSPECTIVE DATA FROM A COMMUNITY SAMPLE (N=395), WE FOUND THAT PATERNAL DEPRESSIVE SYMPTOMS WHEN CHILDREN WERE IN EARLY ADOLESCENCE (AGE 13) PREDICTED OFFSPR…	[REEB, BEN T.; WU, ED Y.; MARTIN, MONICA J.; GELARDI, KRISTINA L.; CHAN, SUT YEE SHIRLEY; CONGER, KATHERINE J.] UNIV CALIF DAVIS, DAVIS, CA 95618 USA.	REEB, BT (REPRINT AUTHOR), UNIV CALIF DAVIS, DEPT HUMAN ECOL, FAMILY RES GRP, 202 COUSTEAU PL,SUITE 100, DAVIS, CA 95618 USA.	BTREEB@UCDAVIS.EDU	NATIONAL INSTITUTE OF CHILD HEALTH AND HUMAN DEVELOPMENTUNITED STATES DEPARTMENT OF HEALTH & HUMAN SERVICESNATIONAL INSTITUTES OF HEALTH (NIH) - USANIH EUNICE KENNEDY SHRIVER NATIONAL INSTITUTE OF CHILD HEALTH & HUMAN DEVELOPMENT (NICHD); NATIONAL INSTITUTE ON DRUG ABUSEUNITED STATES DEPARTMENT OF HEALTH & HUMAN SERVICESNATIONAL INSTITUTES OF HEALTH (NIH) - USANIH NATIONAL INSTITUTE ON DRUG ABUSE…	THIS RESEARCH IS CURRENTLY SUPPORTED BY GRANTS FROM THE NATIONAL INSTITUTE OF CHILD HEALTH AND HUMAN DEVELOPMENT, THE NATIONAL INSTITUTE ON DRUG ABUSE, AND THE NATIONAL INSTITUTE OF MENTAL HEALTH (HD047573, HD051746, AND MH051361). SUPPORT FOR EARLIER YEARS OF THE STUDY ALSO CAME FROM MULTIPLE SOURCES, INCLUDING THE NATIONAL INSTITUTE OF MENTAL HEALTH (MH00567, MH19734, MH43270, MH59355, MH62989,…	98	14	14	0	16	WILEY	HOBOKEN	111 RIVER ST, HOBOKEN 07030-5774, NJ USA	1050-8392	1532-7795	J RES ADOLESCENCE	J. RES. ADOLESC.	MAR	2015	25	1	NA	10.1111/JORA.12112	12	FAMILY STUDIES; PSYCHOLOGY, DEVELOPMENTAL	FAMILY STUDIES; PSYCHOLOGY	CC1SZ	ISI000350125300015	25750495	GREEN ACCEPTED	2020-03-18		151	162	NA	MARTIN, MONICA J./0000-0002-4429-1896	MARTIN, MONICA J./J-4902-2019	NA	NA	NA
J	RAMCHANDANI PG;HOTOPF M;SANDHU B;STEIN A	RAMCHANDANI, PG; HOTOPF, M; SANDHU, B; STEIN, A	THE EPIDEMIOLOGY OF RECURRENT ABDOMINAL PAIN FROM 2 TO 6 YEARS OF AGE: RESULTS OF A LARGE, POPULATION-BASED STUDY	PEDIATRICS	ENGLISH	ARTICLE	RECURRENT ABDOMINAL PAIN; CHILDREN; EPIDEMIOLOGY; ANXIETY; PARENTAL HEALTH	MATERNAL ANTENATAL ANXIETY; SOMATIC COMPLAINTS; BEHAVIOURAL/EMOTIONAL PROBLEMS; DIFFICULTIES QUESTIONNAIRE; PEDIATRIC-PATIENTS; CHILDREN; PARENTS; ADOLESCENTS; DEPRESSION; STRENGTHS	OBJECTIVE. RECURRENT ABDOMINAL PAIN (RAP) IS ONE OF THE MOST COMMON COMPLAINTS OF CHILDHOOD AND IS ASSOCIATED WITH SEVERAL ADVERSE OUTCOMES IN ADULTHOOD. FEW LARGE, POPULATION-BASED, LONGITUDINAL STUDIES HAVE BEEN CONDUCTED. THE PURPOSE OF THIS STUDY WAS TO INVESTIGATE THE PREVALENCE AND EPIDEMIOLOGIC FEATURES OF RAP THROUGH EARLY CHILDHOOD. DESIGN. WE REPORT FINDINGS FROM A LARGE, POPULATION-BAS…	UNIV OXFORD, SECT CHILD & ADOLESCENT PSYCHIAT, OXFORD, ENGLAND.; INST PSYCHIAT, DEPT PSYCHOL MED, LONDON SE5 8AF, ENGLAND.; BRISTOL ROYAL HOSP CHILDREN, BRISTOL, AVON, ENGLAND.; UNIV BRISTOL, DEPT COMMUNITY BASED MED, BRISTOL, AVON, ENGLAND.	RAMCHANDANI, PG (REPRINT AUTHOR), UNIV OXFORD, WARNEFORD HOSP, DEPT PSYCHIAT, MRCPSYCH, OXFORD OX3 7JX, ENGLAND.	PAUL.RAMCHANDANI@PSYCH.OX.AC.UK	WELLCOME TRUSTWELLCOME TRUST	NA	26	77	83	0	2	AMER ACAD PEDIATRICS	ELK GROVE VILLAGE	141 NORTH-WEST POINT BLVD,, ELK GROVE VILLAGE, IL 60007-1098 USA	0031-4005	1098-4275	PEDIATRICS	PEDIATRICS	JUL	2005	116	1	NA	10.1542/PEDS.2004-1854	5	PEDIATRICS	PEDIATRICS	941IC	ISI000230207500029	15995029	NA	2020-03-18		46	50	NA	RAMCHANDANI, PAUL/0000-0003-3646-2410; STEIN, ALAN/0000-0001-8207-2822; HOTOPF, MATTHEW/0000-0002-3980-4466	RAMCHANDANI, PAUL/O-5340-2014; HOTOPF, MATTHEW/E-4971-2010	NA	NA	NA
J	TOPITZES J;MERSKY JP;REYNOLDS AJ	TOPITZES, JAMES; MERSKY, JOSHUA P.; REYNOLDS, ARTHUR J.	CHILD MALTREATMENT AND ADULT CIGARETTE SMOKING: A LONG-TERM DEVELOPMENTAL MODEL	JOURNAL OF PEDIATRIC PSYCHOLOGY	ENGLISH	ARTICLE	BEHAVIORAL HEALTH; CHILD MALTREATMENT; CIGARETTE SMOKING; MEDIATION	SUBSTANCE USE; TOBACCO USE; LONGITUDINAL TRAJECTORIES; DEPRESSIVE SYMPTOMS; ADOLESCENT SMOKING; RISK-FACTORS; ABUSE; SCHOOL; EXPERIENCES; YOUTH	OBJECTIVE TO EXAMINE: (A) CHILD MALTREATMENT'S ASSOCIATION WITH YOUNG ADULT DAILY CIGARETTE SMOKING, (B) VARIATIONS IN THIS ASSOCIATION BY GENDER, AND (C) MEDIATORS OF THIS ASSOCIATION. METHODS FOR ALL STUDY PARTICIPANTS (N = 1,125, 94% AFRICAN AMERICAN), DATA FROM MULTIPLE SOURCES (E.G., CHILD WELFARE RECORDS) WERE COLLECTED PROSPECTIVELY AT CHILD, ADOLESCENT, AND YOUNG ADULT TIME POINTS. AUTHOR…	[TOPITZES, JAMES; MERSKY, JOSHUA P.] UNIV WISCONSIN, HELEN BADER SCH SOCIAL WELF, MILWAUKEE, WI 53201 USA.; [REYNOLDS, ARTHUR J.] UNIV MINNESOTA TWIN CITIES, INST CHILD DEV, ST PAUL, MN USA.	TOPITZES, J (REPRINT AUTHOR), UNIV WISCONSIN, HELEN BADER SCH SOCIAL WELF, ENDERIS 1057,POB 786, MILWAUKEE, WI 53201 USA.	TOPITZES@UWM.EDU	NICHD NIH HHSUNITED STATES DEPARTMENT OF HEALTH & HUMAN SERVICESNATIONAL INSTITUTES OF HEALTH (NIH) - USANIH EUNICE KENNEDY SHRIVER NATIONAL INSTITUTE OF CHILD HEALTH & HUMAN DEVELOPMENT (NICHD) [R01HD34294-06, R01 HD034294, R01 HD054702]	NA	71	49	50	0	8	OXFORD UNIV PRESS INC	CARY	JOURNALS DEPT, 2001 EVANS RD, CARY, NC 27513 USA	0146-8693	1465-735X	J PEDIATR PSYCHOL	J. PEDIATR. PSYCHOL.	JUN	2010	35	5	NA	10.1093/JPEPSY/JSP119	15	PSYCHOLOGY, DEVELOPMENTAL	PSYCHOLOGY	608VS	ISI000278614700005	19995869	GREEN PUBLISHED, BRONZE	2020-03-18		484	498	NA	TOPITZES, JAMES/0000-0002-2306-650X	NA	NA	NA	NA
J	DOPFNER M;PLUCK J;BERNER W;FEGERT JM;HUSS M;LENZ K;SCHMECK K;LEHMKUHL U;POUSTKA F;LEHMKUHL G	DOPFNER, M; PLUCK, J; BERNER, W; FEGERT, JM; HUSS, M; LENZ, K; SCHMECK, K; LEHMKUHL, U; POUSTKA, F; LEHMKUHL, G	BEHAVIORAL AND EMOTIONAL PROBLEMS IN CHILDREN AND ADOLESCENTS IN GERMANY. RESULTS OF A REPRESENTATIVE STUDY: AGE, GENDER AND RATER EFFECTS.	ZEITSCHRIFT FUR KINDER-UND JUGENDPSYCHIATRIE UND PSYCHOTHERAPIE	GERMAN	ARTICLE	BEHAVIORAL AND EMOTIONAL PROBLEMS; CHILDREN AND ADOLESCENTS; EPIDEMIOLOGY; CHILD BEHAVIOR CHECKLIST	PSYCHIATRIC-DISORDERS; FACTORIAL VALIDITY; CLINICAL-SAMPLE; PREVALENCE; RELIABILITY; COMMUNITY; CHECKLIST; EPIDEMIOLOGY; TEACHERS; PARENTS	BEHAVIORAL AND EMOTIONAL PROBLEMS IN CHILDREN AND ADOLESCENTS IN GERMANY RESULTS OF A REPRESENTATIVE STUDY: AGE, GENDER AND RATER EFFECTS. METHOD: A STUDY ON BEHAVIORAL AND EMOTIONAL PROBLEMS AND COMPETENCE IN CHILDREN AND ADOLESCENTS IN GERMANY (PAK-KID STUDY) IS DESCRIBED. IT IS THE FIRST NATIONWIDE REPRESENTATIVE SURVEY OF THIS KIND OF CHILDREN AND ADOLESCENTS AGED 4 TO 18 YEARS IN GERMANY. FO…	UNIV COLOGNE, KLIN & POLIKLIN PSYCHIAT & PSYCHOTHERAPIE KINDES, D-50931 COLOGNE, GERMANY.; UNIV FRANKFURT, KLIN PSYCHIAT & PSYCHOTHERAPIE KINDES & JUGENDALT, D-6000 FRANKFURT, GERMANY.; HUMBOLDT UNIV, KLINIKUM RUDOLF VIRCHOW, ABT PSYCHIAT NEUROL & PSYCHOTHERAPIE KINDES & JUG, BERLIN, GERMANY.	DOPFNER, M (REPRINT AUTHOR), UNIV COLOGNE, KLIN & POLIKLIN PSYCHIAT & PSYCHOTHERAPIE KINDES, ROBERT KOCH STR 10, D-50931 COLOGNE, GERMANY.	NA	NA	NA	47	78	79	0	11	VERLAG HANS HUBER	BERN 9	LANGGASS-STRASSE 76, CH-3000 BERN 9, SWITZERLAND	0301-6811	NA	Z KINDER JUG-PSYCH	Z. KINDER-UND JUGENDPSY. PSYCHOTHER.	DEC	1997	25	4	NA	NA	16	PSYCHIATRY	PSYCHIATRY	YL846	ISI000070999700004	9476342	NA	2020-03-18		218	233	NA	NA	NA	NA	NA	NA
J	WEINSTEIN SA;MERMELSTEIN R;SHIFTMAN S;FLAY B	WEINSTEIN, SALLY A.; MERMELSTEIN, ROBIN; SHIFTMAN, SAUL; FLAY, BRIAN	MOOD VARIABILITY AND CIGARETTE SMOKING ESCALATION AMONG ADOLESCENTS	PSYCHOLOGY OF ADDICTIVE BEHAVIORS	ENGLISH	ARTICLE	CIGARETTE SMOKING; ADOLESCENCE; MOODS; AFFECT REGULATION; ECOLOGICAL MOMENTARY ASSESSMENTS	NICOTINIC ACETYLCHOLINE-RECEPTORS; EMOTION-REGULATION; DEPRESSIVE SYMPTOMS; SUBSTANCE USE; BRAIN; PERSONALITY; EXPERIENCE; DEPENDENCE; CHILDHOOD; STABILITY	THE CURRENT STUDY EXAMINED HOW AFFECT DYSREGULATION, AS INDEXED VIA WITHIN-PERSON NEGATIVE MOOD VARIABILITY, RELATED TO LONGITUDINAL PATTERNS OF SMOKING AMONG ADOLESCENTS. STUDENTS IN THE 8TH AND 10TH GRADES (N = 517, 56% GIRLS) PROVIDED DATA ON CIGARETTE USE AT BASELINE, 6-, AND 12-MONTH WAVES AND PROVIDED ECOLOGICAL MOMENTARY ASSESSMENTS OF NEGATIVE MOODS VIA PALMTOP COMPUTERS FOR 1 WEEK AT EAC…	[WEINSTEIN, SALLY A.; MERMELSTEIN, ROBIN] UNIV ILLINOIS, DEPT PSYCHOL, CHICAGO, IL 60608 USA.; [WEINSTEIN, SALLY A.; MERMELSTEIN, ROBIN] UNIV ILLINOIS, INST HLTH RES & POLICY, CHICAGO, IL 60608 USA.; [SHIFTMAN, SAUL] UNIV PITTSBURGH, DEPT PSYCHOL, PITTSBURGH, PA 15260 USA.; [FLAY, BRIAN] OREGON STATE UNIV, DEPT PUBL HLTH, CORVALLIS, OR 97331 USA.	WEINSTEIN, SA (REPRINT AUTHOR), UNIV ILLINOIS, DEPT PSYCHOL, 1747 W ROOSEVELT RD,SUITE 558, CHICAGO, IL 60608 USA.	SWEINS3@UIC.EDU	NCI NIH HHSUNITED STATES DEPARTMENT OF HEALTH & HUMAN SERVICESNATIONAL INSTITUTES OF HEALTH (NIH) - USANIH NATIONAL CANCER INSTITUTE (NCI) [P01 CA098262, CA098262, R01 CA080266, CA80266, R01 CA080266-04, P01 CA098262-04]; NIDA NIH HHSUNITED STATES DEPARTMENT OF HEALTH & HUMAN SERVICESNATIONAL INSTITUTES OF HEALTH (NIH) - USANIH NATIONAL INSTITUTE ON DRUG ABUSE (NIDA) [T32 DA007293, T32 DA008293, …	NA	42	57	57	0	7	EDUCATIONAL PUBLISHING FOUNDATION-AMERICAN PSYCHOLOGICAL ASSOC	WASHINGTON	750 FIRST ST, NE, WASHINGTON, DC 20002-4242 USA	0893-164X	1939-1501	PSYCHOL ADDICT BEHAV	PSYCHOL. ADDICT. BEHAV.	DEC	2008	22	4	NA	10.1037/0893-164X.22.4.504	10	SUBSTANCE ABUSE; PSYCHOLOGY, MULTIDISCIPLINARY	SUBSTANCE ABUSE; PSYCHOLOGY	380JO	ISI000261462200005	19071975	GREEN ACCEPTED	2020-03-18		504	513	NA	FLAY, BRIAN/0000-0002-5209-2766	FLAY, BRIAN/A-8517-2008	NA	NA	NA
J	CHIN TC;RICKARD NS	CHIN, TANCHYUAN; RICKARD, NIKKI S.	EMOTION REGULATION STRATEGY MEDIATES BOTH POSITIVE AND NEGATIVE RELATIONSHIPS BETWEEN MUSIC USES AND WELL-BEING	PSYCHOLOGY OF MUSIC	ENGLISH	ARTICLE	EMOTION REGULATION; REAPPRAISAL; SUPPRESSION; MUSIC ENGAGEMENT; WELL-BEING	FORM MHC-SF; INDIVIDUAL-DIFFERENCES; EXPRESSIVE SUPPRESSION; EVERYDAY LIFE; HEALTH; SELF; QUESTIONNAIRE; CONSEQUENCES; ADOLESCENCE; PERSONALITY	THE MEDIATING EFFECTS OF EMOTION REGULATION (REAPPRAISAL AND SUPPRESSION) WERE EXAMINED IN THE RELATIONSHIP BETWEEN MUSIC ENGAGEMENT AND WELL-BEING. EMOTION REGULATION STRATEGIES (EMOTION REGULATION QUESTIONNAIRE; GROSS & JOHN, 2003) AND STYLES OF MUSIC ENGAGEMENT (MUSIC USE QUESTIONNAIRE; CHIN & RICKARD, 2012) WERE ASSESSED IN A LARGE DIVERSE SAMPLE OF 637 PARTICIPANTS. A BATTERY OF HEDONIC AND …	[CHIN, TANCHYUAN] UNIV MELBOURNE, MELBOURNE GRAD SCH EDUC, CTR POSIT PSYCHOL, PARKVILLE, VIC 3010, AUSTRALIA.; [CHIN, TANCHYUAN] MONASH UNIV, SCH PSYCHOL & PSYCHIAT, CLAYTON, VIC 3800, AUSTRALIA.; [RICKARD, NIKKI S.] MONASH UNIV, SCH PSYCHOL & PSYCHIAT, UNIT PSYCHOL MUS, CLAYTON, VIC 3800, AUSTRALIA.; [RICKARD, NIKKI S.] MONASH UNIV, SCH PSYCHOL & PSYCHIAT, UNIT RES METHODS & THEORY, CLAYTON, VIC…	CHIN, TC (REPRINT AUTHOR), UNIV MELBOURNE, MELBOURNE GRAD SCH EDUC, POSIT PSYCHOL MELBOURNE, PARKVILLE, VIC 3010, AUSTRALIA.	TANCHYUAN.CHIN@UNIMELB.EDU.AU	NA	NA	62	28	28	2	71	SAGE PUBLICATIONS INC	THOUSAND OAKS	2455 TELLER RD, THOUSAND OAKS, CA 91320 USA	0305-7356	1741-3087	PSYCHOL MUSIC	PSYCHOL. MUSIC	SEP	2014	42	5	NA	10.1177/0305735613489916	22	PSYCHOLOGY, EDUCATIONAL; PSYCHOLOGY, APPLIED; MUSIC; PSYCHOLOGY, EXPERIMENTAL	PSYCHOLOGY; MUSIC	AN6SV	ISI000340728400004	NA	NA	2020-03-18		692	713	NA	CHIN, TANCHYUAN/0000-0002-0147-852X	NA	NA	NA	NA
J	KWOK SYCL	KWOK, SYLVIA Y. C. L.	INTEGRATING POSITIVE PSYCHOLOGY AND ELEMENTS OF MUSIC THERAPY TO ALLEVIATE ADOLESCENT ANXIETY	RESEARCH ON SOCIAL WORK PRACTICE	ENGLISH	ARTICLE	ADOLESCENT ANXIETY; SUBJECTIVE HAPPINESS; HOPE; MUSIC THERAPY; EMOTIONAL COMPETENCE	RANDOMIZED CONTROLLED-TRIAL; EMOTIONAL INTELLIGENCE; MENTAL-HEALTH; SUBJECTIVE HAPPINESS; CHINESE ADOLESCENTS; LIFE SATISFACTION; HOSPITAL ANXIETY; DEPRESSION; HOPE; INTERVENTION	PURPOSE: INCORPORATING THE RESOURCE-ORIENTED MUSIC THERAPY FRAMEWORK, THE PRESENT STUDY AIMS TO EXAMINE THE EFFECTIVENESS OF A DESIGNED PROTOCOL, INTEGRATING POSITIVE PSYCHOLOGY, AND ELEMENTS OF MUSIC THERAPY, IN INCREASING THE SENSE OF HOPE AND ENHANCING EMOTIONAL COMPETENCE, HENCE DECREASING ANXIETY AND INCREASING SUBJECTIVE HAPPINESS OF THE ADOLESCENTS WITH ANXIETY SYMPTOMS. METHOD: ADOPTING A…	[KWOK, SYLVIA Y. C. L.] CITY UNIV HONG KONG, DEPT APPL SOCIAL SCI, KOWLOON, TAT CHEE AVE, HONG KONG, PEOPLES R CHINA.	KWOK, SYCL (REPRINT AUTHOR), CITY UNIV HONG KONG, DEPT APPL SOCIAL SCI, KOWLOON, TAT CHEE AVE, HONG KONG, PEOPLES R CHINA.	SCYCKWOK@CITYU.EDU.HK	GENERAL RESEARCH FUND OF THE RESEARCH GRANTS COUNCIL OF HONG KONG [142813]	THE AUTHOR DISCLOSED RECEIPT OF THE FOLLOWING FINANCIAL SUPPORT FOR THE RESEARCH, AUTHORSHIP, AND/OR PUBLICATION OF THIS ARTICLE: THIS STUDY WAS SUPPORTED BY THE GENERAL RESEARCH FUND OF THE RESEARCH GRANTS COUNCIL OF HONG KONG (RGC REFERENCE 142813).	80	0	0	34	38	SAGE PUBLICATIONS INC	THOUSAND OAKS	2455 TELLER RD, THOUSAND OAKS, CA 91320 USA	1049-7315	1552-7581	RES SOCIAL WORK PRAC	RES. SOC. WORK. PRACT.	SEP	2019	29	6	NA	10.1177/1049731518773423	14	SOCIAL WORK	SOCIAL WORK	IR5HI	ISI000481463200005	NA	NA	2020-03-18		663	676	NA	KWOK LAI, YUK CHING SYLVIA/0000-0002-4452-6819	NA	NA	NA	NA
J	HERBA CM;TREMBLAY RE;BOIVIN M;LIU XC;MONGEAU C;SEGUIN JR;COTE SM	HERBA, CATHERINE M.; TREMBLAY, RICHARD E.; BOIVIN, MICHEL; LIU, XUECHENG; MONGEAU, CHANTAL; SEGUIN, JEAN R.; COTE, SYLVANA M.	MATERNAL DEPRESSIVE SYMPTOMS AND CHILDREN'S EMOTIONAL PROBLEMS CAN EARLY CHILD CARE HELP CHILDREN OF DEPRESSED MOTHERS?	JAMA PSYCHIATRY	ENGLISH	ARTICLE	NA	NONMATERNAL CARE; ADOLESCENT DEPRESSION; PHYSICAL AGGRESSION; GLOBAL BURDEN; RISK-FACTORS; 1ST YEAR; BEHAVIOR; PARENTS; ASSOCIATION; OUTCOMES	IMPORTANCE MATERNAL DEPRESSION IS A MAJOR RISK FACTOR FOR THE DEVELOPMENT OF CHILDREN'S MENTAL HEALTH PROBLEMS. NO POPULATION-BASED STUDY TO DATE HAS EXAMINED WHETHER EARLY CHILD CARE SPANNING THE FULL PRESCHOOL PERIOD FROM INFANCY ONWARD IS PROTECTIVE FOR CHILDREN OF DEPRESSED MOTHERS. OBJECTIVE TO EXAMINE WHETHER EARLY CHILD CARE MODERATES ASSOCIATIONS BETWEEN MATERNAL DEPRESSIVE SYMPTOMS (MDSS…	[HERBA, CATHERINE M.] UNIV QUEBEC, DEPT PSYCHOL, MONTREAL, PQ H3C 3P8, CANADA.	HERBA, CM (REPRINT AUTHOR), UNIV QUEBEC, DEPT PSYCHOL, CASE POSTALE 8888,SUCCURSALE CTR VILLE, MONTREAL, PQ H3C 3P8, CANADA.	HERBA.CATHERINE@UQAM.CA	QUEBEC GOVERNMENT'S MINISTRY OF HEALTH; FONDS POUR LA RECHERCHE EN SANTE DU QUEBECFONDS DE LA RECHERCHE EN SANTE DU QUEBEC; FONDS QUEBECOIS DE LA RECHERCHE SUR LA SOCIETE ET LA CULTUREFQRNT; CANADA'S SOCIAL SCIENCE AND HUMANITIES RESEARCH COUNCIL; CANADIAN INSTITUTES FOR HEALTH RESEARCHCANADIAN INSTITUTES OF HEALTH RESEARCH (CIHR); CENTRE DE RECHERCHE DU CENTRE HOSPITALIER UNIVERSITAIRE SAINTE-JU…	THIS RESEARCH WAS SUPPORTED BY THE QUEBEC GOVERNMENT'S MINISTRY OF HEALTH, THE FONDS POUR LA RECHERCHE EN SANTE DU QUEBEC, THE FONDS QUEBECOIS DE LA RECHERCHE SUR LA SOCIETE ET LA CULTURE, CANADA'S SOCIAL SCIENCE AND HUMANITIES RESEARCH COUNCIL, THE CANADIAN INSTITUTES FOR HEALTH RESEARCH, CENTRE DE RECHERCHE DU CENTRE HOSPITALIER UNIVERSITAIRE SAINTE-JUSTINE, AND THE UNIVERSITY OF MONTREAL.	63	33	33	0	41	AMER MEDICAL ASSOC	CHICAGO	330 N WABASH AVE, STE 39300, CHICAGO, IL 60611-5885 USA	2168-622X	2168-6238	JAMA PSYCHIAT	JAMA PSYCHIATRY	AUG	2013	70	8	NA	10.1001/JAMAPSYCHIATRY.2013.1361	9	PSYCHIATRY	PSYCHIATRY	197EW	ISI000322833600009	23784556	BRONZE	2020-03-18		830	838	NA	COTE, SYLVANA M./0000-0001-7944-0647; SEGUIN, JEAN R./0000-0003-3359-6202; BOIVIN, MICHEL/0000-0001-8621-9844	COTE, SYLVANA M./T-4600-2019; COTE, SILVANA MARIA/O-1356-2014; TREMBLAY, RICHARD/O-1360-2014; SEGUIN, JEAN R./B-5349-2008; BOIVIN, MICHEL/J-3652-2013	NA	NA	NA
J	DIRKS MA;PERSRAM R;RECCHIA HE;HOWE N	DIRKS, MELANIE A.; PERSRAM, RYAN; RECCHIA, HOLLY E.; HOWE, NINA	SIBLING RELATIONSHIPS AS SOURCES OF RISK AND RESILIENCE IN THE DEVELOPMENT AND MAINTENANCE OF INTERNALIZING AND EXTERNALIZING PROBLEMS DURING CHILDHOOD AND ADOLESCENCE	CLINICAL PSYCHOLOGY REVIEW	ENGLISH	ARTICLE	SIBLING RELATIONSHIPS; CONFLICT; INTERNALIZING SYMPTOMS; EXTERNALIZING SYMPTOMS	PARENTAL DIFFERENTIAL TREATMENT; PRESCHOOL DISRUPTIVE BEHAVIOR; RELATIONSHIP QUALITY; MIDDLE CHILDHOOD; EMOTION REGULATION; LONGITUDINAL ASSOCIATIONS; ANTISOCIAL-BEHAVIOR; CONDUCT PROBLEMS; FAMILY CONTEXTS; YOUNG-CHILDREN	SIBLING RELATIONSHIPS ARE A UNIQUE AND POWERFUL CONTEXT FOR CHILDREN'S DEVELOPMENT, CHARACTERIZED BY STRONG POSITIVE FEATURES, SUCH AS WARMTH AND INTIMACY, AS WELL AS NEGATIVE QUALITIES LIKE INTENSE, POTENTIALLY DESTRUCTIVE CONFLICT. FOR THESE REASONS, SIBLING INTERACTIONS MAY BE BOTH A RISK AND A PROTECTIVE FACTOR FOR THE DEVELOPMENT AND MAINTENANCE OF EMOTIONAL AND BEHAVIORAL DYSFUNCTION. WE RE…	[DIRKS, MELANIE A.] MCGILL UNIV, DEPT PSYCHOL, MONTREAL, PQ H3A 1B1, CANADA.; [PERSRAM, RYAN; RECCHIA, HOLLY E.; HOWE, NINA] CONCORDIA UNIV, DEPT EDUC, MONTREAL, PQ H3G 1M8, CANADA.	DIRKS, MA (REPRINT AUTHOR), MCGILL UNIV, DEPT PSYCHOL, 1205 DR PENFIELD AVE, MONTREAL, PQ H3A 1B1, CANADA.	MELANIE.DIRKS@MCGILL.CA; R.PERS@EDUCATION.CONCORDIA.EDU; HRECCHIA@EDUCATION.CONCORDIA.CA; NINA.HOWE@EDUCATION.CONCORDIA.CA	NA	NA	143	23	24	1	57	PERGAMON-ELSEVIER SCIENCE LTD	OXFORD	THE BOULEVARD, LANGFORD LANE, KIDLINGTON, OXFORD OX5 1GB, ENGLAND	0272-7358	1873-7811	CLIN PSYCHOL REV	CLIN. PSYCHOL. REV.	DEC	2015	42	NA	NA	10.1016/J.CPR.2015.07.003	11	PSYCHOLOGY, CLINICAL	PSYCHOLOGY	CZ0GN	ISI000366783200011	26254557	NA	2020-03-18		145	155	NA	DIRKS, MELANIE/0000-0003-2729-4611; PERSRAM, RYAN J./0000-0002-4952-0985	NA	NA	NA	NA
J	RAFFAELLI M;CROCKETT LJ;SHEN YL	RAFFAELLI, M; CROCKETT, LJ; SHEN, YL	DEVELOPMENTAL STABILITY AND CHANGE IN SELF-REGULATION FROM CHILDHOOD TO ADOLESCENCE	JOURNAL OF GENETIC PSYCHOLOGY	ENGLISH	ARTICLE	INDIVIDUAL DIFFERENCES; LONGITUDINAL RESEARCH; SELF-REGULATION DEVELOPMENT	EMOTION REGULATION; BEHAVIOR PROBLEMS; LIFE-SPAN; PERSONALITY; TEMPERAMENT; CHILDREN; PERSPECTIVE; CONSISTENCY; ANTECEDENTS; ORIGINS	THE AUTHORS EXAMINED THE DEVELOPMENTAL COURSE OF SELF-REGULATION IN A COHORT OF CHILDREN FROM THE NATIONAL LONGITUDINAL SURVEY OF YOUTH. THE LONGITUDINAL SAMPLE INCLUDED 646 CHILDREN (48% GIRLS; 52% BOYS; 36.2% BLACK, 23.4% HISPANIC, 40.4% WHITE) WHO WERE 4 TO 5 YEARS OLD IN 1986 AND WHO WERE FOLLOWED UP AT AGES 8 TO 9 AND AGES 12 TO 13. LEVELS OF SELF-REGULATION (ASSESSED WITH 12 MATERNAL-REPORT…	UNIV NEBRASKA, DEPT PSYCHOL, LINCOLN, NE 68588 USA.; UNIV NEBRASKA, INST ETH STUDIES, LINCOLN, NE 68588 USA.	RAFFAELLI, M (REPRINT AUTHOR), UNIV NEBRASKA, DEPT PSYCHOL, 238 BURNETT HALL, LINCOLN, NE 68588 USA.	MRAFFAELLI1@UNL.EDU	NIMH NIH HHSUNITED STATES DEPARTMENT OF HEALTH & HUMAN SERVICESNATIONAL INSTITUTES OF HEALTH (NIH) - USANIH NATIONAL INSTITUTE OF MENTAL HEALTH (NIMH) [R01-MH62977]	NA	49	152	157	0	35	HELDREF PUBLICATIONS	WASHINGTON	1319 EIGHTEENTH ST NW, WASHINGTON, DC 20036-1802 USA	0022-1325	NA	J GENET PSYCHOL	J. GENET. PSYCHOL.	MAR	2005	166	1	NA	10.3200/GNTP.166.1.54-76	22	PSYCHOLOGY, DEVELOPMENTAL; PSYCHOLOGY; PSYCHOLOGY, MULTIDISCIPLINARY	PSYCHOLOGY	906TG	ISI000227665600004	15782678	GREEN PUBLISHED	2020-03-18		54	75	NA	NA	NA	NA	NA	NA
J	CORMACK KFM;BROWN AC;HASTINGS RP	CORMACK, KFM; BROWN, AC; HASTINGS, RP	BEHAVIOURAL AND EMOTIONAL DIFFICULTIES IN STUDENTS ATTENDING SCHOOLS FOR CHILDREN AND ADOLESCENTS WITH SEVERE INTELLECTUAL DISABILITY	JOURNAL OF INTELLECTUAL DISABILITY RESEARCH	ENGLISH	ARTICLE	ADOLESCENTS; BEHAVIOURAL DIFFICULTIES; CHILDREN; EMOTIONAL DIFFICULTIES; SCHOOLS	POPULATION PREVALENCE; PSYCHOPATHOLOGY	BACKGROUND FOR SEVERAL DECADES. RESEARCHERS AND CLINICIANS HAVE BEEN AWARE OF AN INCREASED PREVALENCE OF PSYCHIATRIC DISORDER IN CHILDREN WITH INTELLECTUAL DISABILITY. HOWEVER, THERE ARE FEW RESEARCH STUDIES EXPLORING THIS ISSUE. METHODS THE PARENTS OF 123 CHILDREN ATTENDING SCHOOLS FOR CHILDREN WITH 'SEVERE LEARNING DIFFICULTIES' COMPLETED THE DEVELOPMENTAL BEHAVIOUR CHECKLIST (DBC) IN ORDER TO …	UNIV SOUTHAMPTON, DEPT PSYCHOL, CTR RES PSYCHOL DEV, SOUTHAMPTON SO17 1BJ, HANTS, ENGLAND.; UNIV SOUTHAMPTON, DEPT PSYCHOL, SOUTHAMPTON SO17 1BJ, HANTS, ENGLAND.; SOUTHAMPTON COMMUNITY HLTH SERV NHS TRUST, SEVERE CHALLENGING BEHAV SERV, SOUTHAMPTON, HANTS, ENGLAND.	HASTINGS, RP (REPRINT AUTHOR), UNIV SOUTHAMPTON, DEPT PSYCHOL, CTR RES PSYCHOL DEV, HIGHFIELD, SOUTHAMPTON SO17 1BJ, HANTS, ENGLAND.	NA	NA	NA	7	55	55	0	4	BLACKWELL SCIENCE LTD	OXFORD	P O BOX 88, OSNEY MEAD, OXFORD OX2 0NE, OXON, ENGLAND	0964-2633	NA	J INTELL DISABIL RES	J. INTELL. DISABIL. RES.	APR	2000	44	NA	NA	10.1046/J.1365-2788.2000.00251.X	6	EDUCATION, SPECIAL; GENETICS & HEREDITY; CLINICAL NEUROLOGY; PSYCHIATRY; REHABILITATION	EDUCATION & EDUCATIONAL RESEARCH; GENETICS & HEREDITY; NEUROSCIENCES & NEUROLOGY; PSYCHIATRY; REHABILITATION	326TH	ISI000087751400003	10898375	NA	2020-03-18		124	129	NA	HASTINGS, RICHARD P/0000-0002-0495-8270	HASTINGS, RICHARD P/D-9657-2013	NA	NA	NA
J	COLE CE;ZAPP DJ;FETTIG NB;PEREZ-EDGAR K	COLE, CLAIRE E.; ZAPP, DANIEL J.; FETTIG, NICOLE B.; PEREZ-EDGAR, KORALY	IMPACT OF ATTENTION BIASES TO THREAT AND EFFORTFUL CONTROL ON INDIVIDUAL VARIATIONS IN NEGATIVE AFFECT AND SOCIAL WITHDRAWAL IN VERY YOUNG CHILDREN	JOURNAL OF EXPERIMENTAL CHILD PSYCHOLOGY	ENGLISH	ARTICLE	SOCIAL WITHDRAWAL; TEMPERAMENT; ATTENTION BIAS; DOT-PROBE; ANXIETY; NEGATIVE AFFECT; EFFORTFUL CONTROL	GENERALIZED ANXIETY DISORDER; BEHAVIORAL-INHIBITION; SELECTIVE ATTENTION; EMOTION REGULATION; PEDIATRIC ANXIETY; RELEVANT STIMULI; TEMPERAMENT; FACES; ADOLESCENTS; CHILDHOOD	EARLY TEMPERAMENTAL SENSITIVITY MAY FORM THE BASIS FOR THE LATER DEVELOPMENT OF SOCIOEMOTIONAL MALADJUSTMENT. IN PARTICULAR, TEMPERAMENTAL NEGATIVE AFFECT PLACES CHILDREN AT RISK FOR THE DEVELOPMENT OF ANXIETY. HOWEVER, NOT ALL CHILDREN WHO SHOW NEGATIVE AFFECT GO ON TO DEVELOP ANXIETY OR EXTREME SOCIAL WITHDRAWAL. RECENT RESEARCH INDICATES THAT REACTIVE CONTROL, IN THE FORM OF ATTENTION TO THREA…	[COLE, CLAIRE E.; ZAPP, DANIEL J.; FETTIG, NICOLE B.] GEORGE MASON UNIV, DEPT PSYCHOL, FAIRFAX, VA 22030 USA.; [PEREZ-EDGAR, KORALY] PENN STATE UNIV, DEPT PSYCHOL, UNIVERSITY PK, PA 16801 USA.	COLE, CE (REPRINT AUTHOR), GEORGE MASON UNIV, DEPT PSYCHOL, FAIRFAX, VA 22030 USA.	CLAIRE.COLE@GMAIL.COM	NATIONAL INSTITUTES OF HEALTHUNITED STATES DEPARTMENT OF HEALTH & HUMAN SERVICESNATIONAL INSTITUTES OF HEALTH (NIH) - USA [MH073569, MH094633]	SUPPORT FOR MANUSCRIPT PREPARATION WAS PROVIDED BY GRANTS FROM THE NATIONAL INSTITUTES OF HEALTH TO KORALY PEREZ-EDGAR (MH073569 AND MH094633).	61	14	14	2	46	ELSEVIER SCIENCE INC	NEW YORK	360 PARK AVE SOUTH, NEW YORK, NY 10010-1710 USA	0022-0965	1096-0457	J EXP CHILD PSYCHOL	J. EXP. CHILD PSYCHOL.	JAN	2016	141	NA	NA	10.1016/J.JECP.2015.09.012	12	PSYCHOLOGY, DEVELOPMENTAL; PSYCHOLOGY, EXPERIMENTAL	PSYCHOLOGY	CW3HH	ISI000364882100014	26477597	GREEN ACCEPTED	2020-03-18		210	221	NA	PEREZ-EDGAR, KORALY/0000-0003-4051-9563	PEREZ-EDGAR, KORALY/H-7365-2019	NA	NA	NA
J	LACASA F;MITJAVILA M;OCHOA S;BALLUERKA N	LACASA, FERNANDO; MITJAVILA, MERCE; OCHOA, SUSANA; BALLUERKA, NEKANE	THE RELATIONSHIP BETWEEN ATTACHMENT STYLES AND INTERNALIZING OR EXTERNALIZING SYMPTOMS IN CLINICAL AND NONCLINICAL ADOLESCENTS	ANALES DE PSICOLOGIA	ENGLISH	ARTICLE	ATTACHMENT STYLE; ADOLESCENCE; INTERNALIZING SYMPTOMS; EXTERNALIZING SYMPTOMS	SPANISH ADOLESCENTS; EMOTION REGULATION; PSYCHOPATHOLOGY; ANXIETY; DEPRESSION; STRATEGIES; DISORDERS; MALTREATMENT; CHILDHOOD; MODELS	STUDIES REGARDING THE RELATIONSHIP BETWEEN ATTACHMENT AND PSYCHOPATHOLOGY DURING ADOLESCENCE HAVE BEEN PERFORMED SEPARATELY FOR CLINICAL AND NONCLINICAL ADOLESCENTS AND HAVE USED DIFFERENT ASSESSMENT MEASURES, WHICH TOGETHER MIGHT PRODUCE A METHODOLOGICAL BIAS THAT INCREASES THE ASSOCIATION BETWEEN ATTACHMENT AND PSYCHOPATHOLOGY. WITH THE AIM OF AVOIDING THIS BIAS, THE PRESENT STUDY USED IDENTICA…	[LACASA, FERNANDO] UNIV BARCELONA, DEPT PERSONAL EVALUAT & PSYCHOL TREATMENT, PSYCHIAT & PSYCHOL SERV, HOSP ST JOAN DE DEU BARCELONA, E-08007 BARCELONA, SPAIN.; [MITJAVILA, MERCE] AUTONOMOUS UNIV BARCELONA, DEPT CLIN & HLTH PSYCHOL, E-08193 BARCELONA, SPAIN.; [OCHOA, SUSANA] CIBERSAM, RES UNIT, PARC SANITARI ST JOAN DE DEU, MADRID, SPAIN.; [BALLUERKA, NEKANE] UNIV BASQUE COUNTRY UPV EHU, DEPT MET…	LACASA, F (REPRINT AUTHOR), HOSP ST JOAN DEU BARCELONA, PSYCHIAT & PSYCHOL SERV, PASSEIG ST JOAN DE DEU 2, BARCELONA 08950, SPAIN.	FLACASA@HSJDBCN.ORG	NA	NA	45	7	7	0	42	UNIV MURCIA	MURCIA	SOC ESPANOLA HISTORIA AGRARIA, CAMPUS ESPINARDO, MURCIA, 30100, SPAIN	0212-9728	1695-2294	AN PSICOL-SPAIN	AN. PSICOL.	MAY	2015	31	2	NA	10.6018/ANALESPS.31.2.169711	11	PSYCHOLOGY; PSYCHOLOGY, MULTIDISCIPLINARY	PSYCHOLOGY	CF0QG	ISI000352248700005	NA	DOAJ GOLD, GREEN PUBLISHED	2020-03-18		422	432	NA	BALLUERKA, NEKANE/0000-0002-1537-393X; OCHOA, "S./0000-0001-6792-1080; MITJAVILA, MERCE/0000-0003-2390-3774	BALLUERKA, NEKANE/C-8922-2011; OCHOA, "S./E-7362-2015; MITJAVILA, MERCE/L-3760-2014	NA	NA	NA
J	CLOITRE M;STOVALL-MCCLOUGH C;ZORBAS P;CHARUVASTRA A	CLOITRE, MARYLENE; STOVALL-MCCLOUGH, CHASE; ZORBAS, PATTY; CHARUVASTRA, ANTHONY	ATTACHMENT ORGANIZATION, EMOTION REGULATION, AND EXPECTATIONS OF SUPPORT IN A CLINICAL SAMPLE OF WOMEN WITH CHILDHOOD ABUSE HISTORIES	JOURNAL OF TRAUMATIC STRESS	ENGLISH	ARTICLE	NA	POSTTRAUMATIC-STRESS-DISORDER; PSYCHIATRIC SYMPTOMATOLOGY; PERSONALITY-DISORDER; SOCIAL SUPPORT; SELF; PTSD; CLASSIFICATION; PSYCHOTHERAPY; ADOLESCENTS; INTERVIEW	DESPITE THE CONSISTENT DOCUMENTATION OF AN ASSOCIATION BETWEEN COMPROMISED ATTACHMENT AND CLINICAL DISORDERS, THERE ARE FEW EMPIRICAL STUDIES EXPLORING FACTORS THAT MAY MEDIATE THIS RELATIONSHIP. THIS STUDY EVALUATED THE POTENTIAL ROLES OF EMOTION REGULATION AND SOCIAL SUPPORT EXPECTATIONS IN LINKING ADULT ATTACHMENT CLASSIFICATION AND PSYCHIATRIC IMPAIRMENT IN 109 WOMEN WITH A HISTORY OF CHILDHO…	[CLOITRE, MARYLENE] NYU, CTR CHILD STUDY, INST TRAUMA & RESILIENCE, DEPT PSYCHIAT,MED COLL, NEW YORK, NY 10016 USA.	CLOITRE, M (REPRINT AUTHOR), NYU, CTR CHILD STUDY, INST TRAUMA & RESILIENCE, DEPT PSYCHIAT,MED COLL, 215 LEXINGTON AVE, NEW YORK, NY 10016 USA.	MARYLENE.CLOITRE@NYUMC.ORG	NA	NA	40	67	67	0	23	WILEY	HOBOKEN	111 RIVER ST, HOBOKEN 07030-5774, NJ USA	0894-9867	1573-6598	J TRAUMA STRESS	J. TRAUMA STRESS	JUN	2008	21	3	NA	10.1002/JTS.20339	8	PSYCHOLOGY, CLINICAL; PSYCHIATRY	PSYCHOLOGY; PSYCHIATRY	317SF	ISI000257039300004	18553408	NA	2020-03-18		282	289	NA	NA	NA	NA	NA	NA
J	HELENIAK C;JENNESS JL;VANDER STOEP A;MCCAULEY E;MCLAUGHLIN KA	HELENIAK, CHARLOTTE; JENNESS, JESSICA L.; VANDER STOEP, ANN; MCCAULEY, ELIZABETH; MCLAUGHLIN, KATIE A.	CHILDHOOD MALTREATMENT EXPOSURE AND DISRUPTIONS IN EMOTION REGULATION: A TRANSDIAGNOSTIC PATHWAY TO ADOLESCENT INTERNALIZING AND EXTERNALIZING PSYCHOPATHOLOGY	COGNITIVE THERAPY AND RESEARCH	ENGLISH	ARTICLE	EMOTION REGULATION; EMOTIONAL REACTIVITY; RUMINATION; RESPONSES TO DISTRESS; CHILD MALTREATMENT; ADOLESCENCE; INTERNALIZING; EXTERNALIZING	STRESSFUL LIFE EVENTS; CHILDRENS NEGATIVE EMOTIONS; BEHAVIOR RATING INVENTORY; DEPRESSIVE SYMPTOMS; PSYCHIATRIC-DISORDERS; SEXUAL-ABUSE; PHYSICAL MALTREATMENT; INITIAL RELIABILITY; ANXIETY DISORDERS; MENTAL-DISORDERS	CHILD MALTREATMENT IS A ROBUST RISK FACTOR FOR INTERNALIZING AND EXTERNALIZING PSYCHOPATHOLOGY IN CHILDREN AND ADOLESCENTS. WE EXAMINED THE ROLE OF DISRUPTIONS IN EMOTION REGULATION PROCESSES AS A DEVELOPMENTAL MECHANISM LINKING CHILD MALTREATMENT TO THE ONSET OF MULTIPLE FORMS OF PSYCHOPATHOLOGY IN ADOLESCENTS. SPECIFICALLY, WE EXAMINED WHETHER CHILD MALTREATMENT WAS ASSOCIATED WITH EMOTIONAL RE…	[HELENIAK, CHARLOTTE; MCCAULEY, ELIZABETH; MCLAUGHLIN, KATIE A.] UNIV WASHINGTON, DEPT PSYCHOL, BOX 351525, SEATTLE, WA 98195 USA.; [JENNESS, JESSICA L.] UNIV DENVER, DEPT PSYCHOL, DENVER, CO 80208 USA.; [VANDER STOEP, ANN; MCCAULEY, ELIZABETH] UNIV WASHINGTON, SCH MED, DEPT PSYCHIAT, DIV CHILD & ADOLESCENT PSYCHIAT, SEATTLE, WA USA.; [VANDER STOEP, ANN] UNIV WASHINGTON, SCH PUBL HLTH & COMMUNITY…	HELENIAK, C (REPRINT AUTHOR), UNIV WASHINGTON, DEPT PSYCHOL, BOX 351525, SEATTLE, WA 98195 USA.	HELENIAK@U.WASHINGTON.EDU	NATIONAL INSTITUTE OF MENTAL HEALTHUNITED STATES DEPARTMENT OF HEALTH & HUMAN SERVICESNATIONAL INSTITUTES OF HEALTH (NIH) - USANIH NATIONAL INSTITUTE OF MENTAL HEALTH (NIMH) [MH-663711, MH-079402, MH-092526]	THIS RESEARCH WAS SUPPORTED BY GRANTS FROM THE NATIONAL INSTITUTE OF MENTAL HEALTH TO ANN VANDER STOEP AND ELIZABETH MCCAULEY (MH-663711 AND MH-079402) AND KATIE MCLAUGHLIN (MH-092526).	136	50	51	1	45	SPRINGER/PLENUM PUBLISHERS	NEW YORK	233 SPRING ST, NEW YORK, NY 10013 USA	0147-5916	1573-2819	COGNITIVE THER RES	COGN. THER. RES.	JUN	2016	40	3	NA	10.1007/S10608-015-9735-Z	22	PSYCHOLOGY, CLINICAL	PSYCHOLOGY	DK3YM	ISI000374853300012	27695145	GREEN ACCEPTED	2020-03-18		394	415	NA	NA	NA	SI	NA	NA
J	ALBIERI E;VISANI D;OTTOLINI F;VESCOVELLI F;RUINI C	ALBIERI, ELISA; VISANI, DALILA; OTTOLINI, FEDRA; VESCOVELLI, FRANCESCA; RUINI, CHIARA	THE APPLICATION OF WELL-BEING THERAPY IN CHILDHOOD: CLINICAL CASES PRESENTATION	RIVISTA DI PSICHIATRIA	ITALIAN	ARTICLE	CHILD PSYCHOTHERAPY; PSYCHOLOGICAL WELL-BEING; OPTIMAL FUNCTIONING; EMOTIONAL PROBLEMS; SOMATIC SYMPTOMS	ANXIETY-MANAGEMENT; MENTAL-HEALTH; SELF-ESTEEM; SCHOOL; CHILDREN; ADOLESCENTS; DEPRESSION; DISORDERS; SYMPTOMS; STRATEGY	ANXIETY, MOOD AND SOMATOFORM DISORDERS ARE AMONG THE MOST PREVALENT FORMS OF PSYCHOLOGICAL SUFFERING DURING CHILDHOOD AND ADOLESCENCE. IF UNTREATED, THESE PROBLEMS CAN BE PREDICTORS OF MORE SEVERE DISORDERS IN ADULTHOOD. NEW TRENDS IN CLINICAL PSYCHOLOGY SUGGEST THE RELEVANCE OF FOCUSING ON CHILD'S COMPETENCIES AND DEVELOPING OPTIMAL FUNCTIONING IN YOUTH. A SPECIFIC PSYCHOTHERAPEUTIC STRATEGY FOR…	[ALBIERI, ELISA; VISANI, DALILA; OTTOLINI, FEDRA; VESCOVELLI, FRANCESCA; RUINI, CHIARA] UNIV BOLOGNA, DIPARTIMENTO PSICOL, I-40126 BOLOGNA, ITALY.	ALBIERI, E (REPRINT AUTHOR), UNIV BOLOGNA, DIPARTIMENTO PSICOL, I-40126 BOLOGNA, ITALY.	CHIARA.RUINI@UNIBO.IT	NA	NA	58	1	2	0	20	PENSIERO SCIENTIFICO EDITOR	ROME	VIA BRADANO 3/C, 00199 ROME, ITALY	0035-6484	2038-2502	RIV PSICHIATR	RIV. PSICHIATR.	JUL-AUG	2011	46	4	NA	NA	8	PSYCHIATRY	PSYCHIATRY	822DM	ISI000295024100004	21938080	NA	2020-03-18		265	272	NA	RUINI, CHIARA/0000-0002-7805-3183	NA	NA	NA	NA
J	QUITMANN J;WITT S;ROHENKOHL A;BULLINGER M;SOMMER R;KLINGEBIEL R;KLINGEBIEL KH;BERGS-WINKELS D	QUITMANN, J.; WITT, S.; ROHENKOHL, A.; BULLINGER, M.; SOMMER, R.; KLINGEBIEL, R.; KLINGEBIEL, K. -H.; BERGS-WINKELS, D.	QUALITY OF LIFE IN YOUNG PATIENTS WITH ACHONDROPLASIA. QUALITATIVE COMPARISON OF THE PERSPECTIVES OF PATIENTS AND PARENTS	MONATSSCHRIFT KINDERHEILKUNDE	GERMAN	ARTICLE	SHORT STATURE; AGE FACTORS; ADAPTATION, PSYCHOLOGICAL; CHILDREN; PARENTS	SHORT STATURE; CHILDREN; HEALTH; ADOLESCENTS; QUESTIONNAIRE; BEHAVIOR; HEIGHT	BACKGROUND. LITTLE IS KNOWN ABOUT THE PERCEPTION OF HEALTH-RELATED QUALITY OF LIFE OF SHORT STATURED CHILDREN, ADOLESCENTS AND YOUNG ADULTS WITH ACHONDROPLASIA. AIM. THE OBJECTIVE OF THIS STUDY WAS THE IDENTIFICATION OF PHYSICAL AND SOCIO-EMOTIONAL PROBLEMS AND RESOURCES OF YOUNG PATIENTS WITH ACHONDROPLASIA. MATERIAL AND METHODS. THE QUALITY OF LIFE OF THE 34 PATIENTS (AGE RANGE 8-28 YEARS) AND …	[QUITMANN, J.; ROHENKOHL, A.; BULLINGER, M.; SOMMER, R.] UNIV KLINIKUM HAMBURG EPPENDORF, INST & POLIKLIN MED PSYCHOL, ZENTRUM PSYCHOSOZIALE MED, D-20246 HAMBURG, GERMANY.; [WITT, S.; BERGS-WINKELS, D.] HAMBURG UNIV APPL SCI, DEPT SOCIAL WORK, HAMBURG, GERMANY.	QUITMANN, J (REPRINT AUTHOR), UNIV KLINIKUM HAMBURG EPPENDORF, INST & POLIKLIN MED PSYCHOL, ZENTRUM PSYCHOSOZIALE MED, MARTINISTR 52, D-20246 HAMBURG, GERMANY.	J.QUITMANN@UKE.DE	NA	NA	30	6	6	0	11	SPRINGER	NEW YORK	233 SPRING ST, NEW YORK, NY 10013 USA	0026-9298	1433-0474	MONATSSCHR KINDERH	MON.SCHR. KINDERHEILKD.	MAY	2014	162	5	NA	10.1007/S00112-014-3125-6	6	PEDIATRICS	PEDIATRICS	AI7FN	ISI000337050100012	NA	NA	2020-03-18		428	+	NA	NA	NA	NA	NA	NA
J	FACTOR PI;ROSEN PJ;REYES RA	FACTOR, PERRY I.; ROSEN, PAUL J.; REYES, RACHEL A.	THE RELATION OF POOR EMOTIONAL AWARENESS AND EXTERNALIZING BEHAVIOR AMONG CHILDREN WITH ADHD	JOURNAL OF ATTENTION DISORDERS	ENGLISH	ARTICLE	ADD/ADHD; EMOTIONAL EXPRESSION; EXTERNALIZING; EMOTIONAL REGULATION; EXTERNALIZING COMORBIDITY	DEFICIT-HYPERACTIVITY DISORDER; PROACTIVE AGGRESSION; SELF-REGULATION; ATTENTION; BOYS; ADOLESCENTS; SCALE; VALIDATION; CHILDHOOD; PSYCHOPATHOLOGY	OBJECTIVE: CHILDREN WITH ADHD OFTEN DEMONSTRATE POOR EMOTIONAL SELF-AWARENESS AND HIGHER LEVELS OF EXTERNALIZING BEHAVIOR PROBLEMS RELATIVE TO UNAFFECTED CHILDREN. THIS STUDY EXAMINED THE RELATION OF DEFICIENT EMOTIONAL SELF-AWARENESS TO EXTERNALIZING BEHAVIOR PROBLEMS IN CHILDREN WITH ADHD, AND THE ROLE OF EMOTIONAL REACTIVITY IN THIS RELATIONSHIP. METHOD: FIFTY-ONE 8- TO 12-YEAR-OLD CHILDREN WI…	[FACTOR, PERRY I.; REYES, RACHEL A.] UNIV LOUISVILLE, CLIN PSYCHOL, LOUISVILLE, KY 40292 USA.; [ROSEN, PAUL J.] UNIV LOUISVILLE, PSYCHOL, LOUISVILLE, KY 40292 USA.	FACTOR, PI (REPRINT AUTHOR), UNIV LOUISVILLE, 317 LIFE SCI BLDG, LOUISVILLE, KY 40292 USA.	PIFACT01@LOUISVILLE.EDU	NA	NA	44	13	13	0	27	SAGE PUBLICATIONS INC	THOUSAND OAKS	2455 TELLER RD, THOUSAND OAKS, CA 91320 USA	1087-0547	1557-1246	J ATTEN DISORD	J. ATTEN. DISORD.	FEB	2016	20	2	NA	10.1177/1087054713494005	10	PSYCHOLOGY, DEVELOPMENTAL; PSYCHIATRY	PSYCHOLOGY; PSYCHIATRY	DB0WN	ISI000368228600009	23839724	NA	2020-03-18		168	177	NA	NA	NA	NA	NA	NA
J	CHISHOLM V;ATKINSON L;BAYRAMI L;NOYES K;PAYNE A;KELNAR C	CHISHOLM, V.; ATKINSON, L.; BAYRAMI, L.; NOYES, K.; PAYNE, A.; KELNAR, C.	AN EXPLORATORY STUDY OF POSITIVE AND INCONGRUENT COMMUNICATION IN YOUNG CHILDREN WITH TYPE 1 DIABETES AND THEIR MOTHERS	CHILD CARE HEALTH AND DEVELOPMENT	ENGLISH	ARTICLE	COMMUNICATION; DIABETES; HOME CARE; MOTHER-CHILD INTERACTION; PARENTING; PSYCHOLOGICAL ADJUSTMENT	PREDICTORS; CHILDHOOD; ADHERENCE; PRESCHOOL; ADOLESCENTS; ADJUSTMENT; PERCEPTION; CONFLICT; MESSAGES; BEHAVIOR	BACKGROUNDTHE INCIDENCE OF TYPE 1 DIABETES IS INCREASING IN YOUNG CHILDREN. HOWEVER, THEY ARE OVERLOOKED IN TREATMENT ADHERENCE AND INTERVENTION RESEARCH DESPITE EVIDENCE THAT PARENTS OFTEN EXPERIENCE DIFFICULTY SECURING THEIR TREATMENT COOPERATION, ESPECIALLY WITH THE DIET. WE INVESTIGATED POSITIVE AND INCONGRUENT (I.E. THE CO-OCCURRENCE OF CONTRADICTORY VERBAL AND NON-VERBAL MESSAGES) COMMUNICA…	[CHISHOLM, V.] QUEEN MARGARET UNIV, DEPT PSYCHOL, EDINBURGH, MIDLOTHIAN, SCOTLAND.; [ATKINSON, L.] RYERSON UNIV, DEPT PSYCHOL, TORONTO, ON, CANADA.; [BAYRAMI, L.] YORK UNIV, MILTON & ETHEL HARRIS RES INITIAT, TORONTO, ON M3J 2R7, CANADA.; [NOYES, K.] ROYAL HOSP SICK CHILDREN, DEPT PAEDIAT DIABET, EDINBURGH EH9 1LF, MIDLOTHIAN, SCOTLAND.; [PAYNE, A.] UNIV PLYMOUTH, DEPT DIETET, PLYMOUTH PL4 8AA, D…	CHISHOLM, V (REPRINT AUTHOR), QUEEN MARGARET UNIV, DEPT PSYCHOL, QUEEN MARGARET UNIV DR, MUSSELBURGH EH21 6UU, SCOTLAND.	VCHISHOLM@QMU.AC.UK	NA	NA	36	4	4	0	20	WILEY	HOBOKEN	111 RIVER ST, HOBOKEN 07030-5774, NJ USA	0305-1862	1365-2214	CHILD CARE HLTH DEV	CHILD CARE HEALTH DEV.	JAN	2014	40	1	NA	10.1111/CCH.12004	10	PSYCHOLOGY, DEVELOPMENTAL; PEDIATRICS	PSYCHOLOGY; PEDIATRICS	262IP	ISI000327728100011	23039187	NA	2020-03-18		85	94	NA	ATKINSON, LESLIE/0000-0003-1265-3298; PAYNE, JESSICA/0000-0002-1871-5296	NA	NA	NA	NA
J	MCKELVEY RS;DAVIES LC;SANG DL;PICKERING KR;TU HC	MCKELVEY, RS; DAVIES, LC; SANG, DL; PICKERING, KR; TU, HC	PROBLEMS AND COMPETENCIES REPORTED BY PARENTS OF VIETNAMESE CHILDREN IN HANOI	JOURNAL OF THE AMERICAN ACADEMY OF CHILD AND ADOLESCENT PSYCHIATRY	ENGLISH	ARTICLE	BEHAVIOR PROBLEMS; EMOTIONAL PROBLEMS; PSYCHIATRIC DISORDERS; VIETNAM	NA	OBJECTIVE: TO DETERMINE THE DISTRIBUTION OF BEHAVIORAL AND EMOTIONAL PROBLEMS AND COMPETENCIES AMONG A SAMPLE OF VIETNAMESE CHILDREN AGED 4 THROUGH 18 YEARS LIVING IN HANOI. METHOD: A REPRESENTATIVE COMMUNITY SAMPLE OF 1,526 CHILDREN AND ADOLESCENTS WAS SELECTED FROM 2 PRECINCTS IN HANOI. PROBLEMS AND COMPETENCIES WERE ASSESSED WITH THE CHILD BEHAVIOR CHECKLIST (CBCL). RESULTS: VIETNAMESE CHILDRE…	OREGON HLTH SCI UNIV, DIV CHILD & ADOLESCENT PSYCHIAT, PORTLAND, OR 97201 USA.; UNIV WESTERN AUSTRALIA, PERTH, WA 6009, AUSTRALIA.; INST PSYCHIAT, LONDON, ENGLAND.; INST PEDIAT, DEPT PSYCHIAT, HANOI, VIETNAM.	MCKELVEY, RS (REPRINT AUTHOR), OREGON HLTH SCI UNIV, DIV CHILD & ADOLESCENT PSYCHIAT, DC 7P,3181 SW SAM JACKSON PK RD, PORTLAND, OR 97201 USA.	NA	NA	NA	25	14	14	0	0	LIPPINCOTT WILLIAMS & WILKINS	PHILADELPHIA	530 WALNUT ST, PHILADELPHIA, PA 19106-3621 USA	0890-8567	NA	J AM ACAD CHILD PSY	J. AM. ACAD. CHILD ADOLESC. PSYCHIATR.	JUN	1999	38	6	NA	10.1097/00004583-199906000-00021	7	PSYCHOLOGY, DEVELOPMENTAL; PEDIATRICS; PSYCHIATRY	PSYCHOLOGY; PEDIATRICS; PSYCHIATRY	200UQ	ISI000080558800021	10361792	NA	2020-03-18		731	737	NA	NA	NA	NA	NA	NA
J	HUKKANEN R;SOURANDER A;BERGROTH L;PIHA J	HUKKANEN, R; SOURANDER, A; BERGROTH, L; PIHA, J	PSYCHOSOCIAL FACTORS AND ADEQUACY OF SERVICES FOR CHILDREN IN CHILDREN'S HOMES	EUROPEAN CHILD & ADOLESCENT PSYCHIATRY	ENGLISH	ARTICLE	BEHAVIOUR PROBLEMS; RESIDENTIAL CARE; CHILD PSYCHIATRY	GLOBAL ASSESSMENT SCALE; RESIDENTIAL GROUP CARE; 2-PARENT FAMILIES; GREEK CHILDREN; HIGH-RISK; ABUSE; PSYCHOPATHOLOGY; ADOLESCENTS; DISORDERS	RISK AND PROTECTIVE FACTORS OF PSYCHOSOCIAL DEVELOPMENT IN CHILDREN IN DIFFERENT RESIDENTIAL CARE SETTINGS NEED TO BE FURTHER STUDIED INTERNATIONALLY, IN ORDER TO DEVELOP WORKING METHODS FOR SOCIAL AND HEALTH CARE SERVICES. STANDARDIZED METHODS OF THE CBCL, TRF, AND CGAS, WERE USED TO EVALUATE PSYCHOSOCIAL FUNCTIONING OF CHILDREN IN CHILDREN'S HOMES IN FINLAND. FURTHER, DATA ON SOCIODEMOGRAPHIC S…	SOCIAL WELF CTR CITY TURKU, MANTYMAEN PERHEKESKUS, TURKU 20810, FINLAND.; TURKU UNIV HOSP, DEPT CHILD PSYCHIAT, TURKU 20520, FINLAND.; TURKU UNIV, DEPT COMP SCI, TURKU 20520, FINLAND.	HUKKANEN, R (REPRINT AUTHOR), SOCIAL WELF CTR CITY TURKU, MANTYMAEN PERHEKESKUS, KUNNALLISSAIRAALANTIE 36, TURKU 20810, FINLAND.	NA	NA	NA	41	47	48	0	11	DR DIETRICH STEINKOPFF VERLAG	DARMSTADT	PLATZ DER DEUTSCHEN EINHEIT 25, D-64293 DARMSTADT, GERMANY	1018-8827	NA	EUR CHILD ADOLES PSY	EUR. CHILD ADOLESC. PSYCH.	DEC	1999	8	4	NA	10.1007/S007870050101	8	PSYCHOLOGY, DEVELOPMENTAL; PEDIATRICS; PSYCHIATRY	PSYCHOLOGY; PEDIATRICS; PSYCHIATRY	272AN	ISI000084628300004	10654120	NA	2020-03-18		268	275	NA	SOURANDER, ANDRE/0000-0003-0361-7244	NA	NA	NA	NA
J	MARTIN SE;BOEKAMP JR;MCCONVILLE DW;WHEELER EE	MARTIN, SARAH E.; BOEKAMP, JOHN R.; MCCONVILLE, DAVID W.; WHEELER, ELIZABETH E.	ANGER AND SADNESS PERCEPTION IN CLINICALLY REFERRED PRESCHOOLERS: EMOTION PROCESSES AND EXTERNALIZING BEHAVIOR SYMPTOMS	CHILD PSYCHIATRY & HUMAN DEVELOPMENT	ENGLISH	ARTICLE	EMOTION PERCEPTION; EXTERNALIZING BEHAVIOR PROBLEMS; EMOTION REGULATION; PRESCHOOLERS	SOCIAL-BEHAVIOR; CHILDREN; AGGRESSION; COMPETENCE; ADOLESCENCE; RECOGNITION; ADJUSTMENT; VALIDATION; RISK	THIS STUDY EXAMINED EMOTION PERCEPTION PROCESSES IN PRESCHOOL AGED CHILDREN PRESENTING WITH CLINICALLY SIGNIFICANT EMOTIONAL AND BEHAVIOR PROBLEMS, WITH EMPHASIS ON SADNESS PERCEPTION ACCURACY (I.E., THE ABILITY TO CORRECTLY IDENTIFY SADNESS FROM EXPRESSIVE AND SITUATIONAL CUES) AND ANGER PERCEPTION BIAS (I.E., THE TENDENCY TO PERCEIVE ANGER IN THE ABSENCE OF CONCORDANT CUES) AS RELATED TO CHILDR…	[MARTIN, SARAH E.] SIMMONS COLL, BOSTON, MA 02115 USA.; [BOEKAMP, JOHN R.; MCCONVILLE, DAVID W.; WHEELER, ELIZABETH E.] BROWN UNIV, WARREN ALPERT MED SCH, PROVIDENCE, RI 02912 USA.	MARTIN, SE (REPRINT AUTHOR), SIMMONS COLL, BOSTON, MA 02115 USA.	SARAH.MARTIN@SIMMONS.EDU	NA	NA	39	12	12	1	14	SPRINGER	NEW YORK	233 SPRING ST, NEW YORK, NY 10013 USA	0009-398X	1573-3327	CHILD PSYCHIAT HUM D	CHILD PSYCHIAT. HUM. DEV.	FEB	2010	41	1	NA	10.1007/S10578-009-0153-X	17	PSYCHOLOGY, DEVELOPMENTAL; PEDIATRICS; PSYCHIATRY	PSYCHOLOGY; PEDIATRICS; PSYCHIATRY	534PZ	ISI000272910900003	19633951	NA	2020-03-18		30	46	NA	NA	NA	NA	NA	NA
J	BLAKE AJ;TUNG I;LANGLEY AK;WATERMAN JM	BLAKE, AUSTIN J.; TUNG, IRENE; LANGLEY, AUDRA K.; WATERMAN, JILL M.	SUBSTANCE USE IN YOUTH ADOPTED FROM FOSTER CARE: DEVELOPMENTAL MECHANISMS OF RISK	CHILDREN AND YOUTH SERVICES REVIEW	ENGLISH	ARTICLE	ADOPTION; SUBSTANCE USE; CUMULATIVE RISK	ADVERSE CHILDHOOD EXPERIENCES; OF-HOME PLACEMENT; ILLICIT DRUG-USE; CUMULATIVE RISK; USE DISORDERS; INTERNALIZING PSYCHOPATHOLOGY; EXTERNALIZING PROBLEMS; LONGITUDINAL ANALYSIS; EMOTION REGULATION; COCAINE EXPOSURE	CHILDREN WHO ENTER FOSTER CARE ARE AT UNIQUE RISK FOR DEVELOPING SUBSTANCE ABUSE DUE TO EXPERIENCING EARLY LIFE STRESSORS. A LARGE BODY OF RESEARCH HAS REVEALED ROBUST EFFECTS OF VARIOUS STRESSORS ON LATER SUBSTANCE USE, IMPLICATING THE ROLE OF EARLY NEUROBIOLOGICAL CHANGES THAT CREATE CHRONIC INTERNALIZING PROBLEMS. HOWEVER, LESS LITERATURE HAS INVESTIGATED EXTERNALIZING BEHAVIOR AS A MECHANISM …	[BLAKE, AUSTIN J.; TUNG, IRENE; LANGLEY, AUDRA K.; WATERMAN, JILL M.] UNIV CALIF LOS ANGELES, LOS ANGELES, CA USA.	BLAKE, AJ (REPRINT AUTHOR), UCLA, TIES FAMILIES, 1000 VETERAN AVE, LOS ANGELES, CA 90025 USA.	ABLAKE@MEDNET.UCLA.EDU	NA	NA	93	2	2	1	7	PERGAMON-ELSEVIER SCIENCE LTD	OXFORD	THE BOULEVARD, LANGFORD LANE, KIDLINGTON, OXFORD OX5 1GB, ENGLAND	0190-7409	1873-7765	CHILD YOUTH SERV REV	CHILD. YOUTH SERV. REV.	JAN	2018	85	NA	NA	10.1016/J.CHILDYOUTH.2018.01.005	9	FAMILY STUDIES; SOCIAL WORK	FAMILY STUDIES; SOCIAL WORK	FW8JK	ISI000425577800031	NA	NA	2020-03-18		264	272	NA	TUNG, IRENE/0000-0003-1263-066X	NA	NA	NA	NA
J	KONSTANTAREAS MM;PAPAGEORGIOU V	KONSTANTAREAS, M. MARY; PAPAGEORGIOU, VAYA	EFFECTS OF TEMPERAMENT, SYMPTOM SEVERITY AND LEVEL OF FUNCTIONING ON MATERNAL STRESS IN GREEK CHILDREN AND YOUTH WITH ASD	AUTISM	ENGLISH	ARTICLE	AUTISM SPECTRUM DISORDER; EMOTION REGULATION; MATERNAL STRESS; TEMPERAMENT	YOUNG-CHILDREN; BEHAVIOR; AUTISM; PSYCHOPATHOLOGY; DISABILITIES; PARENTS; BIRTH	THIS STUDY EXAMINED THE EFFECT OF CHILD TEMPERAMENT, SYMPTOM SEVERITY, VERBAL ABILITY AND LEVEL OF FUNCTIONING ON MATERNAL STRESS IN 43 GREEK MOTHERS OF CHILDREN AND YOUNG PEOPLE WITH AUTISM SPECTRUM DISORDER. SYMPTOM SEVERITY WAS ASSESSED BY THE CARS, LEVEL OF FUNCTIONING BY THE PEP, TEMPERAMENT BY THE DIMENSIONS OF TEMPERAMENT SCALE (DOTS-R) AND MATERNAL STRESS BY THE CLARKE MODIFICATION OF HOL…	UNIV GUELPH, DEPT PSYCHOL, GUELPH, ON N1G 2W1, CANADA.; MED PSYCHOPAEDOL CTR, THESSALONIKI, GREECE.	KONSTANTAREAS, MM (REPRINT AUTHOR), UNIV GUELPH, DEPT PSYCHOL, GUELPH, ON N1G 2W1, CANADA.	MKONSTAN@UOGUELPH.CA	NA	NA	35	49	51	1	8	SAGE PUBLICATIONS LTD	LONDON	1 OLIVERS YARD, 55 CITY ROAD, LONDON EC1Y 1SP, ENGLAND	1362-3613	1461-7005	AUTISM	AUTISM	NOV	2006	10	6	NA	10.1177/1362361306068511	15	PSYCHOLOGY, DEVELOPMENTAL	PSYCHOLOGY	109WY	ISI000242341500006	17088275	NA	2020-03-18		593	607	NA	NA	NA	NA	NA	NA
J	BUSCH B;BIEDERMAN J;COHEN LG;SAYER JM;MONUTEAUX MC;MICK E;ZALLEN B;FARAONE SV	BUSCH, B; BIEDERMAN, J; COHEN, LG; SAYER, JM; MONUTEAUX, MC; MICK, E; ZALLEN, B; FARAONE, SV	CORRELATES OF ADHD AMONG CHILDREN IN PEDIATRIC AND PSYCHIATRIC CLINICS	PSYCHIATRIC SERVICES	ENGLISH	ARTICLE; PROCEEDINGS PAPER	NA	ATTENTION-DEFICIT HYPERACTIVITY; GREAT SMOKY MOUNTAINS; DEFICIT/HYPERACTIVITY DISORDER; PRIMARY-CARE; LEARNING-DISABILITIES; PSYCHOSOCIAL PROBLEMS; GENERAL-POPULATION; EMOTIONAL-PROBLEMS; COMMUNITY SAMPLE; COMORBIDITY	OBJECTIVE: CONVENTIONAL WISDOM AMONG PEDIATRICIANS HAS BEEN THAT CHILDREN WITH ATTENTION-DEFICIT HYPERACTIVITY DISORDER (ADHD) WHO RECEIVE THEIR DIAGNOSIS AND ARE MANAGED IN THE PRIMARY CARE SETTING HAVE FEWER COMORBID PSYCHIATRIC DISORDERS AND MILDER IMPAIRMENTS THAN THOSE SEEN IN PSYCHIATRIC CLINICS. THE AUTHORS SOUGHT TO DETERMINE WHETHER COMORBIDITY AND CLINICAL CORRELATES OF ADHD DIFFER AMON…	MASSACHUSETTS GEN HOSP, PEDIAT PSYCHOPHARMACOL UNIT, BOSTON, MA 02114 USA.; TUFTS UNIV, SCH MED, DEPT PEDIAT, BOSTON, MA 02111 USA.; HARVARD PILGRIM HLTH CARE, BOSTON, MA USA.; MASSACHUSETTS GEN HOSP, DEPT PSYCHIAT, BOSTON, MA 02114 USA.	BIEDERMAN, J (REPRINT AUTHOR), MASSACHUSETTS GEN HOSP, PEDIAT PSYCHOPHARMACOL UNIT, WACC 725,15 PARKMAN ST, BOSTON, MA 02114 USA.	NA	NICHD NIH HHSUNITED STATES DEPARTMENT OF HEALTH & HUMAN SERVICESNATIONAL INSTITUTES OF HEALTH (NIH) - USANIH EUNICE KENNEDY SHRIVER NATIONAL INSTITUTE OF CHILD HEALTH & HUMAN DEVELOPMENT (NICHD) [HD36317-02]; NIMH NIH HHSUNITED STATES DEPARTMENT OF HEALTH & HUMAN SERVICESNATIONAL INSTITUTES OF HEALTH (NIH) - USANIH NATIONAL INSTITUTE OF MENTAL HEALTH (NIMH) [R01-MH-50657-07]	NA	60	87	89	1	7	AMER PSYCHIATRIC PRESS, INC	WASHINGTON	1400 K ST, N W, STE 1101, WASHINGTON, DC 20005 USA	1075-2730	NA	PSYCHIATR SERV	PSYCHIATR. SERV.	SEP	2002	53	9	NA	10.1176/APPI.PS.53.9.1103	9	HEALTH POLICY & SERVICES; PUBLIC, ENVIRONMENTAL & OCCUPATIONAL HEALTH; PSYCHIATRY	HEALTH CARE SCIENCES & SERVICES; PUBLIC, ENVIRONMENTAL & OCCUPATIONAL HEALTH; PSYCHIATRY	590BH	ISI000177797000009	12221308	NA	2020-03-18		1103	1111	NA	FARAONE, STEPHEN/0000-0002-9217-3982; BUSCH, BETSY/0000-0002-1467-3391; FARAONE, STEPHEN V/0000-0002-9217-3982; MICK, ERIC/0000-0001-8505-8145	FARAONE, STEPHEN/AAE-7334-2019; BUSCH, BETSY/H-9249-2019; FARAONE, STEPHEN V/O-7239-2018; MONUTEAUX, MICHAEL C/O-5032-2018	NA	NA	NA
J	THOMASSIN K;SUVEG C;DAVIS M;LAVNER JA;BEACH SRH	THOMASSIN, KRISTEL; SUVEG, CYNTHIA; DAVIS, MOLLY; LAVNER, JUSTIN A.; BEACH, STEVEN R. H.	COPARENTAL AFFECT, CHILDREN'S EMOTION DYSREGULATION, AND PARENT AND CHILD DEPRESSIVE SYMPTOMS	FAMILY PROCESS	ENGLISH	ARTICLE	DEPRESSION; COPARENTING; FAMILY PROCESS; PARENT-CHILD RELATIONS; EMOTION SOCIALIZATION	POSTNATAL-PERIOD; FAMILY; EXPRESSIVITY; COMPETENCE; VALIDATION; BEHAVIORS; MOTHERS; SCALE	CHILDREN'S EMOTION DYSREGULATION AND DEPRESSIVE SYMPTOMS ARE KNOWN TO BE AFFECTED BY A RANGE OF INDIVIDUAL (PARENT, CHILD) AND SYSTEMIC (PARENT-CHILD, MARITAL, AND FAMILY) CHARACTERISTICS. THE CURRENT STUDY BUILDS ON THIS LITERATURE BY EXAMINING THE UNIQUE ROLE OF COPARENTAL AFFECT IN CHILDREN'S EMOTION DYSREGULATION, AND WHETHER THIS ASSOCIATION MEDIATES THE LINK BETWEEN PARENT AND CHILD DEPRESS…	[THOMASSIN, KRISTEL] HARVARD UNIV, DEPT PSYCHOL, 33 KIRKLAND ST, CAMBRIDGE, MA 02138 USA.; [SUVEG, CYNTHIA; DAVIS, MOLLY; LAVNER, JUSTIN A.; BEACH, STEVEN R. H.] UNIV GEORGIA, DEPT PSYCHOL, ATHENS, GA USA.	THOMASSIN, K (REPRINT AUTHOR), UNIV OTTAWA, SCH PSYCHOL, RM 4085 VANIER HALL, OTTAWA, ON K1N 6N5, CANADA.	KRISTEL.THOMASSIN@UOTTAWA.CA	UNIVERSITY OF GEORGIA RESEARCH FOUNDATION; WILLIAM A. AND BARBARA R. OWENS INSTITUTE FOR BEHAVIORAL RESEARCH	THE RESEARCH DISCUSSED HERE WAS SUPPORTED IN PART BY GRANTS FROM THE UNIVERSITY OF GEORGIA RESEARCH FOUNDATION AND THE WILLIAM A. AND BARBARA R. OWENS INSTITUTE FOR BEHAVIORAL RESEARCH.	38	1	1	0	7	WILEY	HOBOKEN	111 RIVER ST, HOBOKEN 07030-5774, NJ USA	0014-7370	1545-5300	FAM PROCESS	FAM. PROCESS	MAR	2017	56	1	NA	10.1111/FAMP.12184	15	PSYCHOLOGY, CLINICAL; FAMILY STUDIES	PSYCHOLOGY; FAMILY STUDIES	EM1JC	ISI000395072900009	26384583	NA	2020-03-18		126	140	NA	NA	NA	NA	NA	NA
J	THOMASSIN K;SUVEG C	THOMASSIN, KRISTEL; SUVEG, CYNTHIA	RECIPROCAL POSITIVE AFFECT AND WELL-REGULATED, ADJUSTED CHILDREN: A UNIQUE CONTRIBUTION OF FATHERS	PARENTING-SCIENCE AND PRACTICE	ENGLISH	ARTICLE	NA	EMOTION REGULATION; YOUNG-CHILDREN; DEVELOPMENTAL PSYCHOPATHOLOGY; PARENTAL SOCIALIZATION; EXTERNALIZING PROBLEMS; DEPRESSIVE SYMPTOMS; GENDER-DIFFERENCES; NEGATIVE EMOTIONS; EARLY ADOLESCENTS; MOTHER-CHILD	OBJECTIVE. THE STUDY INVESTIGATED REAL-TIME, SEQUENTIAL EXCHANGES OF AFFECT IN BOTH MOTHER-CHILD AND FATHER-CHILD DYADS WITHIN A TRIADIC FRAMEWORK. CHILD EMOTION DYSREGULATION WAS EXAMINED AS A MECHANISM BY WHICH PARENT-CHILD RECIPROCAL POSITIVE AND NEGATIVE AFFECT ARE ASSOCIATED WITH CHILD PSYCHOPATHOLOGY SYMPTOMS. DESIGN. FIFTY-ONEMOTHER-FATHER-CHILD (AGED 7-12 YEARS) TRIADS PARTICIPATED IN AN …	[THOMASSIN, KRISTEL] HARVARD UNIV, DEPT PSYCHOL, CAMBRIDGE, MA 02138 USA.; [SUVEG, CYNTHIA] UNIV GEORGIA, ATHENS, GA 30602 USA.	THOMASSIN, K (REPRINT AUTHOR), HARVARD UNIV, DEPT PSYCHOL, 1040 WILLIAM JAMES HALL,33 KIRKLAND ST, CAMBRIDGE, MA 02138 USA.	KTHOMASSIN@FAS.HARVARD.EDU	NA	NA	70	19	19	0	17	ROUTLEDGE JOURNALS, TAYLOR & FRANCIS LTD	ABINGDON	2-4 PARK SQUARE, MILTON PARK, ABINGDON OX14 4RN, OXON, ENGLAND	1529-5192	1532-7922	PARENT-SCI PRACT	PARENT.-SCI. PRACT.	NA	2014	14	1	NA	10.1080/15295192.2014.880017	19	FAMILY STUDIES; PSYCHOLOGY, DEVELOPMENTAL	FAMILY STUDIES; PSYCHOLOGY	AI8RN	ISI000337191700003	NA	NA	2020-03-18		28	46	NA	NA	NA	NA	NA	NA
J	HOLLING H;KURTH BM;ROTHENBERGER A;BECKER A;SCHLACK R	HOELLING, HEIKE; KURTH, BAERBEL-MARIA; ROTHENBERGER, ARIBERT; BECKER, ANDREAS; SCHLACK, ROBERT	ASSESSING PSYCHOPATHOLOGICAL PROBLEMS OF CHILDREN AND ADOLESCENTS FROM 3 TO 17 YEARS IN A NATIONWIDE REPRESENTATIVE SAMPLE: RESULTS OF THE GERMAN HEALTH INTERVIEW AND EXAMINATION SURVEY FOR CHILDREN AND ADOLESCENTS (KIGGS)	EUROPEAN CHILD & ADOLESCENT PSYCHIATRY	ENGLISH	ARTICLE	SDQ; MENTAL HEALTH PROBLEMS; CHILDREN AND ADOLESCENTS; KIGGS; AGE; GENDER; SOCIO-ECONOMIC STATUS; MIGRATION STATUS; PUBLIC HEALTH	DIFFICULTIES-QUESTIONNAIRE SDQ; PSYCHOMETRIC PROPERTIES; MENTAL-DISORDERS; NORMATIVE DATA; PREVALENCE; STRENGTHS; DESIGN; BELLA	BACKGROUND RELIABLE INFORMATION ON THE PREVALENCE OF MENTAL HEALTH PROBLEMS IN CHILDREN AND ADOLESCENTS IN THE GENERAL POPULATION IN GERMANY IS SCARCE. WITH THE GERMAN HEALTH AND EXAMINATION SURVEY FOR CHILDREN AND ADOLESCENTS (KIGGS) DATA IS AVAILABLE FOR THE FIRST TIME ON PSYCHOPATHOLOGICAL PROBLEMS FOR THE COMPLETE AGE RANGE FROM 3 TO 17 YEARS. OBJECTIVES TO ESTIMATE PREVALENCE RATES FOR SEVER…	[HOELLING, HEIKE; KURTH, BAERBEL-MARIA; SCHLACK, ROBERT] REPORTINGROBERT KOCH INST, DEPT EPIDEMIOL & HLTH, D-13302 BERLIN, GERMANY.; [ROTHENBERGER, ARIBERT; BECKER, ANDREAS] UNIV GOTTINGEN, DEPT CHILD & ADOLESCENT PSYCHIAT, GOTTINGEN, GERMANY.	SCHLACK, R (REPRINT AUTHOR), REPORTINGROBERT KOCH INST, DEPT EPIDEMIOL & HLTH, POSTBOX 650261, D-13302 BERLIN, GERMANY.	SCHLACKR@RKI.DE	NA	NA	29	75	76	0	15	SPRINGER	NEW YORK	233 SPRING ST, NEW YORK, NY 10013 USA	1018-8827	1435-165X	EUR CHILD ADOLES PSY	EUR. CHILD ADOLESC. PSYCH.	DEC	2008	17	NA	NA	10.1007/S00787-008-1004-1	8	PSYCHOLOGY, DEVELOPMENTAL; PEDIATRICS; PSYCHIATRY	PSYCHOLOGY; PEDIATRICS; PSYCHIATRY	399YL	ISI000262835100004	19132302	NA	2020-03-18		34	41	NA	NA	NA	NA	1	NA
J	STEFFENBURG S;GILLBERG C;STEFFENBURG U	STEFFENBURG, S; GILLBERG, C; STEFFENBURG, U	PSYCHIATRIC DISORDERS IN CHILDREN AND ADOLESCENTS WITH MENTAL RETARDATION AND ACTIVE EPILEPSY	ARCHIVES OF NEUROLOGY	ENGLISH	ARTICLE	NA	AUTISTIC-LIKE CONDITIONS; ASPERGER SYNDROME; SWEDISH COUNTY; PREVALENCE; EPIDEMIOLOGY; POPULATION; CHILDHOOD; ABNORMALITIES; HANDICAP	OBJECTIVE: TO ASSESS THE PREVALENCE AND TYPES OF PSYCHIATRIC DISORDERS IN A REPRESENTATIVE SAMPLE OF SCHOOLAGE CHILDREN WITH THE COMBINATION OF MENTAL RETARDATION (MR) AND ACTIVE EPILEPSY. SUBJECTS AND METHODS: NINETY-EIGHT CHILDREN WERE IDENTIFIED WITH MR AND ACTIVE EPILEPSY IN A POPULATION-BASED STUDY FROM GOTEBORG, SWEDEN, WHICH HAS A GENERAL POPULATION AT RISK OF 48 873 CHILDREN. THEY WERE BO…	GOTHENBURG UNIV,DEPT PEDIAT,S-41345 GOTHENBURG,SWEDEN.	STEFFENBURG, S (REPRINT AUTHOR), GOTHENBURG UNIV,DEPT CHILD & ADOLESCENT PSYCHIAT,CHILD NEUROPHSYCHIAT CLIN,ANNEDALS CLIN,S-41345 GOTHENBURG,SWEDEN.	NA	NA	NA	55	129	132	0	3	AMER MEDICAL ASSOC	CHICAGO	515 N STATE ST, CHICAGO, IL 60610	0003-9942	NA	ARCH NEUROL-CHICAGO	ARCH. NEUROL.	SEP	1996	53	9	NA	10.1001/ARCHNEUR.1996.00550090114017	9	CLINICAL NEUROLOGY	NEUROSCIENCES & NEUROLOGY	VG391	ISIA1996VG39100014	8815856	NA	2020-03-18		904	912	NA	NA	NA	NA	NA	NA
J	ARSENEAULT L	ARSENEAULT, LOUISE	ANNUAL RESEARCH REVIEW: THE PERSISTENT AND PERVASIVE IMPACT OF BEING BULLIED IN CHILDHOOD AND ADOLESCENCE: IMPLICATIONS FOR POLICY AND PRACTICE	JOURNAL OF CHILD PSYCHOLOGY AND PSYCHIATRY	ENGLISH	REVIEW	BULLYING VICTIMISATION; MENTAL HEALTH; PHYSICAL HEALTH; SOCIOECONOMIC OUTCOMES; DEVELOPMENT; CHILDREN; ADOLESCENTS; LIFE COURSE	PEER-VICTIMIZATION; BULLYING VICTIMIZATION; PSYCHIATRIC-DISORDERS; PSYCHOTIC SYMPTOMS; MOBILE TECHNOLOGIES; BEHAVIORAL-PROBLEMS; ADJUSTMENT PROBLEMS; PROSPECTIVE COHORT; EMOTIONAL-PROBLEMS; FAMILY FACTORS	BACKGROUND: WE HAVE KNOWN FOR SOME TIME THAT BEING BULLIED WAS ASSOCIATED WITH CHILDREN'S AND ADOLESCENTS' ADJUSTMENT DIFFICULTIES AND WELL-BEING. IN RECENT YEARS, WE HAVE COME TO RECOGNISE THAT THE IMPACT OF CHILDHOOD BULLYING VICTIMISATION ON THE DEVELOPMENT OF MENTAL HEALTH PROBLEMS IS MORE COMPLEX. THIS PAPER AIMS TO REVIEW THE EVIDENCE FOR AN INDEPENDENT CONTRIBUTION OF CHILDHOOD BULLYING VI…	[ARSENEAULT, LOUISE] KINGS COLL LONDON, INST PSYCHIAT PSYCHOL & NEUROSCI, BOX P080,DE CRESPIGNY PK, LONDON SE5 8AF, ENGLAND.	ARSENEAULT, L (REPRINT AUTHOR), KINGS COLL LONDON, INST PSYCHIAT PSYCHOL & NEUROSCI, BOX P080,DE CRESPIGNY PK, LONDON SE5 8AF, ENGLAND.	LOUISE.ARSENEAULT@KCL.AC.UK	MEDICAL RESEARCH COUNCIL (MRC)MEDICAL RESEARCH COUNCIL UK (MRC) [G9806489, 61002190]	LA IS THE MENTAL HEALTH LEADERSHIP FELLOW OF THE UK ECONOMIC AND SOCIAL RESEARCH COUNCIL (ESRC). THE E-RISK STUDY IS FUNDED BY THE MEDICAL RESEARCH COUNCIL (MRC GRANTS G9806489 AND 61002190). SHE THANKS BARBARA MAUGHAN, ANDREA DANESE AND TIMOTHY MATTHEWS FOR THEIR HELPFUL COMMENTS ON AN EARLIER DRAFT OF THIS MANUSCRIPT, AND TO LEAH WOLSTENHOLME FOR TECHNICAL ASSISTANCE. THE AUTHOR HAS DECLARED TH…	126	32	32	22	52	WILEY	HOBOKEN	111 RIVER ST, HOBOKEN 07030-5774, NJ USA	0021-9630	1469-7610	J CHILD PSYCHOL PSYC	J. CHILD PSYCHOL. PSYCHIATRY	APR	2018	59	4	NA	10.1111/JCPP.12841	17	PSYCHOLOGY, DEVELOPMENTAL; PSYCHIATRY; PSYCHOLOGY	PSYCHOLOGY; PSYCHIATRY	GA6CF	ISI000428419800010	29134659	GREEN ACCEPTED, OTHER GOLD	2020-03-18		405	421	NA	ARSENEAULT, LOUISE/0000-0002-2938-2191	NA	SI	NA	NA
J	OLIVA A;PARRA A;REINA MC	OLIVA, ALFREDO; PARRA, AGUEDA; REINA, M. CARMEN	PERSONAL AND CONTEXTUAL FACTORS RELATED TO INTERNALIZING PROBLEMS DURING ADOLESCENCE	CHILD & YOUTH CARE FORUM	ENGLISH	ARTICLE	RISK FACTORS; EMOTIONAL SELF-REGULATION; PARENTING; INTERNALIZING PROBLEMS; ADOLESCENCE	EMOTION REGULATION STRATEGIES; SOCIOECONOMIC-STATUS; FRIENDSHIP QUALITY; GENDER-DIFFERENCES; MATERNAL CONTROL; SELF-REPORT; DEPRESSION; ANXIETY; LIFE; CHILDHOOD	OVER THE PAST DECADES, AMPLE EMPIRICAL EVIDENCE HAS BEEN COLLECTED ABOUT THE FACTORS LINKED TO INTERNALIZING PROBLEMS DURING ADOLESCENCE. HOWEVER, THERE IS A LACK OF RESEARCH THAT USE HOLISTIC APPROACHES TO STUDY THE JOINT ANALYSIS OF A SERIES OF CONTEXTUAL AND PERSONAL VARIABLES CONSIDERED TO BE RELATED TO INTERNALIZING PROBLEMS. THIS CROSS SECTIONAL STUDY ANALYZES THE RELATIONSHIP BETWEEN INTER…	[OLIVA, ALFREDO; PARRA, AGUEDA; REINA, M. CARMEN] UNIV SEVILLE, FAC PSICOL, DEPT PSICOL EVOLUT & EDUC, C CAMILO JOSE CELA,S-N, SEVILLE 41018, SPAIN.	PARRA, A (REPRINT AUTHOR), UNIV SEVILLE, FAC PSICOL, DEPT PSICOL EVOLUT & EDUC, C CAMILO JOSE CELA,S-N, SEVILLE 41018, SPAIN.	OLIVA@US.ES; APARRA@US.ES	NA	NA	71	15	15	5	51	SPRINGER	NEW YORK	233 SPRING ST, NEW YORK, NY 10013 USA	1053-1890	1573-3319	CHILD YOUTH CARE FOR	CHILD YOUTH CARE FORUM	AUG	2014	43	4	NA	10.1007/S10566-014-9250-5	16	PSYCHOLOGY, DEVELOPMENTAL	PSYCHOLOGY	AL8IY	ISI000339383000006	NA	NA	2020-03-18		505	520	NA	FLORES, CARMEN REINA/0000-0003-4183-7037; PARRA, AGUEDA/0000-0001-8435-2422; OLIVA DELGADO, ALFREDO/0000-0003-3541-760X	FLORES, CARMEN REINA/G-4707-2015; PARRA, AGUEDA/M-1299-2013; OLIVA DELGADO, ALFREDO/C-6135-2011	NA	NA	NA
J	KUMPULAINEN K;RASANEN E;HENTTONEN I	KUMPULAINEN, K; RASANEN, E; HENTTONEN, I	THE PERSISTENCE OF BEHAVIOURAL SYMPTOMS AND SYMPTOM GROUPS IN CHILDREN - A STUDY OF THE STABILITY OF PARENTAL REPORTED SYMPTOMS	NORDIC JOURNAL OF PSYCHIATRY	ENGLISH	ARTICLE	EPIDEMIOLOGY; PERSISTENCE OF BEHAVIOURS; PSYCHIATRIC SYMPTOMS IN CHILDHOOD	4-YEAR FOLLOW-UP; EMOTIONAL-PROBLEMS; EPIDEMIOLOGIC SAMPLE; SCHOOL-CHILDREN; NATIONAL SAMPLE; 3-YEAR COURSE; HYPERACTIVITY; 16-YEAR-OLDS; ADOLESCENTS; DISTURBANCE	THE INVESTIGATION ASSESSED PSYCHIATRIC SYMPTOMS IN CHILDREN AT TWO TIME POINTS AND THE PERSISTENCE OF SYMPTOM GROUPS OVER AN INTERVAL OF 4 YEARS. WE STUDIED 1128 CHILDREN BY USING PARENTAL QUESTIONNAIRES (RUTTER SCALE A2) IN BOTH STUDIES (MEAN AGE OF THE CHILDREN WAS 8.5 YEARS IN STUDY 1 AND 12.5 YEARS IN STUDY 2). THERE WAS A TENDENCY FOR THE FREQUENCY OF SYMPTOMS TO DECREASE OVER THE 4-YEAR PER…	KUOPIO UNIV HOSP, DEPT CHILD PSYCHIAT, FIN-70211 KUOPIO, FINLAND.; UNIV KUOPIO, FIN-70211 KUOPIO, FINLAND.; S KARELIA CENT HOSP, LAPPEENRANTA, FINLAND.	KUMPULAINEN, K (REPRINT AUTHOR), KUOPIO UNIV HOSP, DEPT CHILD PSYCHIAT, POB 1777, FIN-70211 KUOPIO, FINLAND.	NA	NA	NA	38	2	2	0	1	SCANDINAVIAN UNIVERSITY PRESS	OSLO	PO BOX 2959 TOYEN, JOURNAL DIVISION CUSTOMER SERVICE, N-0608 OSLO, NORWAY	0803-9488	NA	NORD J PSYCHIAT	NORD. J. PSYCHIATR.	NA	1999	53	1	NA	NA	8	PSYCHIATRY	PSYCHIATRY	179ZQ	ISI000079360600004	NA	NA	2020-03-18		21	28	NA	NA	NA	NA	NA	NA
J	DVIR Y;FORD JD;HILL M;FRAZIER JA	DVIR, YAEL; FORD, JULIAN D.; HILL, MICHAEL; FRAZIER, JEAN A.	CHILDHOOD MALTREATMENT, EMOTIONAL DYSREGULATION, AND PSYCHIATRIC COMORBIDITIES	HARVARD REVIEW OF PSYCHIATRY	ENGLISH	REVIEW	CHILDHOOD MALTREATMENT; COMORBIDITY; EMOTIONAL REGULATION/DYSREGULATION; INTERPERSONAL TRAUMA; POSTTRAUMATIC STRESS; POSTTRAUMATIC STRESS DISORDER	POSTTRAUMATIC-STRESS-DISORDER; BORDERLINE PERSONALITY-DISORDER; MODE NETWORK CONNECTIVITY; BIPOLAR DISORDER; TRAUMATIC EVENTS; HOUSEHOLD DYSFUNCTION; INTERPERSONAL TRAUMA; DISSOCIATIVE SUBTYPE; DEFAULT NETWORK; EXPERIENCES	AFFECT DYSREGULATION, DEFINED AS THE IMPAIRED ABILITY TO REGULATE OR TOLERATE NEGATIVE EMOTIONAL STATES, HAS BEEN ASSOCIATED WITH INTERPERSONAL TRAUMA AND POSTTRAUMATIC STRESS. AFFECT-REGULATION DIFFICULTIES PLAY A ROLE IN MANY PSYCHIATRIC CONDITIONS, INCLUDING ANXIETY AND MOOD DISORDERS, AND ESPECIALLY MAJOR DEPRESSION IN YOUTH AND BIPOLAR DISORDER THROUGHOUT THE LIFE SPAN. EXPOSURE TO TRAUMATIC…	[DVIR, YAEL; HILL, MICHAEL; FRAZIER, JEAN A.] UNIV MASSACHUSETTS, SCH MED, DEPT PSYCHIAT, DIV CHILD & ADOLESCENT PSYCHIAT, WORCESTER, MA 01655 USA.; [FORD, JULIAN D.] UNIV CONNECTICUT, SCH MED, STORRS, CT USA.	DVIR, Y (REPRINT AUTHOR), UNIV MASSACHUSETTS, SCH MED, DEPT PSYCHIAT, 55 LAKE AVE NORTH, WORCESTER, MA 01655 USA.	YAEL.DVIR@UMASSMED.EDU	GLAXO SMITH KLINEGLAXOSMITHKLINE; SEASIDE THERAPEUTICS; PFIZER, INC.PFIZER; ROCHE PHARMACEUTICALSROCHE HOLDING	DR. FRAZIER RECEIVES RESEARCH SUPPORT FROM GLAXO SMITH KLINE, SEASIDE THERAPEUTICS, PFIZER, INC., AND ROCHE PHARMACEUTICALS (DR. FRAZIER).	99	123	126	5	100	LIPPINCOTT WILLIAMS & WILKINS	PHILADELPHIA	TWO COMMERCE SQ, 2001 MARKET ST, PHILADELPHIA, PA 19103 USA	1067-3229	1465-7309	HARVARD REV PSYCHIAT	HARV. REV. PSYCHIATR.	MAY-JUN	2014	22	3	NA	10.1097/HRP.0000000000000014	13	PSYCHIATRY	PSYCHIATRY	AH4EN	ISI000336079700002	24704784	GREEN ACCEPTED	2020-03-18		149	161	NA	NA	NA	NA	NA	NA
J	ROSKAM I;STIEVENART M;TESSIER R;MUNTEAN A;ESCOBAR MJ;SANTELICES MP;JUFFER F;VAN IJZENDOORN MH;PIERREHUMBERT B	ROSKAM, I.; STIEVENART, M.; TESSIER, R.; MUNTEAN, A.; ESCOBAR, M. J.; SANTELICES, M. P.; JUFFER, F.; VAN IJZENDOORN, M. H.; PIERREHUMBERT, B.	ANOTHER WAY OF THINKING ABOUT ADHD: THE PREDICTIVE ROLE OF EARLY ATTACHMENT DEPRIVATION IN ADOLESCENTS' LEVEL OF SYMPTOMS	SOCIAL PSYCHIATRY AND PSYCHIATRIC EPIDEMIOLOGY	ENGLISH	ARTICLE	ADHD; REGULATION; CBCL; DEPRIVATION; ADOPTION; ADOLESCENCE; CULTURE	ATTENTION-DEFICIT/HYPERACTIVITY DISORDER; CHILD-BEHAVIOR CHECKLIST; DUAL PATHWAY MODEL; INSTITUTIONAL DEPRIVATION; INTERCOUNTRY ADOPTEES; EMOTION REGULATION; INFANCY; RISK; SYMPTOMATOLOGY; DIFFICULTIES	PURPOSE ATTENTION DEFICIT AND HYPERACTIVITY DISORDER (ADHD) IS ONE OF THE MOST FREQUENT DISORDERS IN CHILDHOOD AND ADOLESCENCE. BOTH NEUROCOGNITIVE AND ENVIRONMENTAL FACTORS HAVE BEEN RELATED TO ADHD. THE CURRENT STUDY CONTRIBUTES TO THE DOCUMENTATION OF THE PREDICTIVE RELATION BETWEEN EARLY ATTACHMENT DEPRIVATION AND ADHD. METHOD DATA WERE COLLECTED FROM 641 ADOPTED ADOLESCENTS (53.2 % GIRLS) AG…	[ROSKAM, I.; STIEVENART, M.] CATHOLIC UNIV LOUVAIN, PSYCHOL SCI RES INST, B-1348 LOUVAIN, BELGIUM.; [TESSIER, R.] UNIV LAVAL, SCH PSYCHOL, QUEBEC CITY, PQ, CANADA.; [MUNTEAN, A.] WEST UNIV TIMISOARA, DEPT SOCIAL WORK, TIMISOARA, ROMANIA.; [ESCOBAR, M. J.; SANTELICES, M. P.] PONTIFICIA UNIV CATOLICA CHILE, SANTIAGO, CHILE.; [JUFFER, F.; VAN IJZENDOORN, M. H.] LEIDEN UNIV, CTR CHILD & FAMILY STUDIE…	ROSKAM, I (REPRINT AUTHOR), CATHOLIC UNIV LOUVAIN, PSYCHOL SCI RES INST, B-1348 LOUVAIN, BELGIUM.	ISABELLA.ROSKAM@UCLOUVAIN.BE	NA	NA	74	16	17	0	48	SPRINGER HEIDELBERG	HEIDELBERG	TIERGARTENSTRASSE 17, D-69121 HEIDELBERG, GERMANY	0933-7954	1433-9285	SOC PSYCH PSYCH EPID	SOC. PSYCHIATRY PSYCHIATR. EPIDEMIOL.	JAN	2014	49	1	NA	10.1007/S00127-013-0685-Z	12	PSYCHIATRY	PSYCHIATRY	AA0OZ	ISI000330796000014	23604619	NA	2020-03-18		133	144	NA	ESCOBAR, MARIA JOSEFINA/0000-0001-6096-9479; SANTELICES, MARIA-PIA/0000-0001-7473-1525; ROSKAM, ISABELLE/0000-0002-1449-1133	VAN IJZENDOORN, MARINUS/P-4907-2019	NA	NA	NA
J	LANGTON EG;COLLISHAW S;GOODMAN R;PICKLES A;MAUGHAN B	LANGTON, EMMA GORE; COLLISHAW, STEPHAN; GOODMAN, ROBERT; PICKLES, ANDREW; MAUGHAN, BARBARA	AN EMERGING INCOME DIFFERENTIAL FOR ADOLESCENT EMOTIONAL PROBLEMS	JOURNAL OF CHILD PSYCHOLOGY AND PSYCHIATRY	ENGLISH	ARTICLE	INCOME GRADIENT; ADOLESCENCE; EMOTIONAL PROBLEMS; SOCIODEMOGRAPHIC RISK FACTORS; FAMILY FACTORS; NATIONAL CHILD DEVELOPMENT STUDY; BRITISH COHORT STUDY; BRITISH CHILD AND ADOLESCENT MENTAL HEALTH SURVEYS	DIFFICULTIES QUESTIONNAIRE; TIME TRENDS; HEALTH; STRENGTHS; VALIDITY; LIFE	BACKGROUND: WHILE THERE IS CONSIDERABLE EVIDENCE OF INCOME GRADIENTS IN CHILD AND ADOLESCENT BEHAVIOUR PROBLEMS, EVIDENCE RELATING TO CHILDREN AND YOUNG PEOPLE'S EMOTIONAL DIFFICULTIES IS MORE MIXED. OLDER STUDIES REPORTED NO INCOME DIFFERENTIALS, WHILE RECENT REPORTS SUGGEST THAT ADOLESCENTS FROM LOW-INCOME FAMILIES ARE MORE LIKELY TO EXPERIENCE EMOTIONAL DIFFICULTIES THAN THEIR MORE AFFLUENT PE…	[MAUGHAN, BARBARA] KINGS COLL LONDON, SGDP CTR, INST PSYCHIAT, LONDON SE5 8AF, ENGLAND.; [COLLISHAW, STEPHAN] CARDIFF UNIV, DEPT PSYCHOL MED & NEUROL, CARDIFF, S GLAM, WALES.	MAUGHAN, B (REPRINT AUTHOR), KINGS COLL LONDON, SGDP CTR, INST PSYCHIAT, BOX P080, LONDON SE5 8AF, ENGLAND.	BARBARA.MAUGHAN@KCL.AC.UK	NUFFIELD FOUNDATION [CPF/00320/G]; ECONOMIC AND SOCIAL RESEARCH COUNCILECONOMIC & SOCIAL RESEARCH COUNCIL (ESRC); WATERLOO FOUNDATION; MEDICAL RESEARCH COUNCILMEDICAL RESEARCH COUNCIL UK (MRC); MEDICAL RESEARCH COUNCILMEDICAL RESEARCH COUNCIL UK (MRC) [G0500953, G0801418B, G9817803B]	THE AUTHORS ARE GRATEFUL TO THE UK DATA ARCHIVE FOR ACCESS TO THE DATA; TO THE PARTICIPATING ADOLESCENTS AND THEIR FAMILIES IN ALL THE STUDIES; AND TO ARGYRIS STRINGARIS AND THE ANONYMOUS REVIEWERS FOR HELPFUL COMMENTS ON EARLIER VERSIONS OF THIS ARTICLE. GRANT CPF/00320/G FROM THE NUFFIELD FOUNDATION HELPED SUPPORT THIS WORK. EMMA GORE LANGTON IS SUPPORTED BY THE ECONOMIC AND SOCIAL RESEARCH COU…	30	21	22	0	26	WILEY-BLACKWELL	MALDEN	COMMERCE PLACE, 350 MAIN ST, MALDEN 02148, MA USA	0021-9630	NA	J CHILD PSYCHOL PSYC	J. CHILD PSYCHOL. PSYCHIATRY	OCT	2011	52	10	NA	10.1111/J.1469-7610.2011.02447.X	8	PSYCHOLOGY, DEVELOPMENTAL; PSYCHIATRY; PSYCHOLOGY	PSYCHOLOGY; PSYCHIATRY	823JY	ISI000295119700009	21815893	NA	2020-03-18		1081	1088	NA	COLLISHAW, STEPHAN/0000-0002-4296-820X; PICKLES, ANDREW/0000-0003-1283-0346; MAUGHAN, BARBARA/0000-0002-8887-3484; GOODMAN, ROBERT/0000-0001-5596-1667	COLLISHAW, STEPHAN/H-4593-2019; PICKLES, ANDREW/A-9625-2011	NA	NA	NA
J	WOOD LE;GRAU JM;SMITH EN;DURAN PA;CASTELLANOS P	WOOD, LAUREN E.; GRAU, JOSEFINA M.; SMITH, ERIN N.; DURAN, PETRA A.; CASTELLANOS, PATRICIA	THE INFLUENCE OF CULTURAL ORIENTATION ON ASSOCIATIONS BETWEEN PUERTO RICAN ADOLESCENT MOTHERS' PARENTING AND TODDLER COMPLIANCE AND DEFIANCE	CULTURAL DIVERSITY & ETHNIC MINORITY PSYCHOLOGY	ENGLISH	ARTICLE	ACCULTURATION; COMPLIANCE; DEFIANCE; PUERTO RICAN; CONTROL; ADOLESCENT PARENTING	LOW-INCOME FAMILIES; BEHAVIOR PROBLEMS; EFFORTFUL CONTROL; SELF-REGULATION; PRESCHOOL-CHILDREN; EMOTION REGULATION; LATINO FAMILIES; DEVELOPMENTAL OUTCOMES; MATERNAL-BEHAVIOR; AMERICAN FAMILIES	OBJECTIVES: IT IS IMPERATIVE THAT INDIVIDUAL DIFFERENCES IN THE CULTURAL CONTEXTS OF ADOLESCENT MOTHERS, WHOSE PARENTING IS OFTEN LINKED TO POOR CHILD OUTCOMES, BE BETTER UNDERSTOOD, ESPECIALLY AMONG PUERTO RICAN-ORIGIN MOTHERS WHO EXPERIENCE HIGH RATES OF POVERTY. BEHAVIORS THAT MOTHERS USE TO ELICIT COMPLIANCE FROM THEIR CHILDREN ARE IMPORTANT TO INVESTIGATE, BECAUSE CHILDREN'S ABILITY TO ENGAG…	[WOOD, LAUREN E.; GRAU, JOSEFINA M.; SMITH, ERIN N.; DURAN, PETRA A.; CASTELLANOS, PATRICIA] KENT STATE UNIV, DEPT PSYCHOL SCI, KENT, OH 44242 USA.	WOOD, LE (REPRINT AUTHOR), 144 KENT HALL, KENT, OH 44242 USA.	LWOOD15@KENT.EDU	EUNICE KENNEDY SHRIVER NATIONAL INSTITUTE OF HEALTH; HUMAN DEVELOPMENT OF THE NATIONAL INSTITUTES OF HEALTHUNITED STATES DEPARTMENT OF HEALTH & HUMAN SERVICESNATIONAL INSTITUTES OF HEALTH (NIH) - USANIH EUNICE KENNEDY SHRIVER NATIONAL INSTITUTE OF CHILD HEALTH & HUMAN DEVELOPMENT (NICHD) [R01HD46554]	THE RESEARCH REPORTED IN THIS ARTICLE WAS FUNDED BY THE EUNICE KENNEDY SHRIVER NATIONAL INSTITUTE OF HEALTH AND HUMAN DEVELOPMENT OF THE NATIONAL INSTITUTES OF HEALTH UNDER AWARD NUMBER R01HD46554 TO THE SECOND AUTHOR.	75	3	3	0	6	EDUCATIONAL PUBLISHING FOUNDATION-AMERICAN PSYCHOLOGICAL ASSOC	WASHINGTON	750 FIRST ST, NE, WASHINGTON, DC 20002-4242 USA	1099-9809	1939-0106	CULT DIVERS ETHN MIN	CULT. DIVERS. ETHN. MINOR. PSYCHOL.	APR	2017	23	2	NA	10.1037/CDP0000109	10	ETHNIC STUDIES; PSYCHOLOGY, SOCIAL	ETHNIC STUDIES; PSYCHOLOGY	ER6ME	ISI000398918600013	27454887	BRONZE, GREEN ACCEPTED	2020-03-18		300	309	NA	NA	NA	NA	NA	NA
J	STANGER C;KAMON J;DUMENCI L;HIGGINS ST;BICKEL WK;GRABOWSKI J;AMASS L	STANGER, C; KAMON, J; DUMENCI, L; HIGGINS, ST; BICKEL, WK; GRABOWSKI, J; AMASS, L	PREDICTORS OF INTERNALIZING AND EXTERNALIZING PROBLEMS AMONG CHILDREN OF COCAINE AND OPIATE DEPENDENT PARENTS	DRUG AND ALCOHOL DEPENDENCE	ENGLISH	ARTICLE	CHILDREN OF DRUG ABUSERS; FAMILY PROBLEMS; GENDER DIFFERENCES	ADOLESCENT SUBSTANCE USE; ADDICTED MOTHERS; PROTECTIVE FACTORS; EMOTIONAL-PROBLEMS; TREATMENT-SEEKING; BEHAVIOR PROBLEMS; NATIONAL SAMPLE; DRUG-USE; RISK; PSYCHOPATHOLOGY	WE TESTED ASSOCIATIONS IN STRUCTURAL MODELS AMONG PARENT INDIVIDUAL PROBLEMS (SEVERITY OF DRUG PROBLEMS, MEDICAL PROBLEMS, PSYCHIATRIC SYMPTOMS), FAMILY PROBLEMS, AND CHILDREN'S INTERNALIZING AND EXTERNALIZING PROBLEMS. RESULTS WERE COMPARED FOR COCAINE VERSUS OPIATE DEPENDENT PARENTS, MOTHERS VERSUS FATHERS, BOYS VERSUS GIRLS, AND OLDER VERSUS YOUNGER CHILDREN. COCAINE AND OPIATE DEPENDENT PAREN…	UNIV VERMONT, DEPT PSYCHIAT, BURLINGTON, VT 05401 USA.; UNIV TEXAS, HLTH SCI CTR, DEPT PSYCHIAT, HOUSTON, TX 77030 USA.; FRIENDS RES INST INC, LOS ANGELES, CA 90025 USA.	STANGER, C (REPRINT AUTHOR), UNIV VERMONT, DEPT PSYCHIAT, 1 S PROSPECT ST, BURLINGTON, VT 05401 USA.	NA	NIDA NIH HHSUNITED STATES DEPARTMENT OF HEALTH & HUMAN SERVICESNATIONAL INSTITUTES OF HEALTH (NIH) - USANIH NATIONAL INSTITUTE ON DRUG ABUSE (NIDA) [DA-08606, DA-10821]	NA	48	15	15	1	6	ELSEVIER SCI IRELAND LTD	CLARE	CUSTOMER RELATIONS MANAGER, BAY 15, SHANNON INDUSTRIAL ESTATE CO, CLARE, IRELAND	0376-8716	NA	DRUG ALCOHOL DEPEN	DRUG ALCOHOL DEPEND.	APR 1	2002	66	2	PII S0376-8716(01)00201-0	10.1016/S0376-8716(01)00201-0	14	SUBSTANCE ABUSE; PSYCHIATRY	SUBSTANCE ABUSE; PSYCHIATRY	538XE	ISI000174839700011	11906807	NA	2020-03-18		199	212	NA	NA	BICKEL, WARREN/M-5413-2019	NA	NA	NA
J	CAIOZZO CN;YULE K;GRYCH J	CAIOZZO, CHRISTINA N.; YULE, KRISTEN; GRYCH, JOHN	CAREGIVER BEHAVIORS ASSOCIATED WITH EMOTION REGULATION IN HIGH-RISK PRESCHOOLERS	JOURNAL OF FAMILY PSYCHOLOGY	ENGLISH	ARTICLE	EMOTION REGULATION; RESILIENCE; VIOLENCE; EMOTION SOCIALIZATION; PRESCHOOL	DOMESTIC VIOLENCE; CHILD-RELATIONSHIP; MARITAL CONFLICT; STRESS SYMPTOMS; FAMILY CONTEXT; SOCIALIZATION; EXPOSURE; MOTHER; COMPETENCE; VALIDATION	CHILDREN WHO WITNESS VIOLENCE ARE AT RISK FOR DEVELOPING A RANGE OF DEVELOPMENTAL PROBLEMS, INCLUDING DEFICITS IN UNDERSTANDING AND REGULATING. THE ABILITY TO ADAPTIVELY MANAGE EMOTIONS IS ASSOCIATED WITH CHILDREN'S MENTAL HEALTH AND THEIR SOCIAL AND ACADEMIC COMPETENCE; HOWEVER, LITTLE IS KNOWN ABOUT HOW PARENTS OI AT-RISK YOUTH CAN FOSTER THE HEALTHY DEVELOPMENT OF EMOTION REGULATION. THE CURRE…	[CAIOZZO, CHRISTINA N.; YULE, KRISTEN; GRYCH, JOHN] MARQUETTE UNIV, DEPT PSYCHOL, CRAMER HALL,604 NORTH 16TH ST, MILWAUKEE, WI 53203 USA.	CAIOZZO, CN (REPRINT AUTHOR), MARQUETTE UNIV, DEPT PSYCHOL, CRAMER HALL,604 NORTH 16TH ST, MILWAUKEE, WI 53203 USA.	CHRISTINA.CAIOZZO@MARQUETTE.EDU	NA	NA	56	0	0	7	19	AMER PSYCHOLOGICAL ASSOC	WASHINGTON	750 FIRST ST NE, WASHINGTON, DC 20002-4242 USA	0893-3200	1939-1293	J FAM PSYCHOL	J. FAM. PSYCHOL.	AUG	2018	32	5	NA	10.1037/FAM0000425	10	PSYCHOLOGY, CLINICAL; FAMILY STUDIES	PSYCHOLOGY; FAMILY STUDIES	GP1ZI	ISI000440617200002	29927282	GREEN PUBLISHED	2020-03-18		565	574	NA	NA	NA	NA	NA	NA
J	KISER L;FISHBEIN D;GATZKE-KOPP L;VIVRETTE R;CREAVEY K;STEVENSON J;MEDOFF D;BUSUITO A	KISER, LAUREL; FISHBEIN, DIANA; GATZKE-KOPP, LISA; VIVRETTE, REBECCA; CREAVEY, KRISTINE; STEVENSON, JENNIFER; MEDOFF, DEBORAH; BUSUITO, ALEX	PHYSIOLOGICAL REGULATION AMONG CAREGIVERS AND THEIR CHILDREN: RELATIONS WITH TRAUMA HISTORY, SYMPTOMS, AND PARENTING BEHAVIOR	JOURNAL OF CHILD AND FAMILY STUDIES	ENGLISH	ARTICLE	RESPIRATORY SINUS ARRHYTHMIA (RSA); MOTHER-CHILD DYADS; EMOTION REGULATION; COMMUNITY SAMPLE; STRESS; TRAUMA	RESPIRATORY SINUS ARRHYTHMIA; CARDIAC VAGAL TONE; EMOTION REGULATION; INITIAL VALIDATION; POLYVAGAL THEORY; MOTHER; REACTIVITY; STRESS; SYNCHRONY; DIFFICULTIES	OBJECTIVES PARENTS HAVE THE OPPORTUNITY TO INFLUENCE THE DEVELOPMENT OF THEIR CHILDREN'S EMOTION REGULATION SKILLS IN A VARIETY OF CAPACITIES THROUGHOUT CHILDHOOD AND INTO ADOLESCENCE. ONLY RECENTLY HAVE WE BEGUN TO EXPLORE THE PHYSIOLOGICAL NATURE OF THIS EFFECT AND IMPLICATIONS FOR THE INFLUENCE OF SOCIAL FACTORS ON INDIVIDUAL REGULATION OF EMOTION IN CHILDREN. ALSO NOT WELL UNDERSTOOD IS HOW C…	[KISER, LAUREL; VIVRETTE, REBECCA; STEVENSON, JENNIFER; MEDOFF, DEBORAH] UNIV MARYLAND, SCH MED, BALTIMORE, MD 21201 USA.; [FISHBEIN, DIANA; GATZKE-KOPP, LISA; CREAVEY, KRISTINE; BUSUITO, ALEX] PENN STATE UNIV, STATE COLL, PA USA.	KISER, L (REPRINT AUTHOR), UNIV MARYLAND, SCH MED, BALTIMORE, MD 21201 USA.	LKISER@SOM.UMARYLAND.EDU	CHAIR'S CHALLENGE AWARD, UNIVERSITY OF MARYLAND SCHOOL OF MEDICINE, DEPARTMENT OF PSYCHIATRY	THIS STUDY WAS FUNDED BY A CHAIR'S CHALLENGE AWARD, UNIVERSITY OF MARYLAND SCHOOL OF MEDICINE, DEPARTMENT OF PSYCHIATRY.	70	0	0	5	5	SPRINGER	NEW YORK	233 SPRING ST, NEW YORK, NY 10013 USA	1062-1024	1573-2843	J CHILD FAM STUD	J. CHILD FAM. STUD.	NOV	2019	28	11	NA	10.1007/S10826-019-01487-5	12	FAMILY STUDIES; PSYCHOLOGY, DEVELOPMENTAL; PSYCHIATRY	FAMILY STUDIES; PSYCHOLOGY; PSYCHIATRY	JD9OL	ISI000490317200015	NA	NA	2020-03-18		3098	3109	NA	GATZKE-KOPP, LISA/0000-0003-4470-4555	NA	NA	NA	NA
J	HECKLER H;TAUTE CE;KRUGER GHJ;DE WET D;CALITZ FJW;VAN DER MERWE LM;RAUBENHEIMER JE	HECKLER, H.; TAUTE, C. E.; KRUEGER, G. H. J.; DE WET, D.; CALITZ, F. J. W.; VAN DER MERWE, L. M.; RAUBENHEIMER, J. E.	PROFILE OF STRESS FACTORS ASSOCIATED WITH MENTAL DISORDERS IN CHILDREN AND ADOLESCENTS REFERRED FOR EVALUATION AND TREATMENT TO THE FREE STATE PSYCHIATRIC COMPLEX, 2007	SOUTH AFRICAN JOURNAL OF PSYCHIATRY	ENGLISH	ARTICLE	NA	FAMILY	INTRODUCTION. SOUTH AFRICAN CHILDREN AND ADOLESCENTS FACE SERIOUS CHALLENGES. OVER THE PAST DECADES CHILDREN HAVE BEEN EXPOSED TO RAPID AND STRESSFUL CHANGES IN THEIR ENVIRONMENT, INCLUDING INCREASED CRIME AND VIOLENCE. AIM OF STUDY THE AIM OF THE STUDY WAS TO DETERMINE THE PROFILE OF STRESS FACTORS LEADING TO MENTAL DISORDERS IN CHILDREN AND ADOLESCENTS REFERRED TO THE CHILD AND ADOLESCENT UNIT …	[HECKLER, H.; CALITZ, F. J. W.; VAN DER MERWE, L. M.] UNIV ORANGE FREE STATE, DEPT PSYCHIAT, FAC HLTH SCI, BLOEMFONTEIN, SOUTH AFRICA.; [RAUBENHEIMER, J. E.] UNIV ORANGE FREE STATE, DEPT BIOSTAT, FAC HLTH SCI, BLOEMFONTEIN, SOUTH AFRICA.	HECKLER, H (REPRINT AUTHOR), UNIV ORANGE FREE STATE, DEPT PSYCHIAT, FAC HLTH SCI, BLOEMFONTEIN, SOUTH AFRICA.	NA	NA	NA	21	3	3	1	13	SA MEDICAL ASSOC HEALTH & MEDICAL PUBL GROUP	CLAREMONT	21 DREYER ST, 4TH FLOOR, SANCLARE BLDG, CLAREMONT, 7700, SOUTH AFRICA	1608-9685	NA	SAJP-S AFR J PSYCHI	SAJP	MAY	2012	18	2	NA	NA	3	PSYCHIATRY	PSYCHIATRY	964QE	ISI000305711000005	NA	DOAJ GOLD	2020-03-18		61	U3	NA	RAUBENHEIMER, JACQUES/0000-0003-3907-304X	RAUBENHEIMER, JACQUES/I-5286-2013	NA	NA	NA
J	KOMRO KA;TOBLER AL;DELISLE AL;O'MARA RJ;WAGENAAR AC	KOMRO, KELLI A.; TOBLER, AMY L.; DELISLE, ALEXIS L.; O'MARA, RYAN J.; WAGENAAR, ALEXANDER C.	BEYOND THE CLINIC: IMPROVING CHILD HEALTH THROUGH EVIDENCE-BASED COMMUNITY DEVELOPMENT	BMC PEDIATRICS	ENGLISH	ARTICLE	CHILD; ADOLESCENT; HEALTH PROMOTION; POLICY; EVIDENCE-BASED PRACTICE; REVIEW	POLICIES; DISSEMINATION; NEIGHBORHOOD; DISPARITIES; POVERTY; US	BACKGROUND: PROMOTING CHILD WELLBEING NECESSARILY GOES BEYOND THE CLINIC AS RISKS TO CHILD HEALTH AND DEVELOPMENT ARE EMBEDDED IN THE SOCIAL AND PHYSICAL ENVIRONMENTAL CONDITIONS IN WHICH CHILDREN LIVE. PEDIATRICIANS PLAY A VITAL ROLE IN PROMOTING THE HEALTH OF CHILDREN IN THE COMMUNITIES THEY SERVE AND CAN MAXIMIZE THEIR IMPACT BY ADVOCATING FOR AND SUPPORTING EFFICACIOUS, EVIDENCE-BASED STRATEG…	[KOMRO, KELLI A.; TOBLER, AMY L.; DELISLE, ALEXIS L.; O'MARA, RYAN J.; WAGENAAR, ALEXANDER C.] UNIV FLORIDA, INST CHILD HLTH POLICY, DEPT HLTH OUTCOMES & POLICY, GAINESVILLE, FL 32610 USA.	KOMRO, KA (REPRINT AUTHOR), UNIV FLORIDA, INST CHILD HLTH POLICY, DEPT HLTH OUTCOMES & POLICY, 1329 SW 16TH ST,RM 5285,POB 100177, GAINESVILLE, FL 32610 USA.	KOMRO@UFL.EDU	NATIONAL INSTITUTE ON DRUG ABUSEUNITED STATES DEPARTMENT OF HEALTH & HUMAN SERVICESNATIONAL INSTITUTES OF HEALTH (NIH) - USANIH NATIONAL INSTITUTE ON DRUG ABUSE (NIDA) [DA028946]; INSTITUTE FOR CHILD HEALTH POLICY AT THE UNIVERSITY OF FLORIDA	A GRANT FROM THE NATIONAL INSTITUTE ON DRUG ABUSE (DA028946; PIS: ANTHONY BIGLAN AND BRIAN FLAY) SUPPORTED THE AUTHORS DURING THEIR WORK ON THIS MANUSCRIPT, AS PART OF THE PROMISE NEIGHBORHOODS RESEARCH CONSORTIUM (PNRC). THE PNRC (SCIENTISTS FROM A RANGE OF DISCIPLINES, RESEARCH ASSISTANTS, OTHER PROFESSIONALS, AND NEIGHBORHOOD-BASED REPRESENTATIVES) CONTRIBUTED THROUGH DISCUSSIONS, REVIEW AND F…	28	14	14	0	22	BIOMED CENTRAL LTD	LONDON	236 GRAYS INN RD, FLOOR 6, LONDON WC1X 8HL, ENGLAND	1471-2431	NA	BMC PEDIATR	BMC PEDIATR.	OCT 21	2013	13	NA	172	10.1186/1471-2431-13-172	9	PEDIATRICS	PEDIATRICS	258YV	ISI000327495500001	24138839	DOAJ GOLD, GREEN PUBLISHED	2020-03-18		NA	NA	NA	WAGENAAR, ALEXANDER C./0000-0003-1674-6774	WAGENAAR, ALEXANDER C./AAE-7830-2020	NA	NA	NA
J	RISSLING JK;RONNIGER P;PETERMANN F;MELZER J	RISSLING, JULIA-KATHARINA; RONNIGER, POLA; PETERMANN, FRANZ; MELZER, JESSICA	PSYCHOSOCIAL STRESS AT SPECIFIC LANGUAGE IMPAIRMENT	KINDHEIT UND ENTWICKLUNG	GERMAN	ARTICLE	DEVELOPMENTAL DISORDERS; SPECIFIC LANGUAGE IMPAIRMENT (SLI); PSYCHOSOCIAL STRESS; STRESS IN FAMILIES; PARENT STRESS	EXECUTIVE FUNCTION BEHAVIORS; DEVELOPMENTAL DISORDERS; CHILDREN; SLI; DIFFICULTIES; ADOLESCENTS; COMPETENCE; CHILDHOOD; ATTENTION; HISTORY	WITH A PREVALENCE OF 5-8%, SPECIFIC DEVELOPMENTAL DISORDERS OF SPEECH AND LANGUAGE ARE AMONG THE MOST COMMON DEVELOPMENTAL DISORDERS. IMPAIRED LANGUAGE SKILLS STRONGLY INFLUENCE OTHER AREAS OF DEVELOPMENT. OWING TO THE ESSENTIAL IMPORTANCE OF LANGUAGE ABILITIES FOR DIFFERENT ASPECTS OF LIFE, DEVELOPMENTAL LANGUAGE DISORDERS IMPAIR NOT ONLY THE EDUCATIONAL BUT ALSO THE SOCIAL AND EMOTIONAL DEVELOP…	[RISSLING, JULIA-KATHARINA; RONNIGER, POLA; PETERMANN, FRANZ; MELZER, JESSICA] UNIV BREMEN, ZENTRUM KLIN PSYCHOL & REHABIL, GRAZER STR 6, D-28359 BREMEN, GERMANY.	RISSLING, JK (REPRINT AUTHOR), UNIV BREMEN, ZENTRUM KLIN PSYCHOL & REHABIL, GRAZER STR 6, D-28359 BREMEN, GERMANY.	JULIA.RISSLING@UNI-BREMEN.DE	NA	NA	64	10	10	3	49	HOGREFE & HUBER PUBLISHERS	GOTTINGEN	MERKELSTR 3, D-37085 GOTTINGEN, GERMANY	0942-5403	2190-6246	KINDH ENTWICKL	KINDH. ENTWICKL.	NA	2016	25	3	NA	10.1026/0942-5403/A000198	8	PSYCHOLOGY, DEVELOPMENTAL	PSYCHOLOGY	DN6VR	ISI000377215100003	NA	NA	2020-03-18		145	152	NA	NA	NA	NA	NA	NA
J	HUKKANEN R;SOURANDER A;SANTALAHTI P;BERGROTH L	HUKKANEN, R; SOURANDER, A; SANTALAHTI, P; BERGROTH, L	HAVE PSYCHIATRIC PROBLEMS OF CHILDREN IN CHILDREN'S HOMES INCREASED?	NORDIC JOURNAL OF PSYCHIATRY	ENGLISH	ARTICLE	BEHAVIORAL PROBLEMS; CHILD BEHAVIOR CHECKLIST; CHILDREN'S HOMES; TIME-TREND STUDY	BEHAVIORAL-PROBLEMS; CARE; PSYCHOPATHOLOGY; ADOLESCENTS; PREVALENCE; DISORDERS; CHECKLIST; CULTURES; PARENTS	THIS TIME-TREND STUDY WAS CONDUCTED DURING AND AFTER THE SEVERE ECONOMIC RECESSION AND THE PERIOD OF HIGH UNEMPLOYMENT IN FINLAND IN THE 1990S. THE CHANGES IN THE BEHAVIORAL AND EMOTIONAL PROBLEMS OF CHILDREN AND ADOLESCENTS PLACED IN CHILDREN'S HOMES WERE STUDIED IN THE SAME AREA USING THE CHILD BEHAVIOR CHECKLIST QUESTIONNAIRE AT THREE DIFFERENT TIME POINTS ( 1993, 1996 AND 1999), AND THE CHILD…	TURKU UNIV HOSP, DEPT CHILD PSYCHIAT, FIN-20520 TURKU, FINLAND.; UNIV TURKU, SALO, FINLAND.	HUKKANEN, R (REPRINT AUTHOR), LINNANKATU 5 A 9, FI-20100 TURKU, FINLAND.	RAIJA.HUKKANEN@PP1.INET.FI	NA	NA	33	3	3	0	0	TAYLOR & FRANCIS AS	OSLO	PO BOX 12 POSTHUSET, NO-0051 OSLO, NORWAY	0803-9488	NA	NORD J PSYCHIAT	NORD. J. PSYCHIATR.	DEC	2005	59	6	NA	10.1080/08039480500360880	5	PSYCHIATRY	PSYCHIATRY	992SV	ISI000233905200007	16316901	NA	2020-03-18		481	485	NA	SOURANDER, ANDRE/0000-0003-0361-7244	NA	NA	NA	NA
J	GUTERMAN O;NEUMAN A	GUTERMAN, OZ; NEUMAN, ARI	SCHOOLS AND EMOTIONAL AND BEHAVIORAL PROBLEMS: A COMPARISON OF SCHOOL-GOING AND HOMESCHOOLED CHILDREN	JOURNAL OF EDUCATIONAL RESEARCH	ENGLISH	ARTICLE	ATTACHMENT SECURITY; BEHAVIORAL PROBLEMS; DEPRESSION; EMOTIONAL PROBLEMS; HOMESCHOOLING; SCHOOL-GOING	DEPRESSION INVENTORY; CONDUCT PROBLEMS; AGED CHILDREN; SELF-ESTEEM; ADOLESCENCE; ADJUSTMENT; SYMPTOMS; VIOLENCE; ANXIETY; IMPACT	MUCH ATTENTION HAS BEEN FOCUSED RECENTLY ON THE DEEPENING CRISIS IN THE EDUCATION SYSTEM. RESEARCHERS HAVE ATTRIBUTED THESE PROBLEMS TO THE SCHOOL ENVIRONMENT. ONE METHOD FOR EXAMINING THIS CLAIM IS TO COMPARE SPECIFIC EMOTIONAL AND BEHAVIOR PROBLEMS AMONG CHILDREN WHO ATTEND SCHOOLS AND CHILDREN WHO DO NOT. THIS STUDY EXAMINED THREE ASPECTS OF CHILDREN'S EMOTIONAL WORLDEMOTIONAL AND BEHAVIORAL P…	[GUTERMAN, OZ] WESTERN GALILEE COLL, DEPT HUMAN RESOURCES, AKKO, ISRAEL.; [NEUMAN, ARI] WESTERN GALILEE COLL, DEPT EDUC, POB 2125, IL-24121 AKKO, ISRAEL.	NEUMAN, A (REPRINT AUTHOR), WESTERN GALILEE COLL, DEPT EDUC, POB 2125, IL-24121 AKKO, ISRAEL.	NEUMANARI@GMAIL.COM	NA	NA	63	4	4	5	40	ROUTLEDGE JOURNALS, TAYLOR & FRANCIS LTD	ABINGDON	2-4 PARK SQUARE, MILTON PARK, ABINGDON OX14 4RN, OXON, ENGLAND	0022-0671	1940-0675	J EDUC RES	J. EDUC. RES.	NA	2017	110	4	NA	10.1080/00220671.2015.1116055	8	EDUCATION & EDUCATIONAL RESEARCH	EDUCATION & EDUCATIONAL RESEARCH	ET5OQ	ISI000400333900009	NA	NA	2020-03-18		425	432	NA	NA	NA	NA	NA	NA
J	WICHSTROM L;BERG-NIELSEN TS;ANGOLD A;EGGER HL;SOLHEIM E;SVEEN TH	WICHSTROM, LARS; BERG-NIELSEN, TURID SUZANNE; ANGOLD, ADRIAN; EGGER, HELEN LINK; SOLHEIM, ELISABET; SVEEN, TRUDE HAMRE	PREVALENCE OF PSYCHIATRIC DISORDERS IN PRESCHOOLERS	JOURNAL OF CHILD PSYCHOLOGY AND PSYCHIATRY	ENGLISH	ARTICLE	DIAGNOSTIC INTERVIEW; ADHD; OPPOSITIONAL DEFIANT DISORDER; CONDUCT DISORDER; ANXIETY; DEPRESSION	ATTENTION-DEFICIT/HYPERACTIVITY DISORDER; OPPOSITIONAL DEFIANT DISORDER; MENTAL-HEALTH; DIFFICULTIES QUESTIONNAIRE; YOUNG-CHILDREN; SERVICE USE; DSM-III; DEPRESSION; BEHAVIOR; PSYCHOPATHOLOGY	BACKGROUND: MANY DISORDERS IN CHILDHOOD AND ADOLESCENCE WERE ALREADY PRESENT IN THE PRESCHOOL YEARS. HOWEVER, THERE IS LITTLE EMPIRICAL RESEARCH ON THE PREVALENCE OF PSYCHIATRIC DISORDERS IN YOUNG CHILDREN. A TRUE COMMUNITY STUDY USING STRUCTURED DIAGNOSTIC TOOLS HAS YET TO BE PUBLISHED. METHODS: ALL CHILDREN BORN IN 2003 OR 2004 IN THE CITY OF TRONDHEIM, NORWAY, WHO ATTENDED THE REGULAR COMMUNIT…	[WICHSTROM, LARS; SOLHEIM, ELISABET; SVEEN, TRUDE HAMRE] NORWEGIAN UNIV SCI & TECHNOL, DEPT PSYCHOL, N-7491 TRONDHEIM, NORWAY.; [WICHSTROM, LARS; BERG-NIELSEN, TURID SUZANNE; SOLHEIM, ELISABET; SVEEN, TRUDE HAMRE] NTNU SOCIAL SCI, TRONDHEIM, NORWAY.; [BERG-NIELSEN, TURID SUZANNE] NORWEGIAN UNIV SCI & TECHNOL, DEPT NEUROSCI, N-7491 TRONDHEIM, NORWAY.; [ANGOLD, ADRIAN; EGGER, HELEN LINK] DUKE UNIV,…	WICHSTROM, L (REPRINT AUTHOR), NORWEGIAN UNIV SCI & TECHNOL, DEPT PSYCHOL, N-7491 TRONDHEIM, NORWAY.	LARS.WICHSTROM@SVT.NTNU.NO	RESEARCH COUNCIL OF NORWAYRESEARCH COUNCIL OF NORWAY [170449/V50, 190622/V50, 175309/V50]; LIAISON COMMITTEE [4396]	THIS RESEARCH WAS FUNDED IN PART BY GRANTS 170449/V50, 190622/V50, AND 175309/V50 FROM THE RESEARCH COUNCIL OF NORWAY AND GRANT 4396 FROM THE LIAISON COMMITTEE BETWEEN THE CENTRAL NORWAY RHA AND NTNU. L. W. HAD FULL ACCESS TO ALL THE DATA IN THE STUDY AND TAKES RESPONSIBILITY FOR THE INTEGRITY OF THE DATA AND THE ACCURACY OF THE DATA ANALYSIS.	50	227	229	5	112	WILEY-BLACKWELL	MALDEN	COMMERCE PLACE, 350 MAIN ST, MALDEN 02148, MA USA	0021-9630	NA	J CHILD PSYCHOL PSYC	J. CHILD PSYCHOL. PSYCHIATRY	JUN	2012	53	6	NA	10.1111/J.1469-7610.2011.02514.X	11	PSYCHOLOGY, DEVELOPMENTAL; PSYCHIATRY; PSYCHOLOGY	PSYCHOLOGY; PSYCHIATRY	942YP	ISI000304087900011	22211517	NA	2020-03-18		695	705	NA	EGGER, HELEN/0000-0001-8447-5350	NA	NA	NA	NA
J	KIM J;DEATER-DECKARD K	KIM, JUNGMEEN; DEATER-DECKARD, KIRBY	DYNAMIC CHANGES IN ANGER, EXTERNALIZING AND INTERNALIZING PROBLEMS: ATTENTION AND REGULATION	JOURNAL OF CHILD PSYCHOLOGY AND PSYCHIATRY	ENGLISH	ARTICLE	ANGER; ATTENTION; REGULATION; EXTERNALIZING PROBLEMS; INTERNALIZING PROBLEMS; LATENT DIFFERENCE SCORE ANALYSIS	EFFORTFUL CONTROL; NEGATIVE EMOTIONALITY; LONGITUDINAL DATA; PROBLEM BEHAVIOR; CONDUCT PROBLEMS; SELF-REGULATION; IMPULSIVITY; TEMPERAMENT; PERSISTENCE; PREDICTION	BACKGROUND: LOW LEVELS OF DISPOSITIONAL ANGER AND A GOOD ATTENTION SPAN ARE CRITICAL TO HEALTHY SOCIAL EMOTIONAL DEVELOPMENT, WITH ATTENTION CONTROL REFLECTING EFFECTIVE COGNITIVE SELF-REGULATION OF NEGATIVE EMOTIONS SUCH AS ANGER. USING A LONGITUDINAL DESIGN, WE EXAMINED ATTENTION SPAN AS A MODERATOR OF RECIPROCAL LINKS BETWEEN CHANGES IN ANGER AND CHANGES IN EXTERNALIZING AND INTERNALIZING PROB…	[KIM, JUNGMEEN] VIRGINIA POLYTECH INST & STATE UNIV, DEPT PSYCHOL MC 0436, BLACKSBURG, VA 24061 USA.	KIM, J (REPRINT AUTHOR), VIRGINIA POLYTECH INST & STATE UNIV, DEPT PSYCHOL MC 0436, BLACKSBURG, VA 24061 USA.	JUNGMEEN@VT.EDU	NICHDUNITED STATES DEPARTMENT OF HEALTH & HUMAN SERVICESNATIONAL INSTITUTES OF HEALTH (NIH) - USANIH EUNICE KENNEDY SHRIVER NATIONAL INSTITUTE OF CHILD HEALTH & HUMAN DEVELOPMENT (NICHD) [HD54481]	WE ARE GRATEFUL TO THE SECCYD STUDY PARTICIPANTS AND RESEARCH STAFF. WE ALSO THANK ZHE WANG FOR HER ASSISTANCE WITH THE DATA PREPARATION AND GREGORY LONGO FOR HIS EDITORIAL ASSISTANCE. THIS WORK WAS SUPPORTED BY NICHD HD54481. THE STUDY OF EARLY CHILD CARE AND YOUTH DEVELOPMENT WAS CONDUCTED BY THE NICHD EARLY CHILD CARE RESEARCH NETWORK, AND WAS SUPPORTED BY NICHD THROUGH A COOPERATIVE AGREEMENT…	32	37	37	2	30	WILEY-BLACKWELL PUBLISHING, INC	MALDEN	COMMERCE PLACE, 350 MAIN ST, MALDEN 02148, MA USA	0021-9630	NA	J CHILD PSYCHOL PSYC	J. CHILD PSYCHOL. PSYCHIATRY	FEB	2011	52	2	NA	10.1111/J.1469-7610.2010.02301.X	11	PSYCHOLOGY, DEVELOPMENTAL; PSYCHIATRY; PSYCHOLOGY	PSYCHOLOGY; PSYCHIATRY	706HB	ISI000286207700007	20825522	GREEN ACCEPTED	2020-03-18		156	166	NA	NA	NA	NA	NA	NA
J	JERRELL JM;MCINTYRE RS;DEROCHE CB	JERRELL, JEANETTE M.; MCINTYRE, ROGER S.; DEROCHE, CHELSEA B.	DIAGNOSTIC CLUSTERS ASSOCIATED WITH AN EARLY ONSET SCHIZOPHRENIA DIAGNOSIS AMONG CHILDREN AND ADOLESCENTS	HUMAN PSYCHOPHARMACOLOGY-CLINICAL AND EXPERIMENTAL	ENGLISH	ARTICLE	ADOLESCENT ONSET SCHIZOPHRENIA; CHILDHOOD ONSET SCHIZOPHRENIA; CO-OCCURRING PSYCHIATRIC DISORDERS; NEURODEVELOPMENTAL CONTINUUM	AUTISM SPECTRUM DISORDERS; COMORBIDITY SURVEY REPLICATION; BIPOLAR-I DISORDER; INTELLECTUAL DISABILITY; PREVALENCE; ILLNESS; BURDEN; SAMPLE; CARE	OBJECTIVE: GIVEN THE GREATER SEVERITY AND CHRONICITY OF PSYCHIATRIC DISORDERS THAT FIRST DECLARE IN INDIVIDUALS UNDER THE AGE OF 18, EARLY ONSET SCHIZOPHRENIA (EOS) AND ITS ASSOCIATION WITH CO-OCCURRING PSYCHIATRIC CONDITIONS DESERVE FURTHER INVESTIGATION. METHODS: CLUSTER AND DISCRIMINANT ANALYSES WERE USED TO EXAMINE THE HETEROGENEITY OF CHILDREN AND ADOLESCENTS DIAGNOSED WITH SCHIZOPHRENIA IN …	[JERRELL, JEANETTE M.] UNIV SOUTH CAROLINA, SCH MED, DEPT NEUROPSYCHIAT, COLUMBIA, SC USA.; [MCINTYRE, ROGER S.] UNIV TORONTO, DEPT PSYCHIAT, TORONTO, ON, CANADA.; [MCINTYRE, ROGER S.] UNIV TORONTO, DEPT PHARMACOL, TORONTO, ON, CANADA.; [DEROCHE, CHELSEA B.] UNIV MISSOURI, SCH MED, DEPT HLTH MANAGEMENT & INFORMAT, OFF RES BIOSTAT RES & DESIGN UNIT, COLUMBIA, MO USA.	JERRELL, JM (REPRINT AUTHOR), UNIV SOUTH CAROLINA, SCH MED, DEPT NEUROPSYCHIAT & BEHAV SCI, 15 MED PK,SUITE 301, COLUMBIA, SC 29203 USA.	JEANETTE.JERRELL@USCMED.SC.EDU	NIHUNITED STATES DEPARTMENT OF HEALTH & HUMAN SERVICESNATIONAL INSTITUTES OF HEALTH (NIH) - USA; ELI LILLYELI LILLY; BRISTOL MYERS SQUIBB (BMS)/OTSUKA; SHIRE; JANSSEN-ORTHO; ASTRA ZENECAASTRAZENECA; LUNDBECKLUNDBECK CORPORATION; PFIZERPFIZER; BMS-OTSUKAOTSUKA PHARMACEUTICAL; FOREST LABS; SUNOVION; STANLEY MEDICAL RESEARCH INSTITUTE; NATIONAL ALLIANCE FOR RESEARCH ON SCHIZOPHRENIA AND DEPRESSIONNA…	DR. JERRELL HAS RECEIVED RESEARCH GRANTS FROM AND SERVED ON NATIONAL ADVISORY BOARDS FOR NIH, ELI LILLY, AND BRISTOL MYERS SQUIBB (BMS)/OTSUKA. DR. MCINTYRE HAS RECEIVED HONORARIA FOR SPEAKING AND CONSULTING WITH ASTRA ZENECA, JANSSEN-ORTHO, ACTAVIS, ELI LILLY, LUNDBECK, MERCK, PFIZER, BMS-OTSUKA, CME OUTFITTERS, AND PHYSICIANS POSTGRADUATE PRESS; RECEIVED RESEARCH GRANTS FROM ELI LILLY, SHIRE, J…	31	4	4	0	6	WILEY	HOBOKEN	111 RIVER ST, HOBOKEN 07030-5774, NJ USA	0885-6222	1099-1077	HUM PSYCHOPHARM CLIN	HUM. PSYCHOPHARMACOL.-CLIN. EXP.	MAR	2017	32	2	E2589	10.1002/HUP.2589	8	CLINICAL NEUROLOGY; PHARMACOLOGY & PHARMACY; PSYCHIATRY; PSYCHOLOGY	NEUROSCIENCES & NEUROLOGY; PHARMACOLOGY & PHARMACY; PSYCHIATRY; PSYCHOLOGY	EQ2CV	ISI000397876800003	28370311	NA	2020-03-18		NA	NA	NA	NA	NA	NA	NA	NA
J	FELLINGER J;HOLZINGER D;SATTEL H;LAUCHT M	FELLINGER, JOHANNES; HOLZINGER, DANIEL; SATTEL, HERIBERT; LAUCHT, MANFRED	MENTAL HEALTH AND QUALITY OF LIFE IN DEAF PUPILS	EUROPEAN CHILD & ADOLESCENT PSYCHIATRY	ENGLISH	ARTICLE	DEAFNESS; MENTAL HEALTH IN CHILDHOOD; QUALITY OF LIFE	DIFFICULTIES QUESTIONNAIRE SDQ; HEARING-IMPAIRED CHILDREN; PSYCHIATRIC-DISORDERS; GERMAN VERSION; NORMATIVE DATA; PARENT; ADOLESCENTS; STRENGTHS; TEACHER; VALIDATION	IN THE PAST DECADE, THE LIVING CONDITIONS OF HEARING IMPAIRED CHILDREN HAVE BEEN CHANGING DUE TO NEW TECHNOLOGIES AND MAINSTREAMING IN SCHOOLS. THE MAJORITY OF POPULATION-BASED STUDIES IN DEAF PUPILS WERE CONDUCTED BEFORE THESE CHANGES STARTED TO TAKE PLACE. THE PRESENT STUDY AIMED TO EVALUATE THE CURRENT SITUATION REGARDING ASPECTS OF MENTAL HEALTH AND, FOR THE FIRST TIME, QUALITY OF LIFE IN A R…	[LAUCHT, MANFRED] CENT INST MENTAL HLTH, DEPT CHILD & ADOLESCENT PSYCHIAT & PSYCHOTHERAPY, D-68072 MANNHEIM, GERMANY.; [FELLINGER, JOHANNES; HOLZINGER, DANIEL] INST FUER SINNES & SPRACHNEUROL BARMHERZIGE BRUED, LINZ, AUSTRIA.; [SATTEL, HERIBERT] TECH UNIV MUNICH, MUNICH, GERMANY.; [LAUCHT, MANFRED] UNIV POTSDAM, INST PSYCHOL, DEPT CLIN PSYCHOL, POTSDAM, GERMANY.	LAUCHT, M (REPRINT AUTHOR), CENT INST MENTAL HLTH, DEPT CHILD & ADOLESCENT PSYCHIAT & PSYCHOTHERAPY, POB 122120, D-68072 MANNHEIM, GERMANY.	MANFRED.LAUCHT@ZI-MANNHEIM.DE	NA	NA	35	64	65	0	23	SPRINGER	NEW YORK	233 SPRING ST, NEW YORK, NY 10013 USA	1018-8827	1435-165X	EUR CHILD ADOLES PSY	EUR. CHILD ADOLESC. PSYCH.	OCT	2008	17	7	NA	10.1007/S00787-008-0683-Y	10	PSYCHOLOGY, DEVELOPMENTAL; PEDIATRICS; PSYCHIATRY	PSYCHOLOGY; PEDIATRICS; PSYCHIATRY	365CZ	ISI000260384800003	18810312	NA	2020-03-18		414	423	NA	HOLZINGER, DANIEL/0000-0001-6634-6117	NA	NA	NA	NA
J	GARTSTEIN MA;BRIDGETT DJ;DISHION TJ;KAUFMAN NK	GARTSTEIN, MARIA A.; BRIDGETT, DAVID J.; DISHION, THOMAS J.; KAUFMAN, NOAH K.	DEPRESSED MOOD AND MATERNAL REPORT OF CHILD BEHAVIOR PROBLEMS: ANOTHER LOOK AT THE DEPRESSION-DISTORTION HYPOTHESIS	JOURNAL OF APPLIED DEVELOPMENTAL PSYCHOLOGY	ENGLISH	ARTICLE	DEPRESSION; BEHAVIOR PROBLEMS; ADOLESCENCE; PARENT REPORT; GENDER DIFFERENCES	GENDER-DIFFERENCES; EMOTIONAL-PROBLEMS; CONDUCT PROBLEMS; SAMPLE-SIZE; MOTHERS; PERCEPTIONS; SYMPTOMS; PARENT; RISK; BOYS	CAREGIVER DEPRESSION HAS BEEN DESCRIBED AS LEADING TO OVERREPORT OF CHILD BEHAVIOR PROBLEMS. THIS STUDY EXAMINES THIS "DEPRESSION-DISTORTION" HYPOTHESIS IN TERMS OF HIGH-RISK FAMILIES OF YOUNG ADOLESCENTS. QUESTIONNAIRE DATA WERE COLLECTED FROM MOTHERS, TEACHERS. AND FATHERS. AND SELF-REPORT INFORMATION WAS OBTAINED FROM YOUTH BETWEEN AGES 10 AND 14 YEARS. FIRST, CONVERGENT AND DISCRIMINANT VALID…	[GARTSTEIN, MARIA A.; BRIDGETT, DAVID J.] WASHINGTON STATE UNIV, DEPT PSYCHOL, PULLMAN, WA 99164 USA.; [DISHION, THOMAS J.; KAUFMAN, NOAH K.] 1227 UNIV OREGON, DEPT PSYCHOL, EUGENE, OR 97403 USA.	GARTSTEIN, MA (REPRINT AUTHOR), WASHINGTON STATE UNIV, DEPT PSYCHOL, POB 644820, PULLMAN, WA 99164 USA.	GARTSTMA@WSU.EDU; DAVE_BRIDGETT@HOTMAIL.COM; DISHION@UOREGON.EDU	NIDA NIH HHSUNITED STATES DEPARTMENT OF HEALTH & HUMAN SERVICESNATIONAL INSTITUTES OF HEALTH (NIH) - USANIH NATIONAL INSTITUTE ON DRUG ABUSE (NIDA) [P30 DA018760, P30 DA018760-01, R01 DA007031, R37 DA007031-10, R37 DA007031]	NA	64	101	103	0	23	ELSEVIER SCIENCE INC	NEW YORK	STE 800, 230 PARK AVE, NEW YORK, NY 10169 USA	0193-3973	1873-7900	J APPL DEV PSYCHOL	J. APPL. DEV. PSYCHOL.	MAR-APR	2009	30	2	NA	10.1016/J.APPDEV.2008.12.001	12	PSYCHOLOGY, DEVELOPMENTAL	PSYCHOLOGY	426TW	ISI000264731800009	20161323	GREEN ACCEPTED	2020-03-18		149	160	NA	BRIDGETT, DAVID/0000-0002-3138-5199; GARTSTEIN, MARIA/0000-0002-5866-7751	BRIDGETT, DAVID/B-1963-2014	NA	NA	NA
J	ERATH SA;KEILEY MK;PETTIT GS;LANSFORD JE;DODGE KA;BATES JE	ERATH, STEPHEN A.; KEILEY, MARGARET K.; PETTIT, GREGORY S.; LANSFORD, JENNIFER E.; DODGE, KENNETH A.; BATES, JOHN E.	BEHAVIORAL PREDICTORS OF MENTAL HEALTH SERVICE UTILIZATION IN CHILDHOOD THROUGH ADOLESCENCE	JOURNAL OF DEVELOPMENTAL AND BEHAVIORAL PEDIATRICS	ENGLISH	ARTICLE	MENTAL HEALTH SERVICE UTILIZATION; ETHNICITY; INTERNALIZING; EXTERNALIZING	AFRICAN-AMERICAN; EMOTIONAL-PROBLEMS; CHILDREN; TEACHER; PARENT; CARE; PSYCHOPATHOLOGY; RACE/ETHNICITY; PERCEPTIONS; AGREEMENT	OBJECTIVES: THIS STUDY INVESTIGATED PREDICTORS OF MENTAL HEALTH SERVICE UTILIZATION FROM AGE 5 THROUGH AGE 16. METHODS: DATA WERE COLLECTED ON A COMMUNITY SAMPLE OF 399 CHILDREN, INCLUDING 338 EUROPEAN AMERICANS AND 61 AFRICAN AMERICANS. INTERNALIZING AND EXTERNALIZING BEHAVIORS WERE ASSESSED BY MATERNAL AND TEACHER REPORTS IN KINDERGARTEN. HISTORY OF MENTAL HEALTH SERVICE UTILIZATION WAS ASSESSE…	[ERATH, STEPHEN A.; KEILEY, MARGARET K.; PETTIT, GREGORY S.] AUBURN UNIV, DEPT HUMAN DEV & FAMILY STUDIES, AUBURN, AL 36849 USA.; [LANSFORD, JENNIFER E.; DODGE, KENNETH A.] DUKE UNIV, CTR CHILD & FAMILY POLICY, DURHAM, NC USA.; [BATES, JOHN E.] INDIANA UNIV, DEPT PSYCHOL & BRAIN SCI, BLOOMINGTON, IN USA.	ERATH, SA (REPRINT AUTHOR), AUBURN UNIV, DEPT HUMAN DEV & FAMILY STUDIES, 203 SPIDLE HALL, AUBURN, AL 36849 USA.	SAE0001@AUBURN.EDU	NATIONAL INSTITUTE OF MENTAL HEALTHUNITED STATES DEPARTMENT OF HEALTH & HUMAN SERVICESNATIONAL INSTITUTES OF HEALTH (NIH) - USANIH NATIONAL INSTITUTE OF MENTAL HEALTH (NIMH) [MH 42498, MH 56961, MH 57024, MH 57095]; EUNICE KENNEDY SHRIVER NATIONAL INSTITUTE OF CHILD HEALTH AND HUMAN DEVELOPMENTUNITED STATES DEPARTMENT OF HEALTH & HUMAN SERVICESNATIONAL INSTITUTES OF HEALTH (NIH) - USANIH EUNICE K…	THE CHILD DEVELOPMENT PROJECT HAS BEEN SUPPORTED BY GRANTS FROM THE NATIONAL INSTITUTE OF MENTAL HEALTH (MH 42498, MH 56961, MH 57024, AND MH 57095), THE EUNICE KENNEDY SHRIVER NATIONAL INSTITUTE OF CHILD HEALTH AND HUMAN DEVELOPMENT (HD 30572), AND THE NATIONAL INSTITUTE ON DRUG ABUSE (DA 16903).	49	9	9	0	2	LIPPINCOTT WILLIAMS & WILKINS	PHILADELPHIA	TWO COMMERCE SQ, 2001 MARKET ST, PHILADELPHIA, PA 19103 USA	0196-206X	1536-7312	J DEV BEHAV PEDIATR	J. DEV. BEHAV. PEDIATR.	DEC	2009	30	6	NA	10.1097/DBP.0B013E3181C35938	8	BEHAVIORAL SCIENCES; PSYCHOLOGY, DEVELOPMENTAL; PEDIATRICS	BEHAVIORAL SCIENCES; PSYCHOLOGY; PEDIATRICS	531NH	ISI000272673400001	19890217	GREEN ACCEPTED	2020-03-18		481	488	NA	NA	NA	NA	NA	NA
J	FRICK PJ;MORRIS AS	FRICK, PJ; MORRIS, AS	TEMPERAMENT AND DEVELOPMENTAL PATHWAYS TO CONDUCT PROBLEMS	JOURNAL OF CLINICAL CHILD AND ADOLESCENT PSYCHOLOGY	ENGLISH	REVIEW	NA	CALLOUS-UNEMOTIONAL TRAITS; REPORTED IMPULSIVE AGGRESSION; SOCIAL-COGNITIVE-PROCESSES; SENSATION SEEKING SCALE; LIFE-COURSE-PERSISTENT; AGE 3 YEARS; PROACTIVE AGGRESSION; EMOTION REGULATION; YOUNG-CHILDREN; SCHOOL-AGE	THIS ARTICLE REVIEWS RESEARCH LINKING A NUMBER OF TEMPERAMENTAL VULNERABILITIES TO THE DEVELOPMENT OF SEVERE CONDUCT PROBLEMS IN CHILDREN. ALSO REVIEWED ARE 2 AREAS OF RESEARCH THAT FOCUS ON IMPORTANT DEVELOPMENTAL PROCESSES THAT COULD MEDIATE THE RELATION BETWEEN TEMPERAMENT AND CONDUCT PROBLEMS. THESE PROCESSES ARE THE DEVELOPMENT OF EMOTIONAL REGULATORY ABILITIES AND THE DEVELOPMENT OF THE AFF…	UNIV NEW ORLEANS, DEPT PSYCHOL, NEW ORLEANS, LA 70148 USA.	FRICK, PJ (REPRINT AUTHOR), UNIV NEW ORLEANS, DEPT PSYCHOL, 2001 GEOL & PSYCHOL BLDG, NEW ORLEANS, LA 70148 USA.	PFRICK@UNO.EDU	NIMH NIH HHSUNITED STATES DEPARTMENT OF HEALTH & HUMAN SERVICESNATIONAL INSTITUTES OF HEALTH (NIH) - USANIH NATIONAL INSTITUTE OF MENTAL HEALTH (NIMH) [MH 55654-02]	NA	168	426	431	6	108	ROUTLEDGE JOURNALS, TAYLOR & FRANCIS LTD	ABINGDON	2-4 PARK SQUARE, MILTON PARK, ABINGDON OX14 4RN, OXON, ENGLAND	1537-4416	1537-4424	J CLIN CHILD ADOLESC	J. CLIN. CHILD ADOLESC. PSYCHOL.	MAR	2004	33	1	NA	10.1207/S15374424JCCP3301_6	15	PSYCHOLOGY, CLINICAL; PSYCHOLOGY, DEVELOPMENTAL	PSYCHOLOGY	773EH	ISI000188884400006	15028541	NA	2020-03-18		54	68	NA	FRICK, PAUL/0000-0001-7335-1299	NA	NA	NA	NA
J	EKINCI O;TITUS JB;RODOPMAN AA;BERKEM M;TREVATHAN E	EKINCI, OZALP; TITUS, JEFFREY B.; RODOPMAN, AYSE ARMAN; BERKEM, MERAL; TREVATHAN, EDWIN	DEPRESSION AND ANXIETY IN CHILDREN AND ADOLESCENTS WITH EPILEPSY: PREVALENCE, RISK FACTORS, AND TREATMENT	EPILEPSY & BEHAVIOR	ENGLISH	REVIEW	EPILEPSY; CHILDREN; ADOLESCENT; DEPRESSION; ANXIETY	TEMPORAL-LOBE EPILEPSY; QUALITY-OF-LIFE; SEROTONIN REUPTAKE INHIBITORS; RESISTANT UNIPOLAR DEPRESSION; COMPLEX PARTIAL SEIZURES; BEHAVIOR PROBLEMS; ANTIEPILEPTIC DRUGS; PEDIATRIC EPILEPSY; MAJOR DEPRESSION; OPEN-LABEL	AMONG THE PSYCHIATRIC COMORBID CONDITIONS IN CHILDREN AND ADOLESCENTS WITH EPILEPSY, DEPRESSION AND ANXIETY DISORDERS REQUIRE FURTHER ATTENTION BECAUSE THEY CARRY THE RISK OF REDUCED QUALITY OF LIFE AND LIFE-THREATENING COMPLICATIONS (E.G., SUICIDE). RESEARCH IN RECENT YEARS HAS SHED LIGHT ON BOTH THE PREVALENCE OF EMOTIONAL PROBLEMS IN YOUTH WITH EPILEPSY AND THE SAFETY AND EFFICACY OF TREATMENT…	[EKINCI, OZALP; RODOPMAN, AYSE ARMAN; BERKEM, MERAL] MARMARA UNIV, SCH MED, DEPT CHILD PSYCHIAT, ISTANBUL, TURKEY.; [TITUS, JEFFREY B.] WASHINGTON UNIV, SCH MED, DEPT NEUROL, ST LOUIS, MO 63110 USA.; [TITUS, JEFFREY B.] WASHINGTON UNIV, SCH MED, ST LOUIS CHILDRENS HOSP, DEPT PSYCHOL, ST LOUIS, MO 63110 USA.; [TREVATHAN, EDWIN] CTR DIS CONTROL & PREVENT, NATL CTR BIRTH DEFECTS & DEV DISABIL, ATLAN…	EKINCI, O (REPRINT AUTHOR), YELDEGIRMENI SOK RASIMPASA MAH 40-13, TR-34710 KADIKOY, TURKEY.	OZALPEKINCI@YAHOO.COM	NA	NA	172	88	95	1	21	ACADEMIC PRESS INC ELSEVIER SCIENCE	SAN DIEGO	525 B ST, STE 1900, SAN DIEGO, CA 92101-4495 USA	1525-5050	1525-5069	EPILEPSY BEHAV	EPILEPSY BEHAV.	JAN	2009	14	1	NA	10.1016/J.YEBEH.2008.08.015	11	BEHAVIORAL SCIENCES; CLINICAL NEUROLOGY; PSYCHIATRY	BEHAVIORAL SCIENCES; NEUROSCIENCES & NEUROLOGY; PSYCHIATRY	400NP	ISI000262875300003	18804186	NA	2020-03-18		8	18	NA	TITUS, JEFFREY B./0000-0002-9261-5277; TREVATHAN, EDWIN/0000-0003-2370-5970	TITUS, JEFFREY B./A-3199-2013	NA	NA	NA
J	KROL Y;GROOTENHUIS MA;DESTREE-VONK A;LUBBERS LJ;KOOPMAN HM;LAST BF	KROL, Y; GROOTENHUIS, MA; DESTREE-VONK, A; LUBBERS, LJ; KOOPMAN, HM; LAST, BF	HEALTH RELATED QUALITY OF LIFE IN CHILDREN WITH CONGENITAL HEART DISEASE	PSYCHOLOGY & HEALTH	ENGLISH	ARTICLE	HEALTH-RELATED QUALITY OF LIFE; CHILDREN; CONGENITAL HEART DISEASE; PROXY; CHRONIC DISEASE	OF-LIFE; EMOTIONAL-PROBLEMS; ADOLESCENTS; ADJUSTMENT; PARENT; PERCEPTIONS; DEFECTS; IMPACT	HEALTH-RELATED QUALITY OF LIFE IN CHILDREN WITH CONGENITAL HEART DISEASE (CHD) WAS COMPARED TO THAT OF HEALTHY CHILDREN. FURTHERMORE, AGREEMENT BETWEEN CHILD AND PARENT REPORTS WAS EXAMINED. IN ADDITION, DIFFERENCES IN QUALITY OF LIFE RELATED TO THE SEVERITY OF CHD WERE EVALUATED. ONE HUNDRED CHILDREN WITH CHD AGED BETWEEN 8-18 YEARS AND THEIR PARENTS ANSWERED A HEALTH-RELATED QUALITY OF LIFE-QUE…	UNIV AMSTERDAM, EMMA CHILDRENS HOSP, ACAD MED CTR, PSYCHOSOCIAL DEPT, NL-1100 DD AMSTERDAM, NETHERLANDS.; DEPT PAEDIAT CARDIOL, NL-1100 DD AMSTERDAM, NETHERLANDS.; LEIDEN UNIV, CTR MED, DEPT PAEDIAT, NL-2300 RC LEIDEN, NETHERLANDS.	KROL, Y (REPRINT AUTHOR), UNIV AMSTERDAM, EMMA CHILDRENS HOSP, ACAD MED CTR, PSYCHOSOCIAL DEPT, G8-224,POB 22660, NL-1100 DD AMSTERDAM, NETHERLANDS.	NA	NA	NA	30	40	43	0	1	TAYLOR & FRANCIS LTD	ABINGDON	4 PARK SQUARE, MILTON PARK, ABINGDON OX14 4RN, OXON, ENGLAND	0887-0446	NA	PSYCHOL HEALTH	PSYCHOL. HEALTH	APR	2003	18	2	NA	10.1080/0887044021000058076	10	PUBLIC, ENVIRONMENTAL & OCCUPATIONAL HEALTH; PSYCHOLOGY, MULTIDISCIPLINARY	PUBLIC, ENVIRONMENTAL & OCCUPATIONAL HEALTH; PSYCHOLOGY	662BL	ISI000181925800006	NA	NA	2020-03-18		251	260	NA	NA	NA	NA	NA	NA
J	KORHONEN T;HUIZINK AC;DICK DM;PULKKINEN L;ROSE RJ;KAPRIO J	KORHONEN, TELLERVO; HUIZINK, ANJA C.; DICK, DANIELLE M.; PULKKINEN, LEA; ROSE, RICHARD J.; KAPRIO, JAAKKO	ROLE OF INDIVIDUAL, PEER AND FAMILY FACTORS IN THE USE OF CANNABIS AND OTHER ILLICIT DRUGS: A LONGITUDINAL ANALYSIS AMONG FINNISH ADOLESCENT TWINS	DRUG AND ALCOHOL DEPENDENCE	ENGLISH	ARTICLE	ADOLESCENTS; CANNABIS USE; CIGARETTE SMOKING; LONGITUDINAL ANALYSIS; PREDICTORS	MARIJUANA USE; USE DISORDERS; MENTAL-HEALTH; SUBSTANCE USE; ENVIRONMENT INTERACTION; GENETIC EPIDEMIOLOGY; MATERNAL SMOKING; CONDUCT PROBLEMS; ADULT PSYCHOSIS; AGE 14	BACKGROUND: ALTHOUGH USE OF ILLICIT DRUGS SHOWS VARYING DEGREE OF HERITABILITY, THE INFLUENCE OF SHARED AND UNIQUE ENVIRONMENTAL FACTORS PREDOMINATE AMONG ADOLESCENTS. WE EXPLORED FACTORS PREDICTING USE OF CANNABIS AND OTHER ILLICIT DRUGS AMONG FINNISH ADOLESCENT TWINS. METHODS: WE USED LONGITUDINAL DATA FROM THE FINNTWIN 12-17 STUDY WITH BASELINE AT AGE 11-12 AND FOLLOW-UP AT AGES 14 AND 171/2, …	[KORHONEN, TELLERVO; ROSE, RICHARD J.; KAPRIO, JAAKKO] UNIV HELSINKI, DEPT PUBL HLTH, HELSINKI 00014, FINLAND.; [KORHONEN, TELLERVO; KAPRIO, JAAKKO] NATL PUBL HLTH INST, DEPT MENTAL HLTH & ALCOHOL RES, SF-00300 HELSINKI, FINLAND.; [HUIZINK, ANJA C.] ERASMUS MC, DEPT CHILD & ADOLESCENT PSYCHIAT, NL-3000 CB ROTTERDAM, NETHERLANDS.; [DICK, DANIELLE M.] VIRGINIA COMMONWEALTH UNIV, DEPT PSYCHIAT, VIRG…	KORHONEN, T (REPRINT AUTHOR), UNIV HELSINKI, DEPT PUBL HLTH, POB 41, HELSINKI 00014, FINLAND.	TELLETVO.KORHONEN@HELSINKI.FI	NIAAA NIH HHSUNITED STATES DEPARTMENT OF HEALTH & HUMAN SERVICESNATIONAL INSTITUTES OF HEALTH (NIH) - USANIH NATIONAL INSTITUTE ON ALCOHOL ABUSE & ALCOHOLISM (NIAAA) [AA 09203, R37 AA012502-06, R37 AA012502-08, R01 AA015416-04, K05 AA000145, R01 AA012502, R37 AA012502-03, AA 12502, R01 AA015416, R37 AA012502-05, AA 015416, R37 AA012502, R01 AA009203-05, R37 AA012502-04, AA 00145, R37 AA012502-02,…	NA	53	69	72	0	26	ELSEVIER IRELAND LTD	CLARE	ELSEVIER HOUSE, BROOKVALE PLAZA, EAST PARK SHANNON, CO, CLARE, 00000, IRELAND	0376-8716	NA	DRUG ALCOHOL DEPEN	DRUG ALCOHOL DEPEND.	SEP 1	2008	97	1-2	NA	10.1016/J.DRUGALCDEP.2008.03.015	11	SUBSTANCE ABUSE; PSYCHIATRY	SUBSTANCE ABUSE; PSYCHIATRY	335RQ	ISI000258308100003	18455885	GREEN ACCEPTED	2020-03-18		33	43	NA	KAPRIO, JAAKKO/0000-0002-3716-2455; KORHONEN, TELLERVO/0000-0003-2838-3085	KAPRIO, JAAKKO/A-1820-2008	NA	NA	NA
J	TAMBELLI R;LAGHI F;ODORISIO F;NOTARI V	TAMBELLI, RENATA; LAGHI, FIORENZO; ODORISIO, FLAMINIA; NOTARI, VALENTINA	ATTACHMENT RELATIONSHIPS AND INTERNALIZING AND EXTERNALIZING PROBLEMS AMONG ITALIAN ADOLESCENTS	CHILDREN AND YOUTH SERVICES REVIEW	ENGLISH	ARTICLE	INTERNALIZING PROBLEMS; EXTERNALIZING PROBLEMS; PARENT ATTACHMENT; PEER ATTACHMENT; PSYCHOLOGICAL ADJUSTMENT; ADOLESCENCE	ANTISOCIAL-BEHAVIOR; GENDER-DIFFERENCES; PEER ATTACHMENT; PARENTAL ATTACHMENT; MIDDLE ADOLESCENCE; EMOTION REGULATION; TIME PERSPECTIVE; AFRICAN-AMERICAN; SELF; SECURITY	THIS STUDY EXAMINED THE RELATIONSHIP BETWEEN PARENT AND PEER ATTACHMENT AND INTERNALIZING AND EXTERNALIZING PROBLEMS IN A SAMPLE OF 816 ADOLESCENTS (413 MALES AND 403 FEMALES) AGED 11-19 YEARS OLD. THEIR RESPONSES TO THE INVENTORY OF PARENT AND PEER ATTACHMENT INDEXED ATTACHMENT QUALITY, AND INTERNALIZING AND EXTERNALIZING PROBLEMS WERE MEASURED BY THE YOUTH SELF-REPORT. OUR ANALYSES REVEALED: A)…	[LAGHI, FIORENZO] FAC MED & PSYCHOL, DEPT SOCIAL & DEV PSYCHOL, I-00185 ROME, ITALY.; [TAMBELLI, RENATA; ODORISIO, FLAMINIA; NOTARI, VALENTINA] FAC MED & PSYCHOL, DEPT DYNAM & CLIN PSYCHOL, I-00185 ROME, ITALY.	LAGHI, F (REPRINT AUTHOR), FAC MED & PSYCHOL, DEPT SOCIAL & DEV PSYCHOL, VIA MARSI 78, I-00185 ROME, ITALY.	RENATA.TAMBELLI@UNIROMA1.IT; FIORENZO.LAGHI@UNIROMA1.IT; FLAMINIA.ODORISIO@UNIROMA1.IT; VALENTINA.NOTARI@UNIROMA1.IT	NA	NA	77	36	37	1	45	PERGAMON-ELSEVIER SCIENCE LTD	OXFORD	THE BOULEVARD, LANGFORD LANE, KIDLINGTON, OXFORD OX5 1GB, ENGLAND	0190-7409	1873-7765	CHILD YOUTH SERV REV	CHILD. YOUTH SERV. REV.	AUG	2012	34	8	NA	10.1016/J.CHILDYOUTH.2012.04.004	7	FAMILY STUDIES; SOCIAL WORK	FAMILY STUDIES; SOCIAL WORK	966XG	ISI000305870100008	NA	NA	2020-03-18		1465	1471	NA	LAGHI, FIORENZO/0000-0003-3969-4292;	LAGHI, FIORENZO/AAA-9780-2019; TAMBELLI, RENATA/AAB-3477-2019	NA	NA	NA
J	BECKWITH L;RODNING C;COHEN S	BECKWITH, L; RODNING, C; COHEN, S	PRETERM CHILDREN AT EARLY ADOLESCENCE AND CONTINUITY AND DISCONTINUITY IN MATERNAL RESPONSIVENESS FROM INFANCY	CHILD DEVELOPMENT	ENGLISH	ARTICLE	NA	COGNITIVE-DEVELOPMENT; CHILDHOOD; BIRTH	PATTERNS IN MOTHER-CHILD INTERACTION FROM INFANCY TO AGE 12 WERE INVESTIGATED IN A PROSPECTIVE, LONGITUDINAL STUDY OF 44 ENGLISH-SPEAKING MOTHERS AND THEIR PRETERM CHILDREN. MATERNAL RESPONSIVENESS WAS ASSESSED BY HOME OBSERVATIONS DURING INFANCY AND THE FAMILY INTERACTION Q-SORT AT AGE 12, DERIVED FROM 2 STRUCTURED LABORATORY SITUATIONS REQUIRING COOPERATION OF MOTHER AND CHILD. A CLUSTER OF MAT…	NA	BECKWITH, L (REPRINT AUTHOR), UNIV CALIF LOS ANGELES, DEPT PEDIAT, 300 MED CTR, LOS ANGELES, CA 90024 USA.	NA	NICHD NIH HHSUNITED STATES DEPARTMENT OF HEALTH & HUMAN SERVICESNATIONAL INSTITUTES OF HEALTH (NIH) - USANIH EUNICE KENNEDY SHRIVER NATIONAL INSTITUTE OF CHILD HEALTH & HUMAN DEVELOPMENT (NICHD) [HD18621, 1-HD-3-2776]; NIMH NIH HHSUNITED STATES DEPARTMENT OF HEALTH & HUMAN SERVICESNATIONAL INSTITUTES OF HEALTH (NIH) - USANIH NATIONAL INSTITUTE OF MENTAL HEALTH (NIMH) [NIMH 36902]	NA	36	55	56	0	8	WILEY	HOBOKEN	111 RIVER ST, HOBOKEN 07030-5774, NJ USA	0009-3920	1467-8624	CHILD DEV	CHILD DEV.	OCT	1992	63	5	NA	10.1111/J.1467-8624.1992.TB01689.X	11	PSYCHOLOGY, EDUCATIONAL; PSYCHOLOGY, DEVELOPMENTAL	PSYCHOLOGY	JR929	ISIA1992JR92900011	1446549	NA	2020-03-18		1198	1208	NA	NA	NA	NA	NA	NA
J	HENRIKSEN IO;RANOYEN I;INDREDAVIK MS;STENSENG F	HENRIKSEN, INGVILD OXAS; RANOYEN, INGUNN; INDREDAVIK, MARIT SAEBO; STENSENG, FRODE	THE ROLE OF SELF-ESTEEM IN THE DEVELOPMENT OF PSYCHIATRIC PROBLEMS: A THREE-YEAR PROSPECTIVE STUDY IN A CLINICAL SAMPLE OF ADOLESCENTS	CHILD AND ADOLESCENT PSYCHIATRY AND MENTAL HEALTH	ENGLISH	ARTICLE	MENTAL HEALTH; IDENTITY; RESILIENCE; INTERNALIZING AND EXTERNALIZING PROBLEMS; STRUCTURAL EQUATION MODELING	ATTENTION-DEFICIT/HYPERACTIVITY DISORDER; GENDER-DIFFERENCES; COPING STRATEGIES; ANXIETY; PERFORMANCE; DEPRESSION; SYMPTOMS; METAANALYSIS; PROJECTION; STABILITY	BACKGROUND: SELF-ESTEEM IS FUNDAMENTALLY LINKED TO MENTAL HEALTH, BUT ITS' ROLE IN TRAJECTORIES OF PSYCHIATRIC PROBLEMS IS UNCLEAR. IN PARTICULAR, FEW STUDIES HAVE ADDRESSED THE ROLE OF SELF-ESTEEM IN THE DEVELOPMENT OF ATTENTION PROBLEMS. HENCE, WE EXAMINED THE ROLE OF GLOBAL SELF-ESTEEM IN THE DEVELOPMENT OF SYMPTOMS OF ANXIETY/DEPRESSION AND ATTENTION PROBLEMS, SIMULTANEOUSLY, IN A CLINICAL SA…	[HENRIKSEN, INGVILD OXAS; RANOYEN, INGUNN; INDREDAVIK, MARIT SAEBO; STENSENG, FRODE] NTNU, FAC MED, REG CTR CHILD & YOUTH MENTAL HLTH & CHILD WELF, TRONDHEIM, NORWAY.; [RANOYEN, INGUNN; INDREDAVIK, MARIT SAEBO] TRONDHEIM REG & UNIV HOSP, ST OLAVS HOSP, DEPT CHILD & ADOLESCENT PSYCHIAT, TRONDHEIM, NORWAY.; [STENSENG, FRODE] QUEEN MAUD UNIV COLL, TRONDHEIM, NORWAY.	STENSENG, F (REPRINT AUTHOR), NTNU, FAC MED, REG CTR CHILD & YOUTH MENTAL HLTH & CHILD WELF, TRONDHEIM, NORWAY.; STENSENG, F (REPRINT AUTHOR), QUEEN MAUD UNIV COLL, TRONDHEIM, NORWAY.	FRODE.STENSENG@NTNU.NO	REGIONAL CENTRE FOR CHILD AND YOUTH MENTAL HEALTH AND CHILD WELFARE (RKBU), FACULTY OF MEDICINE, NORWEGIAN UNIVERSITY OF SCIENCE AND TECHNOLOGY, NTNU; UNIMED INNOVATION AT ST. OLAVS HOSPITAL/TRONDHEIM UNIVERSITY HOSPITAL; LIAISON COMMITTEE	THIS STUDY WAS FINANCED BY THE REGIONAL CENTRE FOR CHILD AND YOUTH MENTAL HEALTH AND CHILD WELFARE (RKBU), FACULTY OF MEDICINE, NORWEGIAN UNIVERSITY OF SCIENCE AND TECHNOLOGY, NTNU. THE CAP SURVEY IS A PRODUCT OF THE COLLABORATION BETWEEN ST. OLAVS HOSPITAL/TRONDHEIM UNIVERSITY HOSPITAL AND THE REGIONAL CENTRE FOR CHILD AND YOUTH MENTAL HEALTH AND CHILD WELFARE (RKBU). IT IS ALSO FUNDED BY UNIMED…	49	6	6	0	12	BMC	LONDON	CAMPUS, 4 CRINAN ST, LONDON N1 9XW, ENGLAND	NA	1753-2000	CHILD ADOL PSYCH MEN	CHILD ADOLESC. PSYCHIATRY MENT. HEALTH	DEC 29	2017	11	NA	68	10.1186/S13034-017-0207-Y	9	PEDIATRICS; PSYCHIATRY	PEDIATRICS; PSYCHIATRY	FR8JZ	ISI000419322300001	29299058	DOAJ GOLD, GREEN PUBLISHED	2020-03-18		NA	NA	NA	NA	NA	NA	NA	NA
J	FORTUNA K;ROISMAN GI	FORTUNA, KEREN; ROISMAN, GLENN I.	INSECURITY, STRESS, AND SYMPTOMS OF PSYCHOPATHOLOGY: CONTRASTING RESULTS FROM SELF-REPORTS VERSUS INTERVIEWS OF ADULT ATTACHMENT	ATTACHMENT & HUMAN DEVELOPMENT	ENGLISH	ARTICLE	ADULT ATTACHMENT INTERVIEW; RELATIONSHIP SCALES QUESTIONNAIRE; PSYCHOPATHOLOGY; ADULT ATTACHMENT SECURITY; LIFE STRESS	EMOTION REGULATION; WORKING MODELS; DEVELOPMENTAL PSYCHOPATHOLOGY; INTERPERSONAL STRESS; CLOSE RELATIONSHIPS; SUPPORT SEEKING; SECURITY; REPRESENTATIONS; STYLES; ADOLESCENCE	THIS REPORT WAS DESIGNED TO CLARIFY LINKS AMONG SELF-REPORTS OF PSYCHIATRIC SYMPTOMATOLOGY, STRESS, AND ADULT ATTACHMENT INSECURITY, AS OPERATIONALIZED USING MEASURES DRAWN FROM BOTH THE DEVELOPMENTAL AND SOCIAL PSYCHOLOGICAL LITERATURES. BASED ON A SAMPLE OF 160 COLLEGE STUDENTS, THIS STUDY DEMONSTRATED THAT INSECURITY REFLECTED IN THE ADULT ATTACHMENT INTERVIEW (AAI) WAS ASSOCIATED WITH SELF-RE…	[FORTUNA, KEREN; ROISMAN, GLENN I.] UNIV ILLINOIS, DEPT PSYCHOL, URBANA, IL 61801 USA.	ROISMAN, GI (REPRINT AUTHOR), UNIV ILLINOIS, DEPT PSYCHOL, URBANA, IL 61801 USA.	ROISMAN@UIUC.EDU	NIMH NIH HHSUNITED STATES DEPARTMENT OF HEALTH & HUMAN SERVICESNATIONAL INSTITUTES OF HEALTH (NIH) - USANIH NATIONAL INSTITUTE OF MENTAL HEALTH (NIMH) [MH19893-04]	NA	63	36	37	2	15	ROUTLEDGE JOURNALS, TAYLOR & FRANCIS LTD	ABINGDON	4 PARK SQUARE, MILTON PARK, ABINGDON OX14 4RN, OXFORDSHIRE, ENGLAND	1461-6734	NA	ATTACH HUM DEV	ATTACH. HUM. DEV.	NA	2008	10	1	NA	10.1080/14616730701868571	18	PSYCHOLOGY, DEVELOPMENTAL	PSYCHOLOGY	277LL	ISI000254214000002	18351491	NA	2020-03-18		11	28	NA	NA	NA	NA	NA	NA
J	DE GENNA NM;GOLDSCHMIDT L;CORNELIUS MD	DE GENNA, NATACHA M.; GOLDSCHMIDT, LIDUSH; CORNELIUS, MARIE D.	MATERNAL PATTERNS OF MARIJUANA USE AND EARLY SEXUAL BEHAVIOR IN OFFSPRING OF TEENAGE MOTHERS	MATERNAL AND CHILD HEALTH JOURNAL	ENGLISH	ARTICLE	LONGITUDINAL STUDY; MATERNAL SUBSTANCE USE; ADOLESCENT HEALTH; SEXUAL BEHAVIOR; HEALTH BEHAVIOR AND RISK	CIGARETTE-SMOKE EXPOSURE; YOUNG ADULTHOOD; SUBSTANCE USE; INTERGENERATIONAL PATTERNS; SURVEY QUESTIONNAIRE; PREGNANT TEENAGERS; ADOLESCENT MOTHERS; EMOTIONAL-PROBLEMS; RISK; CHILDREN	TEENAGE MOTHERS USE MARIJUANA MORE FREQUENTLY THAN OLDER MOTHERS, AND MARIJUANA USE MAY PREDICT HIV RISK BEHAVIOR IN OFFSPRING. OUR GOALS WERE TO (1) DESCRIBE TRAJECTORIES OF MARIJUANA USE IN TEENAGE MOTHERS AND (2) DETERMINE IF THESE TRAJECTORIES WERE ASSOCIATED WITH EARLY SEXUAL BEHAVIOR IN THEIR OFFSPRING. PREGNANT ADOLESCENTS (12-18 YEARS) WERE RECRUITED AT A PRENATAL CLINIC AND INTERVIEWED D…	[DE GENNA, NATACHA M.; CORNELIUS, MARIE D.] UNIV PITTSBURGH, SCH MED, WPIC, DEPT PSYCHIAT, PITTSBURGH, PA 15213 USA.; [GOLDSCHMIDT, LIDUSH] UNIV PITTSBURGH, MED CTR, WPIC, PROGRAM EPIDEMIOL, PITTSBURGH, PA 15213 USA.; [CORNELIUS, MARIE D.] UNIV PITTSBURGH, GRAD SCH PUBL HLTH, PITTSBURGH, PA 15213 USA.	DE GENNA, NM (REPRINT AUTHOR), UNIV PITTSBURGH, SCH MED, WPIC, DEPT PSYCHIAT, SUITE 108,WEBSTER HALL,4415 FIFTH AVE, PITTSBURGH, PA 15213 USA.	DEGENNAN@PITT.EDU; LIDUSH@PITT.EDU; MDC1@PITT.EDU	NATIONAL INSTITUTES OF HEALTHUNITED STATES DEPARTMENT OF HEALTH & HUMAN SERVICESNATIONAL INSTITUTES OF HEALTH (NIH) - USA [DA025734, AA08284, DA009275]	THE AUTHORS ARE GRATEFUL FOR THE ASSISTANCE OF THE FAMILIES IN THE TEEN MOTHER PROJECT AND FOR THE HARD WORK OF THE STAFF OF THE MATERNAL HEALTH PRACTICES AND CHILD DEVELOPMENT PROJECT. FUNDING FOR THIS STUDY WAS PROVIDED BY THE NATIONAL INSTITUTES OF HEALTH: DA025734 (PI: N DE GENNA); AA08284, DA009275 (PI: M. CORNELIUS).	44	4	4	1	10	SPRINGER/PLENUM PUBLISHERS	NEW YORK	233 SPRING ST, NEW YORK, NY 10013 USA	1092-7875	1573-6628	MATERN CHILD HLTH J	MATERN. CHILD HEALTH J.	MAR	2015	19	3	NA	10.1007/S10995-014-1550-8	9	PUBLIC, ENVIRONMENTAL & OCCUPATIONAL HEALTH	PUBLIC, ENVIRONMENTAL & OCCUPATIONAL HEALTH	CB6VC	ISI000349763800023	24942139	GREEN ACCEPTED	2020-03-18		626	634	NA	NA	NA	NA	NA	NA
J	UHLIG S;JANSEN E;SCHERDER E	UHLIG, SYLKA; JANSEN, ERIK; SCHERDER, ERIK	"BEING A BULLY ISN'T VERY COOL...": RAP & SING MUSIC THERAPY FOR ENHANCED EMOTIONAL SELF-REGULATION IN AN ADOLESCENT SCHOOL SETTING - A RANDOMIZED CONTROLLED TRIAL	PSYCHOLOGY OF MUSIC	ENGLISH	ARTICLE	ADOLESCENTS; SCHOOL-BASED INTERVENTION; MUSIC THERAPY; RAP & SINGING; EMOTION REGULATION; WELL-BEING; RCT	YOUNG-PEOPLE; BRAIN; CHILDREN; BEHAVIOR; DYSREGULATION; DIFFICULTIES; CEREBELLUM; PERCEPTION; PREVENTION; DEPRESSION	MUSIC AS AN EFFECTIVE SELF-REGULATIVE TOOL FOR EMOTIONS AND BEHAVIOURAL ADAPTATION FOR ADOLESCENTS MIGHT ENHANCE EMOTION-RELATED SKILLS WHEN APPLIED AS A THERAPEUTIC SCHOOL INTERVENTION. THIS STUDY INVESTIGATED RAP & SING MUSIC THERAPY IN A SCHOOL-BASED PROGRAMME, TO SUPPORT SELF-REGULATIVE ABILITIES FOR WELL-BEING. ONE-HUNDRED-AND-NINETY ADOLESCENTS IN GRADE 8 OF A PUBLIC SCHOOL IN THE NETHERLAN…	[UHLIG, SYLKA] HAN UNIV APPL SCI, VU UNIV AMSTERDAM, DEPT CLIN NEUROPSYCHOL, DEPT CREAT ARTS THERAPIES, NIJMEGEN, NETHERLANDS.; [JANSEN, ERIK] HAN UNIV APPL SCI, RES CTR HAN SOCIAAL, NIJMEGEN, NETHERLANDS.; [SCHERDER, ERIK] VRIJE UNIV AMSTERDAM, DEPT CLIN NEUROPSYCHOL, VAN BOECHORSTSTR 1, NL-1081 BT AMSTERDAM, NETHERLANDS.	UHLIG, S (REPRINT AUTHOR), VRIJE UNIV AMSTERDAM, DEPT CLIN NEUROPSYCHOL, VAN BOECHORSTSTR 1, NL-1081 BT AMSTERDAM, NETHERLANDS.	S.UHLIG@VU.NL	NA	NA	88	5	5	4	32	SAGE PUBLICATIONS INC	THOUSAND OAKS	2455 TELLER RD, THOUSAND OAKS, CA 91320 USA	0305-7356	1741-3087	PSYCHOL MUSIC	PSYCHOL. MUSIC	JUL	2018	46	4	NA	10.1177/0305735617719154	20	PSYCHOLOGY, EDUCATIONAL; PSYCHOLOGY, APPLIED; MUSIC; PSYCHOLOGY, EXPERIMENTAL	PSYCHOLOGY; MUSIC	GM9XF	ISI000438608400008	30369705	OTHER GOLD, GREEN PUBLISHED	2020-03-18		568	587	NA	UHLIG, SYLKA/0000-0002-4193-8295	UHLIG, SYLKA/C-7117-2015	NA	NA	NA
J	STEANKOVA Z	STEANKOVA, Z	ATTACHMENT IN CHILDHOOD AND ADOLESCENCE IN RELATION TO EMOTIONAL REGULATION	CESKOSLOVENSKA PSYCHOLOGIE	CZECH	ARTICLE	EMOTIONAL REGULATION; ATTACHMENT; INNER WORKING MODEL OF ATTACHMENT; MENTAL REPRESENTATION OF ATTACHMENT	FRIENDSHIP-RELATIONS; INFANT ATTACHMENT; QUALITY; RESILIENT; PRESCHOOL	THE STUDY PRESENTS THE EMOTIONAL REGULATION FROM THE PERSPECTIVE OF ATTACHMENT THEORY. IT DESCRIBES BRIEFLY THE THEORETICAL CONCEPTS OF EMOTIONAL REGULATION, ATTACHMENT, INNER WORKING MODEL OF ATTACHMENT, RESPECTIVELY, AND THEIR MUTUAL INTERCONNECTION. THE INNER WORKING MODEL OF ATTACHMENT RISE FROM THE INTEGRATION OF INTERNALISED EXPERIENCE OF INDIVIDUAL FROM EARLY INTERACTION WITH PRIMARY PERSO…	PEDAGOG FAK JCU, DUKELSKA 5, CESKE BUDEJOVICE 37001, CZECH REPUBLIC.	STEANKOVA, Z (REPRINT AUTHOR), PEDAGOG FAK JCU, DUKELSKA 5, CESKE BUDEJOVICE 37001, CZECH REPUBLIC.	STEF@PF.JCU.CZ	NA	NA	55	0	1	0	19	ACADEMIA	PRAGUE 1	PUBL HOUSE CZECH ACAD SCI VODICKOVA 40, PRAGUE 1 112 29, CZECH REPUBLIC	0009-062X	1804-6436	CESK PSYCHOL	CESK. PSYCHOL.	NA	2005	49	5	NA	NA	14	PSYCHOLOGY, MULTIDISCIPLINARY	PSYCHOLOGY	999TW	ISI000234414400005	NA	NA	2020-03-18		432	445	NA	NA	NA	NA	NA	NA
J	CHAVIRA DA;GARLAND AF;DALEY S;HOUGH R	CHAVIRA, DENISE A.; GARLAND, ANN F.; DALEY, SANDRA; HOUGH, RICHARD	THE IMPACT OF MEDICAL COMORBIDITY ON MENTAL HEALTH AND FUNCTIONAL HEALTH OUTCOMES AMONG CHILDREN WITH ANXIETY DISORDERS	JOURNAL OF DEVELOPMENTAL AND BEHAVIORAL PEDIATRICS	ENGLISH	ARTICLE	CHILDREN; ANXIETY; PHYSICAL ILLNESS; MEDICAL; COMORBIDITY	PUERTO-RICAN CHILDREN; DSM-IV ANXIETY; PSYCHIATRIC-DISORDERS; PSYCHOLOGICAL ADJUSTMENT; PROSPECTIVE COMMUNITY; DEPRESSIVE-DISORDERS; CONDUCT DISORDER; CYSTIC-FIBROSIS; ASTHMA SEVERITY; CHRONIC ILLNESS	OBJECTIVE: MEDICAL COMORBIDITY IS COMMON AMONG CHILDREN WITH ANXIETY DISORDERS; HOWEVER, LITTLE IS KNOWN ABOUT THE IMPACT OF SUCH COMORBIDITY ON MENTAL AND FUNCTIONAL HEALTH OUTCOMES. EVEN LESS IS KNOWN ABOUT THESE PROBLEMS IN HIGH-RISK SAMPLES OF YOUTH. METHOD: PARTICIPANTS IN THIS STUDY WERE YOUTH WITH AT LEAST ONE ANXIETY DISORDER WITH A PHYSICAL ILLNESS (N = 77) OR WITHOUT A PHYSICAL ILLNESS …	[CHAVIRA, DENISE A.; GARLAND, ANN F.] UNIV CALIF SAN DIEGO, DEPT PSYCHIAT, LA JOLLA, CA 92037 USA.; [CHAVIRA, DENISE A.; GARLAND, ANN F.] CHILD & ADOLESCENT SERV RES CTR, SAN DIEGO, CA USA.; [DALEY, SANDRA] UNIV CALIF SAN DIEGO, DEPT PEDIAT, LA JOLLA, CA 92037 USA.; [HOUGH, RICHARD] UNIV NEW MEXICO, DEPT PSYCHIAT, ALBUQUERQUE, NM 87131 USA.; [HOUGH, RICHARD] UNIV NEW MEXICO, DEPT COMMUNITY & FAMI…	CHAVIRA, DA (REPRINT AUTHOR), UNIV CALIF SAN DIEGO, DEPT PSYCHIAT, 8950 VILLA LA JOLLA DR,STE B218, LA JOLLA, CA 92037 USA.	DCHAVIRA@UCSD.EDU	NIMHUNITED STATES DEPARTMENT OF HEALTH & HUMAN SERVICESNATIONAL INSTITUTES OF HEALTH (NIH) - USANIH NATIONAL INSTITUTE OF MENTAL HEALTH (NIMH) [U01 MH55282, K01 MH 072952]; NCMHDUNITED STATES DEPARTMENT OF HEALTH & HUMAN SERVICESNATIONAL INSTITUTES OF HEALTH (NIH) - USANIH NATIONAL INSTITUTE ON MINORITY HEALTH & HEALTH DISPARITIES (NIMHD) [P60MD00220]	THIS RESEARCH WAS SUPPORTED BY THE NIMH GRANT U01 MH55282 (TO R.H.). NIMH GRANT K01 MH 072952 (TO D.A.C.), AND NCMHD GRAND P60MD00220 (TO S.D.).	64	47	47	0	15	LIPPINCOTT WILLIAMS & WILKINS	PHILADELPHIA	530 WALNUT ST, PHILADELPHIA, PA 19106-3621 USA	0196-206X	NA	J DEV BEHAV PEDIATR	J. DEV. BEHAV. PEDIATR.	OCT	2008	29	5	NA	10.1097/DBP.0B013E3181836A5B	9	BEHAVIORAL SCIENCES; PSYCHOLOGY, DEVELOPMENTAL; PEDIATRICS	BEHAVIORAL SCIENCES; PSYCHOLOGY; PEDIATRICS	361SN	ISI000260147500010	18714205	GREEN ACCEPTED	2020-03-18		394	402	NA	NA	NA	NA	NA	NA
J	ROUSSEAU C;DRAPEAU A	ROUSSEAU, C; DRAPEAU, A	PARENT-CHILD AGREEMENT ON REFUGEE CHILDREN'S PSYCHIATRIC SYMPTOMS: A TRANSCULTURAL PERSPECTIVE	JOURNAL OF THE AMERICAN ACADEMY OF CHILD AND ADOLESCENT PSYCHIATRY	ENGLISH	ARTICLE	REFUGEE CHILDREN; MENTAL HEALTH; MULTIPLE INFORMANTS	EMOTIONAL-PROBLEMS; UNITED-STATES; FOLLOW-UP; ADOLESCENTS; INTERVIEW; VIOLENCE; TEACHER; TRAUMA; THAI	OBJECTIVE: TO COMPARE THE TYPES AND RATES OF PSYCHIATRIC SYMPTOMS OF YOUNG CENTRAL AMERICAN AND CAMBODIAN REFUGEES, AS REPORTED BY BOTH PARENTS AND CHILDREN, AND TO EXAMINE PARENT-CHILD AGREEMENT IN REPORTING SYMPTOMS. METHOD: INTERVIEWS WERE CONDUCTED WITH 123 CHILDREN AGED 8 TO 12 YEARS AND 158 ADOLESCENTS AGED 12 TO 16 YEARS AND THEIR PARENTS. PARENTS ASSESSED PSYCHIATRIC SYMPTOMS VIA THE CHIL…	MONTREAL CHILDRENS HOSP, DEPT PSYCHIAT, MONTREAL, PQ H3Z 1P2, CANADA.	ROUSSEAU, C (REPRINT AUTHOR), MONTREAL CHILDRENS HOSP, DEPT PSYCHIAT, 4018 ST CATHERINE ST W, MONTREAL, PQ H3Z 1P2, CANADA.	NA	NA	NA	36	30	31	0	7	ELSEVIER SCIENCE INC	NEW YORK	360 PARK AVE SOUTH, NEW YORK, NY 10010-1710 USA	0890-8567	1527-5418	J AM ACAD CHILD PSY	J. AM. ACAD. CHILD ADOLESC. PSYCHIATR.	JUN	1998	37	6	NA	10.1097/00004583-199806000-00013	8	PSYCHOLOGY, DEVELOPMENTAL; PEDIATRICS; PSYCHIATRY	PSYCHOLOGY; PEDIATRICS; PSYCHIATRY	ZR457	ISI000073978700014	9628083	NA	2020-03-18		629	636	NA	NA	NA	NA	NA	NA
J	KIA-KEATING M;DOWDY E;MORGAN ML;NOAM GG	KIA-KEATING, MARYAM; DOWDY, ERIN; MORGAN, MELISSA L.; NOAM, GIL G.	PROTECTING AND PROMOTING: AN INTEGRATIVE CONCEPTUAL MODEL FOR HEALTHY DEVELOPMENT OF ADOLESCENTS	JOURNAL OF ADOLESCENT HEALTH	ENGLISH	REVIEW	RESILIENCE; POSITIVE YOUTH DEVELOPMENT; SCHOOL; ASSETS; RISK; PROTECTIVE FACTORS	POSITIVE YOUTH DEVELOPMENT; HIGH-SCHOOL-STUDENTS; MENTAL-HEALTH; EMOTIONAL COMPETENCE; SELF-REGULATION; COMMUNITY VIOLENCE; CONDUCT PROBLEMS; ETHNIC-IDENTITY; FAMILY CONTEXT; PRIMARY-CARE	RESILIENCE AND POSITIVE YOUTH DEVELOPMENT HAVE SUBSTANTIAL OVERLAP AND OFFER COMPLEMENTARY PERSPECTIVES ON FOSTERING HEALTHY YOUTH DEVELOPMENT. HOWEVER, THESE TWO AREAS HAVE NOT YET BEEN FULLY INTEGRATED INTO A UNIFIED APPROACH, ONE THAT HAS THE POTENTIAL TO BUILD ON THE INTERCONNECTEDNESS OF RISK, PROTECTION, AND ASSETS WITHIN THE ECOLOGICAL SYSTEMS AFFECTING ADOLESCENT DEVELOPMENT. THIS ARTICLE…	[KIA-KEATING, MARYAM; DOWDY, ERIN; MORGAN, MELISSA L.] UNIV CALIF SANTA BARBARA, DEPT COUNSELING, GEVIRTZ GRAD SCH EDUC, SANTA BARBARA, CA 93106 USA.; [KIA-KEATING, MARYAM; DOWDY, ERIN; MORGAN, MELISSA L.] UNIV CALIF SANTA BARBARA, SCH PSYCHOL, GEVIRTZ GRAD SCH EDUC, SANTA BARBARA, CA 93106 USA.; [NOAM, GIL G.] HARVARD UNIV, SCH MED, BELMONT, MA 02178 USA.; [NOAM, GIL G.] HARVARD UNIV, PROGRAM ED…	KIA-KEATING, M (REPRINT AUTHOR), UNIV CALIF SANTA BARBARA, DEPT COUNSELING, GEVIRTZ GRAD SCH EDUC, SANTA BARBARA, CA 93106 USA.	MKIAKEATING@EDUCATION.UCSB.EDU	NA	NA	125	64	64	2	43	ELSEVIER SCIENCE INC	NEW YORK	STE 800, 230 PARK AVE, NEW YORK, NY 10169 USA	1054-139X	1879-1972	J ADOLESCENT HEALTH	J. ADOLESC. HEALTH	MAR	2011	48	3	NA	10.1016/J.JADOHEALTH.2010.08.006	9	PSYCHOLOGY, DEVELOPMENTAL; PUBLIC, ENVIRONMENTAL & OCCUPATIONAL HEALTH; PEDIATRICS	PSYCHOLOGY; PUBLIC, ENVIRONMENTAL & OCCUPATIONAL HEALTH; PEDIATRICS	723AN	ISI000287478300002	21338891	NA	2020-03-18		220	228	NA	NA	NA	NA	NA	NA
J	COWAN PA;COWAN CP	COWAN, PA; COWAN, CP	INTERVENTIONS AS TESTS OF FAMILY SYSTEMS THEORIES: MARITAL AND FAMILY RELATIONSHIPS IN CHILDREN'S DEVELOPMENT AND PSYCHOPATHOLOGY	DEVELOPMENT AND PSYCHOPATHOLOGY	ENGLISH	REVIEW	NA	MENTAL-HEALTH-PROGRAMS; PREVENTION PROGRAM; ECONOMIC HARDSHIP; BEHAVIOR PROBLEMS; PROCESS MODEL; ADJUSTMENT; CONFLICT; DEPRESSION; PARENTS; DIVORCE	THIS PAPER ADDRESSES THE ROLE OF FAMILY-BASED STUDIES OF PREVENTIVE AND THERAPEUTIC INTERVENTIONS IN OUR UNDERSTANDING OF NORMAL DEVELOPMENT AND PSYCHOPATHOLOGY. THE EMPHASIS IS ON INTERVENTIONS DESIGNED TO IMPROVE PARENT-CHILD AND/OR MARITAL RELATIONSHIPS AS A WAY OF FACILITATING DEVELOPMENT AND REDUCING PSYCHOPATHOLOGY IN CHILDREN AND ADOLESCENTS. INTERVENTION DESIGNS PROVIDE THE GOLD STANDARD …	UNIV CALIF BERKELEY, INST HUMAN DEV, BERKELEY, CA 94720 USA.	COWAN, PA (REPRINT AUTHOR), UNIV CALIF BERKELEY, INST HUMAN DEV, 1203 TOLMAN HALL, BERKELEY, CA 94720 USA.	PCOWAN@SOCRATES.BERKELEY.EDU; CCOWAN@UCLINK4.BERKELEY.EDU	NA	NA	165	113	113	5	66	CAMBRIDGE UNIV PRESS	NEW YORK	32 AVENUE OF THE AMERICAS, NEW YORK, NY 10013-2473 USA	0954-5794	1469-2198	DEV PSYCHOPATHOL	DEV. PSYCHOPATHOL.	FAL	2002	14	4	NA	10.1017/S0954579402004054	29	PSYCHOLOGY, DEVELOPMENTAL	PSYCHOLOGY	628UZ	ISI000180016100005	12549702	NA	2020-03-18		731	759	NA	NA	NA	NA	NA	NA
J	DE RUBEIS S;GRANIC I	DE RUBEIS, SERA; GRANIC, ISABELA	UNDERSTANDING TREATMENT EFFECTIVENESS FOR AGGRESSIVE YOUTH: THE IMPORTANCE OF REGULATION IN MOTHER-CHILD INTERACTIONS	JOURNAL OF FAMILY PSYCHOLOGY	ENGLISH	ARTICLE	AGGRESSION; DYADIC REGULATION; MOTHER-CHILD INTERACTIONS	ANTISOCIAL-BEHAVIOR; DEVELOPMENTAL TRAJECTORIES; PSYCHOSOCIAL TREATMENTS; EMOTION REGULATION; DYADIC SYNCHRONY; THERAPY; INTERVENTIONS; PSYCHOPATHOLOGY; ADOLESCENTS; FAMILIES	REVIEWS SUMMARIZING HUNDREDS OF STUDIES CITE PARENT MANAGEMENT TRAINING (PMT) AND COGNITIVE-BEHAVIOR THERAPY (CBT) AS SOME OF THE MOST EFFECTIVE INTERVENTIONS FOR AGGRESSIVE YOUTH. HOWEVER, STUDIES CONTINUE TO REPORT VARIABILITY IN OUTCOMES, AND RESEARCHERS HAVE YET TO UNDERSTAND WHY CERTAIN INTERVENTIONS ONLY PRODUCE BEHAVIOR CHANGE IN SOME CHILDREN. USING A CLINICAL SAMPLE OF 57 CHILDREN (53 BO…	[DE RUBEIS, SERA] UNIV TORONTO, ONTARIO INST STUDIES EDUC, TORONTO, ON, CANADA.; [GRANIC, ISABELA] RADBOUD UNIV NIJMEGEN, FAC SOCIALE WETENSCHAPPEN, NL-6525 ED NIJMEGEN, NETHERLANDS.	DE RUBEIS, S (REPRINT AUTHOR), YORK CATHOLIC DIST SCH BOARD, PSYCHOL SERV, 320 BLOOMINGTON RD W, AURORA, ON L4G 0M1, CANADA.	SERA.DERUBEIS@YCDSB.CA	CANADIAN INSTITUTES OF HEALTH RESEARCHCANADIAN INSTITUTES OF HEALTH RESEARCH (CIHR) [MOP-62930]; NIMH NIH HHSUNITED STATES DEPARTMENT OF HEALTH & HUMAN SERVICESNATIONAL INSTITUTES OF HEALTH (NIH) - USANIH NATIONAL INSTITUTE OF MENTAL HEALTH (NIMH) [1 R21 MH 67357]	NA	49	5	5	2	24	AMER PSYCHOLOGICAL ASSOC	WASHINGTON	750 FIRST ST NE, WASHINGTON, DC 20002-4242 USA	0893-3200	NA	J FAM PSYCHOL	J. FAM. PSYCHOL.	FEB	2012	26	1	NA	10.1037/A0026837	10	PSYCHOLOGY, CLINICAL; FAMILY STUDIES	PSYCHOLOGY; FAMILY STUDIES	891EA	ISI000300198800008	22309818	NA	2020-03-18		66	75	NA	NA	NA	NA	NA	NA
J	UHLIG S;JANSEN E;SCHERDER E	UHLIG, SYLKA; JANSEN, ERIK; SCHERDER, ERIK	STUDY PROTOCOL RAPMUSICTHERAPY FOR EMOTION REGULATION IN A SCHOOL SETTING	PSYCHOLOGY OF MUSIC	ENGLISH	ARTICLE	ADOLESCENTS; CHILDREN; EMOTION REGULATION; EMOTIONAL AND SOCIAL FUNCTIONING; EXECUTIVE FUNCTIONING; PSYCHOLOGICAL WELL-BEING; INTERVENTION; MUSIC THERAPY; RAP AND SINGING; RCT; REST-ACTIVITY RHYTHM; SCHOOL BASED PREVENTION; SELF-IDENTITY; SELF-REGULATION; YOUTH	SELF-REGULATION; MUSIC-THERAPY; QUESTIONNAIRE; CHILDREN; BRAIN; INTERVENTIONS; DYSREGULATION; INTELLIGENCE; DIFFICULTIES; VALIDATION	THE GROWING RISK OF THE DEVELOPMENT OF PROBLEM BEHAVIORS IN ADOLESCENTS (AGES 10-15) REQUIRES EFFECTIVE METHODS FOR PREVENTION, SUPPORTING SELF-REGULATIVE CAPACITIES. MUSIC LISTENING AS AN EFFECTIVE SELF-REGULATIVE TOOL FOR EMOTIONS AND BEHAVIORAL ADAPTATION FOR ADOLESCENTS AND YOUTH IS WIDELY STUDIED. HOWEVER, MUSIC THERAPY ENHANCING THE DEVELOPMENT OF EMOTION REGULATION SKILLS IN SCHOOLS IS RAR…	[UHLIG, SYLKA; SCHERDER, ERIK] VRIJE UNIV AMSTERDAM, VAN DER BOECHORSTSTR 1, NL-1081 BT AMSTERDAM, NETHERLANDS.; [UHLIG, SYLKA; JANSEN, ERIK] HAN UNIV APPL SCI, NIJMEGEN, NETHERLANDS.	UHLIG, S (REPRINT AUTHOR), VRIJE UNIV AMSTERDAM, VAN DER BOECHORSTSTR 1, NL-1081 BT AMSTERDAM, NETHERLANDS.	S.UHLIG@VU.NL	NA	NA	81	2	2	2	46	SAGE PUBLICATIONS INC	THOUSAND OAKS	2455 TELLER RD, THOUSAND OAKS, CA 91320 USA	0305-7356	1741-3087	PSYCHOL MUSIC	PSYCHOL. MUSIC	SEP	2016	44	5	NA	10.1177/0305735615608696	14	PSYCHOLOGY, EDUCATIONAL; PSYCHOLOGY, APPLIED; MUSIC; PSYCHOLOGY, EXPERIMENTAL	PSYCHOLOGY; MUSIC	DV2HH	ISI000382740900011	NA	NA	2020-03-18		1068	1081	NA	UHLIG, SYLKA/0000-0002-4193-8295	UHLIG, SYLKA/C-7117-2015	NA	NA	NA
J	PENDRY P;ADAM EK	PENDRY, PATRICIA; ADAM, EMMA K.	CHILD-RELATED INTERPARENTAL CONFLICT IN INFANCY PREDICTS CHILD COGNITIVE FUNCTIONING IN A NATIONALLY REPRESENTATIVE SAMPLE	JOURNAL OF CHILD AND FAMILY STUDIES	ENGLISH	ARTICLE	INTERPARENTAL CONFLICT; CHILD-RELATED CONFLICT; INFANCY; COGNITIVE DEVELOPMENT; ECLS-B	MARITAL CONFLICT; ATTACHMENT RELATIONSHIPS; RELATIONSHIP QUALITY; BEHAVIOR PROBLEMS; 2ND YEAR; MOTHER; PARENTHOOD; TRANSITION; ADJUSTMENT; SECURITY	WHILE ASSOCIATIONS BETWEEN EXPOSURE TO MARITAL CONFLICT AND CHILD DEVELOPMENT HAVE BEEN DOCUMENTED EXTENSIVELY IN MIDDLE CHILDHOOD AND ADOLESCENCE, FEW STUDIES HAVE EXAMINED THE DEVELOPMENTAL CONSEQUENCES OF CONFLICT EXPOSURE IN INFANCY. MOREOVER, THOSE THAT HAVE EXAMINED MARITAL CONFLICT IN INFANCY TENDED TO FOCUS ON CONSEQUENCES OF CONFLICT EXPOSURE ON INFANTS' ATTACHMENT SECURITY, AND VARIOUS …	[PENDRY, PATRICIA] WASHINGTON STATE UNIV, DEPT HUMAN DEV, PULLMAN, WA 99163 USA.; [ADAM, EMMA K.] NORTHWESTERN UNIV, EVANSTON, IL 60208 USA.	PENDRY, P (REPRINT AUTHOR), WASHINGTON STATE UNIV, DEPT HUMAN DEV, PULLMAN, WA 99163 USA.	PPENDRY@WSU.EDU	NA	NA	90	11	11	0	28	SPRINGER	NEW YORK	233 SPRING ST, NEW YORK, NY 10013 USA	1062-1024	1573-2843	J CHILD FAM STUD	J. CHILD FAM. STUD.	MAY	2013	22	4	NA	10.1007/S10826-012-9603-3	14	FAMILY STUDIES; PSYCHOLOGY, DEVELOPMENTAL; PSYCHIATRY	FAMILY STUDIES; PSYCHOLOGY; PSYCHIATRY	122YP	ISI000317354900006	NA	NA	2020-03-18		502	515	NA	ADAM, EMMA/0000-0001-9940-9217	ADAM, EMMA/O-8973-2017	NA	NA	NA
J	BEN-PORATH DD	BEN-PORATH, DENISE D.	DIALECTICAL BEHAVIOR THERAPY APPLIED TO PARENT SKILLS TRAINING: ADJUNCTIVE TREATMENT FOR PARENTS WITH DIFFICULTIES IN AFFECT REGULATION	COGNITIVE AND BEHAVIORAL PRACTICE	ENGLISH	ARTICLE	NA	CHILD INTERACTION THERAPY; CONDUCT-PROBLEM CHILDREN; EMOTION REGULATION; CONTROLLED-TRIAL; FAMILIES; ANXIETY; MOTHERS; PSYCHOPATHOLOGY; TEMPERAMENT; ADOLESCENTS	POOR OUTCOMES IN PARENT TRAINING PROGRAMS HAVE BEEN ASSOCIATED WITH PARENTAL PSYCHOPATHOLOGY IN GENERAL, AND DIFFICULTIES IN PARENTAL AFFECT REGULATION IN PARTICULAR. ALTHOUGH MANY PARENTS MAY BE ABLE TO LEARN BEHAVIORAL MANAGEMENT SKILLS IN A CONTROLLED THERAPY SETTING, FOR THOSE WHO EXPERIENCE AFFECT DYSREGULATION, GENERALIZATION OF THESE SKILLS TO THE NATURAL ENVIRONMENT MAY BE CHALLENGING WHE…	JOHN CARROLL UNIV, CLEVELAND, OH 44118 USA.	BEN-PORATH, DD (REPRINT AUTHOR), JOHN CARROLL UNIV, 20700 N PK BLVD, CLEVELAND, OH 44118 USA.	DBENPORATH@JCU.EDU	NA	NA	61	22	25	0	19	ELSEVIER SCIENCE INC	NEW YORK	360 PARK AVE SOUTH, NEW YORK, NY 10010-1710 USA	1077-7229	1878-187X	COGN BEHAV PRACT	COGN. BEHAV. PRACT.	NOV	2010	17	4	NA	10.1016/J.CBPRA.2009.07.005	8	PSYCHOLOGY, CLINICAL	PSYCHOLOGY	657BO	ISI000282386400013	NA	NA	2020-03-18		458	465	NA	NA	NA	NA	NA	NA
J	CONNELL AM;MCKILLOP H;PATTON E;KLOSTERMANN S;HUGHES-SCALISE A	CONNELL, ARIN M.; MCKILLOP, HANNAH; PATTON, EMILY; KLOSTERMANN, SUSAN; HUGHES-SCALISE, ABIGAIL	ACTOR-PARTNER MODEL OF PHYSIOLOGY, NEGATIVE AFFECT, AND DEPRESSIVE SYMPTOMS IN MOTHER-CHILD DYADIC INTERACTIONS	JOURNAL OF SOCIAL AND PERSONAL RELATIONSHIPS	ENGLISH	ARTICLE	ADOLESCENCE; EMOTION REGULATION; PARENT-CHILD INTERACTIONS; RESPIRATORY SINUS ARRHYTHMIA	RESPIRATORY SINUS ARRHYTHMIA; HEART-RATE-VARIABILITY; MATERNAL DEPRESSION; VAGAL TONE; EMOTION REGULATION; BEHAVIOR PROBLEMS; ADOLESCENTS; PSYCHOPATHOLOGY; ASSOCIATIONS; COREGULATION	MOTHER-CHILD INTERACTIONS CAN BE EMOTIONALLY CHARGED, PARTICULARLY WHEN MOTHERS EXPERIENCE DIFFICULTIES WITH DEPRESSION. FURTHER, VARIATION IN THE TONE OF SUCH INTERACTIONS HAS BEEN LINKED TO VARIATION IN YOUTH FUNCTIONING. YET, LITTLE IS KNOWN ABOUT THE ROLE OF EMOTION REGULATORY PROCESSES DURING MOTHER-CHILD INTERACTIONS. THIS STUDY EXAMINED NEGATIVE AFFECTIVE TRANSACTIONS BETWEEN MOTHERS AND Y…	[CONNELL, ARIN M.; MCKILLOP, HANNAH; PATTON, EMILY; KLOSTERMANN, SUSAN; HUGHES-SCALISE, ABIGAIL] CASE WESTERN RESERVE UNIV, CLEVELAND, OH 44106 USA.	CONNELL, AM (REPRINT AUTHOR), CASE WESTERN RESERVE UNIV, DEPT PSYCHOL SCI, 10900 EUCLID AVE, CLEVELAND, OH 44106 USA.	ARIN.CONNELL@CASE.EDU	NA	NA	43	5	5	2	18	SAGE PUBLICATIONS LTD	LONDON	1 OLIVERS YARD, 55 CITY ROAD, LONDON EC1Y 1SP, ENGLAND	0265-4075	1460-3608	J SOC PERS RELAT	J. SOC. PERS. RELATSH.	DEC	2015	32	8	NA	10.1177/0265407514555274	22	COMMUNICATION; FAMILY STUDIES; PSYCHOLOGY, SOCIAL	COMMUNICATION; FAMILY STUDIES; PSYCHOLOGY	CW2KN	ISI000364821200002	NA	NA	2020-03-18		1012	1033	NA	NA	NA	NA	NA	NA
J	FEENEY JA	FEENEY, JA	IMPLICATIONS OF ATTACHMENT STYLE FOR PATTERNS OF HEALTH AND ILLNESS	CHILD CARE HEALTH AND DEVELOPMENT	ENGLISH	ARTICLE	ATTACHMENT STYLE; ILLNESS BEHAVIOURS; AFFECT REGULATION	SOCIAL SUPPORT; BEHAVIOR; MODEL; STRESS; PERSPECTIVE; SAMPLES; QUALITY; LOVE	THERE IS SUBSTANTIAL EVIDENCE THAT HEALTH STATUS AND HEALTH OUTCOMES ARE RELATED TO THE AVAILABILITY AND QUALITY OF PERSONAL RELATIONSHIPS. THE PROPOSITION THAT ATTACHMENT RELATIONSHIPS IN CHILDHOOD AND ADOLESCENCE HAVE HEALTH-RELATED IMPLICATIONS FITS WITHIN THIS RESEARCH TRADITION, AND HAS GUIDED RECENT ATTEMPTS TO DEVELOP MODELS LINKING ATTACHMENT STYLE WITH EMOTIONAL REGULATION, COPING MECHAN…	UNIV QUEENSLAND, SCH PSYCHOL, BRISBANE, QLD 4072, AUSTRALIA.	FEENEY, JA (REPRINT AUTHOR), UNIV QUEENSLAND, SCH PSYCHOL, BRISBANE, QLD 4072, AUSTRALIA.	NA	NA	NA	33	82	83	3	28	BLACKWELL SCIENCE LTD	OXFORD	P O BOX 88, OSNEY MEAD, OXFORD OX2 0NE, OXON, ENGLAND	0305-1862	NA	CHILD CARE HLTH DEV	CHILD CARE HEALTH DEV.	JUL	2000	26	4	NA	10.1046/J.1365-2214.2000.00146.X	12	PSYCHOLOGY, DEVELOPMENTAL; PEDIATRICS	PSYCHOLOGY; PEDIATRICS	349PU	ISI000089055500003	10931068	NA	2020-03-18		277	288	NA	NA	NA	NA	NA	NA
J	YAP MBH;JORM AF	YAP, MARIE BEE HUI; JORM, ANTHONY FRANCIS	PARENTAL FACTORS ASSOCIATED WITH CHILDHOOD ANXIETY, DEPRESSION, AND INTERNALIZING PROBLEMS: A SYSTEMATIC REVIEW AND META-ANALYSIS	JOURNAL OF AFFECTIVE DISORDERS	ENGLISH	REVIEW	EMOTIONAL PROBLEMS; MENTAL DISORDERS; PREVENTION; RESEARCH TRANSLATION; FAMILY	PREVENTIVE INTERVENTION; ADOLESCENT DEPRESSION; SEXUAL-ABUSE; TRANSDIAGNOSTIC TREATMENT; PSYCHIATRIC-DISORDERS; BEGINNINGS PROGRAM; REARING PRACTICES; ANXIOUS CHILDREN; MENTAL-HEALTH; SUBSTANCE USE	BACKGROUND: THERE IS A BURGEONING AND VARIED LITERATURE EXAMINING THE ASSOCIATIONS BETWEEN PARENTAL FACTORS AND DEPRESSION OR ANXIETY DISORDERS IN CHILDREN. HOWEVER, THERE IS HITHERTO NO SYSTEMATIC REVIEW OF THIS COMPLEX LITERATURE WITH A FOCUS ON THE 5-11 YEARS AGE RANGE, WHEN THERE IS A STEEP INCREASE IN ONSET OF THESE DISORDERS. FURTHERMORE, TO FACILITATE THE APPLICATION OF THE EVIDENCE IN PRE…	[YAP, MARIE BEE HUI] MONASH UNIV, SCH PSYCHOL SCI, CLAYTON, VIC 3800, AUSTRALIA.; [YAP, MARIE BEE HUI; JORM, ANTHONY FRANCIS] UNIV MELBOURNE, MELBOURNE SCH POPULAT & GLOBAL HLTH, MELBOURNE, VIC 3010, AUSTRALIA.	YAP, MBH (REPRINT AUTHOR), MONASH UNIV, BLD 17,18 INNOVAT WALK, CLAYTON, VIC 3800, AUSTRALIA.	MARIE.YAP@MONASH.EDU	NATIONAL HEALTH AND MEDICAL RESEARCH COUNCILNATIONAL HEALTH AND MEDICAL RESEARCH COUNCIL OF AUSTRALIA [566652, 1061744]	FUNDING FOR THIS REVIEW WAS PROVIDED BY NATIONAL HEALTH AND MEDICAL RESEARCH COUNCIL GRANT NUMBERS 566652 AND 1061744; AND BEYONDBLUE: THE NATIONAL DEPRESSION AND ANXIETY INITIATIVE. THE FUNDING SOURCES HAD NO FURTHER ROLE IN STUDY DESIGN; IN THE COLLECTION, ANALYSIS AND INTERPRETATION OF DATA; IN THE WRITING OF THE REPORT; AND IN THE DECISION TO SUBMIT THE PAPER FOR PUBLICATION.	94	73	74	13	122	ELSEVIER	AMSTERDAM	RADARWEG 29, 1043 NX AMSTERDAM, NETHERLANDS	0165-0327	1573-2517	J AFFECT DISORDERS	J. AFFECT. DISORD.	APR 1	2015	175	NA	NA	10.1016/J.JAD.2015.01.050	17	CLINICAL NEUROLOGY; PSYCHIATRY	NEUROSCIENCES & NEUROLOGY; PSYCHIATRY	CD3JL	ISI000350974300055	25679197	NA	2020-03-18		424	440	NA	JORM, ANTHONY F/0000-0002-1424-4116; YAP, MARIE/0000-0002-8387-0188	JORM, ANTHONY F/B-5555-2009; YAP, MARIE/H-9654-2014	NA	NA	NA
J	CARR A	CARR, A	EVIDENCE-BASED PRACTICE IN FAMILY THERAPY AND SYSTEMIC CONSULTATION - I CHILD-FOCUSED PROBLEMS	JOURNAL OF FAMILY THERAPY	ENGLISH	REVIEW	NA	DEFICIT HYPERACTIVITY DISORDER; SERIOUS JUVENILE-OFFENDERS; ANOREXIA-NERVOSA; BEHAVIORAL TREATMENT; MULTISYSTEMIC TREATMENT; ANTISOCIAL-BEHAVIOR; INDIVIDUAL THERAPY; CONDUCT DISORDERS; DRUG-ABUSE; FOLLOW-UP	EVIDENCE FOR THE EFFECTIVENESS OF FAMILY THERAPY AND FAMILY-BASED INTERVENTIONS FROM CRITICAL LITERATURE REVIEWS AND CONTROLLED TRIALS IS CONSIDERED FOR FAMILIES WITH CHILDREN AND ADOLESCENTS WHO PRESENT WITH VARIOUS DIFFICULTIES. THE EVIDENCE SUPPORTS THE EFFECTIVENESS OF FAMILY THERAPY AS AN EFFECTIVE TREATMENT EITHER ALONE OR AS PART OF A MULTIMODAL OR MULTISYSTEMIC TREATMENT PROGRAMME FOR CHI…	NATL UNIV IRELAND UNIV COLL DUBLIN, CLIN PSYCHOL TRAINING PROGRAMME, DEPT PSYCHOL, DUBLIN 4, IRELAND.	CARR, A (REPRINT AUTHOR), NATL UNIV IRELAND UNIV COLL DUBLIN, CLIN PSYCHOL TRAINING PROGRAMME, DEPT PSYCHOL, SCI BLDG, DUBLIN 4, IRELAND.	NA	NA	NA	131	68	69	0	50	WILEY	HOBOKEN	111 RIVER ST, HOBOKEN 07030-5774, NJ USA	0163-4445	1467-6427	J FAM THER	J. FAM. THER.	FEB	2000	22	1	NA	10.1111/1467-6427.00137	32	PSYCHOLOGY, CLINICAL; FAMILY STUDIES	PSYCHOLOGY; FAMILY STUDIES	287EV	ISI000085494300005	NA	NA	2020-03-18		29	60	NA	CARR, ALAN/0000-0003-4563-8852	NA	NA	NA	NA
J	HAN ZR;SHAFFER A	HAN, ZHUO RACHEL; SHAFFER, ANNE	THE RELATION OF PARENTAL EMOTION DYSREGULATION TO CHILDREN'S PSYCHOPATHOLOGY SYMPTOMS: THE MODERATING ROLE OF CHILD EMOTION DYSREGULATION	CHILD PSYCHIATRY & HUMAN DEVELOPMENT	ENGLISH	ARTICLE	EMOTION REGULATION; EMOTION DYSREGULATION; PSYCHOLOGICAL SYMPTOMS; MODEL-BASED CLUSTER ANALYSIS; PERSON-CENTERED APPROACH	ADOLESCENT PROBLEM BEHAVIORS; SCHOOL-AGE-CHILDREN; INITIAL VALIDATION; MANAGEMENT SCALE; ADJUSTMENT; SOCIALIZATION; TEMPERAMENT; PROFILES; PREDICTORS; EXPRESSION	THIS STUDY INVESTIGATED THE ROLES OF PARENTS' AND CHILDREN'S EMOTION DYSREGULATION IN CHILDREN'S DISPLAY OF INTERNALIZING AND EXTERNALIZING SYMPTOMS BY INCORPORATING PERSON- AND VARIABLE-CENTERED APPROACHES. SIXTY-FOUR CHILDREN (AGES 8-11) PARTICIPATED IN THIS STUDY WITH THEIR MOTHERS. STUDY VARIABLES WERE COLLECTED VIA MULTIPLE METHODS, INCLUDING BEHAVIORAL OBSERVATION AND QUESTIONNAIRE ASSESSME…	[HAN, ZHUO RACHEL] BEIJING NORMAL UNIV, SCH PSYCHOL, BEIJING 100875, PEOPLES R CHINA.; [SHAFFER, ANNE] UNIV GEORGIA, DEPT PSYCHOL, ATHENS, GA 30602 USA.	SHAFFER, A (REPRINT AUTHOR), UNIV GEORGIA, DEPT PSYCHOL, ATHENS, GA 30602 USA.	ASHAFFER@UGA.EDU	NA	NA	53	25	26	4	44	SPRINGER	NEW YORK	233 SPRING ST, NEW YORK, NY 10013 USA	0009-398X	1573-3327	CHILD PSYCHIAT HUM D	CHILD PSYCHIAT. HUM. DEV.	OCT	2013	44	5	NA	10.1007/S10578-012-0353-7	11	PSYCHOLOGY, DEVELOPMENTAL; PEDIATRICS; PSYCHIATRY	PSYCHOLOGY; PEDIATRICS; PSYCHIATRY	213OH	ISI000324066600002	23247760	NA	2020-03-18		591	601	NA	NA	NA	NA	NA	NA
J	LI J;AHEMAITIJIANG N;HAN ZR;JIN ZY	LI, JIA; AHEMAITIJIANG, NIGELA; HAN, ZHUO RACHEL; JIN, ZHUYUN	GRANDPARENTS' PARENTING ON CHILDREN'S INTERNALIZING SYMPTOMS: THE SERIAL MEDIATION OF PARENTS' PSYCHOLOGICAL CONTROL AND CHILDREN'S EMOTION REGULATION	JOURNAL OF FAMILY ISSUES	ENGLISH	ARTICLE	PSYCHOLOGICAL CONTROL; CHILD EMOTION REGULATION; PARENTING; INTERNALIZING PROBLEMS	RESPIRATORY SINUS ARRHYTHMIA; DSM-ORIENTED SCALES; INTERGENERATIONAL TRANSMISSION; INITIAL VALIDATION; EARLY ADOLESCENTS; MANAGEMENT SCALE; DYSREGULATION; PSYCHOPATHOLOGY; ADJUSTMENT; CHILDHOOD	THE CURRENT STUDY AIMED TO INVESTIGATE THE INTERGENERATIONAL TRANSMISSION OF PARENTING AND INTERNALIZING PROBLEMS IN CHILDREN. SERIAL MEDIATION MODELS WERE USED TO ASSESS PARENTAL PSYCHOLOGICAL CONTROL AND CHILD EMOTION REGULATION AS MEDIATORS IN LINKING GRANDPARENTS' PARENTING (CARE OR OVERPROTECTION) AND CHILDREN'S INTERNALIZING PROBLEMS. THE SAMPLE CONSISTED OF 150 CHINESE CHILDREN (M-AGE = 8.…	[LI, JIA; AHEMAITIJIANG, NIGELA; HAN, ZHUO RACHEL; JIN, ZHUYUN] BEIJING NORMAL UNIV, BEIJING, PEOPLES R CHINA.	HAN, ZR (REPRINT AUTHOR), BEIJING NORMAL UNIV, FAC PSYCHOL, NATL DEMONSTRAT CTR EXPT PSYCHOL EDUC, BEIJING KEY LAB APPL EXPT PSYCHOL, 19 XIN JIE KOU OUTER ST, BEIJING 100875, PEOPLES R CHINA.	RACHHAN@BNU.EDU.CN	NATIONAL NATURAL SCIENCE FOUNDATION OF CHINANATIONAL NATURAL SCIENCE FOUNDATION OF CHINA [31500898]	THE AUTHOR(S) DISCLOSED RECEIPT OF THE FOLLOWING FINANCIAL SUPPORT FOR THE RESEARCH, AUTHORSHIP, AND/OR PUBLICATION OF THIS ARTICLE: THIS RESEARCH WAS FUNDED BY THE NATIONAL NATURAL SCIENCE FOUNDATION OF CHINA (31500898).	72	1	1	1	13	SAGE PUBLICATIONS INC	THOUSAND OAKS	2455 TELLER RD, THOUSAND OAKS, CA 91320 USA	0192-513X	1552-5481	J FAM ISSUES	J. FAM. ISSUES	DEC	2018	39	17	NA	10.1177/0192513X18804284	23	FAMILY STUDIES	FAMILY STUDIES	HA5MJ	ISI000450316200001	NA	NA	2020-03-18		3996	4018	NA	NA	NA	NA	NA	NA
J	HEIKKALA E;REMES J;PAANANEN M;TAIMELA S;AUVINEN J;KARPPINEN J	HEIKKALA, EVELIINA; REMES, JOUKO; PAANANEN, MARKUS; TAIMELA, SIMO; AUVINEN, JUHA; KARPPINEN, JARO	ACCUMULATION OF LIFESTYLE AND PSYCHOSOCIAL PROBLEMS AND PERSISTENCE OF ADVERSE LIFESTYLE OVER TWO-YEAR FOLLOW-UP AMONG FINNISH ADOLESCENTS	BMC PUBLIC HEALTH	ENGLISH	ARTICLE	ADOLESCENT; HEALTH BEHAVIOR; MENTAL HEALTH; COHORT STUDIES; LATENT CLASS	LATENT CLASS ANALYSIS; LOW-BACK-PAIN; BEHAVIORAL RISK-FACTORS; PHYSICAL-ACTIVITY; CIGARETTE-SMOKING; EMOTIONAL-PROBLEMS; HEALTH BEHAVIORS; OVERWEIGHT; OBESITY; SLEEP	BACKGROUND: ADOLESCENT'PSYCHOSOCIAL PROBLEMS ASSOCIATE WITH UNHEALTHY BEHAVIORS, BUT DATA ON CO-OCCURRING PATTERNS IS SPARSE. WE INVESTIGATED 1) WHETHER ADOLESCENTS COULD BE CATEGORIZED INTO MEANINGFUL SUBGROUPS WITH RESPECT TO PSYCHOSOCIAL AND LIFESTYLE FACTORS, 2) WHETHER THE PREVALENCE OF PHYSICAL INACTIVITY, OVERWEIGHT AND SMOKING VARY WITHIN THE SUBGROUPS AND 3) WHETHER THESE UNHEALTHY BEHAV…	[HEIKKALA, EVELIINA; PAANANEN, MARKUS; KARPPINEN, JARO] OULU UNIV HOSP, MED RES CTR OULU, OULU 90220, FINLAND.; [HEIKKALA, EVELIINA; PAANANEN, MARKUS; KARPPINEN, JARO] UNIV OULU, SF-90220 OULU, FINLAND.; [REMES, JOUKO] FINNISH INST OCCUPAT HLTH STAT & HLTH ECON, OULU 90220, FINLAND.; [TAIMELA, SIMO] UNIV HELSINKI, DEPT PUBL HLTH, HELSINKI, FINLAND.; [AUVINEN, JUHA] UNIV OULU, INST HLTH SCI, SF-90…	HEIKKALA, E (REPRINT AUTHOR), OULU UNIV HOSP, MED RES CTR OULU, OULU 90220, FINLAND.	MIA.HEIKKALA@OULU.FI	ACADEMY OF FINLAND (SALVE)ACADEMY OF FINLAND [121620, 129504]; YRJO JAHNSSON FOUNDATION	THIS WORK WAS SUPPORTED BY GRANTS FROM THE ACADEMY OF FINLAND (DR. KARPPINEN; GRANTS 121620 AND 129504, SALVE) AND THE YRJO JAHNSSON FOUNDATION (DR. KARPPINEN).	73	8	8	0	12	BMC	LONDON	CAMPUS, 4 CRINAN ST, LONDON N1 9XW, ENGLAND	NA	1471-2458	BMC PUBLIC HEALTH	BMC PUBLIC HEALTH	JUN 1	2014	14	NA	542	10.1186/1471-2458-14-542	10	PUBLIC, ENVIRONMENTAL & OCCUPATIONAL HEALTH	PUBLIC, ENVIRONMENTAL & OCCUPATIONAL HEALTH	AL2MO	ISI000338959900001	24884444	DOAJ GOLD, GREEN PUBLISHED	2020-03-18		NA	NA	NA	TAIMELA, SIMO/0000-0001-6755-2983	NA	NA	NA	NA
J	DUJARDIN A;SANTENS T;BRAET C;DE RAEDT R;VOS P;MAES B;BOSMANS G	DUJARDIN, ADINDA; SANTENS, TARA; BRAET, CAROLINE; DE RAEDT, RUDI; VOS, PIETER; MAES, BEA; BOSMANS, GUY	MIDDLE CHILDHOOD SUPPORT-SEEKING BEHAVIOR DURING STRESS: LINKS WITH SELF-REPORTED ATTACHMENT AND FUTURE DEPRESSIVE SYMPTOMS	CHILD DEVELOPMENT	ENGLISH	ARTICLE	NA	NEGATIVE COGNITIVE-STYLE; ADULT ATTACHMENT; EMOTION REGULATION; ASSOCIATIONS; ADOLESCENCE; CHILDREN; DISTRESS; PUBERTY; COUPLES; PARENT	THIS STUDY TESTED WHETHER CHILDREN'S MORE ANXIOUS AND AVOIDANT ATTACHMENT IS LINKED TO DECREASED SUPPORT-SEEKING BEHAVIOR TOWARD THEIR MOTHER DURING STRESS IN MIDDLE CHILDHOOD, AND WHETHER CHILDREN'S DECREASED SUPPORT-SEEKING BEHAVIOR ENHANCES THE IMPACT OF EXPERIENCING LIFE EVENTS ON THE INCREASE OF DEPRESSIVE SYMPTOMS 18MONTHS LATER. NINETY-EIGHT 8- TO 12-YEAR-OLD CHILDREN FILLED OUT QUESTIONNA…	[DUJARDIN, ADINDA; SANTENS, TARA; VOS, PIETER; MAES, BEA; BOSMANS, GUY] UNIV LEUVEN, LOUVAIN, BELGIUM.; [BRAET, CAROLINE; DE RAEDT, RUDI] UNIV GHENT, B-9000 GHENT, BELGIUM.	DUJARDIN, A (REPRINT AUTHOR), KATHOLIEKE UNIV LEUVEN, PARENTING & SPECIAL EDUC RES UNIT, LEOPOLD VANDERKELENSTR 32,BOX 3765, B-3000 LEUVEN, BELGIUM.	ADINDA.DUJARDIN@PPW.KULEUVEN.BE	RESEARCH FOUNDATION FLANDERS (FWO)FWO [G.0934.12]; RESEARCH FUND KU LEUVEN, BELGIUMKU LEUVEN [OT/12/043, CREA/12/004]	THIS STUDY WAS SUPPORTED BY GRANT G.0934.12 FROM THE RESEARCH FOUNDATION FLANDERS (FWO), AND GRANTS OT/12/043 AND CREA/12/004 FROM THE RESEARCH FUND KU LEUVEN, BELGIUM. THE AUTHORS THANK EMMA GOLDBLUM FOR PROOFREADING THE MANUSCRIPT.	59	30	30	1	26	WILEY-BLACKWELL	HOBOKEN	111 RIVER ST, HOBOKEN 07030-5774, NJ USA	0009-3920	1467-8624	CHILD DEV	CHILD DEV.	JAN-FEB	2016	87	1	NA	10.1111/CDEV.12491	15	PSYCHOLOGY, EDUCATIONAL; PSYCHOLOGY, DEVELOPMENTAL	PSYCHOLOGY	DD3UK	ISI000369848300026	26822450	NA	2020-03-18		326	340	NA	DE RAEDT, RUDI/0000-0001-6781-4808; BRAET, CAROLINE/0000-0003-2458-287X; MAES, BEA/0000-0002-5011-1134	DE RAEDT, RUDI/A-3269-2012	NA	NA	NA
J	HANNESDOTTIR H;EINARSDOTTIR S	HANNESDOTTIR, H; EINARSDOTTIR, S	THE ICELANDIC CHILD MENTAL HEALTH STUDY. AN EPIDEMIOLOGICAL STUDY OF ICELANDIC CHILDREN 2-18 YEARS OF AGE USING THE CHILD BEHAVIOR CHECKLIST AS A SCREENING INSTRUMENT	EUROPEAN CHILD & ADOLESCENT PSYCHIATRY	ENGLISH	ARTICLE	EPIDEMIOLOGY; SCREENING; CROSS-CULTURAL; PARENT ADOLESCENT REPORTS; CHILD ADOLESCENT; PSYCHOPATHOLOGY	EMOTIONAL-PROBLEMS; DISORDERS; PREVALENCE; TELEPHONE; SAMPLE	THE PURPOSE OF THIS STUDY WAS TO TEST THE APPLICABILITY OF A STANDARDISED PROCEDURE FOR ASSESSING ICELANDIC CHILDREN'S BEHAVIOUR/EMOTIONAL PROBLEMS AND COMPETENCIES, AND TO IDENTIFY DIFFERENCES RELATED TO DEMOGRAPHIC VARIABLES. THIS STUDY FOCUSES UPON THE METHOD OF USING THE CHILD BEHAVIOR CHECKLIST (CBCL) BY ACHENBACH TO ESTIMATE THE REPORTED PREVALENCE BY PARENTS AND ADOLESCENTS OF EMOTIONAL AN…	NA	HANNESDOTTIR, H (REPRINT AUTHOR), NATL UNIV HOSP REYKJAVIK, DEPT CHILD & ADOLESCENT PSYCHIAT, IS-101 REYKJAVIK, ICELAND.	NA	NA	NA	37	37	38	0	4	SPRINGER	NEW YORK	233 SPRING ST, NEW YORK, NY 10013 USA	1018-8827	1435-165X	EUR CHILD ADOLES PSY	EUR. CHILD ADOLESC. PSYCH.	OCT	1995	4	4	NA	10.1007/BF01980488	12	PSYCHOLOGY, DEVELOPMENTAL; PEDIATRICS; PSYCHIATRY	PSYCHOLOGY; PEDIATRICS; PSYCHIATRY	TK796	ISIA1995TK79600003	8608389	NA	2020-03-18		237	248	NA	EINARSDOTTIR, SIF/0000-0002-8039-5203	NA	NA	NA	NA
J	YOON S	YOON, SUSAN	CHILD MALTREATMENT CHARACTERISTICS AS PREDICTORS OF HETEROGENEITY IN INTERNALIZING SYMPTOM TRAJECTORIES AMONG CHILDREN IN THE CHILD WELFARE SYSTEM	CHILD ABUSE & NEGLECT	ENGLISH	ARTICLE	CHILD MALTREATMENT; HETEROGENEITY; INTERNALIZING SYMPTOMS; DEVELOPMENTAL TRAJECTORIES; LONGITUDINAL	COMMUNITY VIOLENCE; EMOTION REGULATION; GROWTH ANALYSIS; SOCIAL SUPPORT; ABUSE; BEHAVIOR; PSYCHOPATHOLOGY; PATHWAYS; NEGLECT; SUBSTANTIATION	THIS STUDY INVESTIGATED HETEROGENEITY IN THE DEVELOPMENTAL TRAJECTORIES OF INTERNALIZING SYMPTOMS AMONG 541 CHILDREN WHO WERE INVOLVED WITH THE CHILD WELFARE SYSTEM AND EXAMINED CHILD MALTREATMENT CHARACTERISTICS, INCLUDING TYPES, LEVEL OF HARM, AND TIMING, AS PREDICTORS OF INTERNALIZING TRAJECTORY PATTERNS. SECONDARY LONGITUDINAL RESEARCH WAS CONDUCTED USING DATA FROM THE NATIONAL SURVEY OF CHIL…	[YOON, SUSAN] OHIO STATE UNIV, COLL SOCIAL WORK, 1947 COLL RD N, COLUMBUS, OH 43210 USA.	YOON, S (REPRINT AUTHOR), OHIO STATE UNIV, COLL SOCIAL WORK, 1947 COLL RD N, COLUMBUS, OH 43210 USA.	YOON.538@OSU.EDU	DEPARTMENT OF HEALTH AND HUMAN SERVICES, ADMINISTRATION FOR CHILDREN AND FAMILIES, CHILDREN'S BUREAU [90CA1817]	FUNDED THROUGH THE DEPARTMENT OF HEALTH AND HUMAN SERVICES, ADMINISTRATION FOR CHILDREN AND FAMILIES, CHILDREN'S BUREAU, GRANT #90CA1817. THE CONTENTS OF THIS PUBLICATION DO NOT NECESSARILY REFLECT THE VIEWS OR POLICIES OF THE FUNDERS, NOR DOES MENTION OF TRADE NAMES, COMMERCIAL PRODUCTS, OR ORGANIZATIONS IMPLY ENDORSEMENT BY THE U.S DEPARTMENT OF HEALTH AND HUMAN SERVICES. THIS INFORMATION IS IN…	53	1	1	0	2	PERGAMON-ELSEVIER SCIENCE LTD	OXFORD	THE BOULEVARD, LANGFORD LANE, KIDLINGTON, OXFORD OX5 1GB, ENGLAND	0145-2134	1873-7757	CHILD ABUSE NEGLECT	CHILD ABUSE NEGL.	OCT	2017	72	NA	NA	10.1016/J.CHIABU.2017.08.022	11	FAMILY STUDIES; PSYCHOLOGY, SOCIAL; SOCIAL WORK	FAMILY STUDIES; PSYCHOLOGY; SOCIAL WORK	FV8SA	ISI000424855900025	28863393	NA	2020-03-18		247	257	NA	NA	NA	NA	NA	NA
J	BABOCSAI L;VONDERLIN E;RAUCH W;PAUEN S	BABOCSAI, LYSETT; VONDERLIN, EVA; RAUCH, WOLFGANG; PAUEN, SABINA	EFFECTIVENESS OF A MULTIMODAL INTENSIVE GROUP THERAPY PROGRAM FOR CHILDREN WITH ADHD APPLYING A REWARD SYSTEM	KINDHEIT UND ENTWICKLUNG	GERMAN	ARTICLE	ADHD; MULTIMODAL INTENSIVE THERAPY; COGNITIVE-BEHAVIORAL THERAPY; REINFORCEMENT; SOCIAL SKILLS (TRAINING)	ATTENTION-DEFICIT/HYPERACTIVITY DISORDER; DEFICIT-HYPERACTIVITY-DISORDER; SUMMER TREATMENT PROGRAM; BEHAVIOR PROBLEMS; ADOLESCENTS; CAMP; INTERVENTION; IMPACT; MOTHERS	WITH A PREVALENCE OF 5.3%, ATTENTION-DEFICIT/HYPERACTIVITY DISORDER (ADHD) IS ONE OF THE MOST COMMON CONDITIONS AMONG CHILDREN AND ADOLESCENTS. INTENSIVE BEHAVIORAL THERAPY INTERVENTIONS SUCH AS THERAPEUTIC SUMMER PROGRAMS REPRESENT A MULTIMODAL TREATMENT APPROACH FOR ADHD. SEVERAL PSYCHOSOCIAL INTERVENTIONS (CHILD-BASED THERAPY, PARENT TRAINING, AND SCHOOL-CENTERED APPROACHES) ARE APPLIED TO TRE…	[BABOCSAI, LYSETT; VONDERLIN, EVA; PAUEN, SABINA] HEIDELBERG UNIV, HEIDELBERG, GERMANY.; [RAUCH, WOLFGANG] PADAG HSCH LUDWIGSBURG, REUTEALLEE 46, D-71634 LUDWIGSBURG, GERMANY.; [BABOCSAI, LYSETT] HEIDELBERG UNIV, PSYCHOL INST, HAUPTSTR 47-51, D-69117 HEIDELBERG, GERMANY.; [VONDERLIN, EVA] HEIDELBERG UNIV, ZENTRUM PSYCHOL PSYCHOTHERAPIE, ADENAUERPL 6, D-69115 HEIDELBERG, GERMANY.; [PAUEN, SABINA] …	BABOCSAI, L (REPRINT AUTHOR), HEIDELBERG UNIV, HEIDELBERG, GERMANY.; BABOCSAI, L (REPRINT AUTHOR), HEIDELBERG UNIV, PSYCHOL INST, HAUPTSTR 47-51, D-69117 HEIDELBERG, GERMANY.	LYSETT.BABOCSAI@PSYCHOLOGIE.UNI-HEIDELBERG.DE	NA	NA	37	1	1	3	19	HOGREFE & HUBER PUBLISHERS	GOTTINGEN	MERKELSTR 3, D-37085 GOTTINGEN, GERMANY	0942-5403	2190-6246	KINDH ENTWICKL	KINDH. ENTWICKL.	OCT	2018	27	4	NA	10.1026/0942-5403/A000263	10	PSYCHOLOGY, DEVELOPMENTAL	PSYCHOLOGY	GR5GT	ISI000442656500005	NA	NA	2020-03-18		243	252	NA	RAUCH, WOLFGANG/0000-0002-3337-8662	ARSLAN, OKAN/AAA-3232-2020	NA	NA	NA
J	GLOVER MB;MULLINEAUX PY;DEATER-DECKARD K;PETRILL SA	GLOVER, MARSHAUN B.; MULLINEAUX, PAULA Y.; DEATER-DECKARD, KIRBY; PETRILL, STEPHEN A.	PARENTS' FEELINGS TOWARDS THEIR ADOPTIVE AND NON-ADOPTIVE CHILDREN	INFANT AND CHILD DEVELOPMENT	ENGLISH	ARTICLE	PARENT-CHILD RELATIONS; ADOPTION; CHILD ADJUSTMENT; PASSIVE GENE-ENVIRONMENT CORRELATION	FAMILY ENVIRONMENTAL-INFLUENCES; PSYCHOLOGICAL ADJUSTMENT; INTERNATIONAL ADOPTEES; BEHAVIORAL-PROBLEMS; SIBLINGS; ADOLESCENT; CHILDHOOD; METAANALYSIS; PERCEPTIONS; AGE	IN THE CURRENT STUDY, WE EXAMINED PARENT GENDER DIFFERENCES IN FEELINGS (NEGATIVITY AND POSITIVITY) AND PERCEPTIONS OF CHILD BEHAVIOURAL AND EMOTIONAL PROBLEMS IN ADOPTIVE AND BIOLOGICAL PARENT CHILD DYADS. IN A SAMPLE OF 85 FAMILIES, WE USED A NOVEL WITHIN-FAMILY ADOPTION DESIGN IN WHICH ONE CHILD WAS ADOPTED AND ONE CHILD WAS A BIOLOGICAL CHILD OF THE COUPLE, AND TESTED WHETHER THE LINKS BETWEE…	[GLOVER, MARSHAUN B.; MULLINEAUX, PAULA Y.; DEATER-DECKARD, KIRBY] VIRGINIA POLYTECH INST & STATE UNIV, BLACKSBURG, VA 24060 USA.; [PETRILL, STEPHEN A.] OHIO STATE UNIV, COLUMBUS, OH 43210 USA.	GLOVER, MB (REPRINT AUTHOR), VIRGINIA POLYTECH INST & STATE UNIV, 109 WILLIAMS HALL, BLACKSBURG, VA 24060 USA.	MBGLOVER@VT.EDU	NICHD NIH HHSUNITED STATES DEPARTMENT OF HEALTH & HUMAN SERVICESNATIONAL INSTITUTES OF HEALTH (NIH) - USANIH EUNICE KENNEDY SHRIVER NATIONAL INSTITUTE OF CHILD HEALTH & HUMAN DEVELOPMENT (NICHD) [R01 HD038075, R01 HD038075-09]	NA	43	6	6	0	17	WILEY-BLACKWELL	MALDEN	COMMERCE PLACE, 350 MAIN ST, MALDEN 02148, MA USA	1522-7227	NA	INFANT CHILD DEV	INFANT CHILD DEV.	MAY-JUN	2010	19	3	NA	10.1002/ICD.664	14	PSYCHOLOGY, DEVELOPMENTAL	PSYCHOLOGY	642ST	ISI000281238400002	21088705	NA	2020-03-18		238	251	NA	NA	PETRILL, STEPHEN/J-3040-2013	NA	NA	NA
J	VISSER A;HUIZINGA GA;VAN DER GRAAF WTA;HOEKSTRA HJ;HOEKSTRA-WEEBERS JEHM	VISSER, A; HUIZINGA, GA; VAN DER GRAAF, WTA; HOEKSTRA, HJ; HOEKSTRA-WEEBERS, JEHM	THE IMPACT OF PARENTAL CANCER ON CHILDREN AND THE FAMILY: A REVIEW OF THE LITERATURE	CANCER TREATMENT REVIEWS	ENGLISH	REVIEW	LITERATURE REVIEW; PARENTAL CANCER; CHILDREN; PSYCHOSOCIAL FUNCTIONING; PARENT-CHILD RELATIONSHIP; FAMILY FUNCTIONING	BREAST-CANCER; PSYCHOSOCIAL ADJUSTMENT; PSYCHOLOGICAL DISTRESS; ADOLESCENT CHILDREN; TERMINAL CANCER; MOTHERS; COMMUNICATION; PERCEPTIONS; INFORMATION; DIAGNOSIS	OBJECTIVE. CHILDREN OF CANCER PATIENTS MAY GO THROUGH A DISTRESSING TIME. THE AIM OF THIS REVIEW WAS TO SURVEY PRESENT KNOWLEDGE ON THE IMPACT OF PARENTAL CANCER ON CHILDREN AND THE FAMILY. DESIGN. STUDIES PUBLISHED BETWEEN JANUARY 1980 AND MARCH 2004 ADDRESSING EMOTIONAL, SOCIAL, BEHAVIOURAL, COGNITIVE AND PHYSICAL FUNCTIONING OF CHILDREN OF A PARENT DIAGNOSED WITH CANCER, AS WELL AS THE ASSOCIA…	UNIV GRONINGEN HOSP, DEPT HLTH PSYCHOL, PSYCHOSOCIAL SERV, NL-9700 RB GRONINGEN, NETHERLANDS.; UNIV GRONINGEN HOSP, DEPT MED ONCOL, GRONINGEN, NETHERLANDS.; UNIV GRONINGEN HOSP, DEPT SURG ONCOL, GRONINGEN, NETHERLANDS.; COMPREHENS CANC CTR N NETHERLANDS, GRONINGEN, NETHERLANDS.	HOEKSTRA-WEEBERS, JEHM (REPRINT AUTHOR), UNIV GRONINGEN HOSP, DEPT HLTH PSYCHOL, PSYCHOSOCIAL SERV, POB 30-001, NL-9700 RB GRONINGEN, NETHERLANDS.	J.HOEKSTRA-WEEBERS@PSB.AZG.NL	NA	NA	56	197	198	0	22	ELSEVIER SCI LTD	OXFORD	THE BOULEVARD, LANGFORD LANE, KIDLINGTON, OXFORD OX5 1GB, OXON, ENGLAND	0305-7372	1532-1967	CANCER TREAT REV	CANCER TREAT. REV.	DEC	2004	30	8	NA	10.1016/J.CTRV.2004.06.001	12	ONCOLOGY	ONCOLOGY	874AY	ISI000225324500002	15541578	GREEN PUBLISHED	2020-03-18		683	694	NA	VAN DER GRAAF, WINETTE/0000-0001-7549-3338	VAN DER GRAAF, WINETTE/A-5006-2014	NA	NA	NA
J	FORD JD;GAGNON K;CONNOR DF;PEARSON G	FORD, JULIAN D.; GAGNON, KERRY; CONNOR, DANIEL F.; PEARSON, GERALDINE	HISTORY OF INTERPERSONAL VIOLENCE, ABUSE, AND NONVICTIMIZATION TRAUMA AND SEVERITY OF PSYCHIATRIC SYMPTOMS AMONG CHILDREN IN OUTPATIENT PSYCHIATRIC TREATMENT	JOURNAL OF INTERPERSONAL VIOLENCE	ENGLISH	ARTICLE	INTERPERSONAL VIOLENCE; ABUSE; CHILDHOOD; PSYCHIATRIC OUTPATIENTS; EXTERNALIZING PROBLEMS; INTERNALIZING PROBLEMS	MENTAL-HEALTH; COMMUNITY VIOLENCE; NATIONAL SAMPLE; POSTTRAUMATIC-STRESS; POLY-VICTIMIZATION; DOMESTIC VIOLENCE; CHILDHOOD VICTIMIZATION; FAMILY VIOLENCE; DISORDER; ADOLESCENTS	IN A CLINICAL SAMPLE OF CHILD PSYCHIATRY OUTPATIENTS, CHART REVIEW DATA WERE COLLECTED FOR 114 CONSECUTIVE ADMISSIONS OVER A 1-YEAR PERIOD AT A CHILD AND ADOLESCENT OUTPATIENT PSYCHIATRY CLINIC. DATA INCLUDED HISTORY OF DOCUMENTED MALTREATMENT, POTENTIALLY TRAUMATIC DOMESTIC OR COMMUNITY VIOLENCE, NEGLECT OR EMOTIONAL ABUSE, AND NONINTERPERSONAL STRESSORS AS WELL AS DEMOGRAPHICS, PSYCHIATRIC DIAG…	[FORD, JULIAN D.; CONNOR, DANIEL F.; PEARSON, GERALDINE] UNIV CONNECTICUT, SCH MED, DEPT PSYCHIAT, DIV CHILD & ADOLESCENT PSYCHIAT, FARMINGTON, CT 06030 USA.; [GAGNON, KERRY] BROWN UNIV, SCH MED, PROVIDENCE, RI 02912 USA.	FORD, JD (REPRINT AUTHOR), UNIV CONNECTICUT, SCH MED, DEPT PSYCHIAT, DIV CHILD & ADOLESCENT PSYCHIAT, 263 FARMINGTON AVE,MC1410, FARMINGTON, CT 06030 USA.	JFORD@UCHC.EDU	NA	NA	61	25	25	0	23	SAGE PUBLICATIONS INC	THOUSAND OAKS	2455 TELLER RD, THOUSAND OAKS, CA 91320 USA	0886-2605	1552-6518	J INTERPERS VIOLENCE	J. INTERPERS. VIOLENCE	NOV	2011	26	16	NA	10.1177/0886260510393009	22	CRIMINOLOGY & PENOLOGY; FAMILY STUDIES; PSYCHOLOGY, APPLIED	CRIMINOLOGY & PENOLOGY; FAMILY STUDIES; PSYCHOLOGY	831JS	ISI000295727200007	21362676	NA	2020-03-18		3316	3337	NA	CONNOR, DANIEL/0000-0002-7867-4094	NA	NA	NA	NA
[truncated: 6,096 more rows]
[truncated: 24 more columns]
