# Supplementary material for: Mapping Phenomena Relevant to Adolescent Emotion Regulation: A Text-Mining Systematic Review
Source: Adolesc Res Rev. 2021 May 21;7(1):127–39. doi: 10.1007/s40894-021-00160-7 (PMC8138847; doi:10.1007/s40894-021-00160-7)
Supplement: Supplementary file 1 — Supplementary file1 (ZIP 54379 kb) [file 40894_2021_160_MOESM1_ESM.zip › veni_sysrev-master/reference_set.bib]

@article{bariolaChildAdolescentEmotion2011,
  title = {Child and Adolescent Emotion Regulation: {{The}} Role of Parental Emotion Regulation and Expression},
  shorttitle = {Child and {{Adolescent Emotion Regulation}}},
  author = {Bariola, Emily and Gullone, Eleonora and Hughes, Elizabeth K.},
  date = {2011-03-19},
  journaltitle = {Clinical Child and Family Psychology Review},
  shortjournal = {Clin Child Fam Psychol Rev},
  volume = {14},
  pages = {198},
  issn = {1096-4037, 1573-2827},
  doi = {10.1007/s10567-011-0092-5},
  url = {http://link.springer.com/article/10.1007/s10567-011-0092-5},
  urldate = {2016-08-16},
  abstract = {This paper reviews current literature relating to parent and child emotional functioning, specifically their emotion regulatory skills and emotional expression. Included are considerations regarding theoretical, methodological, and sampling strengths and weaknesses of existing literature. On the basis of the review, several directions for future research are proposed. First, it is argued that consistency in the measurement of emotion regulation is necessary, including assessment of more refined theoretical conceptualizations of regulatory types, skills, or strategies. Second, it is argued that emotion regulation developmental research examining the post-early childhood period is necessary in order to contribute to a more comprehensive understanding of youths’ emotion regulation. Finally, it is argued that greater examination of paternal influences on child emotional functioning, in addition to maternal influences, is required. Consideration of these issues in future emotion regulation research will ideally contribute to a greater understanding of the mechanisms involved in child and adolescent development of optimal regulatory capacities.},
  file = {C\:\\Users\\lissa102\\Zotero\\storage\\CVUUAUGU\\Bariola et al. - 2011 - Child and Adolescent Emotion Regulation The Role .pdf;C\:\\Users\\lissa102\\Zotero\\storage\\6V5MUVR6\\fulltext.html},
  langid = {english},
  number = {2}
}

@article{craccoEmotionRegulationChildhood2017,
  title = {Emotion Regulation across Childhood and Adolescence: Evidence for a Maladaptive Shift in Adolescence},
  shorttitle = {Emotion Regulation across Childhood and Adolescence},
  author = {Cracco, Emiel and Goossens, Lien and Braet, Caroline},
  date = {2017-08-01},
  journaltitle = {European Child \& Adolescent Psychiatry},
  shortjournal = {Eur Child Adolesc Psychiatry},
  volume = {26},
  pages = {909--921},
  issn = {1018-8827, 1435-165X},
  doi = {10.1007/s00787-017-0952-8},
  url = {https://link.springer.com/article/10.1007/s00787-017-0952-8},
  urldate = {2017-10-23},
  abstract = {Dysfunctional emotion regulation is an important predictor of psychopathology. Although many clinical programs focus on emotion regulation skills, the successful application of these programs in children and adolescents requires knowledge on the normative use of emotion regulation strategies over age. To this end, the current cross-sectional study examined changes in emotion regulation throughout childhood and adolescence. The use of seven adaptive and five maladaptive emotion regulation strategies was measured with the FEEL-KJ in a representative sample (N = 1397) of Dutch children and adolescents between 8 and 18 years old. Overall, the results indicated reduced use of adaptive strategies and increased use of maladaptive strategies in participants between 12 and 15 years old compared with younger or older participants. The findings of the current study indicate that adolescence is characterized by a maladaptive shift in emotion regulation. Given that the continued use of dysfunctional emotion regulation plays an important role in the development and maintenance of psychopathology, these results highlight the importance of prevention and treatment programs focused on emotion regulation to shield vulnerable adolescents against mental illness.},
  file = {C\:\\Users\\lissa102\\Zotero\\storage\\WPFZQB35\\Cracco et al_2017_Emotion regulation across childhood and adolescence.pdf;C\:\\Users\\lissa102\\Zotero\\storage\\FIGH2SER\\s00787-017-0952-8.html},
  langid = {english},
  number = {8}
}

@online{EmotionRegulationAdolescent,
  title = {"emotion Regulation" Adolescent - {{Google Scholar}}},
  url = {https://scholar.google.com/scholar?q=%22emotion+regulation%22+adolescent&hl=en&as_sdt=0,5},
  urldate = {2020-01-27},
  file = {C\:\\Users\\lissa102\\Zotero\\storage\\VLMP8QAD\\scholar.html}
}

@article{greshamEmotionRegulationStrategy2012,
  title = {Emotion Regulation Strategy Use in Children and Adolescents: {{The}} Explanatory Roles of Personality and Attachment},
  shorttitle = {Emotion Regulation Strategy Use in Children and Adolescents},
  author = {Gresham, Daniel and Gullone, Eleonora},
  date = {2012-04-01},
  journaltitle = {Personality and Individual Differences},
  shortjournal = {Personality and Individual Differences},
  volume = {52},
  pages = {616--621},
  issn = {0191-8869},
  doi = {10.1016/j.paid.2011.12.016},
  url = {http://www.sciencedirect.com/science/article/pii/S0191886911005836},
  abstract = {Emotion Regulation (ER) is a fundamental aspect of healthy psychological functioning. A sample of 682 children and adolescents aged between 10 and 18years, participated in this study, which examined the roles of the Five-Factor Model (FFM) of personality and parental attachment in the use of the ER strategies of Reappraisal and Suppression. Higher scores on Extraversion and Openness predicted more Reappraisal use, while higher scores on all FFM variables predicted less Suppression use, with the exception of Neuroticism which was positively related to Suppression use. Regarding attachment, higher Communication predicted more Reappraisal and less Suppression use while higher Alienation predicted less Reappraisal and more Suppression use. The current findings contribute to our understanding of factors underlying the use of specific ER strategies.},
  file = {C\:\\Users\\lissa102\\Zotero\\storage\\TWKJRZDK\\Gresham_Gullone_2012_Emotion regulation strategy use in children and adolescents.pdf;C\:\\Users\\lissa102\\Zotero\\storage\\GXB2KIHX\\S0191886911005836.html},
  keywords = {attachment,emotion regulation,Personality,reappraisal,Suppression},
  number = {5}
}

@article{guyerWillTheyMe2014,
  title = {Will They like Me? {{Adolescents}}’ Emotional Responses to Peer Evaluation},
  shorttitle = {Will They like Me?},
  author = {Guyer, Amanda E. and Caouette, Justin D. and Lee, Clinton C. and Ruiz, Sarah K.},
  date = {2014-03-01},
  journaltitle = {International Journal of Behavioral Development},
  shortjournal = {International Journal of Behavioral Development},
  volume = {38},
  pages = {155--163},
  issn = {0165-0254},
  doi = {10.1177/0165025413515627},
  url = {https://doi.org/10.1177/0165025413515627},
  abstract = {Relative to children and adults, adolescents are highly focused on being evaluated by peers. This increased attention to peer evaluation has implications for emotion regulation in adolescence, but little is known about the characteristics of the evaluatee and evaluator that influence emotional reactions to evaluative outcomes. The present study used a computer-based social evaluation task to examine predictors of adolescents’ emotional responses to feedback from unknown peers. Nine-to-seventeen-year-olds (N = 36) completed the “chatroom task” and indicated the degree to which each peer would be interested in interacting with them and how good they felt after receiving acceptance and rejection feedback from peers. We examined whether adolescents’ age and gender impacted their emotional responses to being accepted or rejected by peers of different age groups (i.e., early or middle adolescence) and genders. We also tested whether expectations about peers’ interest was associated with variability in adolescents’ emotional responses to the evaluative outcome. Upon being accepted by middle adolescent male peers, females in the middle relative to early years of adolescence reported greater well-being, whereas males reported similar levels of well-being regardless of their own age. Following acceptance from middle adolescent female peers, females reported greater well-being than males. Adolescents with high expectations for being liked by peers felt better after being accepted versus rejected relative to those with low expectations. For adolescents with low expectations, acceptance and rejection were associated with similar levels of well-being. Adolescents’ emotional responses to peer evaluation are influenced by specific individual characteristics and antecedent preparation for evaluation that may serve an emotion regulatory purpose.},
  langid = {english},
  number = {2}
}

@article{laibleNegativeEmotionalityEmotion2010,
  title = {Negative Emotionality and Emotion Regulation: {{A}} Person-Centered Approach to Predicting Socioemotional Adjustment in Young Adolescents},
  shorttitle = {Negative Emotionality and Emotion Regulation},
  author = {Laible, Deborah and Carlo, Gustavo and Panfile, Tia and Eye, Jessica and Parker, Jeffrey},
  date = {2010-10-01},
  journaltitle = {Journal of Research in Personality},
  shortjournal = {Journal of Research in Personality},
  volume = {44},
  pages = {621--629},
  issn = {0092-6566},
  doi = {10.1016/j.jrp.2010.08.003},
  url = {http://www.sciencedirect.com/science/article/pii/S009265661000111X},
  abstract = {Emotionality and emotion regulation are presumed to interact to produce social behavior. Prior empirical evidence for this interaction has been weak. Researchers have tended to take a variable-centered approach to predicting social behavior and this may have obscured the relations between negative emotionality, emotion regulation, and social behavior. Therefore, a person-centered approach was used to examine the links among these variables. Two-hundred and three adolescents (M age=13.3years) completed measures of negative emotionality, emotion regulation, and socioemotional behavior. Cluster analysis suggested four profiles of adolescents: those moderate on regulation and negative emotionality, those low in both, those high in negative emotionality and low in regulation, those low in negative emotionality and high in regulation. LDF analysis suggested that these profiles of adolescents differed along two dimensions on socioemotional behavior.},
  file = {C\:\\Users\\lissa102\\Zotero\\storage\\HC357U4M\\Laible et al_2010_Negative emotionality and emotion regulation.pdf;C\:\\Users\\lissa102\\Zotero\\storage\\N82X5Z7G\\S009265661000111X.html},
  keywords = {emotion regulation,Negative emotionality,Social behavior},
  number = {5}
}

@article{morrisRoleFamilyContext2007,
  title = {The Role of the Family Context in the Development of Emotion Regulation},
  author = {Morris, Amanda Sheffield and Silk, Jennifer S. and Steinberg, Laurence and Myers, Sonya S. and Robinson, Lara Rachel},
  date = {2007},
  journaltitle = {Social development},
  volume = {16},
  pages = {361--388},
  file = {C\:\\Users\\lissa102\\Zotero\\storage\\8IZJANJI\\Morris et al_2007_The role of the family context in the development of emotion regulation.pdf},
  number = {2}
}

@article{reindlSocializationEmotionRegulation2016,
  title = {Socialization of Emotion Regulation Strategies through Friends},
  author = {Reindl, Marion and Gniewosz, Burkhard and Reinders, Heinz},
  date = {2016-06},
  journaltitle = {Journal of Adolescence},
  volume = {49},
  pages = {146--157},
  issn = {01401971},
  doi = {10.1016/j.adolescence.2016.03.008},
  url = {http://linkinghub.elsevier.com/retrieve/pii/S0140197116000488},
  urldate = {2017-10-23},
  file = {C\:\\Users\\lissa102\\Zotero\\storage\\FUS5352M\\Reindl et al_2016_Socialization of emotion regulation strategies through friends.pdf},
  langid = {english}
}

@article{riedigerAdolescenceOldAge2015,
  title = {From Adolescence to Old Age: {{Developmental}} Perspectives on the Extended Process Model of Emotion Regulation},
  shorttitle = {From {{Adolescence}} to {{Old Age}}},
  author = {Riediger, Michaela and Luong, Gloria},
  date = {2015-01-02},
  journaltitle = {Psychological Inquiry},
  volume = {26},
  pages = {99--107},
  issn = {1047-840X},
  doi = {10.1080/1047840X.2015.962443},
  url = {http://dx.doi.org/10.1080/1047840X.2015.962443},
  file = {C\:\\Users\\lissa102\\Zotero\\storage\\HT9QQ87K\\Riediger_Luong_2015_From Adolescence to Old Age.pdf;C\:\\Users\\lissa102\\Zotero\\storage\\FRVE8PI8\\1047840X.2015.html},
  number = {1}
}

@incollection{riedigerEmotionRegulationAdolescence2014a,
  title = {Emotion Regulation in Adolescence},
  booktitle = {Handbook of Emotion Regulation},
  author = {Riediger, Michaela and Klipker, Kathrin},
  editor = {Gross, J. J.},
  date = {2014},
  pages = {187--202},
  publisher = {{Guilford Press}},
  location = {{New York}}
}

@book{saarniDevelopmentEmotionalCompetence1999,
  title = {The Development of Emotional Competence},
  author = {Saarni, Carolyn},
  date = {1999-03-20},
  publisher = {{Guilford Press}},
  abstract = {Synthesizing the latest research and theory with compelling narratives and case vignettes, this book explores the development of emotional competence in school-age children and young adolescents. Saarni examines the formation of of eight key emotional skills in relation to processes of self-understanding, socialization, and cognitive growth. Tracing the connections between emotional competence, interpersonal relationships, and resilience in the face of stress, the book also explores why and what happens when development is delayed.},
  eprint = {nHRqbmVgQK4C},
  eprinttype = {googlebooks},
  isbn = {978-1-57230-434-5},
  keywords = {Medical / Mental Health,Psychology / Developmental / General,Psychology / Emotions,Psychology / Interpersonal Relations},
  langid = {english},
  pagetotal = {404}
}

@article{schaferEmotionRegulationStrategies2017,
  title = {Emotion {{Regulation Strategies}} in {{Depressive}} and {{Anxiety Symptoms}} in {{Youth}}: {{A Meta}}-{{Analytic Review}}},
  shorttitle = {Emotion {{Regulation Strategies}} in {{Depressive}} and {{Anxiety Symptoms}} in {{Youth}}},
  author = {Schäfer, Johanna Özlem and Naumann, Eva and Holmes, Emily Alexandra and Tuschen-Caffier, Brunna and Samson, Andrea Christiane},
  date = {2017-02-01},
  journaltitle = {Journal of Youth and Adolescence},
  shortjournal = {J Youth Adolescence},
  volume = {46},
  pages = {261--276},
  issn = {0047-2891, 1573-6601},
  doi = {10.1007/s10964-016-0585-0},
  url = {https://link.springer.com/article/10.1007/s10964-016-0585-0},
  urldate = {2017-11-17},
  abstract = {The role of emotion regulation in subclinical symptoms of mental disorders in adolescence is not yet well understood. This meta-analytic review examines the relationship between the habitual use of prominent adaptive emotion regulation strategies (cognitive reappraisal, problem solving, and acceptance) and maladaptive emotion regulation strategies (avoidance, suppression, and rumination) with depressive and anxiety symptoms in adolescence. Analyzing 68 effect sizes from 35 studies, we calculated overall outcomes across depressive and anxiety symptoms as well as psychopathology-specific outcomes. Age was examined as a continuous moderator via meta-regression models. The results from random effects analyses revealed that the habitual use of all emotion regulation strategies was significantly related to depressive and anxiety symptoms overall, with the adaptive emotion regulation strategies showing negative associations (i.e., less symptoms) with depressive and anxiety symptoms whereas the maladaptive emotion regulation strategies showed positive associations (i.e., more symptoms). A less frequent use of adaptive and a more frequent use of maladaptive emotion regulation strategies were associated with depressive and anxiety symptoms comparably in the respective directions. Regarding the psychopathology-specific outcomes, depressive and anxiety symptoms displayed similar patterns across emotion regulation strategies showing the strongest negative associations with acceptance, and strongest positive associations with avoidance and rumination. The findings underscore the relevance of adaptive and also maladaptive emotion regulation strategies in depressive and anxiety symptoms in youth, and highlight the need to further investigate the patterns of emotion regulation as a potential transdiagnostic factor.},
  file = {C\:\\Users\\lissa102\\Zotero\\storage\\3DIKPGM2\\Schäfer et al_2017_Emotion Regulation Strategies in Depressive and Anxiety Symptoms in Youth.pdf;C\:\\Users\\lissa102\\Zotero\\storage\\HMZMQEK2\\10.html},
  langid = {english},
  number = {2}
}

@article{schwartzCommunityViolenceExposure2000,
  title = {Community Violence Exposure and Children's Social Adjustment in the School Peer Group: {{The}} Mediating Roles of Emotion Regulation and Social Cognition.},
  shorttitle = {Community Violence Exposure and Children's Social Adjustment in the School Peer Group},
  author = {Schwartz, David and Proctor, Laura J.},
  date = {2000},
  journaltitle = {Journal of Consulting and Clinical Psychology},
  volume = {68},
  pages = {670--683},
  issn = {0022-006X},
  doi = {10.1037//0022-006X.68.4.670},
  url = {http://doi.apa.org/getdoi.cfm?doi=10.1037/0022-006X.68.4.670},
  urldate = {2018-01-06},
  file = {C\:\\Users\\lissa102\\Zotero\\storage\\ZBSC5KQ9\\schwartz2000.pdf},
  langid = {english},
  number = {4}
}

@article{stockerFamilyEmotionalProcesses2007,
  title = {Family {{Emotional Processes}} and {{Adolescents}}' {{Adjustment}}},
  author = {Stocker, Clare M. and Richmond, Melissa K. and Rhoades, Galena K. and Kiang, Lisa},
  date = {2007-05-01},
  journaltitle = {Social Development},
  volume = {16},
  pages = {310--325},
  issn = {1467-9507},
  doi = {10.1111/j.1467-9507.2007.00386.x},
  url = {https://onlinelibrary.wiley.com/doi/abs/10.1111/j.1467-9507.2007.00386.x},
  urldate = {2018-09-13},
  abstract = {This study examined associations between parents' emotion coaching and emotional expressiveness, and adolescents' internalizing and externalizing symptoms. The sample included 131 16-year-olds and their mothers and fathers. Adolescents completed an open-ended interview about their parents' emotion coaching. Adolescents rated parents' negative emotional expressiveness, and parents and adolescents reported on adolescents' adjustment. Results indicated that mothers were more accepting and supportive of their children's expression of negative emotions than were fathers. Parents' coaching of emotions was associated with fewer adolescents' internalizing symptoms and was unrelated to their externalizing symptoms. Parents' negative emotional expressiveness was positively linked to adolescents' internalizing and externalizing symptoms. Parents' emotion coaching and negative emotional expressiveness explained unique variance in adolescents' internalizing symptoms. Results highlight the importance of the family's emotional climate for adolescents' well-being.},
  file = {C\:\\Users\\lissa102\\Zotero\\storage\\X3EB5P67\\Stocker et al. - 2007 - Family Emotional Processes and Adolescents' Adjust.pdf;C\:\\Users\\lissa102\\Zotero\\storage\\6K4P2AJD\\j.1467-9507.2007.00386.html},
  keywords = {adjustment,adolescence,emotion socialization,family},
  langid = {english},
  number = {2}
}

@article{zimmermannEmotionRegulationEarly2014,
  title = {Emotion Regulation from Early Adolescence to Emerging Adulthood and Middle Adulthood: {{Age}} Differences, Gender Differences, and Emotion-Specific Developmental Variations},
  author = {Zimmermann, Peter and Iwanski, Alexandra},
  date = {2014},
  journaltitle = {International journal of behavioral development},
  volume = {38},
  pages = {182--194},
  file = {C\:\\Users\\lissa102\\Zotero\\storage\\XKKDH6FF\\Zimmermann_Iwanski_2014_Emotion regulation from early adolescence to emerging adulthood and middle.pdf},
  number = {2}
}
