# Supplementary material for: Mapping Phenomena Relevant to Adolescent Emotion Regulation: A Text-Mining Systematic Review
Source: Adolesc Res Rev. 2021 May 21;7(1):127–39. doi: 10.1007/s40894-021-00160-7 (PMC8138847; doi:10.1007/s40894-021-00160-7)
Supplement: Supplementary file 1 — Supplementary file1 (ZIP 54379 kb) [file 40894_2021_160_MOESM1_ESM.zip › veni_sysrev-master/renv.lock]

{
  "R": {
    "Version": "4.0.5",
    "Repositories": [
      {
        "Name": "CRAN",
        "URL": "https://cran.rstudio.com"
      }
    ]
  },
  "Packages": {
    "BH": {
      "Package": "BH",
      "Version": "1.75.0-0",
      "Source": "Repository",
      "Repository": "CRAN",
      "Hash": "e4c04affc2cac20c8fec18385cd14691"
    },
    "DT": {
      "Package": "DT",
      "Version": "0.18",
      "Source": "Repository",
      "Repository": "CRAN",
      "Hash": "a7d6660c869d4f41f856504828af4645"
    },
    "FactoMineR": {
      "Package": "FactoMineR",
      "Version": "2.4",
      "Source": "Repository",
      "Repository": "CRAN",
      "Hash": "e665b0fc1d3539772d857c4b3d387625"
    },
    "Formula": {
      "Package": "Formula",
      "Version": "1.2-4",
      "Source": "Repository",
      "Repository": "CRAN",
      "Hash": "cc8c8c4d61346cde1ca60030ff9c241f"
    },
    "GlobalOptions": {
      "Package": "GlobalOptions",
      "Version": "0.1.2",
      "Source": "Repository",
      "Repository": "CRAN",
      "Hash": "c3f7b221e60c28f5f3533d74c6fef024"
    },
    "Hmisc": {
      "Package": "Hmisc",
      "Version": "4.5-0",
      "Source": "Repository",
      "Repository": "CRAN",
      "Hash": "6d0e5aada1900c1bc778c00573aefd53"
    },
    "MASS": {
      "Package": "MASS",
      "Version": "7.3-53.1",
      "Source": "Repository",
      "Repository": "CRAN",
      "Hash": "4ef21dd0348b9abb7f8bd1d77e4cd0c3"
    },
    "Matrix": {
      "Package": "Matrix",
      "Version": "1.3-3",
      "Source": "Repository",
      "Repository": "CRAN",
      "Hash": "df57c82e79600601287edfdcef92c2d6"
    },
    "MatrixModels": {
      "Package": "MatrixModels",
      "Version": "0.5-0",
      "Source": "Repository",
      "Repository": "CRAN",
      "Hash": "366a8838782928e398b8762c932a42a3"
    },
    "NLP": {
      "Package": "NLP",
      "Version": "0.2-1",
      "Source": "Repository",
      "Repository": "CRAN",
      "Hash": "94b0a21c13933f61cf6272a192964624"
    },
    "R6": {
      "Package": "R6",
      "Version": "2.5.0",
      "Source": "Repository",
      "Repository": "CRAN",
      "Hash": "b203113193e70978a696b2809525649d"
    },
    "RColorBrewer": {
      "Package": "RColorBrewer",
      "Version": "1.1-2",
      "Source": "Repository",
      "Repository": "CRAN",
      "Hash": "e031418365a7f7a766181ab5a41a5716"
    },
    "RaschSampler": {
      "Package": "RaschSampler",
      "Version": "0.8-8",
      "Source": "Repository",
      "Repository": "CRAN",
      "Hash": "deb33ec6b6525e2c27be3f9cc69aa7f6"
    },
    "Rcpp": {
      "Package": "Rcpp",
      "Version": "1.0.6",
      "Source": "Repository",
      "Repository": "CRAN",
      "Hash": "dbb5e436998a7eba5a9d682060533338"
    },
    "RcppArmadillo": {
      "Package": "RcppArmadillo",
      "Version": "0.10.4.0.0",
      "Source": "Repository",
      "Repository": "CRAN",
      "Hash": "a8df2d4278c6501b2c209f4acc6a3036"
    },
    "RcppEigen": {
      "Package": "RcppEigen",
      "Version": "0.3.3.9.1",
      "Source": "Repository",
      "Repository": "CRAN",
      "Hash": "ddfa72a87fdf4c80466a20818be91d00"
    },
    "Rmpfr": {
      "Package": "Rmpfr",
      "Version": "0.8-4",
      "Source": "Repository",
      "Repository": "CRAN",
      "Hash": "d57c9a6323a2ee5aa3449378ec7d7e4a"
    },
    "SnowballC": {
      "Package": "SnowballC",
      "Version": "0.7.0",
      "Source": "Repository",
      "Repository": "CRAN",
      "Hash": "bc26e07c0d747fd287c370fe355e7b85"
    },
    "SparseM": {
      "Package": "SparseM",
      "Version": "1.81",
      "Source": "Repository",
      "Repository": "CRAN",
      "Hash": "2042cd9759cc89a453c4aefef0ce9aae"
    },
    "XML": {
      "Package": "XML",
      "Version": "3.99-0.6",
      "Source": "Repository",
      "Repository": "CRAN",
      "Hash": "59b7d0a3d18303ae30ba1246e77faa83"
    },
    "abind": {
      "Package": "abind",
      "Version": "1.4-5",
      "Source": "Repository",
      "Repository": "CRAN",
      "Hash": "4f57884290cc75ab22f4af9e9d4ca862"
    },
    "ade4": {
      "Package": "ade4",
      "Version": "1.7-16",
      "Source": "Repository",
      "Repository": "CRAN",
      "Hash": "44f4527bf44c58cf0003572fe6e17265"
    },
    "askpass": {
      "Package": "askpass",
      "Version": "1.1",
      "Source": "Repository",
      "Repository": "CRAN",
      "Hash": "e8a22846fff485f0be3770c2da758713"
    },
    "backports": {
      "Package": "backports",
      "Version": "1.2.1",
      "Source": "Repository",
      "Repository": "CRAN",
      "Hash": "644043219fc24e190c2f620c1a380a69"
    },
    "base64enc": {
      "Package": "base64enc",
      "Version": "0.1-3",
      "Source": "Repository",
      "Repository": "CRAN",
      "Hash": "543776ae6848fde2f48ff3816d0628bc"
    },
    "bibliometrix": {
      "Package": "bibliometrix",
      "Version": "3.0.4",
      "Source": "Repository",
      "Repository": "CRAN",
      "Hash": "1e62b2f2a4a91340802ff1b092e3522a"
    },
    "bibliometrixData": {
      "Package": "bibliometrixData",
      "Version": "0.1.0",
      "Source": "Repository",
      "Repository": "CRAN",
      "Hash": "6bce95f1239a3bf9a0ff3e7ccbfbff24"
    },
    "bookdown": {
      "Package": "bookdown",
      "Version": "0.22",
      "Source": "Repository",
      "Repository": "CRAN",
      "Hash": "8fb0b67dfdf9d751fc93cb0036def3cc"
    },
    "boot": {
      "Package": "boot",
      "Version": "1.3-28",
      "Source": "Repository",
      "Repository": "CRAN",
      "Hash": "0baa960e3b49c6176a4f42addcbacc59"
    },
    "broom": {
      "Package": "broom",
      "Version": "0.7.6",
      "Source": "Repository",
      "Repository": "CRAN",
      "Hash": "06015476250468fc013c30022118ce3a"
    },
    "bslib": {
      "Package": "bslib",
      "Version": "0.2.4",
      "Source": "Repository",
      "Repository": "CRAN",
      "Hash": "4830a372b241d78ed6f53731ee3023ac"
    },
    "cachem": {
      "Package": "cachem",
      "Version": "1.0.4",
      "Source": "Repository",
      "Repository": "CRAN",
      "Hash": "2703a46dcabfb902f10060b2bca9f708"
    },
    "callr": {
      "Package": "callr",
      "Version": "3.7.0",
      "Source": "Repository",
      "Repository": "CRAN",
      "Hash": "461aa75a11ce2400245190ef5d3995df"
    },
    "car": {
      "Package": "car",
      "Version": "3.0-10",
      "Source": "Repository",
      "Repository": "CRAN",
      "Hash": "12d8cdaf73c30b8c8cb7a22591a3f57d"
    },
    "carData": {
      "Package": "carData",
      "Version": "3.0-4",
      "Source": "Repository",
      "Repository": "CRAN",
      "Hash": "7ff5c94cec207b3fd9774cfaa5157738"
    },
    "cellranger": {
      "Package": "cellranger",
      "Version": "1.1.0",
      "Source": "Repository",
      "Repository": "CRAN",
      "Hash": "f61dbaec772ccd2e17705c1e872e9e7c"
    },
    "checkmate": {
      "Package": "checkmate",
      "Version": "2.0.0",
      "Source": "Repository",
      "Repository": "CRAN",
      "Hash": "a667800d5f0350371bedeb8b8b950289"
    },
    "circlize": {
      "Package": "circlize",
      "Version": "0.4.12",
      "Source": "Repository",
      "Repository": "CRAN",
      "Hash": "d9da72c977c87b686f013cec48acb898"
    },
    "cli": {
      "Package": "cli",
      "Version": "2.5.0",
      "Source": "Repository",
      "Repository": "CRAN",
      "Hash": "a94ba44cee3ea571e813721e64184172"
    },
    "clipr": {
      "Package": "clipr",
      "Version": "0.7.1",
      "Source": "Repository",
      "Repository": "CRAN",
      "Hash": "ebaa97ac99cc2daf04e77eecc7b781d7"
    },
    "cluster": {
      "Package": "cluster",
      "Version": "2.1.2",
      "Source": "Repository",
      "Repository": "CRAN",
      "Hash": "ce49bfe5bc0b3ecd43a01fe1b01c2243"
    },
    "coda": {
      "Package": "coda",
      "Version": "0.19-4",
      "Source": "Repository",
      "Repository": "CRAN",
      "Hash": "24b6d006b8b2343876cf230687546932"
    },
    "colorspace": {
      "Package": "colorspace",
      "Version": "2.0-1",
      "Source": "Repository",
      "Repository": "CRAN",
      "Hash": "6cab523af06ac301e7a40c5529d45882"
    },
    "commonmark": {
      "Package": "commonmark",
      "Version": "1.7",
      "Source": "Repository",
      "Repository": "CRAN",
      "Hash": "0f22be39ec1d141fd03683c06f3a6e67"
    },
    "conquer": {
      "Package": "conquer",
      "Version": "1.0.2",
      "Source": "Repository",
      "Repository": "CRAN",
      "Hash": "a31720f692920e635ecef0481d478247"
    },
    "corpcor": {
      "Package": "corpcor",
      "Version": "1.6.9",
      "Source": "Repository",
      "Repository": "CRAN",
      "Hash": "ae01381679f4511ca7a72d55fe175213"
    },
    "corrplot": {
      "Package": "corrplot",
      "Version": "0.84",
      "Source": "Repository",
      "Repository": "CRAN",
      "Hash": "b55c32ae818a84109a51f172290c95f2"
    },
    "cowplot": {
      "Package": "cowplot",
      "Version": "1.1.1",
      "Source": "Repository",
      "Repository": "CRAN",
      "Hash": "b418e8423699d11c7f2087c2bfd07da2"
    },
    "cpp11": {
      "Package": "cpp11",
      "Version": "0.2.7",
      "Source": "Repository",
      "Repository": "CRAN",
      "Hash": "730eebcc741a5c36761f7d4d0f5e37b8"
    },
    "crayon": {
      "Package": "crayon",
      "Version": "1.4.1",
      "Source": "Repository",
      "Repository": "CRAN",
      "Hash": "e75525c55c70e5f4f78c9960a4b402e9"
    },
    "credentials": {
      "Package": "credentials",
      "Version": "1.3.0",
      "Source": "Repository",
      "Repository": "CRAN",
      "Hash": "a96728288c75a814c900af9da84387be"
    },
    "crosstalk": {
      "Package": "crosstalk",
      "Version": "1.1.1",
      "Source": "Repository",
      "Repository": "CRAN",
      "Hash": "2b06f9e415a62b6762e4b8098d2aecbc"
    },
    "curl": {
      "Package": "curl",
      "Version": "4.3.1",
      "Source": "Repository",
      "Repository": "CRAN",
      "Hash": "c5e68405893f030f139f6d6675eac675"
    },
    "data.table": {
      "Package": "data.table",
      "Version": "1.14.0",
      "Source": "Repository",
      "Repository": "CRAN",
      "Hash": "d1b8b1a821ee564a3515fa6c6d5c52dc"
    },
    "dendextend": {
      "Package": "dendextend",
      "Version": "1.14.0",
      "Source": "Repository",
      "Repository": "CRAN",
      "Hash": "b5f300c8b1a2b61a4762ad1a4488ce0f"
    },
    "digest": {
      "Package": "digest",
      "Version": "0.6.27",
      "Source": "Repository",
      "Repository": "CRAN",
      "Hash": "a0cbe758a531d054b537d16dff4d58a1"
    },
    "dimensionsR": {
      "Package": "dimensionsR",
      "Version": "0.0.2",
      "Source": "Repository",
      "Repository": "CRAN",
      "Hash": "7b6305bfa9707d92931dc8bb5763e26d"
    },
    "dplyr": {
      "Package": "dplyr",
      "Version": "1.0.6",
      "Source": "Repository",
      "Repository": "CRAN",
      "Hash": "19e84500b64bc7e589cb1e2550e25832"
    },
    "ellipse": {
      "Package": "ellipse",
      "Version": "0.4.2",
      "Source": "Repository",
      "Repository": "CRAN",
      "Hash": "bfa61f1a00c0d30b86bf13d35748e24c"
    },
    "ellipsis": {
      "Package": "ellipsis",
      "Version": "0.3.2",
      "Source": "Repository",
      "Repository": "CRAN",
      "Hash": "bb0eec2fe32e88d9e2836c2f73ea2077"
    },
    "evaluate": {
      "Package": "evaluate",
      "Version": "0.14",
      "Source": "Repository",
      "Repository": "CRAN",
      "Hash": "ec8ca05cffcc70569eaaad8469d2a3a7"
    },
    "factoextra": {
      "Package": "factoextra",
      "Version": "1.0.7",
      "Source": "Repository",
      "Repository": "CRAN",
      "Hash": "e95f1aed34b3f0a15a0c308175ee4c80"
    },
    "fansi": {
      "Package": "fansi",
      "Version": "0.4.2",
      "Source": "Repository",
      "Repository": "CRAN",
      "Hash": "fea074fb67fe4c25d47ad09087da847d"
    },
    "farver": {
      "Package": "farver",
      "Version": "2.1.0",
      "Source": "Repository",
      "Repository": "CRAN",
      "Hash": "c98eb5133d9cb9e1622b8691487f11bb"
    },
    "fastmap": {
      "Package": "fastmap",
      "Version": "1.1.0",
      "Source": "Repository",
      "Repository": "CRAN",
      "Hash": "77bd60a6157420d4ffa93b27cf6a58b8"
    },
    "fdrtool": {
      "Package": "fdrtool",
      "Version": "1.2.16",
      "Source": "Repository",
      "Repository": "CRAN",
      "Hash": "7dbda42deb4880d90d646ea22776e85b"
    },
    "findpython": {
      "Package": "findpython",
      "Version": "1.0.7",
      "Source": "Repository",
      "Repository": "CRAN",
      "Hash": "73cb09f8220dfed388bd89d180f0b922"
    },
    "fitdistrplus": {
      "Package": "fitdistrplus",
      "Version": "1.1-3",
      "Source": "Repository",
      "Repository": "CRAN",
      "Hash": "8e9ca89621f9304a553e0ff119328053"
    },
    "flashClust": {
      "Package": "flashClust",
      "Version": "1.01-2",
      "Source": "Repository",
      "Repository": "CRAN",
      "Hash": "09fb526c49460c4933bc077db6eba924"
    },
    "forcats": {
      "Package": "forcats",
      "Version": "0.5.1",
      "Source": "Repository",
      "Repository": "CRAN",
      "Hash": "81c3244cab67468aac4c60550832655d"
    },
    "foreign": {
      "Package": "foreign",
      "Version": "0.8-81",
      "Source": "Repository",
      "Repository": "CRAN",
      "Hash": "74628ea7a3be5ee8a7b5bb0a8e84882e"
    },
    "fs": {
      "Package": "fs",
      "Version": "1.5.0",
      "Source": "Repository",
      "Repository": "CRAN",
      "Hash": "44594a07a42e5f91fac9f93fda6d0109"
    },
    "generics": {
      "Package": "generics",
      "Version": "0.1.0",
      "Source": "Repository",
      "Repository": "CRAN",
      "Hash": "4d243a9c10b00589889fe32314ffd902"
    },
    "geomnet": {
      "Package": "geomnet",
      "Version": "0.3.1",
      "Source": "Repository",
      "Repository": "CRAN",
      "Hash": "a499be88e5a80ba305f9015e29848c3d"
    },
    "gert": {
      "Package": "gert",
      "Version": "1.3.0",
      "Source": "Repository",
      "Repository": "CRAN",
      "Hash": "56f398846cd40937be6b435a66bd3f37"
    },
    "ggforce": {
      "Package": "ggforce",
      "Version": "0.3.3",
      "Source": "Repository",
      "Repository": "CRAN",
      "Hash": "4c64a588b497f8c088e1d308ddd40bc6"
    },
    "ggplot2": {
      "Package": "ggplot2",
      "Version": "3.3.3",
      "Source": "Repository",
      "Repository": "CRAN",
      "Hash": "3eb6477d01eb5bbdc03f7d5f70f2733e"
    },
    "ggpubr": {
      "Package": "ggpubr",
      "Version": "0.4.0",
      "Source": "Repository",
      "Repository": "CRAN",
      "Hash": "77089557d374c69db7cb77e65f0d6ab0"
    },
    "ggraph": {
      "Package": "ggraph",
      "Version": "2.0.5",
      "Source": "Repository",
      "Repository": "CRAN",
      "Hash": "bb52a023e912142b8970ba883dd3b706"
    },
    "ggrepel": {
      "Package": "ggrepel",
      "Version": "0.9.1",
      "Source": "Repository",
      "Repository": "CRAN",
      "Hash": "08ab869f37e6a7741a64ab9069bcb67d"
    },
    "ggsci": {
      "Package": "ggsci",
      "Version": "2.9",
      "Source": "Repository",
      "Repository": "CRAN",
      "Hash": "81ccb8213ed592598210afd10c3a5936"
    },
    "ggsignif": {
      "Package": "ggsignif",
      "Version": "0.6.1",
      "Source": "Repository",
      "Repository": "CRAN",
      "Hash": "6770aac2203800889cccd6aee7f206a7"
    },
    "glasso": {
      "Package": "glasso",
      "Version": "1.11",
      "Source": "Repository",
      "Repository": "CRAN",
      "Hash": "1e1217c1b472d1dbffda819b57dc6d8d"
    },
    "glue": {
      "Package": "glue",
      "Version": "1.4.2",
      "Source": "Repository",
      "Repository": "CRAN",
      "Hash": "6efd734b14c6471cfe443345f3e35e29"
    },
    "gmp": {
      "Package": "gmp",
      "Version": "0.6-2",
      "Source": "Repository",
      "Repository": "CRAN",
      "Hash": "1811d8b0cd5baa7b55aafce65a037b69"
    },
    "graphlayouts": {
      "Package": "graphlayouts",
      "Version": "0.7.1",
      "Source": "Repository",
      "Repository": "CRAN",
      "Hash": "2a0d18b9395cd27066d209b83bb29ea6"
    },
    "gridExtra": {
      "Package": "gridExtra",
      "Version": "2.3",
      "Source": "Repository",
      "Repository": "CRAN",
      "Hash": "7d7f283939f563670a697165b2cf5560"
    },
    "gtable": {
      "Package": "gtable",
      "Version": "0.3.0",
      "Source": "Repository",
      "Repository": "CRAN",
      "Hash": "ac5c6baf7822ce8732b343f14c072c4d"
    },
    "gtools": {
      "Package": "gtools",
      "Version": "3.8.2",
      "Source": "Repository",
      "Repository": "CRAN",
      "Hash": "0a749b4458d19a54acae93c64e3e7c85"
    },
    "haven": {
      "Package": "haven",
      "Version": "2.4.1",
      "Source": "Repository",
      "Repository": "CRAN",
      "Hash": "9ace652bffef34af558eb5d70903ac2f"
    },
    "highr": {
      "Package": "highr",
      "Version": "0.9",
      "Source": "Repository",
      "Repository": "CRAN",
      "Hash": "8eb36c8125038e648e5d111c0d7b2ed4"
    },
    "hms": {
      "Package": "hms",
      "Version": "1.0.0",
      "Source": "Repository",
      "Repository": "CRAN",
      "Hash": "bf552cdd96f5969873afdac7311c7d0d"
    },
    "htmlTable": {
      "Package": "htmlTable",
      "Version": "2.1.0",
      "Source": "Repository",
      "Repository": "CRAN",
      "Hash": "4f2a742fc75dedafe660e3b47a37680e"
    },
    "htmltools": {
      "Package": "htmltools",
      "Version": "0.5.1.1",
      "Source": "Repository",
      "Repository": "CRAN",
      "Hash": "af2c2531e55df5cf230c4b5444fc973c"
    },
    "htmlwidgets": {
      "Package": "htmlwidgets",
      "Version": "1.5.3",
      "Source": "Repository",
      "Repository": "CRAN",
      "Hash": "6fdaa86d0700f8b3e92ee3c445a5a10d"
    },
    "httr": {
      "Package": "httr",
      "Version": "1.4.2",
      "Source": "Repository",
      "Repository": "CRAN",
      "Hash": "a525aba14184fec243f9eaec62fbed43"
    },
    "hunspell": {
      "Package": "hunspell",
      "Version": "3.0.1",
      "Source": "Repository",
      "Repository": "CRAN",
      "Hash": "3987784c19192ad0f2261c456d936df1"
    },
    "igraph": {
      "Package": "igraph",
      "Version": "1.2.6",
      "Source": "Repository",
      "Repository": "CRAN",
      "Hash": "7b1f856410253d56ea67ad808f7cdff6"
    },
    "isoband": {
      "Package": "isoband",
      "Version": "0.2.4",
      "Source": "Repository",
      "Repository": "CRAN",
      "Hash": "b2008df40fb297e3fef135c7e8eeec1a"
    },
    "janeaustenr": {
      "Package": "janeaustenr",
      "Version": "0.1.5",
      "Source": "Repository",
      "Repository": "CRAN",
      "Hash": "8b07a4b9d0a0d97d9fe12de8af6d219e"
    },
    "jpeg": {
      "Package": "jpeg",
      "Version": "0.1-8.1",
      "Source": "Repository",
      "Repository": "CRAN",
      "Hash": "bc316c003aba520fc73d70ad53b5fc36"
    },
    "jquerylib": {
      "Package": "jquerylib",
      "Version": "0.1.4",
      "Source": "Repository",
      "Repository": "CRAN",
      "Hash": "5aab57a3bd297eee1c1d862735972182"
    },
    "jsonlite": {
      "Package": "jsonlite",
      "Version": "1.7.2",
      "Source": "Repository",
      "Repository": "CRAN",
      "Hash": "98138e0994d41508c7a6b84a0600cfcb"
    },
    "kableExtra": {
      "Package": "kableExtra",
      "Version": "1.3.4",
      "Source": "Repository",
      "Repository": "CRAN",
      "Hash": "49b625e6aabe4c5f091f5850aba8ff78"
    },
    "knitr": {
      "Package": "knitr",
      "Version": "1.33",
      "Source": "Repository",
      "Repository": "CRAN",
      "Hash": "0bc1b5da1b0eb07cd4b727e95e9ff0b8"
    },
    "labeling": {
      "Package": "labeling",
      "Version": "0.4.2",
      "Source": "Repository",
      "Repository": "CRAN",
      "Hash": "3d5108641f47470611a32d0bdf357a72"
    },
    "later": {
      "Package": "later",
      "Version": "1.2.0",
      "Source": "Repository",
      "Repository": "CRAN",
      "Hash": "b61890ae77fea19fc8acadd25db70aa4"
    },
    "lattice": {
      "Package": "lattice",
      "Version": "0.20-44",
      "Source": "Repository",
      "Repository": "CRAN",
      "Hash": "f36bf1a849d9106dc2af72e501f9de41"
    },
    "latticeExtra": {
      "Package": "latticeExtra",
      "Version": "0.6-29",
      "Source": "Repository",
      "Repository": "CRAN",
      "Hash": "590829599d6182cf7461787af34666ee"
    },
    "lavaan": {
      "Package": "lavaan",
      "Version": "0.6-8",
      "Source": "Repository",
      "Repository": "CRAN",
      "Hash": "bc926e906d9d94aa2cb41b4cac45ffce"
    },
    "lazyeval": {
      "Package": "lazyeval",
      "Version": "0.2.2",
      "Source": "Repository",
      "Repository": "CRAN",
      "Hash": "d908914ae53b04d4c0c0fd72ecc35370"
    },
    "leaps": {
      "Package": "leaps",
      "Version": "3.1",
      "Source": "Repository",
      "Repository": "CRAN",
      "Hash": "e7023edcf59fd695d92eb01a7f37f991"
    },
    "lifecycle": {
      "Package": "lifecycle",
      "Version": "1.0.0",
      "Source": "Repository",
      "Repository": "CRAN",
      "Hash": "3471fb65971f1a7b2d4ae7848cf2db8d"
    },
    "lme4": {
      "Package": "lme4",
      "Version": "1.1-26",
      "Source": "Repository",
      "Repository": "CRAN",
      "Hash": "5f2466f5127e0ce67e44bb381387eeca"
    },
    "magrittr": {
      "Package": "magrittr",
      "Version": "2.0.1",
      "Source": "Repository",
      "Repository": "CRAN",
      "Hash": "41287f1ac7d28a92f0a286ed507928d3"
    },
    "maptools": {
      "Package": "maptools",
      "Version": "1.1-1",
      "Source": "Repository",
      "Repository": "CRAN",
      "Hash": "beef5712326b384b1e87ba10c01e18f5"
    },
    "markdown": {
      "Package": "markdown",
      "Version": "1.1",
      "Source": "Repository",
      "Repository": "CRAN",
      "Hash": "61e4a10781dd00d7d81dd06ca9b94e95"
    },
    "matrixStats": {
      "Package": "matrixStats",
      "Version": "0.58.0",
      "Source": "Repository",
      "Repository": "CRAN",
      "Hash": "c318d148056e5bb8d7de79b0876f9ae6"
    },
    "mgcv": {
      "Package": "mgcv",
      "Version": "1.8-35",
      "Source": "Repository",
      "Repository": "CRAN",
      "Hash": "89fd8b2ad4a6cb4979b78cf2a77ab503"
    },
    "mime": {
      "Package": "mime",
      "Version": "0.10",
      "Source": "Repository",
      "Repository": "CRAN",
      "Hash": "26fa77e707223e1ce042b2b5d09993dc"
    },
    "minqa": {
      "Package": "minqa",
      "Version": "1.2.4",
      "Source": "Repository",
      "Repository": "CRAN",
      "Hash": "eaee7d2a6f3ed4491df868611cb064cc"
    },
    "mnormt": {
      "Package": "mnormt",
      "Version": "2.0.2",
      "Source": "Repository",
      "Repository": "CRAN",
      "Hash": "7e6ee68a01d6c87c69087d4a250ee763"
    },
    "modeltools": {
      "Package": "modeltools",
      "Version": "0.2-23",
      "Source": "Repository",
      "Repository": "CRAN",
      "Hash": "f5a957c02222589bdf625a67be68b2a9"
    },
    "munsell": {
      "Package": "munsell",
      "Version": "0.5.0",
      "Source": "Repository",
      "Repository": "CRAN",
      "Hash": "6dfe8bf774944bd5595785e3229d8771"
    },
    "network": {
      "Package": "network",
      "Version": "1.16.1",
      "Source": "Repository",
      "Repository": "CRAN",
      "Hash": "11a33fc54e67aabc4d8bccc0f70229ea"
    },
    "networkD3": {
      "Package": "networkD3",
      "Version": "0.4",
      "Source": "Repository",
      "Repository": "CRAN",
      "Hash": "38310ec4ddb1398359abdd603c151067"
    },
    "ngram": {
      "Package": "ngram",
      "Version": "3.0.4",
      "Source": "Repository",
      "Repository": "CRAN",
      "Hash": "bd4b21b3beee3c6552b70249f9de993d"
    },
    "nlme": {
      "Package": "nlme",
      "Version": "3.1-152",
      "Source": "Repository",
      "Repository": "CRAN",
      "Hash": "35de1ce639f20b5e10f7f46260730c65"
    },
    "nloptr": {
      "Package": "nloptr",
      "Version": "1.2.2.2",
      "Source": "Repository",
      "Repository": "CRAN",
      "Hash": "2737faeee353704efec5afa1e943dd64"
    },
    "nnet": {
      "Package": "nnet",
      "Version": "7.3-15",
      "Source": "Repository",
      "Repository": "CRAN",
      "Hash": "b67ac021b3fb3a4b69d0d3c2bc049e9f"
    },
    "numDeriv": {
      "Package": "numDeriv",
      "Version": "2016.8-1.1",
      "Source": "Repository",
      "Repository": "CRAN",
      "Hash": "df58958f293b166e4ab885ebcad90e02"
    },
    "openssl": {
      "Package": "openssl",
      "Version": "1.4.4",
      "Source": "Repository",
      "Repository": "CRAN",
      "Hash": "f4dbc5a47fd93d3415249884d31d6791"
    },
    "openxlsx": {
      "Package": "openxlsx",
      "Version": "4.2.3",
      "Source": "Repository",
      "Repository": "CRAN",
      "Hash": "2253a430965e222d11a2f9277cd34c2e"
    },
    "pbapply": {
      "Package": "pbapply",
      "Version": "1.4-3",
      "Source": "Repository",
      "Repository": "CRAN",
      "Hash": "52f8028b028076bc3b7ee5d6251abf0d"
    },
    "pbivnorm": {
      "Package": "pbivnorm",
      "Version": "0.6.0",
      "Source": "Repository",
      "Repository": "CRAN",
      "Hash": "643e16a7da6aac3e18cadc3e14abb94b"
    },
    "pbkrtest": {
      "Package": "pbkrtest",
      "Version": "0.5.1",
      "Source": "Repository",
      "Repository": "CRAN",
      "Hash": "b304ff5955f37b48bd30518faf582929"
    },
    "pillar": {
      "Package": "pillar",
      "Version": "1.6.0",
      "Source": "Repository",
      "Repository": "CRAN",
      "Hash": "a8c755912ae31910ba6a5d42f5526b6b"
    },
    "pixmap": {
      "Package": "pixmap",
      "Version": "0.4-12",
      "Source": "Repository",
      "Repository": "CRAN",
      "Hash": "ff0e0b97265ced0db4d13d0005334d78"
    },
    "pkgconfig": {
      "Package": "pkgconfig",
      "Version": "2.0.3",
      "Source": "Repository",
      "Repository": "CRAN",
      "Hash": "01f28d4278f15c76cddbea05899c5d6f"
    },
    "plotly": {
      "Package": "plotly",
      "Version": "4.9.3",
      "Source": "Repository",
      "Repository": "CRAN",
      "Hash": "f6b85d9e4ed88074ea0ede1aa74bb00e"
    },
    "plyr": {
      "Package": "plyr",
      "Version": "1.8.6",
      "Source": "Repository",
      "Repository": "CRAN",
      "Hash": "ec0e5ab4e5f851f6ef32cd1d1984957f"
    },
    "png": {
      "Package": "png",
      "Version": "0.1-7",
      "Source": "Repository",
      "Repository": "CRAN",
      "Hash": "03b7076c234cb3331288919983326c55"
    },
    "polyclip": {
      "Package": "polyclip",
      "Version": "1.10-0",
      "Source": "Repository",
      "Repository": "CRAN",
      "Hash": "cb167f328b3ada4ec5cf67a7df4c900a"
    },
    "polynom": {
      "Package": "polynom",
      "Version": "1.4-0",
      "Source": "Repository",
      "Repository": "CRAN",
      "Hash": "c396592ecfe9e75cee1013533efafe34"
    },
    "prereg": {
      "Package": "prereg",
      "Version": "0.5.0",
      "Source": "Repository",
      "Repository": "CRAN",
      "Hash": "cf86c62e038408e77fc4c479feffdfd8"
    },
    "prettyunits": {
      "Package": "prettyunits",
      "Version": "1.1.1",
      "Source": "Repository",
      "Repository": "CRAN",
      "Hash": "95ef9167b75dde9d2ccc3c7528393e7e"
    },
    "processx": {
      "Package": "processx",
      "Version": "3.5.2",
      "Source": "Repository",
      "Repository": "CRAN",
      "Hash": "0cbca2bc4d16525d009c4dbba156b37c"
    },
    "progress": {
      "Package": "progress",
      "Version": "1.2.2",
      "Source": "Repository",
      "Repository": "CRAN",
      "Hash": "14dc9f7a3c91ebb14ec5bb9208a07061"
    },
    "promises": {
      "Package": "promises",
      "Version": "1.2.0.1",
      "Source": "Repository",
      "Repository": "CRAN",
      "Hash": "4ab2c43adb4d4699cf3690acd378d75d"
    },
    "ps": {
      "Package": "ps",
      "Version": "1.6.0",
      "Source": "Repository",
      "Repository": "CRAN",
      "Hash": "32620e2001c1dce1af49c49dccbb9420"
    },
    "psych": {
      "Package": "psych",
      "Version": "2.1.3",
      "Source": "Repository",
      "Repository": "CRAN",
      "Hash": "5374aa4dca6ed9a49b5879064463b049"
    },
    "pubmedR": {
      "Package": "pubmedR",
      "Version": "0.0.3",
      "Source": "Repository",
      "Repository": "CRAN",
      "Hash": "5ea07714678e80a607187eefc215cd35"
    },
    "purrr": {
      "Package": "purrr",
      "Version": "0.3.4",
      "Source": "Repository",
      "Repository": "CRAN",
      "Hash": "97def703420c8ab10d8f0e6c72101e02"
    },
    "qgraph": {
      "Package": "qgraph",
      "Version": "1.6.9",
      "Source": "Repository",
      "Repository": "CRAN",
      "Hash": "45c8a0c1888ddc4e5a0e6912a95711d1"
    },
    "quantreg": {
      "Package": "quantreg",
      "Version": "5.85",
      "Source": "Repository",
      "Repository": "CRAN",
      "Hash": "d41a5849071941c6c269b57324515398"
    },
    "ranger": {
      "Package": "ranger",
      "Version": "0.12.1",
      "Source": "Repository",
      "Repository": "CRAN",
      "Hash": "561326df07a5bc5266ba17ce3b81cbf1"
    },
    "rappdirs": {
      "Package": "rappdirs",
      "Version": "0.3.3",
      "Source": "Repository",
      "Repository": "CRAN",
      "Hash": "5e3c5dc0b071b21fa128676560dbe94d"
    },
    "readr": {
      "Package": "readr",
      "Version": "1.4.0",
      "Source": "Repository",
      "Repository": "CRAN",
      "Hash": "2639976851f71f330264a9c9c3d43a61"
    },
    "readxl": {
      "Package": "readxl",
      "Version": "1.3.1",
      "Source": "Repository",
      "Repository": "CRAN",
      "Hash": "63537c483c2dbec8d9e3183b3735254a"
    },
    "rematch": {
      "Package": "rematch",
      "Version": "1.0.1",
      "Source": "Repository",
      "Repository": "CRAN",
      "Hash": "c66b930d20bb6d858cd18e1cebcfae5c"
    },
    "rentrez": {
      "Package": "rentrez",
      "Version": "1.2.3",
      "Source": "Repository",
      "Repository": "CRAN",
      "Hash": "90e6d8dc1b2fe96d0753a94943cf604d"
    },
    "renv": {
      "Package": "renv",
      "Version": "0.13.2",
      "Source": "Repository",
      "Repository": "CRAN",
      "Hash": "079cb1f03ff972b30401ed05623cbe92"
    },
    "reshape2": {
      "Package": "reshape2",
      "Version": "1.4.4",
      "Source": "Repository",
      "Repository": "CRAN",
      "Hash": "bb5996d0bd962d214a11140d77589917"
    },
    "reticulate": {
      "Package": "reticulate",
      "Version": "1.20",
      "Source": "Repository",
      "Repository": "CRAN",
      "Hash": "30ab0ea8c8d3dd16a3fa06903449bbfb"
    },
    "revtools": {
      "Package": "revtools",
      "Version": "0.4.1",
      "Source": "Repository",
      "Repository": "CRAN",
      "Hash": "4b7e31b4cfc517bbfb53b75605ef8158"
    },
    "rio": {
      "Package": "rio",
      "Version": "0.5.26",
      "Source": "Repository",
      "Repository": "CRAN",
      "Hash": "a83d5939c0e7478cdf53da1da16eaedc"
    },
    "rlang": {
      "Package": "rlang",
      "Version": "0.4.11",
      "Source": "Repository",
      "Repository": "CRAN",
      "Hash": "515f341d3affe0de9e4a7f762efb0456"
    },
    "rle": {
      "Package": "rle",
      "Version": "0.9.2",
      "Source": "Repository",
      "Repository": "CRAN",
      "Hash": "f84d8f430c496bb5c6769fed95705562"
    },
    "rmarkdown": {
      "Package": "rmarkdown",
      "Version": "2.8",
      "Source": "Repository",
      "Repository": "CRAN",
      "Hash": "f518ba47713f92d0d603eec7c6888faf"
    },
    "rpart": {
      "Package": "rpart",
      "Version": "4.1-15",
      "Source": "Repository",
      "Repository": "CRAN",
      "Hash": "9787c1fcb680e655d062e7611cadf78e"
    },
    "rscopus": {
      "Package": "rscopus",
      "Version": "0.6.6",
      "Source": "Repository",
      "Repository": "CRAN",
      "Hash": "f61cb29ba3a155b720f8adaad30afefb"
    },
    "rstatix": {
      "Package": "rstatix",
      "Version": "0.7.0",
      "Source": "Repository",
      "Repository": "CRAN",
      "Hash": "aa020f8efde649badd0b2b5456e942fe"
    },
    "rstudioapi": {
      "Package": "rstudioapi",
      "Version": "0.13",
      "Source": "Repository",
      "Repository": "CRAN",
      "Hash": "06c85365a03fdaf699966cc1d3cf53ea"
    },
    "rticles": {
      "Package": "rticles",
      "Version": "0.19",
      "Source": "Repository",
      "Repository": "CRAN",
      "Hash": "87b3f5ddfdd8fb6510855be5370bc029"
    },
    "rvest": {
      "Package": "rvest",
      "Version": "1.0.0",
      "Source": "Repository",
      "Repository": "CRAN",
      "Hash": "74b905b0076e1de6e27f540c95ba68d5"
    },
    "sass": {
      "Package": "sass",
      "Version": "0.3.1",
      "Source": "Repository",
      "Repository": "CRAN",
      "Hash": "3ef1adfe46b7b144b970d74ce33ab0d6"
    },
    "scales": {
      "Package": "scales",
      "Version": "1.1.1",
      "Source": "Repository",
      "Repository": "CRAN",
      "Hash": "6f76f71042411426ec8df6c54f34e6dd"
    },
    "scatterplot3d": {
      "Package": "scatterplot3d",
      "Version": "0.3-41",
      "Source": "Repository",
      "Repository": "CRAN",
      "Hash": "0d3e8c286b735517c2df4ed48848e732"
    },
    "selectr": {
      "Package": "selectr",
      "Version": "0.4-2",
      "Source": "Repository",
      "Repository": "CRAN",
      "Hash": "3838071b66e0c566d55cc26bd6e27bf4"
    },
    "shape": {
      "Package": "shape",
      "Version": "1.4.5",
      "Source": "Repository",
      "Repository": "CRAN",
      "Hash": "58510f25472de6fd363d76698d29709e"
    },
    "shiny": {
      "Package": "shiny",
      "Version": "1.6.0",
      "Source": "Repository",
      "Repository": "CRAN",
      "Hash": "6e3b6ae7fe02b5859e4bb277f218b8ae"
    },
    "shinydashboard": {
      "Package": "shinydashboard",
      "Version": "0.7.1",
      "Source": "Repository",
      "Repository": "CRAN",
      "Hash": "133639dc106955eee4ffb8ec73edac37"
    },
    "slam": {
      "Package": "slam",
      "Version": "0.1-48",
      "Source": "Repository",
      "Repository": "CRAN",
      "Hash": "1ab2028f9597732e853f85b9b7ee0090"
    },
    "sna": {
      "Package": "sna",
      "Version": "2.6",
      "Source": "Repository",
      "Repository": "CRAN",
      "Hash": "a2a44d327eeca6d2550b4c6dcef22e68"
    },
    "sourcetools": {
      "Package": "sourcetools",
      "Version": "0.1.7",
      "Source": "Repository",
      "Repository": "CRAN",
      "Hash": "947e4e02a79effa5d512473e10f41797"
    },
    "sp": {
      "Package": "sp",
      "Version": "1.4-5",
      "Source": "Repository",
      "Repository": "CRAN",
      "Hash": "dfd843ee98246cf932823acf613b05dd"
    },
    "statmod": {
      "Package": "statmod",
      "Version": "1.4.35",
      "Source": "Repository",
      "Repository": "CRAN",
      "Hash": "53c27113461e8abbe2dc7125e22b2a39"
    },
    "statnet.common": {
      "Package": "statnet.common",
      "Version": "4.4.1",
      "Source": "Repository",
      "Repository": "CRAN",
      "Hash": "907fc94133d6ec985d959e4210e41efc"
    },
    "stringdist": {
      "Package": "stringdist",
      "Version": "0.9.6.3",
      "Source": "Repository",
      "Repository": "CRAN",
      "Hash": "1ab14e88df14b856dd4d2e34a80c0ba6"
    },
    "stringi": {
      "Package": "stringi",
      "Version": "1.5.3",
      "Source": "Repository",
      "Repository": "CRAN",
      "Hash": "a063ebea753c92910a4cca7b18bc1f05"
    },
    "stringr": {
      "Package": "stringr",
      "Version": "1.4.0",
      "Source": "Repository",
      "Repository": "CRAN",
      "Hash": "0759e6b6c0957edb1311028a49a35e76"
    },
    "survival": {
      "Package": "survival",
      "Version": "3.2-11",
      "Source": "Repository",
      "Repository": "CRAN",
      "Hash": "f4d706b25d640dbaeb56d9c9b6ce9a22"
    },
    "svglite": {
      "Package": "svglite",
      "Version": "2.0.0",
      "Source": "Repository",
      "Repository": "CRAN",
      "Hash": "8fb6188960bf0f90996ce52f9c2106ac"
    },
    "sys": {
      "Package": "sys",
      "Version": "3.4",
      "Source": "Repository",
      "Repository": "CRAN",
      "Hash": "b227d13e29222b4574486cfcbde077fa"
    },
    "systemfonts": {
      "Package": "systemfonts",
      "Version": "1.0.1",
      "Source": "Repository",
      "Repository": "CRAN",
      "Hash": "6e899d7c097698d50ec87b1d8e65f246"
    },
    "textrank": {
      "Package": "textrank",
      "Version": "0.3.1",
      "Source": "Repository",
      "Repository": "CRAN",
      "Hash": "a6db8c2f1f821aa31089bd6eaf388851"
    },
    "tibble": {
      "Package": "tibble",
      "Version": "3.1.1",
      "Source": "Repository",
      "Repository": "CRAN",
      "Hash": "fbbca141541ee9242233ba50b0fcb843"
    },
    "tidygraph": {
      "Package": "tidygraph",
      "Version": "1.2.0",
      "Source": "Repository",
      "Repository": "CRAN",
      "Hash": "5375980d0787633ca62c265b28bedb41"
    },
    "tidyr": {
      "Package": "tidyr",
      "Version": "1.1.3",
      "Source": "Repository",
      "Repository": "CRAN",
      "Hash": "450d7dfaedde58e28586b854eeece4fa"
    },
    "tidyselect": {
      "Package": "tidyselect",
      "Version": "1.1.1",
      "Source": "Repository",
      "Repository": "CRAN",
      "Hash": "7243004a708d06d4716717fa1ff5b2fe"
    },
    "tidytext": {
      "Package": "tidytext",
      "Version": "0.3.1",
      "Source": "Repository",
      "Repository": "CRAN",
      "Hash": "0debc5a59ccbe48dfd8e9c98db184b95"
    },
    "tinytex": {
      "Package": "tinytex",
      "Version": "0.31",
      "Source": "Repository",
      "Repository": "CRAN",
      "Hash": "25b572f764f3c19fef9aac33b5724f3d"
    },
    "tm": {
      "Package": "tm",
      "Version": "0.7-8",
      "Source": "Repository",
      "Repository": "CRAN",
      "Hash": "608413cbdf64d418b6a33e6c3d4d3b25"
    },
    "tmvnsim": {
      "Package": "tmvnsim",
      "Version": "1.0-2",
      "Source": "Repository",
      "Repository": "CRAN",
      "Hash": "50470c7ed0cc8099cbc17b38f0ef621f"
    },
    "tokenizers": {
      "Package": "tokenizers",
      "Version": "0.2.1",
      "Source": "Repository",
      "Repository": "CRAN",
      "Hash": "a064f646b3a692e62dfb5d9ea690a4ea"
    },
    "topicmodels": {
      "Package": "topicmodels",
      "Version": "0.2-12",
      "Source": "Repository",
      "Repository": "CRAN",
      "Hash": "931b17c61cad6a65cbc07bad06dc67bc"
    },
    "tweenr": {
      "Package": "tweenr",
      "Version": "1.0.2",
      "Source": "Repository",
      "Repository": "CRAN",
      "Hash": "6cc663f970a529dbf776f11d5bcd1a2e"
    },
    "udpipe": {
      "Package": "udpipe",
      "Version": "0.8.5",
      "Source": "Repository",
      "Repository": "CRAN",
      "Hash": "7b4304f2c4e706520d0934c201c02659"
    },
    "utf8": {
      "Package": "utf8",
      "Version": "1.2.1",
      "Source": "Repository",
      "Repository": "CRAN",
      "Hash": "c3ad47dc6da0751f18ed53c4613e3ac7"
    },
    "vctrs": {
      "Package": "vctrs",
      "Version": "0.3.8",
      "Source": "Repository",
      "Repository": "CRAN",
      "Hash": "ecf749a1b39ea72bd9b51b76292261f1"
    },
    "viridis": {
      "Package": "viridis",
      "Version": "0.6.0",
      "Source": "Repository",
      "Repository": "CRAN",
      "Hash": "fc8caaf9fddeaa87fb7d0ee1890a3bc2"
    },
    "viridisLite": {
      "Package": "viridisLite",
      "Version": "0.4.0",
      "Source": "Repository",
      "Repository": "CRAN",
      "Hash": "55e157e2aa88161bdb0754218470d204"
    },
    "visNetwork": {
      "Package": "visNetwork",
      "Version": "2.0.9",
      "Source": "Repository",
      "Repository": "CRAN",
      "Hash": "12545f2acf49d1d346d075580122d89c"
    },
    "webshot": {
      "Package": "webshot",
      "Version": "0.5.2",
      "Source": "Repository",
      "Repository": "CRAN",
      "Hash": "e99d80ad34457a4853674e89d5e806de"
    },
    "withr": {
      "Package": "withr",
      "Version": "2.4.2",
      "Source": "Repository",
      "Repository": "CRAN",
      "Hash": "ad03909b44677f930fa156d47d7a3aeb"
    },
    "worcs": {
      "Package": "worcs",
      "Version": "0.1.8",
      "Source": "Repository",
      "Repository": "CRAN",
      "Hash": "4582d39cca46a77380e05c6463c8c9b4"
    },
    "wordcloud": {
      "Package": "wordcloud",
      "Version": "2.6",
      "Source": "Repository",
      "Repository": "CRAN",
      "Hash": "dddb6538141ed1e2435cb63c6c748d16"
    },
    "xfun": {
      "Package": "xfun",
      "Version": "0.22",
      "Source": "Repository",
      "Repository": "CRAN",
      "Hash": "eab2f8ba53809c321813e72ecbbd19ba"
    },
    "xml2": {
      "Package": "xml2",
      "Version": "1.3.2",
      "Source": "Repository",
      "Repository": "CRAN",
      "Hash": "d4d71a75dd3ea9eb5fa28cc21f9585e2"
    },
    "xtable": {
      "Package": "xtable",
      "Version": "1.8-4",
      "Source": "Repository",
      "Repository": "CRAN",
      "Hash": "b8acdf8af494d9ec19ccb2481a9b11c2"
    },
    "yaml": {
      "Package": "yaml",
      "Version": "2.2.1",
      "Source": "Repository",
      "Repository": "CRAN",
      "Hash": "2826c5d9efb0a88f657c7a679c7106db"
    },
    "zip": {
      "Package": "zip",
      "Version": "2.1.1",
      "Source": "Repository",
      "Repository": "CRAN",
      "Hash": "3bc8405c637d988801ec5ea88372d0c2"
    }
  }
}
