# Supplementary material for: Mapping Phenomena Relevant to Adolescent Emotion Regulation: A Text-Mining Systematic Review
Source: Adolesc Res Rev. 2021 May 21;7(1):127–39. doi: 10.1007/s40894-021-00160-7 (PMC8138847; doi:10.1007/s40894-021-00160-7)
Supplement: Supplementary file 1 — Supplementary file1 (ZIP 54379 kb) [file 40894_2021_160_MOESM1_ESM.zip › veni_sysrev-master/renv/settings.dcf]

external.libraries:
ignored.packages:
package.dependency.fields: Imports, Depends, LinkingTo
r.version:
snapshot.type: implicit
use.cache: TRUE
vcs.ignore.library: TRUE
vcs.ignore.local: TRUE
