# Supplementary material for: Mapping Phenomena Relevant to Adolescent Emotion Regulation: A Text-Mining Systematic Review
Source: Adolesc Res Rev. 2021 May 21;7(1):127–39. doi: 10.1007/s40894-021-00160-7 (PMC8138847; doi:10.1007/s40894-021-00160-7)
Supplement: Supplementary file 1 — Supplementary file1 (ZIP 54379 kb) [file 40894_2021_160_MOESM1_ESM.zip › veni_sysrev-master/resolve_duplicates.txt]

list(
dysregulation = c("^internalizing problem behavior$"),
anxiety = c("comorbid anxiety"),
substance = c("alcohol-dependence"),
externalizing = c("^externalizing problem behaviors?$"),
friend = ("^boys friendships$"),
depression = c("^comorbid major depression$", "^hypercortisolemic depression$"),
attachment = c("^attachment brain$"),
therapy = c("^mindfulness-based therapy$"),
ptsd = c("disorder ptsd")
)
