# Supplementary material for: Mapping Phenomena Relevant to Adolescent Emotion Regulation: A Text-Mining Systematic Review
Source: Adolesc Res Rev. 2021 May 21;7(1):127–39. doi: 10.1007/s40894-021-00160-7 (PMC8138847; doi:10.1007/s40894-021-00160-7)
Supplement: Supplementary file 1 — Supplementary file1 (ZIP 54379 kb) [file 40894_2021_160_MOESM1_ESM.zip › veni_sysrev-master/review/ZPID notes.txt]

psycharchives:
* long-term repository for digital artifacts and get DOi
* Is backend for other services, including preregstration
psycharchives submission assistant
* Metadata
* Embargo
* Licensing (CC)
* Staging area - staff reviews

psychnotebook
