# Supplementary material for: Mapping Phenomena Relevant to Adolescent Emotion Regulation: A Text-Mining Systematic Review
Source: Adolesc Res Rev. 2021 May 21;7(1):127–39. doi: 10.1007/s40894-021-00160-7 (PMC8138847; doi:10.1007/s40894-021-00160-7)
Supplement: Supplementary file 1 — Supplementary file1 (ZIP 54379 kb) [file 40894_2021_160_MOESM1_ESM.zip › veni_sysrev-master/run_me.R]

library("worcs")
# We recommend that you prepare your raw data for analysis in 'prepare_data.R',
# and end that file with either open_data(yourdata), or closed_data(yourdata).
# Then, uncomment the line below to load the original or synthetic data
# (whichever is available), to allow anyone to reproduce your code:
# load_data()
