# Supplementary material for: Mapping Phenomena Relevant to Adolescent Emotion Regulation: A Text-Mining Systematic Review
Source: Adolesc Res Rev. 2021 May 21;7(1):127–39. doi: 10.1007/s40894-021-00160-7 (PMC8138847; doi:10.1007/s40894-021-00160-7)
Supplement: Supplementary file 1 — Supplementary file1 (ZIP 54379 kb) [file 40894_2021_160_MOESM1_ESM.zip › veni_sysrev-master/s1_cooc.csv]

	abuse	academic	adhd_cd	adjustment	anxiety	appraisal	attachment	autism	autonomy	bullying	cognitive	depression	device-use	dysregulation	eating_disorders	emotion	empathy	externalizing	family-functioning	health	internalizing	mental_health	mindfulness	minority_status	mothers	negative_emotionality	neural	obesity	parenting	parents	personality	polyvagal	ptsd	resilience	rumination	self-harm	self-regulation	sex	social skills	strategies	stress	substance	suicide	suppression	therapy	wellbeing
abuse	0	0	0	0	0	0	0	0	0	0	0	0	0	55	0	0	0	26	0	0	0	26	0	0	0	0	0	0	0	0	0	0	33	0	0	0	0	0	0	0	0	37	0	0	0	0
academic	0	0	0	0	0	0	0	0	0	0	0	0	0	29	0	0	0	0	0	0	0	0	0	0	0	0	0	0	0	0	0	0	0	0	0	0	0	0	0	0	0	0	0	0	0	0
adhd_cd	0	0	0	0	25	0	0	0	0	0	0	51	0	141	0	0	0	56	0	0	0	73	0	0	0	0	30	0	0	0	0	0	0	0	0	0	0	0	0	0	0	0	0	0	0	0
adjustment	0	0	0	0	0	0	0	0	0	0	0	0	0	40	0	0	0	0	0	0	0	30	0	0	0	0	0	0	0	0	0	0	0	0	0	0	0	0	0	0	0	0	0	0	0	0
anxiety	0	0	25	0	0	0	0	30	0	0	0	187	0	143	0	0	0	26	0	0	0	43	0	0	0	0	36	0	26	0	0	0	0	0	0	0	0	0	0	40	33	0	0	0	0	0
appraisal	0	0	0	0	0	0	0	0	0	0	45	0	0	61	0	0	0	0	0	0	0	0	0	0	0	0	0	0	0	0	0	0	0	0	0	0	0	0	0	0	0	0	0	27	0	0
attachment	0	0	0	0	0	0	0	0	0	0	0	0	0	89	0	0	0	0	0	0	0	0	0	0	0	0	0	0	0	0	0	0	0	0	0	0	0	0	0	0	0	0	0	0	0	0
autism	0	0	0	0	30	0	0	0	0	0	0	0	0	77	0	0	0	37	0	0	0	37	0	0	0	0	0	0	0	0	0	0	0	0	0	0	0	0	0	0	0	0	0	0	0	0
autonomy	0	0	0	0	0	0	0	0	0	0	0	0	0	41	0	0	0	0	0	0	0	0	0	0	0	0	0	0	0	0	0	0	0	0	0	0	0	0	0	0	0	0	0	0	0	0
bullying	0	0	0	0	0	0	0	0	0	0	0	42	0	68	0	0	0	35	0	0	0	0	0	0	0	0	0	0	0	0	0	0	0	0	0	0	0	0	0	0	0	0	0	0	0	0
cognitive	0	0	0	0	0	45	0	0	0	0	0	39	0	93	0	0	0	0	0	0	0	0	0	0	0	0	0	0	0	0	0	0	0	0	0	0	0	0	0	36	0	0	0	0	0	0
depression	0	0	51	0	187	0	0	0	0	42	39	0	0	232	0	25	0	39	0	0	0	68	0	0	38	28	56	0	35	0	0	0	0	0	37	0	0	36	0	52	41	25	0	0	0	0
device-use	0	0	0	0	0	0	0	0	0	0	0	0	0	42	0	0	0	0	0	0	0	0	0	0	0	0	0	0	0	0	0	0	0	0	0	0	0	0	0	0	0	30	0	0	0	0
dysregulation	55	29	141	40	143	61	89	77	41	68	93	232	42	0	86	59	61	213	30	41	42	211	46	37	40	80	91	0	118	0	43	38	57	33	30	76	54	55	28	111	68	91	42	32	52	49
eating_disorders	0	0	0	0	0	0	0	0	0	0	0	0	0	86	0	0	0	0	0	0	0	29	0	0	0	0	0	25	0	0	0	0	0	0	0	0	0	0	0	0	0	0	0	0	0	0
emotion	0	0	0	0	0	0	0	0	0	0	0	25	0	59	0	0	0	0	0	0	0	27	0	0	0	0	34	0	0	0	0	0	0	0	0	0	0	0	0	0	0	0	0	0	0	0
empathy	0	0	0	0	0	0	0	0	0	0	0	0	0	61	0	0	0	0	0	0	0	0	0	0	0	0	0	0	0	0	0	0	0	0	0	0	0	0	0	0	0	0	0	0	0	0
externalizing	26	0	56	0	26	0	0	37	0	35	0	39	0	213	0	0	0	0	0	0	89	104	0	0	0	26	0	0	35	0	0	0	0	0	0	0	0	0	0	0	0	36	0	0	0	0
family-functioning	0	0	0	0	0	0	0	0	0	0	0	0	0	30	0	0	0	0	0	0	0	0	0	0	0	0	0	0	0	0	0	0	0	0	0	0	0	0	0	0	0	0	0	0	0	0
health	0	0	0	0	0	0	0	0	0	0	0	0	0	41	0	0	0	0	0	0	0	30	0	0	0	0	0	0	0	0	0	0	0	0	0	0	0	0	0	0	0	0	0	0	0	31
internalizing	0	0	0	0	0	0	0	0	0	0	0	0	0	42	0	0	0	89	0	0	0	0	0	0	0	0	0	0	0	0	0	0	0	0	0	0	0	0	0	0	0	0	0	0	0	0
mental_health	26	0	73	30	43	0	0	37	0	0	0	68	0	211	29	27	0	104	0	30	0	0	0	0	0	27	49	0	27	25	0	0	39	0	0	26	0	33	0	28	0	35	0	0	37	33
mindfulness	0	0	0	0	0	0	0	0	0	0	0	0	0	46	0	0	0	0	0	0	0	0	0	0	0	0	0	0	0	0	0	0	0	0	0	0	0	0	0	0	0	0	0	0	0	0
minority_status	0	0	0	0	0	0	0	0	0	0	0	0	0	37	0	0	0	0	0	0	0	0	0	0	0	0	0	0	0	0	0	0	0	0	0	0	0	0	0	0	0	0	0	0	0	0
mothers	0	0	0	0	0	0	0	0	0	0	0	38	0	40	0	0	0	0	0	0	0	0	0	0	0	0	0	0	0	0	0	0	0	0	0	0	0	0	0	0	0	0	0	0	0	0
negative_emotionality	0	0	0	0	0	0	0	0	0	0	0	28	0	80	0	0	0	26	0	0	0	27	0	0	0	0	0	0	0	0	0	0	0	0	0	0	0	0	0	0	0	0	0	0	0	0
neural	0	0	30	0	36	0	0	0	0	0	0	56	0	91	0	34	0	0	0	0	0	49	0	0	0	0	0	0	0	0	0	0	0	0	0	0	0	0	0	0	0	0	0	0	0	0
obesity	0	0	0	0	0	0	0	0	0	0	0	0	0	0	25	0	0	0	0	0	0	0	0	0	0	0	0	0	0	0	0	0	0	0	0	0	0	0	0	0	0	0	0	0	0	0
parenting	0	0	0	0	26	0	0	0	0	0	0	35	0	118	0	0	0	35	0	0	0	27	0	0	0	0	0	0	0	0	0	0	0	0	0	0	0	0	0	0	0	0	0	0	0	0
parents	0	0	0	0	0	0	0	0	0	0	0	0	0	0	0	0	0	0	0	0	0	25	0	0	0	0	0	0	0	0	0	0	0	0	0	0	0	0	0	0	0	0	0	0	0	0
personality	0	0	0	0	0	0	0	0	0	0	0	0	0	43	0	0	0	0	0	0	0	0	0	0	0	0	0	0	0	0	0	0	0	0	0	0	0	0	0	0	0	0	0	0	0	0
polyvagal	0	0	0	0	0	0	0	0	0	0	0	0	0	38	0	0	0	0	0	0	0	0	0	0	0	0	0	0	0	0	0	0	0	0	0	0	0	0	0	0	0	0	0	0	0	0
ptsd	33	0	0	0	0	0	0	0	0	0	0	0	0	57	0	0	0	0	0	0	0	39	0	0	0	0	0	0	0	0	0	0	0	0	0	0	0	0	0	0	0	0	0	0	0	0
resilience	0	0	0	0	0	0	0	0	0	0	0	0	0	33	0	0	0	0	0	0	0	0	0	0	0	0	0	0	0	0	0	0	0	0	0	0	0	0	0	0	0	0	0	0	0	0
rumination	0	0	0	0	0	0	0	0	0	0	0	37	0	30	0	0	0	0	0	0	0	0	0	0	0	0	0	0	0	0	0	0	0	0	0	0	0	0	0	0	0	0	0	0	0	0
self-harm	0	0	0	0	0	0	0	0	0	0	0	0	0	76	0	0	0	0	0	0	0	26	0	0	0	0	0	0	0	0	0	0	0	0	0	0	0	0	0	0	0	0	28	0	0	0
self-regulation	0	0	0	0	0	0	0	0	0	0	0	0	0	54	0	0	0	0	0	0	0	0	0	0	0	0	0	0	0	0	0	0	0	0	0	0	0	0	0	0	0	0	0	0	0	0
sex	0	0	0	0	0	0	0	0	0	0	0	36	0	55	0	0	0	0	0	0	0	33	0	0	0	0	0	0	0	0	0	0	0	0	0	0	0	0	0	0	0	0	0	0	0	0
social skills	0	0	0	0	0	0	0	0	0	0	0	0	0	28	0	0	0	0	0	0	0	0	0	0	0	0	0	0	0	0	0	0	0	0	0	0	0	0	0	0	0	0	0	0	0	0
strategies	0	0	0	0	40	0	0	0	0	0	36	52	0	111	0	0	0	0	0	0	0	28	0	0	0	0	0	0	0	0	0	0	0	0	0	0	0	0	0	0	40	0	0	0	0	0
stress	0	0	0	0	33	0	0	0	0	0	0	41	0	68	0	0	0	0	0	0	0	0	0	0	0	0	0	0	0	0	0	0	0	0	0	0	0	0	0	40	0	0	0	0	0	0
substance	37	0	0	0	0	0	0	0	0	0	0	25	30	91	0	0	0	36	0	0	0	35	0	0	0	0	0	0	0	0	0	0	0	0	0	0	0	0	0	0	0	0	0	0	0	0
suicide	0	0	0	0	0	0	0	0	0	0	0	0	0	42	0	0	0	0	0	0	0	0	0	0	0	0	0	0	0	0	0	0	0	0	0	28	0	0	0	0	0	0	0	0	0	0
suppression	0	0	0	0	0	27	0	0	0	0	0	0	0	32	0	0	0	0	0	0	0	0	0	0	0	0	0	0	0	0	0	0	0	0	0	0	0	0	0	0	0	0	0	0	0	0
therapy	0	0	0	0	0	0	0	0	0	0	0	0	0	52	0	0	0	0	0	0	0	37	0	0	0	0	0	0	0	0	0	0	0	0	0	0	0	0	0	0	0	0	0	0	0	0
wellbeing	0	0	0	0	0	0	0	0	0	0	0	0	0	49	0	0	0	0	0	31	0	33	0	0	0	0	0	0	0	0	0	0	0	0	0	0	0	0	0	0	0	0	0	0	0	0
