# Supplementary material for: Mapping Phenomena Relevant to Adolescent Emotion Regulation: A Text-Mining Systematic Review
Source: Adolesc Res Rev. 2021 May 21;7(1):127–39. doi: 10.1007/s40894-021-00160-7 (PMC8138847; doi:10.1007/s40894-021-00160-7)
Supplement: Supplementary file 1 — Supplementary file1 (ZIP 54379 kb) [file 40894_2021_160_MOESM1_ESM.zip › veni_sysrev-master/s1_words.yml]

- Emotion regulation
- Mental health
- Depression
- Externalizing
- Anxiety
- ADHD/CD
- Neural
- Parenting
- Substance
- Strategies
- Attachment
- Health
- Stress
- Self harm
- Bullying
- Emotion
- Eating disorders
- PTSD
- Wellbeing
- Sex
- Negative emotionality
- Autism
- Abuse
- Therapy
- Adjustment
- Cognitive
- Self regulation
- Internalizing
- Mindfulness
- Empathy
- Minority status
- Device use
- Mothers
- Parents
- Suicide
- Personality
- Resilience
- Family functioning
- Autonomy
- Polyvagal
- Rumination
- Appraisal
- Social skills
- Sleep
- Disabled
- Identity
- Environment
- Academic
- SES
- Genes
- School
- Peers
- Obesity
- Endocrine
- Self esteem
- Risk factors
- Social support
- Foster
- Delinquency
- Friend
- Sexual risk
- Risk taking
- Alexithymia
- Suppression
- Age
- Loneliness
- Violence
- Life events
- Historic events
- Nervous system
- Fathers
- Sports
- Prosocial behavior
- Communication
- Reactivity
- Parenting stress
- Music
- Puberty
- Sexual diversity
- Shame
- Culture
- Siblings
- Child conflict
- Help seeking
