# Supplementary material for: Mapping Phenomena Relevant to Adolescent Emotion Regulation: A Text-Mining Systematic Review
Source: Adolesc Res Rev. 2021 May 21;7(1):127–39. doi: 10.1007/s40894-021-00160-7 (PMC8138847; doi:10.1007/s40894-021-00160-7)
Supplement: Supplementary file 1 — Supplementary file1 (ZIP 54379 kb) [file 40894_2021_160_MOESM1_ESM.zip › veni_sysrev-master/s2_cooc.csv]

	adhd_cd	adjustment	anxiety	attachment	bullying	cognitive	depression	device-use	dysregulation	environment	fathers	genes	health	internalizing	mental_health	minority_status	mothers	negative_emotionality	neural	ptsd	SES	sex	sleep	strategies	substance
adhd_cd	0	0	0	0	0	0	0	0	0	0	0	0	0	0	15	0	0	0	0	0	0	0	0	0	0
adjustment	0	0	0	0	0	0	0	0	0	0	0	0	0	0	11	0	0	0	0	0	0	0	0	0	0
anxiety	0	0	0	14	0	0	65	0	20	0	0	0	0	0	32	0	15	0	16	0	0	15	0	0	0
attachment	0	0	14	0	0	0	0	0	12	0	0	0	0	0	13	0	0	0	0	0	0	0	0	0	0
bullying	0	0	0	0	0	0	0	0	0	0	0	0	0	0	11	0	0	0	0	0	0	0	0	0	0
cognitive	0	0	0	0	0	0	0	0	13	0	0	0	0	0	0	0	0	0	0	0	0	0	0	0	0
depression	0	0	65	0	0	0	0	0	21	0	0	0	10	0	34	0	19	0	22	0	0	16	0	0	0
device-use	0	0	0	0	0	0	0	0	12	0	0	0	0	0	10	0	0	0	0	0	0	0	0	0	0
dysregulation	0	0	20	12	0	13	21	12	0	0	0	0	0	0	40	0	12	11	24	11	0	11	0	15	0
environment	0	0	0	0	0	0	0	0	0	0	0	16	0	0	0	0	0	0	0	0	0	0	0	0	0
fathers	0	0	0	0	0	0	0	0	0	0	0	0	0	0	0	0	16	0	0	0	0	0	0	0	0
genes	0	0	0	0	0	0	0	0	0	16	0	0	0	0	0	0	0	0	10	0	0	0	0	0	0
health	0	0	0	0	0	0	10	0	0	0	0	0	0	0	12	0	0	0	0	0	0	0	0	0	0
internalizing	0	0	0	0	0	0	0	0	0	0	0	0	0	0	10	0	0	0	0	0	0	0	0	0	0
mental_health	15	11	32	13	11	0	34	10	40	0	0	0	12	10	0	10	13	0	24	15	10	26	10	0	15
minority_status	0	0	0	0	0	0	0	0	0	0	0	0	0	0	10	0	0	0	0	0	0	0	0	0	0
mothers	0	0	15	0	0	0	19	0	12	0	16	0	0	0	13	0	0	0	12	0	0	0	0	0	0
negative_emotionality	0	0	0	0	0	0	0	0	11	0	0	0	0	0	0	0	0	0	0	0	0	0	0	0	0
neural	0	0	16	0	0	0	22	0	24	0	0	10	0	0	24	0	12	0	0	10	0	0	0	0	0
ptsd	0	0	0	0	0	0	0	0	11	0	0	0	0	0	15	0	0	0	10	0	0	0	0	0	0
SES	0	0	0	0	0	0	0	0	0	0	0	0	0	0	10	0	0	0	0	0	0	0	0	0	0
sex	0	0	15	0	0	0	16	0	11	0	0	0	0	0	26	0	0	0	0	0	0	0	0	0	0
sleep	0	0	0	0	0	0	0	0	0	0	0	0	0	0	10	0	0	0	0	0	0	0	0	0	0
strategies	0	0	0	0	0	0	0	0	15	0	0	0	0	0	0	0	0	0	0	0	0	0	0	0	0
substance	0	0	0	0	0	0	0	0	0	0	0	0	0	0	15	0	0	0	0	0	0	0	0	0	0
