# Supplementary material for: Mapping Phenomena Relevant to Adolescent Emotion Regulation: A Text-Mining Systematic Review
Source: Adolesc Res Rev. 2021 May 21;7(1):127–39. doi: 10.1007/s40894-021-00160-7 (PMC8138847; doi:10.1007/s40894-021-00160-7)
Supplement: Supplementary file 1 — Supplementary file1 (ZIP 54379 kb) [file 40894_2021_160_MOESM1_ESM.zip › veni_sysrev-master/s2_words.yml]

- Mental health
- Emotion regulation
- Depression
- Neural
- Anxiety
- Sex
- Mothers
- Substance
- Attachment
- PTSD
- Device use
- Health
- Bullying
- Strategies
- Environment
- Minority status
- Sleep
- Negative emotionality
- Genes
- Stress
- Internalizing
- SES
- Therapy
- Abuse
- ADHD/CD
- Suicide
- Mindfulness
- Autism
- Adjustment
- Cognitive
- Friend
- Polyvagal
- Empathy
- Appraisal
- Autonomy
- Delinquency
- Eating disorders
- Externalizing
- Fathers
- Foster
- Disabled
- Loneliness
- Endocrine
- Obesity
- Rumination
- Academic
- Identity
- Fear
- Social support
- Parenting
- Sexual risk
- Music
- Values
- Reactivity
- Age
- Historic events
- Sports
- Wellbeing
- Discrimination
- Puberty
- Shame
- Family functioning
- Schizophrenia
- Urban
- Sexual diversity
- Divorce
- Emotion
- Nervous system
- Personality
- Romantic
- Moral
