# Supplementary material for: Mapping Phenomena Relevant to Adolescent Emotion Regulation: A Text-Mining Systematic Review
Source: Adolesc Res Rev. 2021 May 21;7(1):127–39. doi: 10.1007/s40894-021-00160-7 (PMC8138847; doi:10.1007/s40894-021-00160-7)
Supplement: Supplementary file 1 — Supplementary file1 (ZIP 54379 kb) [file 40894_2021_160_MOESM1_ESM.zip › veni_sysrev-master/savedrecs_full.txt]

FN Clarivate Analytics Web of Science
VR 1.0
PT J
AU Villalta, L
   Khadr, S
   Chua, KC
   Kramer, T
   Clarke, V
   Viner, RM
   Stringaris, A
   Smith, P
AF Villalta, Laia
   Khadr, Sophie
   Chua, Kia-Chong
   Kramer, Tami
   Clarke, Venetia
   Viner, Russell M.
   Stringaris, Argyris
   Smith, Patrick
TI Complex post-traumatic stress symptoms in female adolescents: the role
   of emotion dysregulation in impairment and trauma exposure after an
   acute sexual assault
SO EUROPEAN JOURNAL OF PSYCHOTRAUMATOLOGY
LA English
DT Article
DE Complex PTSD; emotion dysregulation; adolescents; LCA; CFA
ID DIFFICULTIES QUESTIONNAIRE; COMMUNITY SAMPLE; PTSD; DISORDER; CHILD;
   VALIDATION; PREDICTORS; PROPOSALS; STRENGTHS; SURVIVORS
AB Background: Adolescents are at high risk of sexual assault compared to any other age group. The pattern of post-traumatic stress symptoms plus life-impairing disturbances in self-organization (emotion dysregulation, negative self-concept and interpersonal problems) is termed Complex Post-Traumatic Stress Disorder (CPTSD). Research about CPTSD after sexual assault in adolescents is limited owing to the challenges associated with assessing this group. This study aims to determine the frequency and structure of CPTSD, and the relationship of emotion dysregulation with impairment and additional trauma exposure among adolescents who have been sexually assaulted. Method: Prospective cohort study of adolescents attending the Sexual Assault Referral Centres serving London over a 2-year period. We conducted cross-sectional analyses (n = 99) on data collected 4-5 months after sexual assault, and Confirmatory Factor Analyses (CFA) and Latent Class Analyses (LCA) to determine the CPTSD profile. CTPSD was defined according to the ICD-11, selecting symptom indicators from the following measures: Strengths and Difficulties Questionnaire (SDQ), Children's Revised Impact of Event Scale (CRIES-13), Short version of the Mood and Feelings Questionnaire (S-MFQ), The Development and Well-Being Assessment (DAWBA). We analysed the association of CPTSD symptom domains with impairment (measured with the SDQ, and the Children's Global Assessment Scale; C-GAS) and with additional trauma exposure. Results: The frequency of ICD-11 PTSD was 59%, and of ICD-11 CPTSD was 40%. CPTSD symptoms showed a strong fit for a correlated 4-factor model, and LCA distinguished a class of participants with high levels of CPTSD symptoms. Emotion dysregulation was associated with impairment in functioning and exposure to trauma beyond other self-organization disturbances and core PTSD symptoms. Conclusions: Disturbances in self-organization are frequent in sexually assaulted adolescents, and emotion dysregulation is associated with impairment and further exposure to trauma. Emotion dysregulation should be considered in preventive and treatment strategies for these vulnerable youth.
C1 [Villalta, Laia] Univ Barcelona, Hosp St Joan de Deu Barcelona, Child & Adolescent Psychiat & Psychol Dept, Barcelona, Spain.
   [Khadr, Sophie; Viner, Russell M.] UCL Inst Child Hlth, Populat Policy & Practice Res Programme, London, England.
   [Khadr, Sophie; Clarke, Venetia] Kings Coll Hosp London, Havens Sexual Assault Referral Ctr, London, England.
   [Khadr, Sophie; Chua, Kia-Chong; Smith, Patrick] Kings Coll London, Inst Psychiat Psychol & Neurosci, London, England.
   [Kramer, Tami] Imperial Coll London, Ctr Mental Hlth, London, England.
   [Stringaris, Argyris] NIMH, Mood Brain & Dev Unit, Emot & Dev Branch, Bethesda, MD 20892 USA.
RP Villalta, L (reprint author), Passeig St Joan De Deu 2, Esplugas de Llobregat 08950, Spain.
EM lvillalta@sjdhospitalbarcelona.org
FU Alicia Koplowitz Foundation
FX L. Villalta was financially supported by the Alicia Koplowitz Foundation
   while working on this manuscript. We thank Prof. E. Garralda for her
   comments and suggestions throughout the project.
NR 40
TC 0
Z9 0
U1 14
U2 14
PU TAYLOR & FRANCIS LTD
PI ABINGDON
PA 2-4 PARK SQUARE, MILTON PARK, ABINGDON OR14 4RN, OXON, ENGLAND
SN 2000-8198
EI 2000-8066
J9 EUR J PSYCHOTRAUMATO
JI Eur. J. Psychotraumatol.
PD DEC 31
PY 2020
VL 11
IS 1
AR 1710400
DI 10.1080/20008198.2019.1710400
PG 11
WC Psychology, Clinical; Psychiatry
SC Psychology; Psychiatry
GA KB4SU
UT WOS:000506488100001
PM 32002143
OA DOAJ Gold
DA 2020-02-07
ER

PT J
AU Rondon, AT
   Hilton, DC
   Jarrett, MA
   Ollendick, TH
AF Rondon, Ana T.
   Hilton, Dane C.
   Jarrett, Matthew A.
   Ollendick, Thomas H.
TI Sleep, Internalizing Problems, and Social Withdrawal: Unique
   Associations in Clinic-Referred Youth With Elevated Sluggish Cognitive
   Tempo Symptoms
SO JOURNAL OF ATTENTION DISORDERS
LA English
DT Article
DE SCT; ADHD; internalizing; social withdrawal; sleep
ID DISORDERS INTERVIEW SCHEDULE; CHILD-BEHAVIOR CHECKLIST; DSM-IV;
   INFORMANT AGREEMENT; ANXIETY; VALIDITY; RELIABILITY; ADHD; DEPRESSION;
   IMPAIRMENT
AB Objective: We compared clinic-referred youth with ADHD + sluggish cognitive tempo (SCT; n = 34), ADHD Only (n = 108), and SCT Only (n = 22) on demographics, co-occurring symptomatology, comorbid diagnoses, and social functioning. Method: In total, 164 youth (age = 6-17 years, M = 9.97) and their parent(s) presented to an outpatient clinic for a psychoeducational assessment. Between-group analyses and regressions were used to examine study variables. Results: SCT groups were older and exhibited more parent-reported internalizing problems, externalizing problems, sleep problems, and social withdrawal on the Child Behavior Checklist. No significant differences emerged between groups on the Teacher Report Form. Regression analyses involving multiple covariates revealed that SCT symptoms were uniquely related to social withdrawal but not general social problems. Conclusion: Based on parent report, SCT symptoms have a unique relationship with internalizing problems, sleep problems, and social withdrawal. Future research should explore correlates of SCT in youth using multiple informants.
C1 [Rondon, Ana T.; Hilton, Dane C.; Jarrett, Matthew A.] Univ Alabama, Dept Psychol, Box 870348, Tuscaloosa, AL 35487 USA.
   [Ollendick, Thomas H.] Virginia Polytech Inst & State Univ, Child Study Ctr, Blacksburg, VA 24061 USA.
   [Ollendick, Thomas H.] Virginia Polytech Inst & State Univ, Dept Psychol, Blacksburg, VA 24061 USA.
RP Rondon, AT (reprint author), Univ Alabama, Dept Psychol, Box 870348, Tuscaloosa, AL 35487 USA.
EM atrondon@crimson.ua.edu
NR 39
TC 2
Z9 2
U1 1
U2 1
PU SAGE PUBLICATIONS INC
PI THOUSAND OAKS
PA 2455 TELLER RD, THOUSAND OAKS, CA 91320 USA
SN 1087-0547
EI 1557-1246
J9 J ATTEN DISORD
JI J. Atten. Disord.
PD FEB
PY 2020
VL 24
IS 4
SI SI
BP 524
EP 534
DI 10.1177/1087054718756197
PG 11
WC Psychology, Developmental; Psychiatry
SC Psychology; Psychiatry
GA KE3OF
UT WOS:000508467900003
PM 29415601
DA 2020-02-07
ER

PT J
AU Silinskas, G
   Kiuru, N
   Aunola, K
   Metsapelto, RL
   Lerkkanen, MK
   Nurmi, JE
AF Silinskas, Gintautas
   Kiuru, Noona
   Aunola, Kaisa
   Metsapelto, Riitta-Leena
   Lerkkanen, Marja-Kristiina
   Nurmi, Jari-Erik
TI Maternal Affection Moderates the Associations Between Parenting Stress
   and Early Adolescents' Externalizing and Internalizing Behavior
SO JOURNAL OF EARLY ADOLESCENCE
LA English
DT Article
DE parenting stress; parental affection; externalizing; internalizing;
   school transition
ID DIFFICULTIES QUESTIONNAIRE; PSYCHOLOGICAL CONTROL; DEPRESSIVE SYMPTOMS;
   PRESCHOOL-CHILDREN; SCHOOL; STYLES; TRAJECTORIES; HYPOTHESES;
   ADJUSTMENT; COMPETENCE
AB The present study investigated the role of parenting stress in early adolescents' externalizing and internalizing behavior and, particularly, the moderating effect of maternal affection on these associations. The data of 992 early adolescents ((X) over bar (age) = 12.71; 454 girls) and their mothers during the transition from primary school to lower secondary school were analyzed. The results showed that when maternal affection was low, parenting stress was not related to the changes in early adolescents' externalizing or internalizing behavior. In contrast, when maternal affection was high, low parenting stress related to a decrease and high parenting stress to an increase in such behavior. The results were statistically significant and stronger for internalizing behavior; for externalizing behavior, they were marginally significant but showed the same pattern. Overall, the results support the idea that maternal affection provides a context which intensifies (rather than ameliorates) the influence of parenting stress on early adolescents' externalizing and internalizing behavior.
C1 [Silinskas, Gintautas; Kiuru, Noona; Aunola, Kaisa; Nurmi, Jari-Erik] Univ Jyvaskyla, Dept Psychol, POB 35, Jyvaskyla 40014, Finland.
   [Metsapelto, Riitta-Leena; Lerkkanen, Marja-Kristiina] Univ Jyvaskyla, Dept Teacher Educ, Jyvaskyla, Finland.
RP Silinskas, G (reprint author), Univ Jyvaskyla, Dept Psychol, POB 35, Jyvaskyla 40014, Finland.
EM gintautas.silinskas@jyu.fi
OI Silinskas, Gintautas/0000-0001-5116-6877
FU Academy of FinlandAcademy of Finland [268586, 292466, 296082]
FX The author(s) disclosed receipt of the following financial support for
   the research, authorship, and/or publication of this article: This study
   has been financed by the Academy of Finland (No. 268586; No. 292466; No.
   296082).
NR 77
TC 0
Z9 0
U1 1
U2 1
PU SAGE PUBLICATIONS INC
PI THOUSAND OAKS
PA 2455 TELLER RD, THOUSAND OAKS, CA 91320 USA
SN 0272-4316
EI 1552-5449
J9 J EARLY ADOLESCENCE
JI J. Early Adolesc.
PD FEB
PY 2020
VL 40
IS 2
BP 221
EP 248
DI 10.1177/0272431619833490
PG 28
WC Family Studies; Psychology, Developmental
SC Family Studies; Psychology
GA KA0AW
UT WOS:000505464900003
DA 2020-02-07
ER

PT J
AU Mazefsky, CA
   Yu, L
   Pilkonis, PA
AF Mazefsky, Carla A.
   Yu, Lan
   Pilkonis, Paul A.
TI Psychometric Properties of the Emotion Dysregulation Inventory in a
   Nationally Representative Sample of Youth
SO JOURNAL OF CLINICAL CHILD AND ADOLESCENT PSYCHOLOGY
LA English
DT Article; Early Access
ID ITEM BANKS; IRRITABILITY; DEPRESSION; REACTIVITY; CHILDREN; ANXIETY;
   AUTISM
AB Objective: The Emotion Dysregulation Inventory (EDI) is an informant questionnaire developed based on the Patient-Reported Outcomes Measurement Information System (PROMIS (R)) Scientific Standards and refined through factor analyses and item response theory (IRT) analyses. Although it was developed to improve measurement of emotion dysregulation in youth with autism spectrum disorder, emotion dysregulation has transdiagnostic significance. Therefore, the aim of this study was to evaluate the EDI's psychometric properties and to establish IRT-based scores for a general population of youth. Methods: Data were collected from a sample of 1000 caregivers of 6- to 17-year-old youth matched to the US census on age, gender, race/ethnicity, years of education, and region. Confirmatory factor analyses and IRT analyses using the two-parameter graded response model were performed to evaluate the EDI's structure and psychometric properties. Results: Analyses supported the original two-factor structure of the EDI, reflecting factors for Reactivity and Dysphoria. Simulations of computerized adaptive testing supported use of the same items for a Reactivity short form as those that emerged as most informative in the original autism psychometric analyses. IRT co-calibration with commonly used measures of emotion regulation and irritability in child clinical or community samples indicated the EDI scales provide more information across a wider range of emotion dysregulation. Validity was supported by moderate correlations with measures of related constructs and expected known-group differences. Conclusions: The EDI is an efficient and precise measure of emotion dysregulation for use in general community and clinical samples as well as samples of youth with ASD.
C1 [Mazefsky, Carla A.; Pilkonis, Paul A.] Univ Pittsburgh, Sch Med, Dept Psychiat, 3811 OHara St,Webster Hall Suite 300, Pittsburgh, PA 15213 USA.
   [Yu, Lan] Univ Pittsburgh, Sch Med, Dept Med, Pittsburgh, PA 15260 USA.
RP Mazefsky, CA (reprint author), Univ Pittsburgh, Sch Med, Dept Psychiat, 3811 OHara St,Webster Hall Suite 300, Pittsburgh, PA 15213 USA.
EM mazefskyca@upmc.edu
FU Eunice Kennedy Shriver National Institute of Child Health and Human
   DevelopmentUnited States Department of Health & Human ServicesNational
   Institutes of Health (NIH) - USANIH Eunice Kennedy Shriver National
   Institute of Child Health & Human Development (NICHD) [R01 HD079512];
   International Society for Autism Research/Slifka Foundation
   [Slifka-Ritvo Award For Innovation in Autism Research]
FX This work was supported by the Eunice Kennedy Shriver National Institute
   of Child Health and Human Development [R01 HD079512]; International
   Society for Autism Research/Slifka Foundation [Slifka-Ritvo Award For
   Innovation in Autism Research].
NR 44
TC 0
Z9 0
U1 2
U2 2
PU ROUTLEDGE JOURNALS, TAYLOR & FRANCIS LTD
PI ABINGDON
PA 2-4 PARK SQUARE, MILTON PARK, ABINGDON OX14 4RN, OXON, ENGLAND
SN 1537-4416
EI 1537-4424
J9 J CLIN CHILD ADOLESC
JI J. Clin. Child Adolesc. Psychol.
DI 10.1080/15374416.2019.1703710
EA JAN 2020
PG 13
WC Psychology, Clinical; Psychology, Developmental
SC Psychology
GA KA9II
UT WOS:000506114100001
PM 31910035
DA 2020-02-07
ER

PT J
AU Martin-Albo, J
   Valdivia-Salas, S
   Lombas, AS
   Jimenez, TI
AF Martin-Albo, Jose
   Valdivia-Salas, Sonsoles
   Sebastian Lombas, Andres
   Jimenez, Teresa I.
TI Spanish Validation of the Emotion Regulation Questionnaire for Children
   and Adolescents (ERQ-CA): Introducing the ERQ-SpA
SO JOURNAL OF RESEARCH ON ADOLESCENCE
LA English
DT Article
AB Research on emotion regulation is now extensive and shows the benefits of the adaptive management of emotions for social functioning and psychological well-being. Our purpose was to test the psychometric properties of the Emotion Regulation Questionnaire for Children and Adolescents with a sample of nonclinical Spanish adolescents. A total of 462 secondary education students (223 girls, mean age = 13.89 years, SD = 1.38) participated. The instrument proved to be two-factor and gender-invariant. Results revealed the temporal stability of both emotion regulation strategies, while the predictive validity study revealed that depressive symptoms were negatively related to cognitive reappraisal, and positively related to expressive suppression. Our findings support the use of the ERQ-SpA in Spanish adolescents.
C1 [Martin-Albo, Jose; Valdivia-Salas, Sonsoles; Sebastian Lombas, Andres; Jimenez, Teresa I.] Univ Zaragoza, Teruel, Spain.
RP Martin-Albo, J (reprint author), Univ Zaragoza, Dept Psychol & Sociol, Campus Ciudad Escolar S-N, Teruel 44003, Spain.
EM jmartina@unizar.es
RI Valdivia-Salas, Sonsoles/D-5118-2011
OI Valdivia-Salas, Sonsoles/0000-0002-0242-5972
FU Fundacion Universitaria Antonio Gargallo [2012/B007, 2013/B005]; Obra
   Social Ibercaja [2012/B007, 2013/B005]; Department of Industry and
   Innovation, Government of Aragon, Spain [S114]
FX This study was partially supported by grants from Fundacion
   Universitaria Antonio Gargallo and Obra Social Ibercaja (ref. 2012/B007;
   ref. 2013/B005); and Department of Industry and Innovation, Government
   of Aragon, Spain (ref. S114). We thank Pablo J. L. Zaldivar, Beatriz
   Sebastian, and David Carralero for their assistance during
   questionnaires administration.
NR 20
TC 1
Z9 1
U1 0
U2 2
PU WILEY
PI HOBOKEN
PA 111 RIVER ST, HOBOKEN 07030-5774, NJ USA
SN 1050-8392
EI 1532-7795
J9 J RES ADOLESCENCE
JI J. Res. Adolesc.
PD JAN
PY 2020
VL 30
SU 1
BP 55
EP 60
DI 10.1111/jora.12465
PG 6
WC Family Studies; Psychology, Developmental
SC Family Studies; Psychology
GA KE7UN
UT WOS:000508756700005
PM 30379381
OA Green Accepted
DA 2020-02-07
ER

PT J
AU Chamizo-Nieto, MT
   Rey, L
   Sanchez-Alvarez, N
AF Teresa Chamizo-Nieto, Maria
   Rey, Lourdes
   Sanchez-Alvarez, Nicolas
TI Validation of the spanish version of the Cognitive Emotion Regulation
   Questionnaire in adolescents
SO PSICOTHEMA
LA English
DT Article
DE Cognitive Emotion Regulation Questionnaire; Spanish validation;
   adolescents; confirmatory factor analysis
ID STRESS SCALES DASS; PSYCHOMETRIC PROPERTIES; REGULATION STRATEGIES;
   DEPRESSIVE SYMPTOMS; SATISFACTION; ANXIETY; INTELLIGENCE; FACTORIAL;
   VALIDITY; CERQ
AB Background: The Cognitive Emotion Regulation Questionnaire (CERQ) is an instrument that assesses nine cognitive strategies to cope with negative situations. The aim of this study was to validate the CERQ for a sample of Spanish adolescents, to analyse reliability and validity, and to examine the factor structure by confirmatory factor analysis. Method: The Spanish version of CERQ (CERQ-S) and other scales (gratitude, emotional intelligence, satisfaction with life, depression, anxiety and stress) were completed by 835 adolescents aged 14-18 (455 girls) from the South of Spain. Results: The results showed that the CERQ-S in adolescents (CERQ-SA) has appropriate psychometric properties with indexes of reliability alpha = .89 and omega = .96. and the original nine-factor structure was confirmed. There was also significant correlation between the CERQ-SA and the other scales, showing evidence of convergent validity. Conclusions: The results suggest that the CERQ-SA could be useful for appraising cognitive coping in adolescents. This will help to expand the study and understanding of these strategies, their influence and their consequences for adolescents psychological functioning and health.
C1 [Teresa Chamizo-Nieto, Maria; Rey, Lourdes; Sanchez-Alvarez, Nicolas] Univ Malaga, Malaga, Spain.
RP Rey, L (reprint author), Univ Malaga, Fac Psicol, E-29071 Malaga, Spain.
EM lrey@uma.es
FU University of Malaga [PPIT.UMA.B1.2017/23]
FX This research has been funded by University of Malaga
   (PPIT.UMA.B1.2017/23).
NR 39
TC 0
Z9 0
U1 0
U2 0
PU COLEGIO OFICIAL DE PSICOLOGOS DE ASTURIAS
PI OVIEDO
PA ILDEFONSO S. DEL RIO, 4-1 B, 33001 OVIEDO, SPAIN
SN 0214-9915
EI 1886-144X
J9 PSICOTHEMA
JI Psicothema
PY 2020
VL 32
IS 1
BP 153
EP 159
DI 10.7334/psicothema2019.156
PG 7
WC Psychology, Multidisciplinary
SC Psychology
GA KD4SQ
UT WOS:000507856600020
PM 31954429
OA DOAJ Gold
DA 2020-02-07
ER

PT J
AU Navarro-Loli, JS
   Dominguez-Lara, S
   Medrano, LA
AF Navarro-Loli, Jhonatan S.
   Dominguez-Lara, Sergio
   Medrano, Leonardo A.
TI Internal Structure of the Cognitive Emotion Regulation Questionnaire
   (CERQ-18) in a Sample of Peruvian Adolescents
SO REVISTA IBEROAMERICANA DE DIAGNOSTICO Y EVALUACION-E AVALIACAO
   PSICOLOGICA
LA Spanish
DT Article
DE cognitive emotion regulation strategies; CERQ; validation; adolescents
ID NEGATIVE LIFE EVENTS; REGULATION STRATEGIES; DEPRESSIVE SYMPTOMS;
   MODELS; APPRAISALS; ANXIETY; VULNERABILITY; VARIABLES; BIFACTOR; SCALES
AB The present study aimed to identify the evidence of validity of the internal structure and in relation to other variables of the Cognitive Emotion Regulation Questionnaire (CERQ-18) in peruvian adolescents. The sample consisted of 255 adolescents between the ages of 13 and 19 (M=15.494, DE=1.192) from a public school of the district of Ventanilla (Peru). The instruments used were the CERQ-18 and the State / Trait Depression Inventory. Four structural hypotheses were proposed, which were evaluated by confirmatory factor analysis, including bifactor analysis. The results indicate that the evolutionary model represented by automatic (self-blame, rumination, catastrophization) and deliberate strategies (acceptance, refocus on planning, positive reappraisal, positive refocusing and putting into perspective), present satisfactory indicators, favoring their interpretation, and showing significant relationships with positive and negative affect. It is concluded that the internal structure of CERQ-18 in adolescents is supported by the evolutionary model.
C1 [Navarro-Loli, Jhonatan S.; Dominguez-Lara, Sergio] Univ San Martin Porres, Inst Invest Escuela Psicol, Lima, Peru.
   [Navarro-Loli, Jhonatan S.; Dominguez-Lara, Sergio] Av Tomas Marsano 242,5to Piso, Surquillo, Peru.
   [Medrano, Leonardo A.] Univ Siglo 21, Psicol, Cordoba, Argentina.
   [Medrano, Leonardo A.] Univ Siglo 21, Cordoba, Argentina.
   [Medrano, Leonardo A.] Univ Nacl Cordoba, Fac Psicol, Cordoba, Argentina.
   [Medrano, Leonardo A.] Cid 321, RA-5000 Villa Allende, Argentina.
RP Navarro-Loli, JS (reprint author), Univ San Martin Porres, Inst Invest Escuela Psicol, Lima, Peru.; Navarro-Loli, JS (reprint author), Av Tomas Marsano 242,5to Piso, Surquillo, Peru.
EM jnavarrol1@usmp.pe; sdominguezmpcs@gmail.com; leomedpsico@gmail.com
RI Medrano, Leonardo Adrian/AAC-1456-2020
NR 77
TC 0
Z9 0
U1 0
U2 0
PU AIDEP
PI BUENOS AIRES
PA MARIO BRAVO 427 1 C, CAPITAL FEDERAL, BUENOS AIRES, C175ASM CPA,
   ARGENTINA
SN 2183-6051
J9 REV IBEROAM DIAGN EV
JI Rev. Iberoam. Diagn. Eval.-Aval. P.
PD JAN-MAR
PY 2020
VL 1
IS 54
BP 165
EP 178
DI 10.21865/RIDEP54.1.13
PG 14
WC Psychology, Clinical
SC Psychology
GA KA4PR
UT WOS:000505779700014
DA 2020-02-07
ER

PT J
AU Bornas, X
   Fiol-Veny, A
   Balle, M
AF Bornas, Xavier
   Fiol-Veny, Aina
   Balle, Maria
TI Differences in Autonomic Flexibility in Adolescents with Distinct
   Emotion Regulation Styles during Acute Stress
SO NONLINEAR DYNAMICS PSYCHOLOGY AND LIFE SCIENCES
LA English
DT Article
DE cardiac complexity; emotion regulation; stress induction; adolescence
ID HEART-RATE-VARIABILITY; TIME-SERIES ANALYSIS; APPROXIMATE ENTROPY;
   POLYVAGAL THEORY; RATE COMPLEXITY; ANXIETY; DISORDERS; DYNAMICS;
   CHILDREN; ASSOCIATIONS
AB An inverted U-shaped pattern in heart rate (HR) and a U-shaped pattern in heart rate variability (HRV) are easily recognizable when individuals experience any acute stressor. How cardiac complexity (scaling and entropy) changes under acute stress is not well known. Psychologically, emotion regulation (ER) style is likely to influence the individual's specific behavioral response when affronting stress. This study tested whether adolescents with distinct ER styles would show different patterns of linear and nonlinear cardiac changes under stressful conditions. We predicted less autonomic flexibility for adolescents with a highly negative emotional regulation (HNER) style (n = 10) than for those adolescents with a highly positive emotional regulation (HPER) style (n=10). Further, associations between linear and nonlinear measures during each condition were examined for each group. Repeated measures ANOVAs revealed that HR and HRV changed according to the predicted pattern. Higuchi's fractal dimension and Sample Entropy followed a U-shaped pattern, whereas the short-term scaling exponent followed the reverse pattern. Cardiac changes across conditions were larger in the HPER group. Significant associations between linear and nonlinear measures were found in the HPER group but not in the HNER group. Results are cautiously discussed within a multiscale framework of fluctuations of the different cardiac features.
C1 [Bornas, Xavier; Fiol-Veny, Aina; Balle, Maria] Univ Balearic Isl, Palma De Mallorca, Spain.
RP Fiol-Veny, A (reprint author), Univ Balearic Isl, Univ Res Inst Hlth Sci Tun, Ctra Valldemossa,Km 7-5, Palma De Mallorca 07122, Mallorca, Spain.
EM ainafiol126@gmail.com
FU Spanish Ministry of Economy and Competitiveness (MINECO); State Research
   Agency (AEI); European Regional Development Funds (ERDF)European Union
   (EU) [PSI2016-78403-P]; SOIB (Service of Occupation of the Balearic
   Islands); European Social Fund (ESF)European Social Fund (ESF)Estonian
   Research Council; Spanish Ministry of Employment and Social Security
   [JQ-SP-49/17]
FX This work was supported by the Spanish Ministry of Economy and
   Competitiveness (MINECO), the State Research Agency (AEI) and the
   European Regional Development Funds (ERDF) [grant number PSI2016-78403-P
   (MINECO/AEI/ERDF, EU)]; by the SOIB (Service of Occupation of the
   Balearic Islands), the European Social Fund (ESF) and Youth Guarantee
   from the Spanish Ministry of Employment and Social Security [ref. number
   JQ-SP-49/17].
NR 61
TC 0
Z9 0
U1 2
U2 2
PU SOC CHAOS THEORY PSYCHOLOGY & LIFE SCIENCES
PI PEWAUKEE
PA W282 N4302 SOMERSET LN, PEWAUKEE, WI 53072 USA
SN 1090-0578
EI 1573-6652
J9 NONLIN DYNAM PSYCHOL
JI Nonlinear Dyn. Psychol. Life Sci.
PD JAN
PY 2020
VL 24
IS 1
BP 1
EP 21
PG 21
WC Social Sciences, Mathematical Methods; Psychology, Mathematical
SC Mathematical Methods In Social Sciences; Psychology
GA JX4QB
UT WOS:000503719700001
PM 31855549
DA 2020-02-07
ER

PT J
AU Deng, XM
   Zhang, L
AF Deng, Xinmei
   Zhang, Lin
TI Neural underpinnings of the relationships between sensation seeking and
   emotion regulation in adolescents
SO INTERNATIONAL JOURNAL OF PSYCHOLOGY
LA English
DT Article; Early Access
DE Sensation seeking; Emotion regulation; Adolescents; Event-related brain
   potentials (ERPs)
ID RISK-TAKING; INDIVIDUAL-DIFFERENCES; IMPULSIVITY; TRAJECTORIES;
   EXPRESSION; PAINTINGS; RESPONSES; CHILDREN
AB There is little neurological evidence linking sensation seeking and emotion regulation in adolescence, which is characterised as an emotionally fluctuant period. The present study examined the relationship between sensation seeking and emotion regulation in adolescents. Electroencephalograms were recorded from 22 high sensation-seeking adolescents (HSSs, M-age = 12.36) and 24 low sensation-seeking adolescents (LSSs, M-age = 12.84) during the reactivity and regulation-image task. Group differences in event-related brain potentials (ERPs) associated with the regulation of negative and neutral stimuli were analysed. The results showed that (a) the P2 of HSSs were larger than LSSs during emotion regulation; (b) in down-regulation conditions, the LPP in all time windows were smaller than no-regulation in LSSs. However, there was no significant difference in HSSs; (c) the LPP 300-600 and LPP 1000-1500 of down-regulation were smaller in LSSs than HSSs; (d) for LPP 600-1000, HSSs induced larger LPP than LSSs in the negative down-regulation and negative no-regulation conditions. The results provide neurological evidence that higher sensation seeking is related to the high reactivity to emotional stimuli and poor cognitive control during the regulation of emotions.
C1 [Deng, Xinmei; Zhang, Lin] Shenzhen Univ, Sch Psychol, Shenzhen, Guangdong, Peoples R China.
   [Deng, Xinmei; Zhang, Lin] Shenzhen Univ, Shenzhen Key Lab Affect & Social Cognit Sci, Shenzhen, Guangdong, Peoples R China.
RP Deng, XM (reprint author), Shenzhen Univ, Sch Psychol, Shenzhen, Guangdong, Peoples R China.
EM xmdeng@szu.edu.cn
FU National Natural Science Foundation of ChinaNational Natural Science
   Foundation of China [31700941]; Humanity and Social Science Youth
   foundation of Ministry of Education of China [16YJC190003]; Natural
   Science Foundation of Guangdong ProvinceNational Natural Science
   Foundation of Guangdong Province [2017A030310299]; Innovation and
   Creative Research Fund by Education Department of Guangdong Province
   [2016GXJK140]
FX This study was supported by the National Natural Science Foundation of
   China [31700941], the Humanity and Social Science Youth foundation of
   Ministry of Education of China [16YJC190003], the PhD Start-up Fund of
   Natural Science Foundation of Guangdong Province [2017A030310299], the
   Innovation and Creative Research Fund by Education Department of
   Guangdong Province [2016GXJK140].Dr. Deng is the first and corresponding
   author of this paper. She made contributions to conception and design of
   the study, acquisition of data, analysis on data, interpretation of
   data, drafting the article and finalising the article.
NR 40
TC 0
Z9 0
U1 2
U2 2
PU JOHN WILEY & SONS LTD
PI CHICHESTER
PA THE ATRIUM, SOUTHERN GATE, CHICHESTER PO19 8SQ, W SUSSEX, ENGLAND
SN 0020-7594
EI 1464-066X
J9 INT J PSYCHOL
JI Int. J. Psychol.
DI 10.1002/ijop.12649
EA DEC 2019
PG 10
WC Psychology, Multidisciplinary
SC Psychology
GA JY8RR
UT WOS:000504676100001
PM 31879953
DA 2020-02-07
ER

PT J
AU Haverfield, MC
   Theiss, JA
AF Haverfield, Marie C.
   Theiss, Jennifer A.
TI Emotion regulation and resilience in parent-adolescent interactions
   among families of harmful versus non-harmful parental alcohol use
SO JOURNAL OF APPLIED COMMUNICATION RESEARCH
LA English
DT Article; Early Access
DE Parental communication; resilience; emotion regulation; behavioral
   impulsivity; harmful alcohol use
ID EXTERNALIZING BEHAVIOR PROBLEMS; COMMUNICATION; CHILDREN; FRAMEWORK;
   PATTERNS; SKILLS
AB This study applied emotion regulation theory to examine parental communication that predicts possible markers of adolescent resilience in families of harmful versus non-harmful parental alcohol use. Parent-adolescent dyads (30 with and 30 without harmful parental alcohol use) participated in video-taped interactions rated for parents' emotion coaching and emotion dismissing communication and adolescents' emotion regulation and behavioral impulsivity. Emotion coaching was positively associated with adolescent emotion regulation and behavioral impulsivity. Emotion dismissing was only positively associated with adolescent behavioral impulsivity. Adolescents in families of harmful alcohol use demonstrated more impulsivity but also showed more emotion regulation in the presence of emotion dismissing communication. Findings suggest that dimensions of parental communication are uniquely associated with potential markers of adolescent resilience. For families of harmful parental alcohol use, results point to a need for greater consistency in parental communication behavior and efficacy in modeling desired expressions of emotions to foster adolescent resilience.
C1 [Haverfield, Marie C.] San Jose State Univ, Coll Social Sci, Dept Commun Studies, San Jose, CA 95192 USA.
   [Theiss, Jennifer A.] Rutgers State Univ, Sch Commun & Informat, Dept Commun, New Brunswick, NJ USA.
RP Haverfield, MC (reprint author), San Jose State Univ, Coll Social Sci, Dept Commun Studies, San Jose, CA 95192 USA.
EM marie.haverfield@sjsu.edu
OI Haverfield, Marie/0000-0003-2949-0229
FU Dissertation Grant courtesy of the Family Process Institute
FX Study partly funded through a Dissertation Grant courtesy of the Family
   Process Institute.
NR 66
TC 0
Z9 0
U1 1
U2 1
PU ROUTLEDGE JOURNALS, TAYLOR & FRANCIS LTD
PI ABINGDON
PA 2-4 PARK SQUARE, MILTON PARK, ABINGDON OX14 4RN, OXON, ENGLAND
SN 0090-9882
EI 1479-5752
J9 J APPL COMMUN RES
JI J. Appl. Commun. Res.
DI 10.1080/00909882.2019.1704827
EA DEC 2019
PG 23
WC Communication
SC Communication
GA JX7ID
UT WOS:000503903500001
DA 2020-02-07
ER

PT J
AU Quast, LF
   Rosenthal, LD
   Cushman, GK
   Gutierrez-Colina, AM
   Braley, EI
   Kardon, P
   Blount, RL
AF Quast, Lauren F.
   Rosenthal, Lindsay D.
   Cushman, Grace K.
   Gutierrez-Colina, Ana M.
   Braley, Emily, I
   Kardon, Patricia
   Blount, Ronald L.
TI Relations Between Tic Severity, Emotion Regulation, and Social Outcomes
   in Youth with Tourette Syndrome
SO CHILD PSYCHIATRY & HUMAN DEVELOPMENT
LA English
DT Article; Early Access
DE Tourette syndrome; Children; Social functioning; Emotion regulation;
   Camp
ID QUALITY-OF-LIFE; CHILDREN; DISORDERS; ADOLESCENTS; IMPAIRMENT; IMPACT;
   ADHD; PEER; VALIDITY; DEFICITS
AB This study examined associations between tic severity, emotion regulation, social functioning, and social impairment in youth with Tourette Syndrome (TS). Emotion regulation was examined as a mediator between tic severity and social outcomes. Seventy-seven caregivers of youth with TS (M age = 13.1 years; SD = 2.29) were administered proxy-report measures of tic severity, emotion regulation, social functioning, and social impairment. Total and motor tic severity were negatively associated with emotion regulation and social functioning, and positively associated with social impairment (r's = 0.23 to 0.43). Vocal tic severity was not related to emotion regulation or social functioning, but was positively associated with social impairment (r = 0.36). Emotion regulation mediated the relations between total tic severity and both social outcomes, and motor tic severity and both social outcomes. Interventions that target emotion regulation would likely be a beneficial adjunctive therapy for youth with TS, and may result in improved social outcomes.
C1 [Quast, Lauren F.; Rosenthal, Lindsay D.; Cushman, Grace K.; Gutierrez-Colina, Ana M.; Blount, Ronald L.] Univ Georgia, Dept Psychol, 125 Baldwin St, Athens, GA 30602 USA.
   [Braley, Emily, I] Univ Utah, Dept Psychol, Salt Lake City, UT 84112 USA.
   [Kardon, Patricia] Georgia Inc, TICS, Atlanta, GA USA.
RP Quast, LF (reprint author), Univ Georgia, Dept Psychol, 125 Baldwin St, Athens, GA 30602 USA.
EM Lfquast@uga.edu
NR 45
TC 0
Z9 0
U1 1
U2 1
PU SPRINGER
PI NEW YORK
PA 233 SPRING ST, NEW YORK, NY 10013 USA
SN 0009-398X
EI 1573-3327
J9 CHILD PSYCHIAT HUM D
JI Child Psychiat. Hum. Dev.
DI 10.1007/s10578-019-00948-8
EA DEC 2019
PG 11
WC Psychology, Developmental; Pediatrics; Psychiatry
SC Psychology; Pediatrics; Psychiatry
GA JX3TS
UT WOS:000503661600001
PM 31863267
DA 2020-02-07
ER

PT J
AU Becker, SP
   Burns, GL
   Smith, ZR
   Langberg, JM
AF Becker, Stephen P.
   Burns, G. Leonard
   Smith, Zoe R.
   Langberg, Joshua M.
TI Sluggish Cognitive Tempo in Adolescents with and without ADHD:
   Differentiation from Adolescent-Reported ADHD Inattention and Unique
   Associations with Internalizing Domains
SO JOURNAL OF ABNORMAL CHILD PSYCHOLOGY
LA English
DT Article; Early Access
DE Adolescence; Anxiety; Attention-deficit; hyperactivity disorder;
   Depression; Emotion regulation; Invariance; Rumination; Sluggish
   cognitive tempo; Suicide
ID ATTENTION-DEFICIT/HYPERACTIVITY DISORDER; REVISED CHILD ANXIETY;
   SELF-REPORT SCALE; DEFICIT HYPERACTIVITY DISORDER; EMOTION REGULATION;
   ADULT ADHD; INITIAL VALIDATION; EXTERNAL VALIDITY; COLLEGE-STUDENTS;
   DEPRESSION SCALE
AB A growing number of studies support the internal and external validity of youth self-reported sluggish cognitive tempo (SCT) symptoms. However, no study has examined SCT in adolescents without ADHD, examined whether adolescent self-reported SCT is distinct from adolescent self-reported ADHD inattention (ADHD-IN), or evaluated whether links between SCT and internalizing problems differ for adolescents with or without ADHD. The present study is the first to (1) determine the convergent and discriminant validity of self-reported SCT and ADHD-IN symptoms in both adolescents with and without ADHD, (2) test the invariance of SCT and ADHD-IN symptoms across ADHD and comparison groups, (3) examine SCT as uniquely related to a range of internalizing-relevant domains, and (4) evaluate if the association between SCT with internalizing correlates differs for adolescents with or without ADHD. Participants were adolescents (M-age = 13 years) with (n = 162) and without (n = 140) ADHD. Adolescents and parents completed measures of internalizing symptoms and emotion dysregulation; adolescents completed measures of rumination and suicidal ideation. Analyses indicated that 13 of the 15 SCT items demonstrated convergent and discriminant validity from ADHD-IN, and SCT and ADHD-IN demonstrated invariance across the ADHD and comparison groups and across sex. SCT, but not ADHD-IN, was uniquely associated with greater adolescent-reported internalizing symptoms and suicidal ideation. Both SCT and ADHD-IN were uniquely associated with adolescent-reported emotion dysregulation and parent-reported internalizing symptoms. Only ADHD-IN was uniquely associated with parent-reported emotion dysregulation. Findings support the differentiation of adolescent-reported SCT and ADHD-IN and demonstrate associations between SCT and increased internalizing problems in adolescents with and without ADHD.
C1 [Becker, Stephen P.] Cincinnati Childrens Hosp Med Ctr, Div Behav Med & Clin Psychol, Cincinnati, OH 45229 USA.
   [Becker, Stephen P.] Univ Cincinnati, Coll Med, Dept Pediat, Cincinnati, OH 45221 USA.
   [Burns, G. Leonard] Washington State Univ, Dept Psychol, Pullman, WA 99164 USA.
   [Smith, Zoe R.; Langberg, Joshua M.] Virginia Commonwealth Univ, Dept Psychol, Box 2018, Richmond, VA 23284 USA.
RP Becker, SP (reprint author), Cincinnati Childrens Hosp Med Ctr, Div Behav Med & Clin Psychol, Cincinnati, OH 45229 USA.; Becker, SP (reprint author), Univ Cincinnati, Coll Med, Dept Pediat, Cincinnati, OH 45221 USA.
EM stephen.becker@cchmc.org
FU Institute of Education Sciences (IES), U.S. Department of EducationUS
   Department of Education [R305A160126]; National Institute of Mental
   Health (NIMH)United States Department of Health & Human ServicesNational
   Institutes of Health (NIH) - USANIH National Institute of Mental Health
   (NIMH) [K23MH108603]
FX This research was supported by award number R305A160126 from the
   Institute of Education Sciences (IES), U.S. Department of Education.
   Stephen Becker is supported by award number K23MH108603 from the
   National Institute of Mental Health (NIMH). The content is solely the
   responsibility of the authors and does not necessarily represent the
   official views of the IES or the NIMH.
NR 84
TC 1
Z9 1
U1 3
U2 3
PU SPRINGER/PLENUM PUBLISHERS
PI NEW YORK
PA 233 SPRING ST, NEW YORK, NY 10013 USA
SN 0091-0627
EI 1573-2835
J9 J ABNORM CHILD PSYCH
JI J. Abnorm. Child Psychol.
DI 10.1007/s10802-019-00603-9
EA DEC 2019
PG 16
WC Psychology, Clinical; Psychology, Developmental
SC Psychology
GA JU6DN
UT WOS:000501765300001
PM 31814060
DA 2020-02-07
ER

PT J
AU Riehm, KE
   Feder, KA
   Tormohlen, KN
   Crum, RM
   Young, AS
   Green, KM
   Pacek, LR
   La Flair, LN
   Mojtabai, R
AF Riehm, Kira E.
   Feder, Kenneth A.
   Tormohlen, Kayla N.
   Crum, Rosa M.
   Young, Andrea S.
   Green, Kerry M.
   Pacek, Lauren R.
   La Flair, Lareina N.
   Mojtabai, Ramin
TI Associations Between Time Spent Using Social Media and Internalizing and
   Externalizing Problems Among US Youth
SO JAMA PSYCHIATRY
LA English
DT Article
ID SHORT SCREENER GSS; DIGITAL MEDIA; DEPRESSION; ADOLESCENCE; NETWORKING;
   SYMPTOMS; BIAS
AB IMPORTANCE Social media use may be a risk factor for mental health problems in adolescents. However, few longitudinal studies have investigated this association, and none have quantified the proportion of mental health problems among adolescents attributable to social media use.
   OBJECTIVE To assess whether time spent using social media per day is prospectively associated with internalizing and externalizing problems among adolescents.
   DESIGN, SETTING, AND PARTICIPANTS This longitudinal cohort study of 6595 participants from waves 1 (September 12, 2013, to December 14, 2014), 2 (October 23, 2014, to October 30, 2015), and 3 (October 18, 2015, to October 23, 2016) of the Population Assessment of Tobacco and Health study, a nationally representative cohort study of US adolescents, assessed US adolescents via household interviews using audio computer-assisted self-interviewing. Data analysis was performed from January 14, 2019, to May 22, 2019.
   EXPOSURES Self-reported time spent on social media during a typical day (none, <= 30 minutes, >30 minutes to <= 3 hours, >3 hours to <= 6 hours, and >6 hours) during wave 2.
   MAIN OUTCOMES AND MEASURE Self-reported past-year internalizing problems alone, externalizing problems alone, and comorbid internalizing and externalizing problems during wave 3 using the Global Appraisal of Individual Needs-Short Screener.
   RESULTS A total of 6595 adolescents (aged 12-15 years during wave 1; 3400 [51.3%] male) were studied. In unadjusted analyses, spending more than 30 minutes of time on social media, compared with no use, was associated with increased risk of internalizing problems alone (<= 30 minutes: relative risk ratio [RRR], 1.30; 95% CI, 0.94-1.78; >30 minutes to <= 3 hours: RRR, 1.89; 95% CI, 1.36-2.64; >3 to <= 6 hours: RRR, 2.47; 95% CI, 1.74-3.49; >6 hours: RRR, 2.83; 95% CI, 1.88-4.26) and comorbid internalizing and externalizing problems (<= 30 minutes: RRR, 1.39; 95% CI, 1.06-1.82; >30 minutes to <= 3 hours: RRR, 2.34; 95% CI, 1.83-3.00; >3 to <= 6 hours: RRR, 3.15; 95% CI, 2.43-4.09; >6 hours: RRR, 4.29; 95% CI, 3.22-5.73); associations with externalizing problems were inconsistent. In adjusted analyses, use of social media for more than 3 hours per day compared with no use remained significantly associated with internalizing problems alone (>3 to <= 6 hours: RRR, 1.60; 95% CI, 1.11-2.31; >6 hours: RRR, 1.78; 95% CI, 1.15-2.77) and comorbid internalizing and externalizing problems (>3 to <= 6 hours: RRR, 2.01; 95% CI, 1.51-2.66; >6 hours: RRR, 2.44; 95% CI, 1.73-3.43) but not externalizing problems alone.
   CONCLUSIONS AND RELEVANCE Adolescents who spend more than 3 hours per day using social media may be at heightened risk for mental health problems, particularly internalizing problems. Future research should determine whether setting limits on daily social media use, increasing media literacy, and redesigning social media platforms are effective means of reducing the burden of mental health problems in this population.
C1 [Riehm, Kira E.; Feder, Kenneth A.; Tormohlen, Kayla N.; Crum, Rosa M.; Mojtabai, Ramin] Johns Hopkins Univ, Bloomberg Sch Publ Hlth, Dept Mental Hlth, 624 N Broadway, Baltimore, MD 21205 USA.
   [Crum, Rosa M.] Johns Hopkins Univ, Dept Epidemiol, Bloomberg Sch Publ Hlth, Baltimore, MD USA.
   [Crum, Rosa M.] Johns Hopkins Univ, Welch Ctr Prevent Epidemiol & Clin Res, Baltimore, MD USA.
   [Crum, Rosa M.; Mojtabai, Ramin] Johns Hopkins Univ, Dept Psychiat & Behav Sci, Baltimore, MD USA.
   [Young, Andrea S.] Johns Hopkins Univ, Sch Med, Div Child & Adolescent Psychiat, Baltimore, MD USA.
   [Green, Kerry M.] Univ Maryland, Dept Behav & Community Hlth, College Pk, MD 20742 USA.
   [Pacek, Lauren R.] Duke Univ, Sch Med, Dept Psychiat & Behav Sci, Durham, NC USA.
   [La Flair, Lareina N.] Washington State Dept Hlth, Olympia, WA USA.
RP Riehm, KE (reprint author), Johns Hopkins Univ, Bloomberg Sch Publ Hlth, Dept Mental Hlth, 624 N Broadway, Baltimore, MD 21205 USA.
EM kriehm@jhu.edu
FU National Institute of Mental Health Psychiatric Epidemiology Training
   Program [5T32MH014592-39]; Canadian Institutes of Health
   ResearchCanadian Institutes of Health Research (CIHR); National Research
   and Service Award from the National Institute on Drug Abuse
   [F31DA044699]; National Institute on Drug AbuseUnited States Department
   of Health & Human ServicesNational Institutes of Health (NIH) - USANIH
   National Institute on Drug Abuse (NIDA) [T32DA007292, K23DA044288,
   K01DA043413]
FX Ms Riehm was supported by grant 5T32MH014592-39 from the National
   Institute of Mental Health Psychiatric Epidemiology Training Program
   (Peter Zandi, principal investigator) and by a doctoral foreign study
   award from the Canadian Institutes of Health Research. Dr Feder was
   supported by National Research and Service Award F31DA044699 from the
   National Institute on Drug Abuse. Ms Tormohlen was supported by grant
   T32DA007292 (Renee M. Johnson, principal investigator), Dr Young was
   supported by grant K23DA044288, and Dr Pacek was supported by grant
   K01DA043413 from the National Institute on Drug Abuse.
NR 38
TC 1
Z9 1
U1 2
U2 2
PU AMER MEDICAL ASSOC
PI CHICAGO
PA 330 N WABASH AVE, STE 39300, CHICAGO, IL 60611-5885 USA
SN 2168-622X
EI 2168-6238
J9 JAMA PSYCHIAT
JI JAMA Psychiatry
PD DEC
PY 2019
VL 76
IS 12
BP 1266
EP 1273
DI 10.1001/jamapsychiatry.2019.2325
PG 8
WC Psychiatry
SC Psychiatry
GA JZ6CE
UT WOS:000505188200010
PM 31509167
DA 2020-02-07
ER

PT J
AU Guimond, FA
   Laursen, B
   Hartl, AC
   Cillessen, AHN
AF Guimond, Fanny-Alexandra
   Laursen, Brett
   Hartl, Amy C.
   Cillessen, Antonius H. N.
TI Differences in Internalizing Symptoms Anticipate Adolescent Friendship
   Dissolution
SO JOURNAL OF RESEARCH ON ADOLESCENCE
LA English
DT Article
ID BECK DEPRESSION INVENTORY; SOCIAL WITHDRAWAL; SURVIVAL ANALYSIS;
   STABILITY; TRAJECTORIES; ADJUSTMENT; DISORDERS; SELECTION; QUALITY;
   GIRLS
AB This study examined the degree to which internalizing symptoms predict adolescent friendship instability. A total of 397 adolescents identified 499 same-sex reciprocated friendships that originated in the seventh grade (M = 13.18 years). Discrete-time survival analyses were conducted with Grade 7 peer, teacher, and self-reports of internalizing symptoms as predictors of friendship dissolution across Grades 8-12. Differences between friends in depressive symptoms, anxiety symptoms, and (for boys only) submissiveness predicted subsequent friendship dissolution. Individual levels of these variables did not predict friendship dissolution, even at extreme or clinical levels. The findings suggest that friendship instability arising from internalizing problems stems from dissimilarity between friends rather than the presence of psychopathological symptoms on the part of one friend.
C1 [Guimond, Fanny-Alexandra] Univ Ottawa, Ottawa, ON, Canada.
   [Laursen, Brett; Hartl, Amy C.] Florida Atlantic Univ, Boca Raton, FL 33431 USA.
   [Cillessen, Antonius H. N.] Radboud Univ Nijmegen, Nijmegen, Netherlands.
RP Guimond, FA (reprint author), Univ Ottawa, Sch Psychol, Fac Social Sci, 136 Jean Jacques Lussier,Vanier Hall, Ottawa, ON K1N 6N5, Canada.
EM fguimond@uottawa.ca
FU National Institute of Child Health and Human DevelopmentUnited States
   Department of Health & Human ServicesNational Institutes of Health (NIH)
   - USANIH Eunice Kennedy Shriver National Institute of Child Health &
   Human Development (NICHD) [HD068421]; National Science
   FoundationNational Science Foundation (NSF) [1248598, 0909733];
   University of Connecticut Research Foundation
FX The second author received support from the National Institute of Child
   Health and Human Development (HD068421) and the National Science
   Foundation (1248598 and 0909733). This research was supported by a grant
   from the University of Connecticut Research Foundation to the fourth
   author. We are grateful to the students, parents, teachers, and school
   administrators who made this research possible.
NR 55
TC 0
Z9 0
U1 1
U2 1
PU WILEY
PI HOBOKEN
PA 111 RIVER ST, HOBOKEN 07030-5774, NJ USA
SN 1050-8392
EI 1532-7795
J9 J RES ADOLESCENCE
JI J. Res. Adolesc.
PD DEC
PY 2019
VL 29
IS 4
BP 924
EP 937
DI 10.1111/jora.12432
PG 14
WC Family Studies; Psychology, Developmental
SC Family Studies; Psychology
GA JP9EP
UT WOS:000498560500010
PM 29984870
OA Bronze
DA 2020-02-07
ER

PT J
AU Miller-Slough, R
   Dunsmore, JC
AF Miller-Slough, Rachel
   Dunsmore, Julie C.
TI Longitudinal Patterns in Parent and Friend Emotion Socialization:
   Associations With Adolescent Emotion Regulation
SO JOURNAL OF RESEARCH ON ADOLESCENCE
LA English
DT Article
ID NEGATIVE EMOTIONS; MIDDLE CHILDHOOD; CO-RUMINATION; RESPONSES; LINKS;
   ANGER; PATHWAYS; CHILDREN; SADNESS; CONTEXT
AB Adolescents learn about emotions through interacting with parents and friends, though there is limited longitudinal research on this topic. This study examined longitudinal patterns in parent and friend emotion socialization and adolescent emotion regulation. Eighty-seven adolescents reported on parent and friend emotion socialization. Parents reported on adolescent emotion regulation. Parents' responses were stable over time and across gender. Friends of girls reciprocated negative emotions more and were less punitive over time, whereas friends of boys increased in comforting and decreased in neglect of negative emotions. Parents and friends evidenced unique effects on adolescent emotion regulation, and the effect of friend socialization responses differed for girls and boys. Future research should examine combinatory influences of multiple socializers on adolescent adjustment.
C1 [Miller-Slough, Rachel; Dunsmore, Julie C.] Virginia Tech, Blacksburg, VA USA.
RP Miller-Slough, R (reprint author), Virginia Tech, Psychol Dept, 109 Williams Hall, Blacksburg, VA 24060 USA.
EM rlm527@vt.edu
NR 39
TC 0
Z9 0
U1 4
U2 4
PU WILEY
PI HOBOKEN
PA 111 RIVER ST, HOBOKEN 07030-5774, NJ USA
SN 1050-8392
EI 1532-7795
J9 J RES ADOLESCENCE
JI J. Res. Adolesc.
PD DEC
PY 2019
VL 29
IS 4
BP 953
EP 966
DI 10.1111/jora.12434
PG 14
WC Family Studies; Psychology, Developmental
SC Family Studies; Psychology
GA JP9EP
UT WOS:000498560500012
PM 30058751
DA 2020-02-07
ER

PT J
AU Van Bommel, DMH
   Van der Giessen, D
   Van der Graaff, J
   Meeus, WHJ
   Branje, SJT
AF Van Bommel, Debbie M. H.
   Van der Giessen, Danielle
   Van der Graaff, Jolien
   Meeus, Wim H. J.
   Branje, Susan J. T.
TI Mother-Adolescent Conflict Interaction Sequences: The Role of Maternal
   Internalizing Problems
SO JOURNAL OF RESEARCH ON ADOLESCENCE
LA English
DT Article
ID PROBLEM-SOLVING INTERACTIONS; DYNAMIC-SYSTEMS; SEQUENTIAL-ANALYSIS;
   SOCIAL-INTERACTION; EMOTION REGULATION; CHILD INTERACTIONS; NEGATIVE
   AFFECT; FLEXIBILITY; TRANSMISSION; DYADS
AB Adaptive mother-adolescent conflict interactions are characterized by the ability to move from negative to positive emotions. The current micro-observational study investigated how mothers and adolescents make transitions between positive, neutral and negative emotions and whether these transitions depend on maternal internalizing problems. We used three annual waves of conflict interaction observations among 102 mother-adolescent dyads. Mothers were more likely than adolescents to initiate positivity after negativity whereas adolescents were more likely than mothers to reciprocate negativity. Mothers high and low in internalizing problems were equally likely to drive transitions toward positivity. Our study indicates that an active role of mothers in regulating negativity toward positivity is desirable because adolescents are likely to maintain dysfunctional interaction patterns of rigid negativity.
C1 [Van Bommel, Debbie M. H.; Van der Graaff, Jolien; Meeus, Wim H. J.; Branje, Susan J. T.] Univ Utrecht, Utrecht, Netherlands.
   [Van der Giessen, Danielle] Univ Amsterdam, Amsterdam, Netherlands.
   [Meeus, Wim H. J.] Tilburg Univ, Tilburg, Netherlands.
RP Branje, SJT (reprint author), Univ Utrecht, Res Ctr Adolescent Dev, Postbus 80140, NL-3508 TC Utrecht, Netherlands.
EM s.branje@uu.nl
FU Netherlands Organisation for Scientific ResearchNetherlands Organization
   for Scientific Research (NWO) [GB-MAGW 480-03-005, GB-MAGW 480-08-006,
   024.001.003]; Stichting Achmea Slachtoffer en Samenleving (SASS);
   Netherlands Organisation for Scientific ResearchNetherlands Organization
   for Scientific Research (NWO); Free University of Amsterdam; Utrecht
   University
FX Data of the RADAR study were used. RADAR has been financially supported
   by main grants from the Netherlands Organisation for Scientific Research
   (GB-MAGW 480-03-005, GB-MAGW 480-08-006), the Netherlands Organisation
   for Scientific Research to the Consortium Individual Development (CID;
   024.001.003), and Stichting Achmea Slachtoffer en Samenleving (SASS),
   and various other grants from the Netherlands Organisation for
   Scientific Research, the Free University of Amsterdam, and Utrecht
   University.
NR 67
TC 1
Z9 1
U1 1
U2 1
PU WILEY
PI HOBOKEN
PA 111 RIVER ST, HOBOKEN 07030-5774, NJ USA
SN 1050-8392
EI 1532-7795
J9 J RES ADOLESCENCE
JI J. Res. Adolesc.
PD DEC
PY 2019
VL 29
IS 4
BP 1001
EP 1018
DI 10.1111/jora.12441
PG 18
WC Family Studies; Psychology, Developmental
SC Family Studies; Psychology
GA JP9EP
UT WOS:000498560500015
PM 30063277
DA 2020-02-07
ER

PT J
AU Oppo, A
   Schweiger, M
   Ristallo, A
   Presti, G
   Pergolizzi, F
   Moderato, P
AF Oppo, Annalisa
   Schweiger, Marta
   Ristallo, Arianna
   Presti, Giovambattista
   Pergolizzi, Francesca
   Moderato, Paolo
TI Mindfulness Skills and Psychological Inflexibility: Two Useful Tools for
   a Clinical Assessment for Adolescents with Internalizing Behaviors
SO JOURNAL OF CHILD AND FAMILY STUDIES
LA English
DT Article
DE Mindfulness; Transdiagnostic assessment; Adolescence; Internalizing
   disorders; Acceptance and commitment therapy (ACT)
ID FUNCTIONAL DIMENSIONAL APPROACH; EXPERIENTIAL AVOIDANCE;
   SUBTHRESHOLD-DEPRESSION; COMMITMENT THERAPY; DISORDERS; ANXIETY;
   PSYCHOPATHOLOGY; ACCEPTANCE; CHILD; COMORBIDITY
AB ObjectivesTwo processes that have been largely studied in relation to psychological wellbeing during adolescence are mindfulness and psychological flexibility. Child and Adolescent Mindfulness Measure (CAMM) and Avoidance and Fusion Questionnaire for Youth (AFQ-Y) are specifically developed for children and adolescents and their items are built to assess specific processes. This study aims to identify cut-offs detecting adolescents with internalizing disorders, and describing specific behavioral repertoires within participants with high Psychological Inflexibility and poor Mindfulness Skills.MethodParticipants (N=1336), aged between 11 and 18, were recruited. Participants completed the Italian versions of CAMM, AFQ-Y, and Youth Self-Report (YSR). To determine the cut-offs for CAMM and AFQ-Y discriminating participants with internalizing disorders two receiver operating characteristic (ROC) analyses were performed. Furthermore, to identify homogeneous groups with specific behavioral repertoires two Classification Tree Analyses (CTA) were performed.ResultsThe cut-offs identified are 24 for the CAMM, and 11 for the AFQ-Y. The CTA showed that low Mindfulness Skills and Psychological Inflexibility share a specific feature: namely, depressive symptoms. However, social withdrawal seems to be associated only with low Mindfulness Skills, while somatic symptoms seems to be associated only with Psychological Inflexibility.ConclusionsThe potential uses of the CAMM and AFQ-Y in research and clinical practice are drawn. CAMM and AFQ-Y are short and simple measures that make them accessible in a school-based primary prevention setting.
C1 [Oppo, Annalisa] SFU, Milan, Italy.
   [Oppo, Annalisa; Schweiger, Marta; Ristallo, Arianna; Presti, Giovambattista; Pergolizzi, Francesca; Moderato, Paolo] Ist Europeo Studio Comportamento Umano IESCUM, Milan, Italy.
   [Presti, Giovambattista] Univ Kore, Enna, Italy.
   [Moderato, Paolo] Univ IULM, Milan, Italy.
RP Oppo, A (reprint author), SFU, Milan, Italy.; Oppo, A (reprint author), Ist Europeo Studio Comportamento Umano IESCUM, Milan, Italy.
EM Annalisa.Oppo@gmail.com
RI Presti, Giovambattista/O-7233-2015
OI Presti, Giovambattista/0000-0002-0891-4558
NR 74
TC 0
Z9 0
U1 7
U2 7
PU SPRINGER
PI NEW YORK
PA 233 SPRING ST, NEW YORK, NY 10013 USA
SN 1062-1024
EI 1573-2843
J9 J CHILD FAM STUD
JI J. Child Fam. Stud.
PD DEC
PY 2019
VL 28
IS 12
BP 3569
EP 3580
DI 10.1007/s10826-019-01539-w
PG 12
WC Family Studies; Psychology, Developmental; Psychiatry
SC Family Studies; Psychology; Psychiatry
GA JL2YI
UT WOS:000495397300030
DA 2020-02-07
ER

PT J
AU Chen, YX
   Li, RX
   Liu, XP
AF Chen, Yunxiang
   Li, Ruoxuan
   Liu, Xiangping
TI The relationships among parental psychological control/autonomy support,
   self-trouble, and internalizing problems across adolescent genders
SO SCANDINAVIAN JOURNAL OF PSYCHOLOGY
LA English
DT Article
DE parental psychological control; parental autonomy support; self-trouble;
   adolescents' internalizing problems; gender differences
ID AUTONOMY-SUPPORT; MEDIATING ROLE; DEPRESSIVE SYMPTOMS; INTERVENING ROLE;
   EARLY-CHILDHOOD; ADJUSTMENT; ATTACHMENT; BEHAVIORS; ANXIETY; ESTEEM
AB This study aimed to explore the relationships among early adolescents' perceived parental psychological control/autonomy support, self-trouble, and internalizing problems as well as the potential gender differences in these relationships. Multiple-group path analysis was performed on the data collected from 1,089 adolescents in Beijing junior high schools. Results revealed that parental psychological control (autonomy support) was associated with adolescents' more (fewer) internalizing problems, and self-trouble acted as a mediator in these two relationships. Moreover, only the indirect relationship between parental autonomy support and internalizing problems via self-trouble was moderated by gender, with girls showing a little stronger indirect effect than boys, and specifically, it was the relationship between autonomy support and self-trouble that existed gender differences, with girls showing higher coefficient than boys. The relationship between parental psychological control/autonomy support and early adolescents' internalizing problems was discussed with regard to self-trouble and gender differences.
C1 [Chen, Yunxiang; Li, Ruoxuan; Liu, Xiangping] Beijing Normal Univ, Natl Demonstrat Ctr Expt Psychol Educ, Fac Psychol, Beijing Key Lab Appl Expt Psychol, Beijing, Peoples R China.
   [Chen, Yunxiang; Liu, Xiangping] Beijing Normal Univ, Fac Psychol, Beijing, Peoples R China.
RP Liu, XP (reprint author), Beijing Normal Univ, Room 1512,Houzhu Bldg,19 Xinjiekouwai St, Beijing, Peoples R China.
EM xpliu599@163.com
FU National Social Science Foundation of China [14BSH082]; Beijing Happy
   Commonweal Foundation [0020344]; Social Sciences and Humanities from the
   Ministry of Education in China [13YJA190009]
NR 88
TC 0
Z9 0
U1 7
U2 7
PU WILEY
PI HOBOKEN
PA 111 RIVER ST, HOBOKEN 07030-5774, NJ USA
SN 0036-5564
EI 1467-9450
J9 SCAND J PSYCHOL
JI Scand. J. Psychol.
PD DEC
PY 2019
VL 60
IS 6
BP 539
EP 547
DI 10.1111/sjop.12573
PG 9
WC Psychology, Multidisciplinary
SC Psychology
GA JL5HH
UT WOS:000495560500005
PM 31483068
DA 2020-02-07
ER

PT J
AU Cooley, JL
   Ritschel, LA
   Frazer, AL
   Blossom, JB
AF Cooley, John L.
   Ritschel, Lorie A.
   Frazer, Andrew L.
   Blossom, Jennifer B.
TI The Influence of Internalizing Symptoms and Emotion Dysregulation on the
   Association Between Witnessed Community Violence and Aggression Among
   Urban Adolescents
SO CHILD PSYCHIATRY & HUMAN DEVELOPMENT
LA English
DT Article
DE Witnessed community violence; Anxiety symptoms; Depressive symptoms;
   Emotion dysregulation; Aggression; Adolescence
ID PEER VICTIMIZATION; CHILDHOOD AGGRESSION; BEHAVIOR PROBLEMS; PTSD
   SYMPTOMS; EXPOSURE; DEPRESSION; STRESS; RISK; PREVALENCE; CHILDREN
AB The current cross-sectional study examined whether internalizing (i.e. anxiety and depressive) symptoms and/or emotion dysregulation moderated the association between witnessed community violence and aggressive behavior. Participants were 180 predominantly African American adolescents (62% girls; M age = 15.87 years, SD = 1.19 years) from a high school located in an urban community in the United States. Approximately 95% of adolescents reported having witnessed at least one violent act during their lifetimes, with many endorsing repeated exposure to severe acts of community violence. Results indicated that emotion dysregulation exacerbated the association between witnessed community violence and aggression. A quadratic effect of anxiety symptoms also moderated this association, such that witnessed community violence was linked to aggression at low and high, but not moderate, levels of anxiety symptoms. In contrast, a quadratic effect of depressive symptoms was uniquely related to aggression, regardless of witnessed community violence. Directions for future research and implications for practice are reviewed.
C1 [Cooley, John L.] Univ Colorado Anschutz Med Campus, Dept Psychiat, Dev Psychobiol Res Grp, 1300 E 17th Pl,F546, Aurora, CO 80045 USA.
   [Ritschel, Lorie A.] Univ N Carolina, Dept Psychiat, Chapel Hill Sch Med, Chapel Hill, NC 27515 USA.
   [Frazer, Andrew L.] Univ Kansas, Clin Child Psychol Program, Lawrence, KS 66045 USA.
   [Blossom, Jennifer B.] Univ Washington, Sch Med, Dept Psychiat & Behav Sci, Seattle Childrens Hosp, Seattle, WA 98195 USA.
RP Cooley, JL (reprint author), Univ Colorado Anschutz Med Campus, Dept Psychiat, Dev Psychobiol Res Grp, 1300 E 17th Pl,F546, Aurora, CO 80045 USA.; Ritschel, LA (reprint author), Univ N Carolina, Dept Psychiat, Chapel Hill Sch Med, Chapel Hill, NC 27515 USA.; Frazer, AL (reprint author), Univ Kansas, Clin Child Psychol Program, Lawrence, KS 66045 USA.; Blossom, JB (reprint author), Univ Washington, Sch Med, Dept Psychiat & Behav Sci, Seattle Childrens Hosp, Seattle, WA 98195 USA.
EM john.cooley@ucdenver.edu; lorie_ritschel@med.unc.edu;
   afrazer.ccpp@gmail.com; jenblossom19@gmail.com
FU Emory Office of University-Community Partnerships; Brock Family
   Foundation; NIMHUnited States Department of Health & Human
   ServicesNational Institutes of Health (NIH) - USANIH National Institute
   of Mental Health (NIMH) [T32 MH015442]
FX This research was supported by a grant from the Emory Office of
   University-Community Partnerships and by the Brock Family Foundation.
   John Cooley was supported in part by a training fellowship from NIMH,
   T32 MH015442. The authors would like to thank all students, teachers,
   and school administrators who gave their time to participate in this
   study. We would also like to thank Dr. Margaret Anton for her thoughtful
   feedback on the manuscript. Finally, we are grateful to the many
   individuals involved with the Child and Adolescent Mood Program at the
   Emory University School of Medicine who assisted with this study.
NR 86
TC 0
Z9 0
U1 6
U2 6
PU SPRINGER
PI NEW YORK
PA 233 SPRING ST, NEW YORK, NY 10013 USA
SN 0009-398X
EI 1573-3327
J9 CHILD PSYCHIAT HUM D
JI Child Psychiat. Hum. Dev.
PD DEC
PY 2019
VL 50
IS 6
BP 883
EP 893
DI 10.1007/s10578-019-00890-9
PG 11
WC Psychology, Developmental; Pediatrics; Psychiatry
SC Psychology; Pediatrics; Psychiatry
GA JG7RS
UT WOS:000492273500001
PM 30989477
DA 2020-02-07
ER

PT J
AU Sfaerlea, A
   Dehning, S
   Keller, LK
   Schulte-Korne, G
AF Sfaerlea, Anca
   Dehning, Sandra
   Keller, Lena Katharina
   Schulte-Koerne, Gerd
TI Alexithymia predicts maladaptive but not adaptive emotion regulation
   strategies in adolescent girls with anorexia nervosa or depression
SO JOURNAL OF EATING DISORDERS
LA English
DT Article
DE Adolescence; Emotion regulation; Alexithymia; Anorexia nervosa; Major
   depression
ID EATING-DISORDERS; BULIMIA-NERVOSA; SYMPTOMS; CHILDREN; ANXIETY;
   DYSREGULATION; PREVALENCE; SELF; PSYCHOPATHOLOGY; CHILDHOOD
AB Background Among adolescent girls, anorexia nervosa (AN) and major depression (MD) are common and often comorbid mental health problems. Both disorders are characterised by difficulties in recognising and verbalising (alexithymia) as well as regulating one's emotions, but research in adolescent patients is scarce and little is known about the relation between alexithymia and difficulties in emotion regulation. The aims of this study were to investigate alexithymia and emotion regulation skills in adolescents with AN, adolescents with MD, and healthy adolescents, and to determine whether alexithymia functions as a predictor for emotion regulation skills. Methods Emotion regulation strategies, alexithymia, and depressive symptoms were assessed by questionnaire measures in 12-18 year old girls with AN (n = 26), girls with MD (n = 25), and healthy girls (n = 35). Groups were compared with respect to the these variables and multiple regression analyses were calculated separately for adaptive and maladaptive emotion regulation strategies in order to examine if alexithymia predicted emotion regulation over and above age and depressive symptoms. Results Girls with AN or MD both reported using adaptive emotion regulation strategies less frequently and maladaptive emotion regulation skills more frequently as well as higher levels of alexithymia compared to healthy girls. Alexithymia positively predicted maladaptive emotion regulation strategies, while depressive symptoms negatively predicted adaptive emotion regulation strategies. Conclusions The results suggest that different mechanisms may underlie the lack of adaptive and the surplus of maladaptive emotion regulation strategies in adolescent psychiatric patients.
C1 [Sfaerlea, Anca; Dehning, Sandra; Keller, Lena Katharina; Schulte-Koerne, Gerd] Ludwig Maximilians Univ Munchen, Univ Hosp, Dept Child & Adolescent Psychiat Psychosomat & Ps, Pettenkoferstr 8A, D-80336 Munich, Germany.
   [Keller, Lena Katharina] LMU, Inst Med Psychol, Fac Med, Munich, Germany.
RP Sfaerlea, A (reprint author), Ludwig Maximilians Univ Munchen, Univ Hosp, Dept Child & Adolescent Psychiat Psychosomat & Ps, Pettenkoferstr 8A, D-80336 Munich, Germany.
EM anca.sfaerlea@med.uni-muenchen.de
FU "Forderprogramm fur Forschung und Lehre" (FoFoLe) of the Medical Faculty
   of the LMU Munich [800/788]
FX The present study was supported by the "Forderprogramm fur Forschung und
   Lehre" (FoFoLe; Reg.-Nr. 800/788) of the Medical Faculty of the LMU
   Munich. The funder played no role in study design, data collection,
   analysis and interpretation of the data, or preparation of the
   manuscript.
NR 77
TC 0
Z9 0
U1 0
U2 0
PU BMC
PI LONDON
PA CAMPUS, 4 CRINAN ST, LONDON N1 9XW, ENGLAND
SN 2050-2974
J9 J EAT DISORD
JI J. Eat. Disord.
PD NOV 29
PY 2019
VL 7
IS 1
AR 41
DI 10.1186/s40337-019-0271-1
PG 9
WC Psychology, Clinical; Nutrition & Dietetics; Psychiatry
SC Psychology; Nutrition & Dietetics; Psychiatry
GA JR9YH
UT WOS:000499971200001
PM 31798880
OA DOAJ Gold, Green Published
DA 2020-02-07
ER

PT J
AU Egerton, GA
   Jenzer, T
   Blayney, JA
   Kimber, J
   Colder, CR
   Read, JP
AF Egerton, Gregory A.
   Jenzer, Tiffany
   Blayney, Jessica A.
   Kimber, Justin
   Colder, Craig R.
   Read, Jennifer P.
TI Distress-Related Internalizing Symptoms Interact With Externalizing
   Symptoms to Predict Alcohol Problems in an Inpatient Adolescent Sample
SO AMERICAN JOURNAL ON ADDICTIONS
LA English
DT Article; Early Access
ID LATENT VARIABLE INTERACTION; SUBSTANCE USE DISORDERS; PROBLEM BEHAVIOR;
   CONDUCT PROBLEMS; PROSPECTIVE ASSOCIATION; DEPRESSIVE SYMPTOMS;
   RISK-FACTORS; PSYCHOPATHOLOGY; DISINHIBITION; COOCCURRENCE
AB Background and Objectives Previous research has yielded equivocal findings regarding whether internalizing symptoms are risk factors for adolescent hazardous alcohol use (AU), specifically in the presence of externalizing symptoms. This may be due to the type of internalizing symptoms examined (ie, distress vs fear), and the use of primarily normative rather than clinical samples. Thus, we tested internalizing and externalizing symptom interactions as they relate to adolescent hazardous AU in a high-risk, clinical sample of adolescents. Methods Adolescents (N = 101; 66% female; M-age = 15) were recruited from an inpatient psychiatric unit and assessed for current symptoms. Hypotheses were tested by running a series of moderation models regressing hazardous AU on a set of internalizing symptoms (ie, depression, generalized anxiety disorder [GAD], social anxiety, separation anxiety, school avoidance, and panic), each interacting with externalizing symptoms. Results We observed significant interactions between several internalizing symptoms (depression, GAD, and panic symptoms) and externalizing symptoms predicting hazardous AU. These internalizing symptoms were unrelated to AU at low and average levels of externalizing symptoms, but were positively related to AU at high levels of externalizing symptoms. Discussion and Conclusions In this clinical sample, distress-related internalizing symptomatology was associated with risk for, and not protection against, hazardous AU, but only when accompanied by high externalizing symptoms. Scientific Significance Findings suggest that whether or not internalizing symptoms operate synergistically with externalizing symptoms to predict hazardous AU depends on the subdomain of internalizing symptoms (distress vs fear) and perhaps the type of sample (ie, clinical vs community). (Am J Addict 2019:00:00-00)
C1 [Egerton, Gregory A.; Jenzer, Tiffany; Blayney, Jessica A.; Colder, Craig R.; Read, Jennifer P.] SUNY Buffalo, Dept Psychol, Pk Hall,Room 386, Buffalo, NY 14260 USA.
   [Kimber, Justin] SUNY Albany, Dept Educ & Counseling Psychol, Albany, NY 12222 USA.
RP Egerton, GA (reprint author), SUNY Buffalo, Dept Psychol, Pk Hall,Room 386, Buffalo, NY 14260 USA.
EM gegerton@buffalo.edu
NR 35
TC 0
Z9 0
U1 0
U2 0
PU WILEY
PI HOBOKEN
PA 111 RIVER ST, HOBOKEN 07030-5774, NJ USA
SN 1055-0496
EI 1521-0391
J9 AM J ADDICTION
JI Am. J. Addict.
DI 10.1111/ajad.12980
EA NOV 2019
PG 8
WC Substance Abuse
SC Substance Abuse
GA JQ9TF
UT WOS:000499279200001
PM 31782592
DA 2020-02-07
ER

PT J
AU Turan, S
   Ozyurt, G
   Catli, G
   Ozturk, Y
   Abaci, A
   Akay, AP
AF Turan, Serkan
   Ozyurt, Gonca
   Catli, Gonul
   Ozturk, Yesim
   Abaci, Ayhan
   Akay, Aynur Pekcanlar
TI Social cognition and emotion regulation may be impaired in adolescents
   with obesity independent of the presence of binge eating disorder: a
   two-center study
SO PSYCHIATRY AND CLINICAL PSYCHOPHARMACOLOGY
LA English
DT Article
DE Adolescent; social cognition; binge eating disorder; emotion regulation;
   obesity; theory of mind
ID ASPERGER-SYNDROME; BULIMIA-NERVOSA; RECOGNITION; MIND; CHILDREN;
   SPECTRUM; VERSION; AUTISM; ADULTS; DIFFICULTIES
AB Background: Binge eating disorder (BED) and obesity in adolescents is associated with variations in social cognition and emotion regulation. The current study aimed to evaluate the Theory of Mind (ToM) abilities in adolescents with obesity with and without BED and to examine how they related to emotional and psychopathologic evaluations. Methods: One hundred twenty-eight adolescents comprising 32 non-BED adolescents with obesity, 32 adolescents with BED and obesity, and 64 healthy controls (HC) completed a battery of tests to analyze their social cognition and clinical psychopathologic profile. Results: Patients with BED and non-BED patients with obesity showed poorer performance in emotional regulation and social cognition tasks compared with normal-weight adolescents without BED. Various correlations were evident between depression, emotional regulation problems, and eating attitudes and patterns. Conclusions: Patients with BED and non-BED adolescents with obesity showed a decline in ToM tasks, independent of their clinical psychopathological profile. Consistent with other studies, this is the first study to assess both social cognition and emotion regulation skills in adolescents with BED and obesity.
C1 [Turan, Serkan] Odemis State Hosp, Dept Child & Adolescent Psychiat, TR-35750 Izmir, Turkey.
   [Ozyurt, Gonca] Izmir Katip Celebi Univ, Dept Children & Adolescents, Izmir, Turkey.
   [Catli, Gonul] Izmir Katip Celebi Univ, Fac Med, Dept Pediat Endocrinol, Izmir, Turkey.
   [Ozturk, Yesim] Dokuz Eylul Univ, Fac Med, Dept Pediat Gastroenterol, Izmir, Turkey.
   [Abaci, Ayhan] Dokuz Eylul Univ, Fac Med, Dept Pediat Endocrinol, Izmir, Turkey.
   [Akay, Aynur Pekcanlar] Dokuz Eylul Univ, Dept Child & Adolescent Psychiat, Med Fac, Izmir, Turkey.
RP Turan, S (reprint author), Odemis State Hosp, Dept Child & Adolescent Psychiat, TR-35750 Izmir, Turkey.
EM drserkanturan@icloud.com
RI Ozyurt, Gonca/A-7209-2019
OI Ozyurt, Gonca/0000-0002-0508-0594; Catli, Gonul/0000-0002-0488-6377;
   Abaci, Ayhan/0000-0002-1812-0321
NR 48
TC 0
Z9 0
U1 3
U2 3
PU TAYLOR & FRANCIS LTD
PI ABINGDON
PA 2-4 PARK SQUARE, MILTON PARK, ABINGDON OR14 4RN, OXON, ENGLAND
SN 2475-0573
EI 2475-0581
J9 PSYCHIAT CLIN PSYCH
JI Psychiatry Clin. Psychopharmacol.
PD OCT 2
PY 2019
VL 29
IS 4
BP 887
EP 894
DI 10.1080/24750573.2019.1693727
EA NOV 2019
PG 8
WC Pharmacology & Pharmacy; Psychiatry
SC Pharmacology & Pharmacy; Psychiatry
GA KC0PZ
UT WOS:000499069100001
OA DOAJ Gold
DA 2020-02-07
ER

PT J
AU Andre, QR
   Geeraert, BL
   Lebel, C
AF Andre, Quinn R.
   Geeraert, Bryce L.
   Lebel, Catherine
TI Brain structure and internalizing and externalizing behavior in
   typically developing children and adolescents
SO BRAIN STRUCTURE & FUNCTION
LA English
DT Article; Early Access
DE Structural magnetic resonance imaging; Diffusion tensor imaging (DTI);
   Mental health; Internalizing; Externalizing; Pediatric neuroimaging
ID DEFICIT HYPERACTIVITY DISORDER; WHITE-MATTER DEVELOPMENT; RIGHT ANTERIOR
   CINGULATE; DSM-IV DISORDERS; CORTICAL THICKNESS; MICROSTRUCTURAL
   MATURATION; ANXIOUS/DEPRESSED SYMPTOMS; ANTISOCIAL-BEHAVIOR; UNCINATE
   FASCICULUS; CONDUCT DISORDER
AB Mental health problems often emerge in adolescence and are associated with reduced gray matter thickness or volume in the prefrontal cortex (PFC) and limbic system and reduced fractional anisotropy (FA) and increased mean diffusivity (MD) of white matter linking these regions. However, few studies have investigated whether internalizing and externalizing behavior are associated with brain structure in children and adolescents without mental health disorders, which is important for understanding the progression of symptoms. 67 T1-weighted and diffusion tensor imaging datasets were obtained from 48 typically developing participants aged 6-16 years (37M/30F; 19 participants had two visits). Volume was calculated in the prefrontal and limbic structures, and diffusion parameters were assessed in limbic white matter. Linear mixed effects models were used to compute associations between brain structure and internalizing and externalizing behavior, assessed using the Behavioral Assessment System for Children (BASC-2) Parent Rating Scale. Internalizing behavior was positively associated with MD of the bilateral cingulum. Gender interactions were found in the cingulum, with stronger positive relationships between MD and internalizing behavior in females. Externalizing behavior was negatively associated with FA of the left cingulum, and the left uncinate fasciculus showed an age-behavior interaction. No relationships between behavior and brain volumes survived multiple comparison correction. These results show altered limbic white matter FA and MD related to sub-clinical internalizing and externalizing behavior and further our understanding of neurological markers that may underlie risk for future mental health disorders.
C1 [Andre, Quinn R.] Univ Calgary, Med Sci Grad Program, Calgary, AB, Canada.
   [Geeraert, Bryce L.] Univ Calgary, Biomed Engn Grad Program, Calgary, AB, Canada.
   [Lebel, Catherine] Univ Calgary, Dept Radiol, Calgary, AB, Canada.
   [Andre, Quinn R.; Geeraert, Bryce L.; Lebel, Catherine] Univ Calgary, Alberta Childrens Hosp, Res Inst, Calgary, AB, Canada.
   [Andre, Quinn R.; Geeraert, Bryce L.; Lebel, Catherine] Univ Calgary, Hotchkiss Brain Inst, Calgary, AB, Canada.
   [Lebel, Catherine] Alberta Childrens Prov Gen Hosp, 28 Oki Dr NW, Calgary, AB T3B 6A8, Canada.
RP Lebel, C (reprint author), Univ Calgary, Dept Radiol, Calgary, AB, Canada.; Lebel, C (reprint author), Univ Calgary, Alberta Childrens Hosp, Res Inst, Calgary, AB, Canada.; Lebel, C (reprint author), Univ Calgary, Hotchkiss Brain Inst, Calgary, AB, Canada.; Lebel, C (reprint author), Alberta Childrens Prov Gen Hosp, 28 Oki Dr NW, Calgary, AB T3B 6A8, Canada.
EM clebel@ucalgary.ca
RI Lebel, Catherine/B-4298-2015
OI Lebel, Catherine/0000-0002-0344-4032
FU Natural Sciences and Engineering Research Council (NSERC)Natural
   Sciences and Engineering Research Council of Canada; NSERC CREATE
   International and Industrial Imaging Training (I3T) Program; Alberta
   Children's Hospital Research Institute (ACHRI) Graduate Scholarship;
   Queen Elizabeth II Graduate Scholarship
FX This work was supported by the Natural Sciences and Engineering Research
   Council (NSERC) (CL), NSERC CREATE International and Industrial Imaging
   Training (I3T) Program, Queen Elizabeth II Graduate Scholarship, and
   Alberta Children's Hospital Research Institute (ACHRI) Graduate
   Scholarship (QA).
NR 75
TC 0
Z9 0
U1 2
U2 2
PU SPRINGER HEIDELBERG
PI HEIDELBERG
PA TIERGARTENSTRASSE 17, D-69121 HEIDELBERG, GERMANY
SN 1863-2653
EI 1863-2661
J9 BRAIN STRUCT FUNCT
JI Brain Struct. Funct.
DI 10.1007/s00429-019-01973-y
EA NOV 2019
PG 10
WC Anatomy & Morphology; Neurosciences
SC Anatomy & Morphology; Neurosciences & Neurology
GA JL2YA
UT WOS:000495396500003
PM 31701264
DA 2020-02-07
ER

PT J
AU Trent, ES
   Viana, AG
   Raines, EM
   Woodward, EC
   Zvolensky, MJ
   Candelari, AE
AF Trent, Erika S.
   Viana, Andres G.
   Raines, Elizabeth M.
   Woodward, Emma C.
   Zvolensky, Michael J.
   Candelari, Abigail E.
TI Exposure to Parental Threatening Behaviors and Internalizing
   Psychopathology in a Trauma-Exposed Inpatient Adolescent Sample The Role
   of Difficulties With Goal-Directed Behaviors
SO JOURNAL OF NERVOUS AND MENTAL DISEASE
LA English
DT Article
DE Parenting; PTSD; depression; anxiety; emotion regulation; children
ID DELIBERATE SELF-HARM; EMOTION-REGULATION; GENERALIZED ANXIETY;
   CHILD-ABUSE; MEDIATING ROLE; DEPRESSION; DISORDERS; RELIABILITY;
   STRATEGIES; INVENTORY
AB Parental threatening behaviors have emerged as a subset of negative parental behaviors strongly related to internalizing symptoms among youth, yet the underlying mechanisms in this association have remained unexplored. The current investigation examined the role of difficulties engaging in goal-directed behavior while emotionally distressed in the association between exposure to maternal threatening behaviors and internalizing symptoms among trauma-exposed inpatient psychiatric youth. Participants (N = 50; mean [SD] age, 15.1 [0.51] years; age range, 12-17 years) completed measures of emotion dysregulation, exposure to maternal threatening behaviors, depression, anxiety, and posttraumatic stress disorder symptoms, as well as trauma-related functional impairment. Results revealed that inability to engage in goal-directed behavior while distressed significantly explained associations between exposure to maternal threatening behaviors and each of the three symptom classes, but not the association between exposure to maternal threatening behaviors and trauma-related functional impairment. These novel findings underscore the need for interventions that target the capacity for goal-directed behavior in the context of emotional distress, especially among trauma-exposed youth who have experienced parental threatening behaviors.
C1 [Trent, Erika S.; Viana, Andres G.; Raines, Elizabeth M.; Woodward, Emma C.; Zvolensky, Michael J.; Candelari, Abigail E.] Univ Houston, Dept Psychol, Houston, TX USA.
   [Viana, Andres G.] Univ Houston, Texas Inst Measurement Evaluat & Stat, Houston, TX USA.
   [Zvolensky, Michael J.] Univ Texas MD Anderson Canc Ctr, Dept Behav Sci, Houston, TX 77030 USA.
RP Viana, AG (reprint author), Univ Houston, Dept Psychol, Child Temperament Thoughts & Emot Lab, Hlth & Biomed Sci Bldg,Room 373, Houston, TX 77204 USA.
EM agviana@uh.edu
OI Candelari, Abigail/0000-0002-3025-3661
NR 74
TC 0
Z9 0
U1 0
U2 0
PU LIPPINCOTT WILLIAMS & WILKINS
PI PHILADELPHIA
PA TWO COMMERCE SQ, 2001 MARKET ST, PHILADELPHIA, PA 19103 USA
SN 0022-3018
EI 1539-736X
J9 J NERV MENT DIS
JI J. Nerv. Ment. Dis.
PD NOV
PY 2019
VL 207
IS 11
BP 969
EP 976
DI 10.1097/NMD.0000000000001058
PG 8
WC Clinical Neurology; Psychiatry
SC Neurosciences & Neurology; Psychiatry
GA JZ1QI
UT WOS:000504878900010
PM 31503185
DA 2020-02-07
ER

PT J
AU Davalos-Picazo, G
   Nunez-Partido, JP
   Vazquez-Colunga, JC
   Colunga-Rodriguez, C
   Angel-Gonzalez, M
   Pedroza-Cabrera, FJ
   Mercado, A
   Vazquez-Juarez, CL
   Gomez-Perez, MA
AF Davalos-Picazo, Gabriel
   Pedro Nunez-Partido, Juan
   Cesar Vazquez-Colunga, Julio
   Colunga-Rodriguez, Cecilia
   Angel-Gonzalez, Mario
   Javier Pedroza-Cabrera, Francisco
   Mercado, Alfonso
   Liliana Vazquez-Juarez, Claudia
   Angela Gomez-Perez, Maria
TI EFFECT OF SYSTEMIC FAMILY THERAPY ON INTERNALIZING AND EXTERNALIZING
   SYMPTOMS IN ADOLESCENTS
SO REVISTA ARGENTINA DE CLINICA PSICOLOGICA
LA Spanish
DT Article
DE Efficacy; systemic family therapy; adolescents; internalizing and
   externalizing symptomatology
ID MENTAL-HEALTH INTERVENTIONS; CHILDREN; PERCEPTIONS; MANAGEMENT;
   FRAMEWORKS; DISORDERS; TEACHERS; EFFICACY; SCHOOLS; INCOME
AB This article aims to verify the effect of systemic family therapy on the symptomatology of internalizing and externalizing factors in adolescents. The sample was of 109 adolescents, of which 56% were men and 54% women, with a mean age of 15.1 years. Systemic family therapy, under the conditions in which it has been applied, has had a statistically significant and clinically relevant effect. The success rate attributable to treatment was 46% in the Internalizing factor, 43% in Outsourcer, 60% in Somatic Complaints, 43% in Anxiety/Depression and 55% in Aggressive Behavior. These results contribute to the need to align this type of health intervention with the school environment in adolescents.
C1 [Davalos-Picazo, Gabriel] Univ CEU San Pablo, Madrid, Spain.
   [Pedro Nunez-Partido, Juan] Univ Pontificia Comillas, Madrid, Spain.
   [Cesar Vazquez-Colunga, Julio; Colunga-Rodriguez, Cecilia; Angel-Gonzalez, Mario; Liliana Vazquez-Juarez, Claudia; Angela Gomez-Perez, Maria] Univ Guadalajara, Guadalajara, Jalisco, Mexico.
   [Colunga-Rodriguez, Cecilia] Inst Mexicano Seguro Social, Hosp Pediat, Huejucar, Jalisco, Mexico.
   [Javier Pedroza-Cabrera, Francisco] Univ Autonoma Aguascalientes, Aguascalientes, Aguascalientes, Mexico.
   [Mercado, Alfonso] Univ Texas Rio Grande Valley, Edinburg, TX USA.
   [Liliana Vazquez-Juarez, Claudia] Escuela Normal Super Jalisco, Secretaria Educ Publ, Guadalajara, Jalisco, Mexico.
RP Vazquez-Colunga, JC (reprint author), Univ Guadalajara, Guadalajara, Jalisco, Mexico.
EM julio.vcolunga@academicos.udg.mx
NR 81
TC 0
Z9 0
U1 0
U2 0
PU FUNDACION AIGLE
PI BUENOS AIRES
PA VIRREY OLAGUER FELIU 2679, BUENOS AIRES, 00000, ARGENTINA
SN 0327-6716
J9 REV ARGENT CLIN PSIC
JI Rev. Argent. Clin. Psicol.
PD NOV
PY 2019
VL 28
IS 4
BP 429
EP 438
DI 10.24205/03276716.2019.1124
PG 10
WC Psychology, Clinical; Psychology
SC Psychology
GA JW1VH
UT WOS:000502847000011
OA Bronze
DA 2020-02-07
ER

PT J
AU Zyla, HO
   Peets, K
   Hodges, EVE
AF Zyla, Heather O.
   Peets, Katlin
   Hodges, Ernest V. E.
TI Parenting correlates of victimization depend on adolescents'
   internalizing behavior
SO JOURNAL OF APPLIED DEVELOPMENTAL PSYCHOLOGY
LA English
DT Article
DE Internalizing; Parenting; Peer victimization; Person-environment
   interactions; Adolescence; Differential susceptibility
ID PEER VICTIMIZATION; CHILD; ASSOCIATIONS; RISK; SENSITIVITY; TEMPERAMENT;
   RELATEDNESS; VALIDITY; AUTONOMY; MOTHER
AB Guided by theory stressing person-environment interactions, we tested whether parenting correlates of peer victimization would be stronger for adolescents with internalizing difficulties than those without. Participants (N = 362, 56.4% girls, M age = 16.11, 56% Latino) in the 9th to 11th grades responded to questionnaires about their parents' behavior and nominated their peers on items tapping internalizing behaviors and victimization experiences. Both positive (i.e., warmth) and negative dimensions of parenting (overprotectiveness, threat of rejection, coercion) were more strongly associated with victimization at high levels of internalizing and minimized at low levels of internalizing. Girls and older adolescents with internalizing were particularly sensitive to overprotectiveness. Adolescents became increasingly sensitive to coercion as they got older. Discussion addresses individuals' differential susceptibility which may elucidate why some adolescents might be more affected than others by what parents do.
C1 [Zyla, Heather O.; Peets, Katlin; Hodges, Ernest V. E.] St Johns Univ, Jamaica, NY 11439 USA.
RP Hodges, EVE (reprint author), St Johns Univ, Dept Psychol, 8000 Utopia Pkwy, Jamaica, NY 11439 USA.
EM hodgese@stjohns.edu
NR 31
TC 0
Z9 0
U1 2
U2 2
PU ELSEVIER SCIENCE INC
PI NEW YORK
PA STE 800, 230 PARK AVE, NEW YORK, NY 10169 USA
SN 0193-3973
EI 1873-7900
J9 J APPL DEV PSYCHOL
JI J. Appl. Dev. Psychol.
PD NOV-DEC
PY 2019
VL 65
AR UNSP 101062
DI 10.1016/j.appdev.2019.101062
PG 8
WC Psychology, Developmental
SC Psychology
GA JS0XQ
UT WOS:000500038200003
DA 2020-02-07
ER

PT J
AU Chung, YS
   Poppe, A
   Novotny, S
   Epperson, CN
   Kober, H
   Granger, DA
   Blumberg, HP
   Ochsner, K
   Gross, JJ
   Pearlson, G
   Stevens, MC
AF Chung, Yu Sun
   Poppe, Andrew
   Novotny, Stephanie
   Epperson, C. Neill
   Kober, Hedy
   Granger, Douglas A.
   Blumberg, Hilary P.
   Ochsner, Kevin
   Gross, James J.
   Pearlson, Godfrey
   Stevens, Michael C.
TI A preliminary study of association between adolescent estradiol level
   and dorsolateral prefrontal cortex activity during emotion regulation
SO PSYCHONEUROENDOCRINOLOGY
LA English
DT Article
DE Emotion regulation; Reappraisal; Ovarian hormones; FMRI
ID MENSTRUAL-CYCLE PHASE; BRAIN ACTIVATION; WORKING-MEMORY; ESTROGEN;
   PROGESTERONE; CONNECTIVITY; RELIABILITY; DISORDERS; VALIDITY; BEHAVIOR
AB Non-human primate models have been useful in clarifying estradiol's role in cognitive processing. These animal studies indicate estradiol impacts cognitive processes supported by regions within dorsolateral prefrontal cortex (DLPFC). Although human functional neuroimaging studies have begun to find similar relationships between estradiol in women for some forms of 'cold' cognitive control, to date no studies have examined the relationship between estradiol and DLPFC function in the context of active attempts to regulate one's emotions. Here, we asked whether peripheral 17-beta estradiol levels in adolescent girls in different pubertal developmental stages (age = 14.9 years +/- 1.74) were related to engagement of DLPFC regions during the use of a cognitive strategy for regulating emotion known as reappraisal using functional Magnetic Resonance Imaging. Findings indicated that higher estradiol levels predicted greater DLPFC activity during the down-regulation of negative emotion using reappraisal. This is the first report of an association between estradiol level and DLPFC activity during cognitive reappraisal of negative emotion. The study suggests a possibility that estradiol might positively contribute to regulatory function of a cortical system important for emotional experiences.
C1 [Chung, Yu Sun; Poppe, Andrew; Novotny, Stephanie; Pearlson, Godfrey; Stevens, Michael C.] Olin Neuropsychiat Res Ctr, 200 Retreat Ave,Whitehall Bldg Inst Living, Hartford, CT 06106 USA.
   [Epperson, C. Neill] Univ Colorado, Dept Psychiat, Sch Med, Aurora, CO USA.
   [Kober, Hedy; Blumberg, Hilary P.; Pearlson, Godfrey; Stevens, Michael C.] Yale Univ, Dept Psychiat, New Haven, CT 06520 USA.
   [Granger, Douglas A.] Univ Calif Irvine, Inst Interdisciplinary Salivary Biosci Res, Irvine, CA USA.
   [Granger, Douglas A.] Johns Hopkins Univ, Bloomberg Sch Publ Hlth, Sch Med, Baltimore, MD USA.
   [Granger, Douglas A.] Johns Hopkins Univ, Sch Nursing, Baltimore, MD USA.
   [Ochsner, Kevin] Columbia Univ, Dept Psychol, New York, NY 10027 USA.
   [Gross, James J.] Stanford Univ, Dept Psychol, Stanford, CA USA.
   [Chung, Yu Sun] Duke Univ, Dept Psychol & Neurosci, Durham, NC 27706 USA.
RP Chung, YS (reprint author), Olin Neuropsychiat Res Ctr, 200 Retreat Ave,Whitehall Bldg Inst Living, Hartford, CT 06106 USA.; Chung, YS (reprint author), Duke Univ, Dept Psychol & Neurosci, Durham, NC 27706 USA.
EM yusun.chung@duke.edu
FU National Institute of Mental HealthUnited States Department of Health &
   Human ServicesNational Institutes of Health (NIH) - USANIH National
   Institute of Mental Health (NIMH) [RO1 MH102854]
FX This study was funded by National Institute of Mental Health grant RO1
   MH102854.
NR 48
TC 0
Z9 0
U1 2
U2 2
PU PERGAMON-ELSEVIER SCIENCE LTD
PI OXFORD
PA THE BOULEVARD, LANGFORD LANE, KIDLINGTON, OXFORD OX5 1GB, ENGLAND
SN 0306-4530
J9 PSYCHONEUROENDOCRINO
JI Psychoneuroendocrinology
PD NOV
PY 2019
VL 109
AR 104398
DI 10.1016/j.psyneuen.2019.104398
PG 7
WC Endocrinology & Metabolism; Neurosciences; Psychiatry
SC Endocrinology & Metabolism; Neurosciences & Neurology; Psychiatry
GA JP5VE
UT WOS:000498331200016
PM 31394491
DA 2020-02-07
ER

PT J
AU Raschle, NM
   Fehlbaum, LV
   Menks, WM
   Martinelli, A
   Pratzlich, M
   Bernhard, A
   Ackermann, K
   Freitag, C
   De Brito, S
   Fairchild, G
   Stadler, C
AF Raschle, Nora Maria
   Fehlbaum, Lynn Valerie
   Menks, Willeke Martine
   Martinelli, Anne
   Praetzlich, Martin
   Bernhard, Anka
   Ackermann, Katharina
   Freitag, Christine
   De Brito, Stephane
   Fairchild, Graeme
   Stadler, Christina
TI Atypical Dorsolateral Prefrontal Activity in Female Adolescents With
   Conduct Disorder During Effortful Emotion Regulation
SO BIOLOGICAL PSYCHIATRY-COGNITIVE NEUROSCIENCE AND NEUROIMAGING
LA English
DT Article
DE Conduct disorder; Dorsolateral prefrontal cortex; Emotion processing;
   Emotion regulation; Female adolescents; fMRI
ID CALLOUS-UNEMOTIONAL TRAITS; OPPOSITIONAL DEFIANT DISORDER; DEVELOPMENTAL
   PATHWAYS; COGNITIVE REGULATION; AMYGDALA RESPONSE; NEURAL RESPONSES;
   NEGATIVE AFFECT; CHILDREN; FMRI; BEHAVIOR
AB BACKGROUND: Conduct disorder (CD), which is characterized by severe aggressive and antisocial behavior, is linked to emotion processing and regulation deficits. However, the neural correlates of emotion regulation are yet to be investigated in adolescents with CD. Furthermore, it remains unclear whether CD is associated with deficits in emotional reactivity, emotion regulation, or both.
   METHODS: We used functional magnetic resonance imaging to study effortful emotion regulation by cognitive reappraisal in 59 female adolescents 15 to 18 years of age (30 with a CD diagnosis and 29 typically developing (TD) control adolescents).
   RESULTS: Behaviorally, in-scanner self-report ratings confirmed successful emotion regulation within each group individually but significant group differences in emotional reactivity and reappraisal success when comparing the groups (CD < TD). Functional magnetic resonance imaging results revealed significantly lower activation in left dorsolateral prefrontal cortex and angular gyrus in CD compared with TD adolescents during emotion regulation, but no group differences for emotional reactivity. Furthermore, connectivity between left dorsolateral prefrontal cortex and the bilateral putamen, right prefrontal cortex, and amygdala was reduced in CD compared with TD adolescents during reappraisal. Callous-unemotional traits were unrelated to neural activation, but these traits correlated negatively with behavioral reports of emotional reactivity.
   CONCLUSIONS: Our results demonstrate reduced prefrontal brain activity and functional connectivity during effortful emotion regulation in female adolescents with CD. This sheds light on the neural basis of the behavioral deficits that have been reported previously. Future studies should investigate whether cognitive interventions are effective in enhancing emotion-regulation abilities and/or normalizing prefrontal and temporoparietal activity in female adolescents with CD.
C1 [Raschle, Nora Maria; Fehlbaum, Lynn Valerie] Univ Zurich, Jacobs Ctr Prod Youth Dev, Andreasstr 55, CH-8050 Zurich, Switzerland.
   [Raschle, Nora Maria; Fehlbaum, Lynn Valerie; Menks, Willeke Martine; Praetzlich, Martin; Stadler, Christina] Univ Basel, Psychiat Univ Hosp, Dept Child & Adolescent Psychiat, Basel, Switzerland.
   [Menks, Willeke Martine] Radboud Univ Nijmegen, Donders Inst Brain Cognit & Behav, Nijmegen, Netherlands.
   [Martinelli, Anne; Bernhard, Anka; Ackermann, Katharina; Freitag, Christine] Goethe Univ, Univ Hosp Frankfurt, Dept Child & Adolescent Psychiat, Psychosomat & Psychotherapy, Frankfurt, Germany.
   [De Brito, Stephane] Univ Birmingham, Ctr Human Brain Hlth, Sch Psychol, Birmingham, W Midlands, England.
   [Fairchild, Graeme] Univ Bath, Dept Psychol, Bath, Avon, England.
RP Raschle, NM (reprint author), Univ Zurich, Jacobs Ctr Prod Youth Dev, Andreasstr 55, CH-8050 Zurich, Switzerland.
EM nora.raschle@jacobscenter.uzh.ch
OI Stadler, Christina/0000-0003-2178-0635
FU European Commission under the 7th Framework Health ProgrammeEuropean
   Union (EU) [602407]; Jacobs Foundation [2016 1217 13]; University
   Hospital of Basel; Medical Research CouncilMedical Research Council UK
   (MRC) [MR/K022474/1]; Swiss National Science FoundationSwiss National
   Science Foundation (SNSF) [105314M_150282]
FX This study was funded by the European Commission under the 7th Framework
   Health Programme (Grant No. 602407). This work was supported by the
   Jacobs Foundation (Grant No. 2016 1217 13 [to NMR]) and the University
   Hospital of Basel (Junior Researchers Research Fund [to NMR]).
   Additional funding was provided by The Medical Research Council (Grant
   No. MR/K022474/1 [to GF]) and by the Swiss National Science Foundation
   (Grant No. 105314M_150282 [to CS]).
NR 74
TC 1
Z9 1
U1 1
U2 1
PU ELSEVIER
PI AMSTERDAM
PA RADARWEG 29, 1043 NX AMSTERDAM, NETHERLANDS
SN 2451-9022
EI 2451-9030
J9 BIOL PSYCHIAT-COGN N
JI Biol. Psychiat.-Cogn. Neurosci. Neuroimag.
PD NOV
PY 2019
VL 4
IS 11
BP 984
EP 994
DI 10.1016/j.bpsc.2019.05.003
PG 11
WC Neurosciences
SC Neurosciences & Neurology
GA JJ8UN
UT WOS:000494427300008
PM 31311717
OA Green Published, Green Accepted, Other Gold
DA 2020-02-07
ER

PT J
AU Pengpid, S
   Peltzer, K
AF Pengpid, Supa
   Peltzer, Karl
TI Bullying victimization and externalizing and internalizing symptoms
   among in-school adolescents from five ASEAN countries
SO CHILDREN AND YOUTH SERVICES REVIEW
LA English
DT Article
DE Bullying victimization; Substance use; Interpersonal violence; Hygiene;
   Psychological distress; Adolescents; Southeast Asia
ID ASSOCIATION; HEALTH; STUDENTS; RISK; BEHAVIOR; PATHWAYS; OUTCOMES; YOUTH
AB The study aimed to assess the relationship between bullying victimization and adverse health or psychosocial problems among in-school adolescents from five Southeast Asian countries. The sample consisted of 33,184 school-going children, mean age 14.6 years (SD = 1.7), from Indonesia, Laos, Philippines, Thailand and Timor-Leste that took part in the cross-sectional "Global School-based Student Health Survey" (GSHS) in 2015. Results indicate 18.6% of the students reported infrequent (1-2 days/month) and 12.0% frequent (3-30 days/month) past-month bullying victimization. Among different types of bullying victimization, the most prevalent was psychological (13.5%), followed by other (5.6%), physical (3.6%) and social (1.3%). In adjusted Poisson regression analysis, bullying victimization is associated with tobacco, alcohol and drug use, physically attacked, in physical fight, injury, truancy and poor hand hygiene behaviour, anxiety, loneliness, suicidal ideation, suicide attempt, no close friends, sedentary behaviour, underweight and overweight or obesity. This study extends previous findings from mainly high-income countries on the relationship between bullying victimization and a large number of adverse outcomes in adolescents in Southeast Asia.
C1 [Pengpid, Supa] Mahidol Univ, ASEAN Inst Hlth Dev, Phutthamonthon, Nakhon Pathom, Thailand.
   [Peltzer, Karl] Ton Duc Thang Univ, Dept Management Sci & Technol Dev, Ho Chi Minh City, Vietnam.
   [Pengpid, Supa] Univ Limpopo, Dept Res Adm & Dev, Turfloop, South Africa.
   [Peltzer, Karl] Ton Duc Thong Univ, Fac Pharm, Ho Chi Minh City, Vietnam.
RP Peltzer, K (reprint author), Ton Duc Thang Univ, Ho Chi Minh City, Vietnam.
EM karl.peltzer@tdtu.edu.vn
NR 39
TC 0
Z9 0
U1 11
U2 11
PU PERGAMON-ELSEVIER SCIENCE LTD
PI OXFORD
PA THE BOULEVARD, LANGFORD LANE, KIDLINGTON, OXFORD OX5 1GB, ENGLAND
SN 0190-7409
EI 1873-7765
J9 CHILD YOUTH SERV REV
JI Child. Youth Serv. Rev.
PD NOV
PY 2019
VL 106
AR 104473
DI 10.1016/j.childyouth.2019.104473
PG 7
WC Family Studies; Social Work
SC Family Studies; Social Work
GA JI1JP
UT WOS:000493222000009
DA 2020-02-07
ER

PT J
AU Kokkinos, CM
   Algiovanoglou, I
   Voulgaridou, I
AF Kokkinos, Constantinos M.
   Algiovanoglou, Ioanna
   Voulgaridou, Ioanna
TI Emotion Regulation and Relational Aggression in Adolescents: Parental
   Attachment as Moderator
SO JOURNAL OF CHILD AND FAMILY STUDIES
LA English
DT Article
DE Relational aggression; Proactive; Reactive; Emotion regulation;
   Attachment; Adolescents
ID CALLOUS-UNEMOTIONAL TRAITS; FATHER-CHILD RELATIONSHIP;
   GENDER-DIFFERENCES; MIDDLE CHILDHOOD; EXTERNALIZING BEHAVIOR;
   INDIVIDUAL-DIFFERENCES; DEPRESSIVE SYMPTOMS; REACTIVE AGGRESSION; MORAL
   DISENGAGEMENT; PHYSICAL AGGRESSION
AB Objectives This study explores the relations between the functional subtypes of relational aggression (proactive and reactive) and difficulties with emotion regulation (cognitive reappraisal, expressive suppression). Further, it examines the moderating role of parental attachment including parental availability and dependency in these associations. Based on previous research, it was expected that difficulties in emotion regulation strategies would be associated with reactive but not with proactive relational aggression, and these links would be moderated by self-reported attachment quality to both parents. Methods Participants of the study were 518 Greek junior high school students (50% girls), aged between 12 t omicron 16 (M = 13.66, SD = 1.13) who completed a self-report questionnaire. Results The results showed that expressive suppression holds a positive association only with reactive but not with proactive relational aggression, while low maternal attachment security was linked to both proactive and reactive relational aggression. Moderation analyses also revealed that at low levels of perceived dependency on father the expressive suppression was negatively associated with student's engagement in proactive relational aggression. The findings also evidenced that gender differentiates adolescents' self-reported engagement in proactive RA and perceived dependency on father for males as well as cognitive reappraisal for females. Conclusions The importance of exploring interpersonal factors along with individual traits in the interpretation of relational aggression is discussed.
C1 [Kokkinos, Constantinos M.; Algiovanoglou, Ioanna; Voulgaridou, Ioanna] Democritus Univ Thrace, Sch Educ Sci, Dept Primary Educ, GR-68131 Alexandroupolis, Greece.
RP Kokkinos, CM (reprint author), Democritus Univ Thrace, Sch Educ Sci, Dept Primary Educ, GR-68131 Alexandroupolis, Greece.
EM kkokkino@eled.duth.gr
OI Kokkinos, Constantinos/0000-0002-8303-3769
NR 137
TC 0
Z9 0
U1 10
U2 10
PU SPRINGER
PI NEW YORK
PA 233 SPRING ST, NEW YORK, NY 10013 USA
SN 1062-1024
EI 1573-2843
J9 J CHILD FAM STUD
JI J. Child Fam. Stud.
PD NOV
PY 2019
VL 28
IS 11
BP 3146
EP 3160
DI 10.1007/s10826-019-01491-9
PG 15
WC Family Studies; Psychology, Developmental; Psychiatry
SC Family Studies; Psychology; Psychiatry
GA JD9OL
UT WOS:000490317200019
DA 2020-02-07
ER

PT J
AU Wang, FL
   Feldman, JS
   Lemery-Chalfant, K
   Wilson, MN
   Shaw, DS
AF Wang, Frances L.
   Feldman, Julia S.
   Lemery-Chalfant, Kathryn
   Wilson, Melvin N.
   Shaw, Daniel S.
TI Family-Based Prevention of Adolescents' Co-Occurring
   Internalizing/Externalizing Problems Through Early Childhood Parent
   Factors
SO JOURNAL OF CONSULTING AND CLINICAL PSYCHOLOGY
LA English
DT Article
DE family check-up; co-occurrence; adolescence; maternal depression;
   positive behavior support
ID CHECK-UP; EXTERNALIZING PROBLEMS; MATERNAL DEPRESSION; PROBLEM BEHAVIOR;
   EMOTIONAL-PROBLEMS; AGE; INTERVENTION; CHILDREN; PSYCHOPATHOLOGY;
   IMPROVEMENTS
AB Objective: We evaluated whether initiating the Family Check-Up (FCU) during early childhood prevented a severe form of psychopathology in adolescence-co-occurring internalizing and externalizing problems-and whether effects operated indirectly through early childhood maternal depression and parents' positive behavior support. Method: Participants were drawn from a randomized controlled trial of the FCU (50.2% FCU; 49.5% girls; 46.6% Caucasian, and 27.6% Black; 13.4% Hispanic/Latino). At Ages 2 and 3, mothers self-reported depression, and primary caregivers' (PCs') positive behavior support was coded by trained observers. PCs, alternate caregivers (ACs), and teachers reported on 14-year-olds' problem behaviors. Latent profile analyses (LPAs) identified problem behavior groups for each reporter. which were outcomes in multinomial logistic regressions (PC, n = 672; AC, n = 652; teacher, n = 667). Results: LPAs identified a low-problem, internalizing-only, externalizing-only, and co-occurringproblem group for each reporter. For PC- and AC-reported outcomes, the FCU predicted a lower likelihood that adolescents belonged to the co-occurring group relative to the low-problem, externalizingonly (p < .05), and internalizing-only (p < .05 for PC, p < 0.10 for AC) groups; these effects operated through maternal depression (p < .05). For teacher-reported outcomes, the FCU predicted a lower likelihood that adolescents belonged to the co-occurring group relative to the low-problem, internalizingonly, and externalizing-only (p < 0.05) groups; effects operated through positive behavior support (p < 0.05). Conclusions: Early delivery of the FCU indirectly prevented adolescents' co-occurring internalizing/externalizing problems in both home and school contexts by improving the quality of the early home environment.
C1 [Wang, Frances L.] Univ Pittsburgh, Dept Psychiat, 3811 Ohara St, Pittsburgh, PA 15213 USA.
   [Feldman, Julia S.; Shaw, Daniel S.] Univ Pittsburgh, Dept Psychol, Pittsburgh, PA 15213 USA.
   [Lemery-Chalfant, Kathryn] Arizona State Univ, Dept Psychol, Tempe, AZ 85287 USA.
   [Wilson, Melvin N.] Univ Virginia, Dept Psychol, Charlottesville, VA 22903 USA.
RP Wang, FL (reprint author), Univ Pittsburgh, Dept Psychiat, 3811 Ohara St, Pittsburgh, PA 15213 USA.
EM wangf1@upmc.edu
FU National Institute on Drug AbuseUnited States Department of Health &
   Human ServicesNational Institutes of Health (NIH) - USANIH National
   Institute on Drug Abuse (NIDA) [023245, 2003723]; National Institute on
   Alcohol Abuse and AlcoholismUnited States Department of Health & Human
   ServicesNational Institutes of Health (NIH) - USANIH National Institute
   on Alcohol Abuse & Alcoholism (NIAAA) [007453]
FX This research was principally supported by Grants 023245 and 2003723
   from National Institute on Drug Abuse (Daniel S. Shaw, Thomas Dishion,
   and Melvin N. Wilson). Additional support was provided by 007453 from
   National Institute on Alcohol Abuse and Alcoholism (Brooke Molina and
   Gale Richardson).
NR 47
TC 0
Z9 0
U1 6
U2 6
PU AMER PSYCHOLOGICAL ASSOC
PI WASHINGTON
PA 750 FIRST ST NE, WASHINGTON, DC 20002-4242 USA
SN 0022-006X
EI 1939-2117
J9 J CONSULT CLIN PSYCH
JI J. Consult. Clin. Psychol.
PD NOV
PY 2019
VL 87
IS 11
BP 1056
EP 1067
DI 10.1037/ccp0000439
PG 12
WC Psychology, Clinical
SC Psychology
GA JD3LR
UT WOS:000489876400007
PM 31556651
DA 2020-02-07
ER

PT J
AU Paulo, M
   Vagos, P
   Da Silva, DR
   Rijo, D
AF Paulo, M.
   Vagos, P.
   Da Silva, D. Ribeiro
   Rijo, D.
TI The role of shame and shame coping strategies on
   internalizing/externalizing symptoms: Differences across gender in
   adolescents
SO EUROPEAN JOURNAL OF DEVELOPMENTAL PSYCHOLOGY
LA English
DT Article; Early Access
DE Shame; adolescence; gender differences; shame coping strategies;
   psychological symptoms
ID COGNITIVE EMOTION REGULATION; AGGRESSION; DEPRESSION; ANXIETY; STRESS;
   ANGER
AB Shame plays a central role in social and self-development, particularly throughout childhood and adolescence. Nonetheless, shame can also be harmful if it involves unbearable and persistent feelings of being inferior, inadequate, and worthless. Gender differences in endorsing either internalizing/externalizing symptoms may reflect different ways of coping with shame rather than differences in the experience of shame per se. Using a community adolescent sample (n = 368; 65.8% female), this study investigated the role of external shame and shame coping strategies in the endorsement of externalizing and internalizing symptoms, looking at the moderator role of gender. Although gender differences were found in the endorsement of shame coping strategies and psychological symptoms, results indicated that gender had no impact on the pathways linking external shame and shame coping strategies to psychological symptoms. By clarifying the routes linking external shame to psychological symptoms, current findings may contribute to better define appropriate interventions for adolescents.
C1 [Paulo, M.; Da Silva, D. Ribeiro; Rijo, D.] Univ Coimbra, Fac Psychol & Educ Sci, Ctr Res Neuropsychol & Cognit Behav Intervent, Coimbra, Portugal.
   [Vagos, P.] Univ Coimbra, Fac Psychol & Educ Sci, Ctr Res Neuropsychol & Cognit Behav Intervent, Porto, Portugal.
   [Vagos, P.] Oporto Global Univ, Porto, Portugal.
RP Paulo, M (reprint author), Univ Coimbra, Fac Psychol & Educ Sci, Ctr Res Neuropsychol & Cognit Behav Intervent, Coimbra, Portugal.
EM marlene.cmpaulo@gmail.com
RI Vagos, Paula/AAC-3158-2020; Rijo, Daniel/V-7419-2017
OI Vagos, Paula/0000-0003-4372-3930; Ribeiro da Silva,
   Diana/0000-0002-3919-627X; Rijo, Daniel/0000-0002-5368-0770
FU Portuguese Foundation for Science and Technology (FCT)Portuguese
   Foundation for Science and Technology [PTDC/MHC-PCL/2189/2014]; European
   Social Fund (POPH/ESF)European Social Fund (ESF)
FX This paper is part of the Project "Changeability of psychopathic traits
   in young offenders: Outcomes from a compassion-based psychotherapeutic
   intervention" (PTDC/MHC-PCL/2189/2014), sponsored by the Portuguese
   Foundation for Science and Technology (FCT) and the European Social Fund
   (POPH/ESF).
NR 40
TC 0
Z9 0
U1 3
U2 3
PU ROUTLEDGE JOURNALS, TAYLOR & FRANCIS LTD
PI ABINGDON
PA 2-4 PARK SQUARE, MILTON PARK, ABINGDON OX14 4RN, OXON, ENGLAND
SN 1740-5629
EI 1740-5610
J9 EUR J DEV PSYCHOL
JI Eur. J. Dev. Psychol.
DI 10.1080/17405629.2019.1682991
EA OCT 2019
PG 20
WC Psychology, Developmental
SC Psychology
GA JI0EE
UT WOS:000493140200001
DA 2020-02-07
ER

PT J
AU Nefs, G
   Nguyen, L
   Winterdijk, P
   Hartman, E
   Sas, T
   Nuboer, R
   De Kruijff, I
   Bakker-van Waarde, W
   Aanstoot, HJ
   Pouwer, F
AF Nefs, Giesje
   Linh Nguyen
   Winterdijk, Per
   Hartman, Esther
   Sas, Theo
   Nuboer, Roos
   De Kruijff, Ineke
   Bakker-van Waarde, Willie
   Aanstoot, Henk-Jan
   Pouwer, Frans
TI Study protocol of Diabetes LEAP: a longitudinal study examining
   emotional problems in adolescents with type 1 diabetes and their
   parents/caregivers
SO BMC PEDIATRICS
LA English
DT Article
DE Type 1 diabetes; Adolescents; Parents; Depression; Anxiety; Longitudinal
ID MATERNAL DEPRESSIVE SYMPTOMS; GENERALIZED ANXIETY DISORDER;
   QUALITY-OF-LIFE; PSYCHIATRIC-DISORDERS; METABOLIC-CONTROL; PARENTAL
   INVOLVEMENT; PROBLEM AREAS; CHILDREN; YOUTH; ADHERENCE
AB Background Type 1 diabetes (T1D) is a chronic metabolic condition requiring intensive daily self-care to avoid both high and low blood glucose levels. Self-care and glycemic outcomes are particularly problematic in adolescence, a period known for its increased risk of emotional problems. However, the true scope of mood and anxiety disorders in adolescents with T1D is unknown. Earlier studies are limited by a small sample size, lack of diagnostic interview data, a focus on depression only, non-adolescent specific estimates, lack of information about parental emotional problems and/or a cross-sectional design. Diabetes LEAP is a two-year prospective observational cohort study examining (a) the prevalence and course of depression and anxiety in adolescents with T1D and their parents/caregivers, (b) the risk factors predicting the presence of these emotional problems, (c) their longitudinal relation with diabetes outcomes, and (d) the psychosocial care currently in place. Methods Adolescents (12-18 years) from 8 Dutch pediatric diabetes clinics are interviewed using the DISC-IV to establish the presence of mood and anxiety disorders in the previous 4 weeks, the previous 12 months, and lifetime. They also complete questionnaires, including CDI-2, GAD-7, and PAID-T. Parents/caregivers complete PHQ-9, GAD-7, and PAID-PR. Follow-up assessments take place after 1 and 2 years. Discussion This longitudinal study with diagnostic interviews in a large cohort of adolescents with T1D in the Netherlands will provide much needed information regarding the prevalence and course of depression and anxiety in this group, thereby opening avenues for proper recognition, prevention and timely treatment.
C1 [Nefs, Giesje; Linh Nguyen; Hartman, Esther] Tilburg Univ, Dept Med & Clin Psychol, Ctr Res Psychol & Somat Disorders CoRPS, POB 90153, NL-5000 LE Tilburg, Netherlands.
   [Nefs, Giesje; Winterdijk, Per; Sas, Theo; Bakker-van Waarde, Willie; Aanstoot, Henk-Jan] Diabeter, Natl Treatment & Res Ctr Children Adolescents & Y, Blaak 6, NL-3011 TA Rotterdam, Netherlands.
   [Nefs, Giesje] Radboud Univ Nijmegen, Med Ctr, Radboud Inst Hlth Sci, Dept Med Psychol, Huispost 840,Postbus 9101, NL-6500 HB Nijmegen, Netherlands.
   [Sas, Theo] Albert Schweitzer Hosp, Dept Pediat, Albert Schweitzerplaats 25, NL-3318 AT Dordrecht, Netherlands.
   [Sas, Theo] Sophia Childrens Univ Hosp, Erasmus Med Ctr, Dept Pediat Endocrinol, Rotterdam, Netherlands.
   [Nuboer, Roos] Meander Med Ctr, Dept Pediat, Maatweg 3, NL-3813 TZ Amersfoort, Netherlands.
   [De Kruijff, Ineke] St Antonius Hosp, Diabet Centraal, Dept Pediat, Soestwetering 1, NL-3543 AZ Utrecht, Netherlands.
   [Pouwer, Frans] Univ Southern Denmark, Dept Psychol, Campusvej 55, DK-5230 Odense M, Denmark.
   [Pouwer, Frans] Deakin Univ, Sch Psychol, Locked Bag 20001, Geelong, Vic 3220, Australia.
   [Pouwer, Frans] Odense Univ Hosp, STENO Diabet Ctr Odense, Odense, Denmark.
RP Nefs, G (reprint author), Tilburg Univ, Dept Med & Clin Psychol, Ctr Res Psychol & Somat Disorders CoRPS, POB 90153, NL-5000 LE Tilburg, Netherlands.; Nefs, G (reprint author), Diabeter, Natl Treatment & Res Ctr Children Adolescents & Y, Blaak 6, NL-3011 TA Rotterdam, Netherlands.
EM giesje.nefs@radboudumc.nl
RI Nefs, Giesje/C-9992-2018
OI Pouwer, Frans/0000-0002-8172-9818
FU Dutch Diabetes Research Foundation [2013.81.1645]
FX This study was supported by a Dutch Diabetes Research Foundation Junior
   Fellowship granted to GN, with FP as senior researcher (2013.81.1645),
   after peer review. The funding source had no role in the design, data
   collection, analysis or interpretation of the study, or in the decision
   to submit the manuscript for publication.
NR 55
TC 0
Z9 0
U1 1
U2 1
PU BMC
PI LONDON
PA CAMPUS, 4 CRINAN ST, LONDON N1 9XW, ENGLAND
EI 1471-2431
J9 BMC PEDIATR
JI BMC Pediatr.
PD OCT 24
PY 2019
VL 19
IS 1
AR 377
DI 10.1186/s12887-019-1743-9
PG 8
WC Pediatrics
SC Pediatrics
GA JH6DM
UT WOS:000492858400002
PM 31651275
OA DOAJ Gold, Green Published
DA 2020-02-07
ER

PT J
AU Park, YR
   Nix, RL
   Duncan, LG
   Coatsworth, JD
   Greenberg, MT
AF Park, Ye Rang
   Nix, Robert L.
   Duncan, Larissa G.
   Coatsworth, J. Douglas
   Greenberg, Mark T.
TI Unfolding Relations among Mindful Parenting, Recurrent Conflict, and
   Adolescents' Externalizing and Internalizing Problems
SO FAMILY PROCESS
LA English
DT Article; Early Access
DE mindful parenting; parent-adolescent conflict; adolescent externalizing
   and internalizing behaviors
ID CHILD CONFLICT; SELF-REPORT; LOW-INCOME; YOUTH; PSYCHOPATHOLOGY;
   ASSOCIATIONS; DEPRESSION; STRESS
AB The current study examined unfolding relations among mothers' mindful parenting, parent-adolescent recurrent conflict, and adolescents' externalizing and internalizing problems. In a community sample of 117 families (31% black, Asian, American Indian, or Latino), parents and adolescents (52% female; average age = 12.13 years) were followed over 15 months. Parents answered questions about mindful parenting and recurrent conflict, and adolescents reported on their own externalizing and internalizing problems. Path analyses indicated that higher levels of mindful parenting were significantly related to lower levels of recurrent conflict 2-3 months later, controlling for previous levels of recurrent conflict. Moreover, lower levels of recurrent conflict were significantly related to lower levels of externalizing problems and internalizing problems 1 year later, controlling for previous levels of those problems. Subgroup analyses indicated that relations were comparable across subgroups defined by adolescent gender, race, parent marital status, and family financial strain. The effects of mindful parenting were robust even after accounting for other indicators of positive and supportive parenting, namely inductive reasoning and warmth in the parent-adolescent relationship. These findings highlight the potential of mindful parenting to improve family interactions and adolescent adjustment.
C1 [Park, Ye Rang; Nix, Robert L.; Duncan, Larissa G.] Univ Wisconsin, Human Dev & Family Studies, 1300 Linden Dr, Madison, WI 53706 USA.
   [Coatsworth, J. Douglas] Colorado State Univ, Ft Collins, CO 80523 USA.
   [Greenberg, Mark T.] Penn State Univ, University Pk, PA 16802 USA.
RP Park, YR (reprint author), Univ Wisconsin, Human Dev & Family Studies, 1300 Linden Dr, Madison, WI 53706 USA.
EM ypark236@wisc.edu
FU National Institute on Drug AbuseUnited States Department of Health &
   Human ServicesNational Institutes of Health (NIH) - USANIH National
   Institute on Drug Abuse (NIDA) [RO1DA026217]
FX The study was supported by a grant from the National Institute on Drug
   Abuse (RO1DA026217). The authors are grateful to all families who
   participated in this study.
NR 47
TC 0
Z9 0
U1 1
U2 1
PU WILEY
PI HOBOKEN
PA 111 RIVER ST, HOBOKEN 07030-5774, NJ USA
SN 0014-7370
EI 1545-5300
J9 FAM PROCESS
JI Fam. Process
DI 10.1111/famp.12498
EA OCT 2019
PG 16
WC Psychology, Clinical; Family Studies
SC Psychology; Family Studies
GA JE8QE
UT WOS:000490953900001
PM 31625603
DA 2020-02-07
ER

PT J
AU Larsen, A
   Lilja, M
   Sturidsson, K
   Blatny, M
   Hrdlicka, M
   Stickley, A
   Ruchkin, V
AF Larsen, Anna
   Lilja, Marie
   Sturidsson, Knut
   Blatny, Marek
   Hrdlicka, Michal
   Stickley, Andrew
   Ruchkin, Vladislav
TI Bulimia symptoms in Czech youth: prevalence and association with
   internalizing problems
SO EATING AND WEIGHT DISORDERS-STUDIES ON ANOREXIA BULIMIA AND OBESITY
LA English
DT Article; Early Access
DE Bulimia symptoms; Internalizing problems; Prevalence; Czech Republic;
   Adolescents
ID GERMAN HEALTH INTERVIEW; POSTTRAUMATIC-STRESS-DISORDER; BODY-IMAGE
   DISSATISFACTION; EATING-DISORDERS; ANOREXIA-NERVOSA; WEIGHT CONCERNS;
   NATURAL COURSE; ADOLESCENTS; COMORBIDITY; CHILDREN
AB Objective Although clinical studies suggest that bulimia symptoms are common in youth, research on the prevalence of such symptoms and of their association with comorbid internalizing problems in the general population has been limited. This study aimed to evaluate the gender-specific prevalence of bulimia symptoms in Czech youth and explored the association between a clinical level of self-reported bulimia symptoms (CLBS) and internalizing problems by gender, controlling for age, socio-economic status and puberty status. Method The study was conducted on a representative national sample of Czech youth (N = 4430, 57.0% female) using self-report scales. Multivariate analysis of covariance (MANCOVA) was used to examine the associations. Results The 3-month CLBS prevalence was higher in girls (11.4%) than in boys (3.8%) and in both genders a CLBS was associated with higher levels of comorbid internalizing problems. Discussion Timely recognition of bulimia symptoms and associated risk factors is important for early prevention and intervention strategies.
C1 [Larsen, Anna; Lilja, Marie; Sturidsson, Knut] Karolinska Inst, Dept Clin Neurosci, Div Psychol, Stockholm, Sweden.
   [Blatny, Marek] Fac Arts MU, Dept Psychol, Brno, Czech Republic.
   [Hrdlicka, Michal] Charles Univ Prague, Fac Med 2, Univ Hosp Motol, Dept Child Psychiat, Prague, Czech Republic.
   [Stickley, Andrew] Sodertorn Univ, Stockholm Ctr Hlth & Social Change SCOHOST, Huddinge, Sweden.
   [Ruchkin, Vladislav] Uppsala Univ, Child & Adolescent Psychiat Unit, Dept Neurosci, S-75185 Uppsala, Sweden.
   [Ruchkin, Vladislav] Yale Univ, Med Sch, Yale Child Study, New Haven, CT 06520 USA.
   [Sturidsson, Knut; Ruchkin, Vladislav] Sater Forens Psychiat Clin, S-78327 Sater, Sweden.
RP Ruchkin, V (reprint author), Uppsala Univ, Child & Adolescent Psychiat Unit, Dept Neurosci, S-75185 Uppsala, Sweden.; Ruchkin, V (reprint author), Yale Univ, Med Sch, Yale Child Study, New Haven, CT 06520 USA.; Ruchkin, V (reprint author), Sater Forens Psychiat Clin, S-78327 Sater, Sweden.
EM vladislav.ruchkin@yale.edu
RI Blatny, Marek/H-4293-2014
OI Blatny, Marek/0000-0001-9831-0637
FU Uppsala University
FX Open access funding provided by Uppsala University.
NR 73
TC 0
Z9 0
U1 3
U2 3
PU SPRINGER
PI NEW YORK
PA 233 SPRING ST, NEW YORK, NY 10013 USA
SN 1124-4909
EI 1590-1262
J9 EAT WEIGHT DISORD-ST
JI Eat. Weight Disord.-Stud. Anorex.
DI 10.1007/s40519-019-00790-w
EA OCT 2019
PG 10
WC Psychiatry
SC Psychiatry
GA JE7TY
UT WOS:000490893900001
PM 31621001
OA Other Gold
DA 2020-02-07
ER

PT J
AU Benito-Gomez, M
   Fletcher, AC
   Buehler, C
AF Benito-Gomez, Marta
   Fletcher, Anne C.
   Buehler, Cheryl
TI Youth Parasympathetic Functioning Moderates Relations between Cumulative
   Family Risk and Internalizing Behaviors
SO JOURNAL OF YOUTH AND ADOLESCENCE
LA English
DT Article
DE Early adolescence; Delta RSA; Parasympathetic nervous system;
   Internalizing behaviors; Cumulative family risk
ID RESPIRATORY SINUS ARRHYTHMIA; DEPRESSIVE SYMPTOMS; DEVELOPMENTAL
   TRAJECTORIES; INTERPARENTAL CONFLICT; CHILD PSYCHOPATHOLOGY;
   PSYCHOLOGICAL CONTROL; MATERNAL DEPRESSION; YOUNG ADOLESCENTS; MARITAL
   CONFLICT; VAGAL REGULATION
AB Problematic family functioning places young adolescents at risk for internalizing behaviors. However, not all adolescents who experience family risk develop internalizing behaviors during early adolescence. Informed by a cumulative risk perspective, the current study examined whether associations between cumulative family risk, as well as particular family risk domains, and youth internalizing behaviors are moderated by youth parasympathetic reactivity. Participants include 68 young adolescents in 6th grade. Youth were 56% female, 41% African American, and 54% European American. For young adolescents who experienced higher change in respiratory sinus arrhythmia during a challenge/stressor task, greater cumulative family risk, exposure to more family risk domains, and several particular risk factors (maternal psychological well-being, marital/family system risk), were associated with higher levels of internalizing behaviors. The findings from this study demonstrate that the extent to which both particular family risk factors and cumulative family risk place youth at increased risk for internalizing behaviors depends on youth's parasympathetic functioning.
C1 [Benito-Gomez, Marta; Fletcher, Anne C.; Buehler, Cheryl] Univ N Carolina, Dept Human Dev & Family Studies, Greensboro, NC 27412 USA.
RP Benito-Gomez, M (reprint author), Univ N Carolina, Dept Human Dev & Family Studies, Greensboro, NC 27412 USA.
EM m_benito@uncg.edu
OI Benito-Gomez, Marta/0000-0002-2654-1863
FU University of North Carolina Greensboro
FX This research was supported by grants to C.B. and A.C.F. from the
   University of North Carolina Greensboro.
NR 76
TC 0
Z9 0
U1 1
U2 1
PU SPRINGER/PLENUM PUBLISHERS
PI NEW YORK
PA 233 SPRING ST, NEW YORK, NY 10013 USA
SN 0047-2891
EI 1573-6601
J9 J YOUTH ADOLESCENCE
JI J. Youth Adolesc.
PD NOV
PY 2019
VL 48
IS 11
SI SI
BP 2307
EP 2322
DI 10.1007/s10964-019-01145-5
EA OCT 2019
PG 16
WC Psychology, Developmental
SC Psychology
GA JN1KX
UT WOS:000492241100001
PM 31606829
DA 2020-02-07
ER

PT J
AU Dochnal, R
   Vetro, A
   Kiss, E
   Bajil, E
   Lefkovics, E
   Bylsma, LM
   Yaroslaysky, I
   Rottenberg, J
   Kovacs, M
   Kapornai, K
AF Dochnal, Roberta
   Vetro, Agnes
   Kiss, Eniko
   Bajil, Eniko
   Lefkovics, Eszter
   Bylsma, Lauren M.
   Yaroslaysky, Ilya
   Rottenberg, Jonathan
   Kovacs, Maria
   Kapornai, Krisztina
TI Emotion Regulation Among Adolescents With Pediatric Depression As a
   Function of Anxiety Comorbidity
SO FRONTIERS IN PSYCHIATRY
LA English
DT Article
DE pediatric depression; anxiety depression comorbidity; emotion
   regulation; internalizing psychopathology; adolescent
ID MALADAPTIVE MOOD REPAIR; CHILDREN; DISORDERS; SYMPTOMS; DYSREGULATION;
   TEMPERAMENT; PREDICTORS; STRATEGIES; RUMINATION; CHILDHOOD
AB Background: Both depression and anxiety (two of the most common internalizing psychopathologies among youths) are associated with difficulties in emotion regulation (ER). Little is known about whether anxiety as a comorbid condition has an effect on the habitual use of different ER strategies in youngsters with depression histories. We aimed 1) to compare ER in adolescents with histories of childhood onset major depressive disorder (MDD) with and without comorbid anxiety and 2) to examine whether certain ER response clusters (Cognitive, Social, and Behavioral/Physical) characterize comorbid children and adolescents.
   Methods: We analyzed data on 217 youth (11-18 years old) with depression history: 85 subjects with lifetime anxiety comorbidity (comorbid group) and 132 without lifetime anxiety (non-comorbid group). Psychiatric diagnosis was established by a comprehensive Diagnostic and Statistical Manual of Mental Disorders (DSM) IV-based diagnostic procedure. ER strategies were examined via the self-rated "Feelings and Me" Child version questionnaire (FAM-C).
   Results: The comorbid group used maladaptive ER strategies significantly more frequently than the non-comorbid youngsters. The Behavioral/Physical and Social ER skills, especially those reflecting social withdrawal and self-harm, were responsible for the higher maladaptive scores.
   Limitations: Because our study is a cross-sectional analysis, we have no information about the development or the onset of maladaptive ER strategies. Therefore, we were unable to examine whether maladaptive ER was a risk factor or a consequence of the internalizing psychopathology and comorbidity.
   Conclusions: Comorbid anxiety worsens the impaired use of ER strategies in depression-prone youths. Further longitudinal research is needed to explore the causal role of dysfunctional ER in the development of internalizing psychopathology.
C1 [Dochnal, Roberta; Vetro, Agnes; Kiss, Eniko; Bajil, Eniko; Lefkovics, Eszter; Kapornai, Krisztina] Univ Szeged, Pediat & Child Hlth Ctr, Dept Child & Adolescent Psychiat, Szeged, Hungary.
   [Bylsma, Lauren M.; Kovacs, Maria] Univ Pittsburgh, Sch Med, Dept Psychiat, Pittsburgh, PA USA.
   [Yaroslaysky, Ilya] Cleveland State Univ, Dept Psychol, Cleveland, OH 44115 USA.
   [Rottenberg, Jonathan] Univ S Florida, Dept Psychol, Tampa, FL 33620 USA.
RP Dochnal, R (reprint author), Univ Szeged, Pediat & Child Hlth Ctr, Dept Child & Adolescent Psychiat, Szeged, Hungary.
EM rdochnal@gmail.com
FU NIHUnited States Department of Health & Human ServicesNational
   Institutes of Health (NIH) - USA [MH084938-01]; Hungarian Scientific
   Research FundOrszagos Tudomanyos Kutatasi Alapprogramok (OTKA) [NN85285]
FX This study was supported by NIH Grant MH084938-01 and by Hungarian
   Scientific Research Fund Grant NN85285.
NR 59
TC 1
Z9 1
U1 1
U2 1
PU FRONTIERS MEDIA SA
PI LAUSANNE
PA AVENUE DU TRIBUNAL FEDERAL 34, LAUSANNE, CH-1015, SWITZERLAND
SN 1664-0640
J9 FRONT PSYCHIATRY
JI Front. Psychiatry
PD OCT 7
PY 2019
VL 10
AR 722
DI 10.3389/fpsyt.2019.00722
PG 7
WC Psychiatry
SC Psychiatry
GA JO1FE
UT WOS:000497330100001
PM 31649566
OA DOAJ Gold, Green Published
DA 2020-02-07
ER

PT J
AU Troncone, A
   Chianese, A
   Zanfardino, A
   Cascella, C
   Confetto, S
   Piscopo, A
   Loffredo, G
   Golino, A
   Iafusco, D
AF Troncone, Alda
   Chianese, Antonietta
   Zanfardino, Angela
   Cascella, Crescenzo
   Confetto, Santino
   Piscopo, Alessia
   Loffredo, Giovanni
   Golino, Anna
   Iafusco, Dario
TI Disordered Eating Behaviors Among Italian Adolescents with Type 1
   Diabetes: Exploring Relationships with Parents' Eating Disorder
   Symptoms, Externalizing and Internalizing Behaviors, and Body Image
   Problems
SO JOURNAL OF CLINICAL PSYCHOLOGY IN MEDICAL SETTINGS
LA English
DT Article; Early Access
DE Type 1 diabetes; Adolescents; Disordered eating behaviors; Body image;
   Psychological problems
ID INTENSIFIED INSULIN-TREATMENT; WEIGHT-CONTROL PRACTICES; GLYCEMIC
   CONTROL; CHRONIC ILLNESS; YOUNG-ADULTS; PHYSICAL-ACTIVITY;
   METABOLIC-CONTROL; BULIMIA-NERVOSA; RISK-FACTORS; DISSATISFACTION
AB The purpose of this study is to examine associations of disordered eating behaviors (DEBs) with body image problems, parents' eating disorder symptoms, and emotional and behavioral problems among adolescents with type 1 diabetes (T1D). 200 adolescents (M age = 15.24 +/- 1.45 years) with T1D completed a self-report measure of DEBs and body ideal internalization, and their parents completed self-report measures of parents' eating problems and child's psychological symptoms. Seventy-three (36.5%) adolescents were DEPS-r-positive (scores >= 20), with higher rates among girls (chi(2) = 9.034, p = .003). Adolescents with T1D and DEBs reported lower SES, worse metabolic control, higher zBMI (p < .001), more eating disorder symptoms, more body image problems, and more emotional and behavioral problems than adolescents with T1D but no DEBs (all p < .05). Parents of adolescents with DEBs showed higher levels of bulimia (p = .028) than parents of adolescents without DEBs. In both genders, pressure to conform to societal norms about body image (p < .01) and externalization symptoms (p < .05) emerged as significant predictors of DEBs. Findings suggest that adolescents with T1D and DEBs showed an alarming psychological condition, with higher level of body image and more emotional and behavioral problems.
C1 [Troncone, Alda; Chianese, Antonietta; Cascella, Crescenzo; Loffredo, Giovanni; Golino, Anna] Univ Campania Luigi Vanvitelli, Dept Psychol, Viale Ellittico 31, Caserta, Italy.
   [Zanfardino, Angela; Confetto, Santino; Piscopo, Alessia; Iafusco, Dario] Univ Campania Luigi Vanvitelli, Dept Woman Child & Gen & Specialized Surg, Via S Andrea delle Dame 4, Naples, Italy.
RP Troncone, A (reprint author), Univ Campania Luigi Vanvitelli, Dept Psychol, Viale Ellittico 31, Caserta, Italy.
EM alda.troncone@unicampania.it
RI troncone, alda/AAD-6609-2019; Cascella, Crescenzo/K-6614-2013
OI troncone, alda/0000-0002-4641-6314; Cascella,
   Crescenzo/0000-0001-8463-290X
NR 125
TC 0
Z9 0
U1 5
U2 5
PU SPRINGER/PLENUM PUBLISHERS
PI NEW YORK
PA 233 SPRING ST, NEW YORK, NY 10013 USA
SN 1068-9583
EI 1573-3572
J9 J CLIN PSYCHOL MED S
JI J. Clin. Psychol. Med. Settings
DI 10.1007/s10880-019-09665-9
EA OCT 2019
PG 19
WC Psychology, Clinical
SC Psychology
GA JC0RJ
UT WOS:000488987200001
PM 31587133
DA 2020-02-07
ER

PT J
AU Keng, SL
   Noorahman, NB
   Drabu, S
   Chua, CM
AF Keng, Shian-Ling
   Noorahman, Nurulhuda Binte
   Drabu, Sukriti
   Chua, Chi Meng
TI Association Between Betrayal Trauma and Non-Suicidal Self-Injury Among
   Adolescent Offenders: Shame and Emotion Dysregulation as Mediating
   Factors
SO INTERNATIONAL JOURNAL OF FORENSIC MENTAL HEALTH
LA English
DT Article
DE Betrayal trauma; non-suicidal self-injury; shame; emotion dysregulation;
   adolescents
ID POSTTRAUMATIC STRESS; CHILD MALTREATMENT; JUVENILE; VICTIMIZATION;
   DIFFICULTIES; DELINQUENCY; DEPRESSION; DISORDERS; SYMPTOMS; BEHAVIOR
AB hildhood trauma has been identified as a strong risk factor for non-suicidal self- injury (NSSI; Gratz, 2006). Existing literature suggests that the degree of betrayal involved in a traumatic experience may have an impact on NSSI behaviors (Gomez & Freyd, 2013), but little work has examined the potential relationship between betrayal trauma and NSSI. This cross-sectional study examined the association between history of high betrayal trauma and engagement in NSSI, as well as explored shame and emotion dysregulation as potential mediators of the association. A total of 100 adolescent offenders in Singapore were recruited from a probation setting, and administered measures assessing betrayal trauma, shame, emotion dysregulation, and NSSI behaviors. A history of high betrayal trauma was significantly associated with both lifetime and past-year engagement in NSSI. Mediation analysis using bootstrap resampling indicated that both shame and emotion dysregulation individually mediated the association between high betrayal trauma and frequency of past-year NSSI. In a multiple mediation analysis, emotion dysregulation emerged as a significant mediator of the association, whereas shame did not. The findings highlight the importance of betrayal trauma as a correlate of NSSI, and point to emotion dysregulation as a key mechanism underlying the relationship between betrayal trauma and NSSI.
C1 [Keng, Shian-Ling; Chua, Chi Meng] Yale NUS Coll, Div Social Sci, Singapore, Singapore.
   [Noorahman, Nurulhuda Binte; Chua, Chi Meng] Minist Social & Family Dev, Rehabil & Protect Grp, Singapore, Singapore.
   [Drabu, Sukriti] Natl Univ Singapore, Dept Psychol, Singapore, Singapore.
RP Keng, SL (reprint author), Yale NUS Coll, 16 Coll Ave West 01-220, Singapore 138527, Singapore.
EM kengsl@yale-nus.edu.sg
OI Chu, Chi Meng/0000-0001-8538-4186
FU Probation Service of Ministry of Social and Family Development
FX The authors would like to acknowledge Probation Service of Ministry of
   Social and Family Development for their support and assistance in
   participant recruitment in this study. We would also like to thank the
   following individuals who provided assistance in the implementation or
   analysis of this study: Shermayne Soh, Tan Xiao Xian, Clara Teo, Kala
   Ruby, Andrew Procter, and Andrea Teo.
NR 54
TC 0
Z9 0
U1 0
U2 0
PU ROUTLEDGE JOURNALS, TAYLOR & FRANCIS LTD
PI ABINGDON
PA 2-4 PARK SQUARE, MILTON PARK, ABINGDON OX14 4RN, OXON, ENGLAND
SN 1499-9013
EI 1932-9903
J9 INT J FORENSIC MENT
JI Int. J. Forensic Ment. Health
PD OCT 2
PY 2019
VL 18
IS 4
BP 293
EP 304
DI 10.1080/14999013.2018.1552633
PG 12
WC Criminology & Penology; Psychiatry
SC Criminology & Penology; Psychiatry
GA JJ9SN
UT WOS:000494491800001
DA 2020-02-07
ER

PT J
AU Nalbant, K
   Kalayci, BM
   Akdemir, D
   Akgul, S
   Kanbur, N
AF Nalbant, Kevser
   Kalayci, Bilge Merve
   Akdemir, Devrim
   Akgul, Sinem
   Kanbur, Nuray
TI Emotion regulation, emotion recognition, and empathy in adolescents with
   anorexia nervosa
SO EATING AND WEIGHT DISORDERS-STUDIES ON ANOREXIA BULIMIA AND OBESITY
LA English
DT Article
DE Adolescent; Anorexia nervosa; Emotion regulation; Emotion recognition;
   Alexithymia; Empathy
ID TORONTO-ALEXITHYMIA-SCALE; EATING-DISORDERS; FACTORIAL VALIDITY; INITIAL
   RELIABILITY; TURKISH VERSION; DYSREGULATION; ANXIETY; DIFFICULTIES;
   PREVALENCE; VALIDATION
AB Purpose Emotional functions may play an important role in anorexia nervosa (AN). The onset of the disorder generally occurs during adolescence, which is a critical period of emotional development. However, most studies that evaluated emotional functions in AN were conducted in adult patients. The aim of this study was to evaluate emotion regulation, emotion recognition, and empathy skills in adolescent girls with AN by controlling for the effects of depression and anxiety symptoms, childhood traumatic experiences, and attachment security on emotional functions.
   Methods Thirty-two adolescent girls with AN and 32 healthy counterparts completed the Difficulties in Emotion Regulation Scale, the Reading the Mind in the Eyes Test, Toronto Alexithymia Scale-20, and the Child and Adolescent KA-SI Empathic Tendency Scale-Adolescent Form.
   Results The results revealed that adolescents with AN were found to have more difficulties in emotion regulation, higher alexithymic tendencies, and lower empathy skills compared with the control group. However, emotion recognition was not found to be significantly different between the two groups. These results were the same when controlling for the effects of depression and anxiety symptoms, childhood traumatic experiences, and attachment security except for empathy skills. Alexithymia and depressive symptoms were significantly related to emotion regulation difficulties in adolescents with AN.
   Conclusions Considering the results, it seems that emotion regulation and alexithymia may play a crucial role in the development and maintenance of AN. Accordingly, it is necessary to focus on the improvement of these skills during the treatment of AN. Furthermore, interventions promoting these skills during adolescence may be preventive.
C1 [Nalbant, Kevser; Akdemir, Devrim] Hacettepe Univ, Fac Med, Dept Child & Adolescent Psychiat, Ankara, Turkey.
   [Kalayci, Bilge Merve] Yildirim Beyazit Univ, Training & Res Hosp, Fac Med, Dept Child & Adolescent Psychiat, Ankara, Turkey.
   [Akgul, Sinem; Kanbur, Nuray] Hacettepe Univ, Fac Med, Dept Pediat, Div Adolescent Med, Ankara, Turkey.
RP Nalbant, K (reprint author), Hacettepe Univ, Fac Med, Dept Child & Adolescent Psychiat, Ankara, Turkey.
EM drkevser@yahoo.com
NR 62
TC 0
Z9 0
U1 9
U2 9
PU SPRINGER
PI NEW YORK
PA 233 SPRING ST, NEW YORK, NY 10013 USA
SN 1124-4909
EI 1590-1262
J9 EAT WEIGHT DISORD-ST
JI Eat. Weight Disord.-Stud. Anorex.
PD OCT
PY 2019
VL 24
IS 5
BP 825
EP 834
DI 10.1007/s40519-019-00768-8
PG 10
WC Psychiatry
SC Psychiatry
GA JN5ZQ
UT WOS:000496976600004
PM 31473987
DA 2020-02-07
ER

PT J
AU Zhu, AYF
AF Zhu, Alex Yue Feng
TI The Mediational Role of Parenting in the Relationship between Family
   Poverty and Social-Emotional Competence in Chinese Adolescents
SO CHILD INDICATORS RESEARCH
LA English
DT Article
DE Chinese adolescents; Cultural differences; Parenting behaviors;
   Social-emotional competence
ID BEHAVIOR PROBLEMS; MATSON EVALUATION; INCOME; AMERICAN; CHILDREN;
   STRESS; SKILLS; ADJUSTMENT; CHILDHOOD; MODELS
AB Parents play irreplaceable roles in the shaping of social-emotional competence in adolescents, particularly in economically disadvantaged families. By surveying a sample of 965 adolescents from Hong Kong, China, we found that the associations between parenting behaviors and the social-emotional competence of their children varied by gender; that is, the associations between parenting behaviors and the social-emotional competence of female were much stronger as opposed to male students. Specifically, the magnitude of the positive association between positive parenting behaviors and social-emotional competence in female adolescents was larger than that in male adolescents. Similarly, the magnitude of the negative association between negative parenting behaviors and social-emotional competence among female adolescents was also larger than that of male adolescents. This difference can be explained by different interpretations of social-emotional competence, along with different opportunities for social practice across genders in communities based on traditional Chinese culture.
C1 [Zhu, Alex Yue Feng] Lingnan Univ Hong Kong, Dept Appl Psychol, Tuen Mun, Hong Kong, Peoples R China.
RP Zhu, AYF (reprint author), Lingnan Univ Hong Kong, Dept Appl Psychol, Tuen Mun, Hong Kong, Peoples R China.
EM alexzhu@LN.edu.hk
FU Research Grant Council Strategic Public Policy Research [HKIEd
   7001-SPPR-11]
FX This study was funded by grants from the Research Grant Council
   Strategic Public Policy Research (HKIEd 7001-SPPR-11).
NR 57
TC 0
Z9 0
U1 6
U2 6
PU SPRINGER
PI DORDRECHT
PA VAN GODEWIJCKSTRAAT 30, 3311 GZ DORDRECHT, NETHERLANDS
SN 1874-897X
EI 1874-8988
J9 CHILD INDIC RES
JI Child Indic. Res.
PD OCT
PY 2019
VL 12
IS 5
BP 1759
EP 1780
DI 10.1007/s12187-018-9609-5
PG 22
WC Social Sciences, Interdisciplinary
SC Social Sciences - Other Topics
GA IW5GW
UT WOS:000485007700014
DA 2020-02-07
ER

PT J
AU McKinney, C
   Steel, EH
   Story, A
AF McKinney, Cliff
   Steel, Ellen H.
   Story, AlliGrace
TI Effects of Parental Internalizing Problems on Irritability in
   Adolescents: Moderation by Parental Warmth and Overprotection
SO JOURNAL OF CHILD AND FAMILY STUDIES
LA English
DT Article
DE Parent; Adolescent; Irritability; Internalizing; Gender
ID OPPOSITIONAL DEFIANT DISORDER; EMERGING ADULTHOOD; PSYCHOPATHOLOGY;
   DEPRESSION; ASSOCIATIONS; ANXIETY; GENDER; CHILDHOOD; BEHAVIORS;
   MEDIATION
AB Objectives Research has shown a link between parental and offspring internalizing problems and that parental warmth and overprotection affect these relationships. However, less research has examined how parental warmth and overprotection affect the link between parental internalizing problems and irritability in adolescents. Thus, the current study investigated the moderating effect of parental warmth and overprotection on the relationship between parental internalizing problems and adolescent irritability in the context of parent and child gender. Methods Participants were parents of adolescents aged 10-24 years and completed surveys online about themselves, the adolescent, and the adolescent's other primary caregiver. Questionnaires assessed parental warmth and overprotection, parental internalizing problems, and adolescent irritability. Results Results indicated a moderating effect of parental warmth (b = -0.08, p< 0.01) and overprotection (b = 0.21, p< 0.01) on the relationship between parental internalizing problems and adolescent irritability. Parent and child gender further moderated the relationship when examining parental overprotection (b = -0.16, p< 0.01) but not parental warmth. Conclusions Results highlight the importance of examining factors, such as parental internalizing problems, warmth, and overprotection, that influence the development of irritability symptoms in adolescents. Additionally, results highlight the importance of examining how gender moderates these relationships. For example, the effect of maternal overprotection on male adolescents was particularly important, which suggests that more research should be done to further understand the complex nature of this relationship.
C1 [McKinney, Cliff; Steel, Ellen H.; Story, AlliGrace] Mississippi State Univ, Starkville, MS 39762 USA.
RP Steel, EH (reprint author), Mississippi State Univ, Starkville, MS 39762 USA.
EM ehs129@msstate.edu
OI Steele, Ellen/0000-0002-0106-8803
FU Mississippi State University Shackhouls Honors College
FX The current study was funded by the Mississippi State University
   Shackhouls Honors College.
NR 39
TC 0
Z9 0
U1 5
U2 5
PU SPRINGER
PI NEW YORK
PA 233 SPRING ST, NEW YORK, NY 10013 USA
SN 1062-1024
EI 1573-2843
J9 J CHILD FAM STUD
JI J. Child Fam. Stud.
PD OCT
PY 2019
VL 28
IS 10
BP 2791
EP 2799
DI 10.1007/s10826-019-01459-9
PG 9
WC Family Studies; Psychology, Developmental; Psychiatry
SC Family Studies; Psychology; Psychiatry
GA IW4OA
UT WOS:000484958300014
DA 2020-02-07
ER

PT J
AU Masters, MR
   Zimmer-Gembeck, MJ
   Farrell, LJ
AF Masters, Mitchell R.
   Zimmer-Gembeck, Melanie J.
   Farrell, Lara J.
TI Transactional Associations Between Adolescents' Emotion Dysregulation
   and Symptoms of Social Anxiety and Depression: A Longitudinal Study
SO JOURNAL OF EARLY ADOLESCENCE
LA English
DT Article
DE emotion regulation; emotion dysregulation; social anxiety; depression;
   adolescence
ID INTERNALIZING SYMPTOMS; MISSING DATA; REGULATION STRATEGIES; PEER
   RELATIONS; CHILDREN; DIFFICULTIES; PSYCHOPATHOLOGY; QUESTIONNAIRE;
   ANTECEDENT; CHILDHOOD
AB Emotion dysregulation has been associated with increased risks for psychopathology. During adolescence when the onset of mental illnesses peak, emotion dysregulation may be particularly problematic. In this study, we examined transactional associations between young adolescents' self-report of their emotion dysregulation and symptoms of social anxiety and depression at three assessments over 3 years. Participants were 391 Australian students (56% female; 79% White/Caucasian) in Grades 6 to 8 followed until Grades 9 to 11. Using structural equation modeling (SEM), emotion dysregulation was a latent variable indicated by lack of emotional clarity, nonacceptance of emotional responses, impulse control difficulties, limited access to emotion regulation strategies, and difficulties engaging in goal-directed behavior. A sixth aspect of emotion dysregulation, lack of emotional awareness, which was not correlated with the other five subscales, was examined separately in the SEM. Transactional associations over time were identified between emotion dysregulation and symptoms of social anxiety and depression, with adolescents higher in emotion dysregulation at Time 1 (T1) reporting higher social anxiety and depressive symptoms between T1 and Time 2 (T2), and T2 emotion dysregulation predicting increases in adolescents' depression, but not social anxiety, symptoms from T2 to Time 3 (T3), after controlling for baseline symptoms. In addition, earlier social anxiety, but not depressive, symptom level at T2 was significantly associated with later emotion dysregulation between T2 and T3, after baseline emotion dysregulation was controlled. Furthermore, girls were higher in emotion dysregulation, social anxiety, and depression than boys, but sex did not moderate temporal links between emotion dysregulation and symptoms.
C1 [Masters, Mitchell R.] Griffith Univ, Philosophy Clin Psychol, PhD Program, Southport, Qld, Australia.
   [Zimmer-Gembeck, Melanie J.; Farrell, Lara J.] Griffith Univ, Appl Psychol, Southport, Qld, Australia.
   [Zimmer-Gembeck, Melanie J.] Griffith Univ, Menzies Hlth Inst Queensland, Gold Coast Campus,Parklands Dr, Southport, Qld 4222, Australia.
RP Masters, MR (reprint author), Griffith Univ, Menzies Hlth Inst Queensland, Gold Coast Campus,Parklands Dr, Southport, Qld 4222, Australia.; Masters, MR (reprint author), Griffith Univ, Sch Appl Psychol, Gold Coast Campus,Parklands Dr, Southport, Qld 4222, Australia.
EM mitch.masters@griffithuni.edu.au
RI ; Zimmer-Gembeck, Melanie/H-3031-2015
OI Farrell, Lara/0000-0002-4231-2227; Zimmer-Gembeck,
   Melanie/0000-0001-9100-010X
FU Australian Research CouncilAustralian Research Council [DP130101868]
FX The author(s) disclosed receipt of the following financial support for
   the research, authorship, and/or publication of this article: This
   research was funded by an Australian Research Council Discovery Grant
   (DP130101868).
NR 45
TC 1
Z9 1
U1 8
U2 8
PU SAGE PUBLICATIONS INC
PI THOUSAND OAKS
PA 2455 TELLER RD, THOUSAND OAKS, CA 91320 USA
SN 0272-4316
EI 1552-5449
J9 J EARLY ADOLESCENCE
JI J. Early Adolesc.
PD OCT
PY 2019
VL 39
IS 8
BP 1085
EP 1109
DI 10.1177/0272431618806053
PG 25
WC Family Studies; Psychology, Developmental
SC Family Studies; Psychology
GA IV8PD
UT WOS:000484526600001
OA Bronze
DA 2020-02-07
ER

PT J
AU Makol, BA
   De Los Reyes, A
   Ostrander, RS
   Reynolds, EK
AF Makol, Bridget A.
   De Los Reyes, Andres
   Ostrander, Rick S.
   Reynolds, Elizabeth K.
TI Parent-Youth Divergence (and Convergence) in Reports of Youth
   Internalizing Problems in Psychiatric Inpatient Care
SO JOURNAL OF ABNORMAL CHILD PSYCHOLOGY
LA English
DT Article
DE Inpatient; Assessment; Multi-informant; Internalizing problems; Clinical
   utility
ID MULTIPLE INFORMANTS; MENTAL-HEALTH; UNITED-STATES; ADOLESCENTS; CHILD;
   ANXIETY; DISCREPANCIES; SUICIDALITY; COMORBIDITY; DEPRESSION
AB When compared to one another, multiple informants' reports of adolescent internalizing problems often reveal low convergence. This creates challenges in the delivery of clinical services, particularly for severe outcomes linked to internalizing problems, namely suicidal thoughts and behaviors. Clinicians would benefit from methods that facilitate interpretation of multi-informant reports, particularly in inpatient settings typified by high-cost care and high-stakes decision-making. 765 adolescent inpatients (70.3% female; M-age = 14.7) and their parents completed measures of adolescent internalizing problems. We obtained baseline clinical and treatment characteristics from electronic medical records. Latent class analysis revealed four reporting patterns: Parent-Adolescent Low (LL; 49.0%), Parent Low-Adolescent High (PL-AH; 11.5%), Parent High-Adolescent Low (PH-AL; 21.8%), Parent-Adolescent High (HH; 17.6%). Relative to the LL class, adolescents in the PH-AL and PL-AH classes were more likely to be admitted with suicidality. In terms of treatment characteristics and relative to the LL class, HH and PH-AL adolescents were more likely to receive standing antipsychotics, PH-AL adolescents were more likely to be in seclusion, and HH adolescents had longer hospital stays. At discharge and relative to the LL class, HH, PH-AL, and PL-AH adolescents were more likely to receive an anxiety disorder diagnosis. Further, HH, PH-AL, and PL-AH adolescents were more likely to receive partial hospitalization or care in another restrictive environment after inpatient treatment, relative to the LL class. This naturalistic study informs clinical decision-making by aiding our understanding of how multi-informant reports facilitate interpretations of adolescents' clinical presentations as well as predictions about treatment characteristics.
C1 [Makol, Bridget A.; De Los Reyes, Andres] Univ Maryland, Dept Psychol, Comprehens Assessment & Intervent Program, Biol Psychol Bldg,Room 3123K, College Pk, MD 20742 USA.
   [Ostrander, Rick S.; Reynolds, Elizabeth K.] Johns Hopkins Univ, Dept Psychiat & Behav Sci, Bloomberg Childrens Ctr, Div Child & Adolescent Psychiat,Sch Med, Level 12,1800 Orleans St, Baltimore, MD USA.
RP Makol, BA (reprint author), Univ Maryland, Dept Psychol, Comprehens Assessment & Intervent Program, Biol Psychol Bldg,Room 3123K, College Pk, MD 20742 USA.
EM bmakol@umd.edu
RI De Los Reyes, Andres/B-4812-2008
OI De Los Reyes, Andres/0000-0003-0214-983X
FU Institute of Education Sciences, U.S. Department of EducationUS
   Department of Education [R324A180032]
FX The research reported here was supported by the Institute of Education
   Sciences, U.S. Department of Education, through Grant R324A180032 to
   University of Maryland at College Park. The opinions expressed are those
   of the authors and do not represent views of the Institute or the U.S.
   Department of Education.
NR 56
TC 1
Z9 1
U1 7
U2 7
PU SPRINGER/PLENUM PUBLISHERS
PI NEW YORK
PA 233 SPRING ST, NEW YORK, NY 10013 USA
SN 0091-0627
EI 1573-2835
J9 J ABNORM CHILD PSYCH
JI J. Abnorm. Child Psychol.
PD OCT
PY 2019
VL 47
IS 10
BP 1677
EP 1689
DI 10.1007/s10802-019-00540-7
PG 13
WC Psychology, Clinical; Psychology, Developmental
SC Psychology
GA IU7CO
UT WOS:000483742200008
PM 30937814
DA 2020-02-07
ER

PT J
AU Gregory, J
   Kivisto, KL
   Perdue, NH
   Estell, DB
AF Gregory, Jenifer
   Kivisto, Katherine Little
   Perdue, Neil H.
   Estell, David B.
TI Father-child play, child emotional dysregulation, and adolescent
   internalizing symptoms: A longitudinal multiple mediation analysis
SO DEVELOPMENT AND PSYCHOPATHOLOGY
LA English
DT Article
DE fathers; father-child relationships; father-child play; mother-child
   attachment; parent-child attachment; child emotional regulation;
   adolescent internalizing; mediation
ID GENDER-DIFFERENCES; ANXIETY SYMPTOMS; SELF-REGULATION; MOTHER-CHILD;
   ATTACHMENT; DEPRESSION; TEMPERAMENT; FAMILY; COMPETENCE; ASSOCIATIONS
AB Emerging literature suggests fathers may contribute uniquely to child development and emotional health through play. In the present study, a multiple mediational model was analyzed using data from 476 families that participated in the NICHD Study of Early Child Care and Youth Development. After accounting for infant-mother attachment, infant temperament, and family income and stability, a significant indirect effect from father-child play quality to adolescent internalizing symptoms was found through father-reported child emotional dysregulation, B = -.05, 95% confidence interval; CI [-.14, -.01]. Specifically, in first grade, dyads where fathers were rated highly on sensitivity and stimulation during play, and children demonstrated high felt security and affective mutuality during play, had children with fewer father-reported emotional dysregulation problems in third grade, B = -.23, 95% CI [-.39, -.06]. Children with fewer emotional dysregulation problems had lower self-reported internalizing symptoms at age 15, B = .23, 95% CI [.01, .45]. Mothers' ratings of children's emotional dysregulation were not a significant mediator. Results are discussed regarding the importance of father-child play for children's adjustment as well as the usefulness of inclusion of fathers in child developmental research.
C1 [Gregory, Jenifer; Kivisto, Katherine Little; Perdue, Neil H.] Univ Indianapolis, Coll Appl & Behav Sci, Indianapolis, IN 46227 USA.
   [Estell, David B.] Indiana Univ, Dept Counseling & Educ Psychol, Bloomington, IN USA.
RP Kivisto, KL (reprint author), Univ Indianapolis, 1400 East Hanna Ave, Indianapolis, IN 46227 USA.
EM kivistok@uindy.edu
FU NICHDUnited States Department of Health & Human ServicesNational
   Institutes of Health (NIH) - USANIH Eunice Kennedy Shriver National
   Institute of Child Health & Human Development (NICHD)
FX This study was conducted by the NICHD Early Child Care Research Network
   supported by NICHD through a cooperative agreement that calls for
   scientific collaboration between the grantees and the NICHD staff. We
   would like to thank the children, families, and other individuals who
   participated in this study.
NR 115
TC 0
Z9 0
U1 9
U2 9
PU CAMBRIDGE UNIV PRESS
PI NEW YORK
PA 32 AVENUE OF THE AMERICAS, NEW YORK, NY 10013-2473 USA
SN 0954-5794
EI 1469-2198
J9 DEV PSYCHOPATHOL
JI Dev. Psychopathol.
PD OCT
PY 2019
VL 31
IS 4
BP 1325
EP 1338
AR PII S0954579418000767
DI 10.1017/S0954579418000767
PG 14
WC Psychology, Developmental
SC Psychology
GA IU6RB
UT WOS:000483712300010
PM 31478822
DA 2020-02-07
ER

PT J
AU Craig, SG
   Moretti, MM
AF Craig, Stephanie G.
   Moretti, Marlene M.
TI Profiles of primary and secondary callous-unemotional features in youth:
   The role of emotion regulation
SO DEVELOPMENT AND PSYCHOPATHOLOGY
LA English
DT Article
DE adolescence; aggression; callous-unemotional; maltreatment
ID OPPOSITIONAL DEFIANT DISORDER; CONDUCT PROBLEMS; JUVENILE PSYCHOPATHY;
   INCARCERATED BOYS; DISTRESS CUES; CHILDREN; TRAITS; VARIANTS;
   MALTREATMENT; ADOLESCENTS
AB There is increasing evidence for multiple pathways in the development of callous-unemotional (CU) features, including primary and secondary profiles. Understanding affect regulation strategies among variants may provide further insight to the development and treatment of CU features. This study evaluated whether profiles of CU features could be identified within a clinical sample of youth using measures of affect dysregulation, affect suppression, anxiety, and maltreatment. We also examined whether these profiles were consistent across gender. Participants (N = 418; 56.7% female) ranged in age from 12 to 19 years (M = 15.04, SD = 1.85) and were drawn from a clinical sample. Latent profile analysis (LPA) was conducted using five indicators, including affect regulation, suppression, anxiety, CU features, and maltreatment. The best fitting model, a four-profile solution, included a low (low CU/dysregulation), anxious (low CU/high dysregulation), primary CU (high CU/low dysregulation), and secondary CU profile (high CU/dysregulation/maltreatment). LPAs found the same four-profile model when conducted separately for males and females. This is the first study to examine gender and include affect regulation strategies in the examination of primary and secondary profiles of CU.
C1 [Craig, Stephanie G.; Moretti, Marlene M.] Simon Fraser Univ, 888 Univ Dr RCB 5246, Burnaby, BC V5A 1S6, Canada.
RP Craig, SG (reprint author), Simon Fraser Univ, 888 Univ Dr RCB 5246, Burnaby, BC V5A 1S6, Canada.
EM scraig@sfu.ca
OI Craig, Stephanie/0000-0002-5951-8424
FU Canadian Institutes of Health ResearchCanadian Institutes of Health
   Research (CIHR) [251560]
FX This study was drawn from a larger project funded by the Canadian
   Institutes of Health Research (#251560).
NR 75
TC 0
Z9 0
U1 10
U2 10
PU CAMBRIDGE UNIV PRESS
PI NEW YORK
PA 32 AVENUE OF THE AMERICAS, NEW YORK, NY 10013-2473 USA
SN 0954-5794
EI 1469-2198
J9 DEV PSYCHOPATHOL
JI Dev. Psychopathol.
PD OCT
PY 2019
VL 31
IS 4
BP 1489
EP 1500
AR PII S0954579418001062
DI 10.1017/S0954579418001062
PG 12
WC Psychology, Developmental
SC Psychology
GA IU6RB
UT WOS:000483712300022
PM 30404672
DA 2020-02-07
ER

PT J
AU Sackl-Pammer, P
   Jahn, R
   Ozlu-Erkilic, Z
   Pollak, E
   Ohmann, S
   Schwarzenberg, J
   Plener, P
   Akkaya-Kalayci, T
AF Sackl-Pammer, Petra
   Jahn, Rebecca
   Oezlue-Erkilic, Zeliha
   Pollak, Eva
   Ohmann, Susanne
   Schwarzenberg, Julia
   Plener, Paul
   Akkaya-Kalayci, Tuerkan
TI Social anxiety disorder and emotion regulation problems in adolescents
SO CHILD AND ADOLESCENT PSYCHIATRY AND MENTAL HEALTH
LA English
DT Article
DE Social anxiety disorder (SAD); Emotion regulation; Maladaptive emotion
   regulation; Adaptive emotion regulation; Adolescents; Psychotherapy
   (cognitive behavioral therapy-CBT)
ID QUALITY-OF-LIFE; COGNITIVE REAPPRAISAL; NATIONAL COMORBIDITY; CHILDREN;
   PHOBIA; PREVALENCE; RISK; PSYCHOPATHOLOGY; DEPRESSION; STRATEGIES
AB Background Social anxiety disorder (SAD) in adolescents may be associated with the use of maladaptive emotion regulation (ER) strategies. The present study examined the use of maladaptive and adaptive ER strategies in adolescents with SAD. Methods 30 adolescents with SAD (CLIN) and 36 healthy adolescents for the control group (CON) aged between 11 and 16 years were assessed with the standardized questionnaires PHOKI (Phobiefragebogen fur Kinder und Jugendliche) for self-reported fears as well as FEEL-KJ (Fragebogen zur Erhebung der Emotionsregulation bei Kindern und Jugendlichen) for different emotion regulation strategies. Results Compared to controls, adolescents with SAD used adaptive ER strategies significantly less often, but made use of maladaptive ER strategies significantly more often. There was a significant positive correlation between maladaptive ER and social anxiety in adolescents. Examining group differences of single ER strategy use, the CLIN and CON differed significantly in the use of the adaptive ER strategy reappraisal with CLIN reporting less use of reappraisal than CON. Group differences regarding the maladaptive ER strategies withdrawal and rumination, as well as the adaptive ER strategy problem-solving were found present, with CLIN reporting more use of withdrawal and rumination and less use of problem-solving than CON. Conclusions Promoting adaptive emotion regulation should be a central component of psychotherapy (cognitive behavioral therapy-CBT) for social anxiety in adolescents from the beginning of the therapy process. These findings provide rationale for special therapy programs concentrating on the establishment of different adaptive ER strategies (including reappraisal). As an increased use of maladaptive ER may be associated with SAD in adolescents, it may be paramount to focus on reduction of maladaptive ER (for example withdrawal and rumination) from the beginning of the psychotherapy process. Incorporating more ER components into psychotherapy (CBT) could increase the treatment efficacy. Further investigations of the patterns of emotion regulation in specific anxiety groups like SAD in adolescents is needed to continue to optimize the psychotherapy (CBT) concept.
C1 [Sackl-Pammer, Petra; Pollak, Eva; Ohmann, Susanne; Schwarzenberg, Julia; Plener, Paul] Med Univ Vienna, Dept Child & Adolescent Psychiat, Wahringer Gurtel 18-20, A-1090 Vienna, Austria.
   [Jahn, Rebecca] Med Univ Vienna, Clin Div Social Psychiat, Dept Psychiat & Psychotherapy, Wahringer Gurtel 18-20, A-1090 Vienna, Austria.
   [Oezlue-Erkilic, Zeliha; Akkaya-Kalayci, Tuerkan] Med Univ Vienna, Dept Child & Adolescent Psychiat, Outpatient Clin Transcultural Psychiat & Migrat I, Wahringer Gurtel 18-20, A-1090 Vienna, Austria.
RP Akkaya-Kalayci, T (reprint author), Med Univ Vienna, Dept Child & Adolescent Psychiat, Outpatient Clin Transcultural Psychiat & Migrat I, Wahringer Gurtel 18-20, A-1090 Vienna, Austria.
EM tuerkan.akkaya-kalayci@meduniwien.ac.at
OI Plener, Paul/0000-0003-4333-1494
NR 74
TC 0
Z9 0
U1 11
U2 11
PU BMC
PI LONDON
PA CAMPUS, 4 CRINAN ST, LONDON N1 9XW, ENGLAND
EI 1753-2000
J9 CHILD ADOL PSYCH MEN
JI Child Adolesc. Psychiatry Ment. Health
PD SEP 30
PY 2019
VL 13
IS 1
AR 37
DI 10.1186/s13034-019-0297-9
PG 12
WC Pediatrics; Psychiatry
SC Pediatrics; Psychiatry
GA JB3QH
UT WOS:000488471300001
PM 31583014
OA DOAJ Gold, Green Published
DA 2020-02-07
ER

PT J
AU Chen, WL
   Chun, CC
AF Chen, Wan-Lan
   Chun, Chin-Cha
TI Association between Emotion Dysregulation and Distinct Groups of
   Non-Suicidal Self-Injury in Taiwanese Female Adolescents
SO INTERNATIONAL JOURNAL OF ENVIRONMENTAL RESEARCH AND PUBLIC HEALTH
LA English
DT Article
DE emotion dysregulation; female adolescents; negative affect; non-suicidal
   self-injury
ID COMMUNITY SAMPLE; NEGATIVE AFFECT; HARM; DIFFICULTIES; PREVALENCE;
   BEHAVIOR; VALIDATION; MUTILATION; THOUGHTS; RISK
AB Background: Previous studies revealed that female adolescents are more likely than males to engage in non-suicidal self-injury (NSSI) to regulate negative emotions; however, the dimensions of emotion regulation that are associated with NSSI behavior in adolescents require further examination. The present study aimed to identify Taiwanese female adolescent clusters with NSSI engagement frequency and to evaluate the association of specific forms of emotion dysregulation with NSSI. Methods: The participants were 438 female adolescents (mean age = 15.23 years, SD = 1.24, range between 13 and 18) recruited from 11 high schools. Self-report questionnaires assessing NSSI, difficulties in emotion regulation, and positive and negative affect were administered, and 37% of respondents reported a history of NSSI. Results: The analysis of NSSI frequency yielded three groups: severe, moderate, and non-NSSI. High negative affect, low positive affect, and difficulties in all aspects of emotion regulation differentiated female adolescents in the severe NSSI group from their counterparts in the non-NSSI group. The moderate and severe NSSI groups were further distinguished by age of onset, negative affect, emotion regulation strategies, and impulse control. Adolescents classified in the severe group reported earlier onset of NSSI, higher negative affect, less emotion regulation strategies, and more difficulty with impulse control. Conclusions: The results indicate that assessments of NSSI and emotion regulation should be incorporated in youth mental health screening. The clinical implications of NSSI behavior intervention require further discussion.
C1 [Chen, Wan-Lan] Tzu Chi Univ, Dept Human Dev & Psychol, Hualien 97074, Taiwan.
   [Chen, Wan-Lan] Buddhist Tzu Chi Gen Hosp, Psychiat Dept, Hualien 97004, Taiwan.
   [Chun, Chin-Cha] Nurture Mind Psychol Clin, New Taipei 23441, Taiwan.
RP Chen, WL (reprint author), Tzu Chi Univ, Dept Human Dev & Psychol, Hualien 97074, Taiwan.; Chen, WL (reprint author), Buddhist Tzu Chi Gen Hosp, Psychiat Dept, Hualien 97004, Taiwan.
EM wanlanchen@mail.tcu.edu.tw; cardigan220@yahoo.com.tw
NR 74
TC 0
Z9 0
U1 3
U2 3
PU MDPI
PI BASEL
PA ST ALBAN-ANLAGE 66, CH-4052 BASEL, SWITZERLAND
SN 1661-7827
EI 1660-4601
J9 INT J ENV RES PUB HE
JI Int. J. Environ. Res. Public Health
PD SEP 2
PY 2019
VL 16
IS 18
AR 3361
DI 10.3390/ijerph16183361
PG 13
WC Environmental Sciences; Public, Environmental & Occupational Health
SC Environmental Sciences & Ecology; Public, Environmental & Occupational
   Health
GA JC3KV
UT WOS:000489178500135
PM 31514478
OA DOAJ Gold, Green Published
DA 2020-02-07
ER

PT J
AU Tennant, JE
   Klossing, JJ
   Demaray, MK
   Dorio, N
   Bixler, T
   Jones, C
AF Tennant, Jaclyn E.
   Klossing, Jacqueline J.
   Demaray, Michelle K.
   Dorio, Nicole
   Bixler, Trevor
   Jones, Caicina
TI y Internalizing Problems of Youth Involved in Bullying via Different
   Participant Role Combinations and Gender
SO SCHOOL PSYCHOLOGY REVIEW
LA English
DT Article
DE bullying; defending; victimization; internalizing problems
ID SELF-ESTEEM; PSYCHOMETRIC PROPERTIES; FRIENDSHIP NETWORKS; VICTIMS;
   SCHOOL; ADOLESCENTS; BULLIES; BULLY/VICTIMS; VICTIMIZATION; STABILITY
AB The purpose of the current study was to identify how defending behaviors in bullying overlap with bullying behaviors and victimization experiences using an empirical approach. Furthermore, an additional goal was to examine internalizing problems associated with these bullying role behaviors. Data on students' defending and bullying behaviors, victimization experiences, anxiety, depression, and self-esteem were collected from 700 sixth- through eighth-grade students using the Bully Participant Behaviors Questionnaire, the Screen for Child Anxiety Related Disorders-Child Version, the Center for Epidemiological Studies-Depression, and the Rosenberg Self-Esteem Scale. Results of a latent profile analysis identified the following roles: defenders, bully-victim-defenders, and students who had low involvement in bullying, victimization, and defending. Results documented significant differences in internalizing problems among the roles. Specifically, bully-victim-defenders reported higher levels of depression and anxiety and lower levels of self-esteem than did defenders and students who had low involvement with bullying scenarios.
C1 [Tennant, Jaclyn E.; Klossing, Jacqueline J.; Dorio, Nicole; Bixler, Trevor; Jones, Caicina] Northern Illinois Univ, De Kalb, IL 60115 USA.
   [Demaray, Michelle K.] Northern Illinois Univ, Sch Psychol Program, De Kalb, IL 60115 USA.
RP Tennant, JE (reprint author), Northern Illinois Univ, Dept Psychol, De Kalb, IL 60115 USA.
EM Jaclyn.tennant@gmail.com
NR 63
TC 0
Z9 0
U1 0
U2 0
PU NATL ASSOC SCHOOL PSYCHOLOGISTS
PI BETHESDA
PA 4340 EAST WEST HWY, STE 402, BETHESDA, MD 20814 USA
SN 0279-6015
J9 SCHOOL PSYCHOL REV
JI Sch. Psychol. Rev.
PD SEP
PY 2019
VL 48
IS 3
BP 222
EP 236
DI 10.17105/SPR-2017-0078.V48-3
PG 15
WC Psychology, Educational
SC Psychology
GA KD0DN
UT WOS:000507541800003
DA 2020-02-07
ER

PT J
AU Amiri, S
   Jamali, Y
AF Amiri, Sohrab
   Jamali, Yosef
TI The Mediating Role of Empathy and Emotion Regulation in Attachment
   Styles and Dark Personality Traits in Adolescents
SO IRANIAN JOURNAL OF PSYCHIATRY AND CLINICAL PSYCHOLOGY
LA English
DT Article
DE Personality; Emotions; Empathy
ID TRIAD; MACHIAVELLIANISM; ASSOCIATIONS; PSYCHOPATHY; MALTREATMENT;
   DEFICITS; HISTORY
AB Objectives The current study investigated the mediating role of emotion regulation and empathy between attachment styles and dark personality traits.
   Methods In total, 350 teenage students from Bushehr schools were selected based on convenience sampling method in the academic year of 2017-18. Then, dark traits test, emotional dysregulation, attachment styles, and empathy were distributed among research participants to respond. Collected data were analyzed by correlation indicators and path analysis in LISREL software.
   Results There was a significant correlation between the components of dark personality traits, empathy, emotional dysregulation, and attachment styles (P<0.05). Moreover, path analysis modeling indicated the mediating role of emotional dysregulation and empathy in the relationship between attachment styles and dark traits (P<0.05).
   Conclusion The obtained results supported the hypothesis that attachment styles lead to dark traits tendencies and emotional dysregulation. Furthermore, empathy can have a moderating role in this regard.
C1 [Amiri, Sohrab] Baqiyatallah Univ Med Sci, Behav Sci Res Ctr, Lifestyle Inst, Psychol, Tehran, Iran.
   [Jamali, Yosef] Univ Isfahan, Fac Educ & Psychol, Dept Counseling, Counseling, Esfahan, Iran.
RP Amiri, S (reprint author), Baqiyatallah Univ Med Sci, Behav Sci Res Ctr, Lifestyle Inst, Tehran, Iran.
EM rsr.amiri.s@bmsu.ac.ir
OI amiri, sohrab/0000-0003-0297-0142
NR 47
TC 0
Z9 0
U1 0
U2 0
PU NEGAH INST SCIENTIFIC COMMUNICATION
PI TEHRAN
PA UNIT 2, NO 108, SOUTHERN JAMALZADEH ST, ENGHELAB SQ, TEHRAN, 00000, IRAN
EI 2228-7515
J9 IRAN J PSYCHIAT CLIN
JI Iran. J. Psychiat. Clin. Psychol.
PD FAL
PY 2019
VL 25
IS 3
BP 292
EP 306
DI 10.32598/ijpcp.25.3.292
PG 15
WC Psychiatry
SC Psychiatry
GA JW8DC
UT WOS:000503276400005
OA Bronze, Other Gold
DA 2020-02-07
ER

PT J
AU Kaczkurkin, A
   Sotiras, A
   Baller, E
   Calkins, M
   Chand, G
   Cui, ZX
   Erus, G
   Fan, Y
   Gur, R
   Gur, R
   Moore, T
   Roalf, D
   Rosen, A
   Ruparel, K
   Shinohara, R
   Varol, E
   Wolf, D
   Davatzikos, C
   Satterthwaite, T
AF Kaczkurkin, Antonia
   Sotiras, Aristeidis
   Baller, Erica
   Calkins, Monica
   Chand, Ganesh
   Cui, Zaixu
   Erus, Guray
   Fan, Yong
   Gur, Raquel
   Gur, Ruben
   Moore, Tyler
   Roalf, David
   Rosen, Adon
   Ruparel, Kosha
   Shinohara, Russell
   Varol, Erdem
   Wolf, Daniel
   Davatzikos, Christos
   Satterthwaite, Theodore
TI NEUROSTRUCTURAL HETEROGENEITY IN YOUTH WITH INTERNALIZING SYMPTOMS
SO PSYCHOPHYSIOLOGY
LA English
DT Meeting Abstract
CT 59th Annual Meeting of the Society-for-Psychophysiological-Research
   (SPR)
CY SEP 25-29, 2019
CL Washington, DC
SP Soc Psychophysiol Res
DE internalizing; youth; heterogeneity
C1 [Kaczkurkin, Antonia; Sotiras, Aristeidis; Baller, Erica; Calkins, Monica; Chand, Ganesh; Cui, Zaixu; Erus, Guray; Fan, Yong; Gur, Raquel; Gur, Ruben; Moore, Tyler; Roalf, David; Rosen, Adon; Ruparel, Kosha; Shinohara, Russell; Varol, Erdem; Wolf, Daniel; Davatzikos, Christos; Satterthwaite, Theodore] Univ Penn, Philadelphia, PA 19104 USA.
   [Sotiras, Aristeidis] Washington Univ, St Louis, MO 14263 USA.
   [Gur, Ruben] Philadelphia Vet Adm Med Ctr, Philadelphia, PA USA.
FU National Institute of Mental Health (NIMH)United States Department of
   Health & Human ServicesNational Institutes of Health (NIH) - USANIH
   National Institute of Mental Health (NIMH) [K99MH117274, R01MH107703,
   R01MH113550, R01NS085211, R01MH112847, R01MH107235, R01MH112070];
   Dowshen Program for Neuroscience; Lifespan Brain Institute at the
   Children's Hospital of Philadelphia; Penn Medicine; RC2 grant from NIMH
   [MH089983, MH089924]; Center for Biomedical Computing and Image Analysis
   (CBICA) at Penn; NARSAD Young Investigator AwardNARSAD; Penn PROMOTES
   Research on Sex and Gender in Health grant, Building Interdisciplinary
   Research Careers in Women's Health (BIRCWH) grant) at the University of
   Pennsylvania [K12 HD085848]
FX This work was supported by grants from the National Institute of Mental
   Health (NIMH; grant numbers: K99MH117274 to ANK, R01MH107703 and
   R01MH113550 to TDS, R01NS085211 to RTS, R01MH112847 to RTS and TDS,
   R01MH107235 to RCG, and R01MH112070 to CD); the Dowshen Program for
   Neuroscience, and the Lifespan Brain Institute at the Children's
   Hospital of Philadelphia and Penn Medicine. The PNC was funded by RC2
   grants MH089983 and MH089924 to REG from the NIMH. Support for
   developing statistical analyses (RTS & TDS) was provided by a seed grant
   by the Center for Biomedical Computing and Image Analysis (CBICA) at
   Penn. Support for developing multivariate pattern analysis software (AS
   & TDS) was provided by a seed grant by the Center for Biomedical
   Computing and Image Analysis (CBICA) at Penn. Support was also provided
   by a NARSAD Young Investigator Award (ANK) as well as a Penn PROMOTES
   Research on Sex and Gender in Health grant (ANK) awarded as part of the
   Building Interdisciplinary Research Careers in Women's Health (BIRCWH)
   grant (K12 HD085848) at the University of Pennsylvania.
NR 0
TC 0
Z9 0
U1 0
U2 0
PU WILEY
PI HOBOKEN
PA 111 RIVER ST, HOBOKEN 07030-5774, NJ USA
SN 0048-5772
EI 1469-8986
J9 PSYCHOPHYSIOLOGY
JI Psychophysiology
PD SEP
PY 2019
VL 56
SU 1
MA 2-092
BP S89
EP S89
PG 1
WC Psychology, Biological; Neurosciences; Physiology; Psychology;
   Psychology, Experimental
SC Psychology; Neurosciences & Neurology; Physiology
GA JJ7HJ
UT WOS:000494324000355
DA 2020-02-07
ER

PT J
AU Weissman, D
   Guyer, A
   Ferrer, E
   Robins, R
   Hastings, P
AF Weissman, David
   Guyer, Amanda
   Ferrer, Emilio
   Robins, Richard
   Hastings, Paul
TI CALIBRATION OF BRAIN-AUTONOMIC COUPLING BY PRIOR THREAT EXPOSURE:
   IMPLICATIONS FOR INTERNALIZING PROBLEMS IN MEXICAN-ORIGIN ADOLESCENTS
SO PSYCHOPHYSIOLOGY
LA English
DT Meeting Abstract
CT 59th Annual Meeting of the Society-for-Psychophysiological-Research
   (SPR)
CY SEP 25-29, 2019
CL Washington, DC
SP Soc Psychophysiol Res
C1 [Weissman, David] Harvard Univ, Cambridge, MA 02138 USA.
   [Guyer, Amanda; Ferrer, Emilio; Robins, Richard; Hastings, Paul] Univ Calif Davis, Davis, CA 95616 USA.
NR 0
TC 0
Z9 0
U1 0
U2 0
PU WILEY
PI HOBOKEN
PA 111 RIVER ST, HOBOKEN 07030-5774, NJ USA
SN 0048-5772
EI 1469-8986
J9 PSYCHOPHYSIOLOGY
JI Psychophysiology
PD SEP
PY 2019
VL 56
SU 1
BP S8
EP S8
PG 1
WC Psychology, Biological; Neurosciences; Physiology; Psychology;
   Psychology, Experimental
SC Psychology; Neurosciences & Neurology; Physiology
GA JJ7HJ
UT WOS:000494324000022
DA 2020-02-07
ER

PT J
AU Liu, JS
   Bowker, JC
   Coplan, RJ
   Yang, PP
   Li, D
   Chen, XY
AF Liu, Junsheng
   Bowker, Julie C.
   Coplan, Robert J.
   Yang, Panpan
   Li, Dan
   Chen, Xinyin
TI Evaluating Links Among Shyness, Peer Relations, and Internalizing
   Problems in Chinese Young Adolescents
SO JOURNAL OF RESEARCH ON ADOLESCENCE
LA English
DT Article
ID SOCIAL ANXIETY DISORDER; PSYCHOLOGICAL ADJUSTMENT;
   BEHAVIORAL-INHIBITION; AGGRESSIVE-CHILDREN; ANXIOUS-WITHDRAWAL; EARLY
   INTERVENTION; SCHOOL ADJUSTMENT; MIDDLE CHILDHOOD; FRIENDSHIP;
   LONELINESS
AB This study evaluates a model linking shyness, aspects of peer relations, and internalizing problems among young adolescents in the People's Republic of China. Participants were 547 young adolescents from Shanghai, China (46% boys; M-age = 10.35 years, SD = 0.77 years) who completed peer nominations of shyness, rejection, and victimization, and self-report measures of loneliness, depression, and friendship support. Analyses demonstrated that peer difficulties (rejection, victimization) mediated the associations between shyness and internalizing problems. However, moderated mediation analyses revealed a protective effect for highly supportive friendships, especially for boys. Findings highlight the importance of considering different types of peer experiences in studies of shy young adolescents and are discussed in terms of importance to theory and intervention in China and elsewhere.
C1 [Liu, Junsheng] East China Normal Univ, Shanghai, Peoples R China.
   [Bowker, Julie C.] SUNY Buffalo, 224 Pk Hall, Buffalo, NY 14260 USA.
   [Coplan, Robert J.] Carleton Univ, Ottawa, ON, Canada.
   [Yang, Panpan; Li, Dan] Shanghai Normal Univ, Shanghai, Peoples R China.
   [Chen, Xinyin] Univ Penn, Philadelphia, PA 19104 USA.
RP Bowker, JC (reprint author), SUNY Buffalo, 224 Pk Hall, Buffalo, NY 14260 USA.
EM jcbowker@buffalo.edu
NR 67
TC 6
Z9 6
U1 9
U2 13
PU WILEY
PI HOBOKEN
PA 111 RIVER ST, HOBOKEN 07030-5774, NJ USA
SN 1050-8392
EI 1532-7795
J9 J RES ADOLESCENCE
JI J. Res. Adolesc.
PD SEP
PY 2019
VL 29
IS 3
BP 696
EP 709
DI 10.1111/jora.12406
PG 14
WC Family Studies; Psychology, Developmental
SC Family Studies; Psychology
GA JB6SB
UT WOS:000488692700012
PM 29777546
DA 2020-02-07
ER

PT J
AU Delaville, E
   Pennequin, V
AF Delaville, Emeline
   Pennequin, Valerie
TI Consequences of maltreatment on emotional regulation in children and
   adolescents in foster care
SO ANNALES MEDICO-PSYCHOLOGIQUES
LA French
DT Article
DE Emotional regulation; Coping strategy; Temperament; Maltreatment;
   Childhood; Adolescence
ID DEVELOPMENTAL PSYCHOPATHOLOGY; TEMPERAMENT; ATTACHMENT; PERSPECTIVE;
   DIMENSIONS; CHILDHOOD; STRESS; BRAIN; ABUSE
AB Objectives. - This research aims to compare coping strategies (strategies developed to cope with stress) and temperamental dimensions used by children and adolescents have not been maltreated and those who have been. The aim of these analyzes is to identify the effects of age as well as vulnerabilities and resources for children and adolescents who have been maltreated.
   Materials and methods. - A total of 232 children and adolescents aged 7 to 16 years participated in this study including 115 who have never been maltreated (control group) and 117 have been maltreated and are living in foster care (placed group). Each young people responded to a scale measuring the frequency of coping strategies (Kidcope) as well as a questionnaire of temperament (questionnaire d'auto- et d'hetero-evaluation du temperament en sept facteurs pour l'enfant d'age scolaire et l'adolescent).
   Results. - An analysis of variance (ANOVA) was performed for each coping strategy and temperamental dimension to evaluate the consequence of maltreatment on the emotional regulation, according to the slice of age. The age-based comparison of control and placed groups reveals major differences in the use of certain coping strategies as well as in the temperamental dimensions of maltreated children and adolescents. This confirms that the child's life experience influences his way of understanding his environment and affects his individual resources.
   Conclusions. - The results show vulnerabilities of emotional regulation for children and adolescents who have been maltreated. These aspects underline the importance to think about supports in order to promote the development of some coping strategies and to reduce the stressors. These points will be discussed with preventive and therapeutic used to improve coping skills and emotional regulation. (C) 2018 Elsevier Masson SAS. All rights reserved.
C1 [Delaville, Emeline; Pennequin, Valerie] Univ Tours, Lab PAVeA Psychol Ages Vie & Adaptat, EA 2114, 3 Rue Tanneurs, F-37041 Tours, France.
RP Delaville, E (reprint author), Univ Tours, Lab PAVeA Psychol Ages Vie & Adaptat, EA 2114, 3 Rue Tanneurs, F-37041 Tours, France.
EM emeline.delaville@univ-tours.fr
NR 48
TC 1
Z9 1
U1 2
U2 2
PU MASSON EDITEUR
PI MOULINEAUX CEDEX 9
PA 21 STREET CAMILLE DESMOULINS, ISSY, 92789 MOULINEAUX CEDEX 9, FRANCE
SN 0003-4487
EI 1769-6631
J9 ANN MED-PSYCHOL
JI Ann. Med.-Psychol.
PD SEP
PY 2019
VL 177
IS 7
BP 641
EP 647
DI 10.1016/j.amp.2018.04.011
PG 7
WC Pharmacology & Pharmacy; Psychiatry; Psychology; Psychology,
   Multidisciplinary
SC Pharmacology & Pharmacy; Psychiatry; Psychology
GA JA9BE
UT WOS:000488144200006
DA 2020-02-07
ER

PT J
AU Extremera, N
   Quintana-Orts, C
   Sanchez-Alvarez, N
   Rey, L
AF Extremera, Natalio
   Quintana-Orts, Cirenia
   Sanchez-Alvarez, Nicolas
   Rey, Lourdes
TI The Role of Cognitive Emotion Regulation Strategies on Problematic
   Smartphone Use: Comparison between Problematic and Non-Problematic
   Adolescent Users
SO INTERNATIONAL JOURNAL OF ENVIRONMENTAL RESEARCH AND PUBLIC HEALTH
LA English
DT Article
DE cognitive emotion regulation; problematic smartphone use; coping
   profile; mobile phone usage; adolescence
ID MOBILE PHONE; INTERNET ADDICTION; MEDIATING ROLE; DEPRESSION; ANXIETY;
   STRESS; COMMUNICATION; INTELLIGENCE; BEHAVIOR; SPANISH
AB Prior work has suggested that individuals with deficits in emotion regulation skills are prone to compulsive behaviour and to following maladaptive coping strategies, such as smartphone overuse, to manage negative moods. Adolescence is a vulnerable developmental stage for deficits in emotion regulation, and these are linked to excessive smartphone use. The present study is the first to examine the links between the use of specific cognitive emotion regulation (CER) strategies and problematic smartphone use in a sample of adolescents. A total of 845 Spanish adolescents (455 females) completed the Spanish versions of the Cognitive Emotion Regulation Questionnaire and the Smartphone Addiction Scale, along with a socio-demographic survey. The adolescents were divided into two groups: Non-problematic smartphone users (n = 491, 58.1%) and problematic smartphone users (n = 354, 41.9%). Significant group differences were found, with the problematic users reporting significantly higher scores for all maladaptive CER strategies, including higher self-blame, rumination, blaming of others and catastrophising. The results from logistic regression analyses show that rumination, catastrophising and blaming of others were the most important variables for distinguishing between the two groups, along with gender and parental control outside the home. In summary, these findings suggest the importance of specific maladaptive CER strategies in problematic smartphone use and provide insight for relevant targets for intervention designs.
C1 [Extremera, Natalio; Sanchez-Alvarez, Nicolas; Rey, Lourdes] Univ Malaga, Fac Psychol, Campus Teatinos S-N, E-29071 Malaga, Spain.
   [Quintana-Orts, Cirenia] Univ Huelva, Fac Educ Sci, Dept Social Evolutionary & Educ Psychol, Ave Fuerzas Armadas, Huelva 21007, Spain.
RP Extremera, N (reprint author), Univ Malaga, Fac Psychol, Campus Teatinos S-N, E-29071 Malaga, Spain.
EM nextremera@uma.es
OI Extremera Pacheco, Natalio/0000-0002-8874-7912; Quintana-Orts,
   Cirenia/0000-0001-7470-2345
FU University of Malaga [PPIT.UMA.B1.2017/23]
FX This work was supported by the University of Malaga
   (PPIT.UMA.B1.2017/23).
NR 54
TC 0
Z9 0
U1 6
U2 6
PU MDPI
PI BASEL
PA ST ALBAN-ANLAGE 66, CH-4052 BASEL, SWITZERLAND
SN 1661-7827
EI 1660-4601
J9 INT J ENV RES PUB HE
JI Int. J. Environ. Res. Public Health
PD SEP 1
PY 2019
VL 16
IS 17
AR 3142
DI 10.3390/ijerph16173142
PG 12
WC Environmental Sciences; Public, Environmental & Occupational Health
SC Environmental Sciences & Ecology; Public, Environmental & Occupational
   Health
GA IZ4EQ
UT WOS:000487037500137
PM 31466410
OA DOAJ Gold, Green Published
DA 2020-02-07
ER

PT J
AU Charak, R
   Byllesby, BM
   Fowler, JC
   Sharp, C
   Elhai, JD
   Frueh, BC
AF Charak, Ruby
   Byllesby, Brianna M.
   Fowler, J. Christopher
   Sharp, Carla
   Elhai, Jon D.
   Frueh, B. Christopher
TI Assessment of the revised Difficulties in Emotion Regulation Scales
   among adolescents and adults with severe mental illness
SO PSYCHIATRY RESEARCH
LA English
DT Article
DE DERS; DERS-16; DERS-SF; DERS-18; Measurement invariance; Severe mental
   illness; Adolescents; Adults
ID FIT INDEXES; DYSREGULATION; VALIDATION
AB The Difficulties in Emotion Regulation Scale (DERS) comprising 36 items has been widely used across age, gender, psychopathology, language, and culture. Recently several alternative abridged forms have been introduced, namely, the DERS-16 (Bjureberg et al. 2016), the DERS-SF (Kaufman et al. 2016), and the DERS-18 (Victor and Klonsky, 2016), each composed of 16 or 18 items, to provide researchers and clinicians with a shorter measure of emotion dysregulation. However, no study to date has directly compared the psychometrics of these alternative forms. In the present study, using confirmatory factor analysis we first examined the factor structure of the four models of the DERS in two inpatient samples of 636 adolescents in the age-range of 12-17 years (M = 15.33, SD = 1.43), and 1807 adults in the age-range of 18-76 years (M = 34.86, SD = 14.63) with severe mental illness. Next, measurement invariance was tested comparing the two age groups across the four models of DERS. Only the DERS-SF established metric and scalar measurement invariance. Findings suggest that the factor structure of the original and the abridged models of DERS have acceptable fit, however only DERS-SF had equivalence of factor loadings and item intercepts across adolescents and adults.
C1 [Charak, Ruby] Univ Texas Rio Grande Valley, Dept Psychol Sci, Edinburg, TX 78539 USA.
   [Byllesby, Brianna M.] Summa Hlth Traumat Stress Ctr, Akron, OH USA.
   [Fowler, J. Christopher] Houston Methodist Behav Hlth, Houston, TX USA.
   [Fowler, J. Christopher] Univ Texas Hlth Sci Ctr, Houston, TX USA.
   [Sharp, Carla] Univ Houston, Dept Psychol, Houston, TX USA.
   [Elhai, Jon D.] Univ Toledo, Dept Psychol, Toledo, OH 43606 USA.
   [Elhai, Jon D.] Univ Toledo, Dept Psychiat, 2801 W Bancroft St, Toledo, OH 43606 USA.
   [Frueh, B. Christopher] Univ Hawaii, Dept Psychol, 2430 Campus Rd, Honolulu, HI 96822 USA.
RP Charak, R (reprint author), Univ Texas Rio Grande Valley, Dept Psychol Sci, Edinburg, TX 78539 USA.
EM ruby.charak@utrgv.edu
NR 20
TC 0
Z9 0
U1 4
U2 4
PU ELSEVIER IRELAND LTD
PI CLARE
PA ELSEVIER HOUSE, BROOKVALE PLAZA, EAST PARK SHANNON, CO, CLARE, 00000,
   IRELAND
SN 0165-1781
J9 PSYCHIAT RES
JI Psychiatry Res.
PD SEP
PY 2019
VL 279
BP 278
EP 283
DI 10.1016/j.psychres.2019.04.010
PG 6
WC Psychiatry
SC Psychiatry
GA IY0OC
UT WOS:000486091600039
PM 30975439
DA 2020-02-07
ER

PT J
AU Huang, CC
   Chen, YF
   Cheung, S
   Greene, L
   Lu, S
AF Huang, Chien-Chung
   Chen, Yafan
   Cheung, Shannon
   Greene, Loren
   Lu, Shuang
TI Resilience, emotional problems, and behavioural problems of adolescents
   in China: Roles of mindfulness and life skills
SO HEALTH & SOCIAL CARE IN THE COMMUNITY
LA English
DT Article
DE behaviour; delinquent; emotion; life skills; mindfulness; resilience
ID ATTENTION AWARENESS SCALE; SELF-CONCEPT; CHILDREN; HEALTH; INTERVENTION;
   EXPERIENCES; TRAUMA; IMPACT
AB While emotional and behaviorial problems increase risks to youth development, resilience helps youth adapt and overcome adversity. Research has discussed factors related to youth resilience, emotional problems, and behaviorial problems; however, existing literature excludes non-western sociocultural contexts and has not explored the potential relations among mindfulness and life skills. This study examines the effects of mindfulness and life skills on resilience, emotional problems, and behaviorial problems of adolescents in China. Our data come from a group-administered survey among 60 adolescents from a school for behaviourally delinquent students in Beijing, China, in 2017. The regression results indicate that mindfulness is associated with reduced adolescent emotional and behaviorial problems, whereas life skills are associated with increased resilience. The findings suggest the importance of adolescent interventions that incorporate concepts from both mindfulness and life skills training.
C1 [Huang, Chien-Chung; Chen, Yafan; Cheung, Shannon; Greene, Loren] Rutgers State Univ, Huamin Res Ctr, Sch Social Work, New Brunswick, NJ USA.
   [Lu, Shuang] Univ Hong Kong, Dept Social Work & Social Adm, Jockey Club Tower,5-F,Centennial Campus, Hong Kong, Peoples R China.
RP Lu, S (reprint author), Univ Hong Kong, Dept Social Work & Social Adm, Jockey Club Tower,5-F,Centennial Campus, Hong Kong, Peoples R China.
EM shuanglu@hku.hk
NR 50
TC 0
Z9 0
U1 5
U2 7
PU WILEY
PI HOBOKEN
PA 111 RIVER ST, HOBOKEN 07030-5774, NJ USA
SN 0966-0410
EI 1365-2524
J9 HEALTH SOC CARE COMM
JI Health Soc. Care Community
PD SEP
PY 2019
VL 27
IS 5
BP 1158
EP 1166
DI 10.1111/hsc.12753
PG 9
WC Public, Environmental & Occupational Health; Social Work
SC Public, Environmental & Occupational Health; Social Work
GA IS9EU
UT WOS:000482452200034
PM 30968982
DA 2020-02-07
ER

PT J
AU Moreira, JFG
   McLaughlin, KA
   Silvers, JA
AF Moreira, Joao F. Guassi
   McLaughlin, Katie A.
   Silvers, Jennifer A.
TI Spatial and Temporal Cortical Variability Track With Age and Affective
   Experience During Emotion Regulation in Youth
SO DEVELOPMENTAL PSYCHOLOGY
LA English
DT Article
DE emotion; emotion regulation; development; variability; neuroimaging
ID NEURAL SPECIALIZATION; COGNITIVE REAPPRAISAL; SIGNAL VARIABILITY;
   NEGATIVE AFFECT; SELF-CONTROL; CHILDREN; LIFE; ADOLESCENCE; PERFORMANCE;
   CORTEX
AB Variability is a fundamental feature of human brain activity that is particularly pronounced during development. However, developmental neuroimaging research has only recently begun to move beyond characterizing brain function exclusively in terms of magnitude of neural activation to incorporate estimates of variability. No prior neuroimaging study has done so in the domain of emotion regulation. We investigated how age and affective experiences relate to spatial and temporal variability in neural activity during emotion regulation. In the current study, 70 typically developing youth aged 8 to 17 years completed a cognitive reappraisal task of emotion regulation while undergoing functional MRI. Estimates of spatial and temporal variability during regulation were calculated across a network of brain regions, defined a priori, and were then related to age and affective experiences. Results showed that increasing age was associated with reduced spatial and temporal variability in a set of frontoparietal regions (e.g., dorsomedial prefrontal cortex, superior parietal lobule) known to be involved in effortful emotion regulation. In addition, youth who reported less negative affect during regulation had less spatial variability in the ventrolateral prefrontal cortex, which has previously been linked to cognitive reappraisal. We interpret age-related reductions in spatial and temporal variability as implying neural specialization. These results suggest that the development of emotion regulation is undergirded by a process of neural specialization and open a host of possibilities for incorporating neural variability into the study of emotion regulation development.
C1 [Moreira, Joao F. Guassi; Silvers, Jennifer A.] Univ Calif Los Angeles, Dept Psychol, A191 Franz Hall, Los Angeles, CA 90095 USA.
   [McLaughlin, Katie A.] Harvard Univ, Dept Psychol, 33 Kirkland St, Cambridge, MA 02138 USA.
RP Moreira, JFG (reprint author), Univ Calif Los Angeles, Dept Psychol, A191 Franz Hall, Los Angeles, CA 90095 USA.
EM jguassimoreira@ucla.edu
FU National Institute of Mental HealthUnited States Department of Health &
   Human ServicesNational Institutes of Health (NIH) - USANIH National
   Institute of Mental Health (NIMH) [MH103291]; National Science
   FoundationNational Science Foundation (NSF) [2016220797]
FX This research was supported by Grant MH103291 from the National
   Institute of Mental Health awarded to Katie A. McLaughlin. Preparation
   of this article was supported by a National Science Foundation Graduate
   Research Fellowship (Fellow ID: 2016220797) to Joao F. Guassi Moreira.
   Gratitude is extended to Carolyn Parkinson and Jesse Rissman for their
   feedback about the study concept and to Emilia Ninova for reflections on
   the manuscript.
NR 112
TC 3
Z9 3
U1 10
U2 10
PU AMER PSYCHOLOGICAL ASSOC
PI WASHINGTON
PA 750 FIRST ST NE, WASHINGTON, DC 20002-4242 USA
SN 0012-1649
EI 1939-0599
J9 DEV PSYCHOL
JI Dev. Psychol.
PD SEP
PY 2019
VL 55
IS 9
SI SI
BP 1921
EP 1937
DI 10.1037/dev0000687
PG 17
WC Psychology, Developmental
SC Psychology
GA IT7PC
UT WOS:000483067100009
PM 31464495
DA 2020-02-07
ER

PT J
AU Havewala, M
   Felton, JW
   Lejuez, CW
AF Havewala, Mazneen
   Felton, Julia W.
   Lejuez, Carl W.
TI Friendship Quality Moderates the Relation between Maternal Anxiety and
   Trajectories of Adolescent Internalizing Symptoms
SO JOURNAL OF PSYCHOPATHOLOGY AND BEHAVIORAL ASSESSMENT
LA English
DT Article
DE Internalizing symptoms; Maternal anxiety; Friendship quality;
   Adolescence
ID STATE-TRAIT ANXIETY; EMOTION REGULATION DIFFICULTIES; PERCEIVED SOCIAL
   SUPPORT; REVISED CHILD ANXIETY; PARENTAL ANXIETY; PANIC DISORDER;
   CO-RUMINATION; HIGH-RISK; DEPRESSIVE SYMPTOMS; GENDER-DIFFERENCES
AB The current study examined the moderating role of friendship quality on the relation between maternal anxiety and internalizing symptoms in a 3-year prospective study of adolescent development. Participants included 177 adolescents (M-age = 16.05, SDage = 0.91) and their mothers. Mothers reported their own levels of anxiety; youth completed self-reports of internalizing symptoms and friendship quality. Positive friendship quality moderated the relation between maternal anxiety and initial levels of internalizing symptoms. Maternal anxiety was associated with steeper increases in internalizing symptoms over time, but only for those with greater negative peer interactions. Findings underscore the important role of both parental and peer relationships in the development of internalizing symptoms and highlight specific avenues for clinical interventions.
C1 [Havewala, Mazneen] Univ Maryland, Dept Psychol, College Pk, MD 20742 USA.
   [Felton, Julia W.] Michigan State Univ, Div Publ Hlth, Flint, MI 48502 USA.
   [Lejuez, Carl W.] Univ Kansas, Cofrin Logan Ctr Addict Res & Treatment, Lawrence, KS 66045 USA.
   [Lejuez, Carl W.] Univ Kansas, Dept Psychol, Lawrence, KS 66045 USA.
RP Felton, JW (reprint author), Michigan State Univ, Div Publ Hlth, Flint, MI 48502 USA.
EM feltonj2@msu.edu
FU National Institute of Drug Abuse Grant [R01DA018647]
FX This research was funded in part by a grant from the National Institute
   of Drug Abuse Grant R01DA018647.
NR 107
TC 0
Z9 0
U1 2
U2 2
PU SPRINGER/PLENUM PUBLISHERS
PI NEW YORK
PA 233 SPRING ST, NEW YORK, NY 10013 USA
SN 0882-2689
EI 1573-3505
J9 J PSYCHOPATHOL BEHAV
JI J. Psychopathol. Behav. Assess.
PD SEP
PY 2019
VL 41
IS 3
BP 495
EP 506
DI 10.1007/s10862-019-09742-1
PG 12
WC Psychology, Clinical
SC Psychology
GA IS9NV
UT WOS:000482476000014
PM 31983803
DA 2020-02-07
ER

PT J
AU Attar-Schwartz, S
   Mishna, F
   Khoury-Kassabri, M
AF Attar-Schwartz, Shalhevet
   Mishna, Faye
   Khoury-Kassabri, Mona
TI The Role of Classmates' Social Support, Peer Victimization and Gender in
   Externalizing and Internalizing Behaviors among Canadian Youth
SO JOURNAL OF CHILD AND FAMILY STUDIES
LA English
DT Article
DE Peer support; Adolescents; Internalizing and externalizing behaviors;
   Peer victimization
ID DEPRESSIVE SYMPTOMS; PROTECTIVE ROLE; FRIENDSHIP QUALITY;
   EMOTIONAL-PROBLEMS; SCHOOL BULLIES; MEDIATING ROLE; SELF-EFFICACY;
   ADOLESCENTS; VIOLENCE; STUDENTS
AB There is sound evidence that increased level of peer support is linked negatively with youth vulnerably to internalizing and externalizing problems. Conversely, victimization by peers is associated positively with youth adjustment difficulties. The current study examines the mediating role of victimization in the association between classmates' support and internalizing and externalizing behaviors, and the moderating role of gender in that association. The study is based on a sample of 243 7th grade Canadian adolescents. The results show that classmates' support has a unique contribution to reduced adolescents' internalizing behaviors above and beyond the effects of parental and teachers' support. This association was partially mediated by youth victimization. Classmates' support was a stronger predictor of internalizing behaviors among females compared to males. With respect to externalizing behaviors, the results indicated that while classmates' support has no direct association with that outcome, parental support plays a central role in predicting externalizing behaviors. The association between classmates' support and externalizing behavior was fully mediated by youth victimization. The current study highlights the importance of support by peers, with whom they interact on a regular basis, to adolescents' well-being and functioning. The results also indicate that parents are still significant figures in adolescents' lives. Those facts should be taken into account when intervening with young people.
C1 [Attar-Schwartz, Shalhevet; Khoury-Kassabri, Mona] Hebrew Univ Jerusalem, Jerusalem, Israel.
   [Mishna, Faye] Univ Toronto, Factor Inwentash Fac Social Work, 246 Bloor St West, Toronto, ON M5S 1V4, Canada.
RP Mishna, F (reprint author), Univ Toronto, Factor Inwentash Fac Social Work, 246 Bloor St West, Toronto, ON M5S 1V4, Canada.
EM f.mishna@utoronto.ca
OI Mishna, Faye/0000-0003-2538-826X
FU Social Sciences and Humanities Research Council [410-2011-1001]; Halbert
   Center for Canadian Studies, the Faculty Israeli-Canadian Academic
   Exchange Program
FX This study was funded by the Social Sciences and Humanities Research
   Council (Grant number 410-2011-1001). The study was supported by The
   Halbert Center for Canadian Studies, the Faculty Israeli-Canadian
   Academic Exchange Program.
NR 98
TC 0
Z9 0
U1 6
U2 6
PU SPRINGER
PI NEW YORK
PA 233 SPRING ST, NEW YORK, NY 10013 USA
SN 1062-1024
EI 1573-2843
J9 J CHILD FAM STUD
JI J. Child Fam. Stud.
PD SEP
PY 2019
VL 28
IS 9
SI SI
BP 2335
EP 2346
DI 10.1007/s10826-017-0852-z
PG 12
WC Family Studies; Psychology, Developmental; Psychiatry
SC Family Studies; Psychology; Psychiatry
GA IS4GN
UT WOS:000482111700002
DA 2020-02-07
ER

PT J
AU Hatchel, T
   Subrahmanyam, K
   Negriff, S
AF Hatchel, Tyler
   Subrahmanyam, Kaveri
   Negriff, Sonya
TI Adolescent Peer Victimization and Internalizing Symptoms During Emerging
   Adulthood: The Role of Online and Offline Social Support
SO JOURNAL OF CHILD AND FAMILY STUDIES
LA English
DT Article
DE Bullying; Social anxiety; Depression; Mental health; Digital media
ID BULLY-VICTIM PROBLEMS; RELATIONAL VICTIMIZATION; MIDDLE SCHOOL;
   CHILDHOOD; ADJUSTMENT; DEPRESSION; CHILDREN; RISK; ASSOCIATION; OUTCOMES
AB There is a dearth of research examining the relation between adolescent peer victimization and internalizing symptoms during emerging adulthood. This retrospective study examined relations among offline and online peer victimization, internalizing symptoms, as well as offline and online social support. A sample of 416 participants aged 18-24 was recruited and self-report data on adolescent victimization, support, and internalizing symptoms were collected. The results showed that retrospective reports of peer victimization and social support predicted current internalizing symptomology. However, this varied as a function of online/offline context and symptomology. Specifically peer victimization was more predictive of depressive symptoms than social anxiety symptoms. Offline social support predicted fewer internalizing symptoms, but online support did not. Social support diminished the association between peer victimization and social anxiety.
C1 [Hatchel, Tyler] Univ Florida, Dept Psychol, Gainesville, FL 32611 USA.
   [Subrahmanyam, Kaveri] Calif State Univ Los Angeles, Dept Psychol, Los Angeles, CA 90032 USA.
   [Subrahmanyam, Kaveri] Childrens Digital Media Ctr LA, Los Angeles, CA USA.
   [Negriff, Sonya] Univ Southern Calif, Sch Social Work, Los Angeles, CA 90089 USA.
RP Hatchel, T (reprint author), Univ Florida, Dept Psychol, Gainesville, FL 32611 USA.
EM tylerh42@ufl.edu
NR 81
TC 1
Z9 1
U1 13
U2 13
PU SPRINGER
PI NEW YORK
PA 233 SPRING ST, NEW YORK, NY 10013 USA
SN 1062-1024
EI 1573-2843
J9 J CHILD FAM STUD
JI J. Child Fam. Stud.
PD SEP
PY 2019
VL 28
IS 9
SI SI
BP 2456
EP 2466
DI 10.1007/s10826-018-1286-y
PG 11
WC Family Studies; Psychology, Developmental; Psychiatry
SC Family Studies; Psychology; Psychiatry
GA IS4GN
UT WOS:000482111700012
DA 2020-02-07
ER

PT J
AU Chen, WF
   Zhang, DJ
   Liu, JS
   Pan, YG
   Sang, B
AF Chen, Wanfen
   Zhang, Dajun
   Liu, Junsheng
   Pan, Yangu
   Sang, Biao
TI Parental attachment and depressive symptoms in Chinese adolescents: The
   mediation effect of emotion regulation
SO AUSTRALIAN JOURNAL OF PSYCHOLOGY
LA English
DT Article
DE adolescents; cognitive reappraisal; depressive symptoms; expressive
   suppression; mediation effect; parental attachment
ID INDIVIDUAL-DIFFERENCES; CONSEQUENCES; CHILDHOOD; MODEL
AB Objective We examined if the links between adolescents' parental attachment and depressive symptoms are mediated by emotion regulation (cognitive reappraisal and expressive suppression), and identified which mediator has a stronger mediation effect. Method The Inventory of Parent and Peer Attachment, Emotion Regulation Questionnaire, and the "Center for Epidemiological Studies-Depression Scale" were distributed to 1955 Chinese adolescents (about 50% boys; 49% in senior high school; aged 10-20 years, M = 14.85 +/- 2.86 years) from seven provinces. Descriptive statistics, correlation analyses, regression analyses, and mediation analyses were conducted to test the hypotheses. Results The results showed that cognitive reappraisal and expressive suppression partially mediated the associations between paternal and maternal attachment and depressive symptoms after controlling for grade and sex. Further, the indirect effects of parental attachment through cognitive reappraisal were stronger than those through expressive suppression. Conclusions These findings suggest that adolescents with secure parental attachment (vs. insecure) have a lower risk of developing depressive symptoms and that increasing use of cognitive reappraisal and decreasing use of expressive suppression may help adolescents reduce their depressive symptoms.
C1 [Chen, Wanfen; Liu, Junsheng; Sang, Biao] East China Normal Univ, Sch Psychol & Cognit Sci, Shanghai 200062, Peoples R China.
   [Zhang, Dajun] Southwest Univ, Res Ctr Mental Hlth Educ, Fac Psychol, Chongqing, Peoples R China.
   [Pan, Yangu] Southwestern Univ Finance & Econ, Res Inst Social Dev, Chengdu, Sichuan, Peoples R China.
   [Sang, Biao] Shanghai Acad Educ Sci, Shanghai, Peoples R China.
RP Sang, B (reprint author), East China Normal Univ, Sch Psychol & Cognit Sci, Shanghai 200062, Peoples R China.
EM bsang@psy.ecnu.edu.cn
FU National Innovation Center for Assessment of Basic Education Quality in
   China [2014-06-007-01]
FX National Innovation Center for Assessment of Basic Education Quality in
   China, Grant/Award Number: 2014-06-007-01
NR 30
TC 0
Z9 0
U1 42
U2 42
PU WILEY
PI HOBOKEN
PA 111 RIVER ST, HOBOKEN 07030-5774, NJ USA
SN 0004-9530
EI 1742-9536
J9 AUST J PSYCHOL
JI Aust. J. Psychol.
PD SEP
PY 2019
VL 71
IS 3
BP 241
EP 248
DI 10.1111/ajpy.12239
PG 8
WC Psychology, Multidisciplinary
SC Psychology
GA IO0JN
UT WOS:000479065300005
DA 2020-02-07
ER

PT J
AU Zhang, JT
   Deng, XM
   Huang, LL
   Zeng, HJ
   Wang, LN
   Wen, PL
AF Zhang, Jieting
   Deng, Xinmei
   Huang, Lili
   Zeng, Huijun
   Wang, Lina
   Wen, Peilin
TI Profile of trait mindfulness and its association with emotional
   regulation for early adolescents
SO PERSONALITY AND INDIVIDUAL DIFFERENCES
LA English
DT Article
DE Mindfulness; Emotion regulation; Early adolescents; Latent profile
   analysis
ID DOWN-REGULATION; 5 FACETS; SYMPTOMS; QUESTIONNAIRE; CHILDREN; DEPRESSION
AB The current study identified profiles of trait mindfulness in a sample of 514 early Chinese adolescents (mean age = 10.54 years), and examined their associations with emotion regulation. Latent profile model was built on five facets of mindfulness (observing, non-judging, acting with awareness, describing, and non-reactivity). Results showed negative correlations of the five facets among the four identified profiles: Judging & High Mindfulness (Profile 1, 43.1%), Non-reacting Observing (Profile 2, 6.7%), Non-judging & Low Mindfulness (Profile 3, 20.4%), and Non-judgmental Awareness (Profile 4, 29.7%). Judging & High Mindfulness and Non-reacting Observing profile used significantly more reappraisal than the other profiles. Besides, Non-reacting Observing applied significantly more behavioral suppression than the other profiles. The result indicated diverse patterns of trait mindfulness among the early adolescents, and the associations of trait mindfulness with emotion regulation should be considered comprehensively with all facets, rather than separately.
C1 [Zhang, Jieting; Deng, Xinmei; Huang, Lili; Wang, Lina; Wen, Peilin] Shenzhen Univ, Coll Psychol & Sociol, 3688 Nanhai Ave, Shenzhen 518060, Guangdong, Peoples R China.
   [Zhang, Jieting; Deng, Xinmei; Wang, Lina; Wen, Peilin] Shenzhen Univ, Shenzhen Key Lab Affect & Social Cognit Sci, Shenzhen, Peoples R China.
   [Zeng, Huijun] Haigang Primary Sch, 89 Yuehe 4th St, Shenzhen 518102, Guangdong, Peoples R China.
RP Deng, XM (reprint author), Shenzhen Univ, Coll Psychol & Sociol, 3688 Nanhai Ave, Shenzhen 518060, Guangdong, Peoples R China.
EM jennyzhang@szu.edu.cn; xmdeng@szu.edu.cn
FU National Natural Science Foundation of ChinaNational Natural Science
   Foundation of China [31700982]; National Natural Science Foundation for
   Young Scientists of ChinaNational Natural Science Foundation of China
   [31700941]; Guangdong "13th Five-Year Plan" Foundation for Young Scholar
   in Philosophy and Social Science [GD17YXL01]; Educational Science
   Foundation in Shenzhen [zdzz16004]; Humanity and Social Science Youth
   foundation of Ministry of Education of China [16YJC190003]; PhD Start-up
   Fund of Natural Science Foundation of Guangdong ProvinceNational Natural
   Science Foundation of Guangdong Province [2017A030310299]; Innovation
   and Creative Research Fund by Education Department of Guangdong Province
   [2016GXJK140]
FX This study was supported by National Natural Science Foundation of China
   [grant number 31700982], the National Natural Science Foundation for
   Young Scientists of China [grant number 31700941], Guangdong "13th
   Five-Year Plan" Foundation for Young Scholar in Philosophy and Social
   Science [grant number GD17YXL01], Educational Science Foundation in
   Shenzhen [grant number zdzz16004], the Humanity and Social Science Youth
   foundation of Ministry of Education of China [grant number 16YJC190003],
   the PhD Start-up Fund of Natural Science Foundation of Guangdong
   Province [grant number 2017A030310299], and the Innovation and Creative
   Research Fund by Education Department of Guangdong Province [grant
   number 2016GXJK140].
NR 38
TC 2
Z9 2
U1 7
U2 12
PU PERGAMON-ELSEVIER SCIENCE LTD
PI OXFORD
PA THE BOULEVARD, LANGFORD LANE, KIDLINGTON, OXFORD OX5 1GB, ENGLAND
SN 0191-8869
J9 PERS INDIV DIFFER
JI Pers. Individ. Differ.
PD SEP 1
PY 2019
VL 147
BP 12
EP 17
DI 10.1016/j.paid.2019.04.008
PG 6
WC Psychology, Social
SC Psychology
GA ID5QR
UT WOS:000471731500003
DA 2020-02-07
ER

PT J
AU Tsai, W
   Weiss, B
   Kim, JHJ
   Lau, AS
AF Tsai, William
   Weiss, Bahr
   Kim, Jacqueline H. J.
   Lau, Anna S.
TI Longitudinal Relations between Emotion Restraint Values, Life Stress,
   and Internalizing Symptoms among Vietnamese American and European
   American Adolescents
SO JOURNAL OF CLINICAL CHILD AND ADOLESCENT PSYCHOLOGY
LA English
DT Article; Early Access
ID YOUTH SELF-REPORT; INDIVIDUAL-DIFFERENCES; EFFORTFUL CONTROL; CULTURE;
   SUPPRESSION; CHILDHOOD; ANGER; GENERALIZABILITY; FEELINGS; CHILDREN
AB Objective: Recent research has documented cultural differences in the extent and manner in which various forms of emotion regulation are linked with psychological well-being. Most of these studies, however, have been cross-sectional, nor have they directly examined the values underlying the use of emotion regulation. The present study examined emotion restraint values and their interactions with life stress in predicting internalizing symptoms across time among Vietnamese American and European American adolescents. The study focused on adolescence as a critical developmental period during which life stress and internalizing symptoms increase significantly. Method: Vietnamese American (n = 372) and European American (n = 304) adolescents' levels of emotion restraint values, internalizing symptoms, and stress were assessed at two timepoints six months apart. Results: Results indicated differential associations between emotion restraint values, stress, and symptoms over time for the two groups. For Vietnamese American adolescents, emotion restraint values did not predict depressive, anxiety, or somatic symptoms. For European American adolescents, emotion restraint values predicted higher somatic symptoms but buffered against the effects of interpersonal stress on anxiety and depressive symptoms. Conclusions: These results provide increased understanding of the role of values related to emotion restraint in shaping adolescent internalizing symptoms and responses to stress across cultural groups. Implications of the findings for guiding intervention efforts are discussed.
C1 [Tsai, William] NYU, Dept Appl Psychol, 246 Greene St,8th Floor, New York, NY 10003 USA.
   [Weiss, Bahr] Vanderbilt Univ, Dept Psychol, Nashville, TN 37240 USA.
   [Kim, Jacqueline H. J.; Lau, Anna S.] Univ Calif Los Angeles, Dept Psychol, Los Angeles, CA USA.
RP Tsai, W (reprint author), NYU, Dept Appl Psychol, 246 Greene St,8th Floor, New York, NY 10003 USA.
EM will.tsai@nyu.edu
RI Kim, Jacqueline H. J./X-5900-2019
OI Kim, Jacqueline H. J./0000-0002-4827-3927
FU National Institute of Mental HealthUnited States Department of Health &
   Human ServicesNational Institutes of Health (NIH) - USANIH National
   Institute of Mental Health (NIMH) [R01MH077697]; Vanderbilt University
   Peabody College of Education and Human Development [PIF 4-26-999-6402]
FX This work was supported by the National Institute of Mental Health
   [R01MH077697] and Vanderbilt University Peabody College of Education and
   Human Development [PIF 4-26-999-6402].
NR 53
TC 0
Z9 0
U1 3
U2 3
PU ROUTLEDGE JOURNALS, TAYLOR & FRANCIS LTD
PI ABINGDON
PA 2-4 PARK SQUARE, MILTON PARK, ABINGDON OX14 4RN, OXON, ENGLAND
SN 1537-4416
EI 1537-4424
J9 J CLIN CHILD ADOLESC
JI J. Clin. Child Adolesc. Psychol.
DI 10.1080/15374416.2019.1650364
EA AUG 2019
PG 13
WC Psychology, Clinical; Psychology, Developmental
SC Psychology
GA IU8YT
UT WOS:000483868800001
PM 31464533
DA 2020-02-07
ER

PT J
AU Taylor, SG
   Zarrett, N
   Roberts, AM
AF Taylor, Stephen G.
   Zarrett, Nicole
   Roberts, Alex M.
TI The Relation Between Early Adolescent Physical Activity and
   Internalizing Problems: Variations in Exercise Motivations as a Critical
   Moderator
SO JOURNAL OF EARLY ADOLESCENCE
LA English
DT Article; Early Access
DE internalizing problems; early adolescence; motivations; physical
   activity; underserved
ID SELF-DETERMINATION THEORY; BODY DISSATISFACTION; INTRINSIC MOTIVATION;
   MENTAL-HEALTH; DIFFICULTIES QUESTIONNAIRE; PSYCHOMETRIC PROPERTIES;
   PSYCHIATRIC-DISORDERS; LIFETIME PREVALENCE; CONSTRUCT-VALIDITY;
   EMOTIONAL-PROBLEMS
AB Inconsistencies exist regarding the relation between physical activity (PA) and internalizing symptomology in early adolescence, and there is need for investigation of potential moderators that may account for these discrepancies. The current study utilized a Self-Determination Theory Framework to investigate the main effects of five key motivations to exercise and their moderating effects between PA and internalizing problems in an underserved sample of adolescents (n = 167; mean age = 12.19 years; 73% African American). Analyses showed that intrinsic motivations were negatively related to internalizing problems and extrinsic motivations were positively related. PA was only protective against internalizing problems when intrinsic motivations were high and had iatrogenic effects when these were low. Exploratory analyses further delineated the unique effects of motivational orientations. Clinical implications and future research directions are discussed.
C1 [Taylor, Stephen G.] Univ South Carolina, Clin Community Psychol, Columbia, SC 29208 USA.
   [Zarrett, Nicole] Univ South Carolina, Psychol, Columbia, SC 29208 USA.
   [Roberts, Alex M.] Univ South Carolina, Sch Psychol, Columbia, SC 29208 USA.
RP Taylor, SG (reprint author), Univ South Carolina, Dept Psychol, 1512 Pendleton St, Columbia, SC 29208 USA.
EM st4@email.sc.edu
FU Eunice Kennedy Shriver National Institute Of Child Health & Human
   Development of the National Institutes of Health [R21HD077357]; National
   Institute of Nursing Research of the National Institute of Health
   [1R01NR018619-01]
FX The author(s) disclosed receipt of the following financial support for
   the research, authorship, and/or publication of this article: Research
   reported in this publication was supported by the Eunice Kennedy Shriver
   National Institute Of Child Health & Human Development of the National
   Institutes of Health under Award Number R21HD077357 (Zarrett, PI) the
   National Institute of Nursing Research of the National Institute of
   Health under award number 1R01NR018619-01 (Zarrett, PI). The content is
   solely the responsibility of the authors and does not necessarily
   represent the official views of the National Institutes of Health.
NR 71
TC 0
Z9 0
U1 9
U2 9
PU SAGE PUBLICATIONS INC
PI THOUSAND OAKS
PA 2455 TELLER RD, THOUSAND OAKS, CA 91320 USA
SN 0272-4316
EI 1552-5449
J9 J EARLY ADOLESCENCE
JI J. Early Adolesc.
AR UNSP 0272431619870612
DI 10.1177/0272431619870612
EA AUG 2019
PG 27
WC Family Studies; Psychology, Developmental
SC Family Studies; Psychology
GA IV6LB
UT WOS:000484378800001
OA Green Published
DA 2020-02-07
ER

PT J
AU Ramos, P
   Moreno-Maldonado, C
   Moreno, C
   Rivera, F
AF Ramos, Pilar
   Moreno-Maldonado, Concepcion
   Moreno, Carmen
   Rivera, Francisco
TI The Role of Body Image in Internalizing Mental Health Problems in
   Spanish Adolescents: An Analysis According to Sex, Age, and
   Socioeconomic Status
SO FRONTIERS IN PSYCHOLOGY
LA English
DT Article
DE body image; body mass index; dieting; physical activity; internalizing
   symptoms; sex; age; socioeconomic status
ID WEIGHT-CONTROL BEHAVIORS; PHYSICAL-ACTIVITY; GENDER-DIFFERENCES; FEMALE
   ADOLESCENTS; MASS INDEX; CHILDREN; DISSATISFACTION; OBESITY; YOUTH;
   PSYCHOPATHOLOGY
AB During adolescence there is a relatively high prevalence of weight problems and eating disorders. Furthermore, body image plays an important role in weight control and eating behaviors as well as in mental health. This study analyses the influence of body mass index, perception of being overweight, and body image satisfaction (BIS) on internalizing symptoms related to mental health in adolescents. In addition, sex, age, socioeconomic status (SES), dieting, and physical activity are taken into consideration. This research is based on the international study Health Behaviour in School-aged Children (HBSC). The sample consists of 4531 Spanish adolescents from 13 to 18 years old. Participants were selected through random multi-stage sampling stratified by conglomerates. Two instruments were employed: the HBSC questionnaire and the Youth Self-Report (Achenbach System of Empirically Based Assessment, ASEBA). Results demonstrated that BIS -the emotional component related to body image- was the main predictor of adolescent internalizing symptoms. In addition, results show double-inequalities according to the interaction effects of sex, age, and SES. Likewise, interesting results are shown regarding how dieting behaviors to lose or gain weight/volume and physical activity relate to body image perception and satisfaction, as well as with internalizing symptoms. This study highlights important body image aspects relevant to intervention and prevention of internalized mental health problems in adolescence.
C1 [Ramos, Pilar; Moreno-Maldonado, Concepcion; Moreno, Carmen] Univ Seville, Fac Psychol, Dept Dev & Educ Psychol, Seville, Spain.
   [Rivera, Francisco] Univ Seville, Fac Psychol, Dept Expt Psychol, Seville, Spain.
RP Ramos, P (reprint author), Univ Seville, Fac Psychol, Dept Dev & Educ Psychol, Seville, Spain.
EM pilarramos@us.es
RI Moreno-Maldonado, Concepcion/L-3407-2014; Ramos, Pilar/A-9887-2010
OI Moreno-Maldonado, Concepcion/0000-0001-5777-1285; Ramos,
   Pilar/0000-0002-6916-2345
FU Spanish Ministry of Health, Social Services and Equality [PRJ201703153]
FX This work was supported in Spain by the Spanish Ministry of Health,
   Social Services and Equality (PRJ201703153).
NR 98
TC 1
Z9 1
U1 4
U2 4
PU FRONTIERS MEDIA SA
PI LAUSANNE
PA AVENUE DU TRIBUNAL FEDERAL 34, LAUSANNE, CH-1015, SWITZERLAND
SN 1664-1078
J9 FRONT PSYCHOL
JI Front. Psychol.
PD AUG 22
PY 2019
VL 10
AR 1952
DI 10.3389/fpsyg.2019.01952
PG 20
WC Psychology, Multidisciplinary
SC Psychology
GA IS5QV
UT WOS:000482208400001
PM 31507499
OA DOAJ Gold, Green Published
DA 2020-02-07
ER

PT J
AU Pasupathi, M
   Oldroyd, K
   Wainryb, C
   Mansfield, CM
AF Pasupathi, Monisha
   Oldroyd, Kristina
   Wainryb, Cecilia
   Mansfield, Cade M.
TI Maternal narration about parenting pride and regret is related to youth
   emotion regulation
SO SOCIAL DEVELOPMENT
LA English
DT Article
DE autobiographical memory; emotion regulation; mother-child relations;
   parental influence
ID MOTHER-CHILD CONVERSATIONS; SELF-ESTEEM; IDENTITY; ADOLESCENTS;
   EXPERIENCES; MEMORY; COCONSTRUCTION; SOCIALIZATION; CONSTRUCTION;
   EXPRESSIVITY
AB As they respond to children's emotions, mothers socialize children's emerging emotion regulation. Mothers' own autobiographical narratives likely reflect in part habitual ways of expressing and managing emotions-ways that may in turn influence the way mothers respond to their children's emotions. We examined features of mothers' narratives about parental pride and regret experiences, and assessed whether these were associated with parental socialization of emotion and the emotion regulation repertoire of their children. Two hundred thirty-seven mothers with children ranging from 8 to 17 years of age provided two narratives about parental pride and parental regret experiences. Parental emotion socialization and children's emotion regulation were assessed via self- and informant-report using a multi-measure, multi-observer approach. We found that features of the way mothers narrated their experiences with a particular child related to their parenting of that child, and that child's emotion regulation. The findings are discussed in terms of their implications for emotion-related parenting, and the potential importance of parent narratives.
C1 [Pasupathi, Monisha; Oldroyd, Kristina; Wainryb, Cecilia] Univ Utah, Dept Psychol, Salt Lake City, UT 84112 USA.
   [Mansfield, Cade M.] Weber State Univ, Dept Psychol, Weber, UT USA.
RP Pasupathi, M (reprint author), Univ Utah, Dept Psychol, Salt Lake City, UT 84112 USA.
EM pasupath@psych.utah.edu
RI Mansfield, Cade/O-9736-2018
OI Mansfield, Cade/0000-0001-5213-384X; Pasupathi,
   Monisha/0000-0001-9105-4554
FU Eunice Kennedy Shriver National Institute of Child Health and Human
   DevelopmentUnited States Department of Health & Human ServicesNational
   Institutes of Health (NIH) - USANIH Eunice Kennedy Shriver National
   Institute of Child Health & Human Development (NICHD) [R01HD067189]
FX Eunice Kennedy Shriver National Institute of Child Health and Human
   Development, Grant/Award Number: R01HD067189
NR 67
TC 0
Z9 0
U1 2
U2 2
PU WILEY
PI HOBOKEN
PA 111 RIVER ST, HOBOKEN 07030-5774, NJ USA
SN 0961-205X
EI 1467-9507
J9 SOC DEV
JI Soc. Dev.
PD FEB
PY 2020
VL 29
IS 1
BP 178
EP 195
DI 10.1111/sode.12401
EA AUG 2019
PG 18
WC Psychology, Developmental
SC Psychology
GA KG0JX
UT WOS:000481801000001
DA 2020-02-07
ER

PT J
AU Larsson, KH
   Andersson, G
   Stern, H
   Zetterqvist, M
AF Larsson, Kristina Holmqvist
   Andersson, Gerhard
   Stern, Helene
   Zetterqvist, Maria
TI Emotion regulation group skills training for adolescents and parents: A
   pilot study of an add-on treatment in a clinical setting
SO CLINICAL CHILD PSYCHOLOGY AND PSYCHIATRY
LA English
DT Article
DE Emotion regulation; skills training; adolescents; treatment; group
ID DELIBERATE SELF-HARM; DIALECTICAL BEHAVIOR-THERAPY; UNIFIED PROTOCOL;
   TRANSDIAGNOSTIC TREATMENT; AWARENESS SCALE; DISORDERS; DYSREGULATION;
   ALEXITHYMIA; WOMEN; DIFFICULTIES
AB Difficulties with emotion regulation have been identified as an underlying mechanism in mental health. This pilot study aimed at examining whether group skills training in emotion regulation for adolescents and parents as an add-on intervention was feasible in an outpatient child and adolescent psychiatric clinic. We also investigated if the treatment increased knowledge and awareness of emotions and their functions, increased emotion regulation skills and decreased self-reported symptoms of anxiety and depression. Six skills training groups were piloted with a total of 20 adolescents and 21 adults. The treatment consisted of five sessions dealing with psychoeducation about emotions and emotion regulation skills training. Paired-samples t test was used to compare differences between before-and-after measures for adolescents and parents separately. The primary outcome measure, Difficulties in Emotion Regulation Scale, showed significant improvement after treatment for both adolescents and parents. For adolescents, measures of alexithymia were significantly reduced. Also, emotional awareness was significantly increased. Measures of depression and anxiety did not change. In conclusion, group skills training as an add-on treatment can be feasible and effective but further studies are needed.
C1 [Larsson, Kristina Holmqvist; Zetterqvist, Maria] Linkoping Univ, Dept Child & Adolescent Psychiat, S-58183 Linkoping, Sweden.
   [Larsson, Kristina Holmqvist; Zetterqvist, Maria] Linkoping Univ, Dept Clin & Expt Med, S-58183 Linkoping, Sweden.
   [Andersson, Gerhard] Linkoping Univ, Dept Behav Sci & Learning, Linkoping, Sweden.
   [Andersson, Gerhard] Karolinska Inst, Dept Clin Neurosci, Stockholm, Sweden.
   [Stern, Helene] Psykologhalsan, Linkoping, Sweden.
RP Larsson, KH (reprint author), Linkoping Univ, Dept Child & Adolescent Psychiat, S-58183 Linkoping, Sweden.; Larsson, KH (reprint author), Linkoping Univ, Dept Clin & Expt Med, S-58183 Linkoping, Sweden.
EM kristina.holmqvist.larsson@liu.se
RI Andersson, Gerhard/J-8529-2012
OI Andersson, Gerhard/0000-0003-4753-6745; Holmqvist Larsson,
   Kristina/0000-0002-1312-5553
NR 47
TC 0
Z9 0
U1 5
U2 5
PU SAGE PUBLICATIONS INC
PI THOUSAND OAKS
PA 2455 TELLER RD, THOUSAND OAKS, CA 91320 USA
SN 1359-1045
EI 1461-7021
J9 CLIN CHILD PSYCHOL P
JI Clin. Child Psychol. Psychiatry
PD JAN
PY 2020
VL 25
IS 1
BP 141
EP 155
AR UNSP 1359104519869782
DI 10.1177/1359104519869782
EA AUG 2019
PG 15
WC Psychology, Clinical; Psychology, Developmental; Psychiatry; Psychology
SC Psychology; Psychiatry
GA JQ1LY
UT WOS:000483213500001
PM 31419914
DA 2020-02-07
ER

PT J
AU Oddo, LE
   Felton, JW
   Meinzer, MC
   Mazursky-Horowitz, H
   Lejuez, CW
   Chronis-Tuscano, A
AF Oddo, Lauren E.
   Felton, Julia W.
   Meinzer, Michael C.
   Mazursky-Horowitz, Heather
   Lejuez, Carl W.
   Chronis-Tuscano, Andrea
TI Trajectories of Depressive Symptoms in Adolescence: The Interplay of
   Maternal Emotion Regulation Difficulties and Youth ADHD Symptomatology
SO JOURNAL OF ATTENTION DISORDERS
LA English
DT Article; Early Access
DE adolescence; depression; ADHD
ID ATTENTION-DEFICIT/HYPERACTIVITY DISORDER; REVISED CHILD ANXIETY;
   DEFICIT-HYPERACTIVITY DISORDER; DEVELOPMENTAL TRAJECTORIES; PSYCHOMETRIC
   PROPERTIES; GENDER-DIFFERENCES; FAMILY PROCESSES; FIT INDEXES; SCALE
   RCADS; RISK
AB Objective: ADHD and depression co-occur at higher than chance levels in adolescence, but moderators of this association are not well understood. Consistent with a developmental-transactional framework, one such moderator may be maternal emotion regulation (ER) difficulties. Using latent growth curve modeling, the current study examined the independent and interactive effects of adolescent ADHD symptoms and maternal ER difficulties on the trajectory of depressive symptoms across adolescence. Method: This study included a community sample of 247 adolescents (M-age = 13.06 years) assessed annually over a 6-year period. Results: Findings suggested that youth with greater ADHD symptoms whose mothers evidenced more ER difficulties demonstrated steeper increases in depressive symptoms over time relative to their peers with lower ADHD symptoms or whose mothers reported fewer ER difficulties. Conclusion: This work highlights the importance of maternal ER difficulties in predicting the trajectory of depressive symptoms among adolescents with ADHD symptomatology.
C1 [Oddo, Lauren E.] Univ Maryland, Clin Psychol Program, College Pk, MD 20742 USA.
   [Felton, Julia W.; Mazursky-Horowitz, Heather] Univ Maryland, College Pk, MD 20742 USA.
   [Meinzer, Michael C.] Univ Maryland, SUCCEEDS ADHD Clin, College Pk, MD 20742 USA.
   [Lejuez, Carl W.] Univ Maryland, Ctr Addict Res & Treatment, College Pk, MD 20742 USA.
   [Chronis-Tuscano, Andrea] Univ Maryland, Psychol, College Pk, MD 20742 USA.
   [Felton, Julia W.] Michigan State Univ, Div Publ Hlth, Coll Human Med, E Lansing, MI 48824 USA.
   [Lejuez, Carl W.] Univ Kansas, Psychol, Lawrence, KS 66045 USA.
   [Lejuez, Carl W.] Univ Kansas, Ctr Addict Res & Treatment, Lawrence, KS 66045 USA.
RP Oddo, LE (reprint author), Univ Maryland, Dept Psychol, 4094 Campus Dr, College Pk, MD 20742 USA.
EM loddo@terpmail.umd.edu
OI Oddo, Lauren/0000-0003-0773-9644
FU National Institutes of Health (NIH)United States Department of Health &
   Human ServicesNational Institutes of Health (NIH) - USA [2R01 DA18647]
FX The author(s) disclosed receipt of the following financial support for
   the research, authorship, and/or publication of this article: This
   project was funded by a grant from the National Institutes of Health
   (NIH) 2R01 DA18647 awarded to Carl W. Lejuez.
NR 61
TC 0
Z9 0
U1 1
U2 1
PU SAGE PUBLICATIONS INC
PI THOUSAND OAKS
PA 2455 TELLER RD, THOUSAND OAKS, CA 91320 USA
SN 1087-0547
EI 1557-1246
J9 J ATTEN DISORD
JI J. Atten. Disord.
AR UNSP 1087054719864660
DI 10.1177/1087054719864660
EA AUG 2019
PG 11
WC Psychology, Developmental; Psychiatry
SC Psychology; Psychiatry
GA IT9FO
UT WOS:000483186300001
PM 31416370
DA 2020-02-07
ER

PT J
AU Yazici, KU
   Yazici, IP
AF Yazici, Kemal Utku
   Yazici, Ipek Percinel
TI Decreased theory of mind skills, increased emotion dysregulation and
   insight levels in adolescents diagnosed with obsessive compulsive
   disorder
SO NORDIC JOURNAL OF PSYCHIATRY
LA English
DT Article
DE Adolescent; emotion regulation; obsessive compulsive disorder; theory of
   mind
ID SOCIAL COGNITION; CLINICAL CHARACTERISTICS; POOR INSIGHT; ANXIETY
   DISORDER; RELIABILITY; SCHIZOPHRENIA; DEPRESSION; SYMPTOMS; CHILDREN;
   SCALE
AB Background: An abnormal interaction between cognition and emotion may contribute to the development of obsessive-compulsive disorder (OCD). Aims: In this study, we aimed to evaluate theory of mind and emotion regulation skills in adolescents diagnosed with OCD. In addition, the results were evaluated in accordance with patients' insight levels. Methods: This study was conducted with 50 patients, who were aged between 11 and 16 and who were newly diagnosed with OCD and 50 healthy individuals. The Turkish version of the Schedule for Affective Disorders and Schizophrenia for School Age Children - Present and Lifetime was used to diagnose OCD and other comorbidities. The Children's Yale-Brown Obsessive Compulsive Scale, the Children's Depression Inventory, and the State-Trait Anxiety Inventory for Children were used for clinical evaluation. The intelligence levels were assessed using the Wechsler Intelligence Scale for Children-Revised Short Form. Reading the Mind in the Eyes Test was used in patients. The Difficulties in Emotion Regulation Scale was also used to evaluate the skills of regulating emotions. Results: Patients with OCD had lower ability with regard to reading minds in the eyes and emotion regulation than the healthy individuals. Patients with OCD, who had a poor insight, had more difficulty in reading minds in the eyes and emotion regulation than those with good insight. Conclusions: This study supports the idea that OCD is related to deficits in theory of mind and emotion regulation skills. Thus, further studies are required to confirm the findings of this study.
C1 [Yazici, Kemal Utku; Yazici, Ipek Percinel] Firat Univ, Fac Med, Dept Child & Adolescent Psychiat, Elazig, Turkey.
RP Yazici, IP (reprint author), Firat Univ, Fac Med, Dept Child & Adolescent Psychiat, Elazig, Turkey.
EM ipek.pr@hotmail.com
OI Percinel Yazici, Ipek/0000-0002-6807-655X
NR 84
TC 0
Z9 0
U1 10
U2 10
PU TAYLOR & FRANCIS LTD
PI ABINGDON
PA 2-4 PARK SQUARE, MILTON PARK, ABINGDON OR14 4RN, OXON, ENGLAND
SN 0803-9488
EI 1502-4725
J9 NORD J PSYCHIAT
JI Nord. J. Psychiatr.
PD OCT 3
PY 2019
VL 73
IS 7
BP 462
EP 469
DI 10.1080/08039488.2019.1652341
EA AUG 2019
PG 8
WC Psychiatry
SC Psychiatry
GA IX9OK
UT WOS:000480593300001
PM 31403840
DA 2020-02-07
ER

PT J
AU Kalungi, A
   Womersley, JS
   Kinyanda, E
   Joloba, ML
   Ssembajjwe, W
   Nsubuga, RN
   Levin, J
   Kaleebu, P
   Kidd, M
   Seedat, S
   Hemmings, SMJ
AF Kalungi, Allan
   Womersley, Jacqueline S.
   Kinyanda, Eugene
   Joloba, Moses L.
   Ssembajjwe, Wilber
   Nsubuga, Rebecca N.
   Levin, Jonathan
   Kaleebu, Pontiano
   Kidd, Martin
   Seedat, Soraya
   Hemmings, Sian M. J.
TI Internalizing Mental Disorders and Accelerated Cellular Aging Among
   Perinatally HIV-Infected Youth in Uganda
SO FRONTIERS IN GENETICS
LA English
DT Article
DE internalizing mental disorders; relative telomere length; HIV;
   perinatally HIV-infected youth; Uganda
ID LEUKOCYTE TELOMERE LENGTH; POSTTRAUMATIC-STRESS-DISORDER; MAJOR
   DEPRESSIVE DISORDER; PSYCHIATRIC-DISORDERS; EXCESS MORTALITY; MOOD
   DISORDERS; CHILDREN; ANXIETY; ADOLESCENTS; MECHANISMS
AB Introduction: Internalizing mental disorders (IMDs) in HIV+ children and adolescents are associated with impaired quality of life and non-adherence to anti-retroviral treatment. Telomere length is a biomarker of cellular aging, and shorter telomere length has been associated with IMDs. However, the nature of this association has yet to be elucidated.
   Objective: We determined the longitudinal association between IMDs and relative telomere length (rTL) and the influence of chronic stress among Ugandan perinatally HIV-infected youth (PHIY).
   Methods: IMDs (depressive disorders, anxiety disorders, and post-traumatic stress disorder) and IMDs were assessed using the locally adapted Child and Adolescent Symptom Inventory-5. In 368 PHIY with any IMD and 368 age- and sex-matched PHIY controls without any psychiatric disorder, rTL was assessed using quantitative polymerase chain reaction. Hierarchical cluster analysis was used to generate the three chronic stress classes (mild, moderate, and severe). t-tests were used to assess the difference between baseline and 12 month rTL and the mean difference in rTL between cases and controls both at baseline and at 12 months. Linear regression analysis was used to model the effects of chronic stress on the association between IMDs and rTL, controlling for age and sex.
   Results: We observed longer rTL among cases of IMDs compared with controls (p < 0.001). We also observed a statistically significant reduction in rTL between baseline and 12 months in the combined sample of cases and controls (p < 0.001). The same statistical difference was observed when cases and controls were individually analyzed (p < 0.001). We found no significant difference in rTL between cases and controls at 12 months (p = 0.117). We found no significant influence of chronic stress on the association between IMDs and rTL at both baseline and 12 months.
   Conclusion: rTL is longer among cases of IMDs compared with age- and sex-matched controls. We observed a significant attrition in rTL over 12 months, which seems to be driven by the presence of any IMDs. There is a need for future longitudinal and experimental studies to understand the mechanisms driving our findings.
C1 [Kalungi, Allan; Womersley, Jacqueline S.; Seedat, Soraya; Hemmings, Sian M. J.] Stellenbosch Univ, Dept Psychiat, Cape Town, South Africa.
   [Kalungi, Allan; Kinyanda, Eugene; Ssembajjwe, Wilber] MRC UVRI & LSHTM Uganda Res Unit, Mental Hlth Project, Entebbe, Uganda.
   [Kalungi, Allan; Joloba, Moses L.] Makerere Univ, Dept Med Microbiol, Kampala, Uganda.
   [Kinyanda, Eugene] Makerere Univ, Dept Psychiat, Coll Hlth Sci, Kampala, Uganda.
   [Joloba, Moses L.] Makerere Univ, Coll Hlth Sci, Sch Biomed Sci, Kampala, Uganda.
   [Ssembajjwe, Wilber; Nsubuga, Rebecca N.] MRC UVRI & LSHTM Uganda Res Unit, Stat & Data Sci Sect, Entebbe, Uganda.
   [Levin, Jonathan] Univ Witwatersrand, Sch Publ Hlth, Johannesburg, South Africa.
   [Kaleebu, Pontiano] MRC UVRI & LSHTM Uganda Res Unit, Entebbe, Uganda.
   [Kidd, Martin] Univ Stellenbosch, Ctr Stat Consultat, Dept Stat & Actuarial Sci, Cape Town, South Africa.
RP Kalungi, A (reprint author), Stellenbosch Univ, Dept Psychiat, Cape Town, South Africa.; Kalungi, A (reprint author), MRC UVRI & LSHTM Uganda Res Unit, Mental Hlth Project, Entebbe, Uganda.; Kalungi, A (reprint author), Makerere Univ, Dept Med Microbiol, Kampala, Uganda.
EM allankalungi1@gmail.com
RI Womersley, Jacqueline/AAD-9579-2019
FU Medical Research Council/Department for International
   Development-African Leadership Award [MR/L004623/1]; Alliance for Global
   Health and Science of the Center for Emerging and Neglected Diseases
   [50288/N7145]; South African Research Chairs Initiative in Posttraumatic
   Stress Disorder - Department of Science and Technology; National
   Research Foundation of South AfricaNational Research Foundation - South
   Africa
FX The study was funded by Medical Research Council/Department for
   International Development-African Leadership Award to Prof. Eugene
   Kinyanda (grant number MR/L004623/1), the Alliance for Global Health and
   Science of the Center for Emerging and Neglected Diseases (grant number
   50288/N7145), the South African Research Chairs Initiative in
   Posttraumatic Stress Disorder, funded by the Department of Science and
   Technology, and the National Research Foundation of South Africa.
NR 89
TC 0
Z9 0
U1 0
U2 0
PU FRONTIERS MEDIA SA
PI LAUSANNE
PA AVENUE DU TRIBUNAL FEDERAL 34, LAUSANNE, CH-1015, SWITZERLAND
EI 1664-8021
J9 FRONT GENET
JI Front. Genet.
PD AUG 2
PY 2019
VL 10
AR 705
DI 10.3389/fgene.2019.00705
PG 13
WC Genetics & Heredity
SC Genetics & Heredity
GA IN4MH
UT WOS:000478648700001
PM 31428136
OA DOAJ Gold, Green Published
DA 2020-02-07
ER

PT J
AU Loyd, AB
   Hotton, AL
   Walden, AL
   Kendall, AD
   Emerson, E
   Donenberg, GR
AF Loyd, Aerika Brittian
   Hotton, Anna L.
   Walden, Angela L.
   Kendall, Ashley D.
   Emerson, Erin
   Donenberg, Geri R.
TI Associations of ethnic/racial discrimination with internalizing symptoms
   and externalizing behaviors among juvenile justice-involved youth of
   color
SO JOURNAL OF ADOLESCENCE
LA English
DT Article
DE Juvenile justice; Discrimination; Traumatic stress; Emotion regulation;
   Mental health; Gender differences
ID POSTTRAUMATIC STRESS SYMPTOMS; ASIAN-AMERICAN ADOLESCENTS; SUBSTANCE USE
   DISORDERS; MENTAL-HEALTH SYMPTOMS; RACIAL-DISCRIMINATION; RACIAL/ETHNIC
   DISCRIMINATION; AFRICAN-AMERICAN; PERCEIVED DISCRIMINATION;
   PSYCHIATRIC-DISORDERS; GENDER-DIFFERENCES
AB Introduction: Youth of color (e.g., Black/African American and Latinx/Hispanic) are over-represented in the juvenile justice system and experience greater health disparities compared to non-Hispanic White youth. Ethnic/racial discrimination (ERD) is a risk marker for poor mental health and behavioral outcomes among youth of color, and traumatic stress and emotion dysregulation have been implicated in these pathways. Despite the relevance of these factors for justice-involved youth of color, understanding of their interrelations within this demographic is lacking.
   Methods: Participants were 173 recently arrested adolescents (86% African American; 45% girls; ages 13-18) on probation in a large Midwest city in the United States. Participants completed surveys assessing ERD, traumatic stress, emotion dysregulation, internalizing symptoms, and externalizing behaviors. Using linear regression and path analysis, this study tested the cross-sectional links among two types of ERD (i.e., interpersonal experiences and perceptions of group experiences), traumatic stress symptoms, emotion dysregulation, and internalizing symptoms and externalizing behaviors.
   Results: Interpersonal ERD (e.g., hearing racial insults) was associated with increased internalizing symptoms and externalizing behaviors; for internalizing symptoms, the relation was stronger for girls than boys. Gender differences were partially accounted for by traumatic stress symptoms and emotion dysregulation.
   Conclusions: This study offers new insights into ERD experiences among juvenile justice-involved youth of color, gender differences in ethnic/racial discrimination experiences, and the potential value of gender-sensitive and culturally responsive programming in strengthening youths' ability to cope with ERD.
C1 [Loyd, Aerika Brittian] Univ Illinois, Dept Educ Psychol, 1040 W Harrison St, Chicago, IL 60607 USA.
   [Hotton, Anna L.] Univ Chicago Med, Chicago Ctr HIV Eliminat, 5837 S Maryland Ave, Chicago, IL 60637 USA.
   [Walden, Angela L.; Kendall, Ashley D.; Emerson, Erin; Donenberg, Geri R.] Univ Illinois, Dept Med, Ctr Disseminat & Implementat Sci, 818 S Wolcott Ave,SRH 3rd Floor,Room 332 M-C 579, Chicago, IL 60612 USA.
   [Loyd, Aerika Brittian] Univ Calif Riverside, Dept Psychol, 900 Univ Ave, Riverside, CA 92521 USA.
RP Loyd, AB (reprint author), Univ Calif Riverside, Dept Psychol, 900 Univ Ave, Riverside, CA 92521 USA.
EM aerika.loyd@ucr.edu; ahotton@medicine.bsd.uchicago.edu; walden1@uic.edu;
   akendall@uic.edu; eemerson@uic.edu; gerid@uic.edu
FU Eunice Kennedy Shriver National Institute of Child Health and Human
   DevelopmentUnited States Department of Health & Human ServicesNational
   Institutes of Health (NIH) - USANIH Eunice Kennedy Shriver National
   Institute of Child Health & Human Development (NICHD) [R031-1D077128];
   Office of Research on Women's HealthUnited States Department of Health &
   Human ServicesNational Institutes of Health (NIH) - USANIH Office of
   Research on Women's Health (ORWH) [K12HD055892]; National Institute on
   Minority Health and Health DisparitiesUnited States Department of Health
   & Human ServicesNational Institutes of Health (NIH) - USANIH National
   Institute on Minority Health & Health Disparities (NIMHD) [R01MD005861]
FX We thank the youth and families for their participation in this
   research. We acknowledge all collaborating institutions in the conduct
   of this study: Cook County Department of Probation and Court Services,
   Evening Reporting Centers, Circuit Court of Cook County, Cook County
   Juvenile Temporary Detention Center, Illinois Department of Juvenile
   Justice, Cook County Sheriffs Office, Illinois Department of
   Corrections. We also thank Ceily Moore, Jessica Vergara, Delaina
   Washington, and Brittney Williams for assistance with literature reviews
   and references during manuscript preparation. This publication was
   supported by the Eunice Kennedy Shriver National Institute of Child
   Health and Human Development (R031-1D077128), the Office of Research on
   Women's Health (K12HD055892), and the National Institute on Minority
   Health and Health Disparities (R01MD005861). The content is solely the
   responsibility of the authors and does not necessarily represent the
   official views of the National Institutes of Health.
NR 112
TC 1
Z9 1
U1 1
U2 1
PU ACADEMIC PRESS LTD- ELSEVIER SCIENCE LTD
PI LONDON
PA 24-28 OVAL RD, LONDON NW1 7DX, ENGLAND
SN 0140-1971
EI 1095-9254
J9 J ADOLESCENCE
JI J. Adolesc.
PD AUG
PY 2019
VL 75
BP 138
EP 150
DI 10.1016/j.adolescence.2019.07.012
PG 13
WC Psychology, Developmental
SC Psychology
GA IU3BA
UT WOS:000483452500014
PM 31398475
DA 2020-02-07
ER

PT J
AU Eaddy, M
   Zullo, L
   Horton, SE
   Hughes, JL
   Kennard, B
   Diederich, A
   Emslie, GJ
   Schuster, L
   Stewart, SM
AF Eaddy, Michael
   Zullo, Lucas
   Horton, Sarah E.
   Hughes, Jennifer L.
   Kennard, Betsy
   Diederich, Andrew
   Emslie, Graham J.
   Schuster, Lisa
   Stewart, Sunita M.
TI A Theory-Driven Investigation of the Association Between Emotion
   Dysregulation and Suicide Risk in a Clinical Adolescent Sample
SO SUICIDE AND LIFE-THREATENING BEHAVIOR
LA English
DT Article
ID INTERPERSONAL-PSYCHOLOGICAL THEORY; DEPRESSIVE SYMPTOMATOLOGY; QUICK
   INVENTORY; SELF-REPORT; SHORT-TERM; BEHAVIOR; IDEATION; CAPABILITY;
   ACCUMBENS; SCALE
AB Objective Emotion dysregulation has been consistently linked to suicide ideation and attempt, but an explanatory model for this relationship has not been adequately investigated in adolescents. This study examined the concurrent relationship among emotion dysregulation, variables from the Interpersonal-Psychological Theory of Suicide (IPTS), and suicide risk (operationalized as a continuous variable that increases in intensity from nonspecific to active suicide ideation to suicide ideation with a plan) in a clinical adolescent sample. Method A total of 151 adolescents (aged 12-17) were recruited from an inpatient psychiatry unit. Cross-sectional analyses were conducted to determine whether the relationship between emotion dysregulation and suicide risk was explained by the variables of perceived burdensomeness (PB), thwarted belongingness, and capability for suicide, as proposed by the IPTS. Results As hypothesized, the relationship between emotion dysregulation and suicide risk was explained by PB and capability for suicide. Depressive symptoms had an independent relationship with suicide risk after controlling for IPTS variables. Conclusions The results from this study suggest that effective treatment strategies that reduce negative cognition tied to PB and depressive symptoms would address the most proximal variables related to suicide risk in adolescents. Enhancing emotion management would serve to maintain low levels of proximal influences on risk.
C1 [Eaddy, Michael; Zullo, Lucas; Horton, Sarah E.; Kennard, Betsy; Diederich, Andrew; Emslie, Graham J.; Schuster, Lisa; Stewart, Sunita M.] Univ Texas Southwestern Med Ctr Dallas, Psychiat, Dallas, TX 75390 USA.
   [Eaddy, Michael; Zullo, Lucas; Horton, Sarah E.; Kennard, Betsy; Diederich, Andrew; Emslie, Graham J.; Schuster, Lisa; Stewart, Sunita M.] Childrens Med Ctr, Dallas, TX 75235 USA.
   [Hughes, Jennifer L.] Univ Texas Southwestern Med Ctr Dallas, Dallas, TX 75390 USA.
RP Stewart, SM (reprint author), Univ Texas Southwestern Med Ctr Dallas, Psychiat, Dallas, TX 75390 USA.
EM sunita.stewart@utsouthwestern.edu
FU inpatient medical and psychosocial team on the Child Psychiatry
   Inpatient Unit at (deleted for blind review)
FX We gratefully acknowledge the inpatient medical and psychosocial team on
   the Child Psychiatry Inpatient Unit at (deleted for blind review), for
   their support of our study. We also thank Jessica King and Jacquelyn
   Matney for their help with data collection.
NR 40
TC 2
Z9 2
U1 4
U2 4
PU WILEY
PI HOBOKEN
PA 111 RIVER ST, HOBOKEN 07030-5774, NJ USA
SN 0363-0234
EI 1943-278X
J9 SUICIDE LIFE-THREAT
JI Suicide Life-Threat. Behav.
PD AUG
PY 2019
VL 49
IS 4
BP 928
EP 940
DI 10.1111/sltb.12472
PG 13
WC Psychiatry; Psychology, Multidisciplinary
SC Psychiatry; Psychology
GA IQ3GV
UT WOS:000480640600002
PM 29745436
DA 2020-02-07
ER

PT J
AU Jenness, JL
   Peverill, M
   King, KM
   Hankin, BL
   McLaughlin, KA
AF Jenness, Jessica L.
   Peverill, Matthew
   King, Kevin M.
   Hankin, Benjamin L.
   McLaughlin, Katie A.
TI Dynamic Associations Between Stressful Life Events and Adolescent
   Internalizing Psychopathology in a Multiwave Longitudinal Study
SO JOURNAL OF ABNORMAL PSYCHOLOGY
LA English
DT Article
DE stress sensitization; stress generation; depression; anxiety;
   adolescents
ID GENE-ENVIRONMENT INTERACTIONS; ADULT PSYCHIATRIC-DISORDERS; CHILDHOOD
   ADVERSITIES; DEPRESSIVE SYMPTOMS; 1ST ONSET; COGNITIVE VULNERABILITY;
   EMOTION REGULATION; GENDER-DIFFERENCES; YOUNG ADULTHOOD; BETWEEN-PERSON
AB Associations between stressful life events (SLEs) and internalizing psychopathology are complex and bidirectional, involving interactions among stressors across development to predict psychopathology (i.e., stress sensitization) and psychopathology predicting greater exposure to SLEs (i.e., stress generation). Although stress sensitization and generation theoretical models inherently focus on within-person effects, most previous research has compared average levels of stress and psychopathology across individuals in a sample (i.e., between-person effects). The present study addressed this gap by investigating stress sensitization and stress generation effects in a multiwave, prospective study of SLEs and adolescent depression and anxiety symptoms. Depression, anxiety, and SLE exposure were assessed every 3 months for 2 years (8 waves of data) in a sample of adolescents (n = 382, aged 11 to 15 at baseline). Multilevel modeling revealed within-person stress sensitization effects such that the association between within-person increases in SLEs and depression, but not anxiety, symptoms were stronger among adolescents who experienced higher average levels of SLEs across 2 years. We also observed within-person stress generation effects, such that adolescents reported a greater number of dependent-interpersonal SLEs during time periods after experiencing higher levels of depression at the previous wave than was typical for them. Although no within-person stress generation effects emerged for anxiety. higher overall levels of anxiety predicted greater exposure to dependent-interpersonal SLEs. Our findings extend prior work by demonstrating stress sensitization in predicting depression following normative forms of SLEs and stress generation effects for both depression and anxiety using a multilevel modeling approach. Clinical implications include an individualized approach to interventions.
C1 [Jenness, Jessica L.] Univ Washington, Dept Psychiat & Behav Sci, 6200 North East 74th St,Bldg 29, Seattle, WA 98115 USA.
   [Peverill, Matthew; King, Kevin M.] Univ Washington, Dept Psychol, Seattle, WA 98115 USA.
   [Hankin, Benjamin L.] Univ Illinois, Dept Psychol, Champaign, IL USA.
   [McLaughlin, Katie A.] Harvard Univ, Dept Psychol, Cambridge, MA 02138 USA.
RP Jenness, JL (reprint author), Univ Washington, Dept Psychiat & Behav Sci, 6200 North East 74th St,Bldg 29, Seattle, WA 98115 USA.
EM jennessj@uw.edu
FU Social Sciences and Research Council of Canada; National Alliance for
   Research on Schizophrenia and DepressionNARSAD; American Foundation for
   Suicide Prevention; National Institute of Mental HealthUnited States
   Department of Health & Human ServicesNational Institutes of Health (NIH)
   - USANIH National Institute of Mental Health (NIMH) [K23-MH112872,
   R01-MH103291, R01-MH106482, R03-MH 066845]
FX This research was approved by the Institutional Review Board at
   University of Illinois at Chicago and the University of Montreal
   ("Cognitive Factors in Emotions During Adolescence") and supported by
   research Grants from the Social Sciences and Research Council of Canada
   and the National Alliance for Research on Schizophrenia and Depression
   awarded to John R. Z. Abela; research Grants from the National Institute
   of Mental Health (Jessica L. Jenness: K23-MH112872; Katie A. McLaughlin:
   R01-MH103291 and R01-MH106482; Benjamin L. Hankin: R03-MH 066845) and
   the American Foundation for Suicide Prevention awarded to Benjamin L.
   Hankin.
NR 90
TC 0
Z9 0
U1 15
U2 15
PU AMER PSYCHOLOGICAL ASSOC
PI WASHINGTON
PA 750 FIRST ST NE, WASHINGTON, DC 20002-4242 USA
SN 0021-843X
EI 1939-1846
J9 J ABNORM PSYCHOL
JI J. Abnorm. Psychol.
PD AUG
PY 2019
VL 128
IS 6
SI SI
BP 596
EP 609
DI 10.1037/abn0000450
PG 14
WC Psychology, Clinical; Psychiatry
SC Psychology; Psychiatry
GA IM5HF
UT WOS:000478024300012
PM 31368736
DA 2020-02-07
ER

PT J
AU Lau, C
   Stewart, SL
   Saklofske, DH
   Hirdes, J
AF Lau, Chloe
   Stewart, Shannon L.
   Saklofske, Donald H.
   Hirdes, John
TI Scale development and psychometric properties of internalizing symptoms:
   The interRAI Child and Youth Mental Health internalizing subscale
SO PSYCHIATRY RESEARCH
LA English
DT Article
DE InterRAI; Psychometric; Internalizing; Mental health; Children;
   Depression; Anxiety; Anhedonia
ID CONTENT VALIDITY; DEPRESSION; PSYCHOPATHOLOGY; RELIABILITY; ANXIETY;
   BIRTH
AB Internalizing difficulties in children and adolescents refer to inner-directed disordered mood and emotions. The purpose of this study was to develop and assess the reliability and validity of the internalizing subscale on the interRAl Child and Youth Mental Health (ChYMH) in assessing broadband internalizing mental health symptoms. Data were collected from clinically-referred children/youths 4 to 18 years of age between 2015 and 2016 (N = 2536). After initial items relevant to internalizing disturbances underwent expert content validation, exploratory first-order and bifactor factor analyses and multidimensional item response theory (MIRT) parameterizations were conducted to test the validity of the measurement model. The internalizing subscale demonstrated strong measurement properties for a three-factor structure (i.e., depression, anxiety, anhedonia) and MIRT analyses showed individual items had acceptable discrimination parameters across the latent continuum. A series of four competing models using confirmatory factor analyses were conducted in a separate sample of 1397 children/youth assessed in 2017 and the bifactor model showed superior fit compared to other models. Finally, concurrent validity of this measure was confirmed based on relationships with other established sub scales from criterion measures. The interRAl ChYMH internalizing subscale could be used to provide useful information for triaging and prioritizing referrals for children/youths.
C1 [Lau, Chloe; Saklofske, Donald H.] Western Univ, Fac Social Sci, London, ON, Canada.
   [Stewart, Shannon L.] Western Univ, Fac Educ, London, ON, Canada.
   [Hirdes, John] Univ Waterloo, Sch Publ Hlth & Hlth Syst, Waterloo, ON, Canada.
RP Lau, C (reprint author), Western Univ, Social Sci Ctr, Dept Psychol, Rm 7313, London, ON N6A 5C2, Canada.
EM clau263@uwo.ca
NR 48
TC 0
Z9 0
U1 1
U2 2
PU ELSEVIER IRELAND LTD
PI CLARE
PA ELSEVIER HOUSE, BROOKVALE PLAZA, EAST PARK SHANNON, CO, CLARE, 00000,
   IRELAND
SN 0165-1781
J9 PSYCHIAT RES
JI Psychiatry Res.
PD AUG
PY 2019
VL 278
BP 235
EP 241
DI 10.1016/j.psychres.2019.06.013
PG 7
WC Psychiatry
SC Psychiatry
GA IM0PB
UT WOS:000477689600032
PM 31228857
DA 2020-02-07
ER

PT J
AU Van Beveren, ML
   Mueller, SC
   Braet, C
AF Van Beveren, Marie-Lotte
   Mueller, Sven C.
   Braet, Caroline
TI Emotion dysregulation, temperamental vulnerability, and parental
   depression in adolescents: Correspondence between physiological and
   informant-report measures
SO DEVELOPMENT AND PSYCHOPATHOLOGY
LA English
DT Article
DE adolescence; emotion regulation; negative emotionality; respiratory
   sinus arrhythmia
ID RESPIRATORY SINUS ARRHYTHMIA; HEART-RATE-VARIABILITY; GENERAL
   PSYCHOPATHOLOGY FACTOR; REGULATION STRATEGIES; VAGAL TONE; NEUROVISCERAL
   INTEGRATION; BIOLOGICAL SENSITIVITY; INDIVIDUAL-DIFFERENCES; NEGATIVE
   EMOTIONALITY; POLYVAGAL THEORY
AB Although numerous studies reveal altered respiratory sinus arrhythmia (RSA) among children, adolescents, and adults who exhibit emotion dysregulation, effects of temperamental vulnerability and parental mental health on RSA remain unclear. We evaluated the relationship among emotion regulation, RSA, and RSA reactivity in a pooled sample of 24 vulnerable and 31 resilient adolescents (mean age = 13.69 years; 60% girls), including associations with temperamental vulnerability and parental depressive symptoms. Participants watched a neutral film clip while their resting RSA was recorded, and then completed a reward and frustration task, using an affective Posner paradigm. Temperament and emotion regulation were assessed via self-report and parent report, and parents reported on their own depressive symptoms. Low resting RSA was associated with temperamental negative emotionality, whereas greater RSA reactivity to frustration was associated with maladaptive emotion regulation strategies. No significant relations were found between RSA and parental depressive symptoms. This study elucidates the role of RSA as a biomarker of individual differences in emotion dysregulation and temperamental vulnerability and stresses the importance of considering multiple units of analyses, as well as functional domains, when studying emotional responding and regulation in adolescents.
C1 [Van Beveren, Marie-Lotte; Braet, Caroline] Univ Ghent, Dept Dev Personal & Social Psychol, Henri Dunantlaan 2, B-9000 Ghent, Belgium.
   [Mueller, Sven C.] Univ Ghent, Dept Expt Clin & Hlth Psychol, Ghent, Belgium.
RP Van Beveren, ML (reprint author), Univ Ghent, Dept Dev Personal & Social Psychol, Henri Dunantlaan 2, B-9000 Ghent, Belgium.
EM MarieLotte.VanBeveren@Ugent.be
NR 135
TC 0
Z9 0
U1 3
U2 3
PU CAMBRIDGE UNIV PRESS
PI NEW YORK
PA 32 AVENUE OF THE AMERICAS, NEW YORK, NY 10013-2473 USA
SN 0954-5794
EI 1469-2198
J9 DEV PSYCHOPATHOL
JI Dev. Psychopathol.
PD AUG
PY 2019
VL 31
IS 3
SI SI
BP 1023
EP 1035
AR PII S0954579419000567
DI 10.1017/S0954579419000567
PG 13
WC Psychology, Developmental
SC Psychology
GA II0UF
UT WOS:000474919900018
PM 31046860
DA 2020-02-07
ER

PT J
AU Weissman, DG
   Guyer, AE
   Ferrer, E
   Robins, RW
   Hastings, PD
AF Weissman, David G.
   Guyer, Amanda E.
   Ferrer, Emilio
   Robins, Richard W.
   Hastings, Paul D.
TI Tuning of brain-autonomic coupling by prior threat exposure:
   Implications for internalizing problems in Mexican-origin adolescents
SO DEVELOPMENT AND PSYCHOPATHOLOGY
LA English
DT Article
DE adversity; community crime; discrimination; functional magnetic
   resonance imaging; peer victimization; physiology
ID HEART-RATE-VARIABILITY; RESPIRATORY SINUS ARRHYTHMIA; AMYGDALA
   FUNCTIONAL CONNECTIVITY; NEURAL DEVELOPMENT DEPRIVATION; EARLY-LIFE
   STRESS; EMOTION REGULATION; MENTAL-HEALTH; CHILDHOOD MALTREATMENT; PEER
   VICTIMIZATION; EARLY EXPERIENCE
AB Exposure to threat increases the risk for internalizing problems in adolescence. Deficits in integrating bodily cues into representations of emotion are thought to contribute to internalizing problems. Given the role of the medial prefrontal cortex in regulating bodily responses and integrating them into representations of emotional states, coordination between activity in the medial prefrontal cortex and autonomic nervous system responses may be influenced by past threat exposure with consequences for the emergence of internalizing problems. A sample of 179 Mexican-origin adolescents (88 female) reported on neighborhood and school crime, peer victimization, and discrimination when they were 10-16 years old. At age 17, participants underwent a functional neuroimaging scan during which they viewed pictures of emotional faces while respiratory sinus arrhythmia (RSA) and skin conductance responses were measured. Adolescents also reported symptoms of internalizing problems. Greater exposure to threats across adolescence was associated with more internalizing problems. Threat exposure was also associated with stronger negative coupling between the ventromedial prefrontal cortex and RSA. Stronger negative ventromedial prefrontal cortex-RSA coupling was associated with fewer internalizing problems. These results suggest the degree of coordinated activity between the brain and parasympathetic nervous system is both enhanced by threat experiences and decreased in adolescents with more internalizing problems.
C1 [Weissman, David G.] Harvard Univ, Dept Psychol, William James Hall,33 Kirkland St, Cambridge, MA 02138 USA.
   [Weissman, David G.; Guyer, Amanda E.; Hastings, Paul D.] Univ Calif Davis, Ctr Mind & Brain, Davis, CA 95616 USA.
   [Guyer, Amanda E.] Univ Calif Davis, Dept Human Ecol, Davis, CA 95616 USA.
   [Weissman, David G.; Ferrer, Emilio; Robins, Richard W.; Hastings, Paul D.] Univ Calif Davis, Dept Psychol, Davis, CA 95616 USA.
RP Weissman, DG (reprint author), Harvard Univ, Dept Psychol, William James Hall,33 Kirkland St, Cambridge, MA 02138 USA.
EM dweissman@fas.harvard.edu
RI Guyer, Amanda/AAG-2459-2019; Weissman, David/W-5063-2019
OI Weissman, David/0000-0001-9966-3338
FU National Institutes of HealthUnited States Department of Health & Human
   ServicesNational Institutes of Health (NIH) - USA [R01-MH098370,
   R01-DA017902, 5T32MH020006-19]; National Science FoundationNational
   Science Foundation (NSF) [IBSS 1327768]; US Department of Health and
   Human Services Poverty Research Center grant
FX This work was supported by National Institutes of Health Grants
   R01-MH098370 (to A.E.G. and P.D.H.), R01-DA017902 (to R.W.R., Conger,
   and Widaman), and 5T32MH020006-19 (to Johnson and Gross), the National
   Science Foundation Grant IBSS 1327768 (to Page, P.D.H., Conger, and
   A.E.G.), and a US Department of Health and Human Services Poverty
   Research Center grant (to Stevens and Page).
NR 154
TC 1
Z9 1
U1 3
U2 4
PU CAMBRIDGE UNIV PRESS
PI NEW YORK
PA 32 AVENUE OF THE AMERICAS, NEW YORK, NY 10013-2473 USA
SN 0954-5794
EI 1469-2198
J9 DEV PSYCHOPATHOL
JI Dev. Psychopathol.
PD AUG
PY 2019
VL 31
IS 3
SI SI
BP 1127
EP 1141
AR PII S0954579419000646
DI 10.1017/S0954579419000646
PG 15
WC Psychology, Developmental
SC Psychology
GA II0UF
UT WOS:000474919900025
PM 31084645
OA Green Accepted
DA 2020-02-07
ER

PT J
AU Vreeland, A
   Bettis, AH
   Reising, MM
   Dunbar, JP
   Watson, KH
   Gruhn, MA
   Compas, BE
AF Vreeland, Allison
   Bettis, Alexandra H.
   Reising, Michelle M.
   Dunbar, Jennifer P.
   Watson, Kelly H.
   Gruhn, Meredith A.
   Compas, Bruce E.
TI Coping and Stress Reactivity as Moderators of Maternal Depressive
   Symptoms and Youth's Internalizing and Externalizing Symptoms
SO JOURNAL OF YOUTH AND ADOLESCENCE
LA English
DT Article
DE Coping; Stress reactivity; Maternal depression
ID BEHAVIORAL PREVENTIVE INTERVENTION; AT-RISK ADOLESCENTS; PARENTAL
   DEPRESSION; INVENTORY-II; RESPONSES; PSYCHOPATHOLOGY; CHILDREN;
   ENGAGEMENT; CHILDHOOD; MOTHERS
AB Youth's responses to stress are a central feature of risk and resilience across development. The current study examined whether youth coping and stress reactivity moderate the association of current maternal depressive symptoms with youth's internalizing and externalizing symptoms. Mothers (M-age=41.58, SD=6.18) with a wide range of depressive symptoms and their children ages 9-15 (M-age=12.25, SD=1.89, 45.3% girls) completed measures of youth symptoms and coping and automatic responses to stress. Mothers also completed a self-report measure of depressive symptoms. Youth's primary and secondary control coping, stress reactivity, and involuntary disengagement moderated the association between current maternal depressive symptoms and youth symptoms. Maternal depressive symptoms were associated with youth's internalizing and externalizing symptoms when youth used low as opposed to high levels of primary and secondary control coping. Conversely, maternal depressive symptoms were associated with youth symptoms for youth with high levels of stress reactivity and involuntary disengagement. The findings suggest interventions focused on improving the use of primary and secondary control coping skills and reducing reactivity and involuntary disengagement to stress may benefit youth with mothers who are experiencing high levels of depressive symptoms.
C1 [Vreeland, Allison; Bettis, Alexandra H.; Reising, Michelle M.; Dunbar, Jennifer P.; Watson, Kelly H.; Gruhn, Meredith A.; Compas, Bruce E.] Vanderbilt Univ, Dept Psychol & Human Dev, Peabody 552,230 Appleton Pl, Nashville, TN 37203 USA.
RP Vreeland, A (reprint author), Vanderbilt Univ, Dept Psychol & Human Dev, Peabody 552,230 Appleton Pl, Nashville, TN 37203 USA.
EM allison.j.vreeland@vanderbilt.edu
NR 37
TC 0
Z9 0
U1 10
U2 10
PU SPRINGER/PLENUM PUBLISHERS
PI NEW YORK
PA 233 SPRING ST, NEW YORK, NY 10013 USA
SN 0047-2891
EI 1573-6601
J9 J YOUTH ADOLESCENCE
JI J. Youth Adolesc.
PD AUG
PY 2019
VL 48
IS 8
BP 1580
EP 1591
DI 10.1007/s10964-019-01033-y
PG 12
WC Psychology, Developmental
SC Psychology
GA IJ4DT
UT WOS:000475855400011
PM 31134560
DA 2020-02-07
ER

PT J
AU Sloan, E
   Hall, K
   Youssef, GJ
   Moulding, R
   Mildred, H
   Staiger, PK
AF Sloan, Elise
   Hall, Kate
   Youssef, George J.
   Moulding, Richard
   Mildred, Helen
   Staiger, Petra K.
TI Profiles of Emotion Regulation in Young People Accessing Youth Mental
   Health and Drug Treatment
SO COGNITIVE THERAPY AND RESEARCH
LA English
DT Article
DE Emotion regulation; Youth; Psychopathology; Latent class analysis;
   Profile
ID ANXIETY STRESS SCALES; REGULATION STRATEGIES; BORDERLINE PERSONALITY;
   PSYCHOMETRIC PROPERTIES; DEPRESSION; DISORDERS; DYSREGULATION;
   DEPENDENCE; RUMINATION; SUBSTANCE
AB Deficits regulating emotions are a core process underlying both substance use and mental health disorders. Research has focused on identifying one-to-one associations between individual emotion regulation (ER) strategies and mental health symptoms. Consequently, little is known about how patterns of ER relate to a broad range of psychopathology, in treatment seeking young people. Latent class analysis was used to examine patterns of ER strategies and their relationship with symptoms of depression, anxiety, eating disorders, substance use and borderline personality disorder, in a sample of young treatment seekers. Participants were young people (N=306, M=20.8years) accessing youth advocacy and support or mental health services in Australia. Participants recalled an emotionally-arousing event experienced when on their own and indicated their use of 14 possible ER responses in an online questionnaire. Symptoms of mental health and substance use were measured. The LCA identified three distinct classes of ER responses: Ruminators/avoiders (n=76), active regulators (n=81), and low regulators (n=129). The ruminators/avoiders endorsed the most severe symptom picture across all disorders except alcohol use. Within this cohort, distinct patterns of ER responding had unique relationships with symptoms of psychopathology. The deleterious impact of heightened maladaptive ER strategies (rumination and avoidance) in the absence of adaptive strategies was highlighted.
C1 [Sloan, Elise; Hall, Kate; Youssef, George J.; Moulding, Richard; Mildred, Helen; Staiger, Petra K.] Deakin Univ, Sch Psychol, Fac Hlth, Geelong, Vic, Australia.
   [Hall, Kate; Youssef, George J.; Staiger, Petra K.] Deakin Univ, Ctr Drug Alcohol & Addict Res CEDAAR, Geelong, Vic, Australia.
   [Youssef, George J.] Murdoch Childrens Res Inst, Ctr Adolescent Hlth, Parkville, Vic, Australia.
   [Hall, Kate] Youth Support & Advocacy Serv, Ctr Youth AOD Practice Dev, Fitzroy, Vic, Australia.
RP Sloan, E (reprint author), Deakin Univ, Sch Psychol, Fac Hlth, Geelong, Vic, Australia.
EM elise.sloan@deakin.edu.au
OI Sloan, Elise/0000-0002-2384-2310
FU Advocacy Service and Headspace Australia
FX The authors would like to acknowledge the support of the Youth Support
   and Advocacy Service and Headspace Australia.
NR 53
TC 0
Z9 0
U1 9
U2 10
PU SPRINGER/PLENUM PUBLISHERS
PI NEW YORK
PA 233 SPRING ST, NEW YORK, NY 10013 USA
SN 0147-5916
EI 1573-2819
J9 COGNITIVE THER RES
JI Cogn. Ther. Res.
PD AUG
PY 2019
VL 43
IS 4
BP 769
EP 780
DI 10.1007/s10608-019-10003-4
PG 12
WC Psychology, Clinical
SC Psychology
GA ID9VO
UT WOS:000472035400011
DA 2020-02-07
ER

PT J
AU Kwon, SJ
   Ivory, SL
   McCormick, EM
   Telzer, EH
AF Kwon, Seh-Joo
   Ivory, Susannah L.
   McCormick, Ethan M.
   Telzer, Eva H.
TI Behavioral and Neural Dysregulation to Social Rewards and Links to
   Internalizing Symptoms in Adolescents
SO FRONTIERS IN BEHAVIORAL NEUROSCIENCE
LA English
DT Article
DE adolescence; social reward; inhibitory failures; cognitive control;
   internalizing symptoms; connectivity; fMRI
ID EMOTIONAL FACIAL EXPRESSIONS; COGNITIVE CONTROL; HEIGHTENED SENSITIVITY;
   RESPONSE-INHIBITION; AMYGDALA; CHILDREN; CONNECTIVITY; DEPRESSION;
   ATTENTION; ANXIETY
AB Adolescence is a time of unique sensitivity to socially salient stimuli such as social rewards. This period overlaps with the onset of psychopathology such as internalizing and externalizing symptoms. In the current studies, we examined behavioral and neural patterns of dysregulation to social rewards and threats, and links to internalizing and externalizing symptoms in youths. In study 1, we used a social Go/NoGo cognitive control task using peer faces to test for age-related behavioral differences in inhibitory failures in adolescents (N = 53, M-age = 13.37 years), and adults (N = 51, M-age = 43.71 years). In study 2, an independent adolescent sample (N = 51, M-age = 13.98 years) completed a similar social Go/NoGo cognitive control task during fMRI. Results show that adolescents had greater inhibitory failures - as measured by false alarm rate - to both social reward and threat cues than adults, and more so to social reward than threat cues. Greater inhibitory failures to social reward than threat cues were associated with greater internalizing symptoms, but were not significantly related to externalizing symptoms. At the neural level, greater inhibitory failures to social reward than threat cues as well as greater internalizing symptoms were both associated with heightened amygdala-ventral striatum connectivity. Our findings indicate that subcortico-subcortical connectivity, which is deemed to occur chronologically earlier and thus necessary for subcortico-cortical circuits, may serve as an early biomarker for emotion dysregulation and a risk factor for internalizing symptoms.
C1 [Kwon, Seh-Joo; McCormick, Ethan M.; Telzer, Eva H.] Univ N Carolina, Dept Psychol & Neurosci, Chapel Hill, NC 27515 USA.
   [Ivory, Susannah L.] Penn State Univ, Dept Psychol, State Coll, PA USA.
RP Telzer, EH (reprint author), Univ N Carolina, Dept Psychol & Neurosci, Chapel Hill, NC 27515 USA.
EM ehtelzer@unc.edu
FU National Institutes of HealthUnited States Department of Health & Human
   ServicesNational Institutes of Health (NIH) - USA [R01DA039923];
   National Science FoundationNational Science Foundation (NSF) [SES
   1459719]; Department of Psychology at the University of Illinois
FX This work was supported by grants from the National Institutes of Health
   (R01DA039923), the National Science Foundation (SES 1459719), and
   generous funds from the Department of Psychology at the University of
   Illinois.
NR 68
TC 0
Z9 0
U1 5
U2 5
PU FRONTIERS MEDIA SA
PI LAUSANNE
PA AVENUE DU TRIBUNAL FEDERAL 34, LAUSANNE, CH-1015, SWITZERLAND
SN 1662-5153
J9 FRONT BEHAV NEUROSCI
JI Front. Behav. Neurosci.
PD JUL 23
PY 2019
VL 13
AR 158
DI 10.3389/fnbeh.2019.00158
PG 12
WC Behavioral Sciences; Neurosciences
SC Behavioral Sciences; Neurosciences & Neurology
GA IL0FK
UT WOS:000476971300001
PM 31396060
OA DOAJ Gold, Green Published
DA 2020-02-07
ER

PT J
AU Fiol-Veny, A
   Balle, M
   De la Torre-Luque, A
   Bornas, X
AF Fiol-Veny, Aina
   Balle, Maria
   De la Torre-Luque, Alejandro
   Bornas, Xavier
TI Negative cognitive emotion regulation as a predictor of adolescent heart
   rate variability and entropy under social stress
SO ANXIETY STRESS AND COPING
LA English
DT Article
DE Emotion regulation; stress; adolescence; heart rate variability; entropy
ID REGULATION STRATEGIES; PERSEVERATIVE COGNITION; ANXIETY SYMPTOMS;
   CHILDREN; REACTIVITY; DISORDERS; FEAR; SENSITIVITY; COMPLEXITY;
   DEPRESSION
AB Background and Objectives: Negative cognitive emotion regulation (ER) strategies are particularly important within the framework of anxiety problems amongst youths and how they cope with stressful events. The aim of this study was to examine the associations between both negative and positive ER style and cardiac regulation under stressful conditions. Design: Eighty-nine adolescents (M = 13.31 years, SD = 0.68, 44.94% girls) were exposed to a socially relevant stress induction protocol. Methods: Participants' emotion regulation strategies were assessed and their cardiac function was recorded. Results: A negative ER style predicted heart rate (HR) entropy at the stressful stage after controlling for anxiety scores. In addition, heart rate variability reactivity and recovery and HR entropy recovery were larger (p < .05) in the low negative ER style group (n = 16) than in the high negative ER style group (n = 23). Conclusions: Results suggest that individuals with a highly negative ER style have diminished autonomic flexibility.
C1 [Fiol-Veny, Aina; Balle, Maria; Bornas, Xavier] Univ Balearic Isl, Univ Res Inst Hlth Sci IUNICS, Palma De Mallorca, Spain.
   [De la Torre-Luque, Alejandro] Autonomous Univ Madrid, Mental Hlth Networking Biomed Res Ctr, Dept Psychiat, Madrid, Spain.
RP Balle, M (reprint author), Univ Balearic Isl, Univ Res Inst Hlth Sci IUNICS, Palma De Mallorca, Spain.
EM maria.balle-cabot@uib.es
FU Spanish Ministry of Economy and Competitiveness (MINECO); State Research
   Agency (AEI); European Regional Development Fund (FEDER)European Union
   (EU) [PSI2016-78403-P]; SOIB (Service of Occupation of the Balearic
   Islands); European Social Fund (ESF)European Social Fund (ESF); Spanish
   Ministry of Employment and Social Security [JQ-SP-49/17]
FX This work was supported by the Spanish Ministry of Economy and
   Competitiveness (MINECO), the State Research Agency (AEI) and the
   European Regional Development Fund (FEDER) [grant number PSI2016-78403-P
   (MINECO/AEI/FEDER, EU)]; by the SOIB (Service of Occupation of the
   Balearic Islands), the European Social Fund (ESF) and Youth Guarantee
   from the Spanish Ministry of Employment and Social Security [ref. number
   JQ-SP-49/17].
NR 55
TC 0
Z9 0
U1 5
U2 8
PU TAYLOR & FRANCIS LTD
PI ABINGDON
PA 2-4 PARK SQUARE, MILTON PARK, ABINGDON OR14 4RN, OXON, ENGLAND
SN 1061-5806
EI 1477-2205
J9 ANXIETY STRESS COPIN
JI Anxiety Stress Coping
PD NOV 2
PY 2019
VL 32
IS 6
BP 641
EP 653
DI 10.1080/10615806.2019.1641199
EA JUL 2019
PG 13
WC Neurosciences; Psychiatry; Psychology, Multidisciplinary
SC Neurosciences & Neurology; Psychiatry; Psychology
GA JA4NP
UT WOS:000474954400001
PM 31288576
DA 2020-02-07
ER

PT J
AU Rueth, JE
   Lohaus, A
   Vierhaus, M
AF Rueth, Jana-Elisa
   Lohaus, Arnold
   Vierhaus, Marc
TI The German Version of the Emotion Awareness Questionnaire for Children
   and Adolescents: Associations with Emotion Regulation and Psychosocial
   Adjustment
SO JOURNAL OF PERSONALITY ASSESSMENT
LA English
DT Article
ID DIFFICULTIES QUESTIONNAIRE; PSYCHOMETRIC PROPERTIES; GENDER-DIFFERENCES;
   SOCIAL COMPETENCE; SEX-DIFFERENCES; SELF; VALIDATION; SYMPTOMS; EMPATHY;
   INTELLIGENCE
AB Emotional awareness is an important variable for children's and adolescents' social and emotional development. The aim of this study was to examine the psychometric properties (e.g., factor structure, internal consistencies) of scores on the German translation of the Emotion Awareness Questionnaire (EAQ; Rieffe, Oosterveld, Miers, Meerum Terwogt, & Ly, 2008). Furthermore, to examine the concurrent validity, associations of the six subscales (Differentiating Emotions, Verbal Sharing of Emotions, Not Hiding Emotions, Bodily Unawareness, Attending to Others' Emotions, Analyses of Emotions) with emotion regulation, internalizing and externalizing problems, and prosocial behavior were investigated. Questionnaire data of 1,018 adolescents aged between 11 and 18 were analyzed. The proposed six-factor structure was replicated and internal consistencies were satisfactory. Meaningful associations of the six EAQ subscales with emotion regulation and psychosocial adjustment were found, proving the concurrent validity of this questionnaire. In general, higher emotional awareness was associated with more functional emotion regulation and prosocial behavior, and less dysfunctional emotion regulation and internalizing and externalizing problems. Significant gender differences were detected and are discussed. Overall, the findings suggest that the German EAQ is a useful instrument to assess children's and adolescents' emotional awareness.
C1 [Rueth, Jana-Elisa; Lohaus, Arnold; Vierhaus, Marc] Bielefeld Univ, Dept Psychol, POB 10 01 31,Univ Str 25, D-33615 Bielefeld, Germany.
RP Rueth, JE (reprint author), Bielefeld Univ, Dept Psychol, POB 10 01 31,Univ Str 25, D-33615 Bielefeld, Germany.
EM jana-elisa.rueth@uni-bielefeld.de
OI Rueth, Jana-Elisa/0000-0001-9713-1282
FU German Research Association. (DFG)German Research Foundation (DFG) [LO
   337/28-1, VI 651/2-1]
FX The studies reported in this article were supported by a grant from the
   German Research Association. (DFG; LO 337/28-1, VI 651/2-1) to the
   second and third authors.
NR 55
TC 0
Z9 0
U1 4
U2 5
PU ROUTLEDGE JOURNALS, TAYLOR & FRANCIS LTD
PI ABINGDON
PA 2-4 PARK SQUARE, MILTON PARK, ABINGDON OX14 4RN, OXON, ENGLAND
SN 0022-3891
EI 1532-7752
J9 J PERS ASSESS
JI J. Pers. Assess.
PD JUL 4
PY 2019
VL 101
IS 4
BP 434
EP 445
DI 10.1080/00223891.2018.1492414
PG 12
WC Psychology, Clinical; Psychology, Social
SC Psychology
GA IM4IX
UT WOS:000477959100010
PM 30160538
DA 2020-02-07
ER

PT J
AU Sui, XC
   Massar, K
   Kessels, LTE
   Reddy, PS
   Ruiter, RAC
   Sanders-Phillips, K
AF Sui, Xincheng
   Massar, Karlijn
   Kessels, Loes T. E.
   Reddy, Priscilla S.
   Ruiter, Robert A. C.
   Sanders-Phillips, Kathy
TI Exposure to violence across multiple contexts and health risk behaviours
   in South African adolescents: the moderating role of emotion
   dysregulation
SO PSYCHOLOGY & HEALTH
LA English
DT Article
DE Violence exposure; victimisation; emotion dysregulation; health risk
   behaviours; adolescents
ID SUBSTANCE USE; COMMUNITY VIOLENCE; GENDER-DIFFERENCES; SELF-CONTROL;
   ALCOHOL-USE; HIV RISK; ABUSE; VICTIMIZATION; YOUTH; ADJUSTMENT
AB Objective: The association between violence exposure and health risk behaviours in South African adolescents, and the moderating role of emotion dysregulation were investigated. Design: A multi-ethnic sample of adolescents (N = 925: boy: 47.3%, girl: 52.7%, M age = 16 years, SD = 1.54) completed a survey. Main outcome measures: Violence exposure across different contexts (home-, school-, community-, political victimisation), emotion dysregulation (inability to regulate sadness and anger) and a composite measure of health risk behaviours (smoking, substance use, risky sexual behaviour) were examined. Results: Boys reported more risk behaviours than girls, t (844) = 5.25, p < 0.001. Direct community victimisation was a predictor for boys' risk behaviours, B = 0.22, p < 0.001. Indirect school victimisation and direct community victimisation were predictors for girls' risk behaviours, B's = 0.19, p's < 0.01. Girls reported higher emotion dysregulation than boys, t (748) = -2.95, p < 0.01. Only for girls, emotion dysregulation moderated the associations of indirect home victimisation, B = 16, p < 0.01, and direct community victimisation, B = 15, p < 0.05, with risk behaviours. Conclusion: Interventions may target emotion regulation skills, particularly for girls, to enhance resilience to the negative effects of violence on behaviours.
C1 [Sui, Xincheng; Massar, Karlijn; Ruiter, Robert A. C.] Maastricht Univ, Dept Work & Social Psychol, Maastricht, Netherlands.
   [Kessels, Loes T. E.] Maastricht Univ, Fac Psychol & Neurosci, Educ Off, Maastricht, Netherlands.
   [Reddy, Priscilla S.] Human Sci Res Council, Populat Hlth Hlth Syst & Innovat, Cape Town, South Africa.
   [Sanders-Phillips, Kathy] Howard Univ, Dept Pediat & Child Hlth, Washington, DC 20059 USA.
RP Sui, XC (reprint author), Maastricht Univ, Fac Psychol & Neurosci, Dept Work & Social Psychol, POB 616, NL-6200 MD Maastricht, Netherlands.
EM x.sui@maastrichtuniversity.nl
FU National Research Foundation (NRF) of South AfricaNational Research
   Foundation - South Africa [SFH160603167769]; National Institute on Drug
   Abuse, Violence, Drug Use AIDS [1R21DA030298]
FX This work was supported by the National Research Foundation (NRF) of
   South Africa under Grant SFH160603167769 (Opinions expressed and
   conclusions arrived at, are those of the authors and are not necessarily
   to be attributed to the NRF); National Institute on Drug Abuse,
   Violence, Drug Use & AIDS under Grant 1R21DA030298.
NR 81
TC 0
Z9 0
U1 2
U2 2
PU TAYLOR & FRANCIS LTD
PI ABINGDON
PA 2-4 PARK SQUARE, MILTON PARK, ABINGDON OR14 4RN, OXON, ENGLAND
SN 0887-0446
EI 1476-8321
J9 PSYCHOL HEALTH
JI Psychol. Health
PD FEB 1
PY 2020
VL 35
IS 2
BP 144
EP 162
DI 10.1080/08870446.2019.1637521
EA JUL 2019
PG 19
WC Public, Environmental & Occupational Health; Psychology,
   Multidisciplinary
SC Public, Environmental & Occupational Health; Psychology
GA KB4HW
UT WOS:000475027100001
PM 31273997
OA Bronze
DA 2020-02-07
ER

PT J
AU Piqueras, JA
   Soto-Sanz, V
   Rodriguez-Marin, J
   Garcia-Oliva, C
AF Antonio Piqueras, Jose
   Soto-Sanz, Victoria
   Rodriguez-Marin, Jesus
   Garcia-Oliva, Carlos
TI What is the Role of Internalizing and Externalizing Symptoms in
   Adolescent Suicide Behaviors?
SO INTERNATIONAL JOURNAL OF ENVIRONMENTAL RESEARCH AND PUBLIC HEALTH
LA English
DT Article
DE suicide; adolescence; symptomatology; internalizing; externalizing;
   longitudinal
ID NONSUICIDAL SELF-INJURY; RISK-FACTORS; DEPRESSIVE SYMPTOMS;
   YOUNG-ADULTS; DISORDERS; POPULATION; IDEATION; ANXIETY; YOUTH;
   QUESTIONNAIRE
AB Suicide is the second leading cause of death in adolescents and young adults aged 15 to 29 years. Specifically, the presence of internalizing and externalizing symptomatology is related to increased risk for suicide at these ages. Few studies have analyzed the relations between these symptoms and their role as mediators in predicting suicide behavior. This study aimed to examine the relation between internalizing and externalizing symptomatology and suicide behaviors through a longitudinal study. The sample consisted of 238 adolescents aged 12 to 18 years. The data were analyzed via the PROCESS Statistical Package. The main results showed that previous depression symptoms had a significant indirect effect, through previous suicide behaviors and current depression symptoms, on current suicide behaviors, accounting for 61% of the total variance explained. Additionally, being a girl increased this risk. Therefore, the implementation of early identification and intervention programs to address youth symptoms of depression and suicidal behaviors could significantly reduce the risk for future suicidal behaviors in adolescence.
C1 [Antonio Piqueras, Jose; Soto-Sanz, Victoria; Rodriguez-Marin, Jesus; Garcia-Oliva, Carlos] Miguel Hernandez Univ Elche, Alicante 03202, Spain.
RP Soto-Sanz, V (reprint author), Miguel Hernandez Univ Elche, Alicante 03202, Spain.
EM v.soto@umh.es
RI Piqueras, Jose A/C-6011-2011
OI Piqueras, Jose A/0000-0002-3604-5441
FU Vicerrectorado for Research and Technological Development from Miguel
   Hernandez University (BANCAJA-UMH); Research in Social Sciences of the
   Instituto Alicantino de Cultura Juan Gil-Albert
FX This research was funded by the Vicerrectorado for Research and
   Technological Development from Miguel Hernandez University (BANCAJA-UMH,
   call 2010) and a grant from Research in Social Sciences of the Instituto
   Alicantino de Cultura Juan Gil-Albert.
NR 68
TC 0
Z9 0
U1 3
U2 3
PU MDPI
PI BASEL
PA ST ALBAN-ANLAGE 66, CH-4052 BASEL, SWITZERLAND
EI 1660-4601
J9 INT J ENV RES PUB HE
JI Int. J. Environ. Res. Public Health
PD JUL 2
PY 2019
VL 16
IS 14
AR 2511
DI 10.3390/ijerph16142511
PG 13
WC Environmental Sciences; Public, Environmental & Occupational Health
SC Environmental Sciences & Ecology; Public, Environmental & Occupational
   Health
GA IQ3NV
UT WOS:000480659300064
PM 31337102
OA DOAJ Gold, Green Published
DA 2020-02-07
ER

PT J
AU Zdebik, MA
   Boivin, M
   Battaglia, M
   Tremblay, RE
   Falissard, B
   Cote, SM
AF Zdebik, Magdalena A.
   Boivin, Michel
   Battaglia, Marco
   Tremblay, Richard E.
   Falissard, Bruno
   Cote, Sylvana M.
TI Childhood multi-trajectories of shyness, anxiety and depression:
   Associations with adolescent internalizing problems
SO JOURNAL OF APPLIED DEVELOPMENTAL PSYCHOLOGY
LA English
DT Article
DE Anxiety; Depression; Shyness; Social phobia; Developmental
   multi-trajectories; Internalizing disorders
ID ANALYZING DEVELOPMENTAL TRAJECTORIES; BEHAVIORAL-INHIBITION; SOCIAL
   ANXIETY; SOCIOECONOMIC INEQUALITIES; CEREBRAL RESPONSES;
   GENDER-DIFFERENCES; RISK-FACTORS; SYMPTOMS; DISORDERS; CHILDREN
AB This study tested the specificity of associations between childhood multi-trajectories of shyness, anxiety and depression symptoms and adolescent social phobia, generalized anxiety disorder (GAD) and depression, as well as functional impairment. A population sample of 1596 singletons was followed over 15 years. Mothers rated child shyness, anxiety and depression between 11/2 and 8 years-old. Adolescents self-reported symptoms of social phobia, GAD and depression at 15 years-old. Multi-trajectories of childhood internalizing symptoms showed developmental heterogeneity. Controlling for perinatal risk factors, low anxiety and depression in childhood were associated with lower GAD, depression and impairment in adolescence. Higher childhood shyness was associated with adolescent social phobia. Higher shyness in girls was a protective factor for GAD, depression and impairment due to depression, while low shyness in boys was linked to higher risk for GAD and impairment due to depression. Our results underline the importance of distinguishing between shyness and different internalizing symptoms.
C1 [Zdebik, Magdalena A.; Tremblay, Richard E.; Cote, Sylvana M.] Univ Montreal, Montreal, PQ, Canada.
   [Zdebik, Magdalena A.; Tremblay, Richard E.; Cote, Sylvana M.] St Justine Hosp, Res Ctr, Montreal, PQ, Canada.
   [Zdebik, Magdalena A.] Univ Quebec Outaouais, Pavillon Alexandre Tache 283,Blvd Alexandre Tache, Gatineau, PQ J8X 3X7, Canada.
   [Boivin, Michel] Univ Laval, Quebec City, PQ, Canada.
   [Tremblay, Richard E.; Cote, Sylvana M.] Tomsk State Univ, Tomsk, Russia.
   [Battaglia, Marco] Univ Toronto, Toronto, ON, Canada.
   [Battaglia, Marco] Ctr Addict & Mental Hlth, Toronto, ON, Canada.
   [Tremblay, Richard E.] Univ Coll, Sch Publ Hlth, Dublin, Ireland.
   [Falissard, Bruno] INSERM, U669, Paris, France.
   [Boivin, Michel] Univ Laval, Ecole Psychol, Pavillon Felix Antoine Savard, Quebec City, PQ G1V 0A6, Canada.
   [Battaglia, Marco] Ctr Addict & Mental Hlth, Child & Youth Psychiat, 80 Workman Way, Toronto, ON M6J 1H4, Canada.
   [Tremblay, Richard E.] Univ Montreal, GRIP, 3050 Edouard Montpetit Blvd, Montreal, PQ H3T 1J7, Canada.
   [Falissard, Bruno] Univ Paris Sud 11, Paris 11, INSERM, U669, Orsay, Ile De France, France.
   [Cote, Sylvana M.] Ecole Sante Publ, Med Sociale & Prevent, 3050 Edouard Montpetit,Bur A-233,CP 6128, Montreal, PQ H3C 3J7, Canada.
RP Zdebik, MA (reprint author), Univ Quebec Outaouais, Pavillon Alexandre Tache 283,Blvd Alexandre Tache, Gatineau, PQ J8X 3X7, Canada.
EM magdalena.zdebik@uqo.ca; michel.boivin@psy.ulaval.ca;
   marco.battaglia@camh.ca; richard.emest.tremblay@umontreal.ca;
   sylvana.cote.1@umontreal.ca
FU Quebec Ministry of Health; Fonds de recherche du Quebec - Sante
   (FRQS)Fonds de la Recherche en Sante du Quebec; Fonds de recherche du
   Quebec - Societe et culture (FRQSC); Social Sciences and Humanities
   Research Council of Canada (SSHRC)Social Sciences and Humanities
   Research Council of Canada (SSHRC); Canadian Institutes of Health
   Research (CIHR)Canadian Institutes of Health Research (CIHR); Sainte -
   Justine Hospital's Research Center; University of Montreal; Canada
   Research Chair ProgramCanada Research Chairs
FX This research was supported by the Quebec Ministry of Health; Fonds de
   recherche du Quebec - Sante (FRQS); Fonds de recherche du Quebec -
   Societe et culture (FRQSC); Social Sciences and Humanities Research
   Council of Canada (SSHRC); Canadian Institutes of Health Research
   (CIHR); Sainte - Justine Hospital's Research Center, and the University
   of Montreal. The authors thank Xuecheng Liu and Alain Girard for
   statistical consultation, and all the participating families in the
   study. The Quebec Institute of Statistics and the Research unit on
   children's psychosocial maladjustment (GRIP) provided data collection
   and management. Michel Boivin is supported by the Canada Research Chair
   Program.
NR 86
TC 0
Z9 0
U1 1
U2 1
PU ELSEVIER SCIENCE INC
PI NEW YORK
PA STE 800, 230 PARK AVE, NEW YORK, NY 10169 USA
SN 0193-3973
EI 1873-7900
J9 J APPL DEV PSYCHOL
JI J. Appl. Dev. Psychol.
PD JUL-SEP
PY 2019
VL 64
AR UNSP 101050
DI 10.1016/j.appdev.2019.101050
PG 12
WC Psychology, Developmental
SC Psychology
GA JQ2AR
UT WOS:000498754400007
DA 2020-02-07
ER

PT J
AU Besser, A
   Dohnert, M
   Stadelmann, S
AF Besser, Anna
   Doehnert, Mirko
   Stadelmann, Stephanie
TI Various socioeconomic factors as predictors of internalizing and
   externalizing disorders in children and adolescents
SO ZEITSCHRIFT FUR KINDER-UND JUGENDPSYCHIATRIE UND PSYCHOTHERAPIE
LA German
DT Article
DE Internalizing disorders; externalizing disorders; socioeconomic status;
   education; occupational status and income; unemployment
ID MENTAL-HEALTH PROBLEMS; QUALITY-OF-LIFE; DIFFICULTIES QUESTIONNAIRE;
   BEHAVIORAL-DISORDERS; DEPRESSIVE SYMPTOMS; SOCIAL-INEQUALITY; GERMAN
   HEALTH; PREVALENCE; KIGGS; CONSEQUENCES
AB Objective: Socioeconomic status (SES) is an important risk factor for psychiatric disorders in children and adolescents. Various SES parameters are included in research efforts.This paper investigates the predictive value of different individual SES measures and the combination thereof regarding internalizing and externalizing disorders in children and adolescents. Method: We used data from N = 381 8- to 14-yearolds who had been recruited in child and adolescent psychiatric facilities and in the general population. Based oun a diagnostic parent interview (K-SADS-PL), we divided the sample into internalizing and externalizing groups and a healthy control group. The SES data of both parents were collected. Education, occupational status, and income were integrated as single factors as well as combined factor to form the SES index. Additionally, we assessed unemployment. Results: Using multivariate analyses, we controlled for age and sex. All single factors turned out to be significant risk factors for internalizing and externalizing disorders. Occupational status was the most important single factor. The explained variance for the SES index was as high as for occupational status. Unemployment was not predictive when examined simultaneously with the SES index. Conclusion: Future studies should integrate the SES as risk factor and use the SES index or occupational status as single factor.The integration of unemployment is not necessarily needed.
C1 [Besser, Anna; Doehnert, Mirko; Stadelmann, Stephanie] Univ Leipzig, Univ Klinikum Leipzig AoR, Klin & Poliklin Psychiat Psychotherapie & Psychos, LIFE Leipziger Forschungszentrum Zivilisat Erkran, Leipzig, Germany.
   [Besser, Anna] HELIOS Hanseklinikum Stralsund GmbH, Klin Kinder & Jugendpsychiat Psychotherapie & Psy, Stralsund, Germany.
RP Besser, A (reprint author), Univ Bochum, LVVL Univ klin Hamm Ruhr, Klin Kinder & Jugendpsychiat, Heithofer Allee 64, D-59071 Hamm, Germany.
EM anna.besser@helios-gesundheit.de
NR 62
TC 0
Z9 0
U1 3
U2 3
PU VERLAG HANS HUBER
PI BERN 9
PA LANGGASS-STRASSE 76, CH-3000 BERN 9, SWITZERLAND
SN 1422-4917
EI 1664-2880
J9 Z KINDER JUG-PSYCH
JI Z. Kinder-und Jugendpsy. Psychother.
PD JUL
PY 2019
VL 47
IS 4
BP 345
EP 358
DI 10.1024/1422-4917/a000668
PG 14
WC Psychiatry
SC Psychiatry
GA IZ2IF
UT WOS:000486909200007
PM 31099287
DA 2020-02-07
ER

PT J
AU Madjar, N
   Segal, N
   Eger, G
   Shoval, G
AF Madjar, Nir
   Segal, Nicole
   Eger, Gilad
   Shoval, Gal
TI Exploring Particular Facets of Cognitive Emotion Regulation and Their
   Relationships With Nonsuicidal Self-Injury Among Adolescents
SO CRISIS-THE JOURNAL OF CRISIS INTERVENTION AND SUICIDE PREVENTION
LA English
DT Article
DE NSSI; emotion regulation; adolescents; depression; self-injury
ID INITIAL VALIDATION; PREVALENCE; BEHAVIOR; METAANALYSIS; DEPRESSION;
   ADULTS
AB Background: Nonsuicidal self-injury (NSSI) has been found to be associated with poor emotion regulation. Aims: The goal of this study was to examine the association of multidimensional cognitive emotion regulation strategies with NSSI among adolescents and compare the different patterns of NSSI. Method: A sample of 594 high-school students (54.4% boys; mean age = 14.96 years), from five regional schools across Israel, were assessed for five facets of cognitive emotion regulation strategies (acceptance, refocus on planning, positive refocusing, putting into perspective, and positive reappraisal) and NSSI behaviors using validated scales. Participants were allocated into three groups: repetitive NSSI (more than six occasions of NSSI; 7.1%), occasional NSSI (at least one incident but less than six; 8.3%), and no NSSI (84.6%). Results: Analysis of covariance, controlling for gender and depression symptoms, revealed that students with NSSI reported higher levels of acceptance, but lower levels of refocus on planning and putting into perspective. Limitations: The study used a cross-sectional design, which was a limitation. Conclusion: These findings demonstrate that particular cognitive emotion regulation strategies differ substantially in their relationship with NSSI. Adolescents who focus on planning and putting stressful situations into perspective may have increased resilience, whereas adolescents who are accepting of negative events that have happened may be more prone to maladaptive coping behaviors.
C1 [Madjar, Nir; Segal, Nicole] Bar Ilan Univ, Sch Educ, IL-5290002 Ramat Gan, Israel.
   [Eger, Gilad; Shoval, Gal] Geha Mental Hlth Ctr, Child & Adolescent Psychiat Div, Petah Tiqwa, Israel.
   [Eger, Gilad; Shoval, Gal] Tel Aviv Univ, Sackler Sch Med, Tel Aviv, Israel.
RP Madjar, N (reprint author), Bar Ilan Univ, Sch Educ, IL-5290002 Ramat Gan, Israel.
EM nir.madjar@biu.ac.il
RI Madjar, Nir/AAB-7036-2020
NR 41
TC 1
Z9 1
U1 5
U2 7
PU HOGREFE & HUBER PUBLISHERS
PI GOTTINGEN
PA MERKELSTR 3, D-37085 GOTTINGEN, GERMANY
SN 0227-5910
EI 2151-2396
J9 CRISIS
JI Crisis
PD JUL
PY 2019
VL 40
IS 4
BP 280
EP 286
DI 10.1027/0227-5910/a000566
PG 7
WC Psychiatry; Psychology, Multidisciplinary
SC Psychiatry; Psychology
GA IN6ZS
UT WOS:000478832100008
PM 30813824
DA 2020-02-07
ER

PT J
AU Borland, R
   Cameron, L
   Gray, K
AF Borland, R.
   Cameron, L.
   Gray, K.
TI EFFECTS OF SPORT AND PHYSICAL ACTIVITY ON BEHAVIOUR AND EMOTIONAL
   PROBLEMS AND PSYCHOSOCIAL OUTCOMES IN CHILDREN AND ADOLESCENTS WITH
   INTELLECTUAL DISABILITY: A SYSTEMATIC REVIEW
SO JOURNAL OF INTELLECTUAL DISABILITY RESEARCH
LA English
DT Meeting Abstract
DE Intellectual disability; Sport; Physical activity; Problem behaviour
C1 [Borland, R.; Cameron, L.; Gray, K.] Monash Univ, Sch Clin Sci Monash Hlth, Dept Psychiat, Ctr Dev Psychiat & Psychol, Clayton, Vic, Australia.
NR 0
TC 0
Z9 0
U1 1
U2 1
PU WILEY
PI HOBOKEN
PA 111 RIVER ST, HOBOKEN 07030-5774, NJ USA
SN 0964-2633
EI 1365-2788
J9 J INTELL DISABIL RES
JI J. Intell. Disabil. Res.
PD JUL
PY 2019
VL 63
IS 7
BP 695
EP 695
PG 1
WC Education, Special; Genetics & Heredity; Clinical Neurology; Psychiatry;
   Rehabilitation
SC Education & Educational Research; Genetics & Heredity; Neurosciences &
   Neurology; Psychiatry; Rehabilitation
GA IH4TZ
UT WOS:000474486301112
DA 2020-02-07
ER

PT J
AU Mills, A
   Modica, PT
   Weiss, JA
AF Mills, A.
   Modica, P. T.
   Weiss, J. A.
TI OBSERVED EMOTION DYSREGULATION AND FRUSTRATION TASK SUCCESS IN YOUTH
   WITH AUTISM
SO JOURNAL OF INTELLECTUAL DISABILITY RESEARCH
LA English
DT Meeting Abstract
DE Emotion Regulation; Frustration; Autism; Persistence
C1 [Mills, A.; Modica, P. T.; Weiss, J. A.] York Univ, N York, ON, Canada.
NR 0
TC 0
Z9 0
U1 0
U2 0
PU WILEY
PI HOBOKEN
PA 111 RIVER ST, HOBOKEN 07030-5774, NJ USA
SN 0964-2633
EI 1365-2788
J9 J INTELL DISABIL RES
JI J. Intell. Disabil. Res.
PD JUL
PY 2019
VL 63
IS 7
BP 698
EP 698
PG 1
WC Education, Special; Genetics & Heredity; Clinical Neurology; Psychiatry;
   Rehabilitation
SC Education & Educational Research; Genetics & Heredity; Neurosciences &
   Neurology; Psychiatry; Rehabilitation
GA IH4TZ
UT WOS:000474486301126
DA 2020-02-07
ER

PT J
AU Bohnert, A
   Lieb, R
   Arola, N
AF Bohnert, Amy
   Lieb, Rebecca
   Arola, Nicole
TI More than Leisure: Organized Activity Participation and Socio-Emotional
   Adjustment Among Adolescents with Autism Spectrum Disorder
SO JOURNAL OF AUTISM AND DEVELOPMENTAL DISORDERS
LA English
DT Article
DE Autism spectrum disorder; Organized activity; Social adjustment
ID HIGH-FUNCTIONING CHILDREN; EXTRACURRICULAR ACTIVITIES; FRIENDSHIP
   QUALITY; DEPRESSION; LONELINESS; ADULTS; COMORBIDITY; INVOLVEMENT;
   SYMPTOMS; PATTERNS
AB Adolescents with high-functioning Autism Spectrum Disorder (HFASD) experience difficulties with socio-emotional adjustment, including compromised friendships, feelings of loneliness, and depression. Using a sample of 127 adolescents with HFASD and their parents, this study is first to examine: (1) relations between organized activity (OA) involvement and adjustment and (2) whether these relations were moderated by social impairment and executive functions. Results indicated that greater intensity, breadth, and academic OA involvement were associated with fewer depressive symptoms. OA intensity was also associated with less loneliness. For adolescents with better emotional control, greater intensity was associated with better friendship quality. Results suggest that for adolescents with HFASD, more involvement in OA is associated with better socio-emotional adjustment even after accounting for risk factors.
C1 [Bohnert, Amy; Arola, Nicole] Loyola Univ Chicago, 1032 W Sheridan Rd, Chicago, IL 60660 USA.
   [Lieb, Rebecca] Akron Childrens Hosp, NeuroDev Sci Ctr, 1 Perkins Sq, Akron, OH 44308 USA.
RP Bohnert, A (reprint author), Loyola Univ Chicago, 1032 W Sheridan Rd, Chicago, IL 60660 USA.
EM abohner@luc.edu
FU Loyola University Chicago
FX The authors would like to acknowledge the Interactive Autism Network
   (IAN) at the Kennedy Krieger Institute for their assistance in
   recruitment for this study. Compensation for study participants was
   funded by an internal research grant from Loyola University Chicago.
NR 63
TC 3
Z9 3
U1 0
U2 0
PU SPRINGER/PLENUM PUBLISHERS
PI NEW YORK
PA 233 SPRING ST, NEW YORK, NY 10013 USA
SN 0162-3257
EI 1573-3432
J9 J AUTISM DEV DISORD
JI J. Autism Dev. Disord.
PD JUL
PY 2019
VL 49
IS 7
BP 2637
EP 2652
DI 10.1007/s10803-016-2783-8
PG 16
WC Psychology, Developmental
SC Psychology
GA IH3TI
UT WOS:000474414900001
PM 27141864
DA 2020-02-07
ER

PT J
AU Crugnola, CR
   Ierardi, E
   Bottini, M
   Verganti, C
   Albizzati, A
AF Crugnola, Cristina Riva
   Ierardi, Elena
   Bottini, Marta
   Verganti, Claudia
   Albizzati, Alessandro
TI Childhood experiences of maltreatment, reflective functioning and
   attachment in adolescent and young adult mothers: Effects on
   mother-infant interaction and emotion regulation
SO CHILD ABUSE & NEGLECT
LA English
DT Article
DE Adolescent and young adult mother; Mother-infant interaction and emotion
   regulation; Maternal attachment; Maternal childhood experiences of
   maltreatment; Maternal reflective functioning
ID INTERGENERATIONAL CONTINUITY; MATERNAL ATTACHMENT; DISORGANIZED
   ATTACHMENT; MIND-MINDEDNESS; PHYSICAL ABUSE; SEXUAL-ABUSE; HISTORY;
   RISK; SENSITIVITY; BEHAVIORS
AB Background: Maternal childhood experiences of maltreatment affect parenting and have consequences for a child's social-emotional development. Adolescent mothers have a higher frequency of a history of maltreatment than adult mothers. However few studies have analyzed the interactions between adolescent mothers with a history of childhood maltreatment and their infants.
   Objective: The aim of the study was to examine the effect of maternal childhood experiences of maltreatment on mother-infant emotion regulation at infant 3 months, considering both infant and mother individual emotion regulation and their mutual regulation.
   Participants: Participants were 63 adolescent and young adult mother-infant dyads recruited at a hospital.
   Methods: The mothers were administered the Adult Attachment Interview to evaluate reflective functioning and attachment and the Childhood Experiences of Care and Abuse was used to evaluate maternal childhood experiences of maltreatment. Mother-infant interactions were coded with a modified version of the Infant Caregiver Engagement Phases.
   Results: Dyads with mothers with childhood maltreatment (vs dyads with mothers with no maltreatment) spent more time in negative emotional mutual regulation (p = .009) and less time in positive and neutral mutual emotion regulation (p = .019). Cumulative maternal childhood experiences of maltreatment were associated positively with mother and infant negative states at individual and dyadic level and with the AAI scales of Passivity and Unresolved Trauma (p < .05). The effect of cumulative maternal childhood experiences of maltreatment on mother infant emotion regulation was direct and not mediated by maternal attachment and reflective function.
   Conclusions: Maternal childhood experiences of maltreatment increase the risk connected to early motherhood, affecting mother-infant emotion regulation.
C1 [Crugnola, Cristina Riva; Ierardi, Elena; Bottini, Marta; Verganti, Claudia] Univ Milano Bicocca, Dept Psychol, Piazza Ateneo Nuovo 1, I-20126 Milan, Italy.
   [Ierardi, Elena; Albizzati, Alessandro] ASST Santi Paolo & Carlo, Milan, Italy.
RP Crugnola, CR (reprint author), Univ Milano Bicocca, Dept Psychol, Piazza Ateneo Nuovo 1, I-20126 Milan, Italy.
EM cristina.riva-crugnola@unimib.it
FU Department of Psychology, University of Milano-Bicocca; Italian Ministry
   for Education, University and Research (MIUR)Ministero dell' Istruzione,
   dell' Universita e della Ricerca (MIUR) [PRIN 2010/2011- 20107JZAF4]
FX The project was co-financed by the Department of Psychology, University
   of Milano-Bicocca and by Italian Ministry for Education, University and
   Research (MIUR; PRIN 2010/2011- 20107JZAF4).
NR 75
TC 1
Z9 1
U1 5
U2 6
PU PERGAMON-ELSEVIER SCIENCE LTD
PI OXFORD
PA THE BOULEVARD, LANGFORD LANE, KIDLINGTON, OXFORD OX5 1GB, ENGLAND
SN 0145-2134
EI 1873-7757
J9 CHILD ABUSE NEGLECT
JI Child Abuse Negl.
PD JUL
PY 2019
VL 93
BP 277
EP 290
DI 10.1016/j.chiabu.2019.03.024
PG 14
WC Family Studies; Psychology, Social; Social Work
SC Family Studies; Psychology; Social Work
GA IF5LW
UT WOS:000473123300027
PM 31132689
DA 2020-02-07
ER

PT J
AU Elledge, LC
   Smith, DE
   Kilpatrick, CT
   McClain, CM
   Moore, TM
AF Elledge, L. Christian
   Smith, Delores E.
   Kilpatrick, Colton T.
   McClain, Cara M.
   Moore, Todd M.
TI The associations between bullying victimization and internalizing
   distress, suicidality, and substance use in Jamaican adolescents: The
   moderating role of parental involvement
SO JOURNAL OF SOCIAL AND PERSONAL RELATIONSHIPS
LA English
DT Article
DE Adolescents; bullying; internalizing distress; Jamaica; parental
   involvement; substance use
ID HEALTH OUTCOMES; MENTAL-HEALTH; SCHOOL; BEHAVIORS; VIOLENCE; RISK; LIFE;
   PERPETRATION; PREVALENCE; CHILDREN
AB The present study investigated whether bullying victimization and parental involvement were associated with internalizing distress, suicidal thoughts and behavior, and substance use in Jamaican adolescents as well as whether parental involvement moderated the relation between bullying victimization and measures of psychological and behavioral distress. Analyses were based on a sample of 1,595 adolescents who were participating in the 2010 Global School-Based Student Health Survey. Data were collected using a complex survey design. Regression models were estimated using weighted data, which allowed us to draw conclusions about the population of Jamaican adolescents. Consistent with findings from international studies, bullying victimization was uniquely and positively associated with feelings of loneliness, sleep difficulties due to worry, smoking frequency, and suicidality for both male and female adolescents as well as with alcohol use frequency for female adolescents. Our pattern of findings also suggested that parental involvement is a more robust correlate of psychological and behavioral adjustment for female adolescents. Female adolescents who reported higher levels of parental involvement were less lonely and less likely to consider or plan suicide. For boys, parental involvement was only negatively related to loneliness. Finally, we found evidence that parental involvement moderated the relation between bullying victimization and cigarette use and considering suicide, although the latter finding was at the level of a nonsignificant trend. Our findings suggest parental involvement may attenuate the relation between bullying victimization and considering suicide but may strengthen the relation between bullying victimization and smoking. We discuss our findings in the context of Jamaican cultural socialization and with an appreciation for the social challenges faced by adolescents experiencing bullying victimization.
C1 [Elledge, L. Christian; Smith, Delores E.; Kilpatrick, Colton T.; McClain, Cara M.; Moore, Todd M.] Univ Tennessee, Knoxville, TN USA.
RP Elledge, LC (reprint author), Univ Tennessee, Dept Psychol, Austin Peay Bldg,Room 301F, Knoxville, TN 37996 USA.
EM lelledge@utk.edu
NR 46
TC 0
Z9 0
U1 6
U2 16
PU SAGE PUBLICATIONS LTD
PI LONDON
PA 1 OLIVERS YARD, 55 CITY ROAD, LONDON EC1Y 1SP, ENGLAND
SN 0265-4075
EI 1460-3608
J9 J SOC PERS RELAT
JI J. Soc. Pers. Relatsh.
PD JUL
PY 2019
VL 36
IS 7
BP 2202
EP 2220
DI 10.1177/0265407518786804
PG 19
WC Communication; Family Studies; Psychology, Social
SC Communication; Family Studies; Psychology
GA HZ6ZO
UT WOS:000469001500015
DA 2020-02-07
ER

PT J
AU Reiser, SJ
   Oliver, AM
   Power, HA
   Wright, KD
AF Reiser, Sarah J.
   Oliver, Amanda M.
   Power, Hilary A.
   Wright, Kristi D.
TI Health anxiety and emotion regulation in children and adolescents: is
   there a relationship?
SO CHILDRENS HEALTH CARE
LA English
DT Article; Early Access
ID INITIAL VALIDATION; SENSITIVITY; CHILDHOOD; RUMINATION; DISORDERS;
   SYMPTOMS
AB Our understanding of the phenomenon of health anxiety in children and adolescents has expanded considerably in recent years. The role emotion regulation may play in the etiology of health anxiety has yet to be explored. The purpose of the current investigation was to examine the relationship between self-reported health anxiety, emotion regulation, and associated constructs in children and adolescents. The sample was comprised of 79 children and adolescents between the ages of 7 to 15 years (mean age = 10.89 years; SD = 2.11). Participants completed a series of measures examining health anxiety, emotion regulation, anxiety sensitivity, and depression. Statistically significant associations were not observed between health anxiety and emotion regulation; however, some statistically significant associations were demonstrated between anxiety sensitivity and depression and emotion regulation. Statistically significant associations were observed between health anxiety and anxiety sensitivity. This investigation contributes to a more complete understanding of the factors that may or may not contribute to the etiology of health anxiety in children and adolescents. Our findings may be employed to develop evidence-based assessments and interventions for children and adolescents with elevated health anxiety.
C1 [Reiser, Sarah J.; Oliver, Amanda M.; Power, Hilary A.; Wright, Kristi D.] Univ Regina, Dept Psychol, Regina, SK S4S 0A2, Canada.
RP Reiser, SJ (reprint author), Univ Regina, Dept Psychol, Regina, SK S4S 0A2, Canada.
EM kristi.wright@uregina.ca
OI Wright, Kristi/0000-0002-8858-3452
NR 45
TC 0
Z9 0
U1 1
U2 1
PU ROUTLEDGE JOURNALS, TAYLOR & FRANCIS LTD
PI ABINGDON
PA 2-4 PARK SQUARE, MILTON PARK, ABINGDON OX14 4RN, OXON, ENGLAND
SN 0273-9615
EI 1532-6888
J9 CHILD HEALTH CARE
JI Child. Health Care
DI 10.1080/02739615.2019.1629297
EA JUN 2019
PG 16
WC Public, Environmental & Occupational Health
SC Public, Environmental & Occupational Health
GA II5HA
UT WOS:000475224700001
DA 2020-02-07
ER

PT J
AU Schleider, JL
   Burnette, JL
   Widman, L
   Hoyt, C
   Prinstein, MJ
AF Schleider, Jessica L.
   Burnette, Jeni L.
   Widman, Laura
   Hoyt, Crystal
   Prinstein, Mitchell J.
TI Randomized Trial of a Single-Session Growth Mind-Set Intervention for
   Rural Adolescents' Internalizing and Externalizing Problems
SO JOURNAL OF CLINICAL CHILD AND ADOLESCENT PSYCHOLOGY
LA English
DT Article; Early Access
ID HIV/STD PREVENTION PROGRAM; IMPLICIT THEORIES; MIDDLE SCHOOL;
   HEALTH-CARE; DEPRESSION; CHILDREN; ANXIETY; SELF; PERSONALITY; RISK
AB Adolescents living in rural regions of the United States face substantial barriers to accessing mental health services, creating needs for more accessible, nonstigmatizing, briefer interventions. Research suggests that single-session "growth mind-set" interventions (GM-SSIs)-which teach the belief that personal traits are malleable through effort-may reduce internalizing and externalizing problems in adolescents. However, GM-SSIs have not been evaluated among rural youth, and their effects on internalizing and externalizing problems have not been assessed within a single trial, rendering their relative benefits for different problem types unclear. We examined whether a computerized GM-SSI could reduce depressive symptoms, social anxiety symptoms, and conduct problems in female adolescents from rural areas of the United States. Tenth-grade female adolescents (N= 222, M age = 15.2, 38% White, 25% Black, 29% Hispanic) from 4 rural, low-income high schools in the southeastern United States were randomized to receive a 45-min GM-SSI or a computer-based active control program, teaching healthy sexual behaviors. Young women self-reported depression symptoms, social anxiety symptoms, and conduct problem behaviors at baseline and 4-month follow-up. Relative to the female students in the control group, the students receiving the GM-SSI reported modest but significantly greater reductions in depressive symptoms (d = .23) and likelihood of reporting elevated depressive symptoms (d = .29) from baseline to follow-up. GM-SSI effects were nonsignificant for social anxiety symptoms, although a small effect size emerged in the hypothesized direction (d = .21), and nonsignificant for change in conduct problems (d = .01). A free-of-charge 45-min GM-SSI may help reduce internalizing distress, especially depression-but not conduct problems-in rural female adolescents.
C1 [Schleider, Jessica L.] SUNY Stony Brook, Dept Psychol, Psychol B-340, Stony Brook, NY 11794 USA.
   [Burnette, Jeni L.; Widman, Laura] North Carolina State Univ, Dept Psychol, Raleigh, NC 27695 USA.
   [Hoyt, Crystal] Univ Richmond, Jepson Sch Leadership Studies, Richmond, VA 23173 USA.
   [Prinstein, Mitchell J.] Univ North Carolina Chapel Hill, Dept Psychol, Chapel Hill, NC USA.
RP Schleider, JL (reprint author), SUNY Stony Brook, Dept Psychol, Psychol B-340, Stony Brook, NY 11794 USA.
EM jessica.schleider@stonybrook.edu
OI Widman, Laura/0000-0001-8117-5467; Prinstein,
   Mitchell/0000-0002-7587-8665
FU Eunice Kennedy Shriver National Institute of Child Health and Human
   Development at the National Institutes of HealthUnited States Department
   of Health & Human ServicesNational Institutes of Health (NIH) - USANIH
   Eunice Kennedy Shriver National Institute of Child Health & Human
   Development (NICHD) [R00 HD075654, K24 HD069204]; North Carolina State
   College of Humanities and Social Sciences Research Office; University of
   North Carolina at Chapel Hill Center for AIDS Research [P30 AI50410];
   University of North Carolina Communication for Health Applications and
   Interventions Core, a National Institutes of Health [P30 DK56350, P30
   CA16086]
FX This research was supported by the Eunice Kennedy Shriver National
   Institute of Child Health and Human Development at the National
   Institutes of Health (R00 HD075654, K24 HD069204), the North Carolina
   State College of Humanities and Social Sciences Research Office, and the
   University of North Carolina at Chapel Hill Center for AIDS Research
   (P30 AI50410), and the University of North Carolina Communication for
   Health Applications and Interventions Core, a National Institutes of
   Health-funded facility (P30 DK56350, P30 CA16086).
NR 62
TC 1
Z9 1
U1 3
U2 7
PU ROUTLEDGE JOURNALS, TAYLOR & FRANCIS LTD
PI ABINGDON
PA 2-4 PARK SQUARE, MILTON PARK, ABINGDON OX14 4RN, OXON, ENGLAND
SN 1537-4416
EI 1537-4424
J9 J CLIN CHILD ADOLESC
JI J. Clin. Child Adolesc. Psychol.
DI 10.1080/15374416.2019.1622123
EA JUN 2019
PG 13
WC Psychology, Clinical; Psychology, Developmental
SC Psychology
GA IE7SZ
UT WOS:000472575800001
PM 31219698
DA 2020-02-07
ER

PT J
AU Ma, Y
   Fang, SQ
AF Ma, Ying
   Fang, Siqi
TI Adolescents' Mindfulness and Psychological Distress: The Mediating Role
   of Emotion Regulation
SO FRONTIERS IN PSYCHOLOGY
LA English
DT Article
DE mindfulness; difficulties in emotion regulation; cognitive reappraisal;
   expressive suppression; psychological distress; adolescents
ID INDIVIDUAL-DIFFERENCES; DEPRESSIVE SYMPTOMS; SELF-COMPASSION;
   PSYCHOPATHOLOGY; DYSREGULATION; ANXIETY; INTERVENTIONS; DIFFICULTIES;
   ACCEPTANCE; MECHANISMS
AB Mindfulness has been widely linked with psychological well-being in general population. There are emerging studies supporting the relationship between adolescents' mindfulness and their mental health. However, the mechanisms through which mindfulness may influence adolescents' psychological distress have only recently been explored, and more related research is still needed. This study investigated the relationship between adolescents' dispositional mindfulness and psychological symptoms of depression, anxiety and stress. The mediating variables were also explored in perspective of two common emotion regulation theories, which were measured through Difficulties in Emotion Regulation Scale (DERS) and Emotion Regulation Questionnaire (ERQ). DERS has been used as a comprehensive assessment of emotion regulation difficulties. ERQ is also widely accepted to measure the emotion regulation process including dimensions of cognitive reappraisal and expressive suppression. Measures assessing mindfulness, emotion regulation, and psychological distress were administered to 1067 adolescents in mainland China. The results confirmed that adolescents' dispositional mindfulness was negatively associated with depression, anxiety, and stress. DERS, especially the sub-dimensions of Acceptance and Strategies, significantly mediated the relationship between mindfulness and symptoms of depression, anxiety and stress. Whereas, ERQ including subscales of cognitive reappraisal and expressive suppression exerted limited mediating effect. These findings provided insights for the potential underlying mechanism between adolescents' mindfulness and psychological distress, demonstrating that DERS might be more pervasive than ERQ. Further research was suggested to explore other mediating variables underlying mindfulness and psychological distress among adolescents and develop mindfulness-based programs to improve adolescents' mindfulness and emotion regulation ability.
C1 [Ma, Ying] Shaanxi Normal Univ, Sch Educ, Xian, Shaanxi, Peoples R China.
   [Fang, Siqi] Chinese Univ Hong Kong, Fac Educ, Sha Tin, Hong Kong, Peoples R China.
RP Ma, Y (reprint author), Shaanxi Normal Univ, Sch Educ, Xian, Shaanxi, Peoples R China.
EM maying_sunshine@163.com
FU Social Science Foundation of Shaanxi, China [2018Q10]
FX This study was funded by Social Science Foundation of Shaanxi, China
   (Grant No. 2018Q10).
NR 56
TC 1
Z9 1
U1 7
U2 8
PU FRONTIERS MEDIA SA
PI LAUSANNE
PA AVENUE DU TRIBUNAL FEDERAL 34, LAUSANNE, CH-1015, SWITZERLAND
SN 1664-1078
J9 FRONT PSYCHOL
JI Front. Psychol.
PD JUN 7
PY 2019
VL 10
AR 1358
DI 10.3389/fpsyg.2019.01358
PG 10
WC Psychology, Multidisciplinary
SC Psychology
GA IC9EZ
UT WOS:000471285800001
PM 31231292
OA DOAJ Gold, Green Published
DA 2020-02-07
ER

PT J
AU Haselgruber, A
AF Haselgruber, Alexander
TI Cumulative childhood trauma, emotion regulation, and mental health
   problems in foster youth: does perspective matter?
SO EUROPEAN JOURNAL OF PSYCHOTRAUMATOLOGY
LA English
DT Meeting Abstract
C1 [Haselgruber, Alexander] Univ Vienna, Vienna, Austria.
NR 0
TC 0
Z9 0
U1 1
U2 1
PU TAYLOR & FRANCIS LTD
PI ABINGDON
PA 2-4 PARK SQUARE, MILTON PARK, ABINGDON OR14 4RN, OXON, ENGLAND
SN 2000-8198
EI 2000-8066
J9 EUR J PSYCHOTRAUMATO
JI Eur. J. Psychotraumatol.
PD JUN 3
PY 2019
VL 10
SU 1
SI SI
MA F7.4
PG 1
WC Psychology, Clinical; Psychiatry
SC Psychology; Psychiatry
GA IG3OO
UT WOS:000473714500250
OA DOAJ Gold
DA 2020-02-07
ER

PT J
AU Brausch, AM
   Woods, SE
AF Brausch, Amy M.
   Woods, Sherry E.
TI Emotion Regulation Deficits and Nonsuicidal Self-Injury Prospectively
   Predict Suicide Ideation in Adolescents
SO SUICIDE AND LIFE-THREATENING BEHAVIOR
LA English
DT Article
ID PSYCHOMETRIC PROPERTIES; EXPERIENTIAL AVOIDANCE; HELP-SEEKING; BEHAVIOR;
   PREVALENCE; HARM; THOUGHTS; QUESTIONNAIRE; DYSREGULATION; PEOPLE
AB Background The relationship between emotion regulation deficits and nonsuicidal self-injury (NSSI) is well established. Many studies have documented the strong relationship between NSSI and suicidal thoughts and behaviors. The relationship between emotion regulation deficits and suicide is less understood, but recent studies indicate a moderate association. This study aimed to examine the relationship between emotion regulation deficits, NSSI behavior, and suicide ideation in an unselected community sample of adolescents. It was expected that NSSI history would moderate the relationship between emotion regulation and future suicide ideation. Methods Data were collected from 367 unselected, community adolescents (mean age = 13). Self-report questionnaires assessed NSSI behavior, emotion regulation deficits, and suicide ideation at two time points, 6 months apart. Results After controlling for suicide ideation at baseline, emotion regulation deficits (experiential avoidance and interoceptive deficits) significantly predicted suicide ideation severity at follow-up, and interactions with NSSI engagement showed support for moderation. Conclusions Results of this study provide insight into the mechanisms of these relationships and have significant clinical implications for the identification of adolescents at risk for suicide behaviors.
C1 [Brausch, Amy M.; Woods, Sherry E.] Western Kentucky Univ, Dept Psychol Sci, 1906 Coll Hts Blvd, Bowling Green, KY 42101 USA.
   [Woods, Sherry E.] Univ Massachusetts Amherst, Dept Psychol & Brain Sci, Amherst, MA USA.
RP Brausch, AM (reprint author), Western Kentucky Univ, Dept Psychol Sci, 1906 Coll Hts Blvd, Bowling Green, KY 42101 USA.
EM amy.brausch@wku.edu
FU National Institute of General Medical Sciences of the National
   Institutes of HealthUnited States Department of Health & Human
   ServicesNational Institutes of Health (NIH) - USANIH National Institute
   of General Medical Sciences (NIGMS) [P20GM103436]
FX The authors would like to thank Michael McClay, Kandice Perry, Amanda
   Duck, Natalie Perkins, and Shelby Bandel for their assistance with
   coordination and data collection on this project. This project was
   supported by the National Institute of General Medical Sciences of the
   National Institutes of Health under award number P20GM103436. The
   content is solely the responsibility of the authors and does not
   necessarily represent the official views of the National Institutes of
   Health.
NR 59
TC 2
Z9 2
U1 7
U2 8
PU WILEY
PI HOBOKEN
PA 111 RIVER ST, HOBOKEN 07030-5774, NJ USA
SN 0363-0234
EI 1943-278X
J9 SUICIDE LIFE-THREAT
JI Suicide Life-Threat. Behav.
PD JUN
PY 2019
VL 49
IS 3
BP 868
EP 880
DI 10.1111/sltb.12478
PG 13
WC Psychiatry; Psychology, Multidisciplinary
SC Psychiatry; Psychology
GA IF3MA
UT WOS:000472983400022
PM 29900570
DA 2020-02-07
ER

PT J
AU Holmes, C
   Brieant, A
   King-Casas, B
   Kim-Spoon, J
AF Holmes, Christopher
   Brieant, Alexis
   King-Casas, Brooks
   Kim-Spoon, Jungmeen
TI How Is Religiousness Associated With Adolescent Risk-Taking? The Roles
   of Emotion Regulation and Executive Function
SO JOURNAL OF RESEARCH ON ADOLESCENCE
LA English
DT Article
ID SELF-CONTROL; SUBSTANCE USE; COPING STRATEGIES; EFFORTFUL CONTROL;
   COLLEGE-STUDENTS; DRUG-USE; INVOLVEMENT; VALIDATION
AB Existing literature has demonstrated an association between higher adolescent religiousness and lower risk-taking via higher self-regulation. This study sought to elucidate the roles of emotion regulation and executive function as parallel mediators in the link between religiousness and risk-taking in a sample of 167 adolescents (mean age = 14.13 years, 52% male, 82% White at Time 1). Longitudinal results across three waves utilizing structural equation modeling indicated higher religiousness was associated with higher emotion regulation, whereas religiousness was not associated with executive function. Subsequently, higher emotion regulation and executive function were associated with lower risk-taking. Emotion regulation mediated the association between religiousness and risk-taking. The findings highlight religiousness as a contextual protective factor for adolescents.
C1 [Holmes, Christopher] Univ Georgia, Athens, GA 30602 USA.
   [Brieant, Alexis; King-Casas, Brooks; Kim-Spoon, Jungmeen] Virginia Tech, Blacksburg, VA USA.
   [King-Casas, Brooks] Virginia Tech Carilion Res Inst, Roanoke, VA USA.
RP Holmes, C (reprint author), Univ Georgia, Ctr Family Res, Athens, GA 30602 USA.
EM Chris.Holmes811@gmail.com
FU National Institute of Drug AbuseUnited States Department of Health &
   Human ServicesNational Institutes of Health (NIH) - USANIH National
   Institute on Drug Abuse (NIDA) [DA036017, DA027827]
FX This work was supported by grants from the National Institute of Drug
   Abuse (DA036017 awarded to Jungmeen Kim-Spoon and Brooks King-Casas and
   DA027827 awarded to Gene Brody). We thank Jacob Elder, Katherine Faris,
   Julee Farley, Toria Herd, Anna Hochgraf, Kristin Peviani, and Jeannette
   Walters for help with data collection. We are grateful to adolescents
   and parents who participated in our study.
NR 53
TC 1
Z9 1
U1 1
U2 1
PU WILEY
PI HOBOKEN
PA 111 RIVER ST, HOBOKEN 07030-5774, NJ USA
SN 1050-8392
EI 1532-7795
J9 J RES ADOLESCENCE
JI J. Res. Adolesc.
PD JUN
PY 2019
VL 29
IS 2
BP 334
EP 344
DI 10.1111/jora.12438
PG 11
WC Family Studies; Psychology, Developmental
SC Family Studies; Psychology
GA ID6YT
UT WOS:000471828900007
PM 31206881
DA 2020-02-07
ER

PT J
AU Trent, ES
   Viana, AG
   Raines, EM
   Woodward, EC
   Storch, EA
   Zvolensky, MJ
AF Trent, Erika S.
   Viana, Andres G.
   Raines, Elizabeth M.
   Woodward, Emma C.
   Storch, Eric A.
   Zvolensky, Michael J.
TI Parental threats and adolescent depression: The role of emotion
   dysregulation
SO PSYCHIATRY RESEARCH
LA English
DT Article
DE Parenting; Emotion regulation; Emotional clarity; Depression;
   Adolescents
ID DELIBERATE SELF-HARM; REGULATION DIFFICULTIES; INPATIENT ADOLESCENTS;
   CHILDRENS DEPRESSION; MAJOR DEPRESSION; CLARITY; SYMPTOMS; ANXIETY;
   INVENTORY; TRAUMA
AB Childhood exposure to parental threatening behaviors places adolescents at greater risk for depression. However, the association between parental threatening behaviors and depressive symptoms among trauma-exposed inpatient youth, and potential factors that exacerbate the harmful effects of such parenting, have remained unexplored. One factor that may contribute to depression is low emotional clarity, which is characterized by difficulties recognizing and understanding ones emotions. The current investigation examined the interactive effects of childhood exposure to maternal threatening behaviors and emotional clarity deficits in relation to depressive symptoms among inpatient psychiatric youth who had been exposed to a potentially traumatic event (i.e., exposure to actual or threatened death, serious injury, or sexual violence). Participants (N = 50, M-age = 15.1 years, SD = 0.51, range 12-17) completed measures of emotion dysregulation, childhood exposure to maternal threatening behavior, and depressive symptoms. A significant interaction was found between exposure to maternal threatening behaviors and deficits in emotional clarity in relation to depressive symptom severity. Greater exposure to maternal threatening behaviors was related to more severe depressive symptoms, yet only among children with greater deficits in emotional clarity. Findings underscore the need for interventions that target emotional clarity among trauma-exposed youth who have experienced parental threats.
C1 [Trent, Erika S.; Viana, Andres G.; Raines, Elizabeth M.; Woodward, Emma C.; Zvolensky, Michael J.] Univ Houston, Dept Psychol, Houston, TX 77204 USA.
   [Viana, Andres G.] Univ Houston, Texas Inst Measurement Evaluat & Stat, Houston, TX 77204 USA.
   [Storch, Eric A.] Baylor Coll Med, Menninger Dept Psychiat & Behav Sci, Houston, TX 77030 USA.
   [Zvolensky, Michael J.] Univ Texas MD Anderson Canc Ctr, Dept Behav Sci, Houston, TX 77030 USA.
RP Viana, AG (reprint author), Univ Houston, Dept Psychol, Child Temperament Thoughts & Emot Lab, Hlth & Biomed Sci Bldg,Room 373, Houston, TX 77204 USA.
EM agviana@uh.edu
NR 66
TC 2
Z9 2
U1 8
U2 11
PU ELSEVIER IRELAND LTD
PI CLARE
PA ELSEVIER HOUSE, BROOKVALE PLAZA, EAST PARK SHANNON, CO, CLARE, 00000,
   IRELAND
SN 0165-1781
J9 PSYCHIAT RES
JI Psychiatry Res.
PD JUN
PY 2019
VL 276
BP 18
EP 24
DI 10.1016/j.psychres.2019.04.009
PG 7
WC Psychiatry
SC Psychiatry
GA ID0FJ
UT WOS:000471358800004
PM 30981831
DA 2020-02-07
ER

PT J
AU Kemp, A
   Malcolm-Smith, S
   Lindinger, NM
   Dodge, NC
   Hoyme, HE
   Molteno, CD
   Meintjes, EM
   Jacobson, JL
   Jacobson, SW
AF Kemp, A.
   Malcolm-Smith, S.
   Lindinger, N. M.
   Dodge, N. C.
   Hoyme, H. E.
   Molteno, C. D.
   Meintjes, E. M.
   Jacobson, J. L.
   Jacobson, S. W.
TI A PROSPECTIVE STUDY OF EMOTIONAL REGULATION IN ADOLESCENTS WITH FETAL
   ALCOHOL SPECTRUM DISORDERS
SO ALCOHOLISM-CLINICAL AND EXPERIMENTAL RESEARCH
LA English
DT Meeting Abstract
CT 42nd Annual Scientific Meeting of the Research-Society-on-Alcoholism
   (RSA)
CY JUN 22-26, 2019
CL Minneapolis, MN
SP Res Soc Alcoholism, Int Soc Biomed Res & Alcoholism
C1 [Kemp, A.; Malcolm-Smith, S.; Lindinger, N. M.; Dodge, N. C.; Hoyme, H. E.; Molteno, C. D.; Meintjes, E. M.; Jacobson, J. L.; Jacobson, S. W.] Univ Cape Town, Fac Hlth Sci, Cape Town, South Africa.
   [Kemp, A.; Malcolm-Smith, S.; Lindinger, N. M.; Dodge, N. C.; Hoyme, H. E.; Molteno, C. D.; Meintjes, E. M.; Jacobson, J. L.; Jacobson, S. W.] Wayne State Univ, Detroit, MI 48201 USA.
   [Kemp, A.; Malcolm-Smith, S.; Lindinger, N. M.; Dodge, N. C.; Hoyme, H. E.; Molteno, C. D.; Meintjes, E. M.; Jacobson, J. L.; Jacobson, S. W.] Univ South Dakota, Sanford Sch Med, Vermillion, SD 57069 USA.
RI Lindinger, Nadine/AAD-6297-2019
NR 0
TC 0
Z9 0
U1 0
U2 0
PU WILEY
PI HOBOKEN
PA 111 RIVER ST, HOBOKEN 07030-5774, NJ USA
SN 0145-6008
EI 1530-0277
J9 ALCOHOL CLIN EXP RES
JI Alcoholism (NY)
PD JUN
PY 2019
VL 43
SU 1
SI SI
MA 568
BP 168A
EP 168A
PG 1
WC Substance Abuse
SC Substance Abuse
GA HZ6LH
UT WOS:000468963102268
DA 2020-02-07
ER

PT J
AU Verhulp, EE
   Stevens, GWJM
   Thijs, J
   Pels, TVM
   Vollebergh, WAM
AF Verhulp, Esmee E.
   Stevens, Gonneke W. J. M.
   Thijs, Jochem
   Pels, Trees V. M.
   Vollebergh, Wilma A. M.
TI Ethnic Differences in Teacher-Student Relationship Quality and
   Associations With Teachers' Informal Help for Adolescents' Internalizing
   Problems
SO JOURNAL OF EMOTIONAL AND BEHAVIORAL DISORDERS
LA English
DT Article
DE ethnic minority; teacher; informal help; relationship quality;
   internalizing problems
ID REPORTED PROBLEM BEHAVIOR; MENTAL-HEALTH; IMMIGRANT CHILDREN; TURKISH
   IMMIGRANT; PERCEPTIONS; DISPARITIES; YOUTH; DUTCH; CARE; MINORITY
AB Ethnic minority adolescents receive not only less formal mental health services than their ethnic majority peers but also less school-based mental health services. Little is known about the extent to which adolescents indicate their teachers help them with their mental health problems. The aim of the current study was to investigate ethnic differences in teacher-provided informal help for adolescents' internalizing problems, and whether these could be explained by differences in teacher-reported internalizing problems and teacher-adolescent relationship quality. A sample of adolescents at risk of internalizing problems and their teachers participated in the study (n = 229). Adolescents originated from four ethnic groups in the Netherlands: three ethnic minority groups (Surinamese Dutch, Turkish Dutch, Moroccan Dutch) and the ethnic majority (native Dutch). Results showed that only Moroccan Dutch adolescents reported considerably less informal help from their teachers for their internalizing problems than native Dutch adolescents, whereas Turkish Dutch and Surinamese Dutch adolescents were not found to differ from native Dutch adolescents. Teacher-student relationship quality and teacher-reported internalizing problems could not explain the differences in informal help between Moroccan Dutch and Dutch adolescents. Teachers reported significantly higher levels of conflict in their relationships with Moroccan Dutch than native Dutch adolescents, and for Moroccan Dutch adolescents, higher levels of conflict were associated with lower levels of informal help by the teacher.
C1 [Verhulp, Esmee E.; Stevens, Gonneke W. J. M.; Thijs, Jochem; Vollebergh, Wilma A. M.] Univ Utrecht, Utrecht, Netherlands.
   [Pels, Trees V. M.] Vrije Univ Amsterdam, Amsterdam, Netherlands.
RP Verhulp, EE (reprint author), Univ Utrecht, Dept Dev Psychol, POB 80-140, NL-3508 TC Utrecht, Netherlands.
EM e.e.verhulp@uu.nl
FU Netherlands Organisation for Health Research and DevelopmentNetherlands
   Organization for Health Research and Development [157012005]
FX The author(s) disclosed receipt of the following financial support for
   the research, authorship, and/or publication of this article: This
   research was funded by The Netherlands Organisation for Health Research
   and Development (project number 157012005).
NR 33
TC 0
Z9 0
U1 1
U2 1
PU SAGE PUBLICATIONS INC
PI THOUSAND OAKS
PA 2455 TELLER RD, THOUSAND OAKS, CA 91320 USA
SN 1063-4266
EI 1538-4799
J9 J EMOT BEHAV DISORD
JI J. Emot. Behav. Disord.
PD JUN
PY 2019
VL 27
IS 2
BP 101
EP 109
DI 10.1177/1063426618763117
PG 9
WC Education, Special; Psychology, Educational; Psychology,
   Multidisciplinary
SC Education & Educational Research; Psychology
GA HZ6EK
UT WOS:000468944700004
DA 2020-02-07
ER

PT J
AU Lathren, C
   Bluth, K
   Park, J
AF Lathren, Christine
   Bluth, Karen
   Park, Jinyoung
TI Adolescent self-compassion moderates the relationship between perceived
   stress and internalizing symptoms
SO PERSONALITY AND INDIVIDUAL DIFFERENCES
LA English
DT Article
DE Self-compassion; Coping; Youth; Stress; Internalizing symptoms; Buffer
ID EMOTION REGULATION; GENDER-DIFFERENCES; CHILDHOOD MALTREATMENT;
   DEPRESSIVE SYMPTOMS; LIFETIME PREVALENCE; U.S. ADOLESCENTS; NEGATIVE
   AFFECT; MINDFULNESS; ANXIETY; QUESTIONNAIRE
AB Introduction: Self-compassion, a trait that involves responding to one's difficulties with care and concern, may offer unique stress coping benefits during the challenges of adolescence.
   Methods: This cross-sectional study used survey data from a large adolescent sample within two U.S. school settings (N = 1057; 65% female; 68% white; mean age 14.7 years) to examine whether self-compassion buffers the impact of perceived stress on internalizing symptoms, and secondarily, if these relationships differ by gender.
   Results: Regression analysis revealed self-compassion is inversely related to internalizing symptoms. Moreover, the relationship between stress and depression and anxiety symptoms differed by level of self-compassion. This moderation effect was similar between genders for depressive symptoms, but slightly greater in males compared to females for anxiety.
   Conclusions: These results add to our understanding of self-compassion as an adaptive emotion regulation strategy with potential benefits for youth experiencing stress. Further research is needed to confirm if moderation effects for anxiety differ by gender.
C1 [Lathren, Christine; Park, Jinyoung] Univ N Carolina, Sch Med, Dept Phys Med & Rehabil, Program Integrat Med, Box 7200, Chapel Hill, NC 27514 USA.
   [Bluth, Karen] Univ N Carolina, Sch Med, Dept Psychiat, Frank Porter Graham Child Dev Inst, Chapel Hill, NC 27515 USA.
RP Lathren, C (reprint author), Univ N Carolina, Sch Med, Dept Phys Med & Rehabil, Program Integrat Med, Box 7200, Chapel Hill, NC 27514 USA.
EM lathren@email.unc.edu; bluth@med.unc.edu; Jinyoung_Park@med.unc.edu
FU National Center for Advancing Translational Sciences (NCATS), National
   Institutes of HealthUnited States Department of Health & Human
   ServicesNational Institutes of Health (NIH) - USANIH National Center for
   Advancing Translational Sciences (NCATS) [UL1TR002489]; National Center
   for Complementary and Integrative Health (NCCIH) at the National
   Institutes of Health [T32AT003378, T32AT003378-04]
FX The study was supported in part by the National Center for Advancing
   Translational Sciences (NCATS), National Institutes of Health, through
   Grant Award Number UL1TR002489. This publication was also made possible
   by grants [numbers T32AT003378 and T32AT003378-04] from the National
   Center for Complementary and Integrative Health (NCCIH) at the National
   Institutes of Health. Its contents are solely the responsibility of the
   authors and do not necessarily represent the official views of NCCIH.
NR 59
TC 0
Z9 0
U1 3
U2 32
PU PERGAMON-ELSEVIER SCIENCE LTD
PI OXFORD
PA THE BOULEVARD, LANGFORD LANE, KIDLINGTON, OXFORD OX5 1GB, ENGLAND
SN 0191-8869
J9 PERS INDIV DIFFER
JI Pers. Individ. Differ.
PD JUN 1
PY 2019
VL 143
BP 36
EP 41
DI 10.1016/j.paid.2019.02.008
PG 6
WC Psychology, Social
SC Psychology
GA HQ4ZO
UT WOS:000462420000006
DA 2020-02-07
ER

PT J
AU Pastor, MC
   Lopez-Penades, R
   Cifre, E
   Moliner-Urdiales, D
AF Carmen Pastor, M.
   Lopez-Penades, Raul
   Cifre, Eva
   Moliner-Urdiales, Diego
TI The Spanish Version of the Emotion Regulation Questionnaire for Children
   and Adolescents (ERQ-CA): A Psychometric Evaluation in Early Adolescence
SO SPANISH JOURNAL OF PSYCHOLOGY
LA English
DT Article
DE adolescents; emotion regulation; Spanish validation
ID REGULATION STRATEGY USE; ITEM FACTOR-ANALYSIS; MEASUREMENT INVARIANCE;
   CONFIRMATORY FACTOR; PROCESS MODEL; SAMPLE-SIZE; PSYCHOPATHOLOGY;
   METAANALYSIS; SUPPRESSION; ADAPTATION
AB This paper presents the translation, adaptation and validation of a broadly used scale to measure emotion regulation strategies (i.e. The Emotion Regulation Questionnaire Children and Adolescents -ERQ-CA; Gullone & Taffe, 2012) in a sample of early adolescents. The 10-item scale was applied to a sample of 248 adolescents (128 boys) aged 13 to 14 years. Semi-confirmatory factor analysis supported the original two-factor structure: Cognitive Reappraisal and Expressive Suppression (SRMR = .05; RMSEA = .06; CFI = .96). These two factors demonstrate adequate internal consistency and evidence for convergent validity with other scales that refer to emotional intelligence, affect, and behavior. Thus, Cognitive Reappraisal scores were associated with higher self-perceived emotional abilities, positive affect and personal adjustment (ps < .05). Conversely, Expressive Suppression scores were associated with lower self-perceived emotional abilities, positive affect, and personal adjustment (ps < .01), with higher scores on negative affect, school and clinical maladjustment (ps < .01), as well as stress and depression symptoms (ps < .001). Overall, these findings suggest that the questionnaire may be a useful and reliable instrument for the assessment of emotion regulation strategies in early adolescents for future research in Spanish speaking countries.
C1 [Carmen Pastor, M.; Cifre, Eva; Moliner-Urdiales, Diego] Univ Jaume 1, Castellon de La Plana, Spain.
   [Lopez-Penades, Raul] Univ Illes Balears, Palma De Mallorca, Spain.
RP Pastor, MC (reprint author), Univ Jaume 1, Dept Psicol Basica Clin & Psicobiol, Ave Sos Baynat S-N, Castellon de La Plana 12071, Spain.
EM mpastor@uji.es
RI Moliner-Urdiales, Diego/H-8689-2013; Lopez-Penades, Raul/G-1581-2015
OI Moliner-Urdiales, Diego/0000-0001-9868-3396; Lopez-Penades,
   Raul/0000-0002-1284-9955
FU Spanish Ministerio de Economia y Competitividad, MINECO
   [DEP2013-45515-R]; Universitat Jaume I of Castellon, UJI [P1.1A2015-05];
   Sunny Sport research grant from the Schweppes Suntory Spain
FX DADOS Study is funded by the Spanish Ministerio de Economia y
   Competitividad, MINECO (DEP2013-45515-R) and by the Universitat Jaume I
   of Castellon, UJI (P1.1A2015-05). This work is partly supported by a
   Sunny Sport research grant from the Schweppes Suntory Spain
NR 55
TC 1
Z9 1
U1 8
U2 9
PU CAMBRIDGE UNIV PRESS
PI NEW YORK
PA 32 AVENUE OF THE AMERICAS, NEW YORK, NY 10013-2473 USA
SN 1138-7416
EI 1988-2904
J9 SPAN J PSYCHOL
JI Span. J. Psychol.
PD MAY 31
PY 2019
VL 22
AR E30
DI 10.1017/sjp.2019.30
PG 12
WC Psychology; Psychology, Multidisciplinary
SC Psychology
GA IB0RP
UT WOS:000469969100001
PM 31148532
DA 2020-02-07
ER

PT J
AU Khurshid, S
   Peng, Y
   Wang, ZH
AF Khurshid, Sumaira
   Peng, Yuan
   Wang, Zhenhong
TI Respiratory Sinus Arrhythmia Acts as a Moderator of the Relationship
   Between Parental Marital Conflict and Adolescents' Internalizing
   Problems
SO FRONTIERS IN NEUROSCIENCE
LA English
DT Article
DE marital conflict; internalizing problems; respiratory sinus arrhythmia;
   adolescent; interaction
ID HEART-RATE-VARIABILITY; CARDIAC VAGAL CONTROL; EMOTION REGULATION;
   INTERPARENTAL CONFLICT; DIFFERENTIAL SUSCEPTIBILITY; NEUROVISCERAL
   INTEGRATION; BIOLOGICAL SENSITIVITY; CHILDRENS ADJUSTMENT; AUTONOMIC
   REACTIVITY; RESPONSES
AB The present study examined the potential moderating role respiratory sinus arrhythmia (RSA) plays in the relationship between parental marital conflict and adolescents' internalizing problems. To examine this issue, data were collected from 330 adolescents (13-14 years, 182 boys). The Chinese version of the Achenbach Youth Self-Report-2001 and the Chinese version of the Children's Perception of Interparental Conflict were used to assess the adolescents' internalizing problems and their perceptions of parental marital conflict. To obtain RSA data, electrocardiogram monitoring was performed on the adolescents at baseline and during a series of stress tasks (watching a film clip depicting marital conflict, a mental arithmetic task, and a speech task). The results indicated that baseline RSA and RSA reactivity to the film clip moderated the relationship between parental marital conflict and internalizing problems in early adolescents. The moderating effect of baseline RSA supported the BSCT hypothesis. Specifically, adolescents with low baseline RSA have both the highest and lowest levels of internalizing problems, depending on the level of marital conflict. In contrast, adolescents with high levels of baseline RSA have moderate levels in internalizing problems, regardless of the level of marital conflict they experience. Similarly, high marital conflict was related to internalizing problems for adolescents with less RSA suppression or RSA augmentation but not for those with greater RSA suppression. This effect was specific to stress related to marital conflict, as RSA reactivity to the mental arithmetic task and speech task did not moderate the relationship between marital conflict and internalizing problems. These findings suggest that certain profile of parasympathetic nervous activity is a risk factor for internalizing problems particularly for those who experience high-conflict environments.
C1 [Khurshid, Sumaira; Peng, Yuan; Wang, Zhenhong] Shaanxi Normal Univ, Sch Psychol, Xian, Shaanxi, Peoples R China.
   [Khurshid, Sumaira; Peng, Yuan; Wang, Zhenhong] Shaanxi Prov Key Res Ctr Child Mental & Behav Hlt, Xian, Shaanxi, Peoples R China.
RP Peng, Y; Wang, ZH (reprint author), Shaanxi Normal Univ, Sch Psychol, Xian, Shaanxi, Peoples R China.; Peng, Y; Wang, ZH (reprint author), Shaanxi Prov Key Res Ctr Child Mental & Behav Hlt, Xian, Shaanxi, Peoples R China.
EM wangzhenhong@snnu.edu.cn
FU National Science Foundation of ChinaNational Natural Science Foundation
   of China [31671152]; Research Program Funds of the Collaborative
   Innovation Center of Assessment toward Basic Education Quality at
   Beijing Normal University [2016-05-004-BZK01]; Fundamental Research
   Funds for the Central UniversitiesFundamental Research Funds for the
   Central Universities [2018TS085]
FX This research was supported by the National Science Foundation Grant
   (31671152) of China, and the Research Program Funds of the Collaborative
   Innovation Center of Assessment toward Basic Education Quality at
   Beijing Normal University (2016-05-004-BZK01), awarded to ZW, and the
   Fundamental Research Funds for the Central Universities (2018TS085)
   awarded to YP.
NR 71
TC 1
Z9 1
U1 0
U2 2
PU FRONTIERS MEDIA SA
PI LAUSANNE
PA AVENUE DU TRIBUNAL FEDERAL 34, LAUSANNE, CH-1015, SWITZERLAND
SN 1662-453X
J9 FRONT NEUROSCI-SWITZ
JI Front. Neurosci.
PD MAY 24
PY 2019
VL 13
AR 500
DI 10.3389/fnins.2019.00500
PG 12
WC Neurosciences
SC Neurosciences & Neurology
GA HZ6EO
UT WOS:000468945100001
PM 31178683
OA DOAJ Gold, Green Published
DA 2020-02-07
ER

PT J
AU Colegrove, VM
   Havighurst, SS
   Kehoe, CE
AF Colegrove, Vivienne M.
   Havighurst, Sophie S.
   Kehoe, Christiane E.
TI Emotion regulation during conflict interaction after a systemic music
   intervention: Understanding changes for parents with a trauma history
   and their adolescent
SO NORDIC JOURNAL OF MUSIC THERAPY
LA English
DT Article
DE Interpersonal trauma; parent-adolescent intervention; emotion
   regulation; nonverbal communication; systemic music intervention
ID DYNAMIC-SYSTEMS; NEURAL BASIS; THERAPY; CHILD; PTSD; STRESS; RESPONSES;
   MODELS; SOCIALIZATION; ATTRIBUTIONS
AB Introduction: For parents who have experienced childhood maltreatment, parenting an adolescent may trigger memories of abuse or neglect, intensifying parent-adolescent conflict. This paper extends an earlier report of outcomes from a pilot randomised controlled trial (RCT) of Tuning Relationships with Music (TM), an intervention for parent-adolescent dyads where parents have a trauma history and dyads are experiencing conflict, in order to look systemically at dyads' emotion regulation during their musical representation of nonverbal conflict interaction (NCI). Method: The RCT randomly allocated 26 parent-adolescent dyads into intervention or control conditions, and analysed dyads' self-report and observation measures completed at baseline and 4-month post-baseline follow-up. Aims of the current paper were (1) to examine relationships between parents' trauma history, parent-adolescent conflict, parents' reactivity and responsiveness, and dyads' emotion regulation, consistency and predictability during NCI; and (2) whether a systemic music intervention focused on nonverbal communication (NVC) and emotion regulation would change the dynamics of dyads' relational conflict. Results: Higher parents' childhood betrayal trauma and adolescent-reported conflict scores were correlated with predictable NVC sequences whilst dyads were emotionally dysregulated, and parents' reactivity was correlated with dyads' inconsistent NVC during NCI. Post-intervention dyads were more emotionally regulated, consistent and predictable during NCI, reported lower levels of conflict and showed increased parent emotional responsiveness and reduced reactivity. Discussion: Findings indicate that where parents have experienced childhood maltreatment, conflictual parent-adolescent dyads may benefit from intervention focusing on skills that promote emotionally regulated, predictable and consistent NVC during conflict interactions. Trials with a larger sample are warranted.
C1 [Colegrove, Vivienne M.; Havighurst, Sophie S.; Kehoe, Christiane E.] Univ Melbourne, Mindful Ctr Training & Res Dev Hlth, Bldg C,50 Flemington St, Melbourne, Vic 3031, Australia.
RP Colegrove, VM (reprint author), Univ Melbourne, Mindful Ctr Training & Res Dev Hlth, Bldg C,50 Flemington St, Melbourne, Vic 3031, Australia.
EM vmcolegrove@icloud.com
OI Kehoe, Christiane/0000-0001-8315-8644; Colegrove,
   Vivienne/0000-0001-8673-8361
FU Australian Government Research Training Program ScholarshipAustralian
   GovernmentDepartment of Industry, Innovation and Science
FX Ms. Colegrove received financial support through an Australian
   Government Research Training Program Scholarship. The authors are
   grateful to participating families and referring services, and to Tom
   Hollenstein for his support with using the GridWare 1.15a software
   program.
NR 69
TC 0
Z9 0
U1 2
U2 3
PU GRIEG ACADEMY
PI BERGEN
PA UNIV BERGEN, DEPT MUSIC, LARS HILLES GATE 3, BERGEN, N-5015, NORWAY
SN 0809-8131
EI 1944-8260
J9 NORD J MUSIC THER
JI Nord. J. Music Ther.
PD OCT 20
PY 2019
VL 28
IS 5
BP 405
EP 425
DI 10.1080/08098131.2019.1616807
EA MAY 2019
PG 21
WC Rehabilitation
SC Rehabilitation
GA IY6PG
UT WOS:000468701600001
DA 2020-02-07
ER

PT J
AU Manczak, EM
   Ham, PJ
   Sinard, RN
   Chen, E
AF Manczak, Erika M.
   Ham, Paula J.
   Sinard, Rebecca N.
   Chen, Edith
TI Beyond positive or negative: variability in daily parent-adolescent
   interaction quality is associated with adolescent emotion dysregulation
SO COGNITION & EMOTION
LA English
DT Article
DE Families; inconsistency; parent-adolescent interactions; emotion
   dysregulation; relationship quality
ID DEPRESSIVE SYMPTOMS; ADJUSTMENT
AB Previous work on the contribution of family environments to adolescent emotion dysregulation has tended to focus on broad parenting characteristics (such as warmth); however, it is possible that day-to-day variability in parenting may also relate to emotion dysregulation. The current study sought to test whether inconsistency in the quality of daily parent-youth interactions related to multiple indices of emotion dysregulation in adolescents. Two-hundred-twenty-two adolescents (ages 13-16; 53% female) participated with one parent. Adolescents completed 14-days of diary reporting on the quality of interactions with their parent (negative/neutral/positive) and their emotion dysregulation experiences for each day. Analyses reveal that, beyond the effects of average interaction quality, adolescents with greater variability in the quality of their interactions with their parent reported greater average emotion dysregulation across the days of diary recording and demonstrated greater variability in their ratings of daily emotion dysregulation. Findings were not accounted for by parental warmth or hostility, parent-reported trait-level emotion regulation, or day-level associations between study variables. In these ways, greater variability - and not merely greater negativity - during interactions between parents and adolescents was related to adolescent emotion dysregulation, suggesting that consistency in parent-adolescent relationships may be an important dimension of psychosocial risk to consider within families.
C1 [Manczak, Erika M.] Stanford Univ, Dept Psychiat & Behav Sci, Stanford, CA 94305 USA.
   [Ham, Paula J.; Sinard, Rebecca N.; Chen, Edith] Northwestern Univ, Dept Psychol, Evanston, IL USA.
   [Chen, Edith] Northwestern Univ, Inst Policy Res, Evanston, IL USA.
RP Manczak, EM (reprint author), Stanford Univ, Dept Psychiat & Behav Sci, Stanford, CA 94305 USA.
EM emanczak@stanford.edu
FU Canadian Institutes of Health ResearchCanadian Institutes of Health
   Research (CIHR) [97872]; National Heart, Lung, and Blood InstituteUnited
   States Department of Health & Human ServicesNational Institutes of
   Health (NIH) - USANIH National Heart Lung & Blood Institute (NHLBI)
   [R01-HL108723]; National Institute on Drug AbuseUnited States Department
   of Health & Human ServicesNational Institutes of Health (NIH) - USANIH
   National Institute on Drug Abuse (NIDA) [P30-DA027827]; National
   Institute of Mental HealthUnited States Department of Health & Human
   ServicesNational Institutes of Health (NIH) - USANIH National Institute
   of Mental Health (NIMH) [F31-MH105092]
FX Support was provided by the Canadian Institutes of Health Research grant
   97872, National Heart, Lung, and Blood Institute grant R01-HL108723,
   National Institute on Drug Abuse grant P30-DA027827, and National
   Institute of Mental Health grant F31-MH105092.
NR 23
TC 0
Z9 0
U1 3
U2 10
PU ROUTLEDGE JOURNALS, TAYLOR & FRANCIS LTD
PI ABINGDON
PA 2-4 PARK SQUARE, MILTON PARK, ABINGDON OX14 4RN, OXON, ENGLAND
SN 0269-9931
EI 1464-0600
J9 COGNITION EMOTION
JI Cogn. Emot.
PD MAY 19
PY 2019
VL 33
IS 4
BP 840
EP 847
DI 10.1080/02699931.2018.1479243
PG 8
WC Psychology, Experimental
SC Psychology
GA HW3PH
UT WOS:000466604700016
PM 29804508
DA 2020-02-07
ER

PT J
AU Beckmann, L
AF Beckmann, Laura
TI Does parental warmth buffer the relationship between parent-to-child
   physical and verbal aggression and adolescent behavioural and emotional
   adjustment?
SO JOURNAL OF FAMILY STUDIES
LA English
DT Article; Early Access
DE Family dynamics; processes; abuse; neglect; externalizing problems;
   internalizing problems; stress; coping
ID PSYCHOLOGICAL VIOLENCE; HARSH DISCIPLINE; MATERNAL WARMTH; MODERATING
   ROLE; CORPORAL PUNISHMENT; PROTECTIVE FACTORS; GENDER-DIFFERENCES;
   ABUSE; RISK; DELINQUENCY
AB The aim of this study was to evaluate whether childhood levels of parental warmth buffer the relationship between parent-to-child physical and verbal aggression and behavioural and emotional adjustment (violent offending, substance use, depression and anxiety) among adolescent boys and girls. Data were drawn from a large self-report school survey conducted among 9th graders in Lower Saxony, Germany (n = 7423). Controlling for socio-demographic factors and risk-seeking, results showed that parent-to-child physical and verbal aggression were related to increased externalizing and internalizing behaviour, while parental warmth was related to decreased anxiety and depression. Perceived parental warmth during childhood buffered effects of parent-to-child verbal aggression on later violent offending. More specifically, the strongest relationship between parent-to-child verbal aggression and externalizing behaviour was found in individuals with low parental warmth. Child and parent gender did not qualify the moderating effect of warmth. Results underscore the need for programmes and policies that promote stable family environments particularly marked by the absence of parent-to-child physical and verbal aggression.
C1 [Beckmann, Laura] Criminol Res Inst Lower Saxony, Hannover, Germany.
RP Beckmann, L (reprint author), Criminol Res Inst Lower Saxony, Monitoring Unreported Crime & Program Evaluat, Lutzerodestr 9, D-30161 Hannover, Germany.
EM laura.beckmann@kfn.de
NR 87
TC 0
Z9 0
U1 8
U2 8
PU ROUTLEDGE JOURNALS, TAYLOR & FRANCIS LTD
PI ABINGDON
PA 2-4 PARK SQUARE, MILTON PARK, ABINGDON OX14 4RN, OXON, ENGLAND
SN 1322-9400
EI 1839-3543
J9 J FAM STUD
JI J. Fam. Stud.
DI 10.1080/13229400.2019.1616602
EA MAY 2019
PG 22
WC Family Studies
SC Family Studies
GA IE5IL
UT WOS:000472411800001
DA 2020-02-07
ER

PT J
AU Capitao, L
   Chapman, R
   Murphy, S
   Harvey, CJ
   James, A
   Cowen, P
   Harmer, C
AF Capitao, Liliana
   Chapman, Robert
   Murphy, Susannah
   Harvey, Christopher-James
   James, Anthony
   Cowen, Philip
   Harmer, Catherine
TI Neural Effects of Acute Fluoxetine on Emotional Regulation in Depressed
   Adolescents
SO BIOLOGICAL PSYCHIATRY
LA English
DT Meeting Abstract
CT 74th Annual Meeting of the Society-of-Biological-Psychiatry (SOBP)
CY MAY 16-18, 2019
CL Chicago, IL
SP Soc Biol Psychiat
DE Adolescent Depression; Fluoxetine; Emotional Regulation
C1 [Capitao, Liliana; Chapman, Robert; Murphy, Susannah; Harvey, Christopher-James; James, Anthony; Cowen, Philip; Harmer, Catherine] Univ Oxford, Oxford, England.
FU Medical Research Council (UK)Medical Research Council UK (MRC); John
   Fell Fund (University of Oxford)
FX Supported By: Medical Research Council (UK). John Fell Fund (University
   of Oxford)
NR 0
TC 0
Z9 0
U1 0
U2 0
PU ELSEVIER SCIENCE INC
PI NEW YORK
PA STE 800, 230 PARK AVE, NEW YORK, NY 10169 USA
SN 0006-3223
EI 1873-2402
J9 BIOL PSYCHIAT
JI Biol. Psychiatry
PD MAY 15
PY 2019
VL 85
IS 10
SU S
MA S120
BP S343
EP S343
DI 10.1016/j.biopsych.2019.03.871
PG 1
WC Neurosciences; Psychiatry
SC Neurosciences & Neurology; Psychiatry
GA IE8YX
UT WOS:000472661000840
DA 2020-02-07
ER

PT J
AU Demers, L
   Handley, E
   Hunt, R
   Rogosch, F
   Toth, S
   Thomas, K
   Cicchetti, D
AF Demers, Lauren
   Handley, Elizabeth
   Hunt, Ruskin
   Rogosch, Fred
   Toth, Sheree
   Thomas, Kathleen
   Cicchetti, Dante
TI Childhood Maltreatment Disrupts Brain-Mediated Pathways Between
   Adolescent Maternal Relationship Quality and Adult Competence and
   Internalizing Symptoms
SO BIOLOGICAL PSYCHIATRY
LA English
DT Meeting Abstract
CT 74th Annual Meeting of the Society-of-Biological-Psychiatry (SOBP)
CY MAY 16-18, 2019
CL Chicago, IL
SP Soc Biol Psychiat
DE Child Maltreatment; Frontal Cortex; Internalizing Symptoms; Attachment
C1 [Demers, Lauren; Hunt, Ruskin; Thomas, Kathleen; Cicchetti, Dante] Univ Minnesota, Minneapolis, MN 55455 USA.
   [Handley, Elizabeth; Rogosch, Fred; Toth, Sheree] Univ Rochester, Rochester, NY 14627 USA.
FU  [2T32MH015755-39]
FX Supported By: 2T32MH015755-39
NR 0
TC 0
Z9 0
U1 1
U2 1
PU ELSEVIER SCIENCE INC
PI NEW YORK
PA STE 800, 230 PARK AVE, NEW YORK, NY 10169 USA
SN 0006-3223
EI 1873-2402
J9 BIOL PSYCHIAT
JI Biol. Psychiatry
PD MAY 15
PY 2019
VL 85
IS 10
SU S
MA T48
BP S147
EP S147
DI 10.1016/j.biopsych.2019.03.371
PG 1
WC Neurosciences; Psychiatry
SC Neurosciences & Neurology; Psychiatry
GA IE8YX
UT WOS:000472661000355
DA 2020-02-07
ER

PT J
AU Qi, J
   Rappaport, LM
   Cecilione, J
   Hettema, JM
   Roberson-Nay, R
AF Qi, Jun
   Rappaport, Lance M.
   Cecilione, Jennifer
   Hettema, John M.
   Roberson-Nay, Roxann
TI Differential Associations of Distress Tolerance and Anxiety Sensitivity
   With Adolescent Internalizing Psychopathology
SO JOURNAL OF CLINICAL CHILD AND ADOLESCENT PSYCHOLOGY
LA English
DT Article; Early Access
ID DEPRESSIVE SYMPTOMS; GENERALIZED ANXIETY; RISK-FACTORS; DISORDERS;
   HYPERSENSITIVITY; INTOLERANCE; PREVALENCE; MECHANISMS; BEHAVIOR; ALCOHOL
AB Distress tolerance and anxiety sensitivity may differentiate among internalizing disorders, though few studies have examined differential associations of distress tolerance and anxiety sensitivity with depression and anxiety symptoms while adjusting for their intercorrelation. In an adolescent genetic epidemiological sample (ages 15-21), the present study (N= 848, 56.97% female) examined concurrent associations of distress tolerance and anxiety sensitivity with internalizing psychopathology (i.e., symptoms of depression, anxiety, and general stress) at baseline and prospective, predictive associations of baseline distress tolerance and anxiety sensitivity with internalizing psychopathology at 2-year follow-up. In addition, the present study assessed distress tolerance with two laboratory-based tasks, a carbon dioxide challenge and the mirror-tracing task, to distinguish between tolerance of physiological and cognitive distress, respectively. Elevated anxiety sensitivity was broadly associated with elevated symptoms of internalizing psychopathology at baseline and prospectively predicted elevated depression, anxiety, and stress symptoms at 2-year follow-up. Higher tolerance of cognitive distress was associated with lower concurrent anxiety symptoms but not with anxiety symptoms at follow-up. The present results clarify previously mixed findings; during adolescence, anxiety sensitivity showed broad concurrent and prospective associations with internalizing disorder risk whereas distress tolerance, specifically regarding cognitive distress, was associated with only elevated concurrent anxiety symptoms.
C1 [Qi, Jun; Rappaport, Lance M.; Cecilione, Jennifer; Hettema, John M.; Roberson-Nay, Roxann] Virginia Commonwealth Univ, Virginia Inst Psychiat & Behav Genet, Dept Psychiat, Richmond, VA 23284 USA.
   [Rappaport, Lance M.] Univ Windsor, Dept Psychol, 401 Sunset Ave, Windsor N9B 3P4, ON, Canada.
RP Rappaport, LM (reprint author), Univ Windsor, Dept Psychol, 401 Sunset Ave, Windsor N9B 3P4, ON, Canada.
EM Lance.Rappaport@uwindsor.ca
OI Rappaport, Lance/0000-0002-3265-0898
FU National Institute of Mental HealthUnited States Department of Health &
   Human ServicesNational Institutes of Health (NIH) - USANIH National
   Institute of Mental Health (NIMH) [R01MH101518, T32MH020030,
   UL1TR000058]; National Center for Research ResourcesUnited States
   Department of Health & Human ServicesNational Institutes of Health (NIH)
   - USANIH National Center for Research Resources (NCRR)
FX This work was supported by the National Institute of Mental Health
   (R01MH101518 and T32MH020030) and by UL1TR000058 from the National
   Center for Research Resources.
NR 42
TC 0
Z9 0
U1 1
U2 1
PU ROUTLEDGE JOURNALS, TAYLOR & FRANCIS LTD
PI ABINGDON
PA 2-4 PARK SQUARE, MILTON PARK, ABINGDON OX14 4RN, OXON, ENGLAND
SN 1537-4416
EI 1537-4424
J9 J CLIN CHILD ADOLESC
JI J. Clin. Child Adolesc. Psychol.
DI 10.1080/15374416.2019.1602838
EA MAY 2019
PG 8
WC Psychology, Clinical; Psychology, Developmental
SC Psychology
GA IB4NW
UT WOS:000470250300001
PM 31059291
DA 2020-02-07
ER

PT J
AU Silberg, T
   Bord, A
   Polak, O
   Landa, J
   Brezner, A
   Ben-Zeev, B
   Ahonniska-Assa, J
AF Silberg, Tamar
   Bord, Ayelet
   Polak, Orly
   Landa, Janna
   Brezner, Amichai
   Ben-Zeev, Bruria
   Ahonniska-Assa, Jaana
TI Agreement Between Parents and Teachers' Ratings of Behavioral and
   Emotional Problems in Adolescents Following Developmental and Acquired
   Neurological Impairments
SO BRAIN INJURY
LA English
DT Meeting Abstract
C1 [Silberg, Tamar; Bord, Ayelet; Polak, Orly] Bar Ilan Univ, Ramat Gan, Israel.
   [Silberg, Tamar; Bord, Ayelet; Polak, Orly; Landa, Janna; Brezner, Amichai; Ben-Zeev, Bruria; Ahonniska-Assa, Jaana] Edmond & Lily Childrens Hosp, Tel Hashomer, Israel.
   [Ahonniska-Assa, Jaana] Acad Coll Tel Aviv Jaffo, Tel Aviv, Israel.
NR 0
TC 0
Z9 0
U1 0
U2 0
PU TAYLOR & FRANCIS LTD
PI ABINGDON
PA 2-4 PARK SQUARE, MILTON PARK, ABINGDON OR14 4RN, OXON, ENGLAND
SN 0269-9052
EI 1362-301X
J9 BRAIN INJURY
JI Brain Inj.
PD MAY 2
PY 2019
VL 33
SU 1
MA 0484
BP 180
EP 180
PG 1
WC Neurosciences; Rehabilitation
SC Neurosciences & Neurology; Rehabilitation
GA HW7VC
UT WOS:000466897000369
DA 2020-02-07
ER

PT J
AU Hadley, W
   Houck, C
   Brown, LK
   Spitalnick, JS
   Ferrer, M
   Barker, D
AF Hadley, Wendy
   Houck, Christopher
   Brown, Larry K.
   Spitalnick, Josh S.
   Ferrer, Mirtha
   Barker, David
TI Moving Beyond Role-Play: Evaluating the Use of Virtual Reality to Teach
   Emotion Regulation for the Prevention of Adolescent Risk Behavior Within
   a Randomized Pilot Trial
SO JOURNAL OF PEDIATRIC PSYCHOLOGY
LA English
DT Article
DE adolescent; emotion regulation; risk prevention; technology
ID SUBSTANCE USE; SELF-EFFICACY; SEXUAL-BEHAVIOR; DISORDERS; DISTRACTION;
   CHILDREN; OUTCOMES; ANXIETY; BRAIN; MODEL
AB Objective The purpose of the current pilot study was to evaluate the acceptability and preliminary impact of using immersive virtual reality environments (IVREs) paired with a brief emotion regulation and risk reduction intervention (ER + IVRE) relative to this same intervention content paired with role-plays (ER + RP). Methods Eighty-five adolescents attending middle school (grades 6th-8th; ages 12-15 years) in an urban northeast city were recruited and randomized to ER + IVRE (n = 44) or ER + RP (n = 41) and had complete data. Data examining acceptability, feasibility, sexual knowledge and attitudes, and ER were collected at baseline and 3 months after intervention completion. Analyses of covariance controlling for baseline scores were used to evaluate study outcomes. Within and between intervention effect sizes were calculated with effect sizes >=.20 considered meaningful. Results At the 3-month follow-up assessment, several within intervention condition effect sizes were found to exceed d = 0.20 across the measured sexual attitudes and ER outcomes. Between intervention analyses found that adolescents randomized to ER + IVRE attended more intervention sessions, reported less difficulty accessing ER strategies (d = 0.46), and reported higher emotional self-efficacy (d = 0.20) at the 3-month follow-up relative to adolescents randomized to the ER + RP intervention. Conclusions This study provides preliminary evidence that using virtual reality environments to enhance ER skill building in risk situations was acceptable, feasible to deliver, and positively impacted ER abilities.
C1 [Hadley, Wendy; Houck, Christopher; Brown, Larry K.; Barker, David] Brown Univ, Rhode Isl Hosp, Bradley Hasbro Childrens Res Ctr, Providence, RI 02912 USA.
   [Hadley, Wendy; Houck, Christopher; Brown, Larry K.; Barker, David] Brown Univ, Warren Alpert Med Sch, Providence, RI 02912 USA.
   [Spitalnick, Josh S.] Spitalnick & Associates, Atlanta, GA USA.
   [Ferrer, Mirtha] Virtually Better Inc, Decatur, GA USA.
RP Hadley, W (reprint author), Bradley Hasbro Childrens Res Ctr, One Hoppin St,Suite 204, Providence, RI 02903 USA.
EM whadley@lifespan.org
FU NIHUnited States Department of Health & Human ServicesNational
   Institutes of Health (NIH) - USA [R42 MH087322]
FX This research was supported by NIH grant R42 MH087322 (PI: Wendy
   Hadley).
NR 53
TC 1
Z9 1
U1 2
U2 5
PU OXFORD UNIV PRESS INC
PI CARY
PA JOURNALS DEPT, 2001 EVANS RD, CARY, NC 27513 USA
SN 0146-8693
EI 1465-735X
J9 J PEDIATR PSYCHOL
JI J. Pediatr. Psychol.
PD MAY
PY 2019
VL 44
IS 4
BP 425
EP 435
DI 10.1093/jpepsy/jsy092
PG 11
WC Psychology, Developmental
SC Psychology
GA IV1XI
UT WOS:000484071700004
PM 30551157
DA 2020-02-07
ER

PT J
AU Gouveia, MJR
   Canavarro, MCCSP
   Moreira, HTC
AF Gouveia, Maria Joao R.
   Canavarro, Maria Cristina C. S. P.
   Moreira, Helena T. C.
TI Linking Mothers' Difficulties in Emotion Regulation to
   Children/Adolescents' Emotional Eating in Pediatric Obesity: the
   Mediating Role of Mindful Parenting and Children/Adolescents' Depressive
   Symptoms
SO MINDFULNESS
LA English
DT Article
DE Difficulties in emotion regulation; Mindful parenting; Depressive
   symptoms; Emotional eating; Pediatric obesity
ID QUALITY-OF-LIFE; CHILDREN; PSYCHOPATHOLOGY; ASSOCIATION; BEHAVIOR; RISK;
   WEIGHT; HEALTH; ADOLESCENTS; PREVENTION
AB Although the way children/adolescents regulate their emotions (e.g., by eating) may be related to their parents' emotion regulation abilities and parenting practices, little is known about how these parental variables are associated with children/adolescents' emotional eating, particularly when children/adolescents have overweight/obesity. This study explores whether mothers' difficulties in emotion regulation (DER) are associated with emotional eating in children/adolescents with overweight/obesity through mindful parenting skills and children/adolescents' depressive symptoms. The sample includes 379 mother-child/adolescent dyads recruited in public schools and in nutrition outpatient services of pediatric hospitals. Mothers completed self-report measures of DER and mindful parenting, and children/adolescents completed measures of depressive symptoms and emotional eating. Higher levels of mothers' DER were associated with higher levels of children/adolescents' depressive symptoms through lower levels of mindful parenting (indirect effect=0.09, p=0.002, 95% CI [0.03, 0.15]), and higher levels of mindful parenting were associated with lower levels of children/adolescents' emotional eating through lower levels of children/adolescents' depressive symptoms (indirect effect=-0.07, p=0.002, 95% CI [-.12, -.02]). The model was invariant across dyads recruited in schools and in hospitals and across children and adolescents. This study highlights the role of mothers' DER (particularly, limited access to emotion regulation strategies, non-acceptance of emotional responses, impulse control difficulties, and lack of emotional awareness) and of mindful parenting (particularly, listening with full attention, emotional awareness of the child, and self-regulation in parenting) on children/adolescents' depressive symptoms and emotional eating. Mothers' emotion regulation and mindful parenting should be further investigated in the pediatric obesity field.
C1 [Gouveia, Maria Joao R.; Canavarro, Maria Cristina C. S. P.; Moreira, Helena T. C.] Univ Coimbra, Fac Psychol & Educ Sci, Ctr Res Neuropsychol & Cognit Behav Intervent CIN, Res Grp Relacoes Desenvolvimento & Saude, Rua Colegio Novo, P-3030115 Coimbra, Portugal.
RP Gouveia, MJR (reprint author), Univ Coimbra, Fac Psychol & Educ Sci, Ctr Res Neuropsychol & Cognit Behav Intervent CIN, Res Grp Relacoes Desenvolvimento & Saude, Rua Colegio Novo, P-3030115 Coimbra, Portugal.
EM maria.gouveia@student.fpce.uc.pt
RI ; Canavarro, Maria Cristina/A-9893-2013
OI Gouveia, Maria Joao/0000-0001-6661-2075; Canavarro, Maria
   Cristina/0000-0002-5083-7322
FU Portuguese Foundation for Science and Technology [SFRH/BD/102722/2014,
   SFRH/BPD/70063/2010]
FX This study was funded by the Portuguese Foundation for Science and
   Technology (grants number SFRH/BD/102722/2014 and SFRH/BPD/70063/2010).
NR 67
TC 0
Z9 0
U1 3
U2 5
PU SPRINGER
PI DORDRECHT
PA VAN GODEWIJCKSTRAAT 30, 3311 GZ DORDRECHT, NETHERLANDS
SN 1868-8527
EI 1868-8535
J9 MINDFULNESS
JI Mindfulness
PD MAY
PY 2019
VL 10
IS 5
BP 877
EP 893
DI 10.1007/s12671-018-1055-4
PG 17
WC Psychology, Clinical; Psychiatry
SC Psychology; Psychiatry
GA HX5ZI
UT WOS:000467483000010
DA 2020-02-07
ER

PT J
AU Perry, NB
   Donzella, B
   Parenteau, AM
   Desjardins, C
   Gunnar, MR
AF Perry, Nicole B.
   Donzella, Bonny
   Parenteau, Anna M.
   Desjardins, Christopher
   Gunnar, Megan R.
TI Emotion regulation and cortisol reactivity during a social evaluative
   stressor: A study of post-institutionalized youth
SO DEVELOPMENTAL PSYCHOBIOLOGY
LA English
DT Article
DE adjustment; childhood; cortisol; emotion regulation;
   post-institutionalized
ID BEHAVIOR PROBLEMS; PSYCHOSOCIAL STRESS; SALIVARY CORTISOL; CHILDREN;
   DIFFICULTIES; ADJUSTMENT; COMPETENCE; CHILDHOOD; RESPONSES; EXPRESSION
AB In the current study, we compared emotion regulation abilities between post-institutionalized (PI; N = 124) and never-institutionalized non-adopted (NA; N = 172) children and adolescents (7-15 years). We assessed cortisol reactivity and coded emotion regulation during the speech portion of Trier Social Stress Test (TSST-M). Parents reported on their children's social, academic, and behavioral adjustment. Results suggest that emotion regulation abilities increased with age, but this increase was greater for NA than PI youth. With regard to cortisol, piecewise growth modeling revealed that at higher levels of emotion regulation PI youth had greater baseline values (after a period of time allowing for acclimation to the laboratory) and had steeper recovery slopes than NA youth. There was also a main effect of emotion regulation on the reactivity slope suggesting that for both groups, as emotion regulation increased, the cortisol reactivity slope decreased. Finally, greater emotion regulation predicted fewer internalizing behavior problems for PI youth but not for NA youth.
C1 [Perry, Nicole B.; Donzella, Bonny; Parenteau, Anna M.; Desjardins, Christopher; Gunnar, Megan R.] Univ Minnesota, Inst Child Dev, 51 E River Rd, Minneapolis, MN 55455 USA.
RP Perry, NB (reprint author), Univ Minnesota, Inst Child Dev, 51 E River Rd, Minneapolis, MN 55455 USA.
EM nperry@umn.edu
OI Parenteau, Anna/0000-0002-5983-5366
FU National Institute of Mental HealthUnited States Department of Health &
   Human ServicesNational Institutes of Health (NIH) - USANIH National
   Institute of Mental Health (NIMH) [T32 MH015755]; National Institute of
   Child Health and Human DevelopmentUnited States Department of Health &
   Human ServicesNational Institutes of Health (NIH) - USANIH Eunice
   Kennedy Shriver National Institute of Child Health & Human Development
   (NICHD) [HD075349]
FX National Institute of Mental Health, Grant/Award Number: T32 MH015755;
   National Institute of Child Health and Human Development, Grant/Award
   Number: HD075349
NR 66
TC 2
Z9 2
U1 3
U2 5
PU WILEY
PI HOBOKEN
PA 111 RIVER ST, HOBOKEN 07030-5774, NJ USA
SN 0012-1630
EI 1098-2302
J9 DEV PSYCHOBIOL
JI Dev. Psychobiol.
PD MAY
PY 2019
VL 61
IS 4
BP 557
EP 572
DI 10.1002/dev.21828
PG 16
WC Developmental Biology; Psychology
SC Developmental Biology; Psychology
GA HV7RR
UT WOS:000466178700005
PM 30746682
DA 2020-02-07
ER

PT J
AU Klanecky, AK
   Ruhnke, EJ
   Meyer, RM
AF Klanecky, Alicia K.
   Ruhnke, Erika J.
   Meyer, Rylie M.
TI The Interaction of Child/Adolescent Trauma Exposure, Emotion Regulation
   Difficulties, and Induced Negative Mood on Tension Reduction Alcohol
   Expectancies
SO PSYCHOLOGY OF ADDICTIVE BEHAVIORS
LA English
DT Article
DE child/adolescent trauma; college; mood induction; tension reduction
   expectancies
ID POSTTRAUMATIC-STRESS-DISORDER; CHILDHOOD SEXUAL-ABUSE; REFUSAL
   SELF-EFFICACY; PSYCHOMETRIC PROPERTIES; COLLEGE-STUDENTS; PROBLEM
   DRINKING; IDENTIFICATION TEST; GENDER-DIFFERENCES; HEAVY DRINKING; EVENT
   EXPOSURE
AB Past research has reported that college students use alcohol to manage their negative affective experiences. However, this finding is somewhat mixed in mood induction studies, and it is also unclear which students are most vulnerable to drinking for these reasons. The current study examined the roles of child/adolescent trauma exposure with emphasis on early sexual abuse and emotion regulation difficulties on college students' alcohol-related tension reduction expectancies during a mood induction paradigm. Participants were randomly assigned to an experimentally induced negative or neutral mood condition with questionnaire batteries completed pre-and postinduction. Primary results were based on participants reporting exposure to at least one traumatic event (n = 134). Findings indicated that participants in the negative compared to the neutral mood condition reported heightened tension reduction expectancies; this was particularly salient as exposure to child/adolescent sexual abuse increased. A trend (p = .08) suggested that tension reduction expectancies were higher for participants in the negative mood condition, as reports of sexual abuse and emotion regulation difficulties increased, and after accounting for posttraumatic stress symptoms. Tension reduction expectancies as a risk factor for problem drinking following trauma exposure are discussed, and further, indications that risk for problem drinking following sexual abuse is associated with difficulties managing typical, rather than extreme levels of negative affect are emphasized. Clinical implications include the potential modification of brief alcohol interventions.
C1 [Klanecky, Alicia K.; Ruhnke, Erika J.; Meyer, Rylie M.] Creighton Univ, Dept Psychol Sci, Hixson Lied Sci Bldg,2500 Calif Plaza, Omaha, NE 68178 USA.
   [Meyer, Rylie M.] Univ Colorado, Anschutz Med Campus, Aurora, CO USA.
RP Klanecky, AK (reprint author), Creighton Univ, Dept Psychol Sci, Hixson Lied Sci Bldg,2500 Calif Plaza, Omaha, NE 68178 USA.
EM aliciaklanecky@creighton.edu
NR 96
TC 0
Z9 0
U1 1
U2 7
PU EDUCATIONAL PUBLISHING FOUNDATION-AMERICAN PSYCHOLOGICAL ASSOC
PI WASHINGTON
PA 750 FIRST ST, NE, WASHINGTON, DC 20002-4242 USA
SN 0893-164X
EI 1939-1501
J9 PSYCHOL ADDICT BEHAV
JI Psychol. Addict. Behav.
PD MAY
PY 2019
VL 33
IS 3
BP 274
EP 284
DI 10.1037/adb0000448
PG 11
WC Substance Abuse; Psychology, Multidisciplinary
SC Substance Abuse; Psychology
GA HU9PH
UT WOS:000465625800010
PM 30702319
DA 2020-02-07
ER

PT J
AU Russell, BS
   Simpson, E
   Flannery, KM
   Ohannessian, CM
AF Russell, Beth S.
   Simpson, Emily
   Flannery, Kaitlin M.
   Ohannessian, Christine M.
TI The Impact of Adolescent Substance Use on Family Functioning The
   Mediating Role of Internalizing Symptoms
SO YOUTH & SOCIETY
LA English
DT Article
DE anxiety; depression; families; alcohol and drug use; abuse; addiction
ID PARENTAL PROBLEM DRINKING; DEPRESSIVE SYMPTOMS; GENDER-DIFFERENCES;
   ALCOHOL-USE; USE DISORDERS; LONGITUDINAL ASSOCIATIONS; ANXIETY SYMPTOMS;
   MENTAL-DISORDERS; COMORBIDITY; MOTHERS
AB This longitudinal study sought to investigate associations between adolescent substance use and family functioning and whether internalizing symptoms play a mediating role in this relationship; based on growing evidence from the literature, we also explored gender differences. Participants (N = 1,036) completed surveys in school during 2007, 2008, and 2009. Path analysis results indicated that boys' alcohol use negatively predicted family functioning while marijuana use results indicate both significant impacts on family functioning. Further results show that boys' depressive symptoms mediated the relationships between alcohol use and family cohesion and adaptability. For girls, depressive symptoms negatively predicted family functioning (cohesion, adaptability, communication with mother/father), whereas anxiety symptoms positively predicted this same set of family functioning outcomes with the exception of communication with father.
C1 [Russell, Beth S.] Univ Connecticut, Human Dev & Family Studies Dept, 348 Mansfield Rd,Unit 1058, Storrs, CT 06269 USA.
   [Simpson, Emily] Univ Connecticut, Human Dev & Family Studies Program, Storrs, CT USA.
   [Flannery, Kaitlin M.] Univ Connecticut, Dept Psychol Sci, Storrs, CT USA.
   [Ohannessian, Christine M.] Univ Connecticut, Sch Med, Pediat & Psychiat, Storrs, CT USA.
   [Simpson, Emily] Connecticut Childrens Med Ctr, Hartford, CT USA.
   [Flannery, Kaitlin M.; Ohannessian, Christine M.] Connecticut Childrens Med Ctr, Ctr Behav Hlth, Hartford, CT USA.
RP Russell, BS (reprint author), Univ Connecticut, Human Dev & Family Studies Dept, 348 Mansfield Rd,Unit 1058, Storrs, CT 06269 USA.
EM beth.russell@uconn.edu
FU National Institutes of Health (NIH)United States Department of Health &
   Human ServicesNational Institutes of Health (NIH) - USA [K01-AA015059]
FX The author(s) disclosed receipt of the following financial support for
   the research, authorship, and/or publication of this article: This
   research was supported by National Institutes of Health (NIH) Grant
   K01-AA015059.
NR 83
TC 4
Z9 4
U1 1
U2 15
PU SAGE PUBLICATIONS INC
PI THOUSAND OAKS
PA 2455 TELLER RD, THOUSAND OAKS, CA 91320 USA
SN 0044-118X
EI 1552-8499
J9 YOUTH SOC
JI Youth Soc.
PD MAY
PY 2019
VL 51
IS 4
BP 504
EP 528
DI 10.1177/0044118X16688708
PG 25
WC Social Issues; Social Sciences, Interdisciplinary; Sociology
SC Social Issues; Social Sciences - Other Topics; Sociology
GA HR5IT
UT WOS:000463181000004
DA 2020-02-07
ER

PT J
AU Kokonyei, G
   Kocsel, N
   Kiraly, O
   Griffiths, MD
   Galambos, A
   Magi, A
   Paksi, B
   Demetrovics, Z
AF Kokonyei, Gyongyi
   Kocsel, Natalia
   Kiraly, Orsolya
   Griffiths, Mark D.
   Galambos, Attila
   Magi, Anna
   Paksi, Borbala
   Demetrovics, Zsolt
TI The Role of Cognitive Emotion Regulation Strategies in Problem Gaming
   Among Adolescents: A Nationally Representative Survey Study
SO FRONTIERS IN PSYCHIATRY
LA English
DT Article
DE online gaming; rumination; positive reappraisal; emotion regulation;
   adolescent gaming; gender differences
ID INTERNET-USE DISORDERS; VIDEO GAME ADDICTION; EXPERIENTIAL AVOIDANCE;
   INDIVIDUAL-DIFFERENCES; GENDER-DIFFERENCES; AGE-DIFFERENCES; PROCESS
   MODEL; SELF-REPORT; SHORT-FORM; REAPPRAISAL
AB Explanatory theoretical models have proposed an association between problematic online gaming and abilities or strategies in alleviating distress or negative emotions in times of stress as proximal non-gaming-related personality factors. However, there is little research that has targeted how emotion regulation relates to problematic online gaming-especially during adolescence when gaming behavior is most prevalent. In emotion regulation research, there has been a particular emphasis on rumination because it is strongly associated with overall psychopathology. However, it is unknown whether this putatively maladaptive strategy relates to problematic online gaming and whether it is a gender-dependent association. Consequently, the present study examined how emotion regulation strategies, and particularly rumination, related to problem gaming and tested whether gender moderated this relationship in adolescents. In a national representative adolescent sample, 46.9% of the participants (N = 1,646) reported online gaming in the past 12 months and provided information on problematic gaming, and it was these data that were used for further analysis. Their data concerning problematic online gaming and emotion regulation strategies were analyzed, including rumination along with other putatively maladaptive (e.g., catastrophizing) and adaptive (e.g., positive reappraisal) strategies, while controlling for age, gender, and game genre preference. Results of linear regression analyses showed that all the putatively maladaptive emotion regulation strategies (including self-blame, other blame, catastrophizing, and rumination) were positively related to problematic online gaming. Positive reappraisal proved to be a protective factor; it was inversely related to problematic online gaming. In addition, the relationship between rumination and online gaming was moderated by gender (i.e., the relationship was stronger among boys). Based on the results, it is argued that emotion regulation is a useful framework to study problematic online gaming. The present study highlighted that the relative predictive value of rumination for problematic online gaming varied for boys and girls, suggesting that trait rumination might be a gender-specific vulnerability factor for problematic online gaming, but this requires further investigation and replication.
C1 [Kokonyei, Gyongyi; Kocsel, Natalia; Kiraly, Orsolya; Galambos, Attila; Magi, Anna; Demetrovics, Zsolt] Eotvos Lorand Univ, Inst Psychol, Budapest, Hungary.
   [Kokonyei, Gyongyi; Kocsel, Natalia; Galambos, Attila] Semmelweis Univ, Hungarian Acad Sci, SE NAP2 Genet Brain Imaging Migraine Res Grp, Budapest, Hungary.
   [Kokonyei, Gyongyi; Kocsel, Natalia] Semmelweis Univ, Fac Pharm, Dept Pharmacodynam, Budapest, Hungary.
   [Kocsel, Natalia; Galambos, Attila; Magi, Anna] Eotvos Lorand Univ, Doctoral Sch Psychol, Budapest, Hungary.
   [Griffiths, Mark D.] Nottingham Trent Univ, Psychol Dept, Nottingham, England.
   [Paksi, Borbala] Eotvos Lorand Univ, Inst Educ, Budapest, Hungary.
RP Kokonyei, G (reprint author), Eotvos Lorand Univ, Inst Psychol, Budapest, Hungary.; Kokonyei, G (reprint author), Semmelweis Univ, Hungarian Acad Sci, SE NAP2 Genet Brain Imaging Migraine Res Grp, Budapest, Hungary.; Kokonyei, G (reprint author), Semmelweis Univ, Fac Pharm, Dept Pharmacodynam, Budapest, Hungary.
EM kokonyei.gyongyi@ppk.elte.hu
RI Natalia, Kocsel/I-8346-2017
OI Natalia, Kocsel/0000-0001-6892-796X; Demetrovics,
   Zsolt/0000-0001-5604-7551
FU Hungarian National Research, Development and Innovation Office [K111938,
   KKP126835, FK128614]; Hungarian Ministry of Human Capacities;
   Szerencsejatek Plc; MTA-SE-NAP B Genetic Brain Imaging Migraine Research
   Group, Hungarian Academy of Sciences, Semmelweis University
   [KTIA_NAP_13-2-2015-0001]; Hungarian Brain Research Program
   [2017-1.2.1-NKP-2017-00002]; New National Excellence Program of the
   Ministry of Human Capacities [UNKP-18-3-III-ELTE-495]
FX This study was supported by the Hungarian National Research, Development
   and Innovation Office (Grant No. K111938, KKP126835). This work was
   completed in the ELTE Institutional Excellence Program
   (783-3/2018/FEKUTSRAT) supported by the Hungarian Ministry of Human
   Capacities. Financial support was received from the Szerencsejatek Plc,
   which is the 100% state-owned national gambling provider in Hungary. The
   funding institutions had no role in the study design; the collection,
   analysis, and interpretation of the data; the writing of the manuscript;
   or the decision to submit the paper for publication. The preparation of
   this article for GK, NK, and AG was supported by the MTA-SE-NAP B
   Genetic Brain Imaging Migraine Research Group, Hungarian Academy of
   Sciences, Semmelweis University (Grant No. KTIA_NAP_13-2-2015-0001); by
   the Hungarian Brain Research Program (Grant No.
   2017-1.2.1-NKP-2017-00002); and by the Hungarian National Research,
   Development and Innovation Office (Grant No. FK128614). NK was supported
   by the UNKP-18-3-III-ELTE-495 New National Excellence Program of the
   Ministry of Human Capacities.
NR 126
TC 1
Z9 1
U1 6
U2 12
PU FRONTIERS MEDIA SA
PI LAUSANNE
PA AVENUE DU TRIBUNAL FEDERAL 34, LAUSANNE, CH-1015, SWITZERLAND
SN 1664-0640
J9 FRONT PSYCHIATRY
JI Front. Psychiatry
PD APR 29
PY 2019
VL 10
AR 273
DI 10.3389/fpsyt.2019.00273
PG 14
WC Psychiatry
SC Psychiatry
GA HV7PG
UT WOS:000466172400001
PM 31110482
OA DOAJ Gold, Green Published, Green Accepted
DA 2020-02-07
ER

PT J
AU Ferguson, BJ
   Dovgan, K
   Takahashi, N
   Beversdorf, DQ
AF Ferguson, Bradley J.
   Dovgan, Kristen
   Takahashi, Nicole
   Beversdorf, David Q.
TI The Relationship Among Gastrointestinal Symptoms, Problem Behaviors, and
   Internalizing Symptoms in Children and Adolescents With Autism Spectrum
   Disorder
SO FRONTIERS IN PSYCHIATRY
LA English
DT Article
DE autism spectrum disorder; gastrointestinal disorders; problem behavior;
   internalizing symptoms; anxiety; depression
ID INDIVIDUALS; ASSOCIATIONS; DIAGNOSIS; CHECKLIST; ANXIETY; STRESS; SAMPLE
AB Background: Many individuals with autism spectrum disorder (ASD) have co-occurring gastrointestinal (GI) symptoms, but the etiology is poorly understood. These GI symptoms often coincide with problem behaviors and internalizing symptoms, which reduces the quality of life for these individuals.
   Methods: This study examined the relationships among GI problems, problem behaviors, and internalizing symptoms in a sample of 340 children and adolescents with ASD who are patients at the University of Missouri Thompson Center for Autism & Neurodevelopmental Disorders.
   Results: The majority of patients experienced constipation (65%), about half experienced stomachaches or stomach pain (47.9%), and others experienced nausea (23.2%) or diarrhea (29.7%). Young children with aggressive problem behaviors were 11.2% more likely to have co-occurring nausea; whereas, older children showed more complex relationships between internalizing symptoms and GI symptoms. Older children with greater anxiety symptoms were 11% more likely to experience constipation, but 9% less likely to experience stomachaches. Older children with greater withdrawn behavior were 10.9% more likely to experience stomachaches, but 8.7% less likely to experience constipation. Older children with greater somatic complaints were 11.4% more likely to experience nausea and 11.5% more likely to experience stomachaches.
   Conclusions: Results suggest that the presentation of externalizing problem behavior and internalizing symptoms associated with GI problems differs between young children and older children with ASD. Therefore, behavior may have different relationships with GI symptoms at different ages, which may have implications for the treatment of and clinical approach to GI disturbances in ASD.
C1 [Ferguson, Bradley J.] Univ Missouri, Sch Hlth Profess, Dept Hlth Psychol, Columbia, MO 65211 USA.
   [Ferguson, Bradley J.; Takahashi, Nicole; Beversdorf, David Q.] Univ Missouri, Thompson Ctr Autism & Neurodev Disorders, Columbia, MO 65211 USA.
   [Ferguson, Bradley J.; Beversdorf, David Q.] Univ Missouri, Dept Radiol, Sch Med, Columbia, MO 65211 USA.
   [Dovgan, Kristen] Marist Coll, Dept Psychol, Poughkeepsie, NY USA.
   [Beversdorf, David Q.] Univ Missouri, Dept Neurol, Radiol, Columbia, MO USA.
   [Beversdorf, David Q.] Univ Missouri, Dept Psychol Sci, Columbia, MO USA.
RP Ferguson, BJ (reprint author), Univ Missouri, Sch Hlth Profess, Dept Hlth Psychol, Columbia, MO 65211 USA.; Ferguson, BJ (reprint author), Univ Missouri, Thompson Ctr Autism & Neurodev Disorders, Columbia, MO 65211 USA.; Ferguson, BJ (reprint author), Univ Missouri, Dept Radiol, Sch Med, Columbia, MO 65211 USA.
EM fergusonbj@health.missouri.edu
RI Ferguson, Bradley/AAB-7478-2020; Ferguson, Bradley/AAD-2704-2020
OI Ferguson, Bradley/0000-0002-1636-7849; Ferguson,
   Bradley/0000-0002-1636-7849
NR 34
TC 0
Z9 0
U1 4
U2 11
PU FRONTIERS MEDIA SA
PI LAUSANNE
PA AVENUE DU TRIBUNAL FEDERAL 34, LAUSANNE, CH-1015, SWITZERLAND
SN 1664-0640
J9 FRONT PSYCHIATRY
JI Front. Psychiatry
PD APR 9
PY 2019
VL 10
AR 194
DI 10.3389/fpsyt.2019.00194
PG 7
WC Psychiatry
SC Psychiatry
GA HS5VT
UT WOS:000463939900001
PM 31024357
OA DOAJ Gold, Green Published
DA 2020-02-07
ER

PT J
AU Boch, SJ
   Warren, BJ
   Ford, JL
AF Boch, Samantha J.
   Warren, Barbara J.
   Ford, Jodi L.
TI Attention, Externalizing, and Internalizing Problems of Youth Exposed to
   Parental Incarceration
SO ISSUES IN MENTAL HEALTH NURSING
LA English
DT Article
ID POSTTRAUMATIC-STRESS-DISORDER; CHILD MALTREATMENT; MENTAL-HEALTH;
   UNITED-STATES; CORTISOL; ADOLESCENTS; VALIDITY; TRAUMA; SCALES; MODEL
AB Few studies have examined the effects of parental incarceration (PI) on outcomes above and beyond other risk and adverse childhood experiences (ACEs). The objectives of this study were to (1) the associations between PI and mental health problems (attention, externalizing, internalizing, and total behavioral problems) and (2) the mediating role of current socioeconomic status and cumulative ACEs. An observational and cross-sectional design was employed. Analyses included hierarchical multivariable linear regression modeling. The analytic sample included 613 adolescents (11-17 years). On average, youth exposed to PI experienced three times as many ACEs compared with youth unexposed. Youth exposed to PI were more likely to have behavioral problems than their unexposed peers. The main effect for all models was attenuated by current economic hardship as well as exposure to increasing numbers of ACEs. Exposure to PI can be viewed as a marker of accumulative risk for intervention since youth impacted by PI are more likely to experience behavioral difficulties and associated adverse childhood experiences. Due to the associated adversity that impact youth exposed to PI, mental health providers need to be able to identify and screen for symptoms associated with trauma.
C1 [Boch, Samantha J.] Nationwide Childrens Hosp, 700 Childrens Dr, Columbus, OH 43025 USA.
   [Boch, Samantha J.] Ohio State Univ, Coll Med, Columbus, OH 43210 USA.
   [Warren, Barbara J.; Ford, Jodi L.] Ohio State Univ, Coll Nursing, Columbus, OH 43210 USA.
   [Boch, Samantha J.] Otterbein Univ, Dept Nursing, Westerville, OH 43081 USA.
RP Boch, SJ (reprint author), Nationwide Childrens Hosp, 700 Childrens Dr, Columbus, OH 43025 USA.; Boch, SJ (reprint author), Otterbein Univ, Dept Nursing, Westerville, OH 43081 USA.
EM samantha.boch@nationwidechildrens.org
FU National Institute of Health: Adolescent Health and Development in
   Context [1R01DA032371]; National Institute of Health: Linking Biological
   and Social Pathways to Adolescent Health and Well-Being [1R21DA034960];
   Graduate Areas of National Need fellowship through The Ohio State
   University
FX This work was completed in fulfillment of the first author's doctoral
   dissertation. The parent studies were funded through the National
   Institute of Health: (1) Adolescent Health and Development in Context
   (Browning, 1R01DA032371) and (2) Linking Biological and Social Pathways
   to Adolescent Health and Well-Being (Ford, 1R21DA034960). The first
   author's doctoral education was partially funded through the Graduate
   Areas of National Need fellowship awarded through The Ohio State
   University (Boch, 2017).
NR 42
TC 1
Z9 1
U1 2
U2 4
PU TAYLOR & FRANCIS INC
PI PHILADELPHIA
PA 530 WALNUT STREET, STE 850, PHILADELPHIA, PA 19106 USA
SN 0161-2840
EI 1096-4673
J9 ISSUES MENT HEALTH N
JI Issues Ment. Health Nurs.
PD JUN 3
PY 2019
VL 40
IS 6
BP 466
EP 475
DI 10.1080/01612840.2019.1565872
EA APR 2019
PG 10
WC Nursing; Psychiatry
SC Nursing; Psychiatry
GA IG3OR
UT WOS:000465872400001
PM 30958077
DA 2020-02-07
ER

PT J
AU Deng, XM
   Sang, B
   Ku, YX
   Sai, LY
AF Deng, Xinmei
   Sang, Biao
   Ku, Yixuan
   Sai, Liyang
TI Age-Related Differences in the Late Positive Potential during Emotion
   Regulation between Adolescents and Adults
SO SCIENTIFIC REPORTS
LA English
DT Article
ID COGNITIVE REAPPRAISAL; BRAIN POTENTIALS; DOWN-REGULATION; FRONTAL-LOBE;
   CHILDREN; FMRI
AB The late positive potential (LPP) has been well documented in predicting the effect of emotion regulation in previous developmental literature. However, few studies have examined age-related changes in emotion regulation from adolescence to adulthood using this biomarker. To test this, Reactivity and Regulation-Image Task was used to test 18 young adolescents and 22 adults to examine the modulation of LPP during emotion regulation. Results revealed that (a) on the behavioral level, adults reported higher intensity of emotional experience than adolescents when they were asked to use up-regulation. Down-regulation showed no age effect for self-reported rating; (b) adolescents showed higher amplitudes of LPP than adults when using different regulatory strategies in all windows; (c) In late time window, regulation effect was larger when using up-regulation strategy than down-regulation strategy for adolescents, while the difference between the two strategies was negligible for adults. (d) In early time window, reactivity effect was larger in negative conditions than in positive conditions for adolescents, while the difference between the two conditions was again negligible for adults. Differences in the amplitudes and time courses of LPP during emotion regulation between adolescents and adults suggested that age-related changes in emotion regulation may occur during adolescence.
C1 [Deng, Xinmei] Shenzhen Univ, Coll Psychol & Sociol, Shenzhen, Peoples R China.
   [Deng, Xinmei] Shenzhen Key Lab Affect & Social Cognit Sci, Shenzhen, Peoples R China.
   [Sang, Biao] Shanghai Acad Educ Sci, Shanghai, Peoples R China.
   [Sang, Biao; Ku, Yixuan] East China Normal Univ, Sch Psychol & Cognit Sci, Shanghai, Peoples R China.
   [Sai, Liyang] Hangzhou Normal Univ, Hangzhou, Zhejiang, Peoples R China.
RP Sang, B (reprint author), Shanghai Acad Educ Sci, Shanghai, Peoples R China.; Sang, B; Ku, YX (reprint author), East China Normal Univ, Sch Psychol & Cognit Sci, Shanghai, Peoples R China.
EM bsang@psy.ecnu.edu.cn; yixuanku@gmail.com
RI Ku, Yixuan/D-4063-2018
OI Ku, Yixuan/0000-0003-2804-5123
FU National Natural Science Foundation of ChinaNational Natural Science
   Foundation of China [31371043, 31700941]; Humanity and Social Science
   Youth foundation of Ministry of Education of China [16YJC190003]; PhD
   Start-up Fund of Natural Science Foundation of Guangdong
   ProvinceNational Natural Science Foundation of Guangdong Province
   [2017A030310299]; Innovation and Creative Research Fund by Education
   Department of Guangdong Province [2016GXJK140]
FX Dr. Deng is the first author of this paper. She made contributions to
   conception and design of the study, acquisition of data, analysis of
   data, interpretation of data, drafting the article and finalizing the
   article. Dr. Sang is the corresponding author of the paper. He mainly
   contributed to conception and design of the study and helping to
   finalize the article. Dr. Ku is the corresponding author of the paper.
   He mainly contributed to acquisition of data, analysis of data,
   interpretation of data, and helping to finalize the article. Dr. Sai
   mainly contributed to the study by helping to finalize the article and
   do proofreading. This work was supported by the National Natural Science
   Foundation of China (31371043, 31700941), the Humanity and Social
   Science Youth foundation of Ministry of Education of China
   (16YJC190003), the PhD Start-up Fund of Natural Science Foundation of
   Guangdong Province (2017A030310299), and the Innovation and Creative
   Research Fund by Education Department of Guangdong Province
   (2016GXJK140).
NR 40
TC 0
Z9 0
U1 2
U2 8
PU NATURE PUBLISHING GROUP
PI LONDON
PA MACMILLAN BUILDING, 4 CRINAN ST, LONDON N1 9XW, ENGLAND
SN 2045-2322
J9 SCI REP-UK
JI Sci Rep
PD APR 5
PY 2019
VL 9
AR 5738
DI 10.1038/s41598-019-42139-4
PG 12
WC Multidisciplinary Sciences
SC Science & Technology - Other Topics
GA HR9LZ
UT WOS:000463482800077
PM 30952904
OA DOAJ Gold, Green Published
DA 2020-02-07
ER

PT J
AU Castro, AV
AF Castro, A. Vargas
TI Cognitive, emotional and psychosocial avatar reinforcement program:
   cesar as co-therapist in neurodevelopmental disorders, emotional
   dysregulation, immigration and transculturally in children & adolescents
SO EUROPEAN PSYCHIATRY
LA English
DT Meeting Abstract
C1 [Castro, A. Vargas] Fdn Sante Etudiants France, Child & Adolescent Psychiat, Neufmoutiers En Brie, France.
NR 0
TC 0
Z9 0
U1 0
U2 0
PU ELSEVIER FRANCE-EDITIONS SCIENTIFIQUES MEDICALES ELSEVIER
PI ISSY-LES-MOULINEAUX
PA 65 RUE CAMILLE DESMOULINS, CS50083, 92442 ISSY-LES-MOULINEAUX, FRANCE
SN 0924-9338
EI 1778-3585
J9 EUR PSYCHIAT
JI Eur. Psychiat.
PD APR
PY 2019
VL 56
SU S
MA E-PP0220
BP S51
EP S51
PG 1
WC Psychiatry
SC Psychiatry
GA ID4PO
UT WOS:000471659000152
DA 2020-02-07
ER

PT J
AU Cunha, M
   Pereira, J
   Galhardo, A
   Carvalho, T
AF Cunha, M.
   Pereira, J.
   Galhardo, A.
   Carvalho, T.
TI Humiliation, emotional experiences and emotion regulation processes in
   adolescents
SO EUROPEAN PSYCHIATRY
LA English
DT Meeting Abstract
C1 [Cunha, M.; Galhardo, A.; Carvalho, T.] Univ Coimbra, CINEICC, ISMT, Clin Psychol, Coimbra, Portugal.
   [Pereira, J.] ISMT, Clin Psychol, Coimbra, Portugal.
NR 0
TC 0
Z9 0
U1 2
U2 2
PU ELSEVIER FRANCE-EDITIONS SCIENTIFIQUES MEDICALES ELSEVIER
PI ISSY-LES-MOULINEAUX
PA 65 RUE CAMILLE DESMOULINS, CS50083, 92442 ISSY-LES-MOULINEAUX, FRANCE
SN 0924-9338
EI 1778-3585
J9 EUR PSYCHIAT
JI Eur. Psychiat.
PD APR
PY 2019
VL 56
SU S
MA E-PP0133
BP S31
EP S32
PG 2
WC Psychiatry
SC Psychiatry
GA ID4PO
UT WOS:000471659000095
DA 2020-02-07
ER

PT J
AU Ling, Y
   He, YS
   Huebner, ES
   Zeng, YF
   Li, YL
   Zhao, N
AF Ling, Yu
   He, Yushu
   Huebner, E. Scott
   Zeng, Yifang
   Li, Yanling
   Zhao, Na
TI Gender-Based Measurement Invariance of the Emotion Regulation
   Questionnaire for Children and Adolescents
SO APPLIED RESEARCH IN QUALITY OF LIFE
LA English
DT Article
DE ERQ-CA; Measurement invariance; Gender difference; Children and
   adolescent
ID FIT INDEXES; PSYCHOMETRIC EVALUATION; INDIVIDUAL-DIFFERENCES; AGE;
   EQUIVALENCE; SENSITIVITY; SUPPRESSION; ADAPTATION; COVARIANCE;
   REACTIVITY
AB The aim of this study was to evaluate the measurement invariance of the Chinese version of the Emotion Regulation Questionnaire for Children and Adolescents (ERQ-CA; Gullone and Taffe (Psychological Assessment, 24(2), 409-417, 2011)) across gender. A total of 1388 Chinese adolescents (48.1% males), ranging in age from 11 to 16 years (M = 12.9, SD = 1.09) were recruited from four Chinese middle schools and completed the ERQ-CA. The Cronbach's values, omega coefficients, and item-total correlations for the two subscales of the ERQ-CA indicated adequate internal consistency reliability. The results of confirmatory factor analysis and multi-group confirmatory factor analysis revealed that all configural, metric, scalar, and partial strict invariance models provided acceptable fit to the data. The result of latent means analysis demonstrated statistically non-significant differences between boys and girls. In conclusion, these findings suggest that the ERQ-CA displays appropriate measurement invariance across gender for Chinese youth of ages 11 to 16.
C1 [Ling, Yu; He, Yushu; Zeng, Yifang; Zhao, Na] Hunan Agr Univ, Coll Educ, Changsha 410128, Hunan, Peoples R China.
   [Huebner, E. Scott] Univ South Carolina, Dept Psychol, Columbia, SC 29208 USA.
   [Li, Yanling] Hunan Agr Univ, Coll Publ Adm & Law, Changsha 410128, Hunan, Peoples R China.
RP Li, YL (reprint author), Hunan Agr Univ, Coll Publ Adm & Law, Changsha 410128, Hunan, Peoples R China.
EM liyanling1964@aliyun.com
FU MOE (Ministry of Education in China) Youth Project of Humanities and
   Social Sciences [15YJC190012]; Hunan Provincial Social Science
   Foundation of China [16YBA199]; General Project of Hunan Provincial
   Social Science Achievement Review Committee [XSPYBZZO27]; General
   Project of 2016 Hunan Provincial Teaching Reform "The Empirical Study on
   College Students' Scientific Literacy Cultivation under SRTP
   Model-Application of Major of Applied Psychology"
FX The research reported in this article was supported by MOE (Ministry of
   Education in China) Youth Project of Humanities and Social Sciences
   (Grant No.15YJC190012), Hunan Provincial Social Science Foundation of
   China (Grant No. 16YBA199), and General Project of Hunan Provincial
   Social Science Achievement Review Committee (Grant No. XSPYBZZO27), and
   the General Project of 2016 Hunan Provincial Teaching Reform "The
   Empirical Study on College Students' Scientific Literacy Cultivation
   under SRTP Model-Application of Major of Applied Psychology" was awarded
   to Dr. Yu Ling.
NR 48
TC 1
Z9 1
U1 2
U2 3
PU SPRINGER
PI DORDRECHT
PA VAN GODEWIJCKSTRAAT 30, 3311 GZ DORDRECHT, NETHERLANDS
SN 1871-2584
EI 1871-2576
J9 APPL RES QUAL LIFE
JI Appl. Res. Qual. Life
PD APR
PY 2019
VL 14
IS 2
BP 409
EP 421
DI 10.1007/s11482-018-9603-6
PG 13
WC Social Sciences, Interdisciplinary
SC Social Sciences - Other Topics
GA HZ3MD
UT WOS:000468751900007
DA 2020-02-07
ER

PT J
AU Wong, DFK
   Zhuang, XY
AF Wong, D. F. K.
   Zhuang, X. Y.
TI THE DIFFERENTIAL FUNCTIONS OF COGNITIVE EMOTION REGULATION STRATEGIES IN
   CHINESE ADOLESCENTS WITH DIFFERENT LEVELS OF ANXIETY PROBLEMS IN HONG
   KONG
SO AUSTRALIAN AND NEW ZEALAND JOURNAL OF PSYCHIATRY
LA English
DT Meeting Abstract
C1 [Wong, D. F. K.; Zhuang, X. Y.] Univ Hong Kong, Dept Social Work & Social Adm, Hong Kong, Peoples R China.
NR 0
TC 0
Z9 0
U1 0
U2 1
PU SAGE PUBLICATIONS LTD
PI LONDON
PA 1 OLIVERS YARD, 55 CITY ROAD, LONDON EC1Y 1SP, ENGLAND
SN 0004-8674
EI 1440-1614
J9 AUST NZ J PSYCHIAT
JI Aust. N. Z. J. Psych.
PD APR
PY 2019
VL 53
SU 1
SI SI
BP 107
EP 108
PG 2
WC Psychiatry
SC Psychiatry
GA HV7CS
UT WOS:000466139700253
DA 2020-02-07
ER

PT J
AU Yildiz, MA
   Duy, B
AF Yildiz, Mehmet Ali
   Duy, Baki
TI The Predictive Role of Emotion Regulation Strategies on Depressive and
   Psychosomatic Symptoms in Adolescents
SO CURRENT PSYCHOLOGY
LA English
DT Article
DE Emotion regulation; Depressive symptoms; Psychosomatic symptoms;
   Adolescence
ID SELF-REPORT MEASURE; ACADEMIC-ACHIEVEMENT; CHILDREN; EXPECTANCIES;
   DIFFICULTIES; METAANALYSIS; ASSOCIATION; SUPPRESSION; VALIDATION;
   ACCEPTANCE
AB The main purpose of the current study was to investigate the predictive role of emotion regulation strategies on depression and psychosomatic symptoms in adolescents. The secondary purpose was to examine the predictive role of some demographic variables on depression and psychosomatic symptoms. The participants for this study comprised 319 high school students [G=155 (48.6%), B=164 (51.4%)], attending three high schools from 9th to 11th grade, and representing different socioeconomic levels in Diyarbakr city center. A Personal Data Form was used to gather data regarding demographic variables. The Turkish version the Children's Depression Inventory, Regulation of Emotions Questionnaire, and Psychosomatic Subscale of Rosenberg Self-esteem Scale were the instruments of the study. Standard regression analysis revealed that academic achievement and grade level were significant predictors of depressive symptoms, while academic achievement and gender variables had predictive power for psychosomatic symptoms. Moreover, hierarchical regression analysis indicated that all emotion regulation strategies played a predictive role in depression, while internal dysfunctional emotion regulation strategies and external dysfunctional emotion regulation strategies were significant predictors of psychosomatic symptoms. Taking into consideration that the research findings revealed that emotion regulation strategies played a predictive role on both depression and psychosomatic symptoms, assisting adolescents to develop functional emotion regulation strategies may improve the mental health quality of adolescents.
C1 [Yildiz, Mehmet Ali] Adiyaman Univ, Dept Counseling & Guidance, Fac Educ, Altinsehir Mah 3005 Sok 13, TR-02040 Adiyaman, Turkey.
   [Duy, Baki] Anadolu Univ, Dept Counseling & Guidance, Fac Educ, A Blok Oda 232,Yunusemre Kampusu, TR-26470 Eskisehir, Turkey.
RP Yildiz, MA (reprint author), Adiyaman Univ, Dept Counseling & Guidance, Fac Educ, Altinsehir Mah 3005 Sok 13, TR-02040 Adiyaman, Turkey.; Duy, B (reprint author), Anadolu Univ, Dept Counseling & Guidance, Fac Educ, A Blok Oda 232,Yunusemre Kampusu, TR-26470 Eskisehir, Turkey.
EM alipdr@hotmail.com; bakiduy@gmail.com
NR 63
TC 1
Z9 1
U1 3
U2 6
PU SPRINGER
PI NEW YORK
PA 233 SPRING ST, NEW YORK, NY 10013 USA
SN 1046-1310
EI 1936-4733
J9 CURR PSYCHOL
JI Curr. Psychol.
PD APR
PY 2019
VL 38
IS 2
BP 387
EP 396
DI 10.1007/s12144-017-9616-6
PG 10
WC Psychology, Multidisciplinary
SC Psychology
GA HW5OX
UT WOS:000466739800012
DA 2020-02-07
ER

PT J
AU Lakes, K
   Nguyen, HM
   Jones, M
   Schuck, SEB
AF Lakes, Kimberley
   Nguyen, Helena May
   Jones, Marissa
   Schuck, Sabrina E. B.
TI I Am Me: Adolescent Perspectives of a School-Based Universal
   Intervention Program Designed to Promote Emotional Competence
SO INTERNATIONAL JOURNAL OF EMOTIONAL EDUCATION
LA English
DT Article
DE emotional development; emotional literacy; emotional competence;
   school-based intervention; prevention & intervention programs; mental
   health in schools
ID MULTIMODAL TREATMENT; CHILDREN; STUDENTS; BEHAVIOR; HEALTH; ADHD; MTA
AB The aim of this paper is to describe a school-based universal intervention (the Tilly's Life Center "I Am Me" program) to promote emotional competence and social-emotional skills in adolescents. We present results of a mixed-methods program evaluation conducted in public schools in Southern California. In Study 1, sixteen students (grades 10-12) participated in focus groups after twelve weeks of intervention. In Study 2, fifty-four students (grades 9-10) participated in either the universal intervention program (I Am Me) or a no-intervention comparison group for thirty-six weeks. We conducted focus groups with 50 adolescents in the I Am Me program and used quantitative methods to measure self-esteem and perceived stress at four time points for both groups in Study 2. Descriptive data suggested improvements in self-esteem and perceived stress among individuals participating in the I Am Me group. Thematic analysis of focus group data indicated that participants perceived improvement in key areas of emotional development, including: emotional competence (understanding, expressing, and regulating emotions), self-regulation, self-esteem, and social skills. Moreover, participants perceived the intervention as relevant and as having a positive lifelong impact on their development. Further research is needed to empirically validate these outcomes using a randomized experimental design.
C1 [Lakes, Kimberley; Nguyen, Helena May; Jones, Marissa] Univ Calif Riverside, Riverside, CA 92521 USA.
   [Schuck, Sabrina E. B.] Univ Calif Irvine, Irvine, CA USA.
RP Lakes, K (reprint author), Univ Calif Riverside, Riverside, CA 92521 USA.
EM klakes@medsch.ucr.edu
NR 26
TC 0
Z9 0
U1 3
U2 5
PU CENTRE RESILIENCE & SOCIO-EMOTIONAL HEALTH
PI MSIDA
PA RM 241 OLD HUMANITIES BUILDING UNIV MALTA, MSIDA, MSD 2080, MALTA
SN 2073-7629
J9 INT J EMOT EDUC
JI Int. J. Emot. Educ.
PD APR
PY 2019
VL 11
IS 1
SI SI
BP 97
EP 114
PG 18
WC Psychology, Educational
SC Psychology
GA HU6YP
UT WOS:000465428500007
OA DOAJ Gold
DA 2020-02-07
ER

PT J
AU Riley, TN
   Sullivan, TN
   Hinton, TS
   Kliewer, W
AF Riley, Tennisha N.
   Sullivan, Terri N.
   Hinton, Tiffany S.
   Kliewer, Wendy
TI Longitudinal relations between emotional awareness and expression,
   emotion regulation, and peer victimization among urban adolescents
SO JOURNAL OF ADOLESCENCE
LA English
DT Article
DE Emotion competence; Emotion regulation; Peer victimization; Adolescence
ID IDENTIFICATION SKILLS; DELINQUENT BEHAVIORS; INITIAL VALIDATION;
   GENDER-DIFFERENCES; DRUG-USE; AGGRESSION; CHILDREN; ASSOCIATIONS;
   COGNITION; SADNESS
AB Introduction: There are potential long-term psychosocial effects of experiencing peer victimization during adolescence, including: internalizing symptoms, externalizing behaviors, and risks behaviors such as substance use. While social-emotional theories of development note associations between deficits in emotion competencies and peer victimization in childhood, these associations are less established among adolescent samples. Identifying which inadequacies in emotional competence place particular adolescents at risk for peer victimization may provide insight into the developmental pathways leading to unfavorable outcomes.
   Methods: The current study examined the relation between emotional competence and overt peer victimization among adolescents. Adolescents living in a mid-sized urban city in the southeastern region of the United States (N = 357; Mage = 12.14 years, 92% African American) reported their emotional awareness and reluctance to express emotion at baseline. Two years later, adolescents reported their regulation of anger and caregivers reported on adolescents' global emotion regulation. Adolescents also reported on occurrences of overt peer victimization during the previous 30 days at baseline and during the two-year follow up.
[truncated: 1,096,679 more chars]
