# Supplementary material for: Mapping Phenomena Relevant to Adolescent Emotion Regulation: A Text-Mining Systematic Review
Source: Adolesc Res Rev. 2021 May 21;7(1):127–39. doi: 10.1007/s40894-021-00160-7 (PMC8138847; doi:10.1007/s40894-021-00160-7)
Supplement: Supplementary file 1 — Supplementary file1 (ZIP 54379 kb) [file 40894_2021_160_MOESM1_ESM.zip › veni_sysrev-master/study1_categorization.csv]

name	category	why
dysregulation	Indicator	Core construct
mental_health	Outcome	Aldao
depression	Outcome	Aldao
externalizing	Outcome
anxiety	Outcome	Aldao
adhd_cd	Cause	Developmental disorder
neural	Cause	Crone
substance	Cause
strategies	Protective
parenting	Cause
attachment	Cause
health	Cause	Probably bidirectional
self-harm	Outcome
bullying	Cause	Outside of child's control
emotion	Indicator
stress	Cause	Probably bidirectional
minority_status	Cause	Outside of child's control
eating_disorders	Outcome
ptsd	Cause	Outside of child's control
wellbeing	Outcome
sex	Cause	Cannot be anything else
autism	Cause	Developmental disorder
abuse	Cause	Outside of child's control
therapy	Outcome
adjustment	Outcome
negative_emotionality	Indicator
internalizing	Outcome
mindfulness	Protective
self-regulation	Protective
empathy	Outcome	Eisenberg
mothers	Cause
suicide	Outcome
cognitive	Protective
personality	Cause
resilience	Protective
device-use	Cause
polyvagal	Cause
rumination	Cause
appraisal	Protective
suppression	Cause
parents	Cause
social skills	Outcome
sleep	Cause
disabled	Cause
identity	Cause
academic	Outcome
SES	Cause
peers	Cause
school	Cause
obesity	Outcome
endocrine	Cause
self-esteem	Outcome
risk-factors	Cause
social-support	Protective
family-functioning	Cause
autonomy	Cause
foster	Cause
genes	Cause
delinquency	Outcome
friend	Protective
sexual-risk	Outcome
risk-taking	Outcome
alexithymia	Cause
age	Cause
par-conflict	Cause
loneliness	Outcome
violence	Cause
life-events	Cause
nervous-system	Cause
fathers	Cause
sports	Protective
discrimination	Cause
environment	Cause
help-seeking	Protective
historic-events	Cause
music	Indicator
par.stress	Cause
prosocial-behavior	Outcome
puberty	Cause
reactivity	Indicator
reward	Cause
sexual-diversity	Cause
shame	Indicator
siblings	Cause
divorce	Cause
fear	Outcome
moral	Cause
romantic	Cause
schizo	Cause
urban	Cause
political	Outcome
values	Cause
child-conflict	Cause
information-processing	Protective
communication	Outcome
status	Cause
culture	Cause
sexuality	Cause
