# Supplementary material for: Mapping Phenomena Relevant to Adolescent Emotion Regulation: A Text-Mining Systematic Review
Source: Adolesc Res Rev. 2021 May 21;7(1):127–39. doi: 10.1007/s40894-021-00160-7 (PMC8138847; doi:10.1007/s40894-021-00160-7)
Supplement: Supplementary file 1 — Supplementary file1 (ZIP 54379 kb) [file 40894_2021_160_MOESM1_ESM.zip › veni_sysrev-master/study1_layout.csv]

name	X1	X2
dysregulation	2.45981798318245	2.07195592205036
mental_health	1.52947351083517	1.36465339289892
depression	2.36944385640505	0.0635283445047603
externalizing	1.23334767460684	0.666581050018875
anxiety	2.49137274023046	0.740169924185014
adhd_cd	1.8017457805648	0.570580438676681
neural	2.78274782967766	1.14892878215818
substance	0.412927143713527	1.40487376671607
strategies	3.32578077733773	0.528625169374237
parenting	0.302700621445417	3.15732441928246
attachment	1.92313183645411	4.45775852997325
health	2.67258268015025	4.47030499994344
self-harm	4.39001199384433	3.28082298695751
bullying	1.56989344341419	-0.0728440547646929
emotion	3.73150763769104	1.545806456538
stress	3.1151318428614	-0.0924601105669171
minority_status	0.682302006784752	0.917015945811951
eating_disorders	1.15484038981508	4.14090729415013
ptsd	0.573962649848382	2.14274380301366
wellbeing	1.63651907280664	2.50930779891844
sex	3.6148727030503	0.0510263107941638
autism	0.94766526410548	1.49235371336101
abuse	0.0196400448236684	2.12566821460292
therapy	1.03250630890959	2.52354457180117
adjustment	4.49818051731559	2.25176498581742
negative_emotionality	2.38289396751394	3.83683860248558
internalizing	0.68716532745561	0.285275807849599
mindfulness	3.8563589992289	2.72925774169373
self-regulation	4.81302607242517	2.80423965485347
empathy	3.60138079885556	3.73869019949324
mothers	2.46790449863252	-0.439182454278147
suicide	1.63629607404932	3.74374998133449
cognitive	4.16170458660639	0.677482447676359
personality	3.33543544736114	4.35031677095747
resilience	4.63500075554222	1.20396657143385
device-use	4.87640745442614	1.78929177638359
polyvagal	4.15810997925472	3.89954642347809
rumination	2.36645623248133	-2.1080396303724
appraisal	3.0254096272189	3.40450063991916
suppression	0.777370160877195	3.60888158618052
