# Supplementary material for: Mapping Phenomena Relevant to Adolescent Emotion Regulation: A Text-Mining Systematic Review
Source: Adolesc Res Rev. 2021 May 21;7(1):127–39. doi: 10.1007/s40894-021-00160-7 (PMC8138847; doi:10.1007/s40894-021-00160-7)
Supplement: Supplementary file 1 — Supplementary file1 (ZIP 54379 kb) [file 40894_2021_160_MOESM1_ESM.zip › veni_sysrev-master/study1_term_freq_dist.yml]

Var1:
- '1'
- '2'
- '3'
- '4'
- '5'
- '6'
- '7'
- '8'
- '9'
- '10'
- '11'
- '12'
- '13'
- '14'
- '15'
- '16'
- '17'
- '20'
- '21'
- '23'
- '27'
- '28'
- '29'
- '30'
- '31'
- '32'
- '33'
- '34'
- '35'
- '39'
- '40'
- '47'
- '48'
- '50'
- '54'
- '55'
- '56'
- '58'
- '59'
- '64'
- '66'
- '69'
- '70'
- '71'
- '86'
- '88'
- '90'
- '92'
- '96'
- '102'
- '105'
- '107'
- '115'
- '118'
- '120'
- '121'
- '124'
- '125'
- '128'
- '147'
- '150'
- '158'
- '160'
- '168'
- '171'
- '179'
- '182'
- '186'
- '189'
- '190'
- '195'
- '196'
- '203'
- '216'
- '225'
- '279'
- '283'
- '295'
- '330'
- '376'
- '455'
- '608'
- '672'
- '876'
- '1699'
Freq:
- 4004
- 610
- 224
- 119
- 88
- 53
- 34
- 26
- 13
- 11
- 7
- 7
- 2
- 2
- 1
- 4
- 2
- 1
- 2
- 2
- 4
- 1
- 1
- 1
- 1
- 2
- 2
- 1
- 2
- 1
- 2
- 1
- 3
- 1
- 1
- 1
- 1
- 1
- 1
- 1
- 2
- 2
- 1
- 2
- 1
- 1
- 1
- 1
- 1
- 1
- 1
- 1
- 1
- 1
- 1
- 1
- 1
- 1
- 1
- 1
- 1
- 1
- 1
- 1
- 2
- 1
- 1
- 1
- 2
- 1
- 2
- 1
- 1
- 1
- 1
- 1
- 1
- 1
- 1
- 1
- 1
- 1
- 1
- 1
- 1
pruned:
- no
- no
- no
- no
- no
- no
- no
- no
- no
- no
- no
- no
- no
- no
- no
- no
- no
- no
- yes
- yes
- yes
- yes
- yes
- yes
- yes
- yes
- yes
- yes
- yes
- yes
- yes
- yes
- yes
- yes
- yes
- yes
- yes
- yes
- yes
- yes
- yes
- yes
- yes
- yes
- yes
- yes
- yes
- yes
- yes
- yes
- yes
- yes
- yes
- yes
- yes
- yes
- yes
- yes
- yes
- yes
- yes
- yes
- yes
- yes
- yes
- yes
- yes
- yes
- yes
- yes
- yes
- yes
- yes
- yes
- yes
- yes
- yes
- yes
- yes
- yes
- yes
- yes
- yes
- yes
- yes
