# Supplementary material for: Mapping Phenomena Relevant to Adolescent Emotion Regulation: A Text-Mining Systematic Review
Source: Adolesc Res Rev. 2021 May 21;7(1):127–39. doi: 10.1007/s40894-021-00160-7 (PMC8138847; doi:10.1007/s40894-021-00160-7)
Supplement: Supplementary file 1 — Supplementary file1 (ZIP 54379 kb) [file 40894_2021_160_MOESM1_ESM.zip › veni_sysrev-master/study1_word_freq.csv]

Word	Frequency
abuse	171
academic	69
adhd_cd	376
adjustment	168
age	39
alexithymia	40
anxiety	455
appraisal	90
attachment	225
autism	179
autonomy	102
bullying	195
child-conflict	21
cognitive	160
communication	30
culture	23
delinquency	48
depression	672
device-use	124
disabled	71
dysregulation	1699
eating_disorders	190
emotion	195
empathy	128
endocrine	58
environment	70
externalizing	608
family-functioning	105
fathers	32
foster	50
friend	48
genes	66
health	216
help-seeking	21
historic-events	33
identity	71
internalizing	150
life-events	34
loneliness	35
mental_health	876
mindfulness	147
minority_status	125
mothers	121
music	27
negative_emotionality	182
nervous-system	33
neural	330
obesity	59
par.stress	28
parenting	295
parents	120
peers	64
personality	115
polyvagal	96
prosocial-behavior	31
ptsd	189
puberty	27
reactivity	29
resilience	107
risk-factors	55
risk-taking	47
rumination	92
school	66
self-esteem	56
self-harm	196
self-regulation	158
SES	69
sex	186
sexual-diversity	27
sexual-risk	48
shame	27
siblings	23
sleep	86
social-support	54
social skills	88
sports	32
strategies	279
stress	203
substance	283
suicide	118
suppression	40
therapy	171
violence	35
wellbeing	189
