# Supplementary material for: Mapping Phenomena Relevant to Adolescent Emotion Regulation: A Text-Mining Systematic Review
Source: Adolesc Res Rev. 2021 May 21;7(1):127–39. doi: 10.1007/s40894-021-00160-7 (PMC8138847; doi:10.1007/s40894-021-00160-7)
Supplement: Supplementary file 1 — Supplementary file1 (ZIP 54379 kb) [file 40894_2021_160_MOESM1_ESM.zip › veni_sysrev-master/study2_term_freq_dist.yml]

topterms:
- '1'
- '2'
- '3'
- '4'
- '5'
- '6'
- '7'
- '9'
- '11'
- '12'
- '13'
- '14'
- '16'
- '17'
- '18'
- '20'
- '21'
- '25'
- '27'
- '28'
- '31'
- '32'
- '36'
- '38'
- '39'
- '41'
- '42'
- '43'
- '46'
- '50'
- '52'
- '54'
- '55'
- '56'
- '58'
- '62'
- '72'
- '74'
- '81'
- '83'
- '85'
- '95'
- '103'
- '105'
- '107'
- '123'
- '126'
- '133'
- '192'
- '219'
- '237'
- '257'
- '286'
- '389'
- '498'
Freq:
- 11253
- 86
- 23
- 7
- 5
- 3
- 1
- 3
- 2
- 1
- 3
- 3
- 4
- 1
- 2
- 1
- 1
- 2
- 2
- 3
- 2
- 3
- 1
- 1
- 2
- 1
- 1
- 2
- 1
- 1
- 1
- 1
- 1
- 1
- 2
- 1
- 2
- 1
- 1
- 1
- 1
- 1
- 1
- 1
- 1
- 1
- 1
- 1
- 1
- 1
- 1
- 1
- 1
- 1
- 1
pruned:
- no
- no
- no
- no
- no
- no
- yes
- yes
- yes
- yes
- yes
- yes
- yes
- yes
- yes
- yes
- yes
- yes
- yes
- yes
- yes
- yes
- yes
- yes
- yes
- yes
- yes
- yes
- yes
- yes
- yes
- yes
- yes
- yes
- yes
- yes
- yes
- yes
- yes
- yes
- yes
- yes
- yes
- yes
- yes
- yes
- yes
- yes
- yes
- yes
- yes
- yes
- yes
- yes
- yes
