# Supplementary material for: Mapping Phenomena Relevant to Adolescent Emotion Regulation: A Text-Mining Systematic Review
Source: Adolesc Res Rev. 2021 May 21;7(1):127–39. doi: 10.1007/s40894-021-00160-7 (PMC8138847; doi:10.1007/s40894-021-00160-7)
Supplement: Supplementary file 1 — Supplementary file1 (ZIP 54379 kb) [file 40894_2021_160_MOESM1_ESM.zip › veni_sysrev-master/study2_word_freq.csv]

Word	Frequency
mental_health	498
dysregulation	389
depression	286
neural	257
anxiety	237
sex	219
mothers	192
substance	133
attachment	126
ptsd	123
device-use	107
health	105
bullying	103
strategies	95
environment	85
minority_status	83
sleep	81
negative_emotionality	74
genes	72
stress	72
internalizing	62
SES	58
therapy	58
abuse	56
adhd_cd	55
suicide	54
mindfulness	52
autism	50
adjustment	46
cognitive	43
friend	43
polyvagal	42
empathy	41
appraisal	39
autonomy	39
delinquency	38
eating_disorders	36
externalizing	32
fathers	32
foster	32
disabled	31
loneliness	31
endocrine	28
obesity	28
rumination	28
academic	27
identity	27
fear	25
social-support	25
parenting	21
sexual-risk	20
music	18
values	18
reactivity	17
age	16
historic-events	16
sports	16
wellbeing	16
discrimination	14
puberty	14
shame	14
family-functioning	13
schizo	13
urban	13
sexual-diversity	12
divorce	11
emotion	11
nervous-system	9
personality	9
romantic	9
moral	7
