# Supplementary material for: Mapping Phenomena Relevant to Adolescent Emotion Regulation: A Text-Mining Systematic Review
Source: Adolesc Res Rev. 2021 May 21;7(1):127–39. doi: 10.1007/s40894-021-00160-7 (PMC8138847; doi:10.1007/s40894-021-00160-7)
Supplement: Supplementary file 1 — Supplementary file1 (ZIP 54379 kb) [file 40894_2021_160_MOESM1_ESM.zip › veni_sysrev-master/tm_references.R]

df <- read.table("c:/tmp/savedrecs.txt", sep = "\t", header = TRUE, quote = "", row.names = NULL, stringsAsFactors = FALSE, fileEncoding = "UTF-16")

library(reticulate)
ed <- import("editdistance")

library(findpython)
can_find_python_cmd(required_modules = "pattern.db")
options('python_cmd'='C:/Python27/python.exe')
Sys.setenv(PYTHON2 = "C:/Python27/python.exe")

py_config()

ts <- import_from_path("textrank", path = "c:/git_repositories/textrank")
py_run_string('textrank extract-summary "c:\tmp\test_sum.txt"')
