# Supplementary material for: Mapping Phenomena Relevant to Adolescent Emotion Regulation: A Text-Mining Systematic Review
Source: Adolesc Res Rev. 2021 May 21;7(1):127–39. doi: 10.1007/s40894-021-00160-7 (PMC8138847; doi:10.1007/s40894-021-00160-7)
Supplement: Supplementary file 1 — Supplementary file1 (ZIP 54379 kb) [file 40894_2021_160_MOESM1_ESM.zip › veni_sysrev-master/topterms.R]

df_tagged <- readRDS("df_tagged.RData")
dft <- rbindlist(df_tagged, use.names = FALSE)

df_sub <- dft[grepl("^VB", word.type), ]

df_sub_sum <- df_sub[, list(freq = .N), by = list(document = thisrow, term = word.lemma)]
df_sub_sum$freq <- 1
dtm <- udpipe::document_term_matrix(document_term_frequencies(df_sub_sum))

topterms <- col_sums(dtm)
topterms <- sort(topterms, decreasing = TRUE)
tt <- table(topterms)
ggplot(data.frame(x = 1:10, y = as.vector(tt[1:10])), aes(x, y)) + geom_point()
head(topterms)
topterms <- topterms[topterms > 10]
topterms <- head(topterms, 250)
topterms <- names(topterms)
tail(topterms)
