# Supplementary material for: Mapping Phenomena Relevant to Adolescent Emotion Regulation: A Text-Mining Systematic Review
Source: Adolesc Res Rev. 2021 May 21;7(1):127–39. doi: 10.1007/s40894-021-00160-7 (PMC8138847; doi:10.1007/s40894-021-00160-7)
Supplement: Supplementary file 1 — Supplementary file1 (ZIP 54379 kb) [file 40894_2021_160_MOESM1_ESM.zip › veni_sysrev-master/unique_recs.csv]

PT	AU	AF	TI	SO	LA	DT	DE	ID	AB	C1	RP	EM	FU	FX	NR	TC	Z9	U1	U2	PU	PI	PA	SN	EI	J9	JI	PD	PY	VL	IS	AR	DI	PG	WC	SC	GA	UT	PM	OA	DA	ER	BP	EP	EA	OI	RI	SI	SU	MA
J	VILLALTA L;KHADR S;CHUA KC;KRAMER T;CLARKE V;VINER RM;STRINGARIS A;SMITH P	VILLALTA, LAIA; KHADR, SOPHIE; CHUA, KIA-CHONG; KRAMER, TAMI; CLARKE, VENETIA; VINER, RUSSELL M.; STRINGARIS, ARGYRIS; SMITH, PATRICK	COMPLEX POST-TRAUMATIC STRESS SYMPTOMS IN FEMALE ADOLESCENTS: THE ROLE OF EMOTION DYSREGULATION IN IMPAIRMENT AND TRAUMA EXPOSURE AFTER AN ACUTE SEXUAL ASSAULT	EUROPEAN JOURNAL OF PSYCHOTRAUMATOLOGY	ENGLISH	ARTICLE	COMPLEX PTSD; EMOTION DYSREGULATION; ADOLESCENTS; LCA; CFA	DIFFICULTIES QUESTIONNAIRE; COMMUNITY SAMPLE; PTSD; DISORDER; CHILD; VALIDATION; PREDICTORS; PROPOSALS; STRENGTHS; SURVIVORS	BACKGROUND: ADOLESCENTS ARE AT HIGH RISK OF SEXUAL ASSAULT COMPARED TO ANY OTHER AGE GROUP. THE PATTERN OF POST-TRAUMATIC STRESS SYMPTOMS PLUS LIFE-IMPAIRING DISTURBANCES IN SELF-ORGANIZATION (EMOTION DYSREGULATION, NEGATIVE SELF-CONCEPT AND INTERPERSONAL PROBLEMS) IS TERMED COMPLEX POST-TRAUMATIC STRESS DISORDER (CPTSD). RESEARCH ABOUT CPTSD AFTER SEXUAL ASSAULT IN ADOLESCENTS IS LIMITED OWING T…	[VILLALTA, LAIA] UNIV BARCELONA, HOSP ST JOAN DE DEU BARCELONA, CHILD & ADOLESCENT PSYCHIAT & PSYCHOL DEPT, BARCELONA, SPAIN.; [KHADR, SOPHIE; VINER, RUSSELL M.] UCL INST CHILD HLTH, POPULAT POLICY & PRACTICE RES PROGRAMME, LONDON, ENGLAND.; [KHADR, SOPHIE; CLARKE, VENETIA] KINGS COLL HOSP LONDON, HAVENS SEXUAL ASSAULT REFERRAL CTR, LONDON, ENGLAND.; [KHADR, SOPHIE; CHUA, KIA-CHONG; SMITH, PATRIC…	VILLALTA, L (REPRINT AUTHOR), PASSEIG ST JOAN DE DEU 2, ESPLUGAS DE LLOBREGAT 08950, SPAIN.	LVILLALTA@SJDHOSPITALBARCELONA.ORG	ALICIA KOPLOWITZ FOUNDATION	L. VILLALTA WAS FINANCIALLY SUPPORTED BY THE ALICIA KOPLOWITZ FOUNDATION WHILE WORKING ON THIS MANUSCRIPT. WE THANK PROF. E. GARRALDA FOR HER COMMENTS AND SUGGESTIONS THROUGHOUT THE PROJECT.	40	0	0	40	40	TAYLOR & FRANCIS LTD	ABINGDON	2-4 PARK SQUARE, MILTON PARK, ABINGDON OR14 4RN, OXON, ENGLAND	2000-8198	2000-8066	EUR J PSYCHOTRAUMATO	EUR. J. PSYCHOTRAUMATOL.	DEC 31	2020	11	1	1710400	10.1080/20008198.2019.1710400	11	PSYCHOLOGY, CLINICAL; PSYCHIATRY	PSYCHOLOGY; PSYCHIATRY	KB4SU	ISI000506488100001	32002143	DOAJ GOLD, GREEN PUBLISHED	2020-03-18		NA	NA	NA	NA	NA	NA	NA	NA
J	STEWART E;GIBB B;STRAUSS G;COLES M	STEWART, ELYSE; GIBB, BRANDON; STRAUSS, GREGORY; COLES, MEREDITH	DISRUPTIONS IN THE AMOUNT AND TIMING OF SLEEP AND REPETITIVE NEGATIVE THINKING IN ADOLESCENTS	BEHAVIORAL SLEEP MEDICINE	ENGLISH	ARTICLE	NA	RESPONSE-INHIBITION; QUALITY; MOOD; RESTRICTION; SYNCHRONY; DISORDER; DEFICITS; CHILDREN; SEEKING	OBJECTIVE/BACKGROUND: NUMEROUS PSYCHIATRIC CONDITIONS CHARACTERIZED BY REPETITIVE NEGATIVE THINKING (RNT) ARE ALSO FREQUENTLY ASSOCIATED WITH DISRUPTIONS IN THE DURATION AND TIMING OF SLEEP. THE EMERGING LITERATURE SUPPORTS THAT THESE TYPES OF SLEEP DISRUPTIONS MAY BE ASSOCIATED WITH NEGATIVE PSYCHOLOGICAL CONSEQUENCES SUCH AS DEPRESSED MOOD, ANXIETY, AND POOR EMOTION REGULATION, ALL OF WHICH HAV…	[STEWART, ELYSE; GIBB, BRANDON; COLES, MEREDITH] SUNY BINGHAMTON, DEPT PSYCHOL, POB 6000,4400 VESTAL PKWY EAST, BINGHAMTON, NY 13902 USA.; [STRAUSS, GREGORY] UNIV GEORGIA, DEPT PSYCHOL, ATHENS, GA 30602 USA.	STEWART, E (REPRINT AUTHOR), SUNY BINGHAMTON, DEPT PSYCHOL, POB 6000,4400 VESTAL PKWY EAST, BINGHAMTON, NY 13902 USA.	ESTEWAR4@BINGHAMTON.EDU	NA	NA	48	0	0	2	2	ROUTLEDGE JOURNALS, TAYLOR & FRANCIS LTD	ABINGDON	2-4 PARK SQUARE, MILTON PARK, ABINGDON OX14 4RN, OXON, ENGLAND	1540-2002	1540-2010	BEHAV SLEEP MED	BEHAV. SLEEP MED.	MAR 3	2020	18	2	NA	10.1080/15402002.2018.1557188	9	CLINICAL NEUROLOGY; PSYCHIATRY	NEUROSCIENCES & NEUROLOGY; PSYCHIATRY	KM0QV	ISI000513822900001	30557056	NA	2020-03-18		217	225	NA	NA	NA	NA	NA	NA
J	SARGENT KS;YULE K;BRIDGES K;JOURILES EN;GRYCH JH	SARGENT, KELLI S.; YULE, KRISTEN; BRIDGES, KATE; JOURILES, ERNEST N.; GRYCH, JOHN H.	DO INSTRUCTIONS INTENDED TO REDUCE FALSE POSITIVES IMPROVE THE MEASUREMENT OF PHYSICAL PARTNER VIOLENCE VICTIMIZATION AMONG ADOLESCENTS AND YOUNG ADULTS?	PSYCHOLOGY OF VIOLENCE	ENGLISH	ARTICLE	PARTNER VIOLENCE; VICTIMIZATION; DATING VIOLENCE; VIOLENCE MEASUREMENT	CONFLICT-TACTICS-SCALES; DATING VIOLENCE; EMOTION REGULATION; DIFFICULTIES; AGGRESSION; VALIDATION; VALIDITY	OBJECTIVE: WE EXAMINE HOW INSTRUCTIONS TO EXCLUDE BEHAVIORS OCCURRING IN PLAYFUL OR JOKING CONTEXTS INFLUENCE THE MEASUREMENT OF PHYSICAL PARTNER VIOLENCE VICTIMIZATION. SPECIFICALLY, WE DEMONSTRATE HOW SUCH INSTRUCTIONS INFLUENCE THE PREVALENCE AND VALIDITY OF SELF-REPORTED VICTIMIZATION. METHOD: STUDY 1 USED A THINK ALOUD PROCEDURE TO EVALUATE THOUGHTS OF COLLEGE STUDENTS (N = 451) REPORTING VI…	[SARGENT, KELLI S.; BRIDGES, KATE; JOURILES, ERNEST N.] SOUTHERN METHODIST UNIV, DEPT PSYCHOL, POB 750442, DALLAS, TX 75275 USA.; [YULE, KRISTEN; GRYCH, JOHN H.] MARQUETTE UNIV, DEPT PSYCHOL, MILWAUKEE, WI 53233 USA.	SARGENT, KS (REPRINT AUTHOR), SOUTHERN METHODIST UNIV, DEPT PSYCHOL, POB 750442, DALLAS, TX 75275 USA.	KSARGENT@SMU.EDU	NATIONAL INSTITUTES OF HEALTHUNITED STATES DEPARTMENT OF HEALTH & HUMAN SERVICESNATIONAL INSTITUTES OF HEALTH (NIH) - USA [R21 HD075585]	THIS RESEARCH WAS SUPPORTED BY A GRANT FROM THE NATIONAL INSTITUTES OF HEALTH R21 HD075585. THE CONTENT OF THIS ARTICLE IS SOLELY THE RESPONSIBILITY OF THE AUTHORS AND DOES NOT REPRESENT THE OFFICIAL VIEWS OF THE SPONSOR.	34	0	0	0	0	EDUCATIONAL PUBLISHING FOUNDATION-AMERICAN PSYCHOLOGICAL ASSOC	WASHINGTON	750 FIRST ST, NE, WASHINGTON, DC 20002-4242 USA	2152-0828	2152-081X	PSYCHOL VIOLENCE	PSYCHOL. VIOLENCE	MAR	2020	10	2	NA	10.1037/VIO0000246	10	PSYCHOLOGY, CLINICAL; CRIMINOLOGY & PENOLOGY; FAMILY STUDIES	PSYCHOLOGY; CRIMINOLOGY & PENOLOGY; FAMILY STUDIES	KS2HO	ISI000518131200003	NA	NA	2020-03-18		152	161	NA	NA	NA	NA	NA	NA
J	LEE KDM;RODRIGUEZ LM;EDWARDS KM;NEAL AM	LEE, KATHERINE D. M.; RODRIGUEZ, LINDSEY M.; EDWARDS, KATIE M.; NEAL, ANGELA M.	EMOTIONAL DYSREGULATION AND INTIMATE PARTNER VIOLENCE: A DYADIC PERSPECTIVE	PSYCHOLOGY OF VIOLENCE	ENGLISH	ARTICLE	EMOTION DYSREGULATION; PHYSICAL VIOLENCE; PSYCHOLOGICAL VIOLENCE; SEXUAL VIOLENCE	ADOLESCENT DATING VIOLENCE; GENDER SYMMETRY; RISK-FACTORS; ABUSE; PERPETRATION; RAPE; VICTIMIZATION; INTELLIGENCE; DIFFICULTIES; AGGRESSION	OBJECTIVE: ALTHOUGH THERE HAS BEEN A CONSIDERABLE AMOUNT OF RESEARCH ON THE ASSOCIATION BETWEEN EMOTIONAL DYSREGULATION AND INTIMATE PARTNER VIOLENCE (IPV) PERPETRATION, FEW RESEARCHERS HAVE EXAMINED THIS CONNECTION FROM A DYADIC PERSPECTIVE. THIS PERSPECTIVE IS IMPORTANT BECAUSE EMOTIONAL REGULATION IS A LARGELY DYADIC PROCESS AND IPV IS OFTEN BIDIRECTIONAL. THE CURRENT RESEARCH AIMS TO IDENTIFY…	[LEE, KATHERINE D. M.; EDWARDS, KATIE M.] UNIV NEW HAMPSHIRE, DEPT PSYCHOL, 15 ACAD WAY, DURHAM, NH 03824 USA.; [RODRIGUEZ, LINDSEY M.] UNIV SOUTH FLORIDA ST PETERSBURG, DEPT PSYCHOL, ST PETERSBURG, FL USA.; [NEAL, ANGELA M.] UNIV SOUTH CAROLINA LANCASTER, DEPT PSYCHOL, LANCASTER, SC USA.; [EDWARDS, KATIE M.] UNIV NEBRASKA LINCOLN, NEBRASKA CTR RES CHILDREN YOUTH FAMILIES & SCH, LINCOLN, NE USA.;…	LEE, KDM (REPRINT AUTHOR), UNIV NEW HAMPSHIRE, DEPT PSYCHOL, 15 ACAD WAY, DURHAM, NH 03824 USA.	KATHERINE.LEE@UNH.EDU	NA	NA	57	0	0	0	0	EDUCATIONAL PUBLISHING FOUNDATION-AMERICAN PSYCHOLOGICAL ASSOC	WASHINGTON	750 FIRST ST, NE, WASHINGTON, DC 20002-4242 USA	2152-0828	2152-081X	PSYCHOL VIOLENCE	PSYCHOL. VIOLENCE	MAR	2020	10	2	NA	10.1037/VIO0000248	10	PSYCHOLOGY, CLINICAL; CRIMINOLOGY & PENOLOGY; FAMILY STUDIES	PSYCHOLOGY; CRIMINOLOGY & PENOLOGY; FAMILY STUDIES	KS2HO	ISI000518131200004	NA	NA	2020-03-18		162	171	NA	NA	NA	NA	NA	NA
J	KITAHARA Y;MEARNS J;SHIMOYAMA H	KITAHARA, YURI; MEARNS, JACK; SHIMOYAMA, HARUHIKO	EMOTION REGULATION AND MIDDLE SCHOOL ADJUSTMENT IN JAPANESE GIRLS: MEDIATION BY PERCEIVED SOCIAL SUPPORT	JAPANESE PSYCHOLOGICAL RESEARCH	ENGLISH	ARTICLE; EARLY ACCESS	EMOTION REGULATION; SOCIAL SUPPORT; SCHOOL ADJUSTMENT; ADOLESCENCE	INDIVIDUAL-DIFFERENCES; PERSONALITY; EXPERIENCE; EXPECTANCY; CULTURE; TRAITS; ANGER; SELF	PRIOR RESEARCH HAS STATED THAT SUCCESSFUL EMOTION REGULATION (ER) CONTRIBUTES TO PSYCHOLOGICAL HEALTH AND FAVORABLE INTERPERSONAL RELATIONSHIPS. HOWEVER, FEW STUDIES HAVE EXPLORED ADAPTIVE ER STRATEGIES IN A SCHOOL SETTING. THE PRESENT STUDY TARGETED JAPANESE FEMALE ADOLESCENTS AND EXAMINED THE RELATIONSHIP BETWEEN TWO SPECIFIC ER STRATEGIES (REAPPRAISAL AND SUPPRESSION) AND SCHOOL ADJUSTMENT, WI…	[KITAHARA, YURI; SHIMOYAMA, HARUHIKO] UNIV TOKYO, TOKYO, JAPAN.; [MEARNS, JACK] CALIF STATE UNIV FULLERTON, FULLERTON, CA 92634 USA.	KITAHARA, Y (REPRINT AUTHOR), UNIV TOKYO, GRAD SCH EDUC, DIV CLIN PSYCHOL, BUNKYO KU, TOKYO 1130033, JAPAN.	YURIKITAHARA327@GMAIL.COM	NA	NA	52	0	0	0	0	WILEY	HOBOKEN	111 RIVER ST, HOBOKEN 07030-5774, NJ USA	0021-5368	1468-5884	JPN PSYCHOL RES	JPN. PSYCHOL. RES.	NA	NA	NA	NA	NA	10.1111/JPR.12280	13	PSYCHOLOGY, MULTIDISCIPLINARY	PSYCHOLOGY	KQ8GJ	ISI000517158600001	NA	BRONZE	2020-03-18		NA	NA	MAR 2020	NA	NA	NA	NA	NA
J	PICKARD H;HIRSCH C;SIMONOFF E;HAPPE F	PICKARD, HANNAH; HIRSCH, COLETTE; SIMONOFF, EMILY; HAPPE, FRANCESCA	EXPLORING THE COGNITIVE, EMOTIONAL AND SENSORY CORRELATES OF SOCIAL ANXIETY IN AUTISTIC AND NEUROTYPICAL ADOLESCENTS	JOURNAL OF CHILD PSYCHOLOGY AND PSYCHIATRY	ENGLISH	ARTICLE; EARLY ACCESS	AUTISM; SOCIAL ANXIETY; COGNITION; EMOTION; ADOLESCENCE	UNDERSTANDING ANXIETY; PSYCHIATRIC-DISORDERS; SPECTRUM DISORDERS; UNCERTAINTY; INTOLERANCE; CHILDREN; ALEXITHYMIA; PERCEPTION; ADULTS; QUESTIONNAIRE	BACKGROUND SOCIAL ANXIETY IS COMMON IN AUTISTIC ADOLESCENTS. WHILE EMERGING EVIDENCE INDICATES THE IMPORTANCE OF SEVERAL MECHANISMS (INCLUDING INTOLERANCE OF UNCERTAINTY (IU), ALEXITHYMIA AND SENSORY PROCESSING) FOR MAINTAINING ANXIETY, LIMITED RESEARCH HAS EXPLORED HOW THESE FACTORS ARE ASSOCIATED WITH SOCIAL ANXIETY IN AUTISTIC ADOLESCENTS. METHODS WE INVESTIGATED WHETHER IU, EMOTIONAL AND SENS…	[PICKARD, HANNAH; HAPPE, FRANCESCA] KINGS COLL LONDON, SOCIAL GENET & DEV PSYCHIAT CTR, INST PSYCHIAT PSYCHOL & NEUROSCI, LONDON, ENGLAND.; [HIRSCH, COLETTE] KINGS COLL LONDON, PSYCHOL DEPT, INST PSYCHIAT PSYCHOL & NEUROSCI, LONDON, ENGLAND.; [SIMONOFF, EMILY] KINGS COLL LONDON, DEPT CHILD & ADOLESCENT PSYCHIAT, INST PSYCHIAT PSYCHOL & NEUROSCI, LONDON, ENGLAND.	PICKARD, H (REPRINT AUTHOR), SGDP CTR, DE CRESPIGNY PK,DENMARK HILL, LONDON SE5 8AF, ENGLAND.	HANNAH.PICKARD@KCL.AC.UK	MEDICAL RESEARCH COUNCILMEDICAL RESEARCH COUNCIL UK (MRC); AUTISTICAAUTISTICA; NATIONAL INSTITUTE FOR HEALTH RESEARCH BIOMEDICAL RESEARCH CENTRE AT SOUTH LONDON AND MAUDSLEY NHS FOUNDATION TRUST; KING'S COLLEGE LONDON	H.P. WAS SUPPORTED BY THE MEDICAL RESEARCH COUNCIL AND AUTISTICA. F.H. AND C.H. ARE FUNDED IN PART BY THE NATIONAL INSTITUTE FOR HEALTH RESEARCH BIOMEDICAL RESEARCH CENTRE AT SOUTH LONDON AND MAUDSLEY NHS FOUNDATION TRUST AND KING'S COLLEGE LONDON. THE AUTHORS WOULD LIKE TO THANK THE SCHOOLS, FAMILIES AND YOUNG PEOPLE WHO TOOK PART IN THIS STUDY. THE AUTHORS HAVE DECLARED THAT THEY HAVE NO COMPET…	46	0	0	0	0	WILEY	HOBOKEN	111 RIVER ST, HOBOKEN 07030-5774, NJ USA	0021-9630	1469-7610	J CHILD PSYCHOL PSYC	J. CHILD PSYCHOL. PSYCHIATRY	NA	NA	NA	NA	NA	10.1111/JCPP.13214	11	PSYCHOLOGY, DEVELOPMENTAL; PSYCHIATRY; PSYCHOLOGY	PSYCHOLOGY; PSYCHIATRY	KQ7LQ	ISI000517102600001	32115711	NA	2020-03-18		NA	NA	MAR 2020	SIMONOFF, EMILY/0000-0002-5450-0823	NA	NA	NA	NA
J	CORNELLA-FONT MG;VINAS-POCH F;JUAREZ-LOPEZ JR;MALO-CERRATO S	CORNELLA-FONT, MARIA-GRACIA; VINAS-POCH, FERRAN; JUAREZ-LOPEZ, JOSEP R.; MALO-CERRATO, SARA	RISK OF ADDICTION: ITS PREVALENCE IN ADOLESCENCE AND ITS RELATIONSHIP WITH SECURITY OF ATTACHMENT AND SELF-CONCEPT	CLINICA Y SALUD	ENGLISH	ARTICLE	RISK OF ADDICTION; ATTACHMENT; ADOLESCENCE; SELF-CONCEPT; SUBSTANCE ABUSE	SUBSTANCE USE; EMOTION REGULATION; YOUNG-ADULTS; IMPULSIVITY	THAT STUDY AIMS TO ANALYZE THE PREVALENCE OF RISK OF ADDICTION TO PSYCHOACTIVE SUBSTANCES DURING ADOLESCENCE, STUDY THE RELATIONSHIP BETWEEN THIS RISK AND THE REPRESENTATIONS OF ATTACHMENT AND SELF-CONCEPT AND ANALYZE THE RELATIONSHIP BETWEEN ATTACHMENT AND SELF-CONCEPT. THE YOUTH INVENTORY 4 (YI-4) TEST WAS ADMINISTERED TO ASSESS RISK OF ADDICTION IN 668 PARTICIPANTS BETWEEN 13 AND 19 YEARS OLD.…	[CORNELLA-FONT, MARIA-GRACIA; VINAS-POCH, FERRAN; JUAREZ-LOPEZ, JOSEP R.; MALO-CERRATO, SARA] UNIV GIRONA, GIRONA, SPAIN.	CORNELLA-FONT, MG (REPRINT AUTHOR), UNIV GIRONA, GIRONA, SPAIN.	MARIAGRACIA.CORNELLA@GMAIL.COM	NA	NA	30	0	0	0	0	COLEGIO OFICIAL PSICOLOGOS MADRID	MADRID	C/CUESTA SAN VICENTE, NO 4, 6 PLANTA, MADRID, 28008, SPAIN	1130-5274	2174-0550	CLIN SALUD	CLIN. SALUD	MAR	2020	31	1	NA	10.5093/CLYSA2020A1	5	PSYCHOLOGY, CLINICAL	PSYCHOLOGY	KN0YK	ISI000514565900003	NA	DOAJ GOLD	2020-03-18		21	25	NA	NA	NA	NA	NA	NA
J	LEHMANN S;BREIVIK K;MONETTE S;MINNIS H	LEHMANN, STINE; BREIVIK, KYRRE; MONETTE, SEBASTIEN; MINNIS, HELEN	POTENTIALLY TRAUMATIC EVENTS IN FOSTER YOUTH, AND ASSOCIATION WITH DSM-5 TRAUMA- AND STRESSOR RELATED SYMPTOMS	CHILD ABUSE & NEGLECT	ENGLISH	ARTICLE	POTENTIALLY TRAUMATIC EVENTS; PTSD; DSED; RAD; FOSTER YOUTH	REACTIVE ATTACHMENT DISORDER; MENTAL-HEALTH; PSYCHIATRIC-DISORDERS; CHILDREN; CHILDHOOD; MALTREATMENT; PREVALENCE; EXPERIENCES; VALIDITY; ABUSE	BACKGROUND: IN DSM 5, THREE DISORDERS ARE RELATED TO TRAUMA AND/OR MALTREATMENT: POST-TRAUMATIC STRESS DISORDER (PTSD), REACTIVE ATTACHMENT DISORDER (RAD) AND DISINHIBITED SOCIAL ENGAGEMENT DISORDER (DSED) BUT HOW THESE DISORDERS RELATE TO EACH OTHER AND TO TRAUMATIC EVENTS IS UNKNOWN. OBJECTIVE: WE EXAMINED 1. PREVALENCE OF POTENTIALLY TRAUMATIC EVENTS (PTES) AND POLY-VICTIMIZATION FOR YOUTHS IN…	[LEHMANN, STINE; BREIVIK, KYRRE] NORCE NORWEGIAN RES CTR, REG CTR CHILD & YOUTH MENTAL HLTH & CHILD WELF WE, BERGEN, NORWAY.; [LEHMANN, STINE] UNIV BERGEN, FAC PSYCHOL, DEPT HLTH PROMOT & DEV, BERGEN, NORWAY.; [MONETTE, SEBASTIEN] UNIV QUEBEC MONTREAL UQAM, DEPT PSYCHOL, MONTREAL, PQ, CANADA.; [MINNIS, HELEN] UNIV GLASGOW, INST HLTH & WELLBEING, ADVERSE CHILDHOOD EXPERIENCES CLIN & RES CTR, GLASG…	LEHMANN, S (REPRINT AUTHOR), POST BOX 7810, N-5020 BERGEN, NORWAY.	STINE.LEHMANN@NORCERESEARCH.NO	NORWEGIAN RESEARCH COUNCILRESEARCH COUNCIL OF NORWAY [256598]	S. LEHMANN IS FUNDED BY THE NORWEGIAN RESEARCH COUNCIL (GRANT NUMBER 256598).	53	0	0	0	0	PERGAMON-ELSEVIER SCIENCE LTD	OXFORD	THE BOULEVARD, LANGFORD LANE, KIDLINGTON, OXFORD OX5 1GB, ENGLAND	0145-2134	1873-7757	CHILD ABUSE NEGLECT	CHILD ABUSE NEGL.	MAR	2020	101	NA	104374	10.1016/J.CHIABU.2020.104374	9	FAMILY STUDIES; PSYCHOLOGY, SOCIAL; SOCIAL WORK	FAMILY STUDIES; PSYCHOLOGY; SOCIAL WORK	KN9XS	ISI000515201200033	31982843	OTHER GOLD	2020-03-18		NA	NA	NA	MINNIS, HELEN/0000-0002-2377-8945	NA	NA	NA	NA
J	MEIERS G;NOONER K;DE BELLIS MD;DEBNATH R;TANG A	MEIERS, GLORIA; NOONER, KATE; DE BELLIS, MICHAEL D.; DEBNATH, RANJAN; TANG, ALVA	ALPHA EEG ASYMMETRY, CHILDHOOD MALTREATMENT, AND PROBLEM BEHAVIORS: A PILOT HOME-BASED STUDY	CHILD ABUSE & NEGLECT	ENGLISH	ARTICLE	ADOLESCENCE; MALTREATMENT; TRAUMA; ALCOHOL USE; PROBLEM BEHAVIORS; ALPHA EEG ASYMMETRY	ADOLESCENT SUBSTANCE-ABUSE; RISK-FACTORS; ALCOHOL-USE; ELECTROENCEPHALOGRAPH ASYMMETRY; NEUROPSYCHOLOGICAL FINDINGS; EMOTION REGULATION; NEURAL DEVELOPMENT; VOLUMES DIFFER; CHILDREN; RESILIENCE	BACKGROUND: CHILD MALTREATMENT, TRAUMA SYMPTOMS, AND ALPHA ELECTROENCEPHALOGRAPHY (EEG) ASYMMETRY HAVE BEEN LINKED TO PROBLEM BEHAVIORS AND ALCOHOL USE DISORDERS. OBJECTIVE: THE GOAL OF THIS PILOT STUDY WAS TO CLARIFY THE ROLE OF ALPHA EEG ASYMMETRY IN THE RELATION OF MALTREATMENT AND PROBLEM BEHAVIORS. IT WAS HYPOTHESIZED THAT ADOLESCENTS WITH MORE MALTREATMENT, TRAUMA SYMPTOMS, AND RIGHT ALPHA …	[MEIERS, GLORIA; NOONER, KATE] UNIV N CAROLINA, DEPT PSYCHOL, 601 SOUTH COLL RD, WILMINGTON, NC 28403 USA.; [DE BELLIS, MICHAEL D.] DUKE UNIV, SCH MED, HEALTHY CHILDHOOD BRAIN DEV DEV TRAUMATOL RES PRO, DEPT PSYCHIAT & BEHAV SCI, BOX 104360, DURHAM, NC 27710 USA.; [DEBNATH, RANJAN; TANG, ALVA] UNIV MARYLAND, DEPT HUMAN DEV & QUANTITAT METHODOL, COLLEGE PK, MD 20742 USA.	NOONER, K (REPRINT AUTHOR), UNIV N CAROLINA, DEPT PSYCHOL, 601 SOUTH COLL RD, WILMINGTON, NC 28403 USA.	GAM1993@UNCW.EDU; NOONERK@UNCW.EDU; MICHAEL.DEBELLIS@DUKE.EDU; RDEBNATH@UMD.EDU; ALVATANG@UMD.EDU	U.S. NATIONAL INSTITUTE ON ALCOHOL ABUSE AND ALCOHOLISMUNITED STATES DEPARTMENT OF HEALTH & HUMAN SERVICESNATIONAL INSTITUTES OF HEALTH (NIH) - USANIH NATIONAL INSTITUTE ON ALCOHOL ABUSE & ALCOHOLISM (NIAAA) [R15 AA023251]	REPORTED DATA WAS OBTAINED WITH SUPPORT FROM THE U.S. NATIONAL INSTITUTE ON ALCOHOL ABUSE AND ALCOHOLISM R15 AA023251 (NOONER).	73	0	0	2	2	PERGAMON-ELSEVIER SCIENCE LTD	OXFORD	THE BOULEVARD, LANGFORD LANE, KIDLINGTON, OXFORD OX5 1GB, ENGLAND	0145-2134	1873-7757	CHILD ABUSE NEGLECT	CHILD ABUSE NEGL.	MAR	2020	101	NA	104358	10.1016/J.CHIABU.2020.104358	11	FAMILY STUDIES; PSYCHOLOGY, SOCIAL; SOCIAL WORK	FAMILY STUDIES; PSYCHOLOGY; SOCIAL WORK	KN9XS	ISI000515201200030	31958695	NA	2020-03-18		NA	NA	NA	NOONER, KATE/0000-0003-3756-649X	NA	NA	NA	NA
J	VESTERLING C;KOGLIN U	VESTERLING, CHRISTINA; KOGLIN, UTE	THE RELATIONSHIP BETWEEN ATTACHMENT AND SOMATOFORM SYMPTOMS IN CHILDREN AND ADOLESCENTS: A SYSTEMATIC REVIEW AND META-ANALYSIS	JOURNAL OF PSYCHOSOMATIC RESEARCH	ENGLISH	REVIEW	NA	BIOBEHAVIORAL FAMILY MODEL; FILE-DRAWER PROBLEM; CHRONIC PAIN; INFANT ATTACHMENT; INTERNALIZING SYMPTOMS; INSECURE ATTACHMENT; EMOTION REGULATION; SOMATIC SYMPTOMS; CHILDHOOD; BEHAVIOR	OBJECTIVE: PROBLEMS IN CHILDHOOD AND ADOLESCENCE ARE OFTEN PRESENT WITH RECURRING PHYSICAL SIGNS OF ILLNESS, CALLED SOMATOFORM SYMPTOMS. THESE SYMPTOMS ARE A COMMON REASON FOR CONSULTATION AT BOTH PAEDIATRIC CARE AND PSYCHOTHERAPEUTIC/PSYCHIATRIC PRAXIS. WE PROPOSE THAT ATTACHMENT IS A POSSIBLE PREDICTIVE FACTOR. THIS ARTICLE PROVIDES A SYSTEMATIC OVERVIEW OF THE EXISTING RESEARCH LITERATURE CONC…	[VESTERLING, CHRISTINA; KOGLIN, UTE] CARL VON OSSIETZKY UNIV OLDENBURG, DEPT SPECIAL NEEDS EDUC & REHABIL, AMMERLEANDER HEERSTR 114-118, D-26129 OLDENBURG, GERMANY.	VESTERLING, C (REPRINT AUTHOR), CARL VON OSSIETZKY UNIV OLDENBURG, DEPT SPECIAL NEEDS EDUC & REHABIL, AMMERLEANDER HEERSTR 114-118, D-26129 OLDENBURG, GERMANY.	CHRISTINA.VESTERLING@UNI-OLDENBURG.DE; UTE.KOGLIN@UNI-OLDENBURG.DE	NA	NA	138	0	0	0	0	PERGAMON-ELSEVIER SCIENCE LTD	OXFORD	THE BOULEVARD, LANGFORD LANE, KIDLINGTON, OXFORD OX5 1GB, ENGLAND	0022-3999	1879-1360	J PSYCHOSOM RES	J. PSYCHOSOMAT. RES.	MAR	2020	130	NA	109932	10.1016/J.JPSYCHORES.2020.109932	15	PSYCHIATRY	PSYCHIATRY	KN3QL	ISI000514755300003	31981896	NA	2020-03-18		NA	NA	NA	NA	NA	NA	NA	NA
J	MUNOZ-FERNANDEZ N;SANCHEZ-JIMENEZ V	MUNOZ-FERNANDEZ, NOELIA; SANCHEZ-JIMENEZ, VIRGINIA	CYBER-AGGRESSION AND PSYCHOLOGICAL AGGRESSION IN ADOLESCENT COUPLES: A SHORT-TERM LONGITUDINAL STUDY ON PREVALENCE AND COMMON AND DIFFERENTIAL PREDICTORS.	COMPUTERS IN HUMAN BEHAVIOR	ENGLISH	ARTICLE	CYBER-AGGRESSION; CYBER DATING ABUSE; PSYCHOLOGICAL AGGRESSION; ADOLESCENTS; LONGITUDINAL STUDY	INTIMATE PARTNER VIOLENCE; DATING ABUSE; ROMANTIC RELATIONSHIPS; GENDER-DIFFERENCES; COLLEGE-STUDENTS; PERPETRATION; VALIDATION; JEALOUSY; HEALTH; RISK	THIS STUDY EXAMINED THE PREVALENCE OF CYBER-AGGRESSION IN SPANISH ADOLESCENT COUPLES AS WELL AS THE COMMON AND DIFFERENTIAL PREDICTORS FOR CYBER-AGGRESSION AND PSYCHOLOGICAL AGGRESSION USING A SHORT-TERM LONGITUDINAL STUDY. OVER A 6-MONTH PERIOD, SIX HUNDRED AND THIRTY-TWO (632) SPANISH ADOLESCENTS WITH ROMANTIC RELATIONSHIP EXPERIENCE FROM SEVEN SCHOOLS WERE RANDOMLY SELECTED TO PARTICIPATE IN T…	[MUNOZ-FERNANDEZ, NOELIA] UNIV LOYOLA ANDALUCIA, DEPT PSYCHOL, AV UNIV S-N, SEVILLE, SPAIN.; [SANCHEZ-JIMENEZ, VIRGINIA] UNIV SEVILLE, DEPT DEV & EDUC PSYCHOL, SEVILLE, SPAIN.	MUNOZ-FERNANDEZ, N (REPRINT AUTHOR), UNIV LOYOLA ANDALUCIA, DEPT PSYCHOL, AV UNIV S-N, SEVILLE, SPAIN.	NMUNOZ@ULOYOLA.ES; VIRSAN@US.ES	SPANISH MINISTRY OF ECONOMY, INDUSTRY AND COMPETITIVENESS [PSI2013-45118-R//PSI2017-86723-12]; SPANISH MINISTRY OF EDUCATION, CULTURE AND SPORT	SECOND AUTHORWAS GRANTED BY THE SPANISH MINISTRY OF ECONOMY, INDUSTRY AND COMPETITIVENESS [PSI2013-45118-R//PSI2017-86723-12]. FIRST AUTHOR WAS GRANTED BY THE SPANISH MINISTRY OF EDUCATION, CULTURE AND SPORT [FPU2013-GRANT].	60	0	0	1	1	PERGAMON-ELSEVIER SCIENCE LTD	OXFORD	THE BOULEVARD, LANGFORD LANE, KIDLINGTON, OXFORD OX5 1GB, ENGLAND	0747-5632	1873-7692	COMPUT HUM BEHAV	COMPUT. HUM. BEHAV.	MAR	2020	104	NA	UNSP 106191	10.1016/J.CHB.2019.106191	9	PSYCHOLOGY, MULTIDISCIPLINARY; PSYCHOLOGY, EXPERIMENTAL	PSYCHOLOGY	KH3CW	ISI000510525100040	NA	NA	2020-03-18		NA	NA	NA	MUNOZ-FERNANDEZ, NOELIA/0000-0002-1435-8404; SANCHEZ, VIRGINIA/0000-0001-7394-9311	MUNOZ-FERNANDEZ, NOELIA/C-6201-2019; SANCHEZ, VIRGINIA/Q-6634-2019	NA	NA	NA
J	THOMASSIN K;SEDDON JA;VAUGHN-COAXUM R	THOMASSIN, KRISTEL; SEDDON, JESSICA A.; VAUGHN-COAXUM, RACHEL	DEVELOPMENT AND VALIDATION OF THE PARENTS' GENDERED EMOTION BELIEFS SCALE	JOURNAL OF CHILD AND FAMILY STUDIES	ENGLISH	ARTICLE	PARENTING; GENDER; EMOTION; BELIEFS; SCALE DEVELOPMENT	CHILDRENS EMOTIONS; SOCIALIZATION; STEREOTYPES; FAMILY; CONVERSATIONS; EXPRESSION; COMPONENTS; VALIDITY; MOTHERS; NUMBER	OBJECTIVES THE AIM OF THE CURRENT RESEARCH WAS TO DEVELOP AND VALIDATE A PARENT, SELF-REPORT QUESTIONNAIRE TO MEASURE PARENTS' GENDERED BELIEFS ABOUT EMOTION. METHODS SCALE ITEMS WERE FIRST DEVELOPED BASED ON A PREVIOUS QUALITATIVE STUDY EXAMINING EMOTIONS, PARENTING, AND GENDER IN A SAMPLE OF PARENTS. THE PARENTS' GENDERED EMOTION BELIEFS SCALE (PGEB) WAS VALIDATED IN A SAMPLE OF 704 PARENTS OF …	[THOMASSIN, KRISTEL; SEDDON, JESSICA A.] UNIV GUELPH, DEPT PSYCHOL, GUELPH, ON N1G 2W1, CANADA.; [VAUGHN-COAXUM, RACHEL] UNIV PITTSBURGH, SCH MED, PITTSBURGH, PA USA.	THOMASSIN, K (REPRINT AUTHOR), UNIV GUELPH, DEPT PSYCHOL, GUELPH, ON N1G 2W1, CANADA.	KRISTEL.THOMASSIN@UOGUELPH.CA	NA	NA	59	0	0	0	0	SPRINGER	NEW YORK	ONE NEW YORK PLAZA, SUITE 4600, NEW YORK, NY, UNITED STATES	1062-1024	1573-2843	J CHILD FAM STUD	J. CHILD FAM. STUD.	MAR	2020	29	3	NA	10.1007/S10826-019-01591-6	12	FAMILY STUDIES; PSYCHOLOGY, DEVELOPMENTAL; PSYCHIATRY	FAMILY STUDIES; PSYCHOLOGY; PSYCHIATRY	KJ4ZY	ISI000512070000021	NA	NA	2020-03-18		855	866	NA	NA	NA	NA	NA	NA
J	SPRUIT A;GOOS L;WEENINK N;RODENBURG R;NIEMEYER H;STAMS GJ;COLONNESI C	SPRUIT, ANOUK; GOOS, LINDA; WEENINK, NIKKI; RODENBURG, ROOS; NIEMEYER, HELEN; STAMS, GEERT JAN; COLONNESI, CRISTINA	THE RELATION BETWEEN ATTACHMENT AND DEPRESSION IN CHILDREN AND ADOLESCENTS: A MULTILEVEL META-ANALYSIS	CLINICAL CHILD AND FAMILY PSYCHOLOGY REVIEW	ENGLISH	ARTICLE	ATTACHMENT; DEPRESSION; CHILDREN; ADOLESCENTS; MULTILEVEL META-ANALYSIS	RISK-FACTORS; INTERGENERATIONAL TRANSMISSION; EMOTION REGULATION; EARLY-CHILDHOOD; DISORGANIZED ATTACHMENT; INTERNALIZING SYMPTOMS; SECURITY; THERAPY; PARENT; FAMILIES	INSECURE ATTACHMENT TO PRIMARY CAREGIVERS IS ASSOCIATED WITH THE DEVELOPMENT OF DEPRESSION SYMPTOMS IN CHILDREN AND YOUTH. THIS ASSOCIATION HAS BEEN SHOWN BY INDIVIDUAL STUDIES TESTING THE RELATION BETWEEN ATTACHMENT AND DEPRESSION AND BY META-ANALYSES FOCUSING ON BROAD INTERNALIZING PROBLEMS INSTEAD OF DEPRESSION OR ADULT SAMPLES ONLY. WE THEREFORE META-ANALYTICALLY EXAMINED THE ASSOCIATIONS BET…	[SPRUIT, ANOUK; RODENBURG, ROOS; STAMS, GEERT JAN; COLONNESI, CRISTINA] UNIV AMSTERDAM, FAC SOCIAL & BEHAV SCI, RES INST CHILD DEV & EDUC, NIEUWE ACHTERGRACHT 127,POB 15776, NL-1001 NG AMSTERDAM, NETHERLANDS.; [GOOS, LINDA] STICHTING PHILADELPHIA ZORG, AMERSFOORT, NETHERLANDS.; [WEENINK, NIKKI] GGZ RIVIERDUINEN, CTR VERSTANDELIJKE BEPERKING PSYCHIAT, KRISTAL, LEIDEN, NETHERLANDS.; [RODENBURG, ROO…	COLONNESI, C (REPRINT AUTHOR), UNIV AMSTERDAM, FAC SOCIAL & BEHAV SCI, RES INST CHILD DEV & EDUC, NIEUWE ACHTERGRACHT 127,POB 15776, NL-1001 NG AMSTERDAM, NETHERLANDS.	C.COLONNESI@UVA.NL	NA	NA	85	1	1	4	4	SPRINGER/PLENUM PUBLISHERS	NEW YORK	233 SPRING ST, NEW YORK, NY 10013 USA	1096-4037	1573-2827	CLIN CHILD FAM PSYCH	CLIN. CHILD FAM. PSYCHOL. REV.	MAR	2020	23	1	NA	10.1007/S10567-019-00299-9	16	PSYCHOLOGY, CLINICAL	PSYCHOLOGY	KJ5GA	ISI000512087000004	31392452	OTHER GOLD, GREEN PUBLISHED	2020-03-18		54	69	NA	NA	NA	NA	NA	NA
J	STERN A;AGNEW-BLAIS JC;DANESE A;FISHER HL;MATTHEWS T;POLANCZYK GV;WERTZ J;ARSENEAULT L	STERN, ADI; AGNEW-BLAIS, JESSICA C.; DANESE, ANDREA; FISHER, HELEN L.; MATTHEWS, TIMOTHY; POLANCZYK, GUILHERME, V; WERTZ, JASMIN; ARSENEAULT, LOUISE	ASSOCIATIONS BETWEEN ADHD AND EMOTIONAL PROBLEMS FROM CHILDHOOD TO YOUNG ADULTHOOD: A LONGITUDINAL GENETICALLY SENSITIVE STUDY	JOURNAL OF CHILD PSYCHOLOGY AND PSYCHIATRY	ENGLISH	ARTICLE; EARLY ACCESS	ATTENTION DEFICIT; HYPERACTIVITY DISORDER; DEPRESSION; ANXIETY; DEVELOPMENT; GENETICS	ATTENTION-DEFICIT/HYPERACTIVITY DISORDER; DEPRESSIVE SYMPTOMS; COMORBIDITY; CHILDREN; BEHAVIOR; ANXIETY; METAANALYSIS; PREVALENCE; INSIGHTS; OVERLAP	BACKGROUND ATTENTION DEFICIT/HYPERACTIVITY DISORDER (ADHD) IS ASSOCIATED WITH EMOTIONAL PROBLEMS, AND THEIR CO-OCCURRENCE OFTEN LEADS TO WORSE OUTCOMES. WE INVESTIGATED THE DEVELOPMENTAL ASSOCIATIONS BETWEEN ADHD AND EMOTIONAL PROBLEMS FROM CHILDHOOD TO EARLY ADOLESCENCE AND EXAMINED THE GENETIC AND ENVIRONMENTAL CONTRIBUTIONS TO THEIR DEVELOPMENTAL LINK. WE FURTHER TESTED WHETHER THIS DEVELOPMEN…	[STERN, ADI; AGNEW-BLAIS, JESSICA C.; DANESE, ANDREA; FISHER, HELEN L.; MATTHEWS, TIMOTHY; ARSENEAULT, LOUISE] KINGS COLL LONDON, SOCIAL GENET & DEV PSYCHIAT CTR, INST PSYCHIAT PSYCHOL & NEUROSCI, BOX P080,DE CRESPIGNY PK, LONDON SE5 8AF, ENGLAND.; [STERN, ADI] UNIV HAIFA, DEPT OCCUPAT THERAPY, HAIFA, ISRAEL.; [DANESE, ANDREA] KINGS COLL LONDON, DEPT CHILD & ADOLESCENT PSYCHIAT, LONDON, ENGLAND.;…	ARSENEAULT, L (REPRINT AUTHOR), KINGS COLL LONDON, SOCIAL GENET & DEV PSYCHIAT CTR, INST PSYCHIAT PSYCHOL & NEUROSCI, BOX P080,DE CRESPIGNY PK, LONDON SE5 8AF, ENGLAND.	LOUISE.ARSENEAULT@KCL.AC.UK	MEDICAL RESEARCH COUNCIL (UKMRC)MEDICAL RESEARCH COUNCIL UK (MRC) [G1002190]; NATIONAL INSTITUTE OF CHILD HEALTH AND HUMAN DEVELOPMENTUNITED STATES DEPARTMENT OF HEALTH & HUMAN SERVICESNATIONAL INSTITUTES OF HEALTH (NIH) - USANIH EUNICE KENNEDY SHRIVER NATIONAL INSTITUTE OF CHILD HEALTH & HUMAN DEVELOPMENT (NICHD) [HD077482]; JACOBS FOUNDATION; MQ FELLOWS AWARD [MQ14F40]	THE E-RISK STUDY IS FUNDED BY THE MEDICAL RESEARCH COUNCIL (UKMRC GRANT G1002190). ADDITIONAL SUPPORT WAS PROVIDED BY NATIONAL INSTITUTE OF CHILD HEALTH AND HUMAN DEVELOPMENT (GRANT HD077482) AND BY THE JACOBS FOUNDATION. J.A-B. IS AN MRC SKILLS DEVELOPMENT FELLOW. T.M. IS A BRITISH ACADEMY POSTDOCTORAL FELLOW. H.L.F. IS SUPPORTED BY AN MQ FELLOWS AWARD (MQ14F40). L.A. IS THE MENTAL HEALTH LEADER…	42	0	0	0	0	WILEY	HOBOKEN	111 RIVER ST, HOBOKEN 07030-5774, NJ USA	0021-9630	1469-7610	J CHILD PSYCHOL PSYC	J. CHILD PSYCHOL. PSYCHIATRY	NA	NA	NA	NA	NA	10.1111/JCPP.13217	9	PSYCHOLOGY, DEVELOPMENTAL; PSYCHIATRY; PSYCHOLOGY	PSYCHOLOGY; PSYCHIATRY	KQ5UJ	ISI000516986800001	32112575	NA	2020-03-18		NA	NA	FEB 2020	DANESE, ANDREA/0000-0001-8718-5412; AGNEW-BLAIS, JESSICA/0000-0002-0755-6867; FISHER, HELEN/0000-0003-4174-2126; ARSENEAULT, LOUISE/0000-0002-2938-2191	; AGNEW-BLAIS, JESSICA/L-9236-2015; FISHER, HELEN/A-7178-2010	NA	NA	NA
J	MAZEFSKY CA;COLLIER A;GOLT J;SIEGLE GJ	MAZEFSKY, CARLA A.; COLLIER, AMANDA; GOLT, JOSH; SIEGLE, GREG J.	NEURAL FEATURES OF SUSTAINED EMOTIONAL INFORMATION PROCESSING IN AUTISM SPECTRUM DISORDER	AUTISM	ENGLISH	ARTICLE; EARLY ACCESS	ADOLESCENTS; AUTISM SPECTRUM DISORDER; BRAIN FUNCTION; EMOTION REGULATION; PSYCHIATRIC COMORBIDITY	CHILDREN; NETWORK; SUICIDE; FMRI; ADOLESCENTS; INTERVIEW; SYMPTOMS; DEFICITS; ASD	EMOTION DYSREGULATION IS COMMON IN AUTISM SPECTRUM DISORDER; A BETTER UNDERSTANDING OF THE UNDERLYING NEURAL MECHANISMS COULD INFORM TREATMENT DEVELOPMENT. THE TENDENCY TOWARD REPETITIVE COGNITION IN AUTISM SPECTRUM DISORDER MAY ALSO INCREASE SUSCEPTIBILITY TO PERSEVERATE ON DISTRESSING STIMULI, WHICH MAY THEN INCREASE EMOTION DYSREGULATION. THEREFORE, THIS STUDY INVESTIGATED THE MECHANISMS OF SU…	[MAZEFSKY, CARLA A.; COLLIER, AMANDA; GOLT, JOSH; SIEGLE, GREG J.] UNIV PITTSBURGH, PITTSBURGH, PA USA.; [GOLT, JOSH] UNIV ALABAMA, TUSCALOOSA, AL 35487 USA.	MAZEFSKY, CA (REPRINT AUTHOR), UNIV PITTSBURGH, SCH MED, DEPT PSYCHIAT, 3811 OHARA ST,WEBSTER HALL SUITE 300, PITTSBURGH, PA 15213 USA.	MAZEFSKYCA@UPMC.EDU	NICHDUNITED STATES DEPARTMENT OF HEALTH & HUMAN SERVICESNATIONAL INSTITUTES OF HEALTH (NIH) - USANIH EUNICE KENNEDY SHRIVER NATIONAL INSTITUTE OF CHILD HEALTH & HUMAN DEVELOPMENT (NICHD) [K23 HD060601, P50 HD055748]	THE AUTHOR(S) DISCLOSED RECEIPT OF THE FOLLOWING FINANCIAL SUPPORT FOR THE RESEARCH, AUTHORSHIP, AND/OR PUBLICATION OF THIS ARTICLE: THIS WORK WAS SUPPORTED BY THE GRANT SPONSOR NICHD; GRANT NUMBERS K23 HD060601 AND P50 HD055748.	60	0	0	0	0	SAGE PUBLICATIONS LTD	LONDON	1 OLIVERS YARD, 55 CITY ROAD, LONDON EC1Y 1SP, ENGLAND	1362-3613	1461-7005	AUTISM	AUTISM	NA	NA	NA	NA	UNSP 1362361320903137	10.1177/1362361320903137	13	PSYCHOLOGY, DEVELOPMENTAL	PSYCHOLOGY	KQ6QN	ISI000517044400001	32106690	NA	2020-03-18		NA	NA	FEB 2020	NA	NA	NA	NA	NA
J	MOLTRECHT B;DEIGHTON J;PATALAY P;EDBROOKE-CHILDS J	MOLTRECHT, BETTINA; DEIGHTON, JESSICA; PATALAY, PRAVEETHA; EDBROOKE-CHILDS, JULIAN	EFFECTIVENESS OF CURRENT PSYCHOLOGICAL INTERVENTIONS TO IMPROVE EMOTION REGULATION IN YOUTH: A META-ANALYSIS	EUROPEAN CHILD & ADOLESCENT PSYCHIATRY	ENGLISH	REVIEW; EARLY ACCESS	EMOTION REGULATION; PSYCHOPATHOLOGY; YOUTH MENTAL HEALTH; META-ANALYSIS; PSYCHOLOGICAL INTERVENTION	COGNITIVE-BEHAVIORAL THERAPY; REGULATION STRATEGIES; REGULATION SKILLS; ANXIETY SYMPTOMS; MENTAL-DISORDERS; ADOLESCENTS; CHILDREN; AGE; PSYCHOPATHOLOGY; DYSREGULATION	BACKGROUND RESEARCH INVESTIGATING THE ROLE OF EMOTION REGULATION (ER) IN THE DEVELOPMENT AND TREATMENT OF PSYCHOPATHOLOGY HAS INCREASED IN RECENT YEARS. EVIDENCE SUGGESTS THAT AN INCREASED FOCUS ON ER IN TREATMENT CAN IMPROVE EXISTING INTERVENTIONS. MOST ER RESEARCH HAS NEGLECTED YOUNG PEOPLE, THEREFORE THE PRESENT META-ANALYSIS SUMMARIZES THE EVIDENCE FOR EXISTING PSYCHOSOCIAL INTERVENTION AND T…	[MOLTRECHT, BETTINA; DEIGHTON, JESSICA; EDBROOKE-CHILDS, JULIAN] UCL, DIV PSYCHOL & LANGUAGE SCI, 26 BEDFORD WAY, LONDON WC1H 0AP, ENGLAND.; [MOLTRECHT, BETTINA; DEIGHTON, JESSICA; EDBROOKE-CHILDS, JULIAN] ANNA FREUD NATL CTR CHILDREN & FAMILIES, LONDON, ENGLAND.; [PATALAY, PRAVEETHA] UCL, CTR LONGITUDINAL STUDIES, LONDON, ENGLAND.; [PATALAY, PRAVEETHA] UCL, MRC UNIT LIFELONG HLTH & AGEING, LONDO…	MOLTRECHT, B (REPRINT AUTHOR), UCL, DIV PSYCHOL & LANGUAGE SCI, 26 BEDFORD WAY, LONDON WC1H 0AP, ENGLAND.; MOLTRECHT, B (REPRINT AUTHOR), ANNA FREUD NATL CTR CHILDREN & FAMILIES, LONDON, ENGLAND.	BETTINA.MOLTRECHT.16@UCL.AC.UK	EUROPEAN UNION'S HORIZON 2020 RESEARCH AND INNOVATION PROGRAMME UNDER THE MARIE SKLODOWSKA-CURIE GRANTEUROPEAN UNION (EU) [722561]	THE AUTHORS WOULD TO LIKE TO THANK ALL AUTHORS WHO SHARED THEIR DATA AND MISSING INFORMATION WITH US WHEN WE REACHED OUT TO THEM. IT WAS ONLY DUE TO THEIR COOPERATION THAT WE COULD CONDUCT THE PRESENT META-ANALYSIS. FURTHERMORE, WE WOULD LIKE TO THANK PROFESSOR PETER FONAGY FOR HIS INPUT DURING THE CONCEPTUALIZATION OF THE STUDY AND HIS SUPPORT IN REACHING OUT TO THE AUTHORS. A BIG THANK YOU GOES…	54	0	0	0	0	SPRINGER	NEW YORK	ONE NEW YORK PLAZA, SUITE 4600, NEW YORK, NY, UNITED STATES	1018-8827	1435-165X	EUR CHILD ADOLES PSY	EUR. CHILD ADOLESC. PSYCH.	NA	NA	NA	NA	NA	10.1007/S00787-020-01498-4	20	PSYCHOLOGY, DEVELOPMENTAL; PEDIATRICS; PSYCHIATRY	PSYCHOLOGY; PEDIATRICS; PSYCHIATRY	KQ5HY	ISI000516954500001	32108914	OTHER GOLD	2020-03-18		NA	NA	FEB 2020	NA	NA	NA	NA	NA
J	JOHNSTONE JM;LEUNG BMY;SRIKANTH P;HATSU I;PEREZ L;GRACIOUS B;TOST G;AMAN MG;GADOW KD;FINDLING RL;BUKSTEIN O;ARNOLD LE	JOHNSTONE, JEANETTE M.; LEUNG, BRENDA M. Y.; SRIKANTH, PRIYA; HATSU, IRENE; PEREZ, LEANNA; GRACIOUS, BARBARA; TOST, GABRIELLA; AMAN, MICHAEL G.; GADOW, KENNETH D.; FINDLING, ROBERT L.; BUKSTEIN, OSCAR; ARNOLD, L. EUGENE	DEVELOPMENT OF A COMPOSITE PRIMARY OUTCOME SCORE FOR CHILDREN WITH ATTENTION-DEFICIT/HYPERACTIVITY DISORDER AND EMOTIONAL DYSREGULATION	JOURNAL OF CHILD AND ADOLESCENT PSYCHOPHARMACOLOGY	ENGLISH	ARTICLE; EARLY ACCESS	ADHD; EMOTIONAL DYSREGULATION; AGGRESSION; IRRITABILITY; COMPOSITE PRIMARY OUTCOME; SYMPTOM SEVERITY AND IMPAIRMENT	ADHD; MTA; RISPERIDONE; AGGRESSION; IMPAIRMENT; STIMULANT	OBJECTIVE: STUDY GOALS WERE TO (1) PROVIDE A RATIONALE FOR DEVELOPING A COMPOSITE PRIMARY OUTCOME SCORE THAT INCLUDES SYMPTOM SEVERITY FOR ATTENTION-DEFICIT/HYPERACTIVITY DISORDER (ADHD) AND EMOTIONAL DYSREGULATION, PLUS SYMPTOM-INDUCED IMPAIRMENT; (2) DEMONSTRATE WEIGHTING METHODS TO CALCULATE THE COMPOSITE SCORE USING A SAMPLE OF CHILDREN DIAGNOSED WITH ADHD AND AGGRESSION; AND (3) IDENTIFY THE…	[JOHNSTONE, JEANETTE M.] NATL UNIV NAT MED, HELFGOTT RES INST, PORTLAND, OR USA.; [JOHNSTONE, JEANETTE M.; TOST, GABRIELLA] OREGON HLTH & SCI UNIV, DEPT CHILD & ADOLESCENT PSYCHIAT, PORTLAND, OR 97201 USA.; [LEUNG, BRENDA M. Y.] UNIV LETHBRIDGE, FAC HLTH SCI, LETHBRIDGE, AB, CANADA.; [SRIKANTH, PRIYA] OREGON HLTH & SCI UNIV PORTLAND STATE UNIV OHSU P, SCH PUBL HLTH, PORTLAND, OR USA.; [HATSU, IRE…	JOHNSTONE, JM (REPRINT AUTHOR), OREGON HLTH & SCI UNIV, 3181 SW SAM JACKSON PK RD,DC7P, PORTLAND, OR 97329 USA.	JOJEANET@OHSU.EDU	NATIONAL INSTITUTE OF MENTAL HEALTH (NIMH)UNITED STATES DEPARTMENT OF HEALTH & HUMAN SERVICESNATIONAL INSTITUTES OF HEALTH (NIH) - USANIH NATIONAL INSTITUTE OF MENTAL HEALTH (NIMH) [R01 MH077907, R01 MH077750, R01 MH077676, R01 MH 077997]; NIH GENERAL CLINICAL RESEARCH CENTERUNITED STATES DEPARTMENT OF HEALTH & HUMAN SERVICESNATIONAL INSTITUTES OF HEALTH (NIH) - USANIH NATIONAL CENTER FOR RESEARC…	THE TOSCA STUDY: FUNDING WAS PROVIDED BY THE NATIONAL INSTITUTE OF MENTAL HEALTH (NIMH) TO THE OHIO STATE UNIVERSITY (R01 MH077907), CASE WESTERN RESERVE UNIVERSITY (R01 MH077750), THE UNIVERSITY OF PITTSBURGH (R01 MH077676), AND STONY BROOK UNIVERSITY (R01 MH 077997). THE PROJECT WAS SUPPORTED BY AN NIH GENERAL CLINICAL RESEARCH CENTER GRANT M01RR10710 (STATE UNIVERSITY OF NEW YORK, STONY BROOK)…	33	0	0	1	1	MARY ANN LIEBERT, INC	NEW ROCHELLE	140 HUGUENOT STREET, 3RD FL, NEW ROCHELLE, NY 10801 USA	1044-5463	1557-8992	J CHILD ADOL PSYCHOP	J. CHILD ADOLESC. PSYCHOPHARMACOL.	NA	NA	NA	NA	NA	10.1089/CAP.2019.0179	7	PEDIATRICS; PHARMACOLOGY & PHARMACY; PSYCHIATRY	PEDIATRICS; PHARMACOLOGY & PHARMACY; PSYCHIATRY	KR8ZH	ISI000517902900001	32101469	NA	2020-03-18		NA	NA	FEB 2020	NA	NA	NA	NA	NA
J	ROSS GS;RESCORLA LA;PERLMAN JM	ROSS, GAIL S.; RESCORLA, LESLIE A.; PERLMAN, JEFFREY M.	PATTERNS AND PREDICTION OF BEHAVIOR PROBLEMS DURING THE TODDLER AND PRESCHOOL PERIODS IN PRETERM CHILDREN	INTERNATIONAL JOURNAL OF BEHAVIORAL DEVELOPMENT	ENGLISH	ARTICLE; EARLY ACCESS	BEHAVIOR PROBLEMS; CBCL; PRESCHOOLERS; PRETERM INFANTS; SOCIOECONOMIC STATUS; GENDER DIFFERENCES; INTERNALIZING BEHAVIORS; EXTERNALIZING BEHAVIORS	LOW-BIRTH-WEIGHT; SOCIAL-EMOTIONAL PROBLEMS; NEUROBEHAVIORAL OUTCOMES; MATERNAL REPORTS; BORN PRETERM; AGE-CHILDREN; INFANTS; ADOLESCENTS; DISORDERS; SYMPTOMS	THERE ARE FEW STUDIES OF BEHAVIOR PROBLEMS IN PRETERM CHILDREN PRIOR TO 2 YEARS OLD AND THE CHANGES THAT OCCUR OVER TIME. THE AIMS OF THIS STUDY WERE TO EXAMINE THE PATTERNS AND PREDICTION OF BEHAVIOR PROBLEMS AND THE EFFECTS OF GENDER AND SOCIOECONOMIC STATUS (SES) ON BEHAVIOR PROBLEMS IN PRETERM CHILDREN AT THE TODDLER AND PRESCHOOL PERIODS. PARENTS OF 124 VERY LOW BIRTHWEIGHT PRETERM CHILDREN …	[ROSS, GAIL S.; PERLMAN, JEFFREY M.] WEILL CORNELL MED COLL, DEPT PEDIAT, 525 EAST 68TH ST, NEW YORK, NY 10065 USA.; [RESCORLA, LESLIE A.] BRYN MAWR COLL, DEPT PSYCHOL, BRYN MAWR, PA 19010 USA.	ROSS, GS (REPRINT AUTHOR), WEILL CORNELL MED COLL, DEPT PEDIAT, 525 EAST 68TH ST, NEW YORK, NY 10065 USA.	GSROSS@MED.CORNELL.EDU	NA	NA	40	0	0	1	1	SAGE PUBLICATIONS LTD	LONDON	1 OLIVERS YARD, 55 CITY ROAD, LONDON EC1Y 1SP, ENGLAND	0165-0254	1464-0651	INT J BEHAV DEV	INT. J. BEHAV. DEV.	NA	NA	NA	NA	UNSP 0165025420906467	10.1177/0165025420906467	8	PSYCHOLOGY, DEVELOPMENTAL	PSYCHOLOGY	KO3PH	ISI000515460400001	NA	NA	2020-03-18		NA	NA	FEB 2020	NA	NA	NA	NA	NA
J	GREEN E;TOMA S;COLLINS J;FIKSENBAUM L;TIMMINS V;OMRIN D;GOLDSTEIN BI	GREEN, EMMA; TOMA, SIMINA; COLLINS, JORDAN; FIKSENBAUM, LISA; TIMMINS, VANESSA; OMRIN, DANIELLE; GOLDSTEIN, BENJAMIN I.	SIMILARITIES AND DIFFERENCES ACROSS BIPOLAR DISORDER SUBTYPES AMONG ADOLESCENTS	JOURNAL OF CHILD AND ADOLESCENT PSYCHOPHARMACOLOGY	ENGLISH	ARTICLE; EARLY ACCESS	BIPOLAR DISORDERS; ADOLESCENTS; SUBTYPES	SUBSTANCE USE DISORDERS; SPECTRUM DISORDERS; FAMILY-HISTORY; CHILDREN; PREVALENCE; YOUTH; COMORBIDITY; SCALE; SCHIZOPHRENIA; PHENOMENOLOGY	OBJECTIVES: TO COMPARE DEMOGRAPHIC, CLINICAL, AND FAMILIAL CHARACTERISTICS ACROSS BIPOLAR DISORDER (BD) SUBTYPES IN ADOLESCENTS. METHODS: A TOTAL OF 168 PARTICIPANTS, 13 TO 19 YEARS OF AGE, WITH BD-I (N = 41), BD-II (N = 68), OR OPERATIONALIZED BD-NOT OTHERWISE SPECIFIED (NOS) (N = 59) WERE RECRUITED FROM A TERTIARY SUBSPECIALTY CLINIC AT AN ACADEMIC HEALTH SCIENCES CENTER. DIAGNOSES WERE DETERMI…	[GREEN, EMMA] UNIV WATERLOO, DEPT PSYCHOL, WATERLOO, ON, CANADA.; [TOMA, SIMINA; COLLINS, JORDAN; FIKSENBAUM, LISA; TIMMINS, VANESSA; OMRIN, DANIELLE; GOLDSTEIN, BENJAMIN I.] SUNNYBROOK HLTH SCI CTR, CTR YOUTH BIPOLAR DISORDER, DEPT PSYCHIAT, 2075 BAYVIEW AVE, TORONTO, ON M4N 3M5, CANADA.	GOLDSTEIN, BI (REPRINT AUTHOR), SUNNYBROOK HLTH SCI CTR, CTR YOUTH BIPOLAR DISORDER, DEPT PSYCHIAT, 2075 BAYVIEW AVE, TORONTO, ON M4N 3M5, CANADA.	BENJAMIN.GOLDSTEIN@SUNNYBROOK.CA	NA	NA	42	0	0	2	2	MARY ANN LIEBERT, INC	NEW ROCHELLE	140 HUGUENOT STREET, 3RD FL, NEW ROCHELLE, NY 10801 USA	1044-5463	1557-8992	J CHILD ADOL PSYCHOP	J. CHILD ADOLESC. PSYCHOPHARMACOL.	NA	NA	NA	NA	NA	10.1089/CAP.2019.0031	7	PEDIATRICS; PHARMACOLOGY & PHARMACY; PSYCHIATRY	PEDIATRICS; PHARMACOLOGY & PHARMACY; PSYCHIATRY	KO1CQ	ISI000515286100001	32091919	NA	2020-03-18		NA	NA	FEB 2020	NA	NA	NA	NA	NA
J	JIMENO MV;LATORRE JM;CANTERO MJ	JIMENO, MARIA VERONICA; LATORRE, JOSE MIGUEL; CANTERO, MARIA JOSE	AUTOBIOGRAPHICAL MEMORY IMPAIRMENT IN ADOLESCENTS IN OUT-OF-HOME CARE	JOURNAL OF INTERPERSONAL VIOLENCE	ENGLISH	ARTICLE; EARLY ACCESS	CHILD MALTREATMENT; OUT-OF-HOME CARE; AUTOBIOGRAPHICAL MEMORY; WORKING MEMORY; DEPRESSIVE SYMPTOMS	OVERGENERAL MEMORY; POSTTRAUMATIC-STRESS; MULTIVARIATE-ANALYSIS; SPECIFICITY; CHILDREN; MALTREATMENT; DEPRESSION; DISORDER; ABUSE; YOUNG	CHILDHOOD MALTREATMENT IS A MAJOR RISK FACTOR FOR EMOTIONAL PROBLEMS IN ADOLESCENCE AND ADULTHOOD AND HAS DELETERIOUS EFFECTS ON COGNITIVE FUNCTIONS SUCH AS WORKING MEMORY. A KEY ASPECT IN THE STUDY OF THE COGNITIVE AND AFFECTIVE CONSEQUENCES OF MALTREATMENT IS AUTOBIOGRAPHICAL MEMORY, ESPECIALLY REGARDING THE DIFFICULTY RETRIEVING SPECIFIC MEMORIES, KNOWN AS OVERGENERAL MEMORY. IN THIS STUDY, AU…	[JIMENO, MARIA VERONICA; LATORRE, JOSE MIGUEL] UNIV CASTILLA LA MANCHA, ALBACETE, SPAIN.; [CANTERO, MARIA JOSE] UNIV VALENCIA, VALENCIA, SPAIN.	JIMENO, MV (REPRINT AUTHOR), UNIV CASTILLA LA MANCHA, DEPT PSYCHOL, C ALMANSA 14, ALBACETE 02006, SPAIN.	VERONICA.JIMENO@UCLM.ES	NA	NA	42	0	0	0	0	SAGE PUBLICATIONS INC	THOUSAND OAKS	2455 TELLER RD, THOUSAND OAKS, CA 91320 USA	0886-2605	1552-6518	J INTERPERS VIOLENCE	J. INTERPERS. VIOLENCE	NA	NA	NA	NA	UNSP 0886260520907351	10.1177/0886260520907351	24	CRIMINOLOGY & PENOLOGY; FAMILY STUDIES; PSYCHOLOGY, APPLIED	CRIMINOLOGY & PENOLOGY; FAMILY STUDIES; PSYCHOLOGY	KO3QM	ISI000515463500001	32090679	NA	2020-03-18		NA	NA	FEB 2020	JIMENO JIMENEZ, MARIA VERONICA/0000-0002-6358-9444; LATORRE POSTIGO, JOSE MIGUEL/0000-0002-6159-5074	NA	NA	NA	NA
J	PRIES LK;KLINGENBERG B;MENNE-LOTHMANN C;DECOSTER J;VAN WINKEL R;COLLIP D;DELESPAUL P;DE HERT M;DEROM C;THIERY E;JACOBS N;WICHERS M;CINAR O;LIN BD;LUYKX JJ;RUTTEN BPF;VAN OS J;GULOKSUZ S	PRIES, L-K; KLINGENBERG, B.; MENNE-LOTHMANN, C.; DECOSTER, J.; VAN WINKEL, R.; COLLIP, D.; DELESPAUL, P.; DE HERT, M.; DEROM, C.; THIERY, E.; JACOBS, N.; WICHERS, M.; CINAR, O.; LIN, B. D.; LUYKX, J. J.; RUTTEN, B. P. F.; VAN OS, J.; GULOKSUZ, S.	POLYGENIC LIABILITY FOR SCHIZOPHRENIA AND CHILDHOOD ADVERSITY INFLUENCES DAILY-LIFE EMOTION DYSREGULATION AND PSYCHOSIS PRONENESS	ACTA PSYCHIATRICA SCANDINAVICA	ENGLISH	ARTICLE; EARLY ACCESS	GENE-ENVIRONMENT INTERACTION; PSYCHOSIS; CHILDHOOD TRAUMA; DAILY-LIFE STRESSORS; EXPERIENCE SAMPLING METHOD; EMOTION REGULATION	GENE-ENVIRONMENT INTERACTIONS; EXPERIENCE SAMPLING RESEARCH; STRESS-REACTIVITY; RISK SCORES; TRAUMA; SENSITIVITY; DISORDER; ASSOCIATION; PSYCHOPATHOLOGY; POLYMORPHISM	OBJECTIVE TO TEST WHETHER POLYGENIC RISK SCORE FOR SCHIZOPHRENIA (PRS-S) INTERACTS WITH CHILDHOOD ADVERSITY AND DAILY-LIFE STRESSORS TO INFLUENCE MOMENTARY MENTAL STATE DOMAINS (NEGATIVE AFFECT, POSITIVE AFFECT, AND SUBTLE PSYCHOSIS EXPRESSION) AND STRESS-SENSITIVITY MEASURES. METHODS THE DATA WERE RETRIEVED FROM A GENERAL POPULATION TWIN COHORT INCLUDING 593 ADOLESCENTS AND YOUNG ADULTS. CHILDHO…	[PRIES, L-K; KLINGENBERG, B.; MENNE-LOTHMANN, C.; DECOSTER, J.; VAN WINKEL, R.; COLLIP, D.; DELESPAUL, P.; JACOBS, N.; WICHERS, M.; CINAR, O.; RUTTEN, B. P. F.; VAN OS, J.; GULOKSUZ, S.] MAASTRICHT UNIV, SCH MENTAL HLTH & NEUROSCI, DEPT PSYCHIAT & NEUROPSYCHOL, MED CTR, MAASTRICHT, NETHERLANDS.; [DECOSTER, J.; VAN WINKEL, R.; DE HERT, M.] KATHOLIEKE UNIV LEUVEN, DEPT NEUROSCI, UNIV PSYCHIAT CTR K…	GULOKSUZ, S (REPRINT AUTHOR), MAASTRICHT UNIV, MED CTR, VIJVERDALSEWEG 1,POB 616, NL-6200 MD MAASTRICHT, NETHERLANDS.	SINAN.GULOKSUZ@MAASTRICHTUNIVERSITY.NL	ASSOCIATION FOR SCIENTIFIC RESEARCH IN MULTIPLE BIRTHS; EUROPEAN COMMUNITY'S SEVENTH FRAMEWORK PROGRAMEUROPEAN UNION (EU) [HEALTH-F2-2009-241909]	THE AUTHORS THANK JILL IELEGEMS, KATRIEN LYSSENS, DAVINIA VERHOEVEN, AND DEBORA OP'T EIJNDE FOR DATA COLLECTION. THE AUTHORS WOULD LIKE TO ACKNOWLEDGE THAT THE EAST FLANDERS PROSPECTIVE TWIN SURVEY (EFPTS) IS PARTLY SUPPORTED BY THE ASSOCIATION FOR SCIENTIFIC RESEARCH IN MULTIPLE BIRTHS AND THAT THE TWINSSCAN PROJECT IS PART OF THE EUROPEAN COMMUNITY'S SEVENTH FRAMEWORK PROGRAM UNDER GRANT AGREEM…	79	0	0	0	0	WILEY	HOBOKEN	111 RIVER ST, HOBOKEN 07030-5774, NJ USA	0001-690X	1600-0447	ACTA PSYCHIAT SCAND	ACTA PSYCHIATR. SCAND.	NA	NA	NA	NA	NA	10.1111/ACPS.13158	11	PSYCHIATRY	PSYCHIATRY	KN2EY	ISI000514655300001	32027017	OTHER GOLD	2020-03-18		NA	NA	FEB 2020	NA	NA	NA	NA	NA
J	KU EBW;HAGLER MA;PARNES MF;SCHWARTZ SEO;RHODES JE;ERICKSON LD	KU, ELYSSA B. WEBER; HAGLER, MATTHEW A.; PARNES, MCKENNA F.; SCHWARTZ, SARAH E. O.; RHODES, JEAN E.; ERICKSON, LANCE D.	NATURAL MENTORING RELATIONSHIPS AMONG SURVIVORS OF CAREGIVER CHILDHOOD ABUSE: FINDINGS FROM THE ADD HEALTH STUDY	ANNALS OF THE NEW YORK ACADEMY OF SCIENCES	ENGLISH	ARTICLE; EARLY ACCESS	CHILDHOOD ABUSE; TRAUMA; ADULT OUTCOMES; NATURAL MENTORING; RELATIONSHIP CHARACTERISTICS	SOCIAL SUPPORT; SEXUAL-ABUSE; FOSTER-CARE; MENTAL-HEALTH; EMOTION REGULATION; SUICIDAL IDEATION; TRAUMATIC STRESS; COMPLEX TRAUMA; SUBSTANCE USE; OLDER YOUTH	SOCIAL SUPPORT PROMOTES RESILIENCE TO ADVERSE CHILDHOOD EVENTS, BUT LITTLE IS KNOWN ABOUT THE ROLE OF NATURAL MENTORS-CARING, NONPARENTAL ADULTS-IN THE LIVES OF CHILDHOOD ABUSE SURVIVORS. THE CURRENT STUDY DRAWS FROM A LARGE, LONGITUDINAL, NATIONALLY REPRESENTATIVE SAMPLE (ADD HEALTH) TO EXAMINE THE PREVALENCE AND CHARACTERISTICS OF NATURAL MENTORING RELATIONSHIPS FOR ADOLESCENTS WITH A HISTORY O…	[KU, ELYSSA B. WEBER] MCLEAN HOSP, DEPT PSYCHIAT, 115 MILL ST, BELMONT, MA 02178 USA.; [HAGLER, MATTHEW A.; RHODES, JEAN E.] UNIV MASSACHUSETTS, DEPT PSYCHOL, 100 WILLIAM T MORRISSEY BLVD, BOSTON, MA 02125 USA.; [PARNES, MCKENNA F.; SCHWARTZ, SARAH E. O.] SUFFOLK UNIV, DEPT PSYCHOL, BOSTON, MA 02114 USA.; [ERICKSON, LANCE D.] BRIGHAM YOUNG UNIV, DEPT SOCIOL, PROVO, UT 84602 USA.	HAGLER, MA (REPRINT AUTHOR), UNIV MASSACHUSETTS, DEPT PSYCHOL, 100 WILLIAM T MORRISSEY BLVD, BOSTON, MA 02125 USA.	MATTHEW.HAGLER001@UMB.EDU	MACARTHUR FOUNDATION RESEARCH NETWORK ON CONNECTED LEARNING AND MENTOR: THE NATIONAL MENTORING PARTNERSHIP; EUNICE KENNEDY SHRIVER NATIONAL INSTITUTE OF CHILD HEALTH AND HUMAN DEVELOPMENTUNITED STATES DEPARTMENT OF HEALTH & HUMAN SERVICESNATIONAL INSTITUTES OF HEALTH (NIH) - USANIH EUNICE KENNEDY SHRIVER NATIONAL INSTITUTE OF CHILD HEALTH & HUMAN DEVELOPMENT (NICHD) [P01-HD31921]; NATIONAL SCIENC…	THE AUTHORS ACKNOWLEDGE FUNDING FROM THE MACARTHUR FOUNDATION RESEARCH NETWORK ON CONNECTED LEARNING AND MENTOR: THE NATIONAL MENTORING PARTNERSHIP. THIS RESEARCH USES DATA FROM ADD HEALTH, A PROGRAM PROJECT DIRECTED BY KATHLEEN MULLAN HARRIS AND DESIGNED BY J. RICHARD UDRY, PETER S. BEARMAN, AND KATHLEEN MULLAN HARRIS AT THE UNIVERSITY OF NORTH CAROLINA AT CHAPEL HILL, AND FUNDED BY GRANT P01-HD…	80	0	0	2	2	WILEY	HOBOKEN	111 RIVER ST, HOBOKEN 07030-5774, NJ USA	0077-8923	1749-6632	ANN NY ACAD SCI	ANN. N.Y. ACAD. SCI.	NA	NA	NA	NA	NA	10.1111/NYAS.14313	17	MULTIDISCIPLINARY SCIENCES	SCIENCE & TECHNOLOGY - OTHER TOPICS	KN2ZS	ISI000514711600001	32083320	NA	2020-03-18		NA	NA	FEB 2020	HAGLER, MATTHEW/0000-0003-4004-7412	NA	NA	NA	NA
J	VOGEL EA;CHO JH;MCCONNELL RS;BARRINGTON-TRIMIS JL;LEVENTHAL AM	VOGEL, ERIN A.; CHO, JUNHAN; MCCONNELL, ROB S.; BARRINGTON-TRIMIS, JESSICA L.; LEVENTHAL, ADAM M.	PREVALENCE OF ELECTRONIC CIGARETTE DEPENDENCE AMONG YOUTH AND ITS ASSOCIATION WITH FUTURE USE	JAMA NETWORK OPEN	ENGLISH	ARTICLE	NA	NICOTINE DEPENDENCE; SYMPTOMS; ADOLESCENTS; SMOKING	QUESTION WHAT ARE THE PREVALENCE, SYMPTOM PRESENTATION, AND FUTURE VAPING PATTERNS ASSOCIATED WITH YOUTH ELECTRONIC CIGARETTE (E-CIGARETTE) DEPENDENCE? FINDINGS IN THIS COHORT STUDY OF 444 YOUTHS AGED 16 TO 18 YEARS WITH PAST-YEAR E-CIGARETTE USE, 11.7% OF YOUTH REPORTED EXPERIENCING AT LEAST 1 E-CIGARETTE DEPENDENCE SYMPTOM. WHILE LESS COMMON AND SEVERE THAN COMBUSTIBLE CIGARETTE DEPENDENCE, E-C…	[VOGEL, ERIN A.] STANFORD UNIV, DEPT MED, STANFORD PREVENT RES CTR, STANFORD, CA 94305 USA.; [CHO, JUNHAN; MCCONNELL, ROB S.; BARRINGTON-TRIMIS, JESSICA L.; LEVENTHAL, ADAM M.] UNIV SOUTHERN CALIF, KECK SCH MED, DEPT PREVENT MED, 2001 N SOTO ST,302-C, LOS ANGELES, CA 90089 USA.; [LEVENTHAL, ADAM M.] UNIV SOUTHERN CALIF, DEPT PSYCHOL, LOS ANGELES, CA 90007 USA.	LEVENTHAL, AM (REPRINT AUTHOR), UNIV SOUTHERN CALIF, KECK SCH MED, DEPT PREVENT MED, 2001 N SOTO ST,302-C, LOS ANGELES, CA 90089 USA.	ADAM.LEVENTHAL@USC.EDU	TOBACCO CENTERS OF REGULATORY SCIENCE FROM THE NATIONAL CANCER INSTITUTE (NCI) [U54CA180908]; FOOD AND DRUG ADMINISTRATION (FDA)UNITED STATES DEPARTMENT OF HEALTH & HUMAN SERVICES; TOBACCO RELATED DISEASE RESEARCH PROGRAM (TRDRP)UNIVERSITY OF CALIFORNIA SYSTEM [28FT-0015]	THIS STUDY WAS SUPPORTED IN PART BY TOBACCO CENTERS OF REGULATORY SCIENCE AWARD U54CA180908 FROM THE NATIONAL CANCER INSTITUTE (NCI) AND FOOD AND DRUG ADMINISTRATION (FDA). PREPARATION OF THIS ARTICLE WAS PARTIALLY SUPPORTED BY THE TOBACCO RELATED DISEASE RESEARCH PROGRAM (TRDRP) AWARD 28FT-0015.	24	0	0	0	0	AMER MEDICAL ASSOC	CHICAGO	330 N WABASH AVE, STE 39300, CHICAGO, IL 60611-5885 USA	2574-3805	NA	JAMA NETW OPEN	JAMA NETW. OPEN	FEB 19	2020	3	2	NA	10.1001/JAMANETWORKOPEN.2019.21513	13	MEDICINE, GENERAL & INTERNAL	GENERAL & INTERNAL MEDICINE	KR0PT	ISI000517323500010	32074292	DOAJ GOLD	2020-03-18		NA	NA	NA	NA	NA	NA	NA	NA
J	FERNEE CR;GABRIELSEN LE;ANDERSEN AJW;MESEL T	FERNEE, CARINA R.; GABRIELSEN, LEIV E.; ANDERSEN, ANDERS J. W.; MESEL, TERJE	EMERGING STORIES OF SELF: LONG-TERM OUTCOMES OF WILDERNESS THERAPY IN NORWAY	JOURNAL OF ADVENTURE EDUCATION AND OUTDOOR LEARNING	ENGLISH	ARTICLE; EARLY ACCESS	WILDERNESS THERAPY; FRILUFTSTERAPI; ADOLESCENTS; MENTAL HEALTH TREATMENT; OUTCOME	HEALTH-CARE; CHILD	THIS PAPER IS A TWELVE-MONTH FOLLOW-UP STUDY THAT EXPLORES PERCEIVED OUTCOMES FROM PARTICIPATION IN A NORWEGIAN WILDERNESS THERAPY PROGRAM. THROUGH A CRITICAL REALIST APPROACH, THE AUTHORS PERFORMED AN IN-DEPTH ANALYSIS OF INDIVIDUAL INTERVIEWS WITH TEN ADOLESCENT PARTICIPANTS. LONG-TERM OUTCOMES INCLUDED THE TRANSFER AND ADAPTATION OF CALMING AND NATURE-SUPPORTED STRATEGIES TO THE PARTICIPANTS' …	[FERNEE, CARINA R.; GABRIELSEN, LEIV E.] SORLANDET HOSP HE, DEPT CHILD & ADOLESCENT MENTAL HLTH, KRISTIANSAND, NORWAY.; [ANDERSEN, ANDERS J. W.] UNIV AGDER, FAC HLTH & SPORT SCI, KRISTIANSAND GRIMSTAD, NORWAY.; [MESEL, TERJE] UNIV AGDER, FAC HUMANITIES & EDUC, DEPT RELIG PHILOSOPHY & HIST, KRISTIANSAND GRIMSTAD, NORWAY.	FERNEE, CR (REPRINT AUTHOR), SORLANDET HOSP HE, DEPT CHILD & ADOLESCENT MENTAL HLTH ABUP, SERVICEBOX 416, N-4604 KRISTIANSAND, NORWAY.	CARINA.FERNEE@SSHF.NO	DEPARTMENT OF CHILD AND ADOLESCENT MENTAL HEALTH AT SORLANDET HOSPITAL; SORLANDET KNOWLEDGE FOUNDATION	WE FIRST AND FOREMOST THANK THE PARTICIPANTS FOR THEIR WILLINGNESS TO SHARE THEIR STORIES. FURTHERMORE, WE THANK THE DEPARTMENT OF CHILD AND ADOLESCENT MENTAL HEALTH AT SORLANDET HOSPITAL AND THE SORLANDET KNOWLEDGE FOUNDATION FOR SUPPORTING THE FRILUFTSTERAPI PROJECT.	33	0	0	4	4	ROUTLEDGE JOURNALS, TAYLOR & FRANCIS LTD	ABINGDON	2-4 PARK SQUARE, MILTON PARK, ABINGDON OX14 4RN, OXON, ENGLAND	1472-9679	1754-0402	J ADVENTURE EDUC OUT	J. ADVENTURE EDUC. OUTDOOR LEARN.	NA	NA	NA	NA	NA	10.1080/14729679.2020.1730205	15	EDUCATION & EDUCATIONAL RESEARCH	EDUCATION & EDUCATIONAL RESEARCH	KN0BU	ISI000514505400001	NA	NA	2020-03-18		NA	NA	FEB 2020	NA	NA	NA	NA	NA
J	O'CONNOR EE;HOLLY LE;CHEVALIER LL;PINCUS DB;LANGER DA	O'CONNOR, ERIN E.; HOLLY, LINDSAY E.; CHEVALIER, LYDIA L.; PINCUS, DONNA B.; LANGER, DAVID A.	PARENT AND CHILD EMOTION AND DISTRESS RESPONSES ASSOCIATED WITH PARENTAL ACCOMMODATION OF CHILD ANXIETY SYMPTOMS	JOURNAL OF CLINICAL PSYCHOLOGY	ENGLISH	ARTICLE; EARLY ACCESS	ACCOMMODATION; ANXIETY; FAMILY; PEDIATRIC	OBSESSIVE-COMPULSIVE DISORDER; FAMILY ACCOMMODATION; UNCERTAINTY SCALE; CLINICAL CHARACTERISTICS; INFORMANT DISCREPANCIES; PSYCHOMETRIC PROPERTIES; EXPERIENTIAL AVOIDANCE; INTERVIEW SCHEDULE; STRESS SCALES; DSM-IV	OBJECTIVE PARENTAL ACCOMMODATION CONTRIBUTES TO THE MAINTENANCE OF CHILD ANXIETY AND RELATED SYMPTOMS. THE CURRENT STUDY EXAMINES THE CONTRIBUTIONS OF PARENT AND CHILD FACTORS TO PARENTAL ACCOMMODATION IN A SAMPLE OF ANXIOUS YOUTH. METHODS SIXTY-FOUR TREATMENT-SEEKING YOUTH (6-16 YEARS) AND THEIR MOTHERS, AS WELL AS A SUBSET OF FATHERS (N = 41) REPORTED ON PARENTAL ACCOMMODATION, PARENTAL DISTRES…	[O'CONNOR, ERIN E.; HOLLY, LINDSAY E.; CHEVALIER, LYDIA L.; PINCUS, DONNA B.; LANGER, DAVID A.] BOSTON UNIV, DEPT PSYCHOL & BRAIN SCI, BOSTON, MA 02215 USA.; [O'CONNOR, ERIN E.] BRADLEY HOSP, PEDIAT ANXIETY RES CTR, EAST PROVIDENCE, RI 02915 USA.; [O'CONNOR, ERIN E.] BROWN UNIV, ALPERT MED SCH, PROVIDENCE, RI 02912 USA.; [HOLLY, LINDSAY E.] MARQUETTE UNIV, DEPT PSYCHOL, MILWAUKEE, WI 53233 USA.; …	O'CONNOR, EE (REPRINT AUTHOR), BRADLEY HOSP, PEDIAT ANXIETY RES CTR, EAST PROVIDENCE, RI 02915 USA.	ERIN_OCONNOR@BROWN.EDU	NATIONAL INSTITUTE OF MENTAL HEALTHUNITED STATES DEPARTMENT OF HEALTH & HUMAN SERVICESNATIONAL INSTITUTES OF HEALTH (NIH) - USANIH NATIONAL INSTITUTE OF MENTAL HEALTH (NIMH) [MH101238]	NATIONAL INSTITUTE OF MENTAL HEALTH, GRANT/AWARD NUMBER: MH101238	63	0	0	2	2	WILEY	HOBOKEN	111 RIVER ST, HOBOKEN 07030-5774, NJ USA	0021-9762	1097-4679	J CLIN PSYCHOL	J. CLIN. PSYCHOL.	NA	NA	NA	NA	NA	10.1002/JCLP.22941	18	PSYCHOLOGY, CLINICAL	PSYCHOLOGY	KL3VM	ISI000513354900001	32060945	NA	2020-03-18		NA	NA	FEB 2020	O'CONNOR, ERIN/0000-0002-6318-5693	NA	NA	NA	NA
J	ZHANG WJ;YAN C;SHUM D;DENG CP	ZHANG, WEN-JUN; YAN, CHAO; SHUM, DAVID; DENG, CI-PING	RESPONSES TO ACADEMIC STRESS MEDIATE THE ASSOCIATION BETWEEN SLEEP DIFFICULTIES AND DEPRESSIVE/ANXIETY SYMPTOMS IN CHINESE ADOLESCENTS	JOURNAL OF AFFECTIVE DISORDERS	ENGLISH	ARTICLE	CHINESE ADOLESCENTS; SLEEP DIFFICULTIES; DEPRESSIVE SYMPTOMS; ANXIETY SYMPTOMS; RESPONSES TO STRESS	EMOTION-REGULATION; EXECUTIVE FUNCTION; GENDER-DIFFERENCES; DEPRESSION; CHILDHOOD; CHILDREN; ANXIETY; RESTRICTION; REACTIVITY; QUALITY	OBJECTIVE: SLEEP DIFFICULTIES ARE PERVASIVE IN CHINESE ADOLESCENTS, WHICH EXERT AVERSIVE INFLUENCE ON THEIR EMOTIONAL HEALTH. HOWEVER, THE UNDERLYING MECHANISMS OF THIS EFFECT REMAIN UNCLEAR. THIS STUDY ADDRESSED WHETHER STRESS RESPONSES MEDIATE THE CONCURRENT AND PROSPECTIVE RELATIONSHIP BETWEEN SLEEP DIFFICULTIES AND DEPRESSIVE/ANXIETY SYMPTOMS IN CHINESE ADOLESCENTS. METHOD: 17,946 ADOLESCENTS…	[ZHANG, WEN-JUN; YAN, CHAO; DENG, CI-PING] EAST CHINA NORMAL UNIV, SHANGHAI CHANGNING ECNU MENTAL HLTH CTR, SCH PSYCHOL & COGNIT SCI, KEY LAB BRAIN FUNCT GENOM MOE, 3663 NORTH ZHONGSHAN RD, SHANGHAI, PEOPLES R CHINA.; [ZHANG, WEN-JUN; YAN, CHAO; DENG, CI-PING] EAST CHINA NORMAL UNIV, SHANGHAI CHANGNING ECNU MENTAL HLTH CTR, SCH PSYCHOL & COGNIT SCI, STCSM, 3663 NORTH ZHONGSHAN RD, SHANGHAI, PEOPL…	DENG, CP (REPRINT AUTHOR), EAST CHINA NORMAL UNIV, SHANGHAI CHANGNING ECNU MENTAL HLTH CTR, SCH PSYCHOL & COGNIT SCI, KEY LAB BRAIN FUNCT GENOM MOE, 3663 NORTH ZHONGSHAN RD, SHANGHAI, PEOPLES R CHINA.; DENG, CP (REPRINT AUTHOR), EAST CHINA NORMAL UNIV, SHANGHAI CHANGNING ECNU MENTAL HLTH CTR, SCH PSYCHOL & COGNIT SCI, STCSM, 3663 NORTH ZHONGSHAN RD, SHANGHAI, PEOPLES R CHINA.	CYAN@PSY.ECNU.EDU.CN; DAVID.SHUM@POLYU.EDU.HK; CPDENG@PSY.ECNU.EDU.CN	NATIONAL NATURAL SCIENCE FOUNDATION OF CHINANATIONAL NATURAL SCIENCE FOUNDATION OF CHINA [71373081, 31500894]; KEY SPECIALIST PROJECTS OF SHANGHAI MUNICIPAL COMMISSION OF HEALTH AND FAMILY PLANNING [ZK2015B01]; PROGRAMS FOUNDATION OF SHANGHAI MUNICIPAL COMMISSION OF HEALTH AND FAMILY PLANNING [201540114]; FUNDAMENTAL RESEARCH FUNDS FOR THE CENTRAL UNIVERSITIESFUNDAMENTAL RESEARCH FUNDS FOR THE CE…	THIS STUDY WAS SUPPORTED BY GRANTS FROM THE NATIONAL NATURAL SCIENCE FOUNDATION OF CHINA (71373081; 31500894), KEY SPECIALIST PROJECTS OF SHANGHAI MUNICIPAL COMMISSION OF HEALTH AND FAMILY PLANNING (ZK2015B01) AND THE PROGRAMS FOUNDATION OF SHANGHAI MUNICIPAL COMMISSION OF HEALTH AND FAMILY PLANNING (201540114), AND THE FUNDAMENTAL RESEARCH FUNDS FOR THE CENTRAL UNIVERSITIES (2018ECNU-QKT015, 201…	55	0	0	13	13	ELSEVIER	AMSTERDAM	RADARWEG 29, 1043 NX AMSTERDAM, NETHERLANDS	0165-0327	1573-2517	J AFFECT DISORDERS	J. AFFECT. DISORD.	FEB 15	2020	263	NA	NA	10.1016/J.JAD.2019.11.157	10	CLINICAL NEUROLOGY; PSYCHIATRY	NEUROSCIENCES & NEUROLOGY; PSYCHIATRY	KE9MP	ISI000508874400013	31818801	NA	2020-03-18		89	98	NA	NA	NA	NA	NA	NA
J	PERLINI C;BELLANI M;ROSSETTI MG;ROSSIN G;ZOVETTI N;ROSSI A;BRESSI C;DEL PICCOLO L;BRAMBILLA P	PERLINI, CINZIA; BELLANI, MARCELLA; ROSSETTI, MARIA GLORIA; ROSSIN, GIULIA; ZOVETTI, NICCOLO; ROSSI, ALBERTO; BRESSI, CINZIA; DEL PICCOLO, LIDIA; BRAMBILLA, PAOLO	MINDFULNESS-BASED INTERVENTIONS IN THE EARLY PHASE OF AFFECTIVE AND NON-AFFECTIVE PSYCHOSES SPECIAL SECTION ON "TRANSLATIONAL AND NEUROSCIENCE STUDIES IN AFFECTIVE DISORDERS" SECTION EDITOR, MARIA NOBILE MD, PHD	JOURNAL OF AFFECTIVE DISORDERS	ENGLISH	ARTICLE	MINDFULNESS; COGNITIVE-BEHAVIORAL THERAPY; EARLY PSYCHOSIS; BIPOLAR DISORDER; AT-RISK CONDITION	ULTRA-HIGH RISK; COGNITIVE THERAPY; BIPOLAR DISORDER; 1ST-EPISODE PSYCHOSIS; SELF-REPORT; FEASIBILITY; ADOLESCENTS; RELIABILITY; ACCEPTANCE; INVENTORY	BACKGROUND: IN THE LAST 10 YEARS, PSYCHOLOGICAL APPROACHES BASED ON MINDFULNESS TECHNIQUES HAVE BEEN PROPOSED FOR THE MANAGEMENT OF PSYCHOTIC EXPERIENCES. METHOD: IN THIS BRIEF REVIEW WE SUMMARIZED, TO OUR KNOWLEDGE FOR THE FIRST TIME, PUBLISHED STUDIES ON MINDFULNESS-BASED INTERVENTIONS (MBIS) APPLIED TO THE EARLY PHASE OF MAJOR PSYCHOSES (AFFECTIVE AND NON-AFFECTIVE). RESULTS: DESPITE THE GREAT…	[PERLINI, CINZIA; ROSSIN, GIULIA; DEL PICCOLO, LIDIA] UNIV VERONA, DEPT NEUROSCI BIOMED & MOVEMENT SCI, SECT CLIN PSYCHOL, VERONA, ITALY.; [BELLANI, MARCELLA; ROSSETTI, MARIA GLORIA; ZOVETTI, NICCOLO] UNIV VERONA, DEPT NEUROSCI BIOMED & MOVEMENT SCI, SECT PSYCHIAT, VERONA, ITALY.; [ROSSETTI, MARIA GLORIA; BRESSI, CINZIA; BRAMBILLA, PAOLO] FDN IRCCS CA GRANDA OSPED MAGGIORE POLICLIN, DEPT NEUROSCI…	BELLANI, M (REPRINT AUTHOR), UNIV VERONA, DEPT NEUROSCI BIOMED & MOVEMENT SCI, SECT PSYCHIAT, VERONA, ITALY.	MARCELLA.BELLANI@UNIVR.IT; PAOLOBRAM1@ICLOUD.COM	ITALIAN MINISTRY OF HEALTHMINISTRY OF HEALTH, ITALY [GR-2016-02361283, RF-2016-02364582]	CP AND PB WERE SUPPORTED BY GRANTS FROM THE ITALIAN MINISTRY OF HEALTH (GR-2016-02361283 AND RF-2016-02364582, RESPECTIVELY).	51	0	0	5	5	ELSEVIER	AMSTERDAM	RADARWEG 29, 1043 NX AMSTERDAM, NETHERLANDS	0165-0327	1573-2517	J AFFECT DISORDERS	J. AFFECT. DISORD.	FEB 15	2020	263	NA	NA	10.1016/J.JAD.2019.10.011	7	CLINICAL NEUROLOGY; PSYCHIATRY	NEUROSCIENCES & NEUROLOGY; PSYCHIATRY	KE9MP	ISI000508874400096	31630830	NA	2020-03-18		747	753	NA	ZOVETTI, NICCOLO/0000-0002-5263-6401	NA	NA	NA	NA
J	INGUGLIA C;COSTA S;INGOGLIA S;CUZZOCREA F;LIGA F	INGUGLIA, CRISTIANO; COSTA, SEBASTIANO; INGOGLIA, SONIA; CUZZOCREA, FRANCESCA; LIGA, FRANCESCA	THE ROLE OF PARENTAL CONTROL AND COPING STRATEGIES ON ADOLESCENTS' PROBLEM BEHAVIORS	CURRENT PSYCHOLOGY	ENGLISH	ARTICLE; EARLY ACCESS	PARENTAL CONTROL; COPING; ANXIETY; DRINKING BEHAVIOR; ADOLESCENCE	STRESSFUL LIFE EVENTS; PSYCHOLOGICAL CONTROL; EMOTION REGULATION; ALCOHOL-USE; INTERNALIZING PROBLEMS; EXTERNALIZING PROBLEMS; DEPRESSIVE SYMPTOMS; SEX-DIFFERENCES; MEDIATING ROLE; 6 DIMENSIONS	THE CURRENT STUDY WAS AIMED AT CONTRIBUTING TO THE UNDERSTANDING OF THE ROLE OF PERCEIVED PARENTAL MONITORING, PSYCHOLOGICAL CONTROL, AND COPING STRATEGIES ON ADOLESCENTS' PROBLEM BEHAVIORS, IN TERMS OF ANXIETY AND DRINKING BEHAVIOR. PARTICIPANTS WERE 541 HIGH SCHOOL STUDENTS, 17 TO 19-YEAR OLD (M = 17.09, SD = 0.80) HIGH SCHOOL STUDENTS IN SICILY AND CALABRIA (ITALY). PARTICIPANTS COMPLETED SELF…	[INGUGLIA, CRISTIANO; INGOGLIA, SONIA] UNIV PALERMO, DIPARTIMENTO SCI PSICOL PEDAGOG ESERCIZIO FIS & F, VIALE SCI,ED 15, I-90128 PALERMO, ITALY.; [COSTA, SEBASTIANO] UNIV CAMPANIA LUIGI VANVITELLI, DIPARTIMENTO PSICOL, CASERTA, ITALY.; [CUZZOCREA, FRANCESCA] MAGNA GRAECIA UNIV CATANZARO, DIPARTIMENTO SCI SALUTE, CATANZARO, ITALY.; [LIGA, FRANCESCA] UNIV MESSINA, DIPARTIMENTO MED CLIN & SPERIMENTA…	INGUGLIA, C (REPRINT AUTHOR), UNIV PALERMO, DIPARTIMENTO SCI PSICOL PEDAGOG ESERCIZIO FIS & F, VIALE SCI,ED 15, I-90128 PALERMO, ITALY.	CRISTIANO.INGUGLIA@UNIPA.IT; SEBASTIANO.COSTA@UNICAMPANIA.IT; SONIA.INGOGLIA@UNIPA.IT; FRANCESCA.CUZZOCREA@UNIME.IT; LIGAF@UNIME.IT	NA	NA	122	0	0	1	1	SPRINGER	NEW YORK	ONE NEW YORK PLAZA, SUITE 4600, NEW YORK, NY, UNITED STATES	1046-1310	1936-4733	CURR PSYCHOL	CURR. PSYCHOL.	NA	NA	NA	NA	NA	10.1007/S12144-020-00648-W	14	PSYCHOLOGY, MULTIDISCIPLINARY	PSYCHOLOGY	KP5DZ	ISI000516259300001	NA	NA	2020-03-18		NA	NA	FEB 2020	NA	NA	NA	NA	NA
J	YAMAWAKI K;ISHITSUKA K;SUYAMA S;SUZUMURA S;YAMASHITA H;KANBA S	YAMAWAKI, KAORI; ISHITSUKA, KAZUE; SUYAMA, SATOSHI; SUZUMURA, SHUNSUKE; YAMASHITA, HIROSHI; KANBA, SHIGENOBU	CLINICAL CHARACTERISTICS OF BOYS WITH COMORBID AUTISM SPECTRUM DISORDER AND ATTENTION DEFICIT/HYPERACTIVITY DISORDER	PEDIATRICS INTERNATIONAL	ENGLISH	ARTICLE; EARLY ACCESS	ATTENTION DEFICIT; HYPERACTIVITY DISORDER; AUTISM SPECTRUM DISORDER; BEHAVIORAL PROBLEMS; COMORBIDITY; STRENGTHS AND DIFFICULTIES QUESTIONNAIRE	DIFFICULTIES QUESTIONNAIRE; BEHAVIORAL-PROBLEMS; CHILDRENS VERSION; QUOTIENT AQ; ADOLESCENTS; STRENGTHS; SYMPTOMS; ASSOCIATION; TRAITS	BACKGROUND AUTISM SPECTRUM DISORDER (ASD) AND ATTENTION DEFICIT / HYPERACTIVITY DISORDER (ADHD) ARE FREQUENTLY COMORBID AND, AS BOTH ARE DEFINED AS NEURODEVELOPMENTAL DISORDERS IN THE DIAGNOSTIC AND STATISTICAL MANUAL OF MENTAL DISORDERS, FIFTH EDITION, SIMULTANEOUS DIAGNOSIS IS POSSIBLE. HOWEVER, DESPITE THE FREQUENCY OF THIS COMORBID STATE, ITS ENDOPHENOTYPIC FEATURES REMAIN UNCLEAR. THIS STUDY…	[YAMAWAKI, KAORI] KOYODAI HOSP, DEPT CHILD PSYCHIAT, KUMAMOTO, JAPAN.; [YAMAWAKI, KAORI; YAMASHITA, HIROSHI; KANBA, SHIGENOBU] KYUSHU UNIV, GRAD SCH MED SCI, DEPT NEUROPSYCHIAT, FUKUOKA, JAPAN.; [ISHITSUKA, KAZUE] UNIV TOKYO, GRAD SCH MED, DEPT SOCIAL & PREVENT EPIDEMIOL, TOKYO, JAPAN.; [SUYAMA, SATOSHI] HOKKAIDO UNIV HOSP, FUNDED RES DIV CHILD & ADOLESCENT PSYCHIAT, SAPPORO, HOKKAIDO, JAPAN.; [S…	YAMAWAKI, K (REPRINT AUTHOR), KOYODAI HOSP, DEPT NEUROPSYCHIAT, KITA KU, ABUMIDA 1025,UEKI MACHI, KUMAMOTO, KUMAMOTO 8600047, JAPAN.	KAOR-IYAM@WD6.SO-NET.NE.JP	TOKYO METROPOLITAN GOVERNMENTTOKYO METROPOLITAN GOVERNMENT	THIS STUDY WAS SUPPORTED BY A GRANT FOR MEDICAL RESEARCH FROM THE TOKYO METROPOLITAN GOVERNMENT.	31	0	0	1	1	WILEY	HOBOKEN	111 RIVER ST, HOBOKEN 07030-5774, NJ USA	1328-8067	1442-200X	PEDIATR INT	PEDIATR. INT.	NA	NA	NA	NA	NA	10.1111/PED.14105	7	PEDIATRICS	PEDIATRICS	KL0GS	ISI000513111900001	31845457	NA	2020-03-18		NA	NA	FEB 2020	YAMAWAKI, KAORI/0000-0001-6759-2643	NA	NA	NA	NA
J	CONNER CM;WHITE SW;SCAHILL L;MAZEFSKY CA	CONNER, CAITLIN M.; WHITE, SUSAN W.; SCAHILL, LAWRENCE; MAZEFSKY, CARLA A.	THE ROLE OF EMOTION REGULATION AND CORE AUTISM SYMPTOMS IN THE EXPERIENCE OF ANXIETY IN AUTISM	AUTISM	ENGLISH	ARTICLE; EARLY ACCESS	ANXIETY; CORE AUTISM SPECTRUM DISORDER SYMPTOMS; EMOTION REGULATION; REACTIVITY	HIGH-FUNCTIONING AUTISM; SPECTRUM DISORDER; PSYCHIATRIC COMORBIDITY; REPETITIVE BEHAVIORS; CHILDREN; ADOLESCENTS; YOUTH; FEAR; ASD	YOUTH WITH AUTISM SPECTRUM DISORDER ARE AT ELEVATED RISK FOR IMPAIRED EMOTION REGULATION AND CLINICALLY IMPAIRING ANXIETY. A PRIOR DEVELOPMENTAL FRAMEWORK POSITED THAT IMPAIRED EMOTION REGULATION LEADS TO CO-OCCURRING PSYCHIATRIC CONDITIONS SUCH AS ANXIETY, WITH OUTCOME DETERMINED IN PART BY AUTISM SPECTRUM DISORDER-SPECIFIC MODERATING FACTORS. USING MEASURES DEVELOPED AND VALIDATED IN AUTISM SPE…	[CONNER, CAITLIN M.; MAZEFSKY, CARLA A.] UNIV PITTSBURGH, PITTSBURGH, PA 15213 USA.; [WHITE, SUSAN W.] UNIV ALABAMA, TUSCALOOSA, AL 35487 USA.; [SCAHILL, LAWRENCE] EMORY UNIV, ATLANTA, GA 30322 USA.	MAZEFSKY, CA (REPRINT AUTHOR), UNIV PITTSBURGH, CTR EXCELLENCE AUTISM RES, WEBSTER HALL SUITE 300,3811 OHARA ST, PITTSBURGH, PA 15213 USA.	MAZEFSKYCA@UPMC.EDU	[R01 HD079512-04]	THE AUTHOR(S) DISCLOSED RECEIPT OF THE FOLLOWING FINANCIAL SUPPORT FOR THE RESEARCH, AUTHORSHIP, AND/OR PUBLICATION OF THIS ARTICLE: DATA FOR THIS PROJECT WERE SUPPORTED BY R01 HD079512-04 (PI: MAZEFSKY).	46	0	0	4	4	SAGE PUBLICATIONS LTD	LONDON	1 OLIVERS YARD, 55 CITY ROAD, LONDON EC1Y 1SP, ENGLAND	1362-3613	1461-7005	AUTISM	AUTISM	NA	NA	NA	NA	UNSP 1362361320904217	10.1177/1362361320904217	10	PSYCHOLOGY, DEVELOPMENTAL	PSYCHOLOGY	KL4IJ	ISI000513388400001	32050774	NA	2020-03-18		NA	NA	FEB 2020	CONNER, CAITLIN/0000-0002-6224-2086	NA	NA	NA	NA
J	REINELT T;PETERMANN F;BAUER F;BAUER CP	REINELT, TILMAN; PETERMANN, FRANZ; BAUER, FLORIAN; BAUER, CARL-PETER	EMOTION REGULATION STRATEGIES PREDICT WEIGHT LOSS DURING AN INPATIENT OBESITY TREATMENT FOR ADOLESCENTS	OBESITY SCIENCE & PRACTICE	ENGLISH	ARTICLE; EARLY ACCESS	EMOTION REGULATION; INPATIENT TREATMENT; OBESITY; WEIGHT LOSS	INHIBITORY CONTROL CAPACITY; QUALITY-OF-LIFE; INDIVIDUAL-DIFFERENCES; EXECUTIVE FUNCTION; BODY-MASS; CHILDREN; OVERWEIGHT; IMPULSIVITY; DEPRESSION; MANAGEMENT	OBJECTIVE WEIGHT LOSS DURING AN INPATIENT OBESITY TREATMENT IS AN IMPORTANT PREDICTOR OF SUBSEQUENT WEIGHT MAINTENANCE. HOWEVER, PSYCHOLOGICAL FACTORS INFLUENCING WEIGHT LOSS ARE NOT WELL ESTABLISHED. PSYCHOLOGICAL MODELS SUGGEST SOME IMPORTANCE OF EXECUTIVE FUNCTIONING AND EMOTION REGULATION STRATEGIES. THEREFORE, THIS STUDY INVESTIGATED WHETHER THESE FACTORS PREDICT WEIGHT LOSS DURING AN INPATI…	[REINELT, TILMAN; PETERMANN, FRANZ] UNIV BREMEN, CTR CLIN PSYCHOL & REHABIL, GRAZER STR 6, D-28359 BREMEN, GERMANY.; [BAUER, FLORIAN] KLINIKUM MUNCHEN, CLIN PAEDIAT & ADOLESCENT MED, KLINIKUM HARLACHING, MUNICH, GERMANY.; [BAUER, CARL-PETER] TECH UNIV MUNICH, KLINIKUM SCHWABING, CLIN PEDIAT, MUNICH, GERMANY.; [BAUER, CARL-PETER] FACHKLIN GAISSACH, GAISSACH, GERMANY.	REINELT, T (REPRINT AUTHOR), UNIV BREMEN, CTR CLIN PSYCHOL & REHABIL, GRAZER STR 6, D-28359 BREMEN, GERMANY.	REINELT@UNI-BREMEN.DE	GERMAN PENSION INSURANCE SOUTH BAVARIA (DRV BAYERN SUD)	GERMAN PENSION INSURANCE SOUTH BAVARIA (DRV BAYERN SUD)	51	0	0	0	0	WILEY	HOBOKEN	111 RIVER ST, HOBOKEN 07030-5774, NJ USA	2055-2238	NA	OBES SCI PRACT	OBES. SCI. PRACT.	NA	NA	NA	NA	NA	10.1002/OSP4.410	7	ENDOCRINOLOGY & METABOLISM	ENDOCRINOLOGY & METABOLISM	KK6OW	ISI000512860400001	NA	DOAJ GOLD	2020-03-18		NA	NA	FEB 2020	NA	NA	NA	NA	NA
J	MALAGOLI C;CERRO PF;VECCHIATO C;USAI MC	MALAGOLI, CHIARA; CERRO, PIER FABRIZIO; VECCHIATO, CATERINA; USAI, MARIA CARMEN	COGNITIVE AND EMOTIONAL REGULATION IN ADOLESCENTS AND YOUNG WOMEN WITH EATING DISORDERS	EATING AND WEIGHT DISORDERS-STUDIES ON ANOREXIA BULIMIA AND OBESITY	ENGLISH	ARTICLE; EARLY ACCESS	EATING DISORDERS; COGNITIVE PROCESSES; EMOTIONAL REGULATION; BEHAVIOURAL OUTCOMES; ADOLESCENCE	ANOREXIA-NERVOSA; WORKING-MEMORY; EXECUTIVE FUNCTIONS; CENTRAL COHERENCE; VALIDATION; NEUROBIOLOGY; DIFFICULTIES; METAANALYSIS; INHIBITION; GENERATION	BACKGROUND EATING DISORDERS (EDS) ARE ASSOCIATED WITH A REDUCED ABILITY TO REGULATE EMOTION AND IMPULSES DURING THE LIFRKS INVOLVING THE PRE-FRONTAL CORTEX. STUDIES IN EDS FOUND IMPAIRED FUNCTIONING IN THESE DOMAINS, SHOWING AN ASSOCIATION BETWEEN EDS AND THE REDUCED ABILITY TO CONTROL EMOTIONS AND IMPULSES. OBJECTIVE TO INVESTIGATE EF IN ADOLESCENTS AND YOUNG WOMEN WITH EATING DISORDERS (ED) USI…	[MALAGOLI, CHIARA; USAI, MARIA CARMEN] UNIV GENOA, DEPT EDUC, CSO ANDREA PODESTA 2, I-16128 GENOA, ITALY.; [CERRO, PIER FABRIZIO; VECCHIATO, CATERINA] OSPED S CORONA PAD RACAMIER, REG CTR EATING DISORDERS & ADOLESCENCE, CTR REG & DISTURBI COMPORTAMENTO ALIMENTARE & ADO, CDAA ASL 2,VIA 25 APRILE 128, PIETRA LIGURE, SAVONA, ITALY.	MALAGOLI, C (REPRINT AUTHOR), UNIV GENOA, DEPT EDUC, CSO ANDREA PODESTA 2, I-16128 GENOA, ITALY.	CHIARA.MALAGOLI@EDU.UNIGE.IT; CERRO.P@ALICE.IT; CATEVEDE@LIBERO.IT; MARIA.CARMEN.USAI@UNIGE.IT	UNIVERSITY OF GENOA; ACCADEMIA LIGURE DI SCIENZE E LETTERE	THIS WORK WAS SUPPORTED BY A DOCTORAL GRANT AND A RESEARCH FELLOWSHIP AWARDED TO CHIARA MALAGOLI BY THE UNIVERSITY OF GENOA AND ACCADEMIA LIGURE DI SCIENZE E LETTERE, RESPECTIVELY.	55	0	0	3	3	SPRINGER	NEW YORK	ONE NEW YORK PLAZA, SUITE 4600, NEW YORK, NY, UNITED STATES	1124-4909	1590-1262	EAT WEIGHT DISORD-ST	EAT. WEIGHT DISORD.-STUD. ANOREX.	NA	NA	NA	NA	NA	10.1007/S40519-020-00859-X	9	PSYCHIATRY	PSYCHIATRY	KP3ZI	ISI000516178000001	32048237	NA	2020-03-18		NA	NA	FEB 2020	NA	NA	NA	NA	NA
J	CLIFFE C;SHETTY H;HIMMERICH H;SCHMIDT U;STEWART R;DUTTA R	CLIFFE, CHARLOTTE; SHETTY, HITESH; HIMMERICH, HUBERTUS; SCHMIDT, ULRIKE; STEWART, ROBERT; DUTTA, RINA	SUICIDE ATTEMPTS REQUIRING HOSPITALIZATION IN PATIENTS WITH EATING DISORDERS: A RETROSPECTIVE COHORT STUDY	INTERNATIONAL JOURNAL OF EATING DISORDERS	ENGLISH	ARTICLE; EARLY ACCESS	ANOREXIA NERVOSA; BULIMIA NERVOSA; EATING DISORDER; SELF-HARM; SUICIDE; SUICIDE ATTEMPT	NONSUICIDAL SELF-INJURY; EMOTION DYSREGULATION; BULIMIA-NERVOSA; COOCCURRENCE; PREVALENCE; ANOREXIA; BEHAVIOR; RISK; ADOLESCENTS; INTENT	OBJECTIVE SUICIDE ATTEMPTS REQUIRING HOSPITALIZATION ARE KNOWN TO BE COMMON IN PATIENTS WHO ARE DIAGNOSED WITH EATING DISORDERS. ATTEMPTING SUICIDE IS A MAJOR INDICATOR FOR THOSE AT RISK OF COMPLETED SUICIDE. BOTH THE SPECIFIC EATING DISORDER DIAGNOSIS AND THE INFLUENCE OF PSYCHIATRIC COMORBIDITIES ON SUICIDE ATTEMPTS REQUIRING HOSPITALIZATION WERE INVESTIGATED, WITH DEMOGRAPHIC AND SOCIOECONOMIC…	[CLIFFE, CHARLOTTE; SHETTY, HITESH; HIMMERICH, HUBERTUS; SCHMIDT, ULRIKE; STEWART, ROBERT; DUTTA, RINA] KINGS COLL LONDON, INST PSYCHIAT PSYCHOL & NEUROSCI, INST PSYCHOL MED, LONDON, ENGLAND.; [CLIFFE, CHARLOTTE; SHETTY, HITESH; HIMMERICH, HUBERTUS; SCHMIDT, ULRIKE; STEWART, ROBERT; DUTTA, RINA] SOUTH LONDON & MAUDSLEY NHS TRUST, LONDON, ENGLAND.	CLIFFE, C (REPRINT AUTHOR), KINGS COLL LONDON, INST PSYCHIAT PSYCHOL & NEUROSCI, INST PSYCHOL MED, LONDON, ENGLAND.	CHARLOTTE.CLIFFE@KCL.AC.UK; ROBERT.STEWART@KCL.AC.UK	CRIS; KING'S COLLEGE LONDON; MAUDSLEY NATIONAL HEALTH SERVICE (NHS) FOUNDATION TRUST; NIHR MENTAL HEALTH BIOMEDICAL RESEARCH CENTRE (BRC); NATIONAL INSTITUTE OF HEALTH RESEARCH (NIHR)NATIONAL INSTITUTE FOR HEALTH RESEARCH (NIHR); SOUTH LONDON AND MAUDSLEY NHS FOUNDATION TRUST	CRIS; KING'S COLLEGE LONDON; MAUDSLEY NATIONAL HEALTH SERVICE (NHS) FOUNDATION TRUST; NIHR MENTAL HEALTH BIOMEDICAL RESEARCH CENTRE (BRC); NATIONAL INSTITUTE OF HEALTH RESEARCH (NIHR); SOUTH LONDON AND MAUDSLEY NHS FOUNDATION TRUST	41	0	0	0	0	WILEY	HOBOKEN	111 RIVER ST, HOBOKEN 07030-5774, NJ USA	0276-3478	1098-108X	INT J EAT DISORDER	INT. J. EATING DISORD.	NA	NA	NA	NA	NA	10.1002/EAT.23240	8	PSYCHOLOGY, CLINICAL; NUTRITION & DIETETICS; PSYCHIATRY; PSYCHOLOGY	PSYCHOLOGY; NUTRITION & DIETETICS; PSYCHIATRY	KK0GN	ISI000512430600001	32043625	NA	2020-03-18		NA	NA	FEB 2020	HIMMERICH, HUBERTUS/0000-0003-1209-6073	NA	NA	NA	NA
J	KERR KL;COSGROVE KT;RATLIFF EL;BURROWS K;MISAKI M;MOORE AJ;DEVILLE DC;SILK JS;TAPERT SF;BODURKA J;SIMMONS WK;MORRIS AS	KERR, KARA L.; COSGROVE, KELLY T.; RATLIFF, ERIN L.; BURROWS, KAIPING; MISAKI, MASAYA; MOORE, ANDREW J.; DEVILLE, DANIELLE C.; SILK, JENNIFER S.; TAPERT, SUSAN F.; BODURKA, JERZY; SIMMONS, W. KYLE; MORRIS, AMANDA SHEFFIELD	TEAMWORK: TESTING EMOTIONAL ATTUNEMENT AND MUTUALITY DURING PARENT-ADOLESCENT FMRI	FRONTIERS IN HUMAN NEUROSCIENCE	ENGLISH	ARTICLE	FMRI; VENTROMEDIAL PREFRONTAL CORTEX; ADOLESCENCE; PARENTING; EMOTION REGULATION	INTERNATIONAL NEUROPSYCHIATRIC INTERVIEW; AMYGDALA-PREFRONTAL CONNECTIVITY; NEURAL RESPONSES; CORTEX; MIND; BEHAVIOR; EMPATHY; ACTIVATION; DEPRESSION; SYMPTOMS	THE PARENT-CHILD RELATIONSHIP AND FAMILY CONTEXT INFLUENCE THE DEVELOPMENT OF EMOTION REGULATION (ER) BRAIN CIRCUITRY AND RELATED SKILLS IN CHILDREN AND ADOLESCENTS. ALTHOUGH BOTH PARENTS' AND CHILDREN'S ER NEUROCIRCUITRY SIMULTANEOUSLY AFFECT HOW THEY INTERACT WITH ONE ANOTHER, NEUROIMAGING STUDIES OF PARENT-CHILD RELATIONSHIPS TYPICALLY INCLUDE ONLY ONE MEMBER OF THE DYAD IN BRAIN IMAGING PROCE…	[KERR, KARA L.; RATLIFF, ERIN L.; MORRIS, AMANDA SHEFFIELD] OKLAHOMA STATE UNIV TULSA, DEPT HUMAN DEV & FAMILY SCI, TULSA, OK 74106 USA.; [COSGROVE, KELLY T.; BURROWS, KAIPING; MISAKI, MASAYA; MOORE, ANDREW J.; DEVILLE, DANIELLE C.; BODURKA, JERZY; MORRIS, AMANDA SHEFFIELD] LAUREATE INST BRAIN RES, TULSA, OK USA.; [COSGROVE, KELLY T.; DEVILLE, DANIELLE C.] UNIV TULSA, DEPT PSYCHOL, TULSA, OK 7410…	KERR, KL (REPRINT AUTHOR), OKLAHOMA STATE UNIV TULSA, DEPT HUMAN DEV & FAMILY SCI, TULSA, OK 74106 USA.	KARA.KERR@OKSTATE.EDU	CENTERS OF BIOMEDICAL RESEARCH EXCELLENCEUNITED STATES DEPARTMENT OF HEALTH & HUMAN SERVICESNATIONAL INSTITUTES OF HEALTH (NIH) - USANIH NATIONAL CENTER FOR RESEARCH RESOURCES (NCRR) [P20GM109097]; NATIONAL INSTITUTE OF GENERAL MEDICAL SCIENCES, NATIONAL INSTITUTES OF HEALTH (NIGMS/NIH) [P20 GM121312]; LAUREATE INSTITUTE FOR BRAIN RESEARCH; WILLIAM K. WARREN FOUNDATION	THIS WORK WAS SUPPORTED BY A CENTERS OF BIOMEDICAL RESEARCH EXCELLENCE GRANTS P20GM109097 (PD: JENNIFER HAYS-GRUDO; KK, WS, ASM, ER) AND IN PART BY P20 GM121312 (PD: MARTIN PAULUS; JB, WS) FUNDED BY THE NATIONAL INSTITUTE OF GENERAL MEDICAL SCIENCES, NATIONAL INSTITUTES OF HEALTH (NIGMS/NIH); LAUREATE INSTITUTE FOR BRAIN RESEARCH, AND THE WILLIAM K. WARREN FOUNDATION.	83	0	0	0	0	FRONTIERS MEDIA SA	LAUSANNE	AVENUE DU TRIBUNAL FEDERAL 34, LAUSANNE, CH-1015, SWITZERLAND	1662-5161	NA	FRONT HUM NEUROSCI	FRONT. HUM. NEUROSCI.	FEB 7	2020	14	NA	24	10.3389/FNHUM.2020.00024	13	NEUROSCIENCES; PSYCHOLOGY	NEUROSCIENCES & NEUROLOGY; PSYCHOLOGY	KQ8ZJ	ISI000517210200001	32116608	DOAJ GOLD, GREEN PUBLISHED	2020-03-18		NA	NA	NA	NA	NA	NA	NA	NA
J	HUNSCHE MC;SAQUI S;MIRENDA P;ZAIDMAN-ZAIT A;BENNETT T;DUKU E;ELSABBAGH M;GEORGIADES S;SMITH IM;SZATMARI P;UNGAR WJ;VAILLANCOURT T;WADDELL C;ZWAIGENBAUM L;KERNS CM	HUNSCHE, MICHELLE C.; SAQUI, SONJA; MIRENDA, PAT; ZAIDMAN-ZAIT, ANAT; BENNETT, TERESA; DUKU, ERIC; ELSABBAGH, MAYADA; GEORGIADES, STELIOS; SMITH, ISABEL M.; SZATMARI, PETER; UNGAR, WENDY J.; VAILLANCOURT, TRACY; WADDELL, CHARLOTTE; ZWAIGENBAUM, LONNIE; KERNS, CONNOR M.	PARENT-REPORTED RATES AND CLINICAL CORRELATES OF SUICIDALITY IN CHILDREN WITH AUTISM SPECTRUM DISORDER: A LONGITUDINAL STUDY	JOURNAL OF AUTISM AND DEVELOPMENTAL DISORDERS	ENGLISH	ARTICLE; EARLY ACCESS	AUTISM SPECTRUM DISORDER; SUICIDE; INTERNALIZING SYMPTOMS; EXTERNALIZING SYMPTOMS	NONSUICIDAL SELF-INJURY; FUNCTIONING AUTISM; EMOTION REGULATION; YOUNG-CHILDREN; ADULTS; ADOLESCENTS; IDEATION; YOUTH; PREVALENCE; BEHAVIORS	THIS STUDY INVESTIGATED RATES OF SUICIDAL IDEATION (SI) AND SUICIDAL AND/OR SELF-INJURIOUS BEHAVIOUR (SSIB) REPORTED BY PARENTS ON THE CHILD BEHAVIOR CHECKLIST FOR 178 CHILDREN WITH ASD OVER FOUR ANNUAL ASSESSMENTS (AGES 7-11 YEARS). ANALYSES EXAMINED THE FREQUENCY AND PERSISTENCE OF SI AND SSIB, AND THE ASSOCIATION OF SI AND SSIB AT ANY TIME POINT WITH CHILD CHARACTERISTICS AND INTERNALIZING AND…	[HUNSCHE, MICHELLE C.; SAQUI, SONJA; MIRENDA, PAT; ZAIDMAN-ZAIT, ANAT; KERNS, CONNOR M.] UNIV BRITISH COLUMBIA, 2136 WEST MALL, VANCOUVER, BC V6T 1Z4, CANADA.; [ZAIDMAN-ZAIT, ANAT] TEL AVIV UNIV, TEL AVIV, ISRAEL.; [BENNETT, TERESA; DUKU, ERIC; GEORGIADES, STELIOS] MCMASTER UNIV, VANCOUVER, BC, CANADA.; [ELSABBAGH, MAYADA] MCGILL UNIV, MONTREAL, PQ, CANADA.; [SMITH, ISABEL M.] DALHOUSIE UNIV, HAL…	KERNS, CM (REPRINT AUTHOR), UNIV BRITISH COLUMBIA, 2136 WEST MALL, VANCOUVER, BC V6T 1Z4, CANADA.	CMKERNS@PSYCH.UBC.CA	CANADIAN INSTITUTES OF HEALTH RESEARCHCANADIAN INSTITUTES OF HEALTH RESEARCH (CIHR); AUTISM SPEAKS; GOVERNMENT OF BRITISH COLUMBIA; ALBERTA INNOVATES-HEALTH SOLUTIONS; SINNEAVE FAMILY FOUNDATION	THIS STUDY WAS FUNDED BY THE CANADIAN INSTITUTES OF HEALTH RESEARCH, AUTISM SPEAKS, THE GOVERNMENT OF BRITISH COLUMBIA, THE ALBERTA INNOVATES-HEALTH SOLUTIONS, AND THE SINNEAVE FAMILY FOUNDATION. THE AUTHORS THANK ALL THE FAMILIES WHO PARTICIPATED IN THE PATHWAYS IN ASD STUDY. THE AUTHORS ALSO ACKNOWLEDGE THE PAST AND CURRENT MEMBERS OF THE PATHWAYS IN ASD STUDY TEAM, WHO MADE EQUAL CONTRIBUTIONS…	68	0	0	0	0	SPRINGER/PLENUM PUBLISHERS	NEW YORK	233 SPRING ST, NEW YORK, NY 10013 USA	0162-3257	1573-3432	J AUTISM DEV DISORD	J. AUTISM DEV. DISORD.	NA	NA	NA	NA	NA	10.1007/S10803-020-04373-Y	14	PSYCHOLOGY, DEVELOPMENTAL	PSYCHOLOGY	KP0YC	ISI000515968800004	32034647	NA	2020-03-18		NA	NA	FEB 2020	, MICHELLE/0000-0003-1941-8231	NA	NA	NA	NA
J	MODI HH;DAVIS MM;MIERNICKI ME;TELZER EH;RUDOLPH KD	MODI, HAINA H.; DAVIS, MEGAN M.; MIERNICKI, MICHELLE E.; TELZER, EVA H.; RUDOLPH, KAREN D.	MATERNAL ANTECEDENTS TO ADOLESCENT GIRLS' NEURAL REGULATION OF EMOTION	JOURNAL OF RESEARCH ON ADOLESCENCE	ENGLISH	ARTICLE; EARLY ACCESS	NA	AMYGDALA-PREFRONTAL CONNECTIVITY; ADULT ATTACHMENT INTERVIEW; TORONTO-ALEXITHYMIA-SCALE; PARENTAL SOCIALIZATION; COGNITIVE REGULATION; GENDER-DIFFERENCES; CORTEX ACTIVATION; PUTTING FEELINGS; CHILDHOOD; RESPONSES	THE PURPOSE OF THIS STUDY WAS TO INVESTIGATE CONTRIBUTIONS OF MATERNAL EMOTIONAL RESOURCES TO INDIVIDUAL DIFFERENCES IN ADOLESCENTS' FUNCTIONAL CONNECTIVITY DURING EMOTION REGULATION. PARTICIPANTS INCLUDED 35 ADOLESCENT GIRLS WHO COMPLETED AN IMPLICIT EMOTION REGULATION TASK DURING FMRI. MOTHERS REPORTED ON THE QUALITY OF THEIR ADULT ATTACHMENT AND EMOTIONAL AWARENESS WHEN YOUTH WERE IN ELEMENTAR…	[MODI, HAINA H.; DAVIS, MEGAN M.; MIERNICKI, MICHELLE E.; RUDOLPH, KAREN D.] UNIV ILLINOIS, URBANA, IL USA.; [TELZER, EVA H.] UNIV N CAROLINA, CHAPEL HILL, NC 27515 USA.	MODI, HH (REPRINT AUTHOR), UNIV ILLINOIS, DEPT PSYCHOL, 603 E DANIEL ST, CHAMPAIGN, IL 61820 USA.	HAINAM2@ILLINOIS.EDU	NATIONAL ALLIANCE FOR RESEARCH ON SCHIZOPHRENIA AND DEPRESSIONNARSAD [YOUNG INVESTIGATOR AWARD]; NIMH NIH HHSUNITED STATES DEPARTMENT OF HEALTH & HUMAN SERVICESNATIONAL INSTITUTES OF HEALTH (NIH) - USANIH NATIONAL INSTITUTE OF MENTAL HEALTH (NIMH) [MH68444, MH105655]	NA	97	0	0	2	2	WILEY	HOBOKEN	111 RIVER ST, HOBOKEN 07030-5774, NJ USA	1050-8392	1532-7795	J RES ADOLESCENCE	J. RES. ADOLESC.	NA	NA	NA	NA	NA	10.1111/JORA.12545	18	FAMILY STUDIES; PSYCHOLOGY, DEVELOPMENTAL	FAMILY STUDIES; PSYCHOLOGY	KI5JL	ISI000511385800001	32030842	NA	2020-03-18		NA	NA	FEB 2020	NA	NA	NA	NA	NA
J	TUNA E;GENCOZ T	TUNA, EZGI; GENCOZ, TULIN	PAIN PERCEPTION, DISTRESS TOLERANCE AND SELF-COMPASSION IN TURKISH YOUNG ADULTS WITH AND WITHOUT A HISTORY OF NON-SUICIDAL SELF-INJURY	CURRENT PSYCHOLOGY	ENGLISH	ARTICLE; EARLY ACCESS	NON-SUICIDAL SELF-INJURY; SELF-COMPASSION; PAIN PERCEPTION; DISTRESS TOLERANCE; EMOTIONAL REACTIVITY	EMOTION REGULATION; PSYCHOMETRIC PROPERTIES; SUICIDAL-BEHAVIOR; COMMUNITY SAMPLE; SEX-DIFFERENCES; HARM; STATEMENTS; INVENTORY; VERSION; ADOLESCENTS	INDIVIDUALS WITH A HISTORY OF NON-SUICIDAL SELF-INJURY (NSSI) TEND TO HAVE ALTERED PAIN PERCEPTION AND DIFFICULTY IN REGULATING THEIR EMOTIONS. PREVIOUS WORK ON NSSI HAS RELIED HEAVILY ON RETROSPECTIVE SELF-REPORT DATA AND CLINICAL WESTERN SAMPLES. THE PRESENT STUDY EXPLORED PAIN PERCEPTION, EMOTIONAL REACTIVITY, DISTRESS TOLERANCE AND SELF-COMPASSION IN A SAMPLE OF NON-CLINICAL TURKISH YOUNG ADU…	[TUNA, EZGI] CANKAYA UNIV, DEPT PSYCHOL, ANKARA, TURKEY.; [GENCOZ, TULIN] MIDDLE EAST TECH UNIV, DEPT PSYCHOL, ANKARA, TURKEY.	TUNA, E (REPRINT AUTHOR), CANKAYA UNIV, DEPT PSYCHOL, ANKARA, TURKEY.	EZGITUNA@CANKAYA.EDU.TR	NA	NA	90	0	0	0	0	SPRINGER	NEW YORK	ONE NEW YORK PLAZA, SUITE 4600, NEW YORK, NY, UNITED STATES	1046-1310	1936-4733	CURR PSYCHOL	CURR. PSYCHOL.	NA	NA	NA	NA	NA	10.1007/S12144-020-00634-2	13	PSYCHOLOGY, MULTIDISCIPLINARY	PSYCHOLOGY	KO9KJ	ISI000515865400001	NA	NA	2020-03-18		NA	NA	FEB 2020	NA	NA	NA	NA	NA
J	GOLM D;MAUGHAN B;BARKER ED;HILL J;KENNEDY M;KNIGHTS N;KREPPNER J;KUMSTA R;SCHLOTZ W;RUTTER M;SONUGA-BARKE EJS	GOLM, DENNIS; MAUGHAN, BARBARA; BARKER, EDWARD D.; HILL, JONATHAN; KENNEDY, MARK; KNIGHTS, NICKY; KREPPNER, JANA; KUMSTA, ROBERT; SCHLOTZ, WOLFF; RUTTER, MICHAEL; SONUGA-BARKE, EDMUND J. S.	WHY DOES EARLY CHILDHOOD DEPRIVATION INCREASE THE RISK FOR DEPRESSION AND ANXIETY IN ADULTHOOD? A DEVELOPMENTAL CASCADE MODEL	JOURNAL OF CHILD PSYCHOLOGY AND PSYCHIATRY	ENGLISH	ARTICLE; EARLY ACCESS	INSTITUTIONAL DEPRIVATION; DEPRESSION; ANXIETY; EMOTIONAL PROBLEMS; DEVELOPMENTAL CASCADES; NEURODEVELOPMENTAL PROBLEMS; LONGITUDINAL; PROSPECTIVE; NATURAL EXPERIMENT	EARLY INSTITUTIONAL DEPRIVATION; PEER PROBLEMS; FOLLOW-UP; OUTCOMES; DIFFICULTIES; ATTACHMENT; ADOPTEES; DISORDER; CHILDREN; EMOTION	BACKGROUND USING DATA FROM THE ENGLISH & ROMANIAN ADOPTEES (ERA) STUDY, WE RECENTLY REPORTED THAT EARLY TIME-LIMITED EXPOSURE TO SEVERE INSTITUTIONAL DEPRIVATION IS ASSOCIATED WITH EARLY-ONSET AND PERSISTENT NEURODEVELOPMENTAL PROBLEMS AND LATER-ONSET EMOTIONAL PROBLEMS. HERE, WE EXAMINE POSSIBLE REASONS FOR THE LATE EMERGENCE OF EMOTIONAL PROBLEMS IN THIS COHORT. OUR MAIN FOCUS IS ON TESTING A D…	[GOLM, DENNIS; KREPPNER, JANA] UNIV SOUTHAMPTON, SCH PSYCHOL, CTR INNOVAT MENTAL HLTH, SOUTHAMPTON, HANTS, ENGLAND.; [MAUGHAN, BARBARA; RUTTER, MICHAEL] KINGS COLL LONDON, INST PSYCHIAT PSYCHOL & NEUROSCI, SOCIAL GENET & DEV PSYCHIAT CTR, LONDON, ENGLAND.; [BARKER, EDWARD D.] KINGS COLL LONDON, INST PSYCHIAT PSYCHOL & NEUROSCI, DEPT PSYCHOL, LONDON, ENGLAND.; [HILL, JONATHAN] UNIV READING, SCH PS…	SONUGA-BARKE, EJS (REPRINT AUTHOR), KINGS COLL LONDON, INST PSYCHIAT PSYCHOL & NEUROSCI, DEPT CHILD & ADOLESCENT PSYCHIAT, PO85,16 DE CRESPIGNY PK, LONDON SE5 8AF, ENGLAND.	EDMUND.SONUGA-BARKE@KCL.AC.UK	ECONOMIC AND SOCIAL RESEARCH COUNCILECONOMIC & SOCIAL RESEARCH COUNCIL (ESRC) [RES-062-23-3300]; DEPARTMENT OF HEALTHDIABETES UK [3700295]; MEDICAL RESEARCH COUNCILMEDICAL RESEARCH COUNCIL UK (MRC); JACOBS FOUNDATION; NUFFIELD FOUNDATION	THE ECONOMIC AND SOCIAL RESEARCH COUNCIL FUNDED THE YOUNG ADULT FOLLOW-UP OF THE ENGLISH AND ROMANIAN ADOPTEES (ERA) STUDY (RES-062-23-3300). THE ERA RECEIVED FUNDING FROM THE DEPARTMENT OF HEALTH (AGE 4-, 6-, 11 AND 15-YEAR ASSESSMENTS; REFERENCE NUMBER 3700295; JANUARY 1, 1993, TO DECEMBER 31, 1997; AGE 15 YEARS FOLLOW-UP; 3700295; SEPTEMBER 1, 2003, TO MARCH 31, 2009 (NATIONAL INSTITUTE FOR HE…	41	0	0	5	5	WILEY	HOBOKEN	111 RIVER ST, HOBOKEN 07030-5774, NJ USA	0021-9630	1469-7610	J CHILD PSYCHOL PSYC	J. CHILD PSYCHOL. PSYCHIATRY	NA	NA	NA	NA	NA	10.1111/JCPP.13205	10	PSYCHOLOGY, DEVELOPMENTAL; PSYCHIATRY; PSYCHOLOGY	PSYCHOLOGY; PSYCHIATRY	KI3CB	ISI000511225700001	32026473	GREEN PUBLISHED, OTHER GOLD, GREEN ACCEPTED	2020-03-18		NA	NA	FEB 2020	GOLM, DENNIS/0000-0002-2950-7935	NA	NA	NA	NA
J	PASSAROTTI AM;BALABAN L;COLMAN LD;KATZ LA;TRIVEDI N;LIU L;LANGENECKER SA	PASSAROTTI, ALESSANDRA M.; BALABAN, LIVIA; COLMAN, LIZA D.; KATZ, LINDSAY A.; TRIVEDI, NIDHI; LIU, LI; LANGENECKER, SCOTT A.	A PRELIMINARY STUDY ON THE FUNCTIONAL BENEFITS OF COMPUTERIZED WORKING MEMORY TRAINING IN CHILDREN WITH PEDIATRIC BIPOLAR DISORDER AND ATTENTION DEFICIT HYPERACTIVITY DISORDER	FRONTIERS IN PSYCHOLOGY	ENGLISH	ARTICLE	BIPOLAR; ADHD; CHILD; EXECUTIVE FUNCTIONS; ATTENTION; MOOD; COGNITIVE TRAINING; WORKING MEMORY	SCHOOL-AGE-CHILDREN; STOP-SIGNAL TASK; RESPONSE-INHIBITION; COGNITIVE REMEDIATION; RATING-SCALE; NEUROCOGNITIVE FUNCTION; EXECUTIVE FUNCTIONS; EMOTION REGULATION; ADHD; RELIABILITY	TWENTY-NINE PEDIATRIC PATIENTS (AGE RANGE, 10-16 YEARS) WITH WORKING MEMORY (WM) DEFICITS, INCLUDING CHILDREN WITH PEDIATRIC BIPOLAR DISORDER (PBD) WITH AND WITHOUT ATTENTION-DEFICIT HYPERACTIVITY DISORDER (ADHD) COMORBIDITY AND CHILDREN WITH ADHD, UNDERWENT A COGMED WM TRAINING PROGRAM. FOR BOTH PATIENT GROUPS, WM PERFORMANCE ON COGMED TASKS AND ON THE DIGIT SPAN TEST IMPROVED SIGNIFICANTLY AFTE…	[PASSAROTTI, ALESSANDRA M.] UNIV ILLINOIS, DEPT PSYCHOL, CHICAGO, IL 60680 USA.; [PASSAROTTI, ALESSANDRA M.] UNIV ILLINOIS, INST HLTH RES & POLICY, CHICAGO, IL 60680 USA.; [BALABAN, LIVIA] ADLER UNIV, DEPT PSYCHOL, CHICAGO, IL USA.; [COLMAN, LIZA D.] TEXAS TECH UNIV, HLTH SCI CTR, LUBBOCK, TX 79430 USA.; [KATZ, LINDSAY A.] ROOSEVELT UNIV, DEPT PSYCHOL, CHICAGO, IL 60605 USA.; [TRIVEDI, NIDHI] CHI…	PASSAROTTI, AM (REPRINT AUTHOR), UNIV ILLINOIS, DEPT PSYCHOL, CHICAGO, IL 60680 USA.; PASSAROTTI, AM (REPRINT AUTHOR), UNIV ILLINOIS, INST HLTH RES & POLICY, CHICAGO, IL 60680 USA.	APASSARO@UIC.EDU	DEPRESSIVE AND BIPOLAR DISORDER ALTERNATIVE TREATMENT FOUNDATION [2012-02364-00-00]	THIS STUDY WAS SUPPORTED BY FUNDING FROM THE DEPRESSIVE AND BIPOLAR DISORDER ALTERNATIVE TREATMENT FOUNDATION (GRANT NO. #2012-02364-00-00) TO AP.	69	0	0	0	0	FRONTIERS MEDIA SA	LAUSANNE	AVENUE DU TRIBUNAL FEDERAL 34, LAUSANNE, CH-1015, SWITZERLAND	1664-1078	NA	FRONT PSYCHOL	FRONT. PSYCHOL.	FEB 5	2020	10	NA	3060	10.3389/FPSYG.2019.03060	14	PSYCHOLOGY, MULTIDISCIPLINARY	PSYCHOLOGY	KQ7RV	ISI000517118800001	32116872	DOAJ GOLD, GREEN PUBLISHED	2020-03-18		NA	NA	NA	NA	NA	NA	NA	NA
J	KAHN JP;COHEN RF;TUBIANA A;LEGRAND K;WASSERMAN C;CARLI V;APTER A;BALAZS J;BANZER R;BARALLA F;BARZILAI S;BOBES J;BRUNNER R;CORCORAN P;COSMAN D;GUILLEMIN F;HARING C;KAESS M;BITENC UM;MESZAROS G;MCMAHON E;POSTUVAN V;SAIZ P;VARNIK A;VARNIK P;SARCHIAPONE M;HOVEN CW;WASSERMAN D	KAHN, JEAN-PIERRE; COHEN, RENAUD F.; TUBIANA, ALEXANDRA; LEGRAND, KARINE; WASSERMAN, CAMILLA; CARLI, VLADIMIR; APTER, ALAN; BALAZS, JUDIT; BANZER, RAPHAELE; BARALLA, FRANCESCA; BARZILAI, SHIRA; BOBES, JULIO; BRUNNER, ROMUALD; CORCORAN, PAUL; COSMAN, DOINA; GUILLEMIN, FRANCIS; HARING, CHRISTIAN; KAESS, MICHAEL; BITENC, URSA MARS; MESZAROS, GERGLEY; MCMAHON, ELAINE; POSTUVAN, VITA; SAIZ, PILAR; VAR…	INFLUENCE OF COPING STRATEGIES ON THE EFFICACY OF YAM (YOUTH AWARE OF MENTAL HEALTH): A UNIVERSAL SCHOOL-BASED SUICIDE PREVENTIVE PROGRAM	EUROPEAN CHILD & ADOLESCENT PSYCHIATRY	ENGLISH	ARTICLE; EARLY ACCESS	YAM; UNIVERSAL PROGRAMME; COPING STRATEGIES; SUICIDE; SUICIDAL IDEATION; ADOLESCENTS; MECHANISMS; SUICIDE PREVENTION; MENTAL HEALTH PROMOTION; SEYLE	SELF-HARM; EMOTION REGULATION; GENDER-DIFFERENCES; PHYSICAL-ACTIVITY; UNITED-STATES; HIGH-RISK; IDEATION; ADOLESCENCE; BEHAVIOR; AGGRESSION	THE SCHOOL-BASED MENTAL HEALTH PROMOTION AND SUICIDE PREVENTION UNIVERSAL PROGRAM YOUTH AWARE OF MENTAL HEALTH (YAM) SIGNIFICANTLY REDUCES INCIDENT SUICIDE ATTEMPTS AND SEVERE SUICIDAL IDEATION. THIS PAPER AIMS AT ELUCIDATING PSYCHOLOGICAL MECHANISMS UNDERLYING YAM'S EFFICACY. OUR HYPOTHESIS IS THAT YAM OPERATES THROUGH INTERACTIONS WITH COPING STRATEGIES (CS) ON THE REDUCTION OF SUICIDAL IDEATIO…	[KAHN, JEAN-PIERRE; COHEN, RENAUD F.; GUILLEMIN, FRANCIS] UNIV LORRAINE, NANCY, FRANCE.; [KAHN, JEAN-PIERRE; GUILLEMIN, FRANCIS] CTR HOSP REG UNIV NANCY, NANCY, FRANCE.; [KAHN, JEAN-PIERRE; COHEN, RENAUD F.; TUBIANA, ALEXANDRA] CENTRE PSYCHOTHERAP NANCY, DEPT PSYCHIAT & CLIN PSYCHOL, POLE PSYCHIAT & PSYCHOL CLIN, UNITE 6,CTR PSYCHOTHERAP NANCY, 1 RUE ARCHAMBAULT, F-54520 NANCY, LAXOU, FRANCE.; [K…	KAHN, JP (REPRINT AUTHOR), UNIV LORRAINE, NANCY, FRANCE.; KAHN, JP (REPRINT AUTHOR), CTR HOSP REG UNIV NANCY, NANCY, FRANCE.; KAHN, JP (REPRINT AUTHOR), CENTRE PSYCHOTHERAP NANCY, DEPT PSYCHIAT & CLIN PSYCHOL, POLE PSYCHIAT & PSYCHOL CLIN, UNITE 6,CTR PSYCHOTHERAP NANCY, 1 RUE ARCHAMBAULT, F-54520 NANCY, LAXOU, FRANCE.; KAHN, JP (REPRINT AUTHOR), FDN SANTE ETUDIANTS FRANCE, PARIS, FRANCE.	JEAN-PIERRE.KAHN@FSEF.NET	COORDINATION THEME 1 (HEALTH) OF THE EUROPEAN UNION SEVENTH FRAMEWORK PROGRAM (FP7) [HEALTH-F2-2009-22309]; BOTNAR FOUNDATION, BASEL	THE SEYLE PROJECT IS SUPPORTED THROUGH COORDINATION THEME 1 (HEALTH) OF THE EUROPEAN UNION SEVENTH FRAMEWORK PROGRAM (FP7), GRANT AGREEMENT HEALTH-F2-2009-22309. THE AUTHORS WERE INDEPENDENT OF THE FUNDERS IN ALL ASPECTS OF STUDY DESIGN, DATA ANALYSIS, AND WRITING OF THIS MANUSCRIPT. THE PROJECT LEADER AND COORDINATOR OF THE SEYLE PROJECT IS PROFESSOR IN PSYCHIATRY AND SUICIDOLOGY DANUTA WASSERMA…	68	0	0	0	0	SPRINGER	NEW YORK	ONE NEW YORK PLAZA, SUITE 4600, NEW YORK, NY, UNITED STATES	1018-8827	1435-165X	EUR CHILD ADOLES PSY	EUR. CHILD ADOLESC. PSYCH.	NA	NA	NA	NA	NA	10.1007/S00787-020-01476-W	11	PSYCHOLOGY, DEVELOPMENTAL; PEDIATRICS; PSYCHIATRY	PSYCHOLOGY; PEDIATRICS; PSYCHIATRY	KO9DM	ISI000515847400002	32025960	NA	2020-03-18		NA	NA	FEB 2020	NA	NA	NA	NA	NA
J	MAYORAL M;VALENCIA F;CALVO A;ROLDAN L;ESPLIEGO A;RODRIGUEZ-TOSCANO E;KEHRMANN L;ARANGO C;DELGADO C	MAYORAL, MARIA; VALENCIA, FATIMA; CALVO, ANA; ROLDAN, LAURA; ESPLIEGO, ANA; RODRIGUEZ-TOSCANO, ELISA; KEHRMANN, LARA; ARANGO, CELSO; DELGADO, CARLOS	DEVELOPMENT OF AN EARLY INTERVENTION PROGRAMME FOR ADOLESCENTS WITH EMOTION DYSREGULATION AND THEIR FAMILIES: ACTIONS FOR THE TREATMENT OF ADOLESCENT PERSONALITY (ATRAPA)	EARLY INTERVENTION IN PSYCHIATRY	ENGLISH	ARTICLE; EARLY ACCESS	ADOLESCENCE; BEHAVIOUR THERAPY; BORDERLINE PERSONALITY DISORDER; EARLY INTERVENTION; PSYCHOTHERAPY GROUP	DIALECTICAL BEHAVIOR-THERAPY; DISORDER; EFFICACY; TRIAL	AIM BORDERLINE PERSONALITY DISORDER AND SEVERE EMOTION DYSREGULATION IN ADOLESCENCE IS A MAJOR PUBLIC HEALTH CONCERN. DIALECTICAL BEHAVIOUR THERAPY IS A PROMISING TREATMENT FOR SUICIDALITY IN ADOLESCENTS. THE AIM OF THIS WORK IS TO PRESENT AN ADAPTATION OF THIS INTERVENTION TO THE SPANISH NATIONAL HEALTH SYSTEM, ACTIONS FOR THE TREATMENT OF ADOLESCENT PERSONALITY (ATRAPA). METHOD DATA CONSISTS OF…	[MAYORAL, MARIA; VALENCIA, FATIMA; CALVO, ANA; ROLDAN, LAURA; ESPLIEGO, ANA; RODRIGUEZ-TOSCANO, ELISA; KEHRMANN, LARA; ARANGO, CELSO; DELGADO, CARLOS] UNIV COMPLUTENSE, CHILD & ADOLESCENT PSYCHIAT SERV, HOSP GEN UNIV GREGORIO MARANON, SCH MED,IISGM,CIBERSAM, MADRID, SPAIN.; [CALVO, ANA] UNIV INT LA RIOJA UNIR, HLTH SCI FAC, LA RIOJA, SPAIN.	MAYORAL, M; VALENCIA, F (REPRINT AUTHOR), HOSP GEN UNIV GREGORIO MARANON, CHILD & ADOLESCENT PSYCHIAT SERV, C IBIZA 43, MADRID 28009, SPAIN.	MARIA.MAYORAL@IISGM.COM; FATIMA-VALENCIA@HOTMAIL.ES	EUROPEAN UNION STRUCTURAL FUNDSEUROPEAN UNION (EU); FUNDACION ALICIA KOPLOWITZ; GOBIERNO DE LA RIOJA; H2020 PROGRAM; HEALTH RESEARCH INSTITUTE OF HOSPITAL GREGORIO MARANON; INSTITUTE OF HEALTH CARLOS III, SPANISH MINISTRY OF ECONOMY AND COMPETITIVENESS; SEVENTH FRAMEWORK PROGRAMMEEUROPEAN UNION (EU); FUNDACION MUTUA MADRILENAINSTITUTO DE SALUD CARLOS III; EUROPEAN COMMISSIONEUROPEAN COMMISSION JO…	EUROPEAN UNION STRUCTURAL FUNDS; FUNDACION ALICIA KOPLOWITZ; GOBIERNO DE LA RIOJA; H2020 PROGRAM; HEALTH RESEARCH INSTITUTE OF HOSPITAL GREGORIO MARANON; INSTITUTE OF HEALTH CARLOS III, SPANISH MINISTRY OF ECONOMY AND COMPETITIVENESS.; SEVENTH FRAMEWORK PROGRAMME; FUNDACION MUTUA MADRILENA; EUROPEAN COMMISSION, GRANT/AWARD NUMBER: S2010/BMD-2422 AGES; INSTITUTO DE SALUD CARLOS III; SPANISH MINIST…	37	0	0	0	0	WILEY	HOBOKEN	111 RIVER ST, HOBOKEN 07030-5774, NJ USA	1751-7885	1751-7893	EARLY INTERV PSYCHIA	EARLY INTERV. PSYCHIATRY	NA	NA	NA	NA	NA	10.1111/EIP.12934	6	PSYCHIATRY	PSYCHIATRY	KI2YS	ISI000511216900001	32026614	NA	2020-03-18		NA	NA	FEB 2020	CALVO, ANA/0000-0002-7953-2629; MAYORAL, MARIA/0000-0001-9272-5065	CALVO, ANA/AAD-7944-2020	NA	NA	NA
J	FERNANDEZ-FERNANDEZ V;LOSADA-BALTAR A;MARQUEZ-GONZALEZ M;PANIAGUA-GRANADOS T;VARA-GARCIA C;LUQUE-RECA O	FERNANDEZ-FERNANDEZ, VIRGINIA; LOSADA-BALTAR, ANDRES; MARQUEZ-GONZALEZ, MARIA; PANIAGUA-GRANADOS, TERESA; VARA-GARCIA, CARLOS; LUQUE-RECA, OCTAVIO	EMOTION REGULATION PROCESSES AS MEDIATORS OF THE IMPACT OF PAST LIFE EVENTS ON OLDER ADULTS' PSYCHOLOGICAL DISTRESS	INTERNATIONAL PSYCHOGERIATRICS	ENGLISH	ARTICLE	PSYCHOLOGICAL WELL-BEING; PERSONAL GROWTH; DEPRESSIVE SYMPTOMS; VITAL EVENTS OR ADVERSE EVENTS; RUMINATION; EXPERIENTIAL AVOIDANCE; ELDERLY	DEPRESSIVE SYMPTOMS; SOCIAL SUPPORT; EXPERIENTIAL AVOIDANCE; SPANISH VERSION; MENTAL-HEALTH; RUMINATION; STRESS; ASSOCIATIONS; ADAPTATION; ADOLESCENTS	OBJECTIVE: ALTHOUGH IT IS KNOWN THAT CERTAIN EMOTION REGULATION PROCESSES PRODUCE A BUFFERING EFFECT ON THE RELATIONSHIP BETWEEN LIFE EVENTS AND WELL-BEING, THIS ISSUE HAS BEEN POORLY STUDIED IN THE ELDERLY POPULATION. THUS, THE AIM OF THE PRESENT STUDY IS TO TEST AND CONFIRM A COMPREHENSIVE MODEL OF THE IMPACT THAT PAST LIFE EVENTS HAVE ON OLDER ADULTS' PSYCHOLOGICAL DISTRESS, EXPLORING THE POSS…	[FERNANDEZ-FERNANDEZ, VIRGINIA] UNIV NACL EDUC DISTANCIA, DEPT PSYCHOL PERSONAL EVALUAT & PSYCHOL TREATMENT, E-28040 MADRID, SPAIN.; [LOSADA-BALTAR, ANDRES; VARA-GARCIA, CARLOS; LUQUE-RECA, OCTAVIO] UNIV REY JUAN CARLOS, DEPT PSYCHOL, MADRID, SPAIN.; [MARQUEZ-GONZALEZ, MARIA] UNIV AUTONOMA MADRID, DEPT BIOL & HLTH PSYCHOL, MADRID, SPAIN.; [PANIAGUA-GRANADOS, TERESA] UNIV FRANCISCO DE VITORIA, FAC…	FERNANDEZ-FERNANDEZ, V (REPRINT AUTHOR), UNIV NACL EDUC DISTANCIA, DEPT PSYCHOL PERSONAL EVALUAT & PSYCHOL TREATMENT, E-28040 MADRID, SPAIN.	VFERNANDEZ@PSI.UNED.ES	MINISTRY OF SCIENCE AND INNOVATIONSPANISH GOVERNMENT [PSI2009-08132]; MINISTRY OF ECONOMIC AND COMPETITIVENESS [PSI2012-31293]	THE STUDY WAS FUNDED WITHIN THE FRAMEWORK OF PROJECT PSI2009-08132 FROM THE MINISTRY OF SCIENCE AND INNOVATION, AND PROJECT PSI2012-31293 FROM THE MINISTRY OF ECONOMIC AND COMPETITIVENESS.	76	1	1	0	0	CAMBRIDGE UNIV PRESS	NEW YORK	32 AVENUE OF THE AMERICAS, NEW YORK, NY 10013-2473 USA	1041-6102	1741-203X	INT PSYCHOGERIATR	INT. PSYCHOGERIATR.	FEB	2020	32	2	PII S1041610219002084	10.1017/S1041610219002084	11	PSYCHOLOGY, CLINICAL; GERIATRICS & GERONTOLOGY; GERONTOLOGY; PSYCHIATRY; PSYCHOLOGY	PSYCHOLOGY; GERIATRICS & GERONTOLOGY; PSYCHIATRY	KR2AB	ISI000517419400008	31969208	NA	2020-03-18		199	209	NA	NA	NA	SI	NA	NA
J	ALCANTARA-CANABAL L;FERNANDEZ-BAIZAN C;SOLIS-SANCHEZ G;ARIAS JL;MENDEZ M	ALCANTARA-CANABAL, LETICIA; FERNANDEZ-BAIZAN, CRISTINA; SOLIS-SANCHEZ, GONZALO; ARIAS, JORGE L.; MENDEZ, MARTA	IDENTIFICATION OF BEHAVIOURAL AND EMOTIONAL PROBLEMS IN PREMATURE CHILDREN IN THE PRIMARY CARE SETTING	ATENCION PRIMARIA	SPANISH	ARTICLE	PREMATURITY; VERY LOW BIRTH WEIGHT; EMOTIONAL SYMPTOMS; BEHAVIOURAL DISORDER	BORN PRETERM; INTERNALIZING PROBLEMS; PSYCHIATRIC-DISORDERS; PRESCHOOL-AGE; CHILDHOOD; INFANTS; GENDER; ADOLESCENCE; VALIDITY; BIRTH	OBJECTIVE: TO DEMONSTRATE THE USEFULNESS, FOR USE BY THE PRIMARY CARE PEDIATRICIAN, OF THE BASC QUESTIONNAIRE (BEHAVIOR ASSESSMENT SYSTEM FOR CHILDREN) FOR THE EARLY DETECTION OF PSYCHOLOGICAL AND BEHAVIORAL PROBLEMS IN PREMATURE INFANTS. DESIGN: CROSS-SECTIONAL AND DESCRIPTIVE STUDY. SETTING: PRIMARY CARE (HEALTH AREA IV OF THE PRINCIPADO OF ASTURIAS) AND HOSPITAL UNIVERSITARIO CENTRAL DE ASTURI…	[ALCANTARA-CANABAL, LETICIA] CTR SALUD PAULINO PRIETO, AREA SANITARIA 4, OVIEDO, ASTURIAS, SPAIN.; [FERNANDEZ-BAIZAN, CRISTINA; ARIAS, JORGE L.; MENDEZ, MARTA] UNIV OVIEDO, INST NEUROCIENCIAS PRINCIPADO ASTURIAS INEUROPA, DEPT PSICOL, OVIEDO, ASTURIAS, SPAIN.; [SOLIS-SANCHEZ, GONZALO] HOSP UNIV CENT ASTURIAS, NEONATOL, AREA GEST CLIN PEDIAT, OVIEDO, ASTURIAS, SPAIN.	ALCANTARA-CANABAL, L (REPRINT AUTHOR), CTR SALUD PAULINO PRIETO, AREA SANITARIA 4, OVIEDO, ASTURIAS, SPAIN.	LETICIA1546@HOTMAIL.COM	NA	NA	30	0	0	0	0	EDICIONES DOYMA S A	BARCELONA	TRAV DE GRACIA 17-21, 08021 BARCELONA, SPAIN	0212-6567	1578-1275	ATEN PRIM	ATEN. PRIM.	FEB	2020	52	2	NA	10.1016/J.APRIM.2018.11.005	8	PRIMARY HEALTH CARE; MEDICINE, GENERAL & INTERNAL	GENERAL & INTERNAL MEDICINE	KM8FR	ISI000514376500007	30638698	DOAJ GOLD, GREEN PUBLISHED	2020-03-18		104	111	NA	MENDEZ, MARTA/0000-0003-1718-7492; ALCANTARA CANABAL, LETICIA/0000-0002-3813-8860; FERNANDEZ-BAIZAN, CRISTINA/0000-0001-6903-0193; /0000-0003-0983-8654	MENDEZ, MARTA/M-9796-2014	NA	NA	NA
J	MARCONE R;AFFUSO G;BORRONE A	MARCONE, ROBERTO; AFFUSO, GAETANA; BORRONE, ANGELA	PARENTING STYLES AND CHILDREN'S INTERNALIZING-EXTERNALIZING BEHAVIOR: THE MEDIATING ROLE OF BEHAVIORAL REGULATION	CURRENT PSYCHOLOGY	ENGLISH	ARTICLE	PARENTING STYLE; BEHAVIORAL REGULATION; PEER INTERACTION; EXTERNALIZING AND INTERNALIZING PROBLEMS BEHAVIOR; TEACHER'S REPORT	PSYCHOLOGICAL CONTROL; COMMITTED COMPLIANCE; EMOTION REGULATION; SOCIAL COMPETENCE; MIDDLE CHILDHOOD; MATERNAL CONTROL; SELF-REGULATION; SUBSTANCE USE; ADOLESCENTS; CONTEXT	THE GOAL WAS TO EXAMINE THE CONTRIBUTION OF PARENTING STYLE TO EXTERNALIZING/INTERNALIZING PROBLEMS IN CHILDREN AND EARLY-ADOLESCENTS, ON THE HYPOTHESIS THAT PARENTING STYLE WOULD AFFECT EXTERNALIZING AND INTERNALIZING PROBLEMS VIA ITS EFFECTS ON BEHAVIORAL DYSREGULATION. THE PARTICIPANTS WERE PARENTS AND TEACHERS OF 199 CHILDREN (111 F) FROM 6 TO 15 YEARS OLD. A MULTI-INFORMANT STUDY WAS CARRIED…	[MARCONE, ROBERTO; AFFUSO, GAETANA; BORRONE, ANGELA] UNIV CAMPANIA LUIGI VANVITELLI, DEPT PSYCHOL, VIALE ELLITTICO,31, I-81100 CASERTA, ITALY.	MARCONE, R (REPRINT AUTHOR), UNIV CAMPANIA LUIGI VANVITELLI, DEPT PSYCHOL, VIALE ELLITTICO,31, I-81100 CASERTA, ITALY.	ROBERTO.MARCONE@UNICAMPANIA.IT	NA	NA	116	18	20	5	8	SPRINGER	NEW YORK	ONE NEW YORK PLAZA, SUITE 4600, NEW YORK, NY, UNITED STATES	1046-1310	1936-4733	CURR PSYCHOL	CURR. PSYCHOL.	FEB	2020	39	1	NA	10.1007/S12144-017-9757-7	12	PSYCHOLOGY, MULTIDISCIPLINARY	PSYCHOLOGY	KK5IV	ISI000512776300002	29161163	NA	2020-03-18		13	24	NA	MARCONE, ROBERTO/0000-0002-7871-3575; MARCOA, RAQUEL/0000-0002-6741-5230	MARCONE, ROBERTO/C-4442-2016	NA	NA	NA
J	YALCINKAYA-ALKAR O	YALCINKAYA-ALKAR, OZDEN	IS SELF ESTEEM MEDIATING THE RELATIONSHIP BETWEEN COGNITIVE EMOTION REGULATION STRATEGIES AND DEPRESSION?	CURRENT PSYCHOLOGY	ENGLISH	ARTICLE	COGNITIVE EMOTION REGULATION; SELF-ESTEEM; DEPRESSION; MEDIATION	NEGATIVE LIFE EVENTS; REGULATION QUESTIONNAIRE; INDIVIDUAL-DIFFERENCES; COPING STRATEGIES; SYMPTOMS; ANXIETY; ADOLESCENTS	THIS RESERACH INVESTIGATES THE POTENTIAL ROLES OF DIFFERENT TYPES OF COGNITIVE EMOTION REGULATION STRATEGIES (CERS) AND SELF-ESTEEM WITH THE ONE OF THE MOST COMMON PRESENTATIONS OF MENTAL HEALTH PATHOLOGIES, DEPRESSION. TWO HUNDRED SEVENTY FOUR FIRST YEAR UNIVERSITY STUDENTS PARTICIPATED IN THE STUDY. RESULTS INDICATED THAT IN RESPONDING TO THREATENING OR STRESSFUL LIFE SITUATIONS, SELF-BLAME, RU…	[YALCINKAYA-ALKAR, OZDEN] ANKARA YILDIRIM BEYAZIT UNIV, DEPT PSYCHOL, FAC HUMAN & SOCIAL SCI, ESENBOGA YERLESKESI CUBUK, ANKARA, TURKEY.	YALCINKAYA-ALKAR, O (REPRINT AUTHOR), ANKARA YILDIRIM BEYAZIT UNIV, DEPT PSYCHOL, FAC HUMAN & SOCIAL SCI, ESENBOGA YERLESKESI CUBUK, ANKARA, TURKEY.	OZDENALKAR@GMAIL.COM	NA	NA	51	1	1	3	3	SPRINGER	NEW YORK	ONE NEW YORK PLAZA, SUITE 4600, NEW YORK, NY, UNITED STATES	1046-1310	1936-4733	CURR PSYCHOL	CURR. PSYCHOL.	FEB	2020	39	1	NA	10.1007/S12144-017-9755-9	9	PSYCHOLOGY, MULTIDISCIPLINARY	PSYCHOLOGY	KK5IV	ISI000512776300023	NA	NA	2020-03-18		220	228	NA	NA	NA	NA	NA	NA
J	BENITA M;BENISH-WEISMAN M;MATOS L;TORRES C	BENITA, MOTI; BENISH-WEISMAN, MAYA; MATOS, LENNIA; TORRES, CLAUDIO	INTEGRATIVE AND SUPPRESSIVE EMOTION REGULATION DIFFERENTIALLY PREDICT WELL-BEING THROUGH BASIC NEED SATISFACTION AND FRUSTRATION: A TEST OF THREE COUNTRIES	MOTIVATION AND EMOTION	ENGLISH	ARTICLE	INTEGRATIVE EMOTION REGULATION; EMOTIONAL SUPPRESSION; BASIC NEED SATISFACTION AND FRUSTRATION; CROSS CULTURAL RESEARCH	SELF-DETERMINATION THEORY; DETERMINATION THEORY PERSPECTIVE; PSYCHOLOGICAL NEEDS; EXPRESSIVE SUPPRESSION; INDIVIDUAL-DIFFERENCES; CULTURAL-DIFFERENCES; PROSOCIAL BEHAVIOR; CONDITIONAL REGARD; AUTONOMY SUPPORT; ADOLESCENTS	INDIVIDUALS' EMOTION REGULATORY STYLES ARE DIFFERENTIALLY RELATED TO WELL-BEING. DRAWING ON SELF-DETERMINATION THEORY (RYAN AND DECI 2017, SELF-DETERMINATION THEORY: BASIC PSYCHOLOGICAL NEEDS IN MOTIVATION, DEVELOPMENT, AND WELLNESS, GUILFORD PRESS, NEW YORK), RESEARCHERS HAVE RECENTLY EXPLORED THE CONCEPT OF INTEGRATIVE EMOTION REGULATION (IER) AS AN ADAPTIVE EMOTION REGULATION STYLE, CONTRASTIN…	[BENITA, MOTI; BENISH-WEISMAN, MAYA] UNIV HAIFA, DEPT COUNSELING & HUMAN DEV, 199 ABA KHOUSHY AVE, IL-3498838 HAIFA, ISRAEL.; [MATOS, LENNIA] PONTIFICAL CATHOLIC UNIV PERU, SAN MIGUEL, PERU.; [TORRES, CLAUDIO] UNIV BRASILIA, BRASILIA, DF, BRAZIL.	BENITA, M (REPRINT AUTHOR), UNIV HAIFA, DEPT COUNSELING & HUMAN DEV, 199 ABA KHOUSHY AVE, IL-3498838 HAIFA, ISRAEL.	BENITAMOTI@EDU.HAIFA.AC.IL	NA	NA	84	2	2	2	2	SPRINGER/PLENUM PUBLISHERS	NEW YORK	233 SPRING ST, NEW YORK, NY 10013 USA	0146-7239	1573-6644	MOTIV EMOTION	MOTIV. EMOT.	FEB	2020	44	1	NA	10.1007/S11031-019-09781-X	15	PSYCHOLOGY, EXPERIMENTAL; PSYCHOLOGY, SOCIAL	PSYCHOLOGY	KK7WU	ISI000512949600004	NA	NA	2020-03-18		67	81	NA	TORRES, CLAUDIO/0000-0002-3727-7391; BENITA, MOTI/0000-0001-6971-8561	NA	SI	NA	NA
J	ALAMPAY LP;TAN LJTG;TULIAO AP;BARANEK P;OFRENEO MA;LOPEZ GD;FERNANDEZ KG;ROCKMAN P;VILLASANTA A;ANGANGCO T;FREEDMAN ML;CERSWELL L;GUINTU V	ALAMPAY, LIANE PENA; GALVEZ TAN, LOURDES JOY T.; TULIAO, ANTOVER P.; BARANEK, PATRICIA; OFRENEO, MIRA ALEXIS; LOPEZ, GILDA DANS; FERNANDEZ, KARINA GALANG; ROCKMAN, PATRICIA; VILLASANTA, ANGELIQUE; ANGANGCO, TERESITA; FREEDMAN, M. LEE; CERSWELL, LEYSA; GUINTU, VON	A PILOT RANDOMIZED CONTROLLED TRIAL OF A MINDFULNESS PROGRAM FOR FILIPINO CHILDREN	MINDFULNESS	ENGLISH	ARTICLE	MINDFULNESS-BASED COGNITIVE THERAPY; FILIPINO; MINDFULNESS; SCHOOL-BASED; CHILDREN; ADOLESCENTS	COGNITIVE THERAPY; DIFFICULTIES QUESTIONNAIRE; PSYCHIATRIC-DISORDERS; INTERVENTIONS; ADOLESCENTS; PREVENTION; STRENGTHS; YOUTH; DEPRESSION; EFFICACY	OBJECTIVES THIS STUDY EXAMINES THE FEASIBILITY AND ACCEPTABILITY OF A LOCAL ADAPTATION OF A MINDFULNESS-BASED COGNITIVE THERAPY (MBCT) PROGRAM FOR FILIPINO SCHOOL CHILDREN, CALLED KAMALAYAN, THAT WAS FACILITATED BY TRAINED PUBLIC SCHOOL TEACHERS. IT ALSO PRESENTS PRELIMINARY EVIDENCE OF PROGRAM EFFECTS ON THE CHILDREN'S DEPRESSIVE AND ANXIETY SYMPTOMS AND DIFFICULTIES IN EMOTION REGULATION. METHO…	[ALAMPAY, LIANE PENA; GALVEZ TAN, LOURDES JOY T.; OFRENEO, MIRA ALEXIS; LOPEZ, GILDA DANS; FERNANDEZ, KARINA GALANG; VILLASANTA, ANGELIQUE; GUINTU, VON] ATENEO MANILA UNIV, QUEZON CITY, PHILIPPINES.; [TULIAO, ANTOVER P.] TEXAS TECH UNIV, LUBBOCK, TX 79409 USA.; [BARANEK, PATRICIA; ROCKMAN, PATRICIA; ANGANGCO, TERESITA; FREEDMAN, M. LEE; CERSWELL, LEYSA] CTR MINDFULNESS STUDIES, TORONTO, ON, CANAD…	ALAMPAY, LP (REPRINT AUTHOR), ATENEO MANILA UNIV, QUEZON CITY, PHILIPPINES.	LPALAMPAY@ATENEO.EDU	NA	NA	53	1	1	0	0	SPRINGER	DORDRECHT	VAN GODEWIJCKSTRAAT 30, 3311 GZ DORDRECHT, NETHERLANDS	1868-8527	1868-8535	MINDFULNESS	MINDFULNESS	FEB	2020	11	2	NA	10.1007/S12671-019-01124-8	14	PSYCHOLOGY, CLINICAL; PSYCHIATRY	PSYCHOLOGY; PSYCHIATRY	KI7YT	ISI000511570700004	NA	NA	2020-03-18		303	316	NA	TULIAO, ANTOVER/0000-0002-6906-8586	NA	SI	NA	NA
J	KIRA IA;SHUWIEKH H;KUCHARSKA J;AL-HUWAILAH AH;MOUSTAFA A	KIRA, IBRAHIM A.; SHUWIEKH, HANAA; KUCHARSKA, JYSTYNA; AL-HUWAILAH, AMTHAL H.; MOUSTAFA, AHMED	"WILL TO EXIST, LIVE AND SURVIVE" (WTELS): MEASURING ITS ROLE AS MASTER/METAMOTIVATOR AND IN RESISTING OPPRESSION AND RELATED ADVERSITIES	PEACE AND CONFLICT-JOURNAL OF PEACE PSYCHOLOGY	ENGLISH	ARTICLE	WILL TO LIVE; EXISTENTIAL ANXIETIES; ANNIHILATION ANXIETIES; CUMULATIVE TRAUMA; PTG	GENERAL PSYCHOPATHOLOGY FACTOR; ADMINISTERED PTSD SCALE; POSTTRAUMATIC GROWTH; INDIVIDUAL-DIFFERENCES; EMOTION REGULATION; HUMAN AGENCY; SELF; LIFE; METAANALYSIS; RESILIENCE	THE PERSON'S AGENTIC "WILL TO EXIST/LIVE AND SURVIVE" (WTELS) IS OVERLOOKED IN THE LITERATURE. WE PROPOSED A MEASURE AS WELL AS A CONCEPTUAL PREDICTIVE MODEL FOR WTELS. THE CONCEPTUAL MODEL INCLUDED OPPRESSION AND CUMULATIVE LIFE ADVERSITIES AND WTELS AS INDEPENDENT VARIABLES, EXISTENTIAL ANNIHILATION ANXIETIES (EAA), EMOTION REGULATION STRATEGIES, AND SELF-ESTEEM AS MEDIATING VARIABLES AND PSYCH…	[KIRA, IBRAHIM A.] CTR CUMULAT TRAUMA STUDIES, 4906 WOODHURST WAY, STONE MT, GA 30088 USA.; [KIRA, IBRAHIM A.] GEORGIA STATE UNIV, CTR STRESS TRAUMA & RESILIENCY, ATLANTA, GA 30303 USA.; [SHUWIEKH, HANAA] FAYOUM UNIV, FAIYUM, EGYPT.; [KUCHARSKA, JYSTYNA] UNIV WESTMINSTER, DEPT PSYCHOL, LONDON, ENGLAND.; [AL-HUWAILAH, AMTHAL H.] KUWAIT UNIV, SAFAT, KUWAIT.; [MOUSTAFA, AHMED] WESTERN SYDNEY UNIV, M…	KIRA, IA (REPRINT AUTHOR), CTR CUMULAT TRAUMA STUDIES, 4906 WOODHURST WAY, STONE MT, GA 30088 USA.	KIRAAREF@AOL.COM	NA	NA	89	2	2	0	0	AMER PSYCHOLOGICAL ASSOC	WASHINGTON	750 FIRST ST NE, WASHINGTON, DC 20002-4242 USA	1078-1919	1532-7949	PEACE CONFL	PEACE CONFL.	FEB	2020	26	1	NA	10.1037/PAC0000411	15	PSYCHOLOGY, SOCIAL	PSYCHOLOGY	KJ8TJ	ISI000512328300006	NA	NA	2020-03-18		47	61	NA	KIRA, IBRAHIM/0000-0001-8126-0020	NA	NA	NA	NA
J	DEUTZ MHF;GEERAERTS SB;BELSKY J;DEKOVIC M;VAN BAAR AL;PRINZIE P;PATALAY P	DEUTZ, MARIKE H. F.; GEERAERTS, SANNE B.; BELSKY, JAY; DEKOVIC, MAJA; VAN BAAR, ANNELOES L.; PRINZIE, PETER; PATALAY, PRAVEETHA	GENERAL PSYCHOPATHOLOGY AND DYSREGULATION PROFILE IN A LONGITUDINAL COMMUNITY SAMPLE: STABILITY, ANTECEDENTS AND OUTCOMES	CHILD PSYCHIATRY & HUMAN DEVELOPMENT	ENGLISH	ARTICLE	P FACTOR; DYSREGULATION; COMORBIDITY; BIFACTOR MODEL; CHILD BEHAVIOR CHECKLIST	TEMPERAMENT-BASED THEORY; P FACTOR; BIPOLAR DISORDER; EARLY-CHILDHOOD; BIFACTOR MODEL; BEHAVIOR; ADOLESCENCE; CHILDREN; CBCL; ASSOCIATIONS	THE GENERAL FACTOR OF PSYCHOPATHOLOGY (GP, OR P FACTOR) AND THE DYSREGULATION PROFILE (DP) ARE TWO CONCEPTUALLY SIMILAR, BUT INDEPENDENTLY DEVELOPED APPROACHES TO UNDERSTAND PSYCHOPATHOLOGY. GP AND DP MODELS AND THEIR STABILITY, ANTECEDENTS AND OUTCOMES ARE STUDIED IN A LONGITUDINAL SAMPLE OF 1073 CHILDREN (49.8% FEMALE). GP AND DP MODELS WERE ESTIMATED AT AGES 8 AND 14 YEARS USING THE PARENT-REP…	[DEUTZ, MARIKE H. F.; GEERAERTS, SANNE B.; DEKOVIC, MAJA; VAN BAAR, ANNELOES L.] UNIV UTRECHT, DEPT CHILD & ADOLESCENT STUDIES, UTRECHT, NETHERLANDS.; [DEUTZ, MARIKE H. F.; PRINZIE, PETER] ERASMUS UNIV, DEPT PSYCHOL EDUC & CHILD STUDIES, POB 1738, NL-3000 DR ROTTERDAM, NETHERLANDS.; [BELSKY, JAY] UNIV CALIF DAVIS, DAVIS, CA 95616 USA.; [PATALAY, PRAVEETHA] UCL, LONDON, ENGLAND.	DEUTZ, MHF (REPRINT AUTHOR), UNIV UTRECHT, DEPT CHILD & ADOLESCENT STUDIES, UTRECHT, NETHERLANDS.; DEUTZ, MHF (REPRINT AUTHOR), ERASMUS UNIV, DEPT PSYCHOL EDUC & CHILD STUDIES, POB 1738, NL-3000 DR ROTTERDAM, NETHERLANDS.	DEUTZ@ESSB.EUR.NL	DUTCH MINISTRY OF EDUCATION, CULTURE, AND SCIENCE; NETHERLANDS ORGANIZATION FOR SCIENTIFIC RESEARCH (NWO)NETHERLANDS ORGANIZATION FOR SCIENTIFIC RESEARCH (NWO) [024.001.003]	SANNE GEERAERTS IS AFFILIATED WITH THE CONSORTIUM ON INDIVIDUAL DEVELOPMENT (CID), WHICH IS FUNDED THROUGH THE GRAVITATION PROGRAM OF THE DUTCH MINISTRY OF EDUCATION, CULTURE, AND SCIENCE AND THE NETHERLANDS ORGANIZATION FOR SCIENTIFIC RESEARCH (NWO GRANT NUMBER 024.001.003).	55	1	1	1	1	SPRINGER	NEW YORK	ONE NEW YORK PLAZA, SUITE 4600, NEW YORK, NY, UNITED STATES	0009-398X	1573-3327	CHILD PSYCHIAT HUM D	CHILD PSYCHIAT. HUM. DEV.	FEB	2020	51	1	NA	10.1007/S10578-019-00916-2	13	PSYCHOLOGY, DEVELOPMENTAL; PEDIATRICS; PSYCHIATRY	PSYCHOLOGY; PEDIATRICS; PSYCHIATRY	KJ5DN	ISI000512079900012	31359330	NA	2020-03-18		114	126	NA	DEUTZ, MARIKE/0000-0002-8801-7557	NA	NA	NA	NA
J	ZHANG YW;YANG XH;LIU DN;WANG ZH	ZHANG, YUEWEN; YANG, XIAOHUI; LIU, DANNI; WANG, ZHENHONG	CHINESE COLLEGE STUDENTS' PARENTAL ATTACHMENT, PEER ATTACHMENT, AND PROSOCIAL BEHAVIORS: THE MODERATING ROLE OF RESPIRATORY SINUS ARRHYTHMIA	BIOLOGICAL PSYCHOLOGY	ENGLISH	ARTICLE	PROSOCIAL BEHAVIORS; PARENTAL AND PEER ATTACHMENT; BASELINE RSA; COLLEGE STUDENTS	CHILDRENS INTERNALIZING SYMPTOMS; CARDIAC VAGAL CONTROL; DIFFERENTIAL SUSCEPTIBILITY; EMOTION REGULATION; MARITAL CONFLICT; INDIVIDUAL-DIFFERENCES; RELATIONSHIP QUALITY; LATE ADOLESCENCE; POLYVAGAL THEORY; TONE	THE GOAL OF THIS STUDY WAS TO EXAMINE WHETHER THE LINKS BETWEEN CHINESE COLLEGE STUDENTS' PARENTAL ATTACHMENT, PEER ATTACHMENT, AND PROSOCIAL BEHAVIORS WERE MODERATED BY A PHYSIOLOGICAL FACTOR-BASELINE RESPIRATORY SINUS ARRHYTHMIA (RSA). THE SIMPLIFIED VERSION OF THE INVENTORY OF PARENTAL AND PEER ATTACHMENT (IPPA-R) AND THE CHINESE VERSION OF THE PROSOCIAL TENDENCIES MEASURE (PTM-R) WERE ADMINIS…	[ZHANG, YUEWEN; YANG, XIAOHUI; LIU, DANNI; WANG, ZHENHONG] SHAANXI NORMAL UNIV, SHAANXI PROV KEY RES CTR CHILD MENTAL & BEHAV HLT, 199 SOUTH CHANGAN RD, XIAN 710062, PEOPLES R CHINA.	YANG, XH; WANG, ZH (REPRINT AUTHOR), 199 SOUTH CHANGAN RD, XIAN 710062, PEOPLES R CHINA.	YANGXIAOHUI@SNNU.EDU.CN; WANGZHENHONG@SNNU.EDU.CN	NATIONAL NATURAL SCIENCE FOUNDATION GRANT OF CHINANATIONAL NATURAL SCIENCE FOUNDATION OF CHINA [31671152, 31971004]; FUNDAMENTAL RESEARCH FUNDS FOR THE CENTRAL UNIVERSITIESFUNDAMENTAL RESEARCH FUNDS FOR THE CENTRAL UNIVERSITIES [GK201903107]	THIS RESEARCH WAS SUPPORTED BY NATIONAL NATURAL SCIENCE FOUNDATION GRANT OF CHINA (31671152, 31971004) AWARDED TO ZHENHONG WANG AND THE FUNDAMENTAL RESEARCH FUNDS FOR THE CENTRAL UNIVERSITIES (GK201903107) AWARDED TO XIAOHUI YANG.	117	0	0	4	4	ELSEVIER	AMSTERDAM	RADARWEG 29, 1043 NX AMSTERDAM, NETHERLANDS	0301-0511	1873-6246	BIOL PSYCHOL	BIOL. PSYCHOL.	FEB	2020	150	NA	107844	10.1016/J.BIOPSYCHO.2020.107844	11	PSYCHOLOGY, BIOLOGICAL; BEHAVIORAL SCIENCES; PSYCHOLOGY; PSYCHOLOGY, EXPERIMENTAL	PSYCHOLOGY; BEHAVIORAL SCIENCES	KH4OW	ISI000510629500004	31954187	NA	2020-03-18		NA	NA	NA	NA	NA	NA	NA	NA
J	DEANE C;VIJAYAKUMAR N;ALLEN NB;SCHWARTZ O;SIMMONS JG;BOUSMAN CA;PANTELIS C;WHITTLE S	DEANE, CAMILLE; VIJAYAKUMAR, NANDITA; ALLEN, NICHOLAS B.; SCHWARTZ, ORLI; SIMMONS, JULIAN G.; BOUSMAN, CHAD A.; PANTELIS, CHRISTOS; WHITTLE, SARAH	PARENTING X BRAIN DEVELOPMENT INTERACTIONS AS PREDICTORS OF ADOLESCENT DEPRESSIVE SYMPTOMS AND WELL-BEING: DIFFERENTIAL SUSCEPTIBILITY OR DIATHESIS-STRESS?	DEVELOPMENT AND PSYCHOPATHOLOGY	ENGLISH	ARTICLE	BRAIN DEVELOPMENT; DEPRESSION; DIATHESIS-STRESS; DIFFERENTIAL SUSCEPTIBILITY; WELL-BEING	CORTICAL THICKNESS; INDIVIDUAL-DIFFERENCES; HIPPOCAMPAL VOLUME; EMOTION REGULATION; LIFE SATISFACTION; CHILD; SENSITIVITY; CONTEXT; ANXIETY; TEMPERAMENT	IT IS UNCLEAR HOW INDIVIDUAL DIFFERENCES IN PARENTING AND BRAIN DEVELOPMENT INTERACT TO INFLUENCE ADOLESCENT MENTAL HEALTH OUTCOMES. THIS STUDY EXAMINED INTERACTIONS BETWEEN STRUCTURAL BRAIN DEVELOPMENT AND OBSERVED MATERNAL PARENTING BEHAVIOR IN THE PREDICTION OF ADOLESCENT DEPRESSIVE SYMPTOMS AND PSYCHOLOGICAL WELL-BEING. WHETHER FINDINGS SUPPORTED DIATHESIS-STRESS OR DIFFERENTIAL SUSCEPTIBILIT…	[DEANE, CAMILLE; SIMMONS, JULIAN G.; BOUSMAN, CHAD A.; PANTELIS, CHRISTOS; WHITTLE, SARAH] UNIV MELBOURNE, MELBOURNE NEUROPSYCHIAT CTR, DEPT PSYCHIAT, MELBOURNE, VIC, AUSTRALIA.; [DEANE, CAMILLE; SIMMONS, JULIAN G.; BOUSMAN, CHAD A.; PANTELIS, CHRISTOS; WHITTLE, SARAH] MELBOURNE HLTH, MELBOURNE, VIC, AUSTRALIA.; [VIJAYAKUMAR, NANDITA; ALLEN, NICHOLAS B.] UNIV OREGON, DEPT PSYCHOL, EUGENE, OR 9740…	WHITTLE, S (REPRINT AUTHOR), MELBOURNE NEUROPSYCHIAT CTR, DEPT PSYCHIAT, LEVEL 3,ALAN GILBERT BLDG,161 BARRY ST, CARLTON, VIC 3053, AUSTRALIA.	SWHITTLE@UNIMELB.EDU.AU	AUSTRALIAN RESEARCH COUNCILAUSTRALIAN RESEARCH COUNCIL [DP130103551]; NHMRCNATIONAL HEALTH AND MEDICAL RESEARCH COUNCIL OF AUSTRALIA [1007716, 628386, 1105825]	THIS STUDY WAS FUNDED BY THE AUSTRALIAN RESEARCH COUNCIL (DISCOVERY PROJECT ID: DP130103551). SARAH WHITTLE WAS SUPPORTED BY AN NHMRC CAREER DEVELOPMENT FELLOWSHIP (ID: 1007716). CHRISTOS PANTELIS WAS SUPPORTED BY A NHMRC SENIOR PRINCIPAL RESEARCH FELLOWSHIP (628386 AND 1105825).	83	1	1	4	6	CAMBRIDGE UNIV PRESS	NEW YORK	32 AVENUE OF THE AMERICAS, NEW YORK, NY 10013-2473 USA	0954-5794	1469-2198	DEV PSYCHOPATHOL	DEV. PSYCHOPATHOL.	FEB	2020	32	1	PII S0954579418001475	10.1017/S0954579418001475	12	PSYCHOLOGY, DEVELOPMENTAL	PSYCHOLOGY	KG1VA	ISI000509727800011	30712517	NA	2020-03-18		139	150	NA	SIMMONS, JULIAN G./0000-0002-7228-1847; VIJAYAKUMAR, NANDITA/0000-0002-5622-9547; PANTELIS, CHRISTOS/0000-0002-9565-0238	; PANTELIS, CHRISTOS/H-7722-2014	NA	NA	NA
J	CHAPMAN HC;VISSER KF;MITTAL VA;GIBB BE;COLES ME;STRAUSS GP	CHAPMAN, HANNAH C.; VISSER, KATHERINE F.; MITTAL, VIJAY A.; GIBB, BRANDON E.; COLES, MEREDITH E.; STRAUSS, GREGORY P.	EMOTION REGULATION ACROSS THE PSYCHOSIS CONTINUUM	DEVELOPMENT AND PSYCHOPATHOLOGY	ENGLISH	ARTICLE	EMOTION; EMOTION REGULATION; PRODROME; PSYCHOSIS; PSYCHOTIC-LIKE EXPERIENCES	NEGATIVE SYMPTOM SCALE; CLINICAL HIGH-RISK; PSYCHOMETRIC PROPERTIES; INDIVIDUAL-DIFFERENCES; REGULATION THERAPY; SCHIZOPHRENIA; YOUTH; ADOLESCENTS; PRODROME; QUESTIONNAIRE	EMOTION REGULATION DYSFUNCTION IS CHARACTERISTIC OF PSYCHOTIC DISORDERS, BUT LITTLE IS KNOWN ABOUT HOW THE USE OF SPECIFIC TYPES OF EMOTION REGULATION STRATEGIES DIFFERS ACROSS PHASES OF PSYCHOTIC ILLNESS. THIS INFORMATION IS VITAL FOR UNDERSTANDING FACTORS CONTRIBUTING TO PSYCHOSIS VULNERABILITY STATES AND DEVELOPING TARGETED TREATMENTS. THREE STUDIES WERE CONDUCTED TO EXAMINE EMOTION REGULATION…	[CHAPMAN, HANNAH C.; VISSER, KATHERINE F.; STRAUSS, GREGORY P.] UNIV GEORGIA, DEPT PSYCHOL, 125 BALDWIN ST, ATHENS, GA 30602 USA.; [MITTAL, VIJAY A.] NORTHWESTERN UNIV, DEPT PSYCHOL, EVANSTON, IL USA.; [GIBB, BRANDON E.; COLES, MEREDITH E.] SUNY BINGHAMTON, DEPT PSYCHOL, BINGHAMTON, NY USA.	STRAUSS, GP (REPRINT AUTHOR), UNIV GEORGIA, DEPT PSYCHOL, 125 BALDWIN ST, ATHENS, GA 30602 USA.	GSTRAUSS@UGA.EDU	NATIONAL INSTITUTE OF MENTAL HEALTHUNITED STATES DEPARTMENT OF HEALTH & HUMAN SERVICESNATIONAL INSTITUTES OF HEALTH (NIH) - USANIH NATIONAL INSTITUTE OF MENTAL HEALTH (NIMH) [K23-MH092530]; TRANSDISCIPLINARY AREAS OF EXCELLENCE GRANT FROM THE STATE UNIVERSITY OF NEW YORK, BINGHAMTON	THIS WORK WAS SUPPORTED BY THE NATIONAL INSTITUTE OF MENTAL HEALTH, GRANT K23-MH092530, AND THE TRANSDISCIPLINARY AREAS OF EXCELLENCE GRANT FROM THE STATE UNIVERSITY OF NEW YORK, BINGHAMTON.	54	1	1	1	2	CAMBRIDGE UNIV PRESS	NEW YORK	32 AVENUE OF THE AMERICAS, NEW YORK, NY 10013-2473 USA	0954-5794	1469-2198	DEV PSYCHOPATHOL	DEV. PSYCHOPATHOL.	FEB	2020	32	1	PII S0954579418001682	10.1017/S0954579418001682	9	PSYCHOLOGY, DEVELOPMENTAL	PSYCHOLOGY	KG1VA	ISI000509727800018	30739633	NA	2020-03-18		219	227	NA	NA	NA	NA	NA	NA
J	STURGE-APPLE ML;LI Z;MARTIN MJ;JONES-GORDILS HR;DAVIES PT	STURGE-APPLE, MELISSA L.; LI, ZHI; MARTIN, MEREDITH J.; JONES-GORDILS, HANNAH R.; DAVIES, PATRICK T.	MOTHERS' AND FATHERS' SELF-REGULATION CAPACITY, DYSFUNCTIONAL ATTRIBUTIONS AND HOSTILE PARENTING DURING EARLY ADOLESCENCE: A PROCESS-ORIENTED APPROACH	DEVELOPMENT AND PSYCHOPATHOLOGY	ENGLISH	ARTICLE	ADOLESCENCE; ATTRIBUTIONS; FATHERS; PARENTING; SELF-REGULATION	MATERNAL EXECUTIVE FUNCTION; EMOTION REGULATION; HEART-RATE; INDIVIDUAL-DIFFERENCES; INTEGRATED MODEL; WORKING-MEMORY; CONFLICT; DISCIPLINE; REACTIVITY; LINKS	THE PARENT-CHILD RELATIONSHIP UNDERGOES SUBSTANTIAL REORGANIZATION OVER THE TRANSITION TO ADOLESCENCE. NAVIGATING THIS CHANGE IS A CHALLENGE FOR PARENTS BECAUSE TEENS DESIRE MORE BEHAVIORAL AUTONOMY AS WELL AS INPUT IN DECISION-MAKING PROCESSES. ALTHOUGH IT HAS BEEN DEMONSTRATED THAT CHANGES IN PARENTAL SOCIALIZATION APPROACHES FACILITATES ADOLESCENT ADJUSTMENT, VERY LITTLE WORK HAS BEEN DEVOTED …	[STURGE-APPLE, MELISSA L.; LI, ZHI; JONES-GORDILS, HANNAH R.; DAVIES, PATRICK T.] UNIV ROCHESTER, DEPT PSYCHOL, ROCHESTER, NY 14627 USA.; [STURGE-APPLE, MELISSA L.; LI, ZHI] MT HOPE FAMILY CTR, ROCHESTER, NY USA.; [MARTIN, MEREDITH J.] UNIV NEBRASKA, DEPT EDUC PSYCHOL, LINCOLN, NE 68588 USA.	STURGE-APPLE, ML (REPRINT AUTHOR), UNIV ROCHESTER, DEPT PSYCHOL, ROCHESTER, NY 14627 USA.; STURGE-APPLE, ML (REPRINT AUTHOR), UNIV ROCHESTER, MT HOPE FAMILY CTR, ROCHESTER, NY 14627 USA.	MELISSA.STURGE-APPLE@ROCHESTER.EDU	EUNICE KENNEDY SHRIVER NATIONAL INSTITUTE OF CHILD HEALTH AND DEVELOPMENTUNITED STATES DEPARTMENT OF HEALTH & HUMAN SERVICESNATIONAL INSTITUTES OF HEALTH (NIH) - USANIH EUNICE KENNEDY SHRIVER NATIONAL INSTITUTE OF CHILD HEALTH & HUMAN DEVELOPMENT (NICHD) [R01 060789]	THIS STUDY WAS SUPPORTED BY A GRANT FROM THE EUNICE KENNEDY SHRIVER NATIONAL INSTITUTE OF CHILD HEALTH AND DEVELOPMENT AWARDED TO DRS. MELISSA L. STURGE-APPLE AND PATRICK T. DAVIES (R01 060789).	84	0	0	5	6	CAMBRIDGE UNIV PRESS	NEW YORK	32 AVENUE OF THE AMERICAS, NEW YORK, NY 10013-2473 USA	0954-5794	1469-2198	DEV PSYCHOPATHOL	DEV. PSYCHOPATHOL.	FEB	2020	32	1	PII S0954579418001694	10.1017/S0954579418001694	13	PSYCHOLOGY, DEVELOPMENTAL	PSYCHOLOGY	KG1VA	ISI000509727800019	30773151	BRONZE	2020-03-18		229	241	NA	LI, ZHI/0000-0001-5747-7545	NA	NA	NA	NA
J	ETTEKAL I;LADD GW	ETTEKAL, IDEAN; LADD, GARY W.	DEVELOPMENT OF AGGRESSIVE-VICTIMS FROM CHILDHOOD THROUGH ADOLESCENCE: ASSOCIATIONS WITH EMOTION DYSREGULATION, WITHDRAWN BEHAVIORS, MORAL DISENGAGEMENT, PEER REJECTION, AND FRIENDSHIPS	DEVELOPMENT AND PSYCHOPATHOLOGY	ENGLISH	ARTICLE	AGGRESSION; AGGRESSIVE-VICTIMS; BULLYING; EMOTION REGULATION; MORAL DISENGAGEMENT; PEER VICTIMIZATION	LATENT CLASS ANALYSIS; RELATIONAL AGGRESSION; SOCIAL WITHDRAWAL; MIDDLE CHILDHOOD; VICTIMIZATION; SCHOOL; STABILITY; PATTERNS; LINKS; TRAJECTORIES	AT MULTIPLE DEVELOPMENTAL PERIODS SPANNING FROM MIDDLE CHILDHOOD THROUGH ADOLESCENCE, WE INVESTIGATED THE DEVELOPMENT OF AGGRESSIVE-VICTIMS. MULTIPLE-INFORMANT DATA COLLECTED ACROSS FOUR GRADE LEVELS (1, 5, 8, AND 11; N = 482; 50% FEMALES) WAS USED TO PERFORM PERSON-CENTERED ANALYSES INCLUDING LATENT PROFILE AND LATENT TRANSITION ANALYSES IN ORDER TO EXAMINE THE CO-OCCURRING DEVELOPMENT OF MULTIP…	[ETTEKAL, IDEAN] TEXAS A&M UNIV, DEPT EDUC PSYCHOL, 704 HARRINGTON TOWER, COLLEGE STN, TX 77843 USA.; [LADD, GARY W.] ARIZONA STATE UNIV, SANFORD SCH, TEMPE, AZ USA.; [LADD, GARY W.] ARIZONA STATE UNIV, DEPT PSYCHOL, TEMPE, AZ USA.	ETTEKAL, I (REPRINT AUTHOR), TEXAS A&M UNIV, DEPT EDUC PSYCHOL, 704 HARRINGTON TOWER, COLLEGE STN, TX 77843 USA.	IETTEKAL@TAMU.EDU	NATIONAL INSTITUTES OF HEALTHUNITED STATES DEPARTMENT OF HEALTH & HUMAN SERVICESNATIONAL INSTITUTES OF HEALTH (NIH) - USA [RO1MH-49223, R01HD-045906]	THIS INVESTIGATION WAS CONDUCTED AS PART OF THE PATHWAYS PROJECT, A LARGER LONGITUDINAL INVESTIGATION OF CHILDREN'S SOCIAL/PSYCHOLOGICAL/SCHOLASTIC ADJUSTMENT IN SCHOOL CONTEXTS THAT IS SUPPORTED BY THE NATIONAL INSTITUTES OF HEALTH GRANTS RO1MH-49223, RO1MH-49223, AND R01HD-045906 (TO G.W.L.).	82	0	0	3	3	CAMBRIDGE UNIV PRESS	NEW YORK	32 AVENUE OF THE AMERICAS, NEW YORK, NY 10013-2473 USA	0954-5794	1469-2198	DEV PSYCHOPATHOL	DEV. PSYCHOPATHOL.	FEB	2020	32	1	PII S0954579419000063	10.1017/S0954579419000063	21	PSYCHOLOGY, DEVELOPMENTAL	PSYCHOLOGY	KG1VA	ISI000509727800022	30837018	NA	2020-03-18		271	291	NA	ETTEKAL, IDEAN/0000-0003-3306-9330	NA	NA	NA	NA
J	SCHWEIZER S;PARKER J;LEUNG JT;GRIFFIN C;BLAKEMORE SJ	SCHWEIZER, SUSANNE; PARKER, JENNA; LEUNG, JOVITA T.; GRIFFIN, CAIT; BLAKEMORE, SARAH-JAYNE	AGE-RELATED DIFFERENCES IN AFFECTIVE CONTROL AND ITS ASSOCIATION WITH MENTAL HEALTH DIFFICULTIES	DEVELOPMENT AND PSYCHOPATHOLOGY	ENGLISH	ARTICLE	ADOLESCENCE; AFFECTIVE CONTROL; EMOTION REGULATION; EXECUTIVE FUNCTION; MENTAL HEALTH	EMOTION REGULATION; COGNITIVE CONTROL; WORKING-MEMORY; INDIVIDUAL-DIFFERENCES; EXECUTIVE FUNCTIONS; AMYGDALA RESPONSE; ADOLESCENTS; DEPRESSION; DYSREGULATION; QUESTIONNAIRE	DIFFICULTIES IN REGULATING AFFECT ARE CORE CHARACTERISTICS OF A WIDE RANGE OF MENTAL HEALTH CONDITIONS AND ARE ASSOCIATED WITH DEFICITS IN COGNITIVE CONTROL, PARTICULARLY IN AFFECTIVE CONTEXTS, AFFECTIVE CONTROL. THE CURRENT STUDY EXPLORED HOW AFFECTIVE CONTROL RELATES TO MENTAL HEALTH OVER THE COURSE OF ADOLESCENCE. WE DEVELOPED AN AFFECTIVE CONTROL TASK, WHICH WAS ADMINISTERED TO YOUNG ADOLESCE…	[SCHWEIZER, SUSANNE; LEUNG, JOVITA T.; GRIFFIN, CAIT; BLAKEMORE, SARAH-JAYNE] UCL, INST COGNIT NEUROSCI, ALEXANDRA HOUSE,17-19 QUEEN SQ, LONDON WC1N 3AZ, ENGLAND.; [PARKER, JENNA] UNIV CAMBRIDGE, MED RES COUNCIL COGNIT & BRAIN SCI UNIT, CAMBRIDGE, ENGLAND.	SCHWEIZER, S (REPRINT AUTHOR), UCL, INST COGNIT NEUROSCI, ALEXANDRA HOUSE,17-19 QUEEN SQ, LONDON WC1N 3AZ, ENGLAND.	S.SCHWEIZER@UCL.AC.UK	MEDICAL RESEARCH COUNCILMEDICAL RESEARCH COUNCIL UK (MRC) [MC_UU_00005/4, MC_U105579215]; WELLCOME TRUSTWELLCOME TRUST [209127]	NA	87	2	2	0	0	CAMBRIDGE UNIV PRESS	NEW YORK	32 AVENUE OF THE AMERICAS, NEW YORK, NY 10013-2473 USA	0954-5794	1469-2198	DEV PSYCHOPATHOL	DEV. PSYCHOPATHOL.	FEB	2020	32	1	PII S0954579419000099	10.1017/S0954579419000099	13	PSYCHOLOGY, DEVELOPMENTAL	PSYCHOLOGY	KG1VA	ISI000509727800025	30907719	OTHER GOLD, GREEN PUBLISHED	2020-03-18		329	341	NA	NA	NA	NA	NA	NA
J	OTTERPOHL N;STEFFGEN ST;STIENSMEIER-PELSTER J;BRENNING K;SOENENS B	OTTERPOHL, NANTJE; STEFFGEN, SARAH TERESA; STIENSMEIER-PELSTER, JOACHIM; BRENNING, KATRIJN; SOENENS, BART	THE INTERGENERATIONAL CONTINUITY OF PARENTAL CONDITIONAL REGARD AND ITS ROLE IN MOTHERS' AND ADOLESCENTS' CONTINGENT SELF-ESTEEM AND DEPRESSIVE SYMPTOMS	SOCIAL DEVELOPMENT	ENGLISH	ARTICLE	CONTINGENT SELF-ESTEEM; DEPRESSIVE SYMPTOMS; INTERGENERATIONAL CONTINUITY; PARENTAL ACADEMIC CONDITIONAL REGARD	POSITIVE REGARD; PSYCHOLOGICAL CONTROL; EMOTION REGULATION; TRANSMISSION; CHILD; PERFECTIONISM; ACHIEVEMENT; MOTIVATION; PATTERNS; STUDENTS	ALTHOUGH RESEARCH HAS DOCUMENTED THE ADVERSE CONSEQUENCES OF PARENTAL ACADEMIC CONDITIONAL REGARD IN DIFFERENT DEVELOPMENTAL PERIODS, FEW STUDIES HAVE EXAMINED ANTECEDENTS AND, IN PARTICULAR, THE POSSIBILITY OF INTERGENERATIONAL CONTINUITY OF THIS PARENTING DIMENSION. THE CURRENT STUDY AIMED TO IDENTIFY PATTERNS OF INTERGENERATIONAL SIMILARITY IN TWO TYPES OF CONDITIONAL REGARD (I.E., POSITIVE AN…	[OTTERPOHL, NANTJE; STEFFGEN, SARAH TERESA; STIENSMEIER-PELSTER, JOACHIM] JUSTUS LIEBIG UNIV GIESSEN, DEPT PSYCHOL & SPORTS, OTTO BEHAGHEL STR 10F, D-35394 GIESSEN, GERMANY.; [BRENNING, KATRIJN; SOENENS, BART] UNIV GHENT, DEPT DEV PERSONAL & SOCIAL PSYCHOL, GHENT, BELGIUM.	OTTERPOHL, N (REPRINT AUTHOR), JUSTUS LIEBIG UNIV GIESSEN, DEPT PSYCHOL & SPORTS, OTTO BEHAGHEL STR 10F, D-35394 GIESSEN, GERMANY.	NANTJE.OTTERPOHL@PSYCHOL.UNI-GIESSEN.DE	NA	NA	58	0	0	3	3	WILEY	HOBOKEN	111 RIVER ST, HOBOKEN 07030-5774, NJ USA	0961-205X	1467-9507	SOC DEV	SOC. DEV.	FEB	2020	29	1	NA	10.1111/SODE.12391	16	PSYCHOLOGY, DEVELOPMENTAL	PSYCHOLOGY	KG0JX	ISI000509628600009	NA	NA	2020-03-18		143	158	NA	NA	NA	NA	NA	NA
J	ALLEN B;SCHUENGEL C	ALLEN, BRIAN; SCHUENGEL, CARLO	ATTACHMENT DISORDERS DIAGNOSED BY COMMUNITY PRACTITIONERS: A REPLICATION AND EXTENSION	CHILD AND ADOLESCENT MENTAL HEALTH	ENGLISH	ARTICLE	REACTIVE ATTACHMENT DISORDER; DISINHIBITED SOCIAL ENGAGEMENT DISORDER; ATTACHMENT; CLINICAL DECISION-MAKING; PARENT-CHILD RELATIONSHIP	ADOPTED-CHILDREN; BEHAVIOR; CHILDHOOD	BACKGROUND WHILE CONSIDERED A RARE DIAGNOSIS, REACTIVE ATTACHMENT DISORDER (RAD) IS SIMULTANEOUSLY THE SUBJECT OF CONSIDERABLE DEBATE. A RECENT REPORT SUGGESTED THAT RAD IS OVERDIAGNOSED IN COMMUNITY SETTINGS AND THAT CONDUCT PROBLEMS MAY BE USED TO MAKE A DIAGNOSIS OF RAD (WOOLGAR & BALDOCK, CHILD AND ADOLESCENT MENTAL HEALTH, 20, 2015, 34-40). THIS STUDY SEEKS TO REPLICATE AND EXTEND THESE FIND…	[ALLEN, BRIAN] PENN STATE CHILDRENS HOSP, CTR PROTECT CHILDREN, 500 UNIV DR, HERSHEY, PA 17033 USA.; [ALLEN, BRIAN] PENN STATE COLL MED, DEPT PEDIAT, HERSHEY, PA USA.; [ALLEN, BRIAN] PENN STATE COLL MED, DEPT PSYCHIAT, HERSHEY, PA USA.; [SCHUENGEL, CARLO] VRIJE UNIV AMSTERDAM, SECT CLIN CHILD & FAMILY STUDIES, AMSTERDAM, NETHERLANDS.	ALLEN, B (REPRINT AUTHOR), PENN STATE CHILDRENS HOSP, CTR PROTECT CHILDREN, 500 UNIV DR, HERSHEY, PA 17033 USA.	BALLEN1@PENNSTATE-HEALTH.PSU.EDU	NA	NA	40	1	1	1	1	WILEY	HOBOKEN	111 RIVER ST, HOBOKEN 07030-5774, NJ USA	1475-357X	1475-3588	CHILD ADOL MENT H-UK	CHILD ADOLESC. MENT. HEALTH	FEB	2020	25	1	NA	10.1111/CAMH.12338	7	PSYCHOLOGY, CLINICAL; PEDIATRICS; PSYCHIATRY	PSYCHOLOGY; PEDIATRICS; PSYCHIATRY	KC6BA	ISI000507259500002	NA	BRONZE	2020-03-18		4	10	NA	NA	NA	NA	NA	NA
J	BOYES ME;LEITAO S;CLAESSEN M;BADCOCK NA;NAYTON M	BOYES, MARK E.; LEITAO, SUZE; CLAESSEN, MARY; BADCOCK, NICHOLAS A.; NAYTON, MANDY	CORRELATES OF EXTERNALISING AND INTERNALISING PROBLEMS IN CHILDREN WITH DYSLEXIA: AN ANALYSIS OF DATA FROM CLINICAL CASEFILES	AUSTRALIAN PSYCHOLOGIST	ENGLISH	ARTICLE	DYSLEXIA; EXTERNALISING; INTERNALISING; MENTAL HEALTH; READING; SOCIO-ECOLOGICAL	MENTAL-HEALTH; BULLYING VICTIMIZATION; PSYCHIATRIC-DISORDERS; SCHOOL CONNECTEDNESS; SELF-ESTEEM; CHILDHOOD; DIFFICULTIES; ADOLESCENTS; TEENAGERS; LITERACY	OBJECTIVE ADOPTING A SOCIO-ECOLOGICAL PERSPECTIVE, WE USED DATA EXTRACTED FROM CLINICAL CASEFILES TO INVESTIGATE FACTORS ASSOCIATED WITH EXTERNALISING AND INTERNALISING PROBLEMS IN A LARGE, REPRESENTATIVE SAMPLE OF CHILDREN WITH A DIAGNOSIS OF DYSLEXIA. METHOD THIS STUDY IS A SECONDARY ANALYSIS OF DATA COLLECTED BY THE DYSLEXIA-SPELD FOUNDATION IN WESTERN AUSTRALIA. CASEFILES FOR SCHOOL-AGED CHIL…	[BOYES, MARK E.] CURTIN UNIV, FAC HLTH SCI, SCH PSYCHOL, GPO BOX U1987, PERTH, WA 6845, AUSTRALIA.; [LEITAO, SUZE; CLAESSEN, MARY] CURTIN UNIV, FAC HLTH SCI, SCH OCCUPAT THERAPY SOCIAL WORK & SPEECH PATH, PERTH, WA, AUSTRALIA.; [BADCOCK, NICHOLAS A.] MACQUARIE UNIV, DEPT COGNIT SCI, ARC CTR EXCELLENCE COGNIT & ITS DISORDERS, SYDNEY, NSW, AUSTRALIA.; [NAYTON, MANDY] DYSLEXIA SPELD FDN, PERTH, WA, …	BOYES, ME (REPRINT AUTHOR), CURTIN UNIV, FAC HLTH SCI, SCH PSYCHOL, GPO BOX U1987, PERTH, WA 6845, AUSTRALIA.	MARK.BOYES@CURTIN.EDU.AU	NA	NA	55	1	1	13	13	WILEY	HOBOKEN	111 RIVER ST, HOBOKEN 07030-5774, NJ USA	0005-0067	1742-9544	AUST PSYCHOL	AUST. PSYCHOL.	FEB	2020	55	1	NA	10.1111/AP.12409	11	PSYCHOLOGY, MULTIDISCIPLINARY	PSYCHOLOGY	KA8NX	ISI000506060400006	NA	NA	2020-03-18		62	72	NA	BADCOCK, NICHOLAS/0000-0001-6862-4694; BOYES, MARK/0000-0001-5420-8606	BADCOCK, NICHOLAS/O-7227-2015; BOYES, MARK/G-9680-2014	NA	NA	NA
J	BUEHLER C	BUEHLER, CHERYL	FAMILY PROCESSES AND CHILDREN'S AND ADOLESCENTS' WELL-BEING	JOURNAL OF MARRIAGE AND FAMILY	ENGLISH	ARTICLE	ADOLESCENT DEVELOPMENT; CHILD WELL-BEING; DIVERSITY; FAMILY PROCESSES; FAMILY STRENGTHS; RELATIONSHIPS	INTIMATE PARTNER VIOLENCE; DEPRESSIVE SYMPTOM TRAJECTORIES; NATURALLY-OCCURRING DECLINES; EMOTION REGULATION; AFRICAN-AMERICAN; INTERPARENTAL CONFLICT; EFFORTFUL CONTROL; MODERATING ROLE; RELATIONSHIP QUALITY; ANTISOCIAL-BEHAVIOR	THE PRIMARY PURPOSE OF THIS REVIEW WAS TO EXAMINE THEORY AND RESEARCH PUBLISHED DURING THE PAST DECADE THAT FOCUSED ON FAMILY PROCESSES AND CHILDREN'S AND ADOLESCENTS' WELL-BEING. SCHOLARSHIP FOCUSED ON FAMILY PROCESSES AND CHILD AND ADOLESCENT WELL-BEING MADE SIGNIFICANT AND EXCITING ADVANCES DURING THIS DECADE BASED ON SEVERAL KEY ADVANCEMENTS. IN ADDITION TO A BRIEF INTRODUCTION AND A CONCLUSI…	[BUEHLER, CHERYL] UNIV NORTH CAROLINA GREENSBORO, HUMAN DEV & FAMILY STUDIES, GREENSBORO, NC 27412 USA.	BUEHLER, C (REPRINT AUTHOR), UNIV NORTH CAROLINA GREENSBORO, HUMAN DEV & FAMILY STUDIES, GREENSBORO, NC 27412 USA.	CBUEHLER@UNCG.EDU	NA	NA	202	3	3	7	7	WILEY	HOBOKEN	111 RIVER ST, HOBOKEN 07030-5774, NJ USA	0022-2445	1741-3737	J MARRIAGE FAM	J. MARRIAGE FAM.	FEB	2020	82	1	NA	10.1111/JOMF.12637	30	FAMILY STUDIES; SOCIOLOGY	FAMILY STUDIES; SOCIOLOGY	KA1OH	ISI000505567600008	NA	BRONZE	2020-03-18		145	174	NA	NA	NA	NA	NA	NA
J	GUR N;ERAY S;MAKINECIOGLU I;SIGIRLI D;VURAL AP	GUR, NESLISAH; ERAY, SAFAK; MAKINECIOGLU, IBRAHIM; SIGIRLI, DENIZ; VURAL, AYSE PINAR	THE RELATIONSHIP OF PEER BULLYING WITH FAMILIAL EXPRESSED EMOTION AND PSYCHOPATHOLOGY	ANADOLU PSIKIYATRI DERGISI-ANATOLIAN JOURNAL OF PSYCHIATRY	TURKISH	ARTICLE	PEER BULLYING; EXPRESSED EMOTION; PSYCHOPATHOLOGY; ADOLESCENT; FAMILY	BULLY/VICTIM PROBLEMS; SUICIDAL IDEATION; SELF-ESTEEM; VICTIMIZATION; VICTIMS; INVOLVEMENT; ADOLESCENTS; AGGRESSION; DEPRESSION; PREVALENCE	OBJECTIVE: THE AIM OF THIS STUDY WAS TO INVESTIGATE THE PREVALENCE OF PEER BULLYING AMONG THE ADOLESCENTS, DETERMINE THE RISK FACTORS OF PB AND DETERMINE THE RELATIONSHIP BETWEEN PEER BULLYING AND PSYCHIATRIC SYMPTOMS AND EXPRESSED EMOTION. METHODS: THE SAMPLE OF THE STUDY CONSISTED OF 5TH, 6TH 7TH AND 8TH GRADE STUDENTS, AND THE STUDENTS WHO WERE SELECTED WITH SIMPLE RANDOM SAMPLING METHOD WERE …	[GUR, NESLISAH; ERAY, SAFAK; MAKINECIOGLU, IBRAHIM; VURAL, AYSE PINAR] ULUDAG UNIV, TIP FAK, COCUK ERGEN RUH SAGLIGI & HASTALIKLARI ABD, BURSA, TURKEY.; [SIGIRLI, DENIZ] BIYOISTAT ABD, BURSA, TURKEY.	VURAL, AP (REPRINT AUTHOR), ULUDAG UNIV, TIP FAK, COCUK ERGEN RUH SAGLIGI & HASTALIKLARI ABD, GORUKLE, TURKEY.	APVURAL@GMAIL.COM	NA	NA	40	0	0	80	80	CUMHURIYET UNIV TIP FAK PSIKIYATRI ANABILIM DALI	SIVAS	CUMHURIYET UNIV TIP FAK PSIKIYATRI ABD, SIVAS, 58140, TURKEY	1302-6631	NA	ANADOLU PSIKIYATR DE	ANADOLU PSIKIYATR. DERG.	FEB	2020	21	1	NA	10.5455/APD.43917	10	PSYCHIATRY	PSYCHIATRY	JH4FT	ISI000492724900010	NA	NA	2020-03-18		77	86	NA	NA	NA	NA	NA	NA
J	FINLAY-JONES A;BOYES M;PERRY Y;SIROIS F;LEE RH;REES C	FINLAY-JONES, AMY; BOYES, MARK; PERRY, YAEL; SIROIS, FUSCHIA; LEE, RACHAEL; REES, CLARE	ONLINE SELF-COMPASSION TRAINING TO IMPROVE THE WELLBEING OF YOUTH WITH CHRONIC MEDICAL CONDITIONS: PROTOCOL FOR A RANDOMISED CONTROL TRIAL	BMC PUBLIC HEALTH	ENGLISH	ARTICLE	CHRONIC ILLNESS; CHRONIC MEDICAL CONDITIONS; YOUTH; SELF-COMPASSION; ONLINE; DIGITAL HEALTH	CHRONIC HEALTH CONDITIONS; QUALITY-OF-LIFE; PSYCHOLOGICAL DISTRESS; MENTAL-DISORDERS; CHRONIC ILLNESS; EMERGING ADULTHOOD; YOUNG-PEOPLE; ADOLESCENTS; CHILDREN; INTERVENTIONS	BACKGROUND CHRONIC MEDICAL CONDITIONS (CMCS) AFFECT UP TO 35% OF CHILDREN AND ADOLESCENTS. YOUTH WITH CHRONIC MEDICAL CONDITIONS ARE AT AN INCREASED RISK OF PSYCHOLOGICAL DISTRESS AND REDUCED HEALTH-RELATED QUALITY OF LIFE, AND REPORT RATES OF MENTAL ILLNESS UP TO DOUBLE THAT OF THEIR PHYSICALLY HEALTHY PEERS. ACCESSIBLE, EVIDENCE-BASED INTERVENTIONS FOR YOUNG PEOPLE WITH CHRONIC ILLNESS ARE URGE…	[FINLAY-JONES, AMY; PERRY, YAEL] TELETHON KIDS INST, POB 855, PERTH, WA 6872, AUSTRALIA.; [FINLAY-JONES, AMY; BOYES, MARK; LEE, RACHAEL; REES, CLARE] CURTIN UNIV, SCH PSYCHOL, GPO BOX U1987, PERTH, WA 6845, AUSTRALIA.; [FINLAY-JONES, AMY] UNIV WESTERN AUSTRALIA, 35 STIRLING HWY, CRAWLEY, WA 6009, AUSTRALIA.; [SIROIS, FUSCHIA] UNIV SHEFFIELD, DEPT PSYCHOL, 1 VICAR LANE, SHEFFIELD S1 2LT, S YORKSHI…	FINLAY-JONES, A (REPRINT AUTHOR), TELETHON KIDS INST, POB 855, PERTH, WA 6872, AUSTRALIA.; FINLAY-JONES, A (REPRINT AUTHOR), CURTIN UNIV, SCH PSYCHOL, GPO BOX U1987, PERTH, WA 6845, AUSTRALIA.	AMY.FINLAY-JONES@TELETHONKIDS.ORG.AU	AUSTRALIAN ROTARY HEALTH AS PART OF THE MENTAL HEALTH OF YOUNG AUSTRALIANS (0-25 YEARS) PROJECT GRANTS	THIS RESEARCH IS FUNDED BY AUSTRALIAN ROTARY HEALTH AS PART OF THE MENTAL HEALTH OF YOUNG AUSTRALIANS (0-25 YEARS) PROJECT GRANTS AWARDED TO AFJ. AUSTRALIA ROTARY HEALTH HAD NO ROLE IN THE STUDY DESIGN, DATA COLLECTION AND ANALYSIS, OR THE WRITING OF THE MANUSCRIPT.	68	0	0	0	0	BMC	LONDON	CAMPUS, 4 CRINAN ST, LONDON N1 9XW, ENGLAND	NA	1471-2458	BMC PUBLIC HEALTH	BMC PUBLIC HEALTH	JAN 28	2020	20	1	106	10.1186/S12889-020-8226-7	10	PUBLIC, ENVIRONMENTAL & OCCUPATIONAL HEALTH	PUBLIC, ENVIRONMENTAL & OCCUPATIONAL HEALTH	KM1LT	ISI000513881300010	31992269	DOAJ GOLD, GREEN PUBLISHED	2020-03-18		NA	NA	NA	FINLAY-JONES, AMY/0000-0002-1336-4001	FINLAY-JONES, AMY/F-8955-2018	NA	NA	NA
J	GAROFALO C;NEUMANN CS;VELOTTI P	GAROFALO, CARLO; NEUMANN, CRAIG S.; VELOTTI, PATRIZIA	PSYCHOPATHY AND AGGRESSION: THE ROLE OF EMOTION DYSREGULATION	JOURNAL OF INTERPERSONAL VIOLENCE	ENGLISH	ARTICLE; EARLY ACCESS	PSYCHOPATHIC TRAITS; REACTIVE AGGRESSION; PROACTIVE AGGRESSION; EMOTION REGULATION; OFFENDERS	REACTIVE PROACTIVE QUESTIONNAIRE; PSYCHOMETRIC PROPERTIES; DIFFICULTIES; TRAITS; VALIDATION; VALIDITY; SIMILARITIES; ASSOCIATIONS; ADOLESCENCE; EXPERIENCES	THE IMPORTANCE OF PSYCHOPATHY IN THE FORENSIC AND CRIMINAL JUSTICE DOMAINS IS LARGELY DUE TO ITS ROBUST ASSOCIATIONS WITH AGGRESSION AND VIOLENT BEHAVIOR. HENCE, INVESTIGATORS HAVE INCREASINGLY BEEN INTERESTED IN ELUCIDATING POTENTIAL MECHANISMS LINKING PSYCHOPATHY AND AGGRESSION. RECENT RESEARCH HIGHLIGHTED PREVIOUSLY OVERLOOKED ASSOCIATIONS BETWEEN PSYCHOPATHY AND DIFFICULTIES IN EMOTION REGULA…	[GAROFALO, CARLO] TILBURG UNIV, DEPT DEV PSYCHOL, WARANDELAAN 2, NL-5000 LE TILBURG, NETHERLANDS.; [NEUMANN, CRAIG S.] UNIV NORTH TEXAS, DEPT PSYCHOL, CLIN TRAINING, DENTON, TX 76203 USA.; [VELOTTI, PATRIZIA] UNIV GENOA, GENOA, ITALY.	GAROFALO, C (REPRINT AUTHOR), TILBURG UNIV, DEPT DEV PSYCHOL, WARANDELAAN 2, NL-5000 LE TILBURG, NETHERLANDS.	C.GAROFALO@UVT.NL	NA	NA	68	0	0	2	2	SAGE PUBLICATIONS INC	THOUSAND OAKS	2455 TELLER RD, THOUSAND OAKS, CA 91320 USA	0886-2605	1552-6518	J INTERPERS VIOLENCE	J. INTERPERS. VIOLENCE	NA	NA	NA	NA	UNSP 0886260519900946	10.1177/0886260519900946	25	CRIMINOLOGY & PENOLOGY; FAMILY STUDIES; PSYCHOLOGY, APPLIED	CRIMINOLOGY & PENOLOGY; FAMILY STUDIES; PSYCHOLOGY	KG3LK	ISI000509843700001	31984830	OTHER GOLD, GREEN PUBLISHED	2020-03-18		NA	NA	JAN 2020	GAROFALO, CARLO/0000-0003-2306-6961	GAROFALO, CARLO/N-4045-2015	NA	NA	NA
J	NAG HE;NAERLAND T	NAG, HEIDI ELISABETH; NAERLAND, TERJE	AGE-RELATED CHANGES IN BEHAVIOURAL AND EMOTIONAL PROBLEMS IN SMITH-MAGENIS SYNDROME MEASURED WITH THE DEVELOPMENTAL BEHAVIOR CHECKLIST	JOURNAL OF INTELLECTUAL DISABILITIES	ENGLISH	ARTICLE; EARLY ACCESS	SMITH-MAGENIS SYNDROME; RARE DISORDERS; BEHAVIOUR AND EMOTIONAL PROBLEMS; ADAPTED BEHAVIOUR	SOCIAL RESPONSIVENESS SCALE; PSYCHOMETRIC PROPERTIES; MALADAPTIVE BEHAVIOR; AUTISTIC TRAITS; MENTAL-HEALTH; CHILDREN; ADOLESCENTS; VALIDATION; DISTURBANCE; DISORDERS	SMITH-MAGENIS SYNDROME (SMS) IS A GENETIC SYNDROME MOST OFTEN CAUSED BY A DELETION ON CHROMOSOME 17 OR MORE RARELY BY A MUTATION IN THE RETINOIC ACID-INDUCED 1 GENE. THE AIM OF THIS STUDY WAS TO INVESTIGATE THE DEVELOPMENTAL BEHAVIOR CHECKLIST (DBC) PROFILE OF PERSONS WITH SMS AND THE ASSOCIATIONS BETWEEN BEHAVIOURAL AND EMOTIONAL PROBLEMS, AGE, GENDER, ADAPTIVE BEHAVIOUR AND AUTISM SYMPTOMATOLOG…	[NAG, HEIDI ELISABETH] FRAMBU RESOURCE CTR RARE DISORDERS, SANDBAKKVEIEN 18, N-1404 SIGGERUD, NORWAY.; [NAG, HEIDI ELISABETH] UNIV STAVANGER, KJELL ARHOLMSGATE 41, N-4036 STAVANGER, NORWAY.; [NAERLAND, TERJE] OSLO UNIV HOSP, OSLO, NORWAY.; [NAERLAND, TERJE] UNIV OSLO, OSLO, NORWAY.	NAG, HE (REPRINT AUTHOR), FRAMBU RESOURCE CTR RARE DISORDERS, SANDBAKKVEIEN 18, N-1404 SIGGERUD, NORWAY.; NAG, HE (REPRINT AUTHOR), UNIV STAVANGER, KJELL ARHOLMSGATE 41, N-4036 STAVANGER, NORWAY.	HEL@FRAMBU.NO	FRAMBU RESOURCE CENTRE FOR RARE DISORDERS AND NEVSOM, DEPARTMENT OF RARE DISORDERS AND DISABILITIES, OSLO UNIVERSITY HOSPITAL	THE AUTHOR(S) DISCLOSED RECEIPT OF THE FOLLOWING FINANCIAL SUPPORT FOR THE RESEARCH, AUTHORSHIP, AND/OR PUBLICATION OF THIS ARTICLE: THE STUDY WAS FUNDED BY FRAMBU RESOURCE CENTRE FOR RARE DISORDERS AND NEVSOM, DEPARTMENT OF RARE DISORDERS AND DISABILITIES, OSLO UNIVERSITY HOSPITAL.	41	0	0	0	0	SAGE PUBLICATIONS LTD	LONDON	1 OLIVERS YARD, 55 CITY ROAD, LONDON EC1Y 1SP, ENGLAND	1744-6295	1744-6309	J INTELLECT DISABILI	J. INTELLECT. DISABIL.	NA	NA	NA	NA	UNSP 1744629519901056	10.1177/1744629519901056	12	EDUCATION, SPECIAL	EDUCATION & EDUCATIONAL RESEARCH	KG0OT	ISI000509641200001	31984836	OTHER GOLD	2020-03-18		NA	NA	JAN 2020	NA	NA	NA	NA	NA
J	WAID J	WAID, JEFFREY	ESTIMATING THE RELATIONAL WELL-BEING OF SIBLINGS SEPARATED BY OUT-OF-HOME CARE	JOURNAL OF PUBLIC CHILD WELFARE	ENGLISH	ARTICLE; EARLY ACCESS	FOSTER CARE; RESEARCH METHODOLOGY; WELL-BEING	FOSTER-CARE; CHILDHOOD MALTREATMENT; SOCIAL RELATIONSHIPS; PLACEMENT STABILITY; LATENT PROFILE; YOUTH; CHILDREN; HEALTH; RESILIENCE; TRANSITION	THIS STUDY UTILIZED WEB-BASED DATA COLLECTION AND LATENT PROFILE ANALYSIS TO VISUALIZE AND DESCRIBE THE RELATIONAL WELL-BEING OF YOUTH EXPERIENCING FOSTER CARE-RELATED SIBLING SEPARATION. LEGALLY AUTHORIZED REPRESENTATIVES FOR 724 YOUTH IN SEVEN STATES IN THE U.S.A. COMPLETED A BRIEF ELECTRONIC QUESTIONNAIRE ASSESSING YOUTH'S SOCIAL COMPETENCE, EMOTIONAL COMPETENCE, SIBLING WARMTH, AND SIBLING IN…	[WAID, JEFFREY] UNIV MINNESOTA TWIN CITIES, SCH SOCIAL WORK, 1404 GORTNER AVE,105 PETERS HALL, ST PAUL, MN 55108 USA.	WAID, J (REPRINT AUTHOR), UNIV MINNESOTA TWIN CITIES, SCH SOCIAL WORK, 1404 GORTNER AVE,105 PETERS HALL, ST PAUL, MN 55108 USA.	JDWAID@UMN.EDU	SCHOOL OF SOCIAL WORK, COLLEGE OF EDUCATION AND HUMAN DEVELOPMENT, UNIVERSITY OF MINNESOTA - TWIN CITIES; CENTER FOR ADVANCED STUDIES IN CHILD WELFARE; MINNESOTA DEPARTMENT OF HUMAN SERVICES, CHILDREN AND FAMILY SERVICES DIVISION [GRK%129722]	FUNDING FOR THIS RESEARCH WAS PROVIDED BY THE SCHOOL OF SOCIAL WORK, COLLEGE OF EDUCATION AND HUMAN DEVELOPMENT, UNIVERSITY OF MINNESOTA - TWIN CITIES, AND WITH MATCHING FUNDS FROM THE CENTER FOR ADVANCED STUDIES IN CHILD WELFARE AND THE MINNESOTA DEPARTMENT OF HUMAN SERVICES, CHILDREN AND FAMILY SERVICES DIVISION, GRANT #GRK%129722.	54	0	0	1	1	ROUTLEDGE JOURNALS, TAYLOR & FRANCIS LTD	ABINGDON	2-4 PARK SQUARE, MILTON PARK, ABINGDON OX14 4RN, OXON, ENGLAND	1554-8732	1554-8740	J PUBLIC CHILD WELF	J. PUBLIC CHILD WELF.	NA	NA	NA	NA	NA	10.1080/15548732.2020.1717715	19	SOCIAL WORK	SOCIAL WORK	KF5RZ	ISI000509300400001	NA	NA	2020-03-18		NA	NA	JAN 2020	NA	NA	NA	NA	NA
J	KELMANSON IA	KELMANSON, IGOR A.	SLEEP DISTURBANCES AND THEIR ASSOCIATIONS WITH EMOTIONAL/BEHAVIOURAL PROBLEMS IN 5-YEAR-OLD BOYS WITH AUTISM SPECTRUM DISORDERS	EARLY CHILD DEVELOPMENT AND CARE	ENGLISH	ARTICLE	AUTISM SPECTRUM DISORDERS; BEHAVIOUR; EMOTIONS; SLEEP	PERVASIVE DEVELOPMENTAL DISORDERS; CHALLENGING BEHAVIOR; ANXIETY SYMPTOMS; SOCIAL ANXIETY; CHILDREN; ADOLESCENTS; PREVALENCE; DEPRESSION; PATTERNS; IMPACT	SLEEP DISTURBANCES ARE LIKELY TO BE ASSOCIATED WITH EMOTIONAL AND BEHAVIOURAL PROBLEMS IN TYPICALLY AND ATYPICALLY DEVELOPING CHILDREN. THE STUDY WAS AIMED TO EVALUATE SLEEP DISTURBANCES IN CHILDREN WITH AUTISM SPECTRUM DISORDER (ASD) AND THEIR ASSOCIATIONS WITH EMOTIONAL/BEHAVIOURAL PROBLEMS. THE STUDY COMPRISED EIGHTEEN 5-YEAR-OLD BOYS WITH DIAGNOSED ASD. CONTROL GROUP WAS MADE UP OF MATCHED 54…	[KELMANSON, IGOR A.] RAOUL WALLENBERG INT UNIV FAMILY & CHILD, DEPT PSYCHOL, INST SPECIAL EDUC & SPECIAL PSYCHOL, ST PETERSBURG, RUSSIA.; [KELMANSON, IGOR A.] ST PETERSBURG STATE INST PSYCHOL & SOCIAL WORK, DEPT GEN DEV & DIFFERENTIAL PSYCHOL, ST PETERSBURG, RUSSIA.; [KELMANSON, IGOR A.] VA ALMAZOV FED MED RES CTR, INST MED EDUC, DEPT CHILDRENS DIS, ST PETERSBURG, RUSSIA.	KELMANSON, IA (REPRINT AUTHOR), 92 BOLSHAYA OZERNAYA STR, ST PETERSBURG 194356, RUSSIA.	IAKELMANSON@HOTMAIL.COM	NA	NA	77	0	0	3	3	ROUTLEDGE JOURNALS, TAYLOR & FRANCIS LTD	ABINGDON	2-4 PARK SQUARE, MILTON PARK, ABINGDON OX14 4RN, OXON, ENGLAND	0300-4430	1476-8275	EARLY CHILD DEV CARE	EARLY CHILD DEV. CARE	JAN 25	2020	190	2	NA	10.1080/03004430.2018.1464622	16	EDUCATION & EDUCATIONAL RESEARCH; PSYCHOLOGY, DEVELOPMENTAL	EDUCATION & EDUCATIONAL RESEARCH; PSYCHOLOGY	KA9EF	ISI000506103400011	NA	NA	2020-03-18		236	251	NA	NA	NA	NA	NA	NA
J	LOCK J;NICHOLLS D	LOCK, JAMES; NICHOLLS, DASHA	TOWARD A GREATER UNDERSTANDING OF THE WAYS FAMILY-BASED TREATMENT ADDRESSES THE FULL RANGE OF PSYCHOPATHOLOGY OF ADOLESCENT ANOREXIA NERVOSA	FRONTIERS IN PSYCHIATRY	ENGLISH	ARTICLE	FAMILY-BASED TREATMENT; ANXIETY; COGNITIONS; SOCIAL; FAMILY	COGNITIVE REMEDIATION THERAPY; RANDOMIZED CLINICAL-TRIAL; EATING-DISORDERS; EMOTION REGULATION; ANXIETY DISORDERS; SELF-ESTEEM; PERFECTIONISM; DEPRESSION; REMISSION; SATISFACTION	FAMILY-BASED TREATMENT (FBT) FOR ANOREXIA NERVOSA (AN) IS AN EMPIRICALLY SUPPORTED TREATMENT FOR THIS DISORDER. DERIVED FROM SEVERAL DIFFERENT SCHOOLS OF FAMILY THERAPY, IT IS A HIGHLY FOCUSED APPROACH THAT INITIALLY TARGETS WEIGHT RESTORATION UNDER PARENTAL MANAGEMENT AT HOME. HOWEVER, THE VIEW THAT MANUALIZED FBT IS SOLELY A BEHAVIORAL THERAPY DIRECTING PARENTS TO REFEED THEIR CHILDREN AN WITH …	[LOCK, JAMES] STANFORD UNIV, DEPT PSYCHIAT & BEHAV SCI, SCH MED, STANFORD, CA 94305 USA.; [NICHOLLS, DASHA] IMPERIAL COLL LONDON, DEPT BRAIN SCI, DIV PSYCHIAT, LONDON, ENGLAND.	LOCK, J (REPRINT AUTHOR), STANFORD UNIV, DEPT PSYCHIAT & BEHAV SCI, SCH MED, STANFORD, CA 94305 USA.	JIMLOCK@STANFORD.EDU	NA	NA	85	0	0	2	2	FRONTIERS MEDIA SA	LAUSANNE	AVENUE DU TRIBUNAL FEDERAL 34, LAUSANNE, CH-1015, SWITZERLAND	1664-0640	NA	FRONT PSYCHIATRY	FRONT. PSYCHIATRY	JAN 24	2020	10	NA	968	10.3389/FPSYT.2019.00968	8	PSYCHIATRY	PSYCHIATRY	KJ6DX	ISI000512150900001	32038319	DOAJ GOLD, GREEN PUBLISHED	2020-03-18		NA	NA	NA	NA	NA	NA	NA	NA
J	SCHREINER MW;MUELLER BA;KLIMES-DOUGAN B;BEGNEL ED;FIECUS M;HILL D;LIM KO;CULLEN KR	SCHREINER, MELINDA WESTLUND; MUELLER, BRYON A.; KLIMES-DOUGAN, BONNIE; BEGNEL, ERIN D.; FIECUS, MARK; HILL, DAWSON; LIM, KELVIN O.; CULLEN, KATHRYN R.	WHITE MATTER MICROSTRUCTURE IN ADOLESCENTS AND YOUNG ADULTS WITH NON-SUICIDAL SELF-INJURY	FRONTIERS IN PSYCHIATRY	ENGLISH	ARTICLE	NON-SUICIDAL SELF-INJURY; NEUROIMAGING; FRACTIONAL ANISOTROPY; UNCINATE FASCICULUS; CINGULUM; ADOLESCENTS	BRAIN-DEVELOPMENT; UNCINATE FASCICULUS; SUICIDE ATTEMPTS; DISORDERS; PERSONALITY; IMPULSIVITY; DEPRESSION; BEHAVIOR; DYSREGULATION; CONNECTIVITY	BACKGROUND NON-SUICIDAL SELF-INJURY (NSSI) IS A GROWING PUBLIC HEALTH CONCERN THAT COMMONLY BEGINS IN ADOLESCENCE, AND CAN PERSIST INTO YOUNG ADULTHOOD. A PROMISING APPROACH FOR ADVANCING OUR UNDERSTANDING OF NSSI IN YOUTH IS TO EXAMINE WHITE MATTER MICROSTRUCTURE USING DIFFUSION MAGNETIC RESONANCE IMAGING (DMRI). METHOD THE PRESENT STUDY EXAMINED WHOLE-BRAIN GROUP DIFFERENCES IN STRUCTURAL CONNE…	[SCHREINER, MELINDA WESTLUND] UNIV UTAH, SCH MED, DEPT PSYCHIAT, SALT LAKE CITY, UT 84112 USA.; [MUELLER, BRYON A.; HILL, DAWSON; LIM, KELVIN O.; CULLEN, KATHRYN R.] UNIV MINNESOTA, SCH MED, DEPT PSYCHIAT & BEHAV SCI, MINNEAPOLIS, MN 55455 USA.; [KLIMES-DOUGAN, BONNIE; BEGNEL, ERIN D.] UNIV MINNESOTA, COLL LIBERAL ARTS, DEPT PSYCHOL, MINNEAPOLIS, MN 55455 USA.; [FIECUS, MARK] UNIV MINNESOTA, SCH …	SCHREINER, MW (REPRINT AUTHOR), UNIV UTAH, SCH MED, DEPT PSYCHIAT, SALT LAKE CITY, UT 84112 USA.	MINDY.WESTLUND.SCHREINER@UTAH.EDU	NATIONAL INSTITUTE OF MENTAL HEALTHUNITED STATES DEPARTMENT OF HEALTH & HUMAN SERVICESNATIONAL INSTITUTES OF HEALTH (NIH) - USANIH NATIONAL INSTITUTE OF MENTAL HEALTH (NIMH) [1R21MH094558]; UNIVERSITY OF MINNESOTA ACADEMIC HEALTH CENTER FACULTY RESEARCH DEVELOPMENT GRANT PROGRAM [11.12]; NATIONAL INSTITUTE OF BIOMEDICAL IMAGING AND BIOENGINEERINGUNITED STATES DEPARTMENT OF HEALTH & HUMAN SERVICES…	THIS STUDY WAS FUNDED BY THE NATIONAL INSTITUTE OF MENTAL HEALTH GRANT 1R21MH094558 (KC), THE UNIVERSITY OF MINNESOTA ACADEMIC HEALTH CENTER FACULTY RESEARCH DEVELOPMENT GRANT PROGRAM #11.12, THE UNIVERSITY OF MINNESOTA CLINICAL AND TRANSLATIONAL SCIENCE AWARD UL1TR000114, AND THE NATIONAL INSTITUTE OF BIOMEDICAL IMAGING AND BIOENGINEERING P41 EB015894 GRANTED TO THE CENTER FOR MAGNETIC RESONANCE…	55	0	0	0	0	FRONTIERS MEDIA SA	LAUSANNE	AVENUE DU TRIBUNAL FEDERAL 34, LAUSANNE, CH-1015, SWITZERLAND	1664-0640	NA	FRONT PSYCHIATRY	FRONT. PSYCHIATRY	JAN 24	2020	10	NA	1019	10.3389/FPSYT.2019.01019	10	PSYCHIATRY	PSYCHIATRY	KJ6ER	ISI000512152900001	32038337	DOAJ GOLD, GREEN PUBLISHED	2020-03-18		NA	NA	NA	NA	NA	NA	NA	NA
J	EDWARDS H;HIGHAM L	EDWARDS, HOLLY; HIGHAM, LORRAINE	ASD, OCD AND VIOLENCE - A FORENSIC CASE STUDY	JOURNAL OF INTELLECTUAL DISABILITIES AND OFFENDING BEHAVIOUR	ENGLISH	ARTICLE	VIOLENCE; AUTISM; AUTISM SPECTRUM DISORDER; ASPERGER'S SYNDROME; ANXIETY; OBSESSIVE COMPULSIVE DISORDER	AUTISM SPECTRUM DISORDERS; ASPERGERS-DISORDER; ADULTS; ADOLESCENTS; CHILDREN; POPULATION; BEHAVIOR; EMPATHY	PURPOSE THE PURPOSE OF THIS PAPER IS TO ILLUSTRATE THE FORMULATION AND PSYCHOLOGICAL TREATMENT OF A COMPLEX CASE WHEREBY A COMBINATION OF AUTISM SPECTRUM DISORDER (ASD) AND OBSESSIVE COMPULSIVE DISORDER (OCD) HAS RESULTED IN VIOLENT AND AGGRESSIVE BEHAVIOUR. DESIGN/METHODOLOGY/APPROACH THIS PAPER PROVIDES A BRIEF SUMMARY OF LITERATURE IN RELATION TO ASD, OCD AND RISK-OFFENDING BEHAVIOUR FOLLOWED …	[EDWARDS, HOLLY; HIGHAM, LORRAINE] ST ANDREWS HEALTHCARE, BIRMINGHAM, W MIDLANDS, ENGLAND.	EDWARDS, H (REPRINT AUTHOR), ST ANDREWS HEALTHCARE, BIRMINGHAM, W MIDLANDS, ENGLAND.	HVEDWARDS@STANDREW.CO.UK	NA	NA	27	0	0	3	3	EMERALD GROUP PUBLISHING LTD	BINGLEY	HOWARD HOUSE, WAGON LANE, BINGLEY BD16 1WA, W YORKSHIRE, ENGLAND	2050-8824	2050-8832	J INTELL DISABIL OFF	J. INTELLECT. DISABIL. OFFENDING BEHAV.	JAN 24	2020	11	1	NA	10.1108/JIDOB-07-2019-0015	8	CRIMINOLOGY & PENOLOGY	CRIMINOLOGY & PENOLOGY	KN9SQ	ISI000511462400001	NA	NA	2020-03-18		NA	NA	JAN 2020	NA	NA	NA	NA	NA
J	HERD T;KING-CASAS B;KIM-SPOON J	HERD, TORIA; KING-CASAS, BROOKS; KIM-SPOON, JUNGMEEN	DEVELOPMENTAL CHANGES IN EMOTION REGULATION DURING ADOLESCENCE: ASSOCIATIONS WITH SOCIOECONOMIC RISK AND FAMILY EMOTIONAL CONTEXT	JOURNAL OF YOUTH AND ADOLESCENCE	ENGLISH	ARTICLE; EARLY ACCESS	ADOLESCENCE; EMOTION REGULATION; SOCIOECONOMIC RISK; FAMILY EMOTIONAL CONTEXT; LATENT CHANGE SCORE MODELING	SELF-REGULATION; INDIVIDUAL-DIFFERENCES; PSYCHOLOGICAL CONTROL; ECONOMIC HARDSHIP; CHILDHOOD POVERTY; HOUSEHOLD CHAOS; BRAIN-FUNCTION; CHILDREN; STRESS; DYSREGULATION	ALTHOUGH THEORETICAL WORK PROPOSES THAT EMOTION REGULATION DEVELOPMENT EXHIBITS A POSITIVE GROWTH TRAJECTORY ACROSS ADOLESCENCE AS PREFRONTAL BRAIN REGIONS CONTINUE TO MATURE, INDIVIDUAL DIFFERENCES IN DEVELOPMENTAL CHANGES OF EMOTION REGULATION MERIT ELUCIDATION. THE PRESENT STUDY INVESTIGATES LONGITUDINAL LINKS BETWEEN THE FAMILY ENVIRONMENT (I.E., SOCIOECONOMIC RISK AND FAMILY EMOTIONAL CONTEX…	[HERD, TORIA; KING-CASAS, BROOKS; KIM-SPOON, JUNGMEEN] VIRGINIA TECH, DEPT PSYCHOL, BLACKSBURG, VA 24061 USA.; [KING-CASAS, BROOKS] VTC, FRALIN BIOMED RES INST, ROANOKE, VA USA.	HERD, T (REPRINT AUTHOR), VIRGINIA TECH, DEPT PSYCHOL, BLACKSBURG, VA 24061 USA.	TIHERD@VT.EDU	NATIONAL INSTITUTE ON DRUG ABUSEUNITED STATES DEPARTMENT OF HEALTH & HUMAN SERVICESNATIONAL INSTITUTES OF HEALTH (NIH) - USANIH NATIONAL INSTITUTE ON DRUG ABUSE (NIDA) [R01 DA036017]	THIS WORK WAS SUPPORTED BY A GRANT AWARDED TO J.K.S. AND B. K.C. FROM THE NATIONAL INSTITUTE ON DRUG ABUSE (R01 DA036017).	70	0	0	4	4	SPRINGER/PLENUM PUBLISHERS	NEW YORK	233 SPRING ST, NEW YORK, NY 10013 USA	0047-2891	1573-6601	J YOUTH ADOLESCENCE	J. YOUTH ADOLESC.	NA	NA	NA	NA	NA	10.1007/S10964-020-01193-2	13	PSYCHOLOGY, DEVELOPMENTAL	PSYCHOLOGY	KF3RY	ISI000509164900001	31981049	NA	2020-03-18		NA	NA	JAN 2020	NA	NA	NA	NA	NA
J	GILDAWIE KR;HONEYCUTT JA;BRENHOUSE HC	GILDAWIE, KELSEA R.; HONEYCUTT, JENNIFER A.; BRENHOUSE, HEATHER C.	REGION-SPECIFIC EFFECTS OF MATERNAL SEPARATION ON PERINEURONAL NET AND PARVALBUMIN-EXPRESSING INTERNEURON FORMATION IN MALE AND FEMALE RATS	NEUROSCIENCE	ENGLISH	ARTICLE	EARLY LIFE STRESS; PERINEURONAL NETS; PARVALBUMIN; DEVELOPMENT; PREFRONTAL CORTEX; BASOLATERAL AMYGDALA	EARLY-LIFE STRESS; MEDIAL PREFRONTAL CORTEX; EXTRACELLULAR-MATRIX; SEX-DIFFERENCES; COGNITIVE DYSFUNCTION; SENSITIVE PERIODS; OXIDATIVE STRESS; ESTROUS-CYCLE; AMYGDALA; NEURONS	EARLY LIFE EXPERIENCES PLAY A VITAL ROLE IN CONTRIBUTING TO HEALTHY BRAIN DEVELOPMENT. ADVERSE EXPERIENCES HAVE A LASTING IMPACT ON THE PREFRONTAL CORTEX (PFC) AND BASOLATERAL AMYGDALA (BLA), BRAIN REGIONS ASSOCIATED WITH EMOTION REGULATION. EARLY LIFE ADVERSITY VIA MATERNAL SEPARATION (MS) HAS SEX-SPECIFIC EFFECTS ON EXPRESSION OF PARVALBUMIN (PV), WHICH IS EXPRESSED IN FAST-SPIKING GABAERGIC IN…	[GILDAWIE, KELSEA R.; HONEYCUTT, JENNIFER A.; BRENHOUSE, HEATHER C.] NORTHEASTERN UNIV, DEPT PSYCHOL, DEV NEUROPSYCHOBIOL LAB, BOSTON, MA 02115 USA.	BRENHOUSE, HC (REPRINT AUTHOR), NORTHEASTERN UNIV, DEPT PSYCHOL, 360 HUNTINGTON AVE,NI 125, BOSTON, MA 02115 USA.	H.BRENHOUSE@NEU.EDU	NORTHEASTERN UNIVERSITY GRADUATE THESIS/DISSERTATION RESEARCH GRANT	THIS WORK WAS SUPPORTED BY THE NORTHEASTERN UNIVERSITY GRADUATE THESIS/DISSERTATION RESEARCH GRANT (AWARDED TO KRG).	85	0	0	0	0	PERGAMON-ELSEVIER SCIENCE LTD	OXFORD	THE BOULEVARD, LANGFORD LANE, KIDLINGTON, OXFORD OX5 1GB, ENGLAND	0306-4522	1873-7544	NEUROSCIENCE	NEUROSCIENCE	JAN 21	2020	428	NA	NA	10.1016/J.NEUROSCIENCE.2019.12.010	15	NEUROSCIENCES	NEUROSCIENCES & NEUROLOGY	KK6ZP	ISI000512888300004	31887358	NA	2020-03-18		23	37	NA	GILDAWIE, KELSEA/0000-0003-3324-141X	NA	NA	NA	NA
J	MARTINEZ-MONTEAGUDO MC;DELGADO B;GARCIA-FERNANDEZ JM;RUIZ-ESTEBAN C	CARMEN MARTINEZ-MONTEAGUDO, MARIA; DELGADO, BEATRIZ; MANUEL GARCIA-FERNANDEZ, JOSE; RUIZ-ESTEBAN, CECILIA	CYBERBULLYING IN THE UNIVERSITY SETTING. RELATIONSHIP WITH EMOTIONAL PROBLEMS AND ADAPTATION TO THE UNIVERSITY	FRONTIERS IN PSYCHOLOGY	ENGLISH	ARTICLE	CYBERBULLYING; ANXIETY; DEPRESSION; STRESS; ADAPTATION TO UNIVERSITY	SELF-ESTEEM; SOCIAL SUPPORT; VICTIMIZATION; STRESS; DEPRESSION; ANXIETY; ADJUSTMENT; STUDENTS; PERCEPTIONS; PREVALENCE	LITTLE SCIENTIFIC ATTENTION HAS BEEN PAID TO THE PROBLEM OF CYBERBULLYING IN THE UNIVERSITY ENVIRONMENT, COMPARED TO SIMILAR STUDIES CONDUCTED ON ADOLESCENTS. THIS STUDY ATTEMPTS TO ANALYZE THE PREDICTIVE CAPACITY OF CERTAIN EMOTIONAL PROBLEMS (ANXIETY, DEPRESSION, AND STRESS) AND UNIVERSITY ADAPTATION WITH RESPECT TO CYBERBULLYING IN VICTIMS AND AGGRESSORS. THE EUROPEAN CYBERBULLYING INTERVENTIO…	[CARMEN MARTINEZ-MONTEAGUDO, MARIA; DELGADO, BEATRIZ; MANUEL GARCIA-FERNANDEZ, JOSE] UNIV ALICANTE, FAC EDUC, DEPT DEV PSYCHOL & DIDACT, ALICANTE, SPAIN.; [RUIZ-ESTEBAN, CECILIA] UNIV MURCIA, FAC PSYCHOL, DEPT DEV & EDUC PSYCHOL, MURCIA, SPAIN.	MARTINEZ-MONTEAGUDO, MC (REPRINT AUTHOR), UNIV ALICANTE, FAC EDUC, DEPT DEV PSYCHOL & DIDACT, ALICANTE, SPAIN.	MARICARMEN.MARTINEZ@UA.ES	NA	NA	63	0	0	2	2	FRONTIERS MEDIA SA	LAUSANNE	AVENUE DU TRIBUNAL FEDERAL 34, LAUSANNE, CH-1015, SWITZERLAND	1664-1078	NA	FRONT PSYCHOL	FRONT. PSYCHOL.	JAN 21	2020	10	NA	3074	10.3389/FPSYG.2019.03074	9	PSYCHOLOGY, MULTIDISCIPLINARY	PSYCHOLOGY	KH8PJ	ISI000510912400001	32038420	DOAJ GOLD, GREEN PUBLISHED	2020-03-18		NA	NA	NA	RUIZ ESTEBAN, CECILIA/0000-0002-5836-331X	RUIZ ESTEBAN, CECILIA/H-8153-2012	NA	NA	NA
J	LIN HY;NI HC;TSENG WYI;GAU SSF	LIN, HSIANG-YUAN; NI, HSING-CHANG; TSENG, WEN-YIH ISAAC; GAU, SUSAN SHUR-FEN	CHARACTERIZING INTRINSIC FUNCTIONAL CONNECTIVITY IN RELATION TO IMPAIRED SELF-REGULATION IN INTELLECTUALLY ABLE MALE YOUTH WITH AUTISM SPECTRUM DISORDER	AUTISM	ENGLISH	ARTICLE; EARLY ACCESS	AUTISM SPECTRUM DISORDER; CHILD BEHAVIOR CHECKLIST; CONNECTIVITY; CONNECTOME-WIDE ASSOCIATION STUDY; DYSREGULATION; RESTING-STATE FMRI	CHILD-BEHAVIOR CHECKLIST; EMOTION REGULATION; NORMATIVE DEVELOPMENT; PREFRONTAL CORTEX; MOTION CORRECTION; NEURAL SYSTEMS; BRAIN; ADOLESCENTS; ATTENTION; ROBUST	WHILE A CONSIDERABLE NUMBER OF YOUTH WITH AUTISM SPECTRUM DISORDER EXHIBIT IMPAIRED SELF-REGULATION (DYSREGULATION), LITTLE IS KNOWN ABOUT THE NEURAL CORRELATES OF DYSREGULATION IN AUTISM SPECTRUM DISORDER. IN A SAMPLE OF INTELLECTUALLY ABLE BOYS WITH AUTISM SPECTRUM DISORDER (FURTHER CATEGORIZED AS THOSE WITH AND WITHOUT DYSREGULATION) AND TYPICALLY DEVELOPING BOYS (AGED 7-17 YEARS), WE CONDUCTE…	[LIN, HSIANG-YUAN; GAU, SUSAN SHUR-FEN] NATL TAIWAN UNIV HOSP, TAIPEI, TAIWAN.; [LIN, HSIANG-YUAN; NI, HSING-CHANG; TSENG, WEN-YIH ISAAC; GAU, SUSAN SHUR-FEN] NATL TAIWAN UNIV, TAIPEI, TAIWAN.; [NI, HSING-CHANG] CHANG GUNG MEM HOSP, LINKOU, TAIWAN.	GAU, SSF (REPRINT AUTHOR), NATL TAIWAN UNIV HOSP, DEPT PSYCHIAT, 7 CHUNG SHAN SOUTH RD, TAIPEI 10002, TAIWAN.	GAUSHUFE@NTU.EDU.TW	NATIONAL SCIENCE COUNCILNATIONAL SCIENCE COUNCIL OF TAIWAN [NSC97-3112-B-002-009, NSC98-3112-B-002-004, NSC 99-2627-B-002-015, NSC 100-2627-B-002-014, NSC 1012627-B-002-002, NSC 101-2314-B-002-136-MY3]; NATIONAL TAIWAN UNIVERSITY HOSPITALNATIONAL TAIWAN UNIVERSITY [NTUH101-S1910]; NATIONAL HEALTH RESEARCH INSTITUTES, TAIWANNATIONAL HEALTH RESEARCH INSTITUTES - TAIWAN [NHRI-EX104-10404PI, NHRIEX10…	THE AUTHOR(S) DISCLOSED RECEIPT OF THE FOLLOWING FINANCIAL SUPPORT FOR THE RESEARCH, AUTHORSHIP, AND/OR PUBLICATION OF THIS ARTICLE: THIS WORK WAS SUPPORTED BY GRANTS FROM NATIONAL SCIENCE COUNCIL (NSC97-3112-B-002-009; NSC98-3112-B-002-004; NSC 99-2627-B-002-015; NSC 100-2627-B-002-014; NSC 1012627-B-002-002; NSC 101-2314-B-002-136-MY3), NATIONAL TAIWAN UNIVERSITY HOSPITAL (NTUH101-S1910), AND N…	64	0	0	4	4	SAGE PUBLICATIONS LTD	LONDON	1 OLIVERS YARD, 55 CITY ROAD, LONDON EC1Y 1SP, ENGLAND	1362-3613	1461-7005	AUTISM	AUTISM	NA	NA	NA	NA	UNSP 1362361319888104	10.1177/1362361319888104	16	PSYCHOLOGY, DEVELOPMENTAL	PSYCHOLOGY	KE8IA	ISI000508791800001	31958997	NA	2020-03-18		NA	NA	JAN 2020	LIN, HSIANG-YUAN/0000-0001-9519-209X; GAU, SUSAN SHUR-FEN/0000-0002-2718-8221	; GAU, SUSAN SHUR-FEN/P-4726-2017	NA	NA	NA
J	LINKE JO;STAVISH C;ADLEMAN NE;SARLLS J;TOWBIN KE;LEIBENLUFT E;BROTMAN MA	LINKE, JULIA O.; STAVISH, CAITLIN; ADLEMAN, NANCY E.; SARLLS, JOELLE; TOWBIN, KENNETH E.; LEIBENLUFT, ELLEN; BROTMAN, MELISSA A.	WHITE MATTER MICROSTRUCTURE IN YOUTH WITH AND AT RISK FOR BIPOLAR DISORDER	BIPOLAR DISORDERS	ENGLISH	ARTICLE; EARLY ACCESS	AGE; ANXIETY; BIPOLAR DISORDER; DTI; EMOTION REGULATION; FIRST-DEGREE RELATIVES; IRRITABILITY; TBSS	EMOTION REGULATION; 1ST-DEGREE RELATIVES; FAMILIAL RISK; RATING-SCALE; DIFFUSION; AGE; INDIVIDUALS; MANIA; DYSREGULATION; IRRITABILITY	OBJECTIVES BIPOLAR DISORDER (BD) AND FAMILIAL RISK FOR BD HAVE BEEN ASSOCIATED WITH ABERRANT WHITE MATTER (WM) MICROSTRUCTURE IN THE CORPUS CALLOSUM AND FRONTO-LIMBIC PATHWAYS. THESE ABNORMALITIES MIGHT CONSTITUTE TRAIT OR STATE MARKER AND HAVE BEEN SUGGESTED TO RESULT FROM ABERRANT MATURATION AND TO RELATE TO DIFFICULTIES IN EMOTION REGULATION. METHODS TO DETERMINE WHETHER WM ALTERATIONS REPRESE…	[LINKE, JULIA O.; STAVISH, CAITLIN; TOWBIN, KENNETH E.; LEIBENLUFT, ELLEN; BROTMAN, MELISSA A.] NIMH, EMOT & DEV BRANCH, NIH, BETHESDA, MD 20892 USA.; [ADLEMAN, NANCY E.] CATHOLIC UNIV AMER, DEPT PSYCHOL, WASHINGTON, DC 20064 USA.; [SARLLS, JOELLE] NINDS, NIH MRI RES FACIL, NIH, BLDG 36,RM 4D04, BETHESDA, MD 20892 USA.	LINKE, JO (REPRINT AUTHOR), 2670,BLDG 15K, BETHESDA, MD 20892 USA.	LINKEJO@NIH.GOV	NIMHUNITED STATES DEPARTMENT OF HEALTH & HUMAN SERVICESNATIONAL INSTITUTES OF HEALTH (NIH) - USANIH NATIONAL INSTITUTE OF MENTAL HEALTH (NIMH) [ZIA: MH002778-18]	THIS WORK WAS SUPPORTED BY THE INTRAMURAL RESEARCH PROGRAM OF THE NIMH (ZIA: MH002778-18).	53	0	0	1	1	WILEY	HOBOKEN	111 RIVER ST, HOBOKEN 07030-5774, NJ USA	1398-5647	1399-5618	BIPOLAR DISORD	BIPOLAR DISORD.	NA	NA	NA	NA	NA	10.1111/BDI.12885	11	CLINICAL NEUROLOGY; NEUROSCIENCES; PSYCHIATRY	NEUROSCIENCES & NEUROLOGY; PSYCHIATRY	KE6BR	ISI000508639900001	31883419	OTHER GOLD	2020-03-18		NA	NA	JAN 2020	NA	NA	NA	NA	NA
J	LOEB EL;KANSKY J;NARR RK;FOWLER C;ALLEN JP	LOEB, EMILY L.; KANSKY, JESSICA; NARR, RACHEL K.; FOWLER, CAROLINE; ALLEN, JOSEPH P.	ROMANTIC RELATIONSHIP CHURN IN EARLY ADOLESCENCE PREDICTS HOSTILITY, ABUSE, AND AVOIDANCE IN RELATIONSHIPS INTO EARLY ADULTHOOD	JOURNAL OF EARLY ADOLESCENCE	ENGLISH	ARTICLE; EARLY ACCESS	ROMANTIC INVOLVEMENT; HOSTILITY; ABUSE; AVOIDANCE; OBSERVATIONAL CODING	SELF-FULFILLING PROPHECY; ATTACHMENT REPRESENTATIONS; COMMUNICATION PATTERNS; REJECTION SENSITIVITY; DEPRESSIVE SYMPTOMS; EMOTION REGULATION; MIDDLE CHILDHOOD; SOCIAL SKILLS; ASSOCIATIONS; FRIENDSHIP	THIS STUDY EXAMINED EARLY ADOLESCENT ROMANTIC "CHURNING," DEFINED HERE AS HAVING A LARGE NUMBER OF BOYFRIENDS/GIRLFRIENDS BY AGE 13, AS A PROBLEMATIC MARKER LIKELY TO PREDICT HOSTILITY, ABUSE, AND AVOIDANCE DURING CONFLICT IN LATER RELATIONSHIPS. A SAMPLE OF 184 ADOLESCENTS WAS FOLLOWED THROUGH AGE 24 TO ASSESS PREDICTIONS OF HOSTILITY, ABUSE, AND AVOIDANCE DURING CONFLICT FROM EARLY ROMANTIC CHU…	[LOEB, EMILY L.; NARR, RACHEL K.; FOWLER, CAROLINE; ALLEN, JOSEPH P.] UNIV VIRGINIA, CHARLOTTESVILLE, VA USA.; [KANSKY, JESSICA] UNIV VIRGINIA, CLIN PSYCHOL, CHARLOTTESVILLE, VA USA.	LOEB, EL (REPRINT AUTHOR), UNIV VIRGINIA, DEPT PSYCHOL, POB 400400, CHARLOTTESVILLE, VA 22904 USA.	EL9HC@VIRGINIA.EDU	EUNICE KENNEDY SHRIVER NATIONAL INSTITUTE OF CHILD HEALTH & HUMAN DEVELOPMENTUNITED STATES DEPARTMENT OF HEALTH & HUMAN SERVICESNATIONAL INSTITUTES OF HEALTH (NIH) - USANIH EUNICE KENNEDY SHRIVER NATIONAL INSTITUTE OF CHILD HEALTH & HUMAN DEVELOPMENT (NICHD); NATIONAL INSTITUTE OF MENTAL HEALTHUNITED STATES DEPARTMENT OF HEALTH & HUMAN SERVICESNATIONAL INSTITUTES OF HEALTH (NIH) - USANIH NATIONAL…	THE AUTHOR(S) DISCLOSED RECEIPT OF THE FOLLOWING FINANCIAL SUPPORT FOR THE RESEARCH, AUTHORSHIP, AND/OR PUBLICATION OF THIS ARTICLE: RESEARCH REPORTED IN THIS PUBLICATION WAS SUPPORTED BY THE EUNICE KENNEDY SHRIVER NATIONAL INSTITUTE OF CHILD HEALTH & HUMAN DEVELOPMENT AND THE NATIONAL INSTITUTE OF MENTAL HEALTH (AWARD NOS. R01HD058305 AND R01-MH58066). THE CONTENT IS SOLELY THE RESPONSIBILITY OF…	78	0	0	0	0	SAGE PUBLICATIONS INC	THOUSAND OAKS	2455 TELLER RD, THOUSAND OAKS, CA 91320 USA	0272-4316	1552-5449	J EARLY ADOLESCENCE	J. EARLY ADOLESC.	NA	NA	NA	NA	0272431619899477	10.1177/0272431619899477	31	FAMILY STUDIES; PSYCHOLOGY, DEVELOPMENTAL	FAMILY STUDIES; PSYCHOLOGY	KF5ZB	ISI000509318900001	NA	NA	2020-03-18		NA	NA	JAN 2020	NA	NA	NA	NA	NA
J	NAVEED S;WAQAS A;SHAH Z;AHMAD W;WASIM M;RASHEED J;AFZAAL T	NAVEED, SADIQ; WAQAS, AHMED; SHAH, ZARNAIN; AHMAD, WAQAS; WASIM, MUHAMMAD; RASHEED, JAWARIA; AFZAAL, TAYYABA	TRENDS IN BULLYING AND EMOTIONAL AND BEHAVIORAL DIFFICULTIES AMONG PAKISTANI SCHOOLCHILDREN: A CROSS-SECTIONAL SURVEY OF SEVEN CITIES	FRONTIERS IN PSYCHIATRY	ENGLISH	ARTICLE	BULLYING; PERPETRATION; VICTIMIZATION; PAKISTAN; CHILDREN; BEHAVIORAL PROBLEMS; EMOTIONAL PROBLEMS	SCHOOL-CHILDREN; VICTIMIZATION; PREVALENCE; ASSOCIATION; YOUTH; PERPETRATION; METAANALYSIS; ADOLESCENTS; SUICIDALITY; STRENGTHS	BACKGROUND: BULLYING AND PEER VICTIMIZATION AMONG ADOLESCENTS ARE GROWING PUBLIC HEALTH CONCERNS THAT AFFECT VICTIMS' EMOTIONAL WELL-BEING, AND THEIR SOCIAL AND ACADEMIC FUNCTIONING. DESPITE CONCERNS ABOUT THIS PUBLIC HEALTH EPIDEMIC IN LOW- AND MIDDLE-INCOME COUNTRIES, MOST PREVALENCE, POLICY AND INTERVENTION STUDIES HAVE BEEN CONDUCTED IN DEVELOPED COUNTRIES AND ECONOMIES. METHODS: THIS CROSS-S…	[NAVEED, SADIQ] UNIV KANSAS, MED CTR, DEPT PSYCHIAT & BEHAV SCI, KANSAS CITY, KS 66103 USA.; [WAQAS, AHMED] CMH LAHORE MED COLL & INST, DEPT PSYCHIAT, LAHORE CANTT, PAKISTAN.; [WAQAS, AHMED] HUMAN DEV RES FDN, MATERNAL & CHILD MENTAL HLTH, RAWALPINDI, PAKISTAN.; [SHAH, ZARNAIN] AGA KHAN UNIV, DEPT CRIT CARE, KARACHI, PAKISTAN.; [AHMAD, WAQAS] PUNJAB MED UNIV, DEPT INTERNAL MED, FAISALABAD, PAKIST…	WAQAS, A (REPRINT AUTHOR), CMH LAHORE MED COLL & INST, DEPT PSYCHIAT, LAHORE CANTT, PAKISTAN.; WAQAS, A (REPRINT AUTHOR), HUMAN DEV RES FDN, MATERNAL & CHILD MENTAL HLTH, RAWALPINDI, PAKISTAN.	AHMEDWAQAS1990@HOTMAIL.COM	NA	NA	48	0	0	1	1	FRONTIERS MEDIA SA	LAUSANNE	AVENUE DU TRIBUNAL FEDERAL 34, LAUSANNE, CH-1015, SWITZERLAND	1664-0640	NA	FRONT PSYCHIATRY	FRONT. PSYCHIATRY	JAN 17	2020	10	NA	976	10.3389/FPSYT.2019.00976	10	PSYCHIATRY	PSYCHIATRY	KH5UP	ISI000510716100001	32009998	DOAJ GOLD, GREEN PUBLISHED	2020-03-18		NA	NA	NA	NA	NA	NA	NA	NA
J	GAMWELL KL;ROBERTS CM;ESPELETA HC;BAUDINO MN;HOMMEL KA;GRUNOW JE;JACOBS NJ;GILLASPY SR;MULLINS LL;CHANEY JM	GAMWELL, KAITLYN L.; ROBERTS, CAROLINE M.; ESPELETA, HANNAH C.; BAUDINO, MARISSA N.; HOMMEL, KEVIN A.; GRUNOW, JOHN E.; JACOBS, NOEL J.; GILLASPY, STEPHEN R.; MULLINS, LARRY L.; CHANEY, JOHN M.	PERCEIVED STIGMA, ILLNESS UNCERTAINTY, AND DEPRESSIVE SYMPTOMS IN YOUTH WITH INFLAMMATORY BOWEL DISEASE: THE MODERATING EFFECT OF MINDFULNESS	PSYCHOLOGY HEALTH & MEDICINE	ENGLISH	ARTICLE; EARLY ACCESS	ILLNESS STIGMA; ILLNESS UNCERTAINTY; DEPRESSION; PEDIATRIC IBD; TRAIT MINDFULNESS	QUALITY-OF-LIFE; PSYCHOSOCIAL ISSUES; COMMITMENT THERAPY; ADOLESCENTS; PARENT; ACCEPTANCE; ADJUSTMENT; INTERVENTIONS; VALIDATION; APPRAISAL	PERCEIVED ILLNESS STIGMA IS ASSOCIATED WITH INCREASED DEPRESSIVE SYMPTOMS IN YOUTH WITH INFLAMMATORY BOWEL DISEASE (IBD), BUT THE MECHANISMS BY WHICH STIGMA INFLUENCES EMOTIONAL ADJUSTMENT REMAIN UNCLEAR. IT IS POSSIBLE THAT YOUTH WITH IBD WHO ARE MORE PRESENT-FOCUSED AND BETTER ABLE TO COME TO TERMS WITH ASPECTS OF THEIR DISEASE THAT ARE LESS CONTROLLABLE (I.E. ARE MINDFUL) MAY DEVELOP MORE ADAP…	[GAMWELL, KAITLYN L.; ROBERTS, CAROLINE M.; ESPELETA, HANNAH C.; BAUDINO, MARISSA N.; MULLINS, LARRY L.; CHANEY, JOHN M.] OKLAHOMA STATE UNIV, DEPT PSYCHOL, NORTH MURRAY 116, STILLWATER, OK 74078 USA.; [HOMMEL, KEVIN A.] CINCINNATI CHILDRENS HOSP MED CTR, DEPT PEDIAT, CINCINNATI, OH 45229 USA.; [GRUNOW, JOHN E.; JACOBS, NOEL J.; GILLASPY, STEPHEN R.] UNIV OKLAHOMA, HLTH SCI CTR, DEPT PEDIAT, OKLA…	GAMWELL, KL (REPRINT AUTHOR), OKLAHOMA STATE UNIV, DEPT PSYCHOL, NORTH MURRAY 116, STILLWATER, OK 74078 USA.	KATE.GAMWELL@OKSTATE.EDU	NA	NA	43	0	0	5	5	ROUTLEDGE JOURNALS, TAYLOR & FRANCIS LTD	ABINGDON	2-4 PARK SQUARE, MILTON PARK, ABINGDON OX14 4RN, OXON, ENGLAND	1354-8506	1465-3966	PSYCHOL HEALTH MED	PSYCHOL. HEALTH MED.	NA	NA	NA	NA	NA	10.1080/13548506.2020.1714062	12	PUBLIC, ENVIRONMENTAL & OCCUPATIONAL HEALTH	PUBLIC, ENVIRONMENTAL & OCCUPATIONAL HEALTH	KC8KC	ISI000507419500001	31941362	NA	2020-03-18		NA	NA	JAN 2020	GAMWELL, KAITLYN/0000-0001-9021-0068; ROBERTS, CAROLINE/0000-0002-6921-1282	NA	NA	NA	NA
J	FRISBY-OSMAN S;WOOD JL	FRISBY-OSMAN, SARAH; WOOD, JANE L.	RETHINKING HOW WE VIEW GANG MEMBERS: AN EXAMINATION INTO AFFECTIVE, BEHAVIORAL, AND MENTAL HEALTH PREDICTORS OF UK GANG-INVOLVED YOUTH	YOUTH JUSTICE-AN INTERNATIONAL JOURNAL	ENGLISH	ARTICLE; EARLY ACCESS	GANGS; MENTAL HEALTH; MORAL DISENGAGEMENT; PSYCHOLOGICAL; RUMINATION	BECK ANXIETY INVENTORY; COMMUNITY VIOLENCE EXPOSURE; POSTTRAUMATIC-STRESS; MORAL DISENGAGEMENT; TRAUMA EXPOSURE; PUBLIC-HEALTH; RISK-FACTORS; GUILT; AFFILIATION; PERSONALITY	MENTAL HEALTH DIFFICULTIES, CONDUCT PROBLEMS, AND EMOTIONAL MALADJUSTMENT PREDICT A RANGE OF NEGATIVE OUTCOMES, AND THIS MAY INCLUDE GANG INVOLVEMENT. HOWEVER, FEW STUDIES HAVE EXAMINED HOW BEHAVIORAL, MENTAL HEALTH, SOCIO-COGNITIVE, AND EMOTIONAL FACTORS ALL RELATE TO ADOLESCENT GANG INVOLVEMENT. THIS STUDY EXAMINED 91 ADOLESCENTS TO COMPARE NON-GANG WITH GANG-INVOLVED YOUTH ON THEIR CONDUCT PRO…	[FRISBY-OSMAN, SARAH] UNIV SUSSEX, BRIGHTON, E SUSSEX, ENGLAND.	FRISBY-OSMAN, S (REPRINT AUTHOR), UNIV KENT, CTR RES & EDUC FORENS PSYCHOL, CANTERBURY CT2 7NZ, KENT, ENGLAND.	SO302@KENT.AC.UK	NA	NA	81	0	0	1	1	SAGE PUBLICATIONS LTD	LONDON	1 OLIVERS YARD, 55 CITY ROAD, LONDON EC1Y 1SP, ENGLAND	1473-2254	1747-6283	YOUTH JUSTICE	YOUTH JUSTICE	NA	NA	NA	NA	UNSP 1473225419893779	10.1177/1473225419893779	20	CRIMINOLOGY & PENOLOGY	CRIMINOLOGY & PENOLOGY	KD3EN	ISI000507752300001	NA	GREEN ACCEPTED	2020-03-18		NA	NA	JAN 2020	NA	NA	NA	NA	NA
J	JOHNSTONE KM;MIDDLETON T;KEMPS E;CHEN JW	JOHNSTONE, KRISTY M.; MIDDLETON, TRACEY; KEMPS, EVA; CHEN, JUNWEN	A PILOT INVESTIGATION OF UNIVERSAL SCHOOL-BASED PREVENTION PROGRAMS FOR ANXIETY AND DEPRESSION SYMPTOMOLOGY IN CHILDREN: A RANDOMIZED CONTROLLED TRIAL	JOURNAL OF CLINICAL PSYCHOLOGY	ENGLISH	ARTICLE; EARLY ACCESS	ANXIETY; DEPRESSION; RESILIENCE; SCHOOL CHILDREN; TRANSDIAGNOSTIC; UNIVERSAL PREVENTION; WORRY	EMOTION REGULATION; BEHAVIORAL ACTIVATION; PSYCHOMETRIC PROPERTIES; TRANSDIAGNOSTIC TREATMENT; ACADEMIC-PERFORMANCE; REDUCING DEPRESSION; LIFETIME PREVALENCE; RESILIENCE; ADOLESCENTS; COMORBIDITY	OBJECTIVE THE CURRENT STUDY AIMED TO PROVIDE A PRELIMINARY EVALUATION OF TWO UNIVERSAL SCHOOL-BASED PREVENTION PROGRAMS, EMOTION REGULATION (ER) AND BEHAVIORAL ACTIVATION (BA), BY INCREASING RESILIENCE TO MANAGE EXCESSIVE WORRY, A TRANSDIAGNOSTIC FEATURE ACROSS ANXIETY AND DEPRESSION. METHOD PRIMARY SCHOOL CHILDREN (N = 295; 52.5% FEMALE; 8-13 YEARS) FROM FIVE AUSTRALIAN SCHOOLS WERE CLUSTER RAND…	[JOHNSTONE, KRISTY M.; MIDDLETON, TRACEY; KEMPS, EVA] FLINDERS UNIV S AUSTRALIA, SCH PSYCHOL, GPO BOX 2100, ADELAIDE, SA 5001, AUSTRALIA.; [CHEN, JUNWEN] AUSTRALIAN NATL UNIV, RES SCH PSYCHOL, CANBERRA, ACT, AUSTRALIA.	JOHNSTONE, KM (REPRINT AUTHOR), FLINDERS UNIV S AUSTRALIA, SCH PSYCHOL, GPO BOX 2100, ADELAIDE, SA 5001, AUSTRALIA.	KRISTY.JOHNSTONE@FLINDERS.EDU.AU	NA	NA	87	0	0	1	1	WILEY	HOBOKEN	111 RIVER ST, HOBOKEN 07030-5774, NJ USA	0021-9762	1097-4679	J CLIN PSYCHOL	J. CLIN. PSYCHOL.	NA	NA	NA	NA	NA	10.1002/JCLP.22926	24	PSYCHOLOGY, CLINICAL	PSYCHOLOGY	KB7XH	ISI000506702900001	31943189	NA	2020-03-18		NA	NA	JAN 2020	CHEN, JUNWEN/0000-0003-4870-750X; KEMPS, EVA/0000-0002-0161-2960	NA	NA	NA	NA
J	DYCE L;SASSI RB;BOYLAN K	DYCE, LISA; SASSI, ROBERTO B.; BOYLAN, KHRISTA	EXAMINING THE PREDICTIVE ASSOCIATION OF IRRITABILITY WITH BORDERLINE PERSONALITY DISORDER IN A CLINICAL SAMPLE OF FEMALE ADOLESCENTS	PERSONALITY AND MENTAL HEALTH	ENGLISH	ARTICLE; EARLY ACCESS	NA	DEPRESSION; INTERVENTION; CHILDREN	OBJECTIVES BORDERLINE PERSONALITY DISORDER (BPD) IS A DISORDER ASSOCIATED WITH EMOTION DYSREGULATION AND IS COMMON IN CLINICAL SAMPLES OF ADOLESCENTS. THE IDENTIFICATION AND DELINEATION OF BPD FROM OTHER DISORDERS IS IMPORTANT, YET METHODS FOR EFFECTIVELY SCREENING FOR BPD ARE LACKING. HERE, WE EXAMINE WHETHER IRRITABILITY CAN BE USED AS A SCREENING ITEM FOR BPD IN ADOLESCENTS AT RISK FOR THE DIS…	[DYCE, LISA; SASSI, ROBERTO B.; BOYLAN, KHRISTA] MCMASTER UNIV, DEPT PSYCHIAT & BEHAV NEUROSCI, 1280 MAIN ST W, HAMILTON, ON L8S 4L8, CANADA.; [SASSI, ROBERTO B.] ST JOSEPHS HEALTHCARE HAMILTON, MOOD DISORDERS OUTPATIENT PROGRAM, WEST 5TH CAMPUS,100 WEST 5TH ST, HAMILTON, ON L8N 3K7, CANADA.; [SASSI, ROBERTO B.; BOYLAN, KHRISTA] RON JOYCE CHILDRENS HLTH CTR, 237 BARTON ST EAST, HAMILTON, ON L8L 2…	BOYLAN, K (REPRINT AUTHOR), RON JOYCE CHILDRENS HLTH CTR, 237 BARTON ST EAST, HAMILTON, ON L8L 2X2, CANADA.	BOYLANK@MCMASTER.CA	HAMILTON HEALTH SCIENCES NEW INVESTIGATOR FUND	THIS STUDY IS SUPPORTED BY THE HAMILTON HEALTH SCIENCES NEW INVESTIGATOR FUND.	36	0	0	0	0	WILEY	HOBOKEN	111 RIVER ST, HOBOKEN 07030-5774, NJ USA	1932-8621	1932-863X	PERSONAL MENT HEALTH	PERSONAL. MENT. HEALTH	NA	NA	NA	NA	NA	10.1002/PMH.1469	8	PSYCHIATRY; PSYCHOLOGY, SOCIAL	PSYCHIATRY; PSYCHOLOGY	KC0JB	ISI000506872300001	31943915	NA	2020-03-18		NA	NA	JAN 2020	NA	NA	NA	NA	NA
J	WEIS M;HEINE JH	WEIS, MIRJAM; HEINE, JOERG-HENRIK	ASSESSING EMOTION REGULATION STRATEGIES IN CHILE: A SPANISH LANGUAGE ADAPTATION OF THE GERMAN SSKJ 3-8 SCALES	FRONTIERS IN PSYCHOLOGY	ENGLISH	ARTICLE	EMOTION REGULATION; CHILE; MEASURING INVARIANCE; ITEM RESPONSE THEORY; CROSS-CULTURAL RESEARCH	SELF; QUESTIONNAIRE; CHILDREN; STRESS; MODEL; FIT	THE AIM OF THE PRESENT STUDY IS THE PSYCHOMETRIC REVIEW OF A SPANISH LANGUAGE VERSION OF THE GERMAN STRESS AND COPING QUESTIONNAIRE FOR CHILDREN AND ADOLESCENTS (SSKJ 3-8). THE SSKJ 3-8 ASSESSES EMOTION REGULATION STRATEGIES BY ASKING CHILDREN TO INDICATE HOW OFTEN THEY USE FIVE DIFFERENT EMOTION REGULATION STRATEGIES IN RESPONSE TO A SOCIAL AND AN ACADEMIC STRESS SITUATION. THE SPANISH LANGUAGE …	[WEIS, MIRJAM; HEINE, JOERG-HENRIK] TECH UNIV MUNICH, CTR INT STUDENT ASSESSMENT ZIB, SCH EDUC, MUNICH, GERMANY.	WEIS, M (REPRINT AUTHOR), TECH UNIV MUNICH, CTR INT STUDENT ASSESSMENT ZIB, SCH EDUC, MUNICH, GERMANY.	MIRJAM.WEIS@TUM.DE	CLUSTER OF EXCELLENCE "CULTURAL FOUNDATIONS OF SOCIAL INTEGRATION" AT THE UNIVERSITY OF KONSTANZ, GERMANY; GRADUATE SCHOOL OF DECISION SCIENCES AT THE UNIVERSITY OF KONSTANZ, GERMANY; GERMAN RESEARCH FOUNDATION (DFG GZ) AS PART OF THE PROJECT "DEVELOPMENTAL CONDITIONS OF INTENTIONALITY AND ITS LIMITS" WITHIN THE INTERDISCIPLINARY RESEARCH GROUP "LIMITS OF INTENTIONALITY"GERMAN RESEARCH FOUNDATION…	THE STUDY IN CHILE WAS SUPPORTED BY GRANTS FROM THE CLUSTER OF EXCELLENCE "CULTURAL FOUNDATIONS OF SOCIAL INTEGRATION" AT THE UNIVERSITY OF KONSTANZ, GERMANY, AND FROM THE GRADUATE SCHOOL OF DECISION SCIENCES AT THE UNIVERSITY OF KONSTANZ, GERMANY. THE STUDY IN GERMANY WAS FINANCED BY A GRANT FROM THE GERMAN RESEARCH FOUNDATION (DFG GZ, TR 169/14-3) AS PART OF THE PROJECT "DEVELOPMENTAL CONDITION…	50	0	0	0	0	FRONTIERS MEDIA SA	LAUSANNE	AVENUE DU TRIBUNAL FEDERAL 34, LAUSANNE, CH-1015, SWITZERLAND	1664-1078	NA	FRONT PSYCHOL	FRONT. PSYCHOL.	JAN 9	2020	10	NA	2870	10.3389/FPSYG.2019.02870	12	PSYCHOLOGY, MULTIDISCIPLINARY	PSYCHOLOGY	KE9AK	ISI000508841100001	31998177	DOAJ GOLD, GREEN PUBLISHED	2020-03-18		NA	NA	NA	NA	NA	NA	NA	NA
J	MAZEFSKY CA;YU L;PILKONIS PA	MAZEFSKY, CARLA A.; YU, LAN; PILKONIS, PAUL A.	PSYCHOMETRIC PROPERTIES OF THE EMOTION DYSREGULATION INVENTORY IN A NATIONALLY REPRESENTATIVE SAMPLE OF YOUTH	JOURNAL OF CLINICAL CHILD AND ADOLESCENT PSYCHOLOGY	ENGLISH	ARTICLE; EARLY ACCESS	NA	ITEM BANKS; IRRITABILITY; DEPRESSION; REACTIVITY; CHILDREN; ANXIETY; AUTISM	OBJECTIVE: THE EMOTION DYSREGULATION INVENTORY (EDI) IS AN INFORMANT QUESTIONNAIRE DEVELOPED BASED ON THE PATIENT-REPORTED OUTCOMES MEASUREMENT INFORMATION SYSTEM (PROMIS (R)) SCIENTIFIC STANDARDS AND REFINED THROUGH FACTOR ANALYSES AND ITEM RESPONSE THEORY (IRT) ANALYSES. ALTHOUGH IT WAS DEVELOPED TO IMPROVE MEASUREMENT OF EMOTION DYSREGULATION IN YOUTH WITH AUTISM SPECTRUM DISORDER, EMOTION DYS…	[MAZEFSKY, CARLA A.; PILKONIS, PAUL A.] UNIV PITTSBURGH, SCH MED, DEPT PSYCHIAT, 3811 OHARA ST,WEBSTER HALL SUITE 300, PITTSBURGH, PA 15213 USA.; [YU, LAN] UNIV PITTSBURGH, SCH MED, DEPT MED, PITTSBURGH, PA 15260 USA.	MAZEFSKY, CA (REPRINT AUTHOR), UNIV PITTSBURGH, SCH MED, DEPT PSYCHIAT, 3811 OHARA ST,WEBSTER HALL SUITE 300, PITTSBURGH, PA 15213 USA.	MAZEFSKYCA@UPMC.EDU	EUNICE KENNEDY SHRIVER NATIONAL INSTITUTE OF CHILD HEALTH AND HUMAN DEVELOPMENTUNITED STATES DEPARTMENT OF HEALTH & HUMAN SERVICESNATIONAL INSTITUTES OF HEALTH (NIH) - USANIH EUNICE KENNEDY SHRIVER NATIONAL INSTITUTE OF CHILD HEALTH & HUMAN DEVELOPMENT (NICHD) [R01 HD079512]; INTERNATIONAL SOCIETY FOR AUTISM RESEARCH/SLIFKA FOUNDATION [SLIFKA-RITVO AWARD FOR INNOVATION IN AUTISM RESEARCH]	THIS WORK WAS SUPPORTED BY THE EUNICE KENNEDY SHRIVER NATIONAL INSTITUTE OF CHILD HEALTH AND HUMAN DEVELOPMENT [R01 HD079512]; INTERNATIONAL SOCIETY FOR AUTISM RESEARCH/SLIFKA FOUNDATION [SLIFKA-RITVO AWARD FOR INNOVATION IN AUTISM RESEARCH].	44	0	0	2	2	ROUTLEDGE JOURNALS, TAYLOR & FRANCIS LTD	ABINGDON	2-4 PARK SQUARE, MILTON PARK, ABINGDON OX14 4RN, OXON, ENGLAND	1537-4416	1537-4424	J CLIN CHILD ADOLESC	J. CLIN. CHILD ADOLESC. PSYCHOL.	NA	NA	NA	NA	NA	10.1080/15374416.2019.1703710	13	PSYCHOLOGY, CLINICAL; PSYCHOLOGY, DEVELOPMENTAL	PSYCHOLOGY	KA9II	ISI000506114100001	31910035	NA	2020-03-18		NA	NA	JAN 2020	NA	NA	NA	NA	NA
J	DE LA ROSA OMA;ANGULO LMV	ALEGRE DE LA ROSA, OLGA MARIA; VILLAR ANGULO, LUIS MIGUEL	EXPLORING THE EMOTIONAL PROBLEMS AND MENTAL HEALTH NEEDS OF ELEMENTARY SCHOOL CHILDREN USING COCHLEAR IMPLANTS OR HEARING AIDS IN THE ISLAS CANARIAS	HEARING BALANCE AND COMMUNICATION	ENGLISH	ARTICLE; EARLY ACCESS	COCHLEAR IMPLANTATION; HEARING AID; FAMILY; SCHOOLTEACHER; SDQ	DIFFICULTIES QUESTIONNAIRE; PROGRESSIVE MATRICES; DEAF-CHILDREN; LANGUAGE; STRENGTHS; PARENTS; ADOLESCENTS; VOCABULARY; CHILDHOOD; OUTCOMES	PURPOSE: THE STUDY AIMED TO INVESTIGATE WHETHER EMOTIONAL AND BEHAVIORAL STRENGTHS AND DIFFICULTIES DIFFER BETWEEN CHILDREN WITH COCHLEAR IMPLANTS (CIS) OR HEARING AIDS (HAS), TO CORRELATE THE OUTCOMES OF CHILDREN ON FOUR PSYCHOLOGICAL INSTRUMENTS, AND TO IDENTIFY NEW SOCIO-DEMOGRAPHIC AND LINGUISTIC PREDICTORS OF EMOTIONAL AND BEHAVIORAL STRENGTHS AND DIFFICULTIES IN CHILDREN. A BATTERY OF PSYCH…	[ALEGRE DE LA ROSA, OLGA MARIA] UNIV LA LAGUNA, FAC EDUC, C SAN ANTONIO 30,A-304, SAN CRISTOBAL LA LAGUNA, TENERIFE, SPAIN.; [VILLAR ANGULO, LUIS MIGUEL] UNIV SEVILLE, FAC CIENCIAS EDUC, SEVILLE, SPAIN.	DE LA ROSA, OMA (REPRINT AUTHOR), UNIV LA LAGUNA, FAC EDUC, C SAN ANTONIO 30,A-304, SAN CRISTOBAL LA LAGUNA, TENERIFE, SPAIN.	OALEGRE@ULL.EDU.ES	CAJACANARIAS FOUNDATION [CSOCSEDO3]	THIS WORK WAS SUPPORTED BY THE CAJACANARIAS FOUNDATION [COMPETITIVE CALL PROJECT NO CSOCSEDO3 FOR FOUR YEARS, COMPLETED IN 2018].	36	0	0	3	3	ROUTLEDGE JOURNALS, TAYLOR & FRANCIS LTD	ABINGDON	2-4 PARK SQUARE, MILTON PARK, ABINGDON OX14 4RN, OXON, ENGLAND	2169-5717	2169-5725	HEARING BALANC COMMU	HEARING BALANC. COMMUN.	NA	NA	NA	NA	NA	10.1080/21695717.2019.1705059	9	AUDIOLOGY & SPEECH-LANGUAGE PATHOLOGY	AUDIOLOGY & SPEECH-LANGUAGE PATHOLOGY	KA7TC	ISI000505999900001	NA	NA	2020-03-18		NA	NA	JAN 2020	ALEGRE DE LA ROSA, OLGA MARIA/0000-0003-0504-0848	NA	NA	NA	NA
J	HOLLETT KB;HARRIS N	HOLLETT, KAYLA B.; HARRIS, NICK	DIMENSIONS OF EMOTION DYSREGULATION ASSOCIATED WITH PROBLEM VIDEO GAMING	ADDICTION RESEARCH & THEORY	ENGLISH	ARTICLE	EMOTION DYSREGULATION; PROBLEM VIDEO GAMING	WORKING-MEMORY; REGULATION STRATEGIES; AGE-DIFFERENCES; IMPULSE CONTROL; DISORDER; GAMES; DIFFICULTIES; SUBSTANCE; GENDER; ADOLESCENCE	BACKGROUND AND PURPOSE: EMOTION DYSREGULATION IS CHARACTERISED BY DIFFICULTIES MONITORING, UNDERSTANDING, AND ACCEPTING UNCOMFORTABLE EMOTIONS AND MAY LEAD SOME INDIVIDUALS TO ATTEMPT TO ATTENUATE OR ESCAPE EMOTIONAL EXPERIENCES BY ENGAGING IN DISTRACTING ACTIVITIES, SUCH AS VIDEO GAMING. PRELIMINARY FINDINGS SUGGEST THAT SOME DIMENSIONS OF EMOTION DYSREGULATION MAY BE RELATED TO PROBLEM VIDEO GA…	[HOLLETT, KAYLA B.; HARRIS, NICK] MEM UNIV NEWFOUNDLAND, DEPT PSYCHOL, 230 ELIZABETH AVE, ST JOHN, NF A1B 3X9, CANADA.	HARRIS, N (REPRINT AUTHOR), MEM UNIV NEWFOUNDLAND, DEPT PSYCHOL, 230 ELIZABETH AVE, ST JOHN, NF A1B 3X9, CANADA.	NHARRIS@MUN.CA	NA	NA	62	4	4	0	0	TAYLOR & FRANCIS LTD	ABINGDON	2-4 PARK SQUARE, MILTON PARK, ABINGDON OR14 4RN, OXON, ENGLAND	1606-6359	1476-7392	ADDICT RES THEORY	ADDICT. RES. THEORY	JAN 2	2020	28	1	NA	10.1080/16066359.2019.1579801	8	SUBSTANCE ABUSE; SOCIAL ISSUES	SUBSTANCE ABUSE; SOCIAL ISSUES	KG1CA	ISI000509677600005	NA	NA	2020-03-18		38	45	NA	NA	NA	NA	NA	NA
J	MACIEJEWSKI D;BRIEANT A;LEE J;KING-CASAS B;KIM-SPOON J	MACIEJEWSKI, DOMINIQUE; BRIEANT, ALEXIS; LEE, JACOB; KING-CASAS, BROOKS; KIM-SPOON, JUNGMEEN	NEURAL COGNITIVE CONTROL MODERATES THE RELATION BETWEEN NEGATIVE LIFE EVENTS AND DEPRESSIVE SYMPTOMS IN ADOLESCENTS	JOURNAL OF CLINICAL CHILD AND ADOLESCENT PSYCHOLOGY	ENGLISH	ARTICLE	NA	DIFFERENTIAL SUSCEPTIBILITY; EMOTION REGULATION; POSITIVE LIFE; MENTAL-HEALTH; STRESS; RESILIENCE; DISORDERS; ANXIETY; PREDICTORS; REACTIVITY	THE PRESENT LONGITUDINAL STUDY EXAMINED THE ROLE OF NEURAL COGNITIVE CONTROL IN THE RELATION BETWEEN NEGATIVE AND POSITIVE LIFE EVENTS AND DEPRESSIVE SYMPTOMS IN ADOLESCENTS. THE SAMPLE COMPRISED 138 ADOLESCENTS (52% MALE, M-AGE = 13.49 AT BASELINE) AND THEIR PARENTS. AT TIME 1, ADOLESCENTS PARTICIPATED IN A FUNCTIONAL NEUROIMAGING SESSION IN WHICH NEURAL COGNITIVE CONTROL WAS MEASURED AS HEMODYN…	[MACIEJEWSKI, DOMINIQUE] VRIJE UNIV AMSTERDAM MED CTR, AMSTERDAM PUBL HLTH RES INST, DEPT PSYCHIAT, OLDENALLER 1, NL-1081 HJ AMSTERDAM, NETHERLANDS.; [MACIEJEWSKI, DOMINIQUE] ERASMUS MED CTR SOPHIA, DEPT CHILD & ADOLESCENT PSYCHIAT & PSYCHOL, ROTTERDAM, NETHERLANDS.; [BRIEANT, ALEXIS; KING-CASAS, BROOKS; KIM-SPOON, JUNGMEEN] VIRGINIA TECH, DEPT PSYCHOL, BLACKSBURG, VA USA.; [LEE, JACOB; KING-CASA…	MACIEJEWSKI, D (REPRINT AUTHOR), VRIJE UNIV AMSTERDAM MED CTR, AMSTERDAM PUBL HLTH RES INST, DEPT PSYCHIAT, OLDENALLER 1, NL-1081 HJ AMSTERDAM, NETHERLANDS.	D.MACIEJEWSKI@GGZINGEEST.NL	NIDA NIH HHSUNITED STATES DEPARTMENT OF HEALTH & HUMAN SERVICESNATIONAL INSTITUTES OF HEALTH (NIH) - USANIH NATIONAL INSTITUTE ON DRUG ABUSE (NIDA) [R01 DA036017]	NA	66	1	1	3	3	ROUTLEDGE JOURNALS, TAYLOR & FRANCIS LTD	ABINGDON	2-4 PARK SQUARE, MILTON PARK, ABINGDON OX14 4RN, OXON, ENGLAND	1537-4416	1537-4424	J CLIN CHILD ADOLESC	J. CLIN. CHILD ADOLESC. PSYCHOL.	JAN 2	2020	49	1	NA	10.1080/15374416.2018.1491005	16	PSYCHOLOGY, CLINICAL; PSYCHOLOGY, DEVELOPMENTAL	PSYCHOLOGY	KC7TG	ISI000507375000009	30084647	NA	2020-03-18		118	133	NA	NA	NA	NA	NA	NA
J	KAUFFMAN BY;BAKHSHAIE J;MANNING K;ROGERS AH;SHEPHERD JM;ZVOLENSKY MJ	KAUFFMAN, BROOKE Y.; BAKHSHAIE, JAFAR; MANNING, KARA; ROGERS, ANDREW H.; SHEPHERD, JUSTIN M.; ZVOLENSKY, MICHAEL J.	THE ROLE OF EMOTION DYSREGULATION IN THE ASSOCIATION BETWEEN SUBJECTIVE SOCIAL STATUS AND EATING EXPECTANCIES AMONG COLLEGE STUDENTS	JOURNAL OF AMERICAN COLLEGE HEALTH	ENGLISH	ARTICLE	COLLEGE; EATING; EMOTION DYSREGULATION; EXPECTANCIES; SUBJECTIVE SOCIAL STATUS	REGULATION DIFFICULTIES; WEIGHT-GAIN; HEALTH; VALIDATION; SYMPTOMS; BEHAVIOR; ADOLESCENTS; PREVALENCE; STRATEGIES; DISORDERS	OBJECTIVE: RESEARCH SUGGESTS THAT COLLEGE IS A RISKY PERIOD FOR CHANGES IN EATING BEHAVIOR AND BELIEFS. ALTHOUGH SOCIAL HEALTH DETERMINANTS RELATE TO HEALTH BEHAVIOR CHANGES, RESEARCH HAS NOT EXPLORED SUBJECTIVE SOCIAL STATUS, ONE'S SOCIETAL STANDING, IN TERMS OF EATING EXPECTANCIES AMONG COLLEGE STUDENTS. THE PRESENT STUDY EXAMINED THE EMOTION DYSREGULATION IN ASSOCIATION BETWEEN SUBJECTIVE SOCI…	[KAUFFMAN, BROOKE Y.; BAKHSHAIE, JAFAR; MANNING, KARA; ROGERS, ANDREW H.; SHEPHERD, JUSTIN M.; ZVOLENSKY, MICHAEL J.] UNIV HOUSTON, DEPT PSYCHOL, HOUSTON, TX USA.; [ZVOLENSKY, MICHAEL J.] UNIV TEXAS MD ANDERSON CANC CTR, DEPT BEHAV SCI, HOUSTON, TX 77030 USA.; [ZVOLENSKY, MICHAEL J.] UNIV HOUSTON, HLTH INST, HOUSTON, TX USA.	ZVOLENSKY, MJ (REPRINT AUTHOR), UNIV HOUSTON, 126 HEYNE BLDG, HOUSTON, TX 77204 USA.	MJZVOLEN@CENTRAL.UH.EDU	NIDA NIH HHSUNITED STATES DEPARTMENT OF HEALTH & HUMAN SERVICESNATIONAL INSTITUTES OF HEALTH (NIH) - USANIH NATIONAL INSTITUTE ON DRUG ABUSE (NIDA) [F31 DA046127]	NA	49	0	0	2	2	ROUTLEDGE JOURNALS, TAYLOR & FRANCIS LTD	ABINGDON	2-4 PARK SQUARE, MILTON PARK, ABINGDON OX14 4RN, OXON, ENGLAND	0744-8481	1940-3208	J AM COLL HEALTH	J. AM. COLL. HEALTH	JAN 2	2020	68	1	NA	10.1080/07448481.2018.1515761	7	EDUCATION & EDUCATIONAL RESEARCH; PUBLIC, ENVIRONMENTAL & OCCUPATIONAL HEALTH	EDUCATION & EDUCATIONAL RESEARCH; PUBLIC, ENVIRONMENTAL & OCCUPATIONAL HEALTH	KB4TB	ISI000506488800015	30570445	GREEN ACCEPTED	2020-03-18		97	103	NA	NA	NA	NA	NA	NA
J	KIRA IA;OZCAN NA;SHUWIEKH H;KUCHARSKA J;AMTHAL HA;KANAAN A	KIRA, IBRAHIM A.; OZCAN, NESLIHAN ARICI; SHUWIEKH, HANAA; KUCHARSKA, JUSTYNA; AMTHAL, H. AL-HUWAILAH; KANAAN, AMER	THE CROSS-NATIONAL VALIDITY AND STRUCTURAL INVARIANCE OF THE EXISTENTIAL ANNIHILATION ANXIETY SCALE	CURRENT PSYCHOLOGY	ENGLISH	ARTICLE; EARLY ACCESS	EXISTENTIAL ANXIETY; ANNIHILATION ANXIETY; PERSONAL IDENTITY ANNIHILATION ANXIETY; COLLECTIVE IDENTITY ANNIHILATION ANXIETY; STATUS IDENTITY ANNIHILATION ANXIETY	INDIVIDUAL-DIFFERENCES; EMOTION REGULATION; FIT INDEXES; SALIENCE; IDENTITY; HEALTH; SENSITIVITY; OPPRESSION; DYNAMICS; STRESS	THE GOAL OF THE CURRENT RESEARCH IS TO TEST THE 15-ITEMS EXISTENTIAL ANNIHILATION ANXIETIES (EAA) SCALE CROSS-NATIONALLY. THE EAA SCALE FOUND IN A PREVIOUS STUDY TO HAVE FOUR FIRST-ORDER FACTORS: PSYCHIC, COLLECTIVE, STATUS AND PHYSICAL IDENTITY EAA, AND A UNITARY SECOND-ORDER FACTOR. THE STUDY UTILIZED A PREVIOUSLY COLLECTED DATA (N = 1566) THAT INCLUDED FIVE COUNTRIES: EGYPT (N = 490), TURKEY (…	[KIRA, IBRAHIM A.] CTR CUMULAT TRAUMA STUDIES, 4906 WOODHURST WAY, STONE MT, GA 30088 USA.; [KIRA, IBRAHIM A.] GEORGIA STATE UNIV, CTR STRESS TRAUMA & RESILIENCY, ATLANTA, GA 30303 USA.; [OZCAN, NESLIHAN ARICI] TC ISTANBUL MEDENIYET UNIV, ISTANBUL, TURKEY.; [SHUWIEKH, HANAA] FAYOUM UNIV, AL FAYYUM, EGYPT.; [KUCHARSKA, JUSTYNA] UNIV WESTMINSTER, LONDON, ENGLAND.; [AMTHAL, H. AL-HUWAILAH] KUWAIT UN…	KIRA, IA (REPRINT AUTHOR), CTR CUMULAT TRAUMA STUDIES, 4906 WOODHURST WAY, STONE MT, GA 30088 USA.; KIRA, IA (REPRINT AUTHOR), GEORGIA STATE UNIV, CTR STRESS TRAUMA & RESILIENCY, ATLANTA, GA 30303 USA.	KIRAAREF@AOL.COM; NESLIHAN.OZCAN@MEDENIYET.EDU.TR; HANAASHIWK2000@HOTMAIL.COM; J.KUCHARSKA@WESTMINSTER.AC.UK; ALHUWAILAH.77@KU.EDU.KW; AMEER@START-POINT.ORG	NA	NA	61	0	0	1	1	SPRINGER	NEW YORK	233 SPRING ST, NEW YORK, NY 10013 USA	1046-1310	1936-4733	CURR PSYCHOL	CURR. PSYCHOL.	NA	NA	NA	NA	NA	10.1007/S12144-019-00591-5	12	PSYCHOLOGY, MULTIDISCIPLINARY	PSYCHOLOGY	KA0JA	ISI000505486200001	NA	NA	2020-03-18		NA	NA	JAN 2020	KIRA, IBRAHIM/0000-0001-8126-0020	NA	NA	NA	NA
J	MASON TB;DUNTON GF;GEARHARDT AN;LEVENTHAL AM	MASON, TYLER B.; DUNTON, GENEVIEVE F.; GEARHARDT, ASHLEY N.; LEVENTHAL, ADAM M.	EMOTIONAL DISORDER SYMPTOMS, ANHEDONIA, AND NEGATIVE URGENCY AS PREDICTORS OF HEDONIC HUNGER IN ADOLESCENTS	EATING BEHAVIORS	ENGLISH	ARTICLE	NA	REVISED CHILD ANXIETY; BODY-MASS INDEX; PSYCHOMETRIC PROPERTIES; FOOD; SENSITIVITY; SCALE; ASSOCIATION; DEPRESSION; REWARD; BRAIN	AFFECT AND REWARD ARE ASSOCIATED WITH UNHEALTHY EATING AND WEIGHT; HOWEVER, LESS RESEARCH HAS EXAMINED AFFECTIVE PREDICTORS OF HEDONIC HUNGER (I.E., EXTREME REWARD RESPONSIVITY, PLEASURE TOWARD, AND DRIVE FOR FOOD), PARTICULARLY AMONG ADOLESCENTS. WHETHER SYMPTOMS INDICATIVE OF EMOTIONAL DISTURBANCE INCREASE RISK OF ADVERSE REWARD-BASED EATING-RELATED SYMPTOMS SUCH AS HEDONIC HUNGER, IS UNKNOWN. …	[MASON, TYLER B.; DUNTON, GENEVIEVE F.; LEVENTHAL, ADAM M.] UNIV SOUTHERN CALIF, DEPT PREVENT MED, LOS ANGELES, CA 90032 USA.; [GEARHARDT, ASHLEY N.] UNIV MICHIGAN, DEPT PSYCHOL, ANN ARBOR, MI USA.	MASON, TB (REPRINT AUTHOR), UNIV SOUTHERN CALIF, 2001 SOTO ST, LOS ANGELES, CA 90032 USA.	TYLERMAS@USC.EDU	NATIONAL INSTITUTES OF HEALTHUNITED STATES DEPARTMENT OF HEALTH & HUMAN SERVICESNATIONAL INSTITUTES OF HEALTH (NIH) - USA [R01-DA033296, P50-CA180905]	THIS RESEARCH WAS SUPPORTED BY GRANTS R01-DA033296 AND P50-CA180905 FROM THE NATIONAL INSTITUTES OF HEALTH.	53	0	0	0	0	ELSEVIER	AMSTERDAM	RADARWEG 29, 1043 NX AMSTERDAM, NETHERLANDS	1471-0153	1873-7358	EAT BEHAV	EAT. BEHAV.	JAN	2020	36	NA	101343	10.1016/J.EATBEH.2019.101343	6	PSYCHOLOGY, CLINICAL; PSYCHIATRY	PSYCHOLOGY; PSYCHIATRY	KR7OX	ISI000517806600001	31715461	BRONZE	2020-03-18		NA	NA	NA	NA	NA	NA	NA	NA
J	COBOS-SANCHEZ L;FLUJAS-CONTRERAS JM;GOMEZ I	COBOS-SANCHEZ, LIDIA; FLUJAS-CONTRERAS, JUAN M.; GOMEZ, INMACULADA	WILLINGNESS AND ACTION MEASURE FOR ADOLESCENTS: PSYCHOMETRIC VALIDATION IN SPANISH ADOLESCENTS	JOURNAL OF CONTEXTUAL BEHAVIORAL SCIENCE	ENGLISH	ARTICLE	PSYCHOLOGICAL FLEXIBILITY; ACCEPTANCE; WILLINGNESS; ACTION; SPANISH VALIDATION; WAM-C/A	ATTENTION AWARENESS SCALE; EMOTION REGULATION; EXPERIENTIAL AVOIDANCE; PSYCHOLOGICAL FLEXIBILITY; COMMITMENT THERAPY; ACCEPTANCE; MINDFULNESS; PSYCHOPATHOLOGY; SUPPRESSION; CHILDREN	PSYCHOLOGICAL FLEXIBILITY REFERS TO THE ABILITY TO BE IN CONTACT WITH EMOTIONS, THOUGHTS AND FEELINGS WHILE BEHAVIOR IS DIRECTED AT VALUES. PSYCHOLOGICAL FLEXIBILITY IS CONSIDERED TO BE A PROTECTIVE FACTOR OF HEALTH AND PSYCHOLOGICAL WELLBEING, AND INCLUDES SIX INTERRELATED FACTORS INCLUDING; ACCEPTANCE, VALUES, COMMITTED ACTION, CONTACT WITH THE PRESENT MOMENT, SELF AS CONTEXT AND DEFUSION. THE …	[COBOS-SANCHEZ, LIDIA] MINIST EDUC REG GOVT ANDALUSIA, SOL PORTOCARRERO HIGH, ALMERIA, SPAIN.; [FLUJAS-CONTRERAS, JUAN M.; GOMEZ, INMACULADA] UNIV ALMERIA, DEPT PSYCHOL, LA CANADA SAN URBANO S-N,ROOM 0-50, ALMERIA 04120, SPAIN.; [COBOS-SANCHEZ, LIDIA; FLUJAS-CONTRERAS, JUAN M.; GOMEZ, INMACULADA] UNIV ALMERIA, HLTH RES CTR, ALMERIA, SPAIN.	GOMEZ, I (REPRINT AUTHOR), UNIV ALMERIA, DEPT PSYCHOL, LA CANADA SAN URBANO S-N,ROOM 0-50, ALMERIA 04120, SPAIN.	JFC397@UAL.ES; IGOMEZ@UAL.ES	NA	NA	33	0	0	0	0	ELSEVIER	AMSTERDAM	RADARWEG 29, 1043 NX AMSTERDAM, NETHERLANDS	2212-1447	2212-1455	J CONTEXT BEHAV SCI	J. CONTEXTUAL BEHAV. SCI.	JAN	2020	15	NA	NA	10.1016/J.JCBS.2019.11.006	6	PSYCHOLOGY, CLINICAL	PSYCHOLOGY	KN4LC	ISI000514809200006	NA	BRONZE	2020-03-18		46	51	NA	NA	NA	NA	NA	NA
J	BYRNE L;DONOVAN C;SHIELS A	BYRNE, LUKA; DONOVAN, CAROLINE; SHIELS, AMY	RECHARGE: A PRELIMINARY EVALUATION OF AN EMOTION REGULATION ENHANCED CBT-I INTERVENTION FOR INSOMNIA IN EARLY ADOLESCENCE	BEHAVIOURAL AND COGNITIVE PSYCHOTHERAPY	ENGLISH	ARTICLE	ADOLESCENCE; CBT; EMOTION REGULATION; INSOMNIA; SLEEP	NA	BACKGROUND: INSOMNIA DISORDER IN ADOLESCENCE IS PREVALENT, PERSISTENT AND ASSOCIATED WITH ADVERSE OUTCOMES, INCLUDING REDUCED QUALITY OF LIFE. COGNITIVE BEHAVIOURAL THERAPY FOR INSOMNIA (CBT-I) HAS SHOWN PROMISE AS AN EFFECTIVE TREATMENT FOR ADOLESCENTS. RECENT RESEARCH HAS HIGHLIGHTED THE ROLE OF EMOTION REGULATION IN INSOMNIA, SUGGESTING THAT THE INCLUSION OF EMOTION REGULATION TECHNIQUES MAY E…	[DONOVAN, CAROLINE] GRIFFITH UNIV, SCH APPL PSYCHOL, MT GRAVATT, QLD 4122, AUSTRALIA.; GRIFFITH UNIV, MENZIES HLTH INST QUEENSLAND, MT GRAVATT, QLD 4122, AUSTRALIA.	DONOVAN, C (REPRINT AUTHOR), GRIFFITH UNIV, SCH APPL PSYCHOL, MT GRAVATT, QLD 4122, AUSTRALIA.	C.DONOVAN@GRIFFITH.EDU.AU	SCHOOL OF APPLIED PSYCHOLOGY, GRIFFITH UNIVERSITY	CAROLINE DONOVAN RECEIVED SEED FUNDING FROM THE SCHOOL OF APPLIED PSYCHOLOGY, GRIFFITH UNIVERSITY.	4	0	0	0	0	CAMBRIDGE UNIV PRESS	NEW YORK	32 AVENUE OF THE AMERICAS, NEW YORK, NY 10013-2473 USA	1352-4658	1469-1833	BEHAV COGN PSYCHOTH	BEHAV. COGNIT. PSYCHTHER.	JAN	2020	48	1	PII S1352465819000481	10.1017/S1352465819000481	6	PSYCHOLOGY, CLINICAL	PSYCHOLOGY	KN2MZ	ISI000514677800011	31379309	NA	2020-03-18		121	126	NA	NA	NA	NA	NA	NA
J	METSAPELTO RL;ZIMMERMANN F;PAKARINEN E;POIKKEUS AM;LERKKANEN MK	METSAPELTO, RIITTA-LEENA; ZIMMERMANN, FRIEDERIKE; PAKARINEN, EIJA; POIKKEUS, ANNA-MAIJA; LERKKANEN, MARJA-KRISTIINA	SCHOOL GRADES AS PREDICTORS OF SELF-ESTEEM AND CHANGES IN INTERNALIZING PROBLEMS: A LONGITUDINAL STUDY FROM FOURTH THROUGH SEVENTH GRADE	LEARNING AND INDIVIDUAL DIFFERENCES	ENGLISH	ARTICLE	SCHOOL GRADES; INTERNALIZING PROBLEMS; SELF-ESTEEM; LATENT CHANGE SCORE MODELING	COMPETENCE-BASED MODEL; ACADEMIC-ACHIEVEMENT; GENDER-DIFFERENCES; DIFFICULTIES QUESTIONNAIRE; SOCIAL COMPETENCE; CHINESE CHILDREN; MIDDLE CHILDHOOD; SECONDARY-SCHOOL; READING-ABILITY; PEER	THIS LONGITUDINAL STUDY OF 562 STUDENTS (FROM AGES 10 TO 13) INVESTIGATED WHETHER DEVELOPMENTAL CHANGES IN INTERNALIZING PROBLEMS (EMOTIONAL AND PEER PROBLEMS) CAN BE PREDICTED BY SCHOOL GRADES IN MATHEMATICS AND LANGUAGE ARTS AND WHETHER THESE PREDICTIVE RELATIONS ARE MEDIATED BY STUDENTS' SELF-ESTEEM. THE DATA COMPRISED OF TEACHER-RATED INTERNALIZING PROBLEMS, GRADES IN MATH AND LANGUAGE ARTS, …	[METSAPELTO, RIITTA-LEENA; PAKARINEN, EIJA; POIKKEUS, ANNA-MAIJA; LERKKANEN, MARJA-KRISTIINA] UNIV JYVASKYLA, DEPT TEACHER EDUC, POB 35, JYVASKYLA 40014, FINLAND.; [ZIMMERMANN, FRIEDERIKE] UNIV KIEL, INST PSYCHOL LEARNING & INSTRUCT, CHRISTIAN ALBRECHTS PL 4, KIEL, GERMANY.	METSAPELTO, RL (REPRINT AUTHOR), UNIV JYVASKYLA, DEPT TEACHER EDUC, POB 35, JYVASKYLA 40014, FINLAND.	RIITTA-LEENA.METSAPELTO@JYU.FI; FZIMMERMANN@IPL.UNI-KIEL.DE; EIJA.K.PAKARINEN@JYU.FI; ANNA-MAIJA.POIKKEUS@JYU.FI; MARJA-KRISTIINA.LERKKANEN@JYU.FI	ACADEMY OF FINLANDACADEMY OF FINLAND [268586, 292466, 277299]	THIS WORK WAS SUPPORTED BY ACADEMY OF FINLAND (NR. 268586, NR. 292466, NR. 277299).	94	0	0	0	0	ELSEVIER	AMSTERDAM	RADARWEG 29, 1043 NX AMSTERDAM, NETHERLANDS	1041-6080	1873-3425	LEARN INDIVID DIFFER	LEARN. INDIVID. DIFFER.	JAN	2020	77	NA	101807	10.1016/J.LINDIF.2019.101807	10	PSYCHOLOGY, EDUCATIONAL	PSYCHOLOGY	KM2YO	ISI000513988900006	NA	BRONZE	2020-03-18		NA	NA	NA	LERKKANEN, MARJA-KRISTIINA/0000-0002-5709-5800; METSAPELTO, RIITTA-LEENA/0000-0002-6358-1602	NA	NA	NA	NA
J	COSTA M;MELIM B;TAGLIABUE S;MOTA CP;MATOS PM	COSTA, MONICA; MELIM, BEATRIZ; TAGLIABUE, SEMIRA; MOTA, CATARINA PINHEIRO; MATOS, PAULA MENA	PREDICTORS OF THE QUALITY OF THE RELATIONSHIP WITH CAREGIVERS IN RESIDENTIAL CARE	CHILDREN AND YOUTH SERVICES REVIEW	ENGLISH	ARTICLE	QUALITY OF RELATIONSHIP; ADOLESCENTS; CAREGIVERS; RESIDENTIAL CARE	LENGTH-OF-STAY; EMOTION REGULATION; INSTITUTIONALIZED ADOLESCENTS; PORTUGUESE VERSION; ATTACHMENT STYLES; WORKING MODELS; FOSTER-CARE; CHILDREN; DIFFICULTIES; YOUTH	THE QUALITY OF THE RELATIONSHIP BETWEEN ADOLESCENTS AND SIGNIFICANT FIGURES CONSTITUTES A RELEVANT FACTOR TO EMOTIONAL AND ADAPTIVE FUNCTIONING. CAREGIVERS AT THE INSTITUTION HAVE A SIGNIFICANT RESPONSIBILITY IN CARING FOR ADOLESCENTS AND REPRESENT A KEY DETERMINANT IN ADOLESCENTS' ADAPTATION. HOWEVER, LESS ATTENTION HAS BEEN DEVOTED TO HOW ADOLESCENTS PERCEIVE THESE RELATIONSHIPS AND TO PREDICTO…	[COSTA, MONICA; MATOS, PAULA MENA] UNIV PORTO, FAC PSYCHOL & EDUC SCI, RUA ALFREDO ALLEN, P-4200135 PORTO, PORTUGAL.; [COSTA, MONICA; MELIM, BEATRIZ; MOTA, CATARINA PINHEIRO; MATOS, PAULA MENA] UNIV PORTO, CTR PSYCHOL, PORTO, PORTUGAL.; [TAGLIABUE, SEMIRA] UNIV CATTOLICA SACRO CUORE, DEPT PSYCHOL, BRESCIA, ITALY.; [MOTA, CATARINA PINHEIRO] UNIV TRAS OS MONTES & ALTO DOURO, DEPT EDUC & PSYCHOL, VI…	MATOS, PM (REPRINT AUTHOR), UNIV PORTO, FAC PSYCHOL & EDUC SCI, RUA ALFREDO ALLEN, P-4200135 PORTO, PORTUGAL.	PMMATOS@FPCE.UP.PT	PORTUGUESE FOUNDATION FOR SCIENCE AND TECHNOLOGYPORTUGUESE FOUNDATION FOR SCIENCE AND TECHNOLOGY [SFRH/BD/101391/2014]; FCTPORTUGUESE FOUNDATION FOR SCIENCE AND TECHNOLOGY [PTDC/PSI-ESP/28653/2017]	THIS RESEARCH WAS SUPPORTED BY A PHD SCHOLARSHIP FROM THE PORTUGUESE FOUNDATION FOR SCIENCE AND TECHNOLOGY GRANTED TO THE FIRST AUTHOR (SFRH/BD/101391/2014) AND BY THE FCT FUNDED PROJECT CAREME (PTDC/PSI-ESP/28653/2017).	75	0	0	0	0	PERGAMON-ELSEVIER SCIENCE LTD	OXFORD	THE BOULEVARD, LANGFORD LANE, KIDLINGTON, OXFORD OX5 1GB, ENGLAND	0190-7409	1873-7765	CHILD YOUTH SERV REV	CHILD. YOUTH SERV. REV.	JAN	2020	108	NA	104579	10.1016/J.CHILDYOUTH.2019.104579	9	FAMILY STUDIES; SOCIAL WORK	FAMILY STUDIES; SOCIAL WORK	KG3CG	ISI000509819500055	NA	BRONZE	2020-03-18		NA	NA	NA	MATOS, PAULA M./0000-0001-5763-8070	MATOS, PAULA M./G-5695-2015	NA	NA	NA
J	FU LQ;WANG PC;ZHAO M;XIE X;CHEN Y;NIE J;LEI L	FU, LINQIAN; WANG, PENGCHENG; ZHAO, MENG; XIE, XIN; CHEN, YE; NIE, JIA; LEI, LI	CAN EMOTION REGULATION DIFFICULTY LEAD TO ADOLESCENT PROBLEMATIC SMARTPHONE USE? A MODERATED MEDIATION MODEL OF DEPRESSION AND PERCEIVED SOCIAL SUPPORT	CHILDREN AND YOUTH SERVICES REVIEW	ENGLISH	ARTICLE	EMOTION REGULATION DIFFICULTY; PROBLEMATIC SMARTPHONE USE; DEPRESSION; PERCEIVED SOCIAL SUPPORT; ADOLESCENTS	INTERNET ADDICTION; RELATIONSHIP SATISFACTION; BEHAVIORAL ADDICTION; SENSATION SEEKING; NETWORKING SITES; CHINESE ADULTS; MOBILE PHONE; STUDENTS; ANXIETY; FEAR	PRIOR STUDIES HAVE IDENTIFIED SOME RISK FACTORS FOR PROBLEMATIC SMARTPHONE USE. HOWEVER, LITTLE RESEARCH HAS EXAMINED THE POTENTIAL INFLUENCE OF EMOTION REGULATION DIFFICULTY ON PROBLEMATIC SMARTPHONE USE, AND LESS IS KNOWN ABOUT THE MEDIATING AND MODERATING MECHANISMS BEHIND THIS RELATIONSHIP. THIS STUDY EXAMINED WHETHER EMOTION REGULATION DIFFICULTY WOULD BE RELATED TO ADOLESCENT PROBLEMATIC SM…	[FU, LINQIAN; WANG, PENGCHENG; NIE, JIA; LEI, LI] RENMIN UNIV CHINA, CTR INTERNET SOCIAL PSYCHOL, DEPT PSYCHOL, 59 ZHONGGUANCUN ST, BEIJING 100872, PEOPLES R CHINA.; [ZHAO, MENG] BEIJING MUNICIPAL ADM EDUC & CORRECT, 1 TUANGUI ST, BEIJING 102628, PEOPLES R CHINA.; [XIE, XIN] BEIJING UNION UNIV, COLL APPL SCI & TECHNOL, BEIJING 100101, PEOPLES R CHINA.; [CHEN, YE] HEBEI DINGZHOU HIGH SCH, YINGBIN …	WANG, PC; LEI, L (REPRINT AUTHOR), RENMIN UNIV CHINA, CTR INTERNET SOCIAL PSYCHOL, DEPT PSYCHOL, 59 ZHONGGUANCUN ST, BEIJING 100872, PEOPLES R CHINA.	TIANHAI001@126.COM; DR.LEILI@QQ.COM	RENMIN UNIVERSITY OF CHINA	THE PRESENT STUDY WAS SUPPORTED BY THE OUTSTANDING INNOVATIVE TALENTS CULTIVATION FUNDED PROGRAMS 2017 OF RENMIN UNIVERSITY OF CHINA.	79	0	0	0	0	PERGAMON-ELSEVIER SCIENCE LTD	OXFORD	THE BOULEVARD, LANGFORD LANE, KIDLINGTON, OXFORD OX5 1GB, ENGLAND	0190-7409	1873-7765	CHILD YOUTH SERV REV	CHILD. YOUTH SERV. REV.	JAN	2020	108	NA	104660	10.1016/J.CHILDYOUTH.2019.104660	7	FAMILY STUDIES; SOCIAL WORK	FAMILY STUDIES; SOCIAL WORK	KG3CG	ISI000509819500076	NA	BRONZE	2020-03-18		NA	NA	NA	NA	NA	NA	NA	NA
J	MARTIN E;GONZALEZ-GARCIA C;DEL VALLE JF;BRAVO A	MARTIN, EDUARDO; GONZALEZ-GARCIA, CARLA; DEL VALLE, JORGE F.; BRAVO, AMAIA	DETECTION OF BEHAVIORAL AND EMOTIONAL DISORDERS IN RESIDENTIAL CHILD CARE: USING A MULTI-INFORMANT APPROACH	CHILDREN AND YOUTH SERVICES REVIEW	ENGLISH	ARTICLE	RESIDENTIAL CHILD CARE; MENTAL HEALTH; BEHAVIORAL AND EMOTIONAL PROBLEMS; YOUTH SELF REPORT YSR; CHILD BEHAVIOR CHECKLIST CBCL	MENTAL-HEALTH-SERVICES; DYSREGULATION PROFILE; WELFARE; PSYCHOPATHOLOGY; ADOLESCENTS; YOUTH; CHECKLIST; REFERRALS; NEEDS; CBCL	YOUNG PEOPLE IN RESIDENTIAL CARE (RC) ARE A GROUP AT HIGH RISK OF DEVELOPING MENTAL HEALTH PROBLEMS. ONE OF THE MOST COMMONLY-USED SCREENING INSTRUMENTS IS ACHENBACH AND RESCORLA (2001) DIMENSIONAL, MULTI-INFORMANT ASEBA. THE MAIN OBJECTIVE OF THIS STUDY IS TO ANALYZE THE LEVEL OF AGREEMENT BETWEEN YOUNG PEOPLE IN RC AND THEIR CARE WORKERS (WHO, IN SPAIN, ARE CALLED SOCIAL EDUCATORS, AND WHO HAVE…	[MARTIN, EDUARDO] UNIV LA LAGUNA, SAN CRISTOBAL LA LAGUNA, SPAIN.; [GONZALEZ-GARCIA, CARLA; DEL VALLE, JORGE F.; BRAVO, AMAIA] UNIV OVIEDO, OVIEDO, SPAIN.	BRAVO, A (REPRINT AUTHOR), UNIV OVIEDO, FAC PSICOL, PLAZA FEIJOO S-N, OVIEDO, SPAIN.	EDMARTIN@ULL.EDU.ES; CARLA.GONZALEZ.GARCIA@GMAIL.COM; JVALLE@UNIOVI.ES; AMAIABRAVO@UNIOVI.ES	MINISTRY OF THE ECONOMY AND BUSINESS [PSI2012-33185]; EUROPEAN SOCIAL FUNDEUROPEAN SOCIAL FUND (ESF) [BES-2016-078139]	THIS RESEARCH WAS PERFORMED THANKS TO FUNDING FROM THE MINISTRY OF THE ECONOMY AND BUSINESS (REF. PSI2012-33185). THE AUTHOR CARLA GONZALEZ-GARCIA HOLDS A POST-DOCTORAL CONTRACT FROM THE NATIONAL PROGRAM OF TRAINING FOR IMPROVING TALENT AND EMPLOYABILITY IN THE FRAMEWORK OF THE NATIONAL PLAN OF SCIENTIFIC AND TECHNICAL RESEARCH AND INNOVATION 2013-2016 AND CO-FINANCED BY THE EUROPEAN SOCIAL FUND …	36	0	0	0	0	PERGAMON-ELSEVIER SCIENCE LTD	OXFORD	THE BOULEVARD, LANGFORD LANE, KIDLINGTON, OXFORD OX5 1GB, ENGLAND	0190-7409	1873-7765	CHILD YOUTH SERV REV	CHILD. YOUTH SERV. REV.	JAN	2020	108	NA	104588	10.1016/J.CHILDYOUTH.2019.104588	6	FAMILY STUDIES; SOCIAL WORK	FAMILY STUDIES; SOCIAL WORK	KG3CG	ISI000509819500046	NA	BRONZE	2020-03-18		NA	NA	NA	MARTIN, EDUARDO/0000-0001-8004-9776	MARTIN, EDUARDO/A-8512-2012	NA	NA	NA
J	DOCKERY AM	DOCKERY, ALFRED MICHAEL	INTER-GENERATIONAL TRANSMISSION OF INDIGENOUS CULTURE AND CHILDREN'S WELLBEING: EVIDENCE FROM AUSTRALIA	INTERNATIONAL JOURNAL OF INTERCULTURAL RELATIONS	ENGLISH	ARTICLE	NA	DIFFICULTIES QUESTIONNAIRE; CHRONIC DISEASE; PEOPLES HEALTH; COMMUNITY; STRENGTHS; ADOLESCENTS; RESILIENCE; SUICIDE; YOUTH; RISK	A LIMITED BODY OF EMPIRICAL EVIDENCE SUGGESTS A STRONG SENSE OF CULTURAL IDENTITY PROMOTES WELLBEING AND OTHER SOCIO-ECONOMIC OUTCOMES FOR FIRST NATIONS PEOPLE, INCLUDING FOR INDIGENOUS AUSTRALIANS. A CHALLENGE TO THIS EVIDENCE IS POTENTIAL ENDOGENEITY: THAT INDIGENOUS PEOPLE WHO ACHIEVE POSITIVE OUTCOMES ARE THEN MORE LIKELY TO MAINTAIN AND ENGAGE IN THEIR TRADITIONAL CULTURE. DATA FROM AUSTRALI…	[DOCKERY, ALFRED MICHAEL] CURTIN UNIV, BANKWEST CURTIN ECON CTR, GPO BOX U1987, PERTH, WA 6845, AUSTRALIA.	DOCKERY, AM (REPRINT AUTHOR), CURTIN UNIV, BANKWEST CURTIN ECON CTR, GPO BOX U1987, PERTH, WA 6845, AUSTRALIA.	M.DOCKERY@CURTIN.EDU.AU	COOPERATIVE RESEARCH CENTRE FOR REMOTE ECONOMIC PARTICIPATIONAUSTRALIAN GOVERNMENTDEPARTMENT OF INDUSTRY, INNOVATION AND SCIENCECOOPERATIVE RESEARCH CENTRES (CRC) PROGRAMME	THIS WORK WAS SUPPORTED BY THE COOPERATIVE RESEARCH CENTRE FOR REMOTE ECONOMIC PARTICIPATION.	44	0	0	0	0	PERGAMON-ELSEVIER SCIENCE LTD	OXFORD	THE BOULEVARD, LANGFORD LANE, KIDLINGTON, OXFORD OX5 1GB, ENGLAND	0147-1767	1873-7552	INT J INTERCULT REL	INT. J. INTERCULT. RELAT.	JAN	2020	74	NA	NA	10.1016/J.IJINTREL.2019.11.001	14	PSYCHOLOGY, SOCIAL; SOCIAL SCIENCES, INTERDISCIPLINARY; SOCIOLOGY	PSYCHOLOGY; SOCIAL SCIENCES - OTHER TOPICS; SOCIOLOGY	KL2XI	ISI000513291500009	NA	BRONZE	2020-03-18		80	93	NA	NA	NA	NA	NA	NA
J	SUPERVIA PU;BORDAS CS;ABAD JJM	USAN SUPERVIA, PABLO; SALAVERA BORDAS, CARLOS; MEJIAS ABAD, JUAN JOSE	RELATIONSHIP BETWEEN EMOTIONAL INTELLIGENCE, ACADEMIC BURNOUT AND SCHOOL PERFORMANCE IN ADOLESCENT STUDENTS	REVISTA CES PSICOLOGIA	SPANISH	ARTICLE	EMOTIONAL INTELLIGENCE; ACADEMIC BURNOUT; SCHOOL PERFORMANCE; STUDENTS; ADOLESCENTS	SATISFACTION; ENGAGEMENT; TEACHERS; ACHIEVEMENT; PSYCHOLOGY	THIS PAPER AIMED TO ANALYZE THE RELATIONSHIP BETWEEN EMOTIONAL INTELLIGENCE, ACADEMIC BURNOUT AND SCHOOL PERFORMANCE IN A SAMPLE OF 1.756 ADOLESCENT STUDENTS BELONGING TO 9 COMPULSORY SECONDARY EDUCATION (ESO) CENTERS. THE INSTRUMENTS USED WERE THE SPANISH VERSIONS OF THE TRAID META-MOOD SCALE-24 (TMMS-24), THE MASLACH BURNOUT INVENTORY-STUDENT SURVEY (MBI-SS); SCHOOL PERFORMANCE WAS QUANTIFIED T…	[USAN SUPERVIA, PABLO; SALAVERA BORDAS, CARLOS] UNIV ZARAGOZA, FAC EDUC, DEPT PSICOL & SOCIOL, ZARAGOZA, SPAIN.; [MEJIAS ABAD, JUAN JOSE] UNIV ZARAGOZA, FAC EDUC, DOTO CIENCIAS EDUC, ZARAGOZA, SPAIN.	SUPERVIA, PU (REPRINT AUTHOR), UNIV ZARAGOZA, FAC EDUC, DEPT PSICOL & SOCIOL, ZARAGOZA, SPAIN.	NA	NA	NA	50	0	0	3	3	UNIV CES	MEDELLIN	CALLE 10 A, NO 22, MEDELLIN, 00000, COLOMBIA	2011-3080	NA	REV CES PSICOL	REV. CES PSICOL.	NA	2020	13	1	NA	10.21615/CESP.13.1.8	15	PSYCHOLOGY, MULTIDISCIPLINARY	PSYCHOLOGY	KM2EQ	ISI000513935300008	NA	NA	2020-03-18		125	139	NA	NA	NA	NA	NA	NA
J	MOLLEGAARD S	MOLLEGAARD, STINE	THE EFFECT OF BIRTH WEIGHT ON BEHAVIORAL PROBLEMS IN EARLY ADOLESCENCE: NEW EVIDENCE FROM MONOZYGOTIC TWINS	ECONOMICS & HUMAN BIOLOGY	ENGLISH	ARTICLE	BIRTH WEIGHT; BEHAVIORAL PROBLEMS; TWINS; INTERMEDIATE EFFECTS	LABOR-MARKET; PRENATAL ENVIRONMENT; SOCIOECONOMIC-STATUS; MENTAL-HEALTH; FETAL-GROWTH; OUTCOMES; CHILDHOOD; EXPOSURE; CHILDREN; QUESTIONNAIRE	IT IS WELL-ESTABLISHED THAT THE PRENATAL PERIOD IS A CRITICAL AND SENSITIVE PERIOD OF AN INDIVIDUAL'S LIFE, LINKING PRENATAL CIRCUMSTANCES TO SHORT- AND LONG-TERM OUTCOMES SUCH AS INFANT MORTALITY, EDUCATIONAL AND OCCUPATIONAL SUCCESS. HOWEVER, LITTLE IS KNOWN ABOUT HOW PRENATAL NURTURE AFFECTS INTERMEDIATE OUTCOMES AND NONCOGNITIVE CHARACTERISTICS SUCH AS BEHAVIOR AND BEHAVIORAL PROBLEMS. IN THI…	[MOLLEGAARD, STINE] UNIV COPENHAGEN, DEPT SOCIOL, COPENHAGEN, DENMARK.	MOLLEGAARD, S (REPRINT AUTHOR), UNIV COPENHAGEN, DEPT SOCIOL, COPENHAGEN, DENMARK.	STINEM@SOC.KU.DK	DANISH STRATEGIC RESEARCH COUNCILDANSKE STRATEGISKE FORSKNINGSRAD (DSF) [10-093105/DSF]; DANISH CENTRE FOR SOCIAL SCIENCE RESEARCH	THE AUTHOR DISCLOSED RECEIPT OF THE FOLLOWING FINANCIAL SUPPORT FOR THE RESEARCH, AUTHORSHIP, PUBLICATION OF THIS ARTICLE: THE RESEARCH LEADING TO THE RESULTS PRESENTED IN THIS PAPER HAS RECEIVED FUNDING FROM THE DANISH STRATEGIC RESEARCH COUNCIL (GRANT NO. 10-093105/DSF). THE FUNDING SOURCES HAD NO INVOLVEMENT IN THE STUDY DESIGN, ANALYSIS, WRITING REPORT, OR DECISION TO SUBMIT. THIS PAPER HAS B…	56	0	0	0	0	ELSEVIER	AMSTERDAM	RADARWEG 29, 1043 NX AMSTERDAM, NETHERLANDS	1570-677X	1873-6130	ECON HUM BIOL	ECON. HUM. BIOL.	JAN	2020	36	NA	UNSP 100828	10.1016/J.EHB.2019.100828	22	ECONOMICS; PUBLIC, ENVIRONMENTAL & OCCUPATIONAL HEALTH	BUSINESS & ECONOMICS; PUBLIC, ENVIRONMENTAL & OCCUPATIONAL HEALTH	KK0YO	ISI000512477500006	31835188	BRONZE	2020-03-18		NA	NA	NA	NA	NA	NA	NA	NA
J	SIERAU S;WARMINGHAM J;WHITE LO;KLEIN AM;VON KLITZING K	SIERAU, SUSAN; WARMINGHAM, JENNIFER; WHITE, LARS O.; KLEIN, ANNETTE M.; VON KLITZING, KAI	CHILDHOOD EMOTIONAL AND CONDUCT PROBLEMS IN CHILDHOOD AND ADOLESCENCE DIFFERENTIALLY ASSOCIATED WITH INTERGENERATIONAL MALTREATMENT CONTINUITY AND PARENTAL INTERNALIZING SYMPTOMS	JOURNAL OF ABNORMAL CHILD PSYCHOLOGY	ENGLISH	ARTICLE	CYCLE OF VIOLENCE; INTERGENERATIONAL TRANSMISSION OF MALTREATMENT; CHILD ABUSE; NEGLECT; CHILD WELFARE SERVICES; CHILD PROTECTION; PSYCHOPATHOLOGY	INTIMATE PARTNER VIOLENCE; MEDIATOR ROLE; ABUSE; PSYCHOPATHOLOGY; TRANSMISSION; CHILDREN; VICTIMIZATION; NEGLECT; RISK; VALIDATION	CAREGIVERS' OWN CHILDHOOD MALTREATMENT EXPERIENCES POTENTIATE THE RISK FOR PSYCHOPATHOLOGY AND PERPETRATION OF MALTREATMENT AGAINST ONE'S CHILDREN. IN TURN, BOTH OF THESE FACTORS MAY NEGATIVELY IMPACT CHILDREN'S MENTAL HEALTH. THE NATURE OF THESE INTERGENERATIONAL PATTERNS OF MALTREATMENT MAY VARY AS A FUNCTION OF TYPE OF CHILD OUTCOME AND MAY ALSO BE INFLUENCED BY CHILD AGE AND SAMPLE CHARACTERI…	[SIERAU, SUSAN; WHITE, LARS O.; KLEIN, ANNETTE M.; VON KLITZING, KAI] UNIV LEIPZIG, DEPT CHILD & ADOLESCENT PSYCHIAT PSYCHOTHERAPY &, LEIPZIG, GERMANY.; [SIERAU, SUSAN] UNIV LEIPZIG, DEPT MED PSYCHOL & MED SOCIOL, PHILIPP ROSENTHAL STR 55, D-04103 LEIPZIG, GERMANY.; [WARMINGHAM, JENNIFER] UNIV ROCHESTER, MT HOPE FAMILY CTR, ROCHESTER, NY USA.; [KLEIN, ANNETTE M.] INT PSYCHOANALYT UNIV BERLIN, BER…	SIERAU, S (REPRINT AUTHOR), UNIV LEIPZIG, DEPT CHILD & ADOLESCENT PSYCHIAT PSYCHOTHERAPY &, LEIPZIG, GERMANY.; SIERAU, S (REPRINT AUTHOR), UNIV LEIPZIG, DEPT MED PSYCHOL & MED SOCIOL, PHILIPP ROSENTHAL STR 55, D-04103 LEIPZIG, GERMANY.	SUSAN.SIERAU@MEDIZIN.UNI-LEIPZIG.DE	DEUTSCHE FORSCHUNGSGEMEINSCHAFTGERMAN RESEARCH FOUNDATION (DFG) [KL2338/1-2, KL 2315/1-1]; BUNDESMINISTERIUM FUR BILDUNG UND FORSCHUNG [01KR1201A TO E]	NA	50	0	0	1	1	SPRINGER/PLENUM PUBLISHERS	NEW YORK	233 SPRING ST, NEW YORK, NY 10013 USA	0091-0627	1573-2835	J ABNORM CHILD PSYCH	J. ABNORM. CHILD PSYCHOL.	JAN	2020	48	1	NA	10.1007/S10802-019-00575-W	14	PSYCHOLOGY, CLINICAL; PSYCHOLOGY, DEVELOPMENTAL	PSYCHOLOGY	KJ0IN	ISI000511741800003	31313061	NA	2020-03-18		29	42	NA	NA	NA	NA	NA	NA
J	DIXON-GORDON KL;MARSH NP;BALDA KE;MCQUADE JD	DIXON-GORDON, KATHERINE L.; MARSH, NICHOLAS P.; BALDA, KAYLA E.; MCQUADE, JULIA D.	PARENT EMOTION SOCIALIZATION AND CHILD EMOTIONAL VULNERABILITY AS PREDICTORS OF BORDERLINE PERSONALITY FEATURES	JOURNAL OF ABNORMAL CHILD PSYCHOLOGY	ENGLISH	ARTICLE	BORDERLINE PERSONALITY DISORDER; EMOTION REGULATION; EMOTION SOCIALIZATION; RESPIRATORY SINUS ARRHYTHMIA; SKIN CONDUCTANCE LEVEL	NEGATIVE EMOTIONS; PHYSIOLOGICAL REACTIVITY; DISORDER; ADOLESCENCE; BEHAVIOR; DYSREGULATION; PREVALENCE; SADNESS; AGE; COMORBIDITY	ALTHOUGH PARENT EMOTION SOCIALIZATION AND CHILD TEMPERAMENT ARE THEORIZED TO INTERACT IN THE PREDICTION OF BORDERLINE PERSONALITY DISORDER (BPD) FEATURES, FEW STUDIES HAVE DIRECTLY EXAMINED THESE RELATIONSHIPS. THE PRESENT STUDY EXAMINED WHETHER PARENTAL EMOTION SOCIALIZATION INTERACTED WITH BEHAVIORAL RATINGS AND PHYSIOLOGICAL INDICATORS OF EMOTIONAL VULNERABILITY IN THE PREDICTION OF BPD FEATUR…	[DIXON-GORDON, KATHERINE L.] UNIV MASSACHUSETTS, DEPT PSYCHOL & BRAIN SCI, AMHERST, MA 01003 USA.; [MARSH, NICHOLAS P.; BALDA, KAYLA E.; MCQUADE, JULIA D.] AMHERST COLL, DEPT PSYCHOL, CAMPUS BOX 2236, AMHERST, MA 01002 USA.	MCQUADE, JD (REPRINT AUTHOR), AMHERST COLL, DEPT PSYCHOL, CAMPUS BOX 2236, AMHERST, MA 01002 USA.	JMCQUADE@AMHERST.EDU	NA	NA	68	0	0	3	8	SPRINGER/PLENUM PUBLISHERS	NEW YORK	233 SPRING ST, NEW YORK, NY 10013 USA	0091-0627	1573-2835	J ABNORM CHILD PSYCH	J. ABNORM. CHILD PSYCHOL.	JAN	2020	48	1	NA	10.1007/S10802-019-00579-6	13	PSYCHOLOGY, CLINICAL; PSYCHOLOGY, DEVELOPMENTAL	PSYCHOLOGY	KJ0IN	ISI000511741800011	31388862	NA	2020-03-18		135	147	NA	NA	NA	NA	NA	NA
J	ROBINSON SL;MARIN C;OLIVEROS H;MORA-PLAZAS M;LOZOFF B;VILLAMOR E	ROBINSON, SONIA L.; MARIN, CONSTANZA; OLIVEROS, HENRY; MORA-PLAZAS, MERCEDES; LOZOFF, BETSY; VILLAMOR, EDUARDO	VITAMIN D DEFICIENCY IN MIDDLE CHILDHOOD IS RELATED TO BEHAVIOR PROBLEMS IN ADOLESCENCE	JOURNAL OF NUTRITION	ENGLISH	ARTICLE	VITAMIN D DEFICIENCY; VITAMIN D BINDING PROTEIN; BEHAVIOR PROBLEMS; MIDDLE CHILDHOOD; ADOLESCENCE; BOGOTA SCHOOL CHILDREN COHORT	D-BINDING PROTEIN; NEURODEVELOPMENTAL OUTCOMES; EMOTIONAL-PROBLEMS; IRON-DEFICIENCY; MATERNAL SERUM; CHILDREN; DISORDERS; PREGNANCY; ANEMIA; PSYCHOPATHOLOGY	BACKGROUND: VITAMIN D DEFICIENCY (VDD) IS ASSOCIATED WITH DEPRESSION AND SCHIZOPHRENIA IN ADULTS. THE EFFECT OF VDD IN CHILDHOOD ON BEHAVIORAL DEVELOPMENT IS UNKNOWN. OBJECTIVES: WE AIMED TO STUDY THE ASSOCIATIONS OF VDD AND VITAMIN D BINDING PROTEIN (DBP) IN MIDDLE CHILDHOOD WITH BEHAVIOR PROBLEMS IN ADOLESCENCE. METHODS: WE QUANTIFIED PLASMA TOTAL 25-HYDROXYVITAMIN D [25(OH)D] AND DBP IN 273 SC…	[ROBINSON, SONIA L.; VILLAMOR, EDUARDO] UNIV MICHIGAN, SCH PUBL HLTH, DEPT EPIDEMIOL, ANN ARBOR, MI 48109 USA.; [MARIN, CONSTANZA; OLIVEROS, HENRY] UNIV LA SABANA, DEPT MED, CHIA, COLOMBIA.; [MARIN, CONSTANZA; MORA-PLAZAS, MERCEDES] FINUSAD, FDN RES NUTR & HLTH, BOGOTA, COLOMBIA.; [LOZOFF, BETSY] UNIV MICHIGAN, CTR HUMAN GROWTH & DEV, ANN ARBOR, MI 48109 USA.; [LOZOFF, BETSY] UNIV MICHIGAN, SCH M…	VILLAMOR, E (REPRINT AUTHOR), UNIV MICHIGAN, SCH PUBL HLTH, DEPT EPIDEMIOL, ANN ARBOR, MI 48109 USA.	VILLAMOR@UMICH.EDU	ASISA RESEARCH FUND AT THE UNIVERSITY OF MICHIGAN	THIS WORK WAS SUPPORTED BY THE ASISA RESEARCH FUND AT THE UNIVERSITY OF MICHIGAN.	61	0	0	0	0	OXFORD UNIV PRESS	OXFORD	GREAT CLARENDON ST, OXFORD OX2 6DP, ENGLAND	0022-3166	1541-6100	J NUTR	J. NUTR.	JAN	2020	150	1	NA	10.1093/JN/NXZ185	9	NUTRITION & DIETETICS	NUTRITION & DIETETICS	KK8SY	ISI000513007600017	31429909	NA	2020-03-18		140	148	NA	ROBINSON, SONIA/0000-0002-7707-9728	NA	NA	NA	NA
J	TONON AC;CARISSIMI A;SCHIMITT RL;DE LIMA LS;PEREIRA FD;HIDALGO MP	TONON, ANDRE C.; CARISSIMI, ALICIA; SCHIMITT, REGINA L.; DE LIMA, LETICIA S.; PEREIRA, FERNANDA DOS S.; HIDALGO, MARIA PAZ	HOW DO STRESS, SLEEP QUALITY, AND CHRONOTYPE ASSOCIATE WITH CLINICALLY SIGNIFICANT DEPRESSIVE SYMPTOMS? A STUDY OF YOUNG MALE MILITARY RECRUITS IN COMPULSORY SERVICE	BRAZILIAN JOURNAL OF PSYCHIATRY	ENGLISH	ARTICLE	DEPRESSION; CIRCADIAN RHYTHM; CIRCADIAN TYPOLOGY; CORTISOL; PSYCHOLOGICAL STRESS; EVENINGNESS	BRAZILIAN PORTUGUESE VERSION; RHYTHM METRIC SRM; EMOTION REGULATION; SOCIAL ZEITGEBERS; PERCEIVED STRESS; LIFE STRESS; CORTISOL; ADOLESCENTS; VALIDATION; DISORDERS	OBJECTIVE: ALTHOUGH STUDIES HAVE SHOWN AN ASSOCIATION BETWEEN POOR SLEEP AND CHRONOTYPE WITH PSYCHIATRIC PROBLEMS IN YOUNG ADULTS, FEW HAVE FOCUSED ON IDENTIFYING MULTIPLE CONCOMITANT RISK FACTORS. METHODS: WE ASSESSED DEPRESSIVE SYMPTOMS (BECK DEPRESSION INVENTORY [BDI]), CIRCADIAN TYPOLOGY (MORNINGNESS-EVENINGNESS QUESTIONNAIRE [MEQ]), SLEEP QUALITY (PITTSBURGH SLEEP QUALITY INDEX [PSQI]), PERC…	[TONON, ANDRE C.; CARISSIMI, ALICIA; HIDALGO, MARIA PAZ] UNIV FED RIO GRANDE DO SUL, HCPA, LAB CRONOBIOL & SONO, PORTO ALEGRE, RS, BRAZIL.; [TONON, ANDRE C.; CARISSIMI, ALICIA; HIDALGO, MARIA PAZ] UNIV FED RIO GRANDE DO SUL, FAC MED, PROGRAMA POSGRAD PSIQUIATRIA & CIENCIAS COMPORTAM, PORTO ALEGRE, RS, BRAZIL.; [SCHIMITT, REGINA L.] FAC INTEGRADAS TAQUARA FACCAT, TAQUARA, RS, BRAZIL.; [DE LIMA, LE…	TONON, AC (REPRINT AUTHOR), UNIV FED RIO GRANDE DO SUL, LAB CRONOBIOL & SONO, CTR PESQUISA CLIN, HOSP CLIN PORTO ALEGRE, RUA RAMIRO BARCELOS,2350,SALA 21617, BR-90035903 PORTO ALEGRE, RS, BRAZIL.	LABCRONOESONO@HCPS.EDU.BR	FUNDO DE INCENTIVO A PESQUISA E EVENTOS-HOSPITAL DE CLINICAS DE PORTO ALEGRE (FIPE-HCPA); COORDENACAO DE APERFEICOAMENTO DE PESSOAL DE NIVEL SUPERIOR (CAPES)CAPES; CONSELHO NACIONAL DE DESENVOLVIMENTO CIENTIFICO E TECNOLOGICO (CNPQ)NATIONAL COUNCIL FOR SCIENTIFIC AND TECHNOLOGICAL DEVELOPMENT (CNPQ)	THE AUTHORS WOULD LIKE TO THANK LUCIANO SANTOS PINTO GUIMARA~ ES FOR STATISTICAL SUPPORT, AS WELL AS DAIANE MACHADO FOR HER PARTICIPATION IN THE CORTISOL ANALYSES. THIS STUDY WAS SUPPORTED BY THE FUNDO DE INCENTIVO A PESQUISA E EVENTOS-HOSPITAL DE CLINICAS DE PORTO ALEGRE (FIPE-HCPA). ACT HAS RECEIVED GRANTS FROM COORDENACAO DE APERFEICOAMENTO DE PESSOAL DE NI ' VEL SUPERIOR (CAPES) AND MPH HAS R…	39	1	1	1	2	ASSOC BRASILEIRA PSIQUIATRIA	SAO PAULO	SUBSCRIPTION DEPARTMENT, RUA PEDRO DE TOLEDO, 967 - CASA 01, SAO PAULO, SP 04039-032 A, BRAZIL	1516-4446	1809-452X	BRAZ J PSYCHIAT	BRAZ. J. PSYCHIAT.	JAN-FEB	2020	42	1	NA	10.1590/1516-4446-2018-0286	9	PSYCHIATRY	PSYCHIATRY	KJ8GL	ISI000512294000011	31166545	DOAJ GOLD, GREEN PUBLISHED	2020-03-18		54	62	NA	TONON, ANDRE COMIRAN/0000-0003-4818-3144; HIDALGO, MARIA PAZ LOAYZA/0000-0002-7886-770X	TONON, ANDRE COMIRAN/J-5012-2016; HIDALGO, MARIA PAZ LOAYZA/V-5612-2019	NA	NA	NA
J	MOREIRA H;CANAVARRO MC	MOREIRA, HELENA; CRISTINA CANAVARRO, MARIA	MINDFUL PARENTING IS ASSOCIATED WITH ADOLESCENTS' DIFFICULTIES IN EMOTION REGULATION THROUGH ADOLESCENTS' PSYCHOLOGICAL INFLEXIBILITY AND SELF-COMPASSION	JOURNAL OF YOUTH AND ADOLESCENCE	ENGLISH	ARTICLE	MINDFUL PARENTING; ADOLESCENCE; PSYCHOLOGICAL INFLEXIBILITY; SELF-COMPASSION; EMOTION REGULATION	GENDER-DIFFERENCES; EXPERIENTIAL AVOIDANCE; PSYCHOMETRIC PROPERTIES; FUSION QUESTIONNAIRE; INTERPERSONAL MINDFULNESS; DEPRESSIVE SYMPTOMS; REGULATION STRATEGY; COMMITMENT THERAPY; ANXIETY; SCALE	THE ACQUISITION AND MASTERY OF EMOTION REGULATION IS ONE OF THE MOST IMPORTANT DEVELOPMENTAL TASKS OF ADOLESCENCE. DIFFICULTIES IN REGULATING EMOTIONS ARE ONE OF THE MOST ROBUST RISK FACTORS FOR THE DEVELOPMENT OF DIFFICULTIES AND PSYCHOPATHOLOGY. THIS STUDY INVESTIGATES WHETHER A MINDFUL PARENTING STYLE IS ASSOCIATED WITH ADOLESCENT'S DIFFICULTIES IN EMOTION REGULATION AND WHETHER ADOLESCENTS' S…	[MOREIRA, HELENA; CRISTINA CANAVARRO, MARIA] UNIV COIMBRA, FAC PSYCHOL & EDUC SCI, CTR RES NEUROPSYCHOL & COGNIT BEHAV INTERVENT, RUA COLEGIO NOVO, P-3030115 COIMBRA, PORTUGAL.	MOREIRA, H (REPRINT AUTHOR), UNIV COIMBRA, FAC PSYCHOL & EDUC SCI, CTR RES NEUROPSYCHOL & COGNIT BEHAV INTERVENT, RUA COLEGIO NOVO, P-3030115 COIMBRA, PORTUGAL.	HMOREIRA@FPCE.UC.PT	FUNDACAO PARA A CIENCIA E A TECNOLOGIA [SFRH/BPD/70063/2010.]	NA	108	0	0	6	6	SPRINGER/PLENUM PUBLISHERS	NEW YORK	233 SPRING ST, NEW YORK, NY 10013 USA	0047-2891	1573-6601	J YOUTH ADOLESCENCE	J. YOUTH ADOLESC.	JAN	2020	49	1	NA	10.1007/S10964-019-01133-9	20	PSYCHOLOGY, DEVELOPMENTAL	PSYCHOLOGY	KJ3HN	ISI000511947900014	31598809	NA	2020-03-18		192	211	NA	MOREIRA, HELENA/0000-0002-1487-0539	MOREIRA, HELENA/A-9908-2013	SI	NA	NA
J	JAYUPHAN J;SANGTHONG R;HAYEEVANI N;ASSANANGKORNCHAI S;MCNEIL E	JAYUPHAN, JIRAWAN; SANGTHONG, RASSAMEE; HAYEEVANI, NARISA; ASSANANGKORNCHAI, SAWITRI; MCNEIL, EDWARD	MENTAL HEALTH PROBLEMS FROM DIRECT VS INDIRECT EXPOSURE TO VIOLENT EVENTS AMONG CHILDREN BORN AND GROWING UP IN A CONFLICT ZONE OF SOUTHERN THAILAND	SOCIAL PSYCHIATRY AND PSYCHIATRIC EPIDEMIOLOGY	ENGLISH	ARTICLE	ARMED CONFLICT ZONE; CHILDREN; MENTAL HEALTH; PTSD; BEHAVIORAL-EMOTIONAL PROBLEMS; DEEP SOUTHERN THAILAND	POSTTRAUMATIC-STRESS; WAR EXPERIENCES; ARMED CONFLICT; ADOLESCENTS; MIGRATION; PROVINCES; AREAS	PURPOSE THIS STUDY AIMS TO EXAMINE AND COMPARE THE EFFECTS OF DIRECT AND INDIRECT EXPOSURE TO ARMED CONFLICTS ON THE MENTAL HEALTH OF PRIMARY SCHOOL STUDENTS IN THE THREE SOUTHERNMOST PROVINCES OF THAILAND. METHODS A SCHOOL-BASED SURVEY WAS CONDUCTED. DETAILED EXPOSURE OF TRAUMATIC EVENTS BOTH DIRECTLY AND INDIRECTLY WERE MEASURED BY A SELF-COMPLETED QUESTIONNAIRE. BEHAVIORAL-EMOTIONAL PROBLEMS W…	[JAYUPHAN, JIRAWAN; SANGTHONG, RASSAMEE; HAYEEVANI, NARISA; ASSANANGKORNCHAI, SAWITRI; MCNEIL, EDWARD] PRINCE SONGKLA UNIV, FAC MED, EPIDMIOL UNIT, HAT YAI 90110, THAILAND.; [SANGTHONG, RASSAMEE] PRINCE SONGKLA UNIV, RES UNIT CHILDREN & YOUTH DEV, HAT YAI 90110, THAILAND.	SANGTHONG, R (REPRINT AUTHOR), PRINCE SONGKLA UNIV, FAC MED, EPIDMIOL UNIT, HAT YAI 90110, THAILAND.; SANGTHONG, R (REPRINT AUTHOR), PRINCE SONGKLA UNIV, RES UNIT CHILDREN & YOUTH DEV, HAT YAI 90110, THAILAND.	JNID@HOTMAIL.COM; RASSAMEE.S@PSU.AC.TH; HNUSREENA@GMAIL.COM; SAVITREE.A@PSU.AC.TH; EDWARD.M@PSU.AC.TH	PRINCE OF SONGKLA UNIVERSITY [1234]	NA	30	0	0	0	0	SPRINGER HEIDELBERG	HEIDELBERG	TIERGARTENSTRASSE 17, D-69121 HEIDELBERG, GERMANY	0933-7954	1433-9285	SOC PSYCH PSYCH EPID	SOC. PSYCHIATRY PSYCHIATR. EPIDEMIOL.	JAN	2020	55	1	NA	10.1007/S00127-019-01732-8	6	PSYCHIATRY	PSYCHIATRY	KJ2EH	ISI000511870500006	31104088	NA	2020-03-18		57	62	NA	SANGTHONG, RASSAMEE/0000-0001-9834-6031; MCNEIL, EDWARD/0000-0002-9492-1040; ASSANANGKORNCHAI, SAWITRI/0000-0003-2174-3287	NA	NA	NA	NA
J	TURANZAS JA;CORDON JR;CHOCA JP;MESTRE JM	TURANZAS, JORGE A.; CORDON, JOSE R.; CHOCA, JAMES P.; MESTRE, JOSE M.	EVALUATING THE APAC (MINDFULNESS FOR GIFTEDNESS) PROGRAM IN A SPANISH SAMPLE OF GIFTED CHILDREN: A PILOT STUDY	MINDFULNESS	ENGLISH	ARTICLE	GIFTED CHILDREN; MINDFULNESS; EMOTIONAL INTELLIGENCE; EMOTIONAL REGULATION; SECOND-GENERATIONMINDFULNESS-BASED INTERVENTIONS	DEPRESSION INVENTORY; COGNITIVE THERAPY; ADOLESCENTS; CHILDHOOD; STUDENTS; INTELLIGENCE; HEALTH; ISSUES; EXPERIENCES; RESILIENCE	PREVIOUS STUDIES HAVE FOUND THAT GIFTED CHILDREN EXPERIENCE SYMPTOMS SUCH AS EXISTENTIAL ANGUISH, ANXIETY, DEPRESSION, EXPERIENTIAL AVOIDANCE, AND COGNITIVE FUSION. THE INHERENT INTENSITY AND SENSITIVITY OF THESE YOUNG PEOPLE MAY MAKE THEM MORE SUSCEPTIBLE TO SIGNIFICANT EMOTIONAL DISTRESS AND EXISTENTIAL CONCERNS. ENDEAVORING TO ADDRESS SUCH ISSUES, WE DESIGNED A SECOND-GENERATION MINDFULNESS-BA…	[TURANZAS, JORGE A.] UNED, ALGECIRAS, SPAIN.; [CORDON, JOSE R.] UNIV CADIZ, EDUCA ESCUELA DOCTORADO, PUERTO REAL, SPAIN.; [CHOCA, JAMES P.] ROOSEVELT UNIV, DEPT PSYCHOL, CHICAGO, IL 60605 USA.; [MESTRE, JOSE M.] UNIV CADIZ, INDESS INST UNIV INVEST DESARROLLO SOCIAL & SOSTE, JEREZ DE LA FRONTERA, SPAIN.	MESTRE, JM (REPRINT AUTHOR), UNIV CADIZ, INDESS INST UNIV INVEST DESARROLLO SOCIAL & SOSTE, JEREZ DE LA FRONTERA, SPAIN.	JOSEMI.MESTRE@UCA.ES	INDESS (INSTITUTO UNIVERSITARIO DE INVESTIGACION PARA EL DESARROLLO SOCIAL SOSTENIBLE/UNIVERSITY INSTITUTE FOR RESEARCH IN SUSTAINABLE SOCIAL DEVELOPMENT), UNIVERSIDAD DE CADIZ, SPAIN	THIS PUBLICATION AND RESEARCH HAS BEEN PARTIALLY FUNDED THROUGH A GRANT FROM INDESS (INSTITUTO UNIVERSITARIO DE INVESTIGACION PARA EL DESARROLLO SOCIAL SOSTENIBLE/UNIVERSITY INSTITUTE FOR RESEARCH IN SUSTAINABLE SOCIAL DEVELOPMENT), UNIVERSIDAD DE CADIZ, SPAIN.	85	4	4	5	5	SPRINGER	DORDRECHT	VAN GODEWIJCKSTRAAT 30, 3311 GZ DORDRECHT, NETHERLANDS	1868-8527	1868-8535	MINDFULNESS	MINDFULNESS	JAN	2020	11	1	NA	10.1007/S12671-018-0985-1	13	PSYCHOLOGY, CLINICAL; PSYCHIATRY	PSYCHOLOGY; PSYCHIATRY	KI8IJ	ISI000511600500008	NA	NA	2020-03-18		86	98	NA	MESTRE, JOSE M./0000-0002-6822-4970	MESTRE, JOSE M./E-9595-2011	NA	NA	NA
J	EME R	EME, ROBERT	LIFE COURSE PERSISTENT ANTISOCIAL BEHAVIOR SILVER ANNIVERSARY	AGGRESSION AND VIOLENT BEHAVIOR	ENGLISH	ARTICLE	NA	DEFICIT HYPERACTIVITY DISORDER; ATTENTION-DEFICIT/HYPERACTIVITY DISORDER; CALLOUS-UNEMOTIONAL TRAITS; OPPOSITIONAL DEFIANT DISORDER; TEMPERAMENT-BASED THEORY; CONDUCT PROBLEMS; EMOTION DYSREGULATION; GENDER-DIFFERENCES; FUTURE-DIRECTIONS; SEX-DIFFERENCES	IN 1995 TERRIE MOFFITT PUBLISHED A FULLY ARTICULATED VERSION OF A 1993 PAPER THAT PROPOSED A DUAL DEVELOPMENTAL TAXONOMY OF ANTISOCIAL BEHAVIOR. THE PAPER TRIGGERED A CASCADE OF RESEARCH ON TYPES OF CRIMINAL OFFENDING, THEREBY MAKING IT ONE OF THE MOST RESEARCHED AND MOST INFLUENTIAL OF ALL DEVELOPMENTAL THEORIES OF ANTISOCIAL BEHAVIOR, THE SILVER ANNIVERSARY OF THE 1995 PUBLICATION SEEMS A FITTI…	[EME, ROBERT] ILLINOIS SCH PROFESS PSYCHOL, CHICAGO, IL 60601 USA.	EME, R (REPRINT AUTHOR), ILLINOIS SCH PROFESS PSYCHOL, CHICAGO, IL 60601 USA.	ROBEME@ICLOUD.COM	NA	NA	244	0	0	0	0	PERGAMON-ELSEVIER SCIENCE LTD	OXFORD	THE BOULEVARD, LANGFORD LANE, KIDLINGTON, OXFORD OX5 1GB, ENGLAND	1359-1789	1873-6335	AGGRESS VIOLENT BEH	AGGRESS. VIOLENT BEHAV.	JAN-FEB	2020	50	NA	UNSP 101344	10.1016/J.AVB.2019.101344	16	CRIMINOLOGY & PENOLOGY; PSYCHOLOGY, MULTIDISCIPLINARY	CRIMINOLOGY & PENOLOGY; PSYCHOLOGY	KH3EG	ISI000510528700012	NA	BRONZE	2020-03-18		NA	NA	NA	NA	NA	NA	NA	NA
J	GALVAN A	GALVAN, ADRIANA	THE NEED FOR SLEEP IN THE ADOLESCENT BRAIN	TRENDS IN COGNITIVE SCIENCES	ENGLISH	REVIEW	NA	GRAY-MATTER VOLUME; COGNITIVE PERFORMANCE; CIRCADIAN-RHYTHMS; RISK-TAKING; SOCIOECONOMIC-STATUS; LONGITUDINAL CHANGES; NEURAL RESPONSES; WORKING-MEMORY; DEPRIVATION; QUALITY	SLEEP IS A BASIC NEED. MOUNTING EVIDENCE SUGGESTS THIS IS PARTICULARLY TRUE DURING ADOLESCENCE, A DEVELOPMENTAL PERIOD INVOLVING SUBSTANTIAL CHANGES IN THE BRAIN REGIONS SUPPORTING COGNITION, LEARNING, AND EMOTION. ALTHOUGH SLEEP LOSS IS A NORMATIVE PSYCHOSOCIALLY AND BIOLOGICALLY DRIVEN DEVELOPMENTAL PROCESS, IT OCCURS ALONGSIDE BEHAVIORS THAT CHARACTERIZE ADOLESCENCE, INCLUDING DEEPENING COGNIT…	[GALVAN, ADRIANA] UNIV CALIF LOS ANGELES, DEPT PSYCHOL, LOS ANGELES, CA 90095 USA.	GALVAN, A (REPRINT AUTHOR), UNIV CALIF LOS ANGELES, DEPT PSYCHOL, LOS ANGELES, CA 90095 USA.	AGALVAN@UCLA.EDU	NA	NA	107	0	0	2	2	ELSEVIER SCIENCE LONDON	LONDON	84 THEOBALDS RD, LONDON WC1X 8RR, ENGLAND	1364-6613	1879-307X	TRENDS COGN SCI	TRENDS COGN. SCI.	JAN	2020	24	1	NA	10.1016/J.TICS.2019.11.002	11	BEHAVIORAL SCIENCES; NEUROSCIENCES; PSYCHOLOGY, EXPERIMENTAL	BEHAVIORAL SCIENCES; NEUROSCIENCES & NEUROLOGY; PSYCHOLOGY	KH4JZ	ISI000510614200011	31780247	BRONZE	2020-03-18		79	89	NA	NA	NA	NA	NA	NA
J	LI YM;LI J;ZOU H;WEI SN	LI, YI MING; LI, JIAN; ZOU, HONG; WEI, SHENGNAN	DEVELOPMENT AND VALIDATION OF THE EMOTION REGULATION ABILITY TEST FOR CHINESE YOUTH	JOURNAL OF PACIFIC RIM PSYCHOLOGY	ENGLISH	ARTICLE	EMOTION REGULATION; ADOLESCENT; RELIABILITY; VALIDITY	SITUATIONAL JUDGMENT TESTS; PSYCHOMETRIC PROPERTIES; INDIVIDUAL-DIFFERENCES; EARLY ADOLESCENCE; AGE-DIFFERENCES; INTELLIGENCE; CHILDHOOD; LIFE; DYSREGULATION; PERSONALITY	A CULTURE- AND AGE-APPROPRIATE INSTRUMENT FOR MEASURING EMOTION REGULATION ABILITY IS NEEDED FOR THE RESEARCH AND PRACTICE OF CHINESE ADOLESCENTS' EMOTION REGULATION. THIS STUDY DEVELOPED AND VALIDATED A SITUATIONAL JUDGMENT TEST OF EMOTION REGULATION ABILITY FOR CHINESE YOUTH (STER-CY). THREE SAMPLES WERE RECRUITED, AND APPROXIMATELY 4380 5TH- TO 11TH-GRADE STUDENTS (BUT NO 9TH-GRADE STUDENTS) P…	[LI, YI MING; ZOU, HONG; WEI, SHENGNAN] BEIJING NORMAL UNIV, INST DEV PSYCHOL, FAC PSYCHOL, BEIJING, PEOPLES R CHINA.; [LI, YI MING] BEIJING INST EDUC, SCH ELEMENTARY EDUC, BEIJING, PEOPLES R CHINA.; [LI, JIAN] BEIJING NORMAL UNIV, FAC PSYCHOL, BEIJING KEY LAB APPL EXPT PSYCHOL, BEIJING, PEOPLES R CHINA.	ZOU, H (REPRINT AUTHOR), BEIJING NORMAL UNIV, INST DEV PSYCHOL, FAC PSYCHOL, BEIJING, PEOPLES R CHINA.	HONGZ@BNU.EDU.CN	NA	NA	52	0	0	1	1	CAMBRIDGE UNIV PRESS	NEW YORK	32 AVENUE OF THE AMERICAS, NEW YORK, NY 10013-2473 USA	1834-4909	NA	J PAC RIM PSYCHOL	J. PAC. RIM PSYCHOL.	NA	2020	14	NA	E7	10.1017/PRP.2019.31	10	PSYCHOLOGY, MULTIDISCIPLINARY	PSYCHOLOGY	KH7UR	ISI000510855600001	NA	DOAJ GOLD	2020-03-18		NA	NA	NA	NA	NA	NA	NA	NA
J	PILE V;LAU JYF	PILE, VICTORIA; LAU, JENNIFER Y. F.	INTRUSIVE IMAGES OF A DISTRESSING FUTURE: LINKS BETWEEN PROSPECTIVE MENTAL IMAGERY, GENERALIZED ANXIETY AND A TENDENCY TO SUPPRESS EMOTIONAL EXPERIENCE IN YOUTH	BEHAVIOUR RESEARCH AND THERAPY	ENGLISH	ARTICLE	ADOLESCENCE; GENERALIZED ANXIETY; MENTAL IMAGERY; PROSPECTIVE COGNITION; WORRY; INTRUSIONS	PSYCHIATRIC-DISORDERS; SOCIAL ANXIETY; YOUNG-PEOPLE; WORRY; DEPRESSION; ADOLESCENTS; THOUGHT; EVENTS; IMPACT; CHILDHOOD	DISTRESSING INTRUSIVE IMAGES COMMONLY OCCUR IN ANXIETY. WORRY MAY FUNCTION TO REDUCE THE EMOTIONAL POWER OF INTRUSIVE IMAGERY, BUT THIS ALSO PREVENTS EMOTIONAL PROCESSING. AS WORRY IS A FUTURE-ORIENTATED PROCESS, SUPPRESSION OF INTRUSIVE FUTURE IMAGERY COULD BE PARTICULARLY PERTINENT TO GENERALIZED ANXIETY. HERE, WE INVESTIGATE WHETHER YOUTH HIGH IN SYMPTOMS OF GENERALIZED ANXIETY (COMPARED TO DE…	[PILE, VICTORIA; LAU, JENNIFER Y. F.] KINGS COLL LONDON, INST PSYCHIAT PSYCHOL & NEUROSCI, DEPT PSYCHOL, LONDON, ENGLAND.	LAU, JYF (REPRINT AUTHOR), KINGS COLL LONDON, INST PSYCHIAT, DEPT PSYCHOL, CRESPIGNY PK, LONDON SE5 8AF, ENGLAND.	JENNIFER.LAU@KCL.AC.UK	NATIONAL INSTITUTE FOR HEALTH RESEARCH AND HEALTH EDUCATION ENGLAND [ICA-CDRF-2015-01-007]	THIS STUDY REPRESENTS INDEPENDENT RESEARCH FROM A CLINICAL DOCTORAL RESEARCH FELLOWSHIP (DR VICTORIA PILE, ICA-CDRF-2015-01-007) SUPPORTED BY THE NATIONAL INSTITUTE FOR HEALTH RESEARCH AND HEALTH EDUCATION ENGLAND. THE VIEWS EXPRESSED IN THIS PUBLICATION ARE THOSE OF THE AUTHORS AND NOT NECESSARILY THOSE OF THE NHS, NIHR, HEALTH EDUCATION ENGLAND OR THE DEPARTMENT OF HEALTH.	63	0	0	2	2	PERGAMON-ELSEVIER SCIENCE LTD	OXFORD	THE BOULEVARD, LANGFORD LANE, KIDLINGTON, OXFORD OX5 1GB, ENGLAND	0005-7967	1873-622X	BEHAV RES THER	BEHAV. RES. THER.	JAN	2020	124	NA	103508	10.1016/J.BRAT.2019.103508	8	PSYCHOLOGY, CLINICAL	PSYCHOLOGY	KG0KJ	ISI000509629800012	31855697	BRONZE	2020-03-18		NA	NA	NA	LAU, JENNIFER/0000-0001-8220-3618; PILE, VICTORIA/0000-0002-9177-2844	NA	NA	NA	NA
J	MCCLAIN CM;YOUNGINER ST;ELLEDGE LC	MCCLAIN, CARA M.; YOUNGINER, S. TAYLOR; ELLEDGE, L. CHRISTIAN	SOCIAL RISK AND INTERNALIZING DISTRESS IN MIDDLE CHILDHOOD: THE MODERATING ROLE OF EMOTION REGULATION PROCESSES	JOURNAL OF CHILD AND FAMILY STUDIES	ENGLISH	ARTICLE	PEER VICTIMIZATION; PEER REJECTION; INTERNALIZING DISTRESS; EXPRESSIVE SUPPRESSION; COGNITIVE REAPPRAISAL	PEER-VICTIMIZATION; PSYCHOMETRIC PROPERTIES; INDIVIDUAL-DIFFERENCES; REGULATION STRATEGIES; CHILDRENS RESPONSES; BEHAVIOR PROBLEMS; FIT INDEXES; ADOLESCENTS; AGGRESSION; DEPRESSION	OBJECTIVES THIS STUDY EXAMINED WHETHER THE RELATION BETWEEN PEER VICTIMIZATION OR REJECTION AND INTERNALIZING DISTRESS (ANXIETY AND DEPRESSIVE SYMPTOMS) WAS MODERATED BY EMOTION REGULATION PROCESSES IN A SAMPLE OF ELEMENTARY SCHOOLERS. METHODS ANALYSES WERE BASED ON A SAMPLE OF 476 THIRD AND FOURTH-GRADE CHILDREN (M= 9.16 YEARS). DATA WERE COLLECTED IN THE FALL AND SPRING OF ONE ACADEMIC YEAR. PE…	[MCCLAIN, CARA M.; YOUNGINER, S. TAYLOR; ELLEDGE, L. CHRISTIAN] UNIV TENNESSEE, DEPT PSYCHOL, 1404 CIRCLE DR, KNOXVILLE, TN 37996 USA.	MCCLAIN, CM (REPRINT AUTHOR), UNIV TENNESSEE, DEPT PSYCHOL, 1404 CIRCLE DR, KNOXVILLE, TN 37996 USA.	CMCCLAI5@VOLS.UTK.EDU	NA	NA	57	0	0	4	4	SPRINGER	NEW YORK	ONE NEW YORK PLAZA, SUITE 4600, NEW YORK, NY, UNITED STATES	1062-1024	1573-2843	J CHILD FAM STUD	J. CHILD FAM. STUD.	JAN	2020	29	1	NA	10.1007/S10826-019-01548-9	15	FAMILY STUDIES; PSYCHOLOGY, DEVELOPMENTAL; PSYCHIATRY	FAMILY STUDIES; PSYCHOLOGY; PSYCHIATRY	KH1WW	ISI000510437900017	NA	NA	2020-03-18		167	181	NA	NA	NA	NA	NA	NA
J	LAN XY;RADIN R	LAN, XIAOYU; RADIN, RENDY	DIRECT AND INTERACTIVE EFFECTS OF PEER ATTACHMENT AND GRIT ON MITIGATING PROBLEM BEHAVIORS AMONG URBAN LEFT-BEHIND ADOLESCENTS	JOURNAL OF CHILD AND FAMILY STUDIES	ENGLISH	ARTICLE	INTERNALIZING PROBLEM BEHAVIOR; EXTERNALIZING PROBLEM BEHAVIOR; PEER ATTACHMENT; GRIT, URBAN LEFT-BEHIND ADOLESCENT	MEDIATING ROLE; CHINESE ADOLESCENTS; EMOTION REGULATION; SUICIDE IDEATION; MENTAL-HEALTH; CHILDREN; PERSEVERANCE; ADJUSTMENT; METAANALYSIS; ASSOCIATION	OBJECTIVES WITH THE RISE OF INTERNAL MIGRATION IN CHINA, RESEARCH HAS SHOWN PARENTAL MIGRATION IS LINKED TO ADOLESCENT PSYCHOLOGICAL ADJUSTMENT, BUT LITTLE IS KNOWN ABOUT THE CORRESPONDING ADJUSTMENT AMONG LEFT-BEHIND ADOLESCENTS IN URBAN AREAS. MORE IMPORTANTLY, THE PROTECTIVE FACTORS FOR THEIR ADJUSTMENT ARE STILL SPARSELY COVERED IN THE LITERATURE. GUIDED BY A RISK AND RESILIENCE ECOLOGICAL FR…	[LAN, XIAOYU] BEIJING NORMAL UNIV, FAC PSYCHOL, BEIJING, PEOPLES R CHINA.; [LAN, XIAOYU] UNIV PADUA, DEPT DEV PSYCHOL & SOCIALIZAT, PADUA, ITALY.; [RADIN, RENDY] UNIV PADUA, DEPT PHILOSOPHY SOCIOL EDUC & APPL PSYCHOL, PADUA, ITALY.	LAN, XY (REPRINT AUTHOR), BEIJING NORMAL UNIV, FAC PSYCHOL, BEIJING, PEOPLES R CHINA.; LAN, XY (REPRINT AUTHOR), UNIV PADUA, DEPT DEV PSYCHOL & SOCIALIZAT, PADUA, ITALY.	LANXIAOYU1001@163.COM	NA	NA	51	3	3	2	2	SPRINGER	NEW YORK	233 SPRING ST, NEW YORK, NY 10013 USA	1062-1024	1573-2843	J CHILD FAM STUD	J. CHILD FAM. STUD.	JAN	2020	29	1	NA	10.1007/S10826-019-01580-9	11	FAMILY STUDIES; PSYCHOLOGY, DEVELOPMENTAL; PSYCHIATRY	FAMILY STUDIES; PSYCHOLOGY; PSYCHIATRY	KH1WW	ISI000510437900024	NA	NA	2020-03-18		250	260	NA	NA	NA	NA	NA	NA
J	MARIA DS;CUCCARO P;BENDER K;CRON S;FINE M;SIBINGA E	MARIA, DIANE SANTA; CUCCARO, PAULA; BENDER, KIMBERLY; CRON, STANLEY; FINE, MICKI; SIBINGA, ERICA	FEASIBILITY OF A MINDFULNESS-BASED INTERVENTION WITH SHELTERED YOUTH EXPERIENCING HOMELESSNESS	JOURNAL OF CHILD AND FAMILY STUDIES	ENGLISH	ARTICLE	MINDFULNESS; YOUTH; YOUNG ADULTS; HOMELESSNESS; FEASIBILITY	HIV RISK BEHAVIORS; MENTAL-HEALTH; STRESS REDUCTION; SUBSTANCE USE; SEXUAL-ABUSE; NURSING INTERVENTION; UNINTENDED PREGNANCY; DEPRESSIVE SYMPTOMS; EMOTION REGULATION; NEGATIVE AFFECT	OBJECTIVES EVIDENCE OF THE ACCEPTABILITY AND POTENTIAL EFFICACY OF MINDFULNESS STRATEGIES WITH AT-RISK YOUTH IS MOUNTING. YET ONLY A FEW STUDIES HAVE ASSESSED THESE STRATEGIES AMONG YOUTH EXPERIENCING HOMELESSNESS (YEH). METHODS WE CONDUCTED A MIXED METHODS FEASIBILITY STUDY OF AN ADAPTED MINDFULNESS-BASED INTERVENTION (MBI) WITH SHELTERED YEH. THE MBI CONSISTED OF FIVE 1.5-H SESSIONS DELIVERED A…	[MARIA, DIANE SANTA; CRON, STANLEY] UNIV TEXAS HLTH SCI CTR HOUSTON, CIZIK SCH NURSING, 6901 BERTNER AVE, HOUSTON, TX 77030 USA.; [CUCCARO, PAULA] UNIV TEXAS HLTH SCI CTR HOUSTON, SCH PUBL HLTH, HOUSTON, TX 77030 USA.; [BENDER, KIMBERLY] UNIV DENVER, GRAD SCH SOCIAL WORK, DENVER, CO USA.; [FINE, MICKI] MINDFUL LIVING, HOUSTON, TX USA.; [SIBINGA, ERICA] JOHNS HOPKINS UNIV, SCH MED, BALTIMORE, MD U…	MARIA, DS (REPRINT AUTHOR), UNIV TEXAS HLTH SCI CTR HOUSTON, CIZIK SCH NURSING, 6901 BERTNER AVE, HOUSTON, TX 77030 USA.	DIANE.M.SANTAMARIA@UTH.TMC.EDU	NA	NA	91	0	0	3	3	SPRINGER	NEW YORK	233 SPRING ST, NEW YORK, NY 10013 USA	1062-1024	1573-2843	J CHILD FAM STUD	J. CHILD FAM. STUD.	JAN	2020	29	1	NA	10.1007/S10826-019-01583-6	12	FAMILY STUDIES; PSYCHOLOGY, DEVELOPMENTAL; PSYCHIATRY	FAMILY STUDIES; PSYCHOLOGY; PSYCHIATRY	KH1WW	ISI000510437900025	NA	OTHER GOLD	2020-03-18		261	272	NA	NA	NA	NA	NA	NA
J	GREGORY A;HASTINGS RP;KOVSHOFF H	GREGORY, ALEXANDRA; HASTINGS, RICHARD P.; KOVSHOFF, HANNA	ACADEMIC SELF-CONCEPT AND SENSE OF SCHOOL BELONGING OF ADOLESCENT SIBLINGS OF AUTISTIC CHILDREN	RESEARCH IN DEVELOPMENTAL DISABILITIES	ENGLISH	ARTICLE	AUTISM; SIBLINGS; SCHOOL; SELF-CONCEPT; BELONGING	BEHAVIORAL-ADJUSTMENT; SPECTRUM DISORDERS; PERCEPTIONS; DISABILITIES; PERFORMANCE; EXPERIENCES; STRENGTHS; BROTHER; PARENTS; STIGMA	BACKGROUND: WHILST THERE IS A GROWING BODY OF RESEARCH ON THE PSYCHOLOGICAL OUTCOMES FOR SIBLINGS OF AUTISTIC CHILDREN (AUTISM SIBLINGS), FEW STUDIES HAVE CONSIDERED THE SCHOOL CONTEXT. AIMS: TO EXPLORE GROUP DIFFERENCES ON TWO SCHOOL-RELATED SELF-REPORTED OUTCOMES FOR AUTISM SIBLINGS AND SIBLINGS OF NON-AUTISTIC CHILDREN: SENSE OF SCHOOL BELONGING, AND ACADEMIC SELF-CONCEPT. DATA ON SELF- AND PA…	[GREGORY, ALEXANDRA; KOVSHOFF, HANNA] UNIV SOUTHAMPTON, SCH PSYCHOL, EDUC PSYCHOL, SOUTHAMPTON SO17 1BJ, HANTS, ENGLAND.; [HASTINGS, RICHARD P.] UNIV WARWICK, CTR EDUC DEV APPPRAISAL & RES, COVENTRY CV4 7AL, W MIDLANDS, ENGLAND.; [KOVSHOFF, HANNA] UNIV SOUTHAMPTON, SCH PSYCHOL, CTR INNOVAT MENTAL HLTH, DEV LAB, SOUTHAMPTON SO17 1BJ, HANTS, ENGLAND.	KOVSHOFF, H (REPRINT AUTHOR), UNIV SOUTHAMPTON, SCH PSYCHOL, EDUC PSYCHOL, SOUTHAMPTON SO17 1BJ, HANTS, ENGLAND.; KOVSHOFF, H (REPRINT AUTHOR), UNIV SOUTHAMPTON, SCH PSYCHOL, CTR INNOVAT MENTAL HLTH, DEV LAB, SOUTHAMPTON SO17 1BJ, HANTS, ENGLAND.	H.KOVSHOFF@SOTON.AC.UK	NA	NA	62	0	0	1	1	PERGAMON-ELSEVIER SCIENCE LTD	OXFORD	THE BOULEVARD, LANGFORD LANE, KIDLINGTON, OXFORD OX5 1GB, ENGLAND	0891-4222	NA	RES DEV DISABIL	RES. DEV. DISABIL.	JAN	2020	96	NA	103519	10.1016/J.RIDD.2019.103519	10	EDUCATION, SPECIAL; REHABILITATION	EDUCATION & EDUCATIONAL RESEARCH; REHABILITATION	KG7FJ	ISI000510113500014	31805485	BRONZE	2020-03-18		NA	NA	NA	KOVSHOFF, HANNA/0000-0001-6041-0376; HASTINGS, RICHARD/0000-0002-0495-8270	; HASTINGS, RICHARD/D-9657-2013	NA	NA	NA
J	ZAIDMAN-ZAIT A;YECHEZKIELY M;REGEV D	ZAIDMAN-ZAIT, ANAT; YECHEZKIELY, MIRI; REGEV, DAFNA	THE QUALITY OF THE RELATIONSHIP BETWEEN TYPICALLY DEVELOPING CHILDREN AND THEIR SIBLINGS WITH AND WITHOUT INTELLECTUAL DISABILITY: INSIGHTS FROM CHILDREN'S DRAWINGS	RESEARCH IN DEVELOPMENTAL DISABILITIES	ENGLISH	ARTICLE	INTELLECTUAL DISABILITY; SIBLING RELATIONSHIPS; CHILDREN'S DRAWINGS; ADJUSTMENT	AUTISM SPECTRUM DISORDER; DOWN-SYNDROME; ADOLESCENT SIBLINGS; DEVELOPMENTAL-DISABILITIES; BEHAVIORAL-ADJUSTMENT; FAMILY DRAWINGS; ADULT SIBLINGS; SELF-CONCEPT; INDIVIDUALS; PERSPECTIVES	THE CURRENT STUDY EXAMINED THE RELATIONSHIPS OF TYPICALLY DEVELOPING (TD) CHILDREN WITH SIBLINGS WITH AND WITHOUT INTELLECTUAL DISABILITIES (ID), AS EXPRESSED IN TD CHILDREN'S DRAWINGS AND QUESTIONNAIRES ANSWERED BY TD CHILDREN AND THEIR MOTHERS. IT ALSO EXAMINED GROUP DIFFERENCES IN THE SIBLING RELATIONSHIPS, AS WELL AS THE ASSOCIATIONS BETWEEN HAVING A SIBLING WITH OR WITHOUT ID AND SIBLING REL…	[ZAIDMAN-ZAIT, ANAT] TEL AVIV UNIV, SCH EDUC, DEPT SCH COUNSELING & SPECIAL EDUC, CONSTANTINER SCH EDUC, IL-69978 TEL AVIV, ISRAEL.; [YECHEZKIELY, MIRI; REGEV, DAFNA] UNIV HAIFA, THERAPIES RES CTR, GRAD SCH CREAT ART THERAPIES & EMILI SAGOL CREAT, HAIFA, ISRAEL.	ZAIDMAN-ZAIT, A (REPRINT AUTHOR), TEL AVIV UNIV, SCH EDUC, DEPT SCH COUNSELING & SPECIAL EDUC, CONSTANTINER SCH EDUC, IL-69978 TEL AVIV, ISRAEL.	ANATZAIDMAN@TAUEX.TAU.AC.IL	NA	NA	100	0	0	1	1	PERGAMON-ELSEVIER SCIENCE LTD	OXFORD	THE BOULEVARD, LANGFORD LANE, KIDLINGTON, OXFORD OX5 1GB, ENGLAND	0891-4222	NA	RES DEV DISABIL	RES. DEV. DISABIL.	JAN	2020	96	NA	103537	10.1016/J.RIDD.2019.103537	12	EDUCATION, SPECIAL; REHABILITATION	EDUCATION & EDUCATIONAL RESEARCH; REHABILITATION	KG7FJ	ISI000510113500015	31783274	BRONZE	2020-03-18		NA	NA	NA	ZAIDMAN-ZAIT, ANAT/0000-0002-2336-5147	NA	NA	NA	NA
J	NAMATAME H;FUJISATO H;ITO M;SAWAMIYA Y	NAMATAME, HIKARI; FUJISATO, HIROKO; ITO, MASAYA; SAWAMIYA, YOKO	DEVELOPMENT AND VALIDATION OF A JAPANESE VERSION OF THE EMOTION REGULATION QUESTIONNAIRE FOR CHILDREN AND ADOLESCENTS	NEUROPSYCHIATRIC DISEASE AND TREATMENT	ENGLISH	ARTICLE	ADOLESCENTS; CHILDREN; EMOTION REGULATION; JAPAN; RELIABILITY VALIDITY	SELF-RATING SCALE; DEPRESSIVE DISORDER; FIT INDEXES; CHILDHOOD; SYMPTOMS; PSYCHOPATHOLOGY; CONSEQUENCES	PURPOSE: WE DEVELOPED A JAPANESE VERSION OF THE EMOTION REGULATION QUESTIONNAIRE FOR CHILDREN AND ADOLESCENTS (ERQ-CA) AND EXAMINED ITS RELIABILITY AND VALIDITY ACROSS THREE STUDIES. PATIENTS AND METHODS: IN STUDY 1, THE JAPANESE VERSION OF ERQ-CA WAS DEVELOPED AND ADMINISTERED TO 389 CHILDREN AGED 8-12 YEARS. IN STUDY 2, THE QUESTIONNAIRE WAS ADMINISTERED TO 1738 ADOLESCENTS AGED 12-18 YEARS. IN…	[NAMATAME, HIKARI; SAWAMIYA, YOKO] UNIV TSUKUBA, FAC HUMAN SCI, TSUKUBA, IBARAKI, JAPAN.; [NAMATAME, HIKARI; FUJISATO, HIROKO; ITO, MASAYA] NATL CTR COGNIT BEHAV THERAPY & RES, NATL CTR NEUROL & PSYCHIAT, KODAIRA, TOKYO, JAPAN.	NAMATAME, H (REPRINT AUTHOR), UNIV TSUKUBA, GRAD SCH COMPREHENS HUMAN SCI, 1-1-1 TENNODAI, TSUKUBA, IBARAKI 3058572, JAPAN.	HIKARI.NAMATAME@GMAIL.COM	KAWANO MASANORI MEMORIAL PUBLIC INTEREST INCORPORATED FOUNDATION FOR THE PROMOTION OF PEDIATRICS	THIS RESEARCH WAS SUPPORTED BY A GRANT FROM THE KAWANO MASANORI MEMORIAL PUBLIC INTEREST INCORPORATED FOUNDATION FOR THE PROMOTION OF PEDIATRICS. ALTHOUGH THE CORRESPONDING AUTHOR IS HIKARI NAMATAME, THE COPYRIGHT HOLDER OF THE ERQ-CA-J IS HIROKO FUJISATO. HIKARI NAMATAME REPORTS GRANTS FROM KAWANO MASANORI MEMORIAL PUBLIC INTEREST INCORPORATED FOUNDATION FOR THE PROMOTION OF PEDIATRICS, DURING T…	38	0	0	0	0	DOVE MEDICAL PRESS LTD	ALBANY	PO BOX 300-008, ALBANY, AUCKLAND 0752, NEW ZEALAND	NA	1178-2021	NEUROPSYCH DIS TREAT	NEUROPSYCHIATR. DIS. TREAT.	NA	2020	16	NA	NA	10.2147/NDT.S211175	11	CLINICAL NEUROLOGY; PSYCHIATRY	NEUROSCIENCES & NEUROLOGY; PSYCHIATRY	KG4YN	ISI000509954100001	32021215	DOAJ GOLD, GREEN PUBLISHED	2020-03-18		209	219	NA	NA	NA	NA	NA	NA
J	MARTIN-ALBO J;VALDIVIA-SALAS S;LOMBAS AS;JIMENEZ TI	MARTIN-ALBO, JOSE; VALDIVIA-SALAS, SONSOLES; SEBASTIAN LOMBAS, ANDRES; JIMENEZ, TERESA I.	SPANISH VALIDATION OF THE EMOTION REGULATION QUESTIONNAIRE FOR CHILDREN AND ADOLESCENTS (ERQ-CA): INTRODUCING THE ERQ-SPA	JOURNAL OF RESEARCH ON ADOLESCENCE	ENGLISH	ARTICLE	NA	NA	RESEARCH ON EMOTION REGULATION IS NOW EXTENSIVE AND SHOWS THE BENEFITS OF THE ADAPTIVE MANAGEMENT OF EMOTIONS FOR SOCIAL FUNCTIONING AND PSYCHOLOGICAL WELL-BEING. OUR PURPOSE WAS TO TEST THE PSYCHOMETRIC PROPERTIES OF THE EMOTION REGULATION QUESTIONNAIRE FOR CHILDREN AND ADOLESCENTS WITH A SAMPLE OF NONCLINICAL SPANISH ADOLESCENTS. A TOTAL OF 462 SECONDARY EDUCATION STUDENTS (223 GIRLS, MEAN AGE …	[MARTIN-ALBO, JOSE; VALDIVIA-SALAS, SONSOLES; SEBASTIAN LOMBAS, ANDRES; JIMENEZ, TERESA I.] UNIV ZARAGOZA, TERUEL, SPAIN.	MARTIN-ALBO, J (REPRINT AUTHOR), UNIV ZARAGOZA, DEPT PSYCHOL & SOCIOL, CAMPUS CIUDAD ESCOLAR S-N, TERUEL 44003, SPAIN.	JMARTINA@UNIZAR.ES	FUNDACION UNIVERSITARIA ANTONIO GARGALLO [2012/B007, 2013/B005]; OBRA SOCIAL IBERCAJA [2012/B007, 2013/B005]; DEPARTMENT OF INDUSTRY AND INNOVATION, GOVERNMENT OF ARAGON, SPAIN [S114]	THIS STUDY WAS PARTIALLY SUPPORTED BY GRANTS FROM FUNDACION UNIVERSITARIA ANTONIO GARGALLO AND OBRA SOCIAL IBERCAJA (REF. 2012/B007; REF. 2013/B005); AND DEPARTMENT OF INDUSTRY AND INNOVATION, GOVERNMENT OF ARAGON, SPAIN (REF. S114). WE THANK PABLO J. L. ZALDIVAR, BEATRIZ SEBASTIAN, AND DAVID CARRALERO FOR THEIR ASSISTANCE DURING QUESTIONNAIRES ADMINISTRATION.	20	1	1	4	6	WILEY	HOBOKEN	111 RIVER ST, HOBOKEN 07030-5774, NJ USA	1050-8392	1532-7795	J RES ADOLESCENCE	J. RES. ADOLESC.	JAN	2020	30	NA	NA	10.1111/JORA.12465	6	FAMILY STUDIES; PSYCHOLOGY, DEVELOPMENTAL	FAMILY STUDIES; PSYCHOLOGY	KE7UN	ISI000508756700005	30379381	GREEN ACCEPTED	2020-03-18		55	60	NA	VALDIVIA-SALAS, SONSOLES/0000-0002-0242-5972	VALDIVIA-SALAS, SONSOLES/D-5118-2011	NA	1	NA
J	SCHWEIZER S;GOTLIB IH;BLAKEMORE SJ	SCHWEIZER, SUSANNE; GOTLIB, IAN H.; BLAKEMORE, SARAH-JAYNE	THE ROLE OF AFFECTIVE CONTROL IN EMOTION REGULATION DURING ADOLESCENCE	EMOTION	ENGLISH	ARTICLE	EMOTION REGULATION; COGNITIVE CONTROL; DEVELOPMENT; EXECUTIVE FUNCTIONS; AFFECTIVE CONTROL	COGNITIVE CONTROL; INDIVIDUAL-DIFFERENCES; EXECUTIVE FUNCTIONS; BRAIN-DEVELOPMENT; REAPPRAISAL; RUMINATION; CHILDREN; AGE; PSYCHOPATHOLOGY; SUPPRESSION	IN THIS REVIEW, WE EVALUATE EVIDENCE FOR THE HYPOTHESIS THAT DEVELOPMENTAL CHANGES IN EMOTION REGULATION TENDENCIES DURING ADOLESCENCE DEPEND ON THE MATURATION OF AFFECTIVE CONTROL. AFFECTIVE CONTROL REFERS TO THE APPLICATION OF COGNITIVE CONTROL TO AFFECTIVE CONTEXTS, THAT IS, THE CAPACITY TO ATTEND AND RESPOND TO GOAL-RELEVANT AFFECTIVE INFORMATION, WHILE INHIBITING ATTENTION AND RESPONSES TOWA…	[SCHWEIZER, SUSANNE; BLAKEMORE, SARAH-JAYNE] UCL, INST COGNIT NEUROSCI, DEV COGNIT NEUROSCI GRP, 17-19 QUEEN SQ, LONDON WC1N 3AR, ENGLAND.; [GOTLIB, IAN H.] STANFORD UNIV, DEPT PSYCHOL, STANFORD, CA 94305 USA.	SCHWEIZER, S (REPRINT AUTHOR), UCL, INST COGNIT NEUROSCI, DEV COGNIT NEUROSCI GRP, 17-19 QUEEN SQ, LONDON WC1N 3AR, ENGLAND.	S.SCHWEIZER@UCL.AC.UK	WELLCOME TRUST SIR HENRY WELLCOME FELLOWSHIP [209127/Z/17/Z]; NATIONAL INSTITUTES OF HEALTHUNITED STATES DEPARTMENT OF HEALTH & HUMAN SERVICESNATIONAL INSTITUTES OF HEALTH (NIH) - USA [R37-MH101495]; WELLCOME TRUSTWELLCOME TRUST [WT104908/Z/14/Z]	PREPARATION OF THIS ARTICLE WAS SUPPORTED BY A WELLCOME TRUST SIR HENRY WELLCOME FELLOWSHIP (GRANT 209127/Z/17/Z) TO SUSANNE SCHWEIZER, THE NATIONAL INSTITUTES OF HEALTH (GRANT R37-MH101495) TO IAN H. GOTLIB AND THE WELLCOME TRUST (GRANT WT104908/Z/14/Z) AND JACOBS PRIZE TO SARAHJAYNE BLAKEMORE.	46	1	1	4	4	AMER PSYCHOLOGICAL ASSOC	WASHINGTON	750 FIRST ST NE, WASHINGTON, DC 20002-4242 USA	1528-3542	1931-1516	EMOTION	EMOTION	JAN	2020	20	1	NA	10.1037/EMO0000695	7	PSYCHOLOGY, EXPERIMENTAL	PSYCHOLOGY	KD9LM	ISI000508182800014	31961183	OTHER GOLD, GREEN PUBLISHED	2020-03-18		80	86	NA	BLAKEMORE, SARAH-JAYNE/0000-0002-1690-2805	BLAKEMORE, SARAH-JAYNE/A-1792-2010	SI	NA	NA
J	HOFFMANN JD;BRACKETT MA;BAILEY CS;WILLNER CJ	HOFFMANN, JESSICA D.; BRACKETT, MARC A.; BAILEY, CRAIG S.; WILLNER, CYNTHIA J.	TEACHING EMOTION REGULATION IN SCHOOLS: TRANSLATING RESEARCH INTO PRACTICE WITH THE RULER APPROACH TO SOCIAL AND EMOTIONAL LEARNING	EMOTION	ENGLISH	ARTICLE	EMOTION REGULATION; EMOTIONAL INTELLIGENCE; SOCIAL AND EMOTIONAL LEARNING; RULER; FEELING WORDS CURRICULUM	YOUTH DEVELOPMENT; MENTAL-HEALTH; REAPPRAISAL; COMPETENCE; CHILDHOOD; TEACHERS; NEEDS	EMOTION REGULATION SKILLS ARE CRITICAL TO YOUNG CHILDREN'S SCHOOL READINESS AND LATER ACADEMIC ACHIEVEMENT, AS WELL AS EDUCATORS' EFFICACY, STRESS, AND JOB SATISFACTION. IN THIS ARTICLE, WE DEMONSTRATE HOW THE SCIENCE OF EMOTION REGULATION CAN BE TRANSLATED INTO PRACTICAL STEPS FOR EDUCATING TEACHERS AND STUDENTS IN SCHOOLS. WE BEGIN WITH THE CRUCIAL ROLE OF SUPPORTING EDUCATORS IN DEVELOPING THE…	[HOFFMANN, JESSICA D.; BRACKETT, MARC A.; BAILEY, CRAIG S.; WILLNER, CYNTHIA J.] YALE UNIV, YALE CHILD STUDY CTR, YALE CTR EMOT INTELLIGENCE, 340 EDWARD ST, NEW HAVEN, CT 06511 USA.	HOFFMANN, JD (REPRINT AUTHOR), YALE UNIV, YALE CHILD STUDY CTR, YALE CTR EMOT INTELLIGENCE, 340 EDWARD ST, NEW HAVEN, CT 06511 USA.	JESSICA.HOFFMANN@YALE.EDU	NA	NA	36	1	1	8	8	AMER PSYCHOLOGICAL ASSOC	WASHINGTON	750 FIRST ST NE, WASHINGTON, DC 20002-4242 USA	1528-3542	1931-1516	EMOTION	EMOTION	JAN	2020	20	1	NA	10.1037/EMO0000649	5	PSYCHOLOGY, EXPERIMENTAL	PSYCHOLOGY	KD9LM	ISI000508182800018	31961187	NA	2020-03-18		105	109	NA	BAILEY, CRAIG/0000-0003-2179-528X	NA	SI	NA	NA
J	KANG NR;KWACK YS	KANG, NA RI; KWACK, YOUNG SOOK	AN UPDATE ON MENTAL HEALTH PROBLEMS AND COGNITIVE BEHAVIORAL THERAPY IN PEDIATRIC OBESITY	PEDIATRIC GASTROENTEROLOGY HEPATOLOGY & NUTRITION	ENGLISH	REVIEW	OBESITY; CHILDREN; MENTAL HEALTH; COGNITIVE BEHAVIORAL THERAPY	QUALITY-OF-LIFE; ADOLESCENT OVERWEIGHT; CHILDREN; DISORDER; DEPRESSION; CHILDHOOD; RISK; PREVALENCE; ANXIETY; DISSATISFACTION	PREVALENCE OF PEDIATRIC OBESITY HAS INCREASED WORLDWIDE IN THE LAST 20 YEARS. OBESE CHILDREN SUFFER NOT ONLY PHYSICAL COMPLICATIONS BUT ALSO MENTAL HEALTH PROBLEMS SUCH AS DEPRESSION, ATTENTION DEFICIT HYPERACTIVITY DISORDER (ADHD), AND EATING DISORDERS, AS WELL AS PSYCHOSOCIAL IMPAIRMENTS, SUCH AS SCHOOL ADJUSTMENT PROBLEMS, BULLYING, AND LOW SELF-ESTEEM. RECENTLY, THERE HAVE BEEN SOME STUDIES O…	[KANG, NA RI; KWACK, YOUNG SOOK] JEJU NATL UNIV, DEPT PSYCHIAT, SCH MED, 102 JEJUDAEHAK RO, JEJU 63243, SOUTH KOREA.	KWACK, YS (REPRINT AUTHOR), JEJU NATL UNIV, DEPT PSYCHIAT, SCH MED, 102 JEJUDAEHAK RO, JEJU 63243, SOUTH KOREA.	YSKCPY@JEJUNU.AC.KR	JEJU NATIONAL UNIVERSITY	THIS WORK WAS SUPPORTED BY THE 2019 EDUCATION, RESEARCH AND STUDENT GUIDANCE GRANT FUNDED BY JEJU NATIONAL UNIVERSITY.	56	0	0	7	7	KOREAN SOC PEDIATRIC GASTROENTEROLOGY & NUTRITION	SEOUL	301 DONGSUNG-DONG 25-I, JONGNO-GU, SEOUL, 301 DONGSUNG, SOUTH KOREA	2234-8646	2234-8840	PEDIATR GASTROENTERO	PEDIATR. GASTROENTEROL. HEPATOL. NUTR.	JAN	2020	23	1	NA	10.5223/PGHN.2020.23.1.15	11	PEDIATRICS	PEDIATRICS	KD0PR	ISI000507574800002	31988872	GREEN PUBLISHED	2020-03-18		15	25	NA	NA	NA	NA	NA	NA
J	CHAMIZO-NIETO MT;REY L;SANCHEZ-ALVAREZ N	TERESA CHAMIZO-NIETO, MARIA; REY, LOURDES; SANCHEZ-ALVAREZ, NICOLAS	VALIDATION OF THE SPANISH VERSION OF THE COGNITIVE EMOTION REGULATION QUESTIONNAIRE IN ADOLESCENTS	PSICOTHEMA	ENGLISH	ARTICLE	COGNITIVE EMOTION REGULATION QUESTIONNAIRE; SPANISH VALIDATION; ADOLESCENTS; CONFIRMATORY FACTOR ANALYSIS	STRESS SCALES DASS; PSYCHOMETRIC PROPERTIES; REGULATION STRATEGIES; DEPRESSIVE SYMPTOMS; SATISFACTION; ANXIETY; INTELLIGENCE; FACTORIAL; VALIDITY; CERQ	BACKGROUND: THE COGNITIVE EMOTION REGULATION QUESTIONNAIRE (CERQ) IS AN INSTRUMENT THAT ASSESSES NINE COGNITIVE STRATEGIES TO COPE WITH NEGATIVE SITUATIONS. THE AIM OF THIS STUDY WAS TO VALIDATE THE CERQ FOR A SAMPLE OF SPANISH ADOLESCENTS, TO ANALYSE RELIABILITY AND VALIDITY, AND TO EXAMINE THE FACTOR STRUCTURE BY CONFIRMATORY FACTOR ANALYSIS. METHOD: THE SPANISH VERSION OF CERQ (CERQ-S) AND OTH…	[TERESA CHAMIZO-NIETO, MARIA; REY, LOURDES; SANCHEZ-ALVAREZ, NICOLAS] UNIV MALAGA, MALAGA, SPAIN.	REY, L (REPRINT AUTHOR), UNIV MALAGA, FAC PSICOL, E-29071 MALAGA, SPAIN.	LREY@UMA.ES	UNIVERSITY OF MALAGA [PPIT.UMA.B1.2017/23]	THIS RESEARCH HAS BEEN FUNDED BY UNIVERSITY OF MALAGA (PPIT.UMA.B1.2017/23).	39	0	0	0	0	COLEGIO OFICIAL DE PSICOLOGOS DE ASTURIAS	OVIEDO	ILDEFONSO S. DEL RIO, 4-1 B, 33001 OVIEDO, SPAIN	0214-9915	1886-144X	PSICOTHEMA	PSICOTHEMA	NA	2020	32	1	NA	10.7334/PSICOTHEMA2019.156	7	PSYCHOLOGY, MULTIDISCIPLINARY	PSYCHOLOGY	KD4SQ	ISI000507856600020	31954429	DOAJ GOLD	2020-03-18		153	159	NA	CHAMIZO-NIETO, MARIA TERESA/0000-0002-2440-8794; REY PENA, LOURDES/0000-0003-1394-1646	NA	NA	NA	NA
J	NAVARRO-LOLI JS;DOMINGUEZ-LARA S;MEDRANO LA	NAVARRO-LOLI, JHONATAN S.; DOMINGUEZ-LARA, SERGIO; MEDRANO, LEONARDO A.	INTERNAL STRUCTURE OF THE COGNITIVE EMOTION REGULATION QUESTIONNAIRE (CERQ-18) IN A SAMPLE OF PERUVIAN ADOLESCENTS	REVISTA IBEROAMERICANA DE DIAGNOSTICO Y EVALUACION-E AVALIACAO PSICOLOGICA	SPANISH	ARTICLE	COGNITIVE EMOTION REGULATION STRATEGIES; CERQ; VALIDATION; ADOLESCENTS	NEGATIVE LIFE EVENTS; REGULATION STRATEGIES; DEPRESSIVE SYMPTOMS; MODELS; APPRAISALS; ANXIETY; VULNERABILITY; VARIABLES; BIFACTOR; SCALES	THE PRESENT STUDY AIMED TO IDENTIFY THE EVIDENCE OF VALIDITY OF THE INTERNAL STRUCTURE AND IN RELATION TO OTHER VARIABLES OF THE COGNITIVE EMOTION REGULATION QUESTIONNAIRE (CERQ-18) IN PERUVIAN ADOLESCENTS. THE SAMPLE CONSISTED OF 255 ADOLESCENTS BETWEEN THE AGES OF 13 AND 19 (M=15.494, DE=1.192) FROM A PUBLIC SCHOOL OF THE DISTRICT OF VENTANILLA (PERU). THE INSTRUMENTS USED WERE THE CERQ-18 AND …	[NAVARRO-LOLI, JHONATAN S.; DOMINGUEZ-LARA, SERGIO] UNIV SAN MARTIN PORRES, INST INVEST ESCUELA PSICOL, LIMA, PERU.; [NAVARRO-LOLI, JHONATAN S.; DOMINGUEZ-LARA, SERGIO] AV TOMAS MARSANO 242,5TO PISO, SURQUILLO, PERU.; [MEDRANO, LEONARDO A.] UNIV SIGLO 21, PSICOL, CORDOBA, ARGENTINA.; [MEDRANO, LEONARDO A.] UNIV SIGLO 21, CORDOBA, ARGENTINA.; [MEDRANO, LEONARDO A.] UNIV NACL CORDOBA, FAC PSICOL, C…	NAVARRO-LOLI, JS (REPRINT AUTHOR), UNIV SAN MARTIN PORRES, INST INVEST ESCUELA PSICOL, LIMA, PERU.; NAVARRO-LOLI, JS (REPRINT AUTHOR), AV TOMAS MARSANO 242,5TO PISO, SURQUILLO, PERU.	JNAVARROL1@USMP.PE; SDOMINGUEZMPCS@GMAIL.COM; LEOMEDPSICO@GMAIL.COM	NA	NA	77	0	0	0	0	AIDEP	BUENOS AIRES	MARIO BRAVO 427 1 C, CAPITAL FEDERAL, BUENOS AIRES, C175ASM CPA, ARGENTINA	2183-6051	NA	REV IBEROAM DIAGN EV	REV. IBEROAM. DIAGN. EVAL.-AVAL. P.	JAN-MAR	2020	1	54	NA	10.21865/RIDEP54.1.13	14	PSYCHOLOGY, CLINICAL	PSYCHOLOGY	KA4PR	ISI000505779700014	NA	NA	2020-03-18		165	178	NA	NA	MEDRANO, LEONARDO ADRIAN/AAC-1456-2020	NA	NA	NA
J	ALBAUM C;TABLON P;ROUDBARANI F;WEISS JA	ALBAUM, CARLY; TABLON, PAULA; ROUDBARANI, FLORA; WEISS, JONATHAN A.	PREDICTORS AND OUTCOMES ASSOCIATED WITH THERAPEUTIC ALLIANCE IN COGNITIVE BEHAVIOUR THERAPY FOR CHILDREN WITH AUTISM	AUTISM	ENGLISH	ARTICLE	AUTISM; CHILDREN; COGNITIVE BEHAVIOURAL THERAPY; THERAPEUTIC ALLIANCE	EMOTION REGULATION; RELATIONSHIP VARIABLES; ADOLESCENT THERAPY; CLINICAL-OUTCOMES; ANXIETY; YOUTH; PERSPECTIVES; VALIDATION; MANAGEMENT; PEOPLE	THERAPEUTIC ALLIANCE IS OFTEN AN IMPORTANT ASPECT OF PSYCHOTHERAPY, THOUGH IT IS RARELY EXAMINED IN CLIENTS WITH AUTISM. THIS STUDY AIMS TO DETERMINE THE CHILD PRE-TREATMENT VARIABLES AND TREATMENT OUTCOMES ASSOCIATED WITH EARLY AND LATE ALLIANCE IN COGNITIVE BEHAVIOUR THERAPY TARGETING EMOTION REGULATION FOR CHILDREN WITH AUTISM. DATA WERE COLLECTED FROM 48 CHILDREN WITH AUTISM WHO PARTICIPATED …	[ALBAUM, CARLY; TABLON, PAULA; ROUDBARANI, FLORA; WEISS, JONATHAN A.] YORK UNIV, N YORK, ON, CANADA.	WEISS, JA (REPRINT AUTHOR), 230 BEHAV SCI BLDG,4700 KEELE ST, TORONTO, ON M3J 1P3, CANADA.	JONWEISS@YORKU.CA	CIHRCANADIAN INSTITUTES OF HEALTH RESEARCH (CIHR)	NA	52	0	0	7	7	SAGE PUBLICATIONS LTD	LONDON	1 OLIVERS YARD, 55 CITY ROAD, LONDON EC1Y 1SP, ENGLAND	1362-3613	1461-7005	AUTISM	AUTISM	JAN	2020	24	1	NA	10.1177/1362361319849985	10	PSYCHOLOGY, DEVELOPMENTAL	PSYCHOLOGY	JX4GD	ISI000503693900017	31213063	NA	2020-03-18		211	220	NA	WEISS, JONATHAN/0000-0002-5849-7334	NA	NA	NA	NA
J	BORNAS X;FIOL-VENY A;BALLE M	BORNAS, XAVIER; FIOL-VENY, AINA; BALLE, MARIA	DIFFERENCES IN AUTONOMIC FLEXIBILITY IN ADOLESCENTS WITH DISTINCT EMOTION REGULATION STYLES DURING ACUTE STRESS	NONLINEAR DYNAMICS PSYCHOLOGY AND LIFE SCIENCES	ENGLISH	ARTICLE	CARDIAC COMPLEXITY; EMOTION REGULATION; STRESS INDUCTION; ADOLESCENCE	HEART-RATE-VARIABILITY; TIME-SERIES ANALYSIS; APPROXIMATE ENTROPY; POLYVAGAL THEORY; RATE COMPLEXITY; ANXIETY; DISORDERS; DYNAMICS; CHILDREN; ASSOCIATIONS	AN INVERTED U-SHAPED PATTERN IN HEART RATE (HR) AND A U-SHAPED PATTERN IN HEART RATE VARIABILITY (HRV) ARE EASILY RECOGNIZABLE WHEN INDIVIDUALS EXPERIENCE ANY ACUTE STRESSOR. HOW CARDIAC COMPLEXITY (SCALING AND ENTROPY) CHANGES UNDER ACUTE STRESS IS NOT WELL KNOWN. PSYCHOLOGICALLY, EMOTION REGULATION (ER) STYLE IS LIKELY TO INFLUENCE THE INDIVIDUAL'S SPECIFIC BEHAVIORAL RESPONSE WHEN AFFRONTING S…	[BORNAS, XAVIER; FIOL-VENY, AINA; BALLE, MARIA] UNIV BALEARIC ISL, PALMA DE MALLORCA, SPAIN.	FIOL-VENY, A (REPRINT AUTHOR), UNIV BALEARIC ISL, UNIV RES INST HLTH SCI TUN, CTRA VALLDEMOSSA,KM 7-5, PALMA DE MALLORCA 07122, MALLORCA, SPAIN.	AINAFIOL126@GMAIL.COM	SPANISH MINISTRY OF ECONOMY AND COMPETITIVENESS (MINECO); STATE RESEARCH AGENCY (AEI); EUROPEAN REGIONAL DEVELOPMENT FUNDS (ERDF)EUROPEAN UNION (EU) [PSI2016-78403-P]; SOIB (SERVICE OF OCCUPATION OF THE BALEARIC ISLANDS); EUROPEAN SOCIAL FUND (ESF)EUROPEAN SOCIAL FUND (ESF); SPANISH MINISTRY OF EMPLOYMENT AND SOCIAL SECURITY [JQ-SP-49/17]	THIS WORK WAS SUPPORTED BY THE SPANISH MINISTRY OF ECONOMY AND COMPETITIVENESS (MINECO), THE STATE RESEARCH AGENCY (AEI) AND THE EUROPEAN REGIONAL DEVELOPMENT FUNDS (ERDF) [GRANT NUMBER PSI2016-78403-P (MINECO/AEI/ERDF, EU)]; BY THE SOIB (SERVICE OF OCCUPATION OF THE BALEARIC ISLANDS), THE EUROPEAN SOCIAL FUND (ESF) AND YOUTH GUARANTEE FROM THE SPANISH MINISTRY OF EMPLOYMENT AND SOCIAL SECURITY […	61	0	0	3	3	SOC CHAOS THEORY PSYCHOLOGY & LIFE SCIENCES	PEWAUKEE	W282 N4302 SOMERSET LN, PEWAUKEE, WI 53072 USA	1090-0578	1573-6652	NONLIN DYNAM PSYCHOL	NONLINEAR DYN. PSYCHOL. LIFE SCI.	JAN	2020	24	1	NA	NA	21	SOCIAL SCIENCES, MATHEMATICAL METHODS; PSYCHOLOGY, MATHEMATICAL	MATHEMATICAL METHODS IN SOCIAL SCIENCES; PSYCHOLOGY	JX4QB	ISI000503719700001	31855549	NA	2020-03-18		1	21	NA	NA	NA	NA	NA	NA
J	CLEAR SJ;ZIMMER-GEMBECK MJ;DUFFY AL;BARBER BL	CLEAR, SARAH J.; ZIMMER-GEMBECK, MELANIE J.; DUFFY, AMANDA L.; BARBER, BONNIE L.	INTERNALIZING SYMPTOMS AND LONELINESS: DIRECT EFFECTS OF MINDFULNESS AND PROTECTION AGAINST THE NEGATIVE EFFECTS OF PEER VICTIMIZATION AND EXCLUSION	INTERNATIONAL JOURNAL OF BEHAVIORAL DEVELOPMENT	ENGLISH	ARTICLE	DISPOSITIONAL MINDFULNESS; SOCIAL ANXIETY; DEPRESSION; LONELINESS; RELATIONAL VICTIMIZATION; PHYSICAL VICTIMIZATION	EMOTION REGULATION; DISPOSITIONAL MINDFULNESS; SOCIAL ANXIETY; RELATIONAL AGGRESSION; ADOLESCENTS; STRESS; ASSOCIATIONS; DEPRESSION; RESPONSES; CHILDREN	DRAWING FROM DISPOSITIONAL MINDFULNESS RESEARCH AND STRESS AND COPING THEORIES, WE TESTED WHETHER ADOLESCENTS' DISPOSITIONAL MINDFULNESS WAS ASSOCIATED WITH PERCEPTIONS OF PEER VICTIMIZATION AND EXCLUSION AND INTERNALIZING SYMPTOMS. WE FURTHER EXPLORED THE ROLE OF DISPOSITIONAL MINDFULNESS AS A PROTECTIVE FACTOR BUFFERING THE IMPACT OF PEER VICTIMIZATION AND EXCLUSION (PVE) ON INTERNALIZING SYMPT…	[CLEAR, SARAH J.; ZIMMER-GEMBECK, MELANIE J.; DUFFY, AMANDA L.; BARBER, BONNIE L.] GRIFFITH UNIV, SOUTHPORT, QLD, AUSTRALIA.	CLEAR, SJ (REPRINT AUTHOR), GRIFFITH UNIV, SCH APPL PSYCHOL, PARKLANDS DR, SOUTHPORT, QLD 4222, AUSTRALIA.	SARAH.CLEAR@GRIFFITHUNI.EDU.AU	NA	NA	78	0	0	7	7	SAGE PUBLICATIONS LTD	LONDON	1 OLIVERS YARD, 55 CITY ROAD, LONDON EC1Y 1SP, ENGLAND	0165-0254	1464-0651	INT J BEHAV DEV	INT. J. BEHAV. DEV.	JAN	2020	44	1	NA	10.1177/0165025419876358	11	PSYCHOLOGY, DEVELOPMENTAL	PSYCHOLOGY	JV6MH	ISI000502476700006	NA	GREEN PUBLISHED	2020-03-18		51	61	NA	NA	NA	SI	NA	NA
J	COLLIE RJ	COLLIE, REBECCA J.	THE DEVELOPMENT OF SOCIAL AND EMOTIONAL COMPETENCE AT SCHOOL: AN INTEGRATED MODEL	INTERNATIONAL JOURNAL OF BEHAVIORAL DEVELOPMENT	ENGLISH	ARTICLE	SOCIAL-EMOTIONAL COMPETENCE; SELF-DETERMINATION THEORY; PSYCHOSOCIAL DEVELOPMENT; CHILD DEVELOPMENT; ADOLESCENT DEVELOPMENT	PROSOCIAL BEHAVIOR; AUTONOMY-SUPPORT; SELF-DETERMINATION; CLASSROOM; MOTIVATION; NEED; METAANALYSIS; EXPERIENCES; ENVIRONMENT; PREDICTORS	THE AIM OF THE CURRENT ARTICLE IS TO EXTEND PRIOR CONCEPTUALIZING BY PRESENTING A MODEL OF SOCIAL AND EMOTIONAL COMPETENCE THAT RECOGNIZES BOTH THE MECHANISMS AND THE MANIFESTATIONS OF SOCIAL AND EMOTIONAL COMPETENCE. THE SOCIAL AND EMOTIONAL COMPETENCE SCHOOL MODEL DRAWS TOGETHER CONCEPTUAL UNDERPINNINGS FROM THE SOCIAL AND EMOTIONAL COMPETENCE LITERATURE ALONG WITH THEORETICAL GROUNDING FROM SE…	[COLLIE, REBECCA J.] UNIV NEW SOUTH WALES, SCH EDUC, SYDNEY, NSW 2052, AUSTRALIA.	COLLIE, RJ (REPRINT AUTHOR), UNIV NEW SOUTH WALES, SCH EDUC, SYDNEY, NSW 2052, AUSTRALIA.	REBECCA.COLLIE@UNSW.EDU.AU	NA	NA	61	0	0	6	6	SAGE PUBLICATIONS LTD	LONDON	1 OLIVERS YARD, 55 CITY ROAD, LONDON EC1Y 1SP, ENGLAND	0165-0254	1464-0651	INT J BEHAV DEV	INT. J. BEHAV. DEV.	JAN	2020	44	1	NA	10.1177/0165025419851864	12	PSYCHOLOGY, DEVELOPMENTAL	PSYCHOLOGY	JV6MH	ISI000502476700008	NA	NA	2020-03-18		76	87	NA	NA	NA	SI	NA	NA
J	SCHEPERS SA;RUSSELL K;BERLIN KS;ZHANG H;WANG F;PHIPPS S	SCHEPERS, SASJA A.; RUSSELL, KATHRYN; BERLIN, KRISTOFFER S.; ZHANG, HUI; WANG, FANG; PHIPPS, SEAN	DAILY MOOD PROFILES AND PSYCHOSOCIAL ADJUSTMENT IN YOUTH WITH NEWLY DIAGNOSED CANCER AND HEALTHY PEERS	HEALTH PSYCHOLOGY	ENGLISH	ARTICLE	EMOTIONS; CANCER; ADJUSTMENT; RESILIENCE; DYNAMIC CHANGE	QUALITY-OF-LIFE; EMOTION REGULATION; CHILDHOOD-CANCER; DEPRESSIVE SYMPTOMS; PEDIATRIC CANCER; LATENT CLASS; AGREEMENT; SURVIVORS; CHILDREN; RELIABILITY	OBJECTIVE: A NEW CANCER DIAGNOSIS LEADS TO MANY DAILY CHANGES IN THE LIVES OF YOUTH. WE AIMED TO DETERMINE HOW SHORT-TERM EMOTION DYNAMICS RELATE TO PSYCHOSOCIAL ADJUSTMENT OVER TIME IN YOUTH WITH NEWLY DIAGNOSED CANCER AND HEALTHY PEERS. METHODS: YOUTH WITH NEWLY DIAGNOSED CANCER (N = 71, WEEKS SINCE DIAGNOSIS: M = 6.56, SD = 1.94) AND AGE-MATCHED CONTROLS (N = 63), AGED 8-17 YEARS, REPORTED ON …	[SCHEPERS, SASJA A.; RUSSELL, KATHRYN; PHIPPS, SEAN] ST JUDE CHILDRENS RES HOSP, DEPT PSYCHOL, 332 N LAUDERDALE ST, MEMPHIS, TN 38105 USA.; [SCHEPERS, SASJA A.] PRINCESS MAXIMA CTR PEDIAT ONCOL, DEPT PSYCHOL, UTRECHT, NETHERLANDS.; [BERLIN, KRISTOFFER S.] UNIV MEMPHIS, DEPT PSYCHOL, MEMPHIS, TN 38152 USA.; [ZHANG, HUI; WANG, FANG] ST JUDE CHILDRENS RES HOSP, DEPT BIOSTAT, 332 N LAUDERDALE ST, MEM…	SCHEPERS, SA (REPRINT AUTHOR), PRINCESS MAXIMA CTR PEDIAT ONCOL, DEPT PSYCHOL, UTRECHT, NETHERLANDS.	S.A.SCHEPERS@PRINSESMAXIMACENTRUM.NL	AMERICAN LEBANESE SYRIAN ASSOCIATED CHARITIESAMERICAN LEBANESE SYRIAN ASSOCIATED CHARITIES (ALSAC)	THIS WORK WAS SUPPORTED IN PART BY THE AMERICAN LEBANESE SYRIAN ASSOCIATED CHARITIES.	48	0	0	2	2	AMER PSYCHOLOGICAL ASSOC	WASHINGTON	750 FIRST ST NE, WASHINGTON, DC 20002-4242 USA	0278-6133	1930-7810	HEALTH PSYCHOL	HEALTH PSYCHOL.	JAN	2020	39	1	NA	10.1037/HEA0000810	9	PSYCHOLOGY, CLINICAL; PSYCHOLOGY	PSYCHOLOGY	JU2WD	ISI000501535800001	31682149	NA	2020-03-18		1	9	NA	NA	NA	NA	NA	NA
J	SZAB? E;HAL?SZ J;MORGAN A;DEMETROVICS Z;K?K?NYEI G	SZABO, EDINA; HALASZ, JOZSEF; MORGAN, ANTONY; DEMETROVICS, ZSOLT; KOKONYEI, GYONGYI	CALLOUS-UNEMOTIONAL TRAITS AND THE ATTENTIONAL BIAS TOWARDS EMOTIONAL STIMULI: TESTING THE MODERATING ROLE OF EMOTIONAL AND BEHAVIOURAL PROBLEMS AMONG HIGH-RISK ADOLESCENTS	CLINICAL CHILD PSYCHOLOGY AND PSYCHIATRY	ENGLISH	ARTICLE	CALLOUS-UNEMOTIONAL TRAITS; ATTENTIONAL BIAS; BEHAVIOURAL PROBLEMS; EMOTIONAL PROBLEMS; HIGH-RISK SAMPLE	DEFICIT HYPERACTIVITY DISORDER; CONDUCT PROBLEMS; PSYCHOPATHIC TRAITS; SECONDARY VARIANTS; DEFICIT/HYPERACTIVITY DISORDER; FACIAL EXPRESSIONS; AMYGDALA RESPONSE; DIFFICULTIES QUESTIONNAIRE; JUVENILE PSYCHOPATHY; FLEDGLING PSYCHOPATH	FORMER STUDIES DEMONSTRATED THAT ANTISOCIAL YOUTH WITH CALLOUS-UNEMOTIONAL (CU) TRAITS ARE IMPAIRED IN THE PROCESSING OF NEGATIVE EMOTIONAL STIMULI. THE AIM OF THE CURRENT STUDY WAS TO EXPLORE THE MODERATING ROLE OF DIFFERENT BEHAVIOURAL (I.E. CONDUCT PROBLEMS, HYPERACTIVITY-INATTENTION) AND EMOTIONAL PROBLEMS (I.E. INTERNALIZING SYMPTOMS) IN THE RELATIONSHIP BETWEEN CU TRAITS AND ATTENTIONAL BIA…	[SZABO, EDINA] EOTVOS LORAND UNIV, DOCTORAL SCH PSYCHOL, BUDAPEST, HUNGARY.; [SZABO, EDINA; DEMETROVICS, ZSOLT; KOKONYEI, GYONGYI] EOTVOS LORAND UNIV, INST PSYCHOL, IZABELLA ST 46, H-1064 BUDAPEST, HUNGARY.; [SZABO, EDINA] SEMMELWEIS UNIV, HUNGARIAN ACAD SCI, MTA SE NEUROPSYCHOPHARMACOL & NEUROCHEM RES GRP, BUDAPEST, HUNGARY.; [HALASZ, JOZSEF] VADASKERT CHILD PSYCHIAT HOSP, BUDAPEST, HUNGARY.; [H…	K?K?NYEI, G (REPRINT AUTHOR), EOTVOS LORAND UNIV, INST PSYCHOL, IZABELLA ST 46, H-1064 BUDAPEST, HUNGARY.	KOKONYEI.GYONGYI@PPK.ELTE.HU	NA	NA	91	0	0	1	1	SAGE PUBLICATIONS INC	THOUSAND OAKS	2455 TELLER RD, THOUSAND OAKS, CA 91320 USA	1359-1045	1461-7021	CLIN CHILD PSYCHOL P	CLIN. CHILD PSYCHOL. PSYCHIATRY	JAN	2020	25	1	NA	10.1177/1359104518822690	18	PSYCHOLOGY, CLINICAL; PSYCHOLOGY, DEVELOPMENTAL; PSYCHIATRY; PSYCHOLOGY	PSYCHOLOGY; PSYCHIATRY	JQ1LY	ISI000498715900015	30648434	NA	2020-03-18		156	173	NA	DEMETROVICS, ZSOLT/0000-0001-5604-7551	NA	NA	NA	NA
J	DUVENAGE M;CORREIA H;UINK B;BARBER BL;DONOVAN CL;MODECKI KL	DUVENAGE, MEGAN; CORREIA, HELEN; UINK, BEP; BARBER, BONNIE L.; DONOVAN, CAROLINE L.; MODECKI, KATHRYN L.	TECHNOLOGY CAN STING WHEN REALITY BITES: ADOLESCENTS' FREQUENT ONLINE COPING IS INEFFECTIVE WITH MOMENTARY STRESS	COMPUTERS IN HUMAN BEHAVIOR	ENGLISH	ARTICLE	ONLINE COPING; MIXED METHOD; ADOLESCENT; TECHNOLOGY; EMOTION REACTIVITY; EXPERIENCE SAMPLING METHOD	SOCIAL-MEDIA USE; DEPRESSIVE SYMPTOMS; INTERNET USE; LIFE EVENTS; ANTISOCIAL-BEHAVIOR; EMOTION REGULATION; HEALTH; CHILDHOOD; FACEBOOK; CHILDREN	THE FACT THAT YOUTH WIDELY ENGAGE WITH THE ONLINE SPACE IN ORDER TO IMPROVE THEIR EMOTIONAL HEALTH HAS BEEN LOST AMONGST THE DEBATE SURROUNDING ADOLESCENTS' TECHNOLOGY USE AND ASSOCIATED WELL-BEING. TWO STUDIES FOCUSED ON ADOLESCENTS' USE OF TECHNOLOGY TO COPE WITH STRESSORS IN DAILY LIFE. FOCUS GROUPS (STUDY 1; N = 16) INDICATED THAT YOUTH READILY IDENTIFY USING TECHNOLOGY TO COPE AND PERCEIVE I…	[DUVENAGE, MEGAN] GRIFFITH UNIV, SCH APPL PSYCHOL, BRISBANE, QLD, AUSTRALIA.; [CORREIA, HELEN; MODECKI, KATHRYN L.] MURDOCH UNIV, SCH PSYCHOL & EXERCISE SCI, MURDOCH, WA, AUSTRALIA.; [UINK, BEP] MURDOCH UNIV, KULBARDI ABORIGINAL CTR, MURDOCH, WA, AUSTRALIA.; [BARBER, BONNIE L.; DONOVAN, CAROLINE L.; MODECKI, KATHRYN L.] GRIFFITH UNIV, MENZIES HLTH INST QUEENSLAND, SCH APPL PSYCHOL, BRISBANE, QLD,…	MODECKI, KL (REPRINT AUTHOR), GRIFFITH UNIV, MENZIES HLTH INST QUEENSLAND, SCH APPL PSYCHOL, BRISBANE, QLD, AUSTRALIA.	K.MODECKI@GRIFFITH.EDU.AU	GRANT "HOW DO YOU FEEL? ADOLESCENT BEHAVIOR, EMOTION, AND TECHNOLOGY USE" FROM THE COOPERATIVE RESEARCH CENTRE FOR YOUNG PEOPLE, TECHNOLOGY, AND WELLBEING; AWARD "MAPPING DIGITAL INCLUSION AND EXCLUSION" FROM THE COOPERATIVE RESEARCH CENTRE, YOUNG PEOPLE, TECHNOLOGY, AND WELLBEING; AUSTRALIAN GOVERNMENT AS A DEPARTMENT OF INDUSTRY, INNOVATION, SCIENCE, RESEARCH AND TERTIARY EDUCATION (DIISRTE) PR…	WE ACKNOWLEDGE HELPFUL FEEDBACK PROVIDED BY THREE ANONYMOUS REVIEWERS, WHOSE COMMENTS SIGNIFICANTLY IMPROVED THE FINAL STUDY. THE AUTHORS ALSO THANK ANDREA NAUMOSKA FOR HER ASSISTANCE WITH FOCUS GROUPS AND RACHEL DELAHAYE AND ALANA BATTEL FOR THEIR WORK WITH YOUNG ADULTS AS PART OF THEIR HONORS RESEARCH WITH KATHRYN MODECKI. WE ALSO ACKNOWLEDGE COREY NEIRA, STUART WATSON, AND LYNETTE VERNON FOR T…	78	0	0	18	18	PERGAMON-ELSEVIER SCIENCE LTD	OXFORD	THE BOULEVARD, LANGFORD LANE, KIDLINGTON, OXFORD OX5 1GB, ENGLAND	0747-5632	1873-7692	COMPUT HUM BEHAV	COMPUT. HUM. BEHAV.	JAN	2020	102	NA	NA	10.1016/J.CHB.2019.08.024	12	PSYCHOLOGY, MULTIDISCIPLINARY; PSYCHOLOGY, EXPERIMENTAL	PSYCHOLOGY	JN9ZR	ISI000497248000024	NA	BRONZE	2020-03-18		248	259	NA	UINK, BEP/0000-0002-4030-6261; MODECKI, KATHRYN/0000-0002-9937-9748	NA	NA	NA	NA
J	LIU CY;ASHERSON P;VIDING E;GREVEN CU;PINGAULT JB	LIU, CHAO-YU; ASHERSON, PHILIP; VIDING, ESSI; GREVEN, CORINA U.; PINGAULT, JEAN-BAPTISTE	EARLY PREDICTORS OF DE NOVO AND SUBTHRESHOLD LATE-ONSET ADHD IN A CHILD AND ADOLESCENT COHORT	JOURNAL OF ATTENTION DISORDERS	ENGLISH	ARTICLE; EARLY ACCESS	ADHD; RISK FACTORS; OUTCOME; ADOLESCENCE	ATTENTION-DEFICIT/HYPERACTIVITY DISORDER; PARENT; TRAJECTORIES; ASSOCIATION; SYMPTOMS; HYPERACTIVITY; RELIABILITY; ADVERSITY; ADULTHOOD; RISK	OBJECTIVE: THE STUDY AIMED TO IDENTIFY EARLY CHILDHOOD RISK FACTORS FOR DE NOVO AND SUBTHRESHOLD LATE-ONSET ADHD. METHOD: ADHD SYMPTOMS WERE ASSESSED IN 9,875 PARTICIPANTS FROM THE TWINS EARLY DEVELOPMENT STUDY (TEDS) USING THE CONNERS' PARENT RATING SCALE AT AGES 8, 12, 14, AND 16 YEARS, ALONG WITH OTHER CHILDHOOD CHARACTERISTICS AND ADOLESCENT OUTCOMES. MULTINOMIAL LOGISTIC REGRESSIONS WERE IMP…	[LIU, CHAO-YU; PINGAULT, JEAN-BAPTISTE] UCL, DIV PSYCHOL & LANGUAGE SCI, 26 BEDFORD WAY, LONDON WC1H 0AP, ENGLAND.; [VIDING, ESSI] UCL, DEV PSYCHOPATHOL, LONDON, ENGLAND.; [LIU, CHAO-YU] NATL TAIWAN UNIV HOSP & COLL MED, TAIPEI, TAIWAN.; [ASHERSON, PHILIP] KINGS COLL LONDON, CTR SOCIAL GENET & DEV PSYCHIAT, LONDON, ENGLAND.; [GREVEN, CORINA U.; PINGAULT, JEAN-BAPTISTE] KINGS COLL LONDON, LONDON, …	PINGAULT, JB (REPRINT AUTHOR), UCL, DIV PSYCHOL & LANGUAGE SCI, 26 BEDFORD WAY, LONDON WC1H 0AP, ENGLAND.	J.PINGAULT@UCL.AC.UK	UK MEDICAL RESEARCH COUNCILMEDICAL RESEARCH COUNCIL UK (MRC) [MR/M021475/1, G0901245]; UNIVERSITY COLLEGE LONDON	THE AUTHOR(S) DISCLOSED RECEIPT OF THE FOLLOWING FINANCIAL SUPPORT FOR THE RESEARCH, AUTHORSHIP, AND/OR PUBLICATION OF THIS ARTICLE: THE TWINS EARLY DEVELOPMENT STUDY IS SUPPORTED BY GRANT MR/M021475/1 (AND PREVIOUSLY G0901245) FROM THE UK MEDICAL RESEARCH COUNCIL. J.-B.P. IS A FELLOW OF MQ: TRANSFORMING MENTAL HEALTH (MQ16IP16). C.-Y.L. WAS SUPPORTED BY AN OVERSEAS RESEARCH SCHOLARSHIP FROM UNIV…	50	0	0	3	3	SAGE PUBLICATIONS INC	THOUSAND OAKS	2455 TELLER RD, THOUSAND OAKS, CA 91320 USA	1087-0547	1557-1246	J ATTEN DISORD	J. ATTEN. DISORD.	NA	NA	NA	NA	UNSP 1087054719892888	10.1177/1087054719892888	11	PSYCHOLOGY, DEVELOPMENTAL; PSYCHIATRY	PSYCHOLOGY; PSYCHIATRY	KC3RG	ISI000507098300001	31884885	NA	2020-03-18		NA	NA	DEC 2019	ASHERSON, PHILIP/0000-0003-2667-2254	NA	NA	NA	NA
J	BELL SL;AUDREY S;GUNNELL D;COOPER A;CAMPBELL R	BELL, SARAH LOUISE; AUDREY, SUZANNE; GUNNELL, DAVID; COOPER, ASHLEY; CAMPBELL, RONA	THE RELATIONSHIP BETWEEN PHYSICAL ACTIVITY, MENTAL WELLBEING AND SYMPTOMS OF MENTAL HEALTH DISORDER IN ADOLESCENTS: A COHORT STUDY	INTERNATIONAL JOURNAL OF BEHAVIORAL NUTRITION AND PHYSICAL ACTIVITY	ENGLISH	ARTICLE	PHYSICAL ACTIVITY; MENTAL WELLBEING/MENTAL HEALTH/MENTAL ILLNESS/MENTAL HEALTH DISORDER; ADOLESCENTS/YOUNG PEOPLE; COHORT STUDY	PEER-LED INTERVENTION; PSYCHOMETRIC PROPERTIES; DEPRESSIVE SYMPTOMS; CHILDREN; EXERCISE; VALIDATION; PREVENTION; BEHAVIORS; STRENGTHS; HAPPINESS	BACKGROUND: MENTAL ILLNESS IS A WORLDWIDE PUBLIC HEALTH CONCERN. IN THE UK, THERE IS A HIGH PREVALENCE OF MENTAL ILLNESS AND POOR MENTAL WELLBEING AMONG YOUNG PEOPLE. THE AIM OF THIS STUDY WAS TO INVESTIGATE WHETHER PHYSICAL ACTIVITY IS ASSOCIATED WITH BETTER MENTAL WELLBEING AND REDUCED SYMPTOMS OF MENTAL HEALTH DISORDER IN ADOLESCENTS. METHODS: A COHORT OF 928 12-13 YEAR OLDS (YEAR 8) FROM SIX …	[BELL, SARAH LOUISE; AUDREY, SUZANNE; GUNNELL, DAVID; CAMPBELL, RONA] UNIV BRISTOL, BRISTOL MED SCH, POPULAT HLTH SCI, BRISTOL BS8 2PS, AVON, ENGLAND.; [GUNNELL, DAVID; COOPER, ASHLEY] UNIV HOSP BRISTOL NHS FDN TRUST, NATL INST HLTH RES, BIOMED RES CTR, BRISTOL, AVON, ENGLAND.; [COOPER, ASHLEY] UNIV BRISTOL, CTR EXERCISE NUTR & HLTH SCI, SCH POLICY STUDIES, BRISTOL BS8 1TZ, AVON, ENGLAND.	BELL, SL (REPRINT AUTHOR), UNIV BRISTOL, BRISTOL MED SCH, POPULAT HLTH SCI, BRISTOL BS8 2PS, AVON, ENGLAND.	S.BELL@BRISTOL.AC.UK	DEPARTMENT OF HEALTH POLICY RESEARCH PROGRAMME [0600002]; NATIONAL INSTITUTE FOR HEALTH RESEARCHNATIONAL INSTITUTE FOR HEALTH RESEARCH (NIHR) [NIHR-DRF-2010-03-51]; CENTRE FOR THE DEVELOPMENT AND EVALUATION OF COMPLEX INTERVENTIONS FOR PUBLIC HEALTH IMPROVEMENT (DECIPHER); UKCRC PUBLIC HEALTH RESEARCH CENTRE OF EXCELLENCE; BRITISH HEART FOUNDATIONBRITISH HEART FOUNDATION [MR/KO232331/1]; CANCER R…	THE AHEAD TRIAL (DURING WHICH THE BASELINE DATA WAS COLLECTED) WAS FUNDED BY THE DEPARTMENT OF HEALTH POLICY RESEARCH PROGRAMME (PROJECT NUMBER 0600002). SB WAS FUNDED BY A DOCTORAL RESEARCH FELLOWSHIP FROM THE NATIONAL INSTITUTE FOR HEALTH RESEARCH (NIHR-DRF-2010-03-51) TO COMPLETE THE FOLLOWUP STUDY. THE WORK WAS UNDERTAKEN WITH THE SUPPORT OF THE CENTRE FOR THE DEVELOPMENT AND EVALUATION OF CO…	70	0	0	2	2	BMC	LONDON	CAMPUS, 4 CRINAN ST, LONDON N1 9XW, ENGLAND	NA	1479-5868	INT J BEHAV NUTR PHY	INT. J. BEHAV. NUTR. PHYS. ACT.	DEC 26	2019	16	1	138	10.1186/S12966-019-0901-7	12	NUTRITION & DIETETICS; PHYSIOLOGY	NUTRITION & DIETETICS; PHYSIOLOGY	KI5VG	ISI000511417300001	31878935	DOAJ GOLD, GREEN PUBLISHED	2020-03-18		NA	NA	NA	BELL, SARAH/0000-0003-1181-9591; COOPER, ASHLEY/0000-0001-8644-3870	; COOPER, ASHLEY/D-9956-2014	NA	NA	NA
J	DENG XM;ZHANG L	DENG, XINMEI; ZHANG, LIN	NEURAL UNDERPINNINGS OF THE RELATIONSHIPS BETWEEN SENSATION SEEKING AND EMOTION REGULATION IN ADOLESCENTS	INTERNATIONAL JOURNAL OF PSYCHOLOGY	ENGLISH	ARTICLE; EARLY ACCESS	SENSATION SEEKING; EMOTION REGULATION; ADOLESCENTS; EVENT-RELATED BRAIN POTENTIALS (ERPS)	RISK-TAKING; INDIVIDUAL-DIFFERENCES; IMPULSIVITY; TRAJECTORIES; EXPRESSION; PAINTINGS; RESPONSES; CHILDREN	THERE IS LITTLE NEUROLOGICAL EVIDENCE LINKING SENSATION SEEKING AND EMOTION REGULATION IN ADOLESCENCE, WHICH IS CHARACTERISED AS AN EMOTIONALLY FLUCTUANT PERIOD. THE PRESENT STUDY EXAMINED THE RELATIONSHIP BETWEEN SENSATION SEEKING AND EMOTION REGULATION IN ADOLESCENTS. ELECTROENCEPHALOGRAMS WERE RECORDED FROM 22 HIGH SENSATION-SEEKING ADOLESCENTS (HSSS, M-AGE = 12.36) AND 24 LOW SENSATION-SEEKIN…	[DENG, XINMEI; ZHANG, LIN] SHENZHEN UNIV, SCH PSYCHOL, SHENZHEN, GUANGDONG, PEOPLES R CHINA.; [DENG, XINMEI; ZHANG, LIN] SHENZHEN UNIV, SHENZHEN KEY LAB AFFECT & SOCIAL COGNIT SCI, SHENZHEN, GUANGDONG, PEOPLES R CHINA.	DENG, XM (REPRINT AUTHOR), SHENZHEN UNIV, SCH PSYCHOL, SHENZHEN, GUANGDONG, PEOPLES R CHINA.	XMDENG@SZU.EDU.CN	NATIONAL NATURAL SCIENCE FOUNDATION OF CHINANATIONAL NATURAL SCIENCE FOUNDATION OF CHINA [31700941]; HUMANITY AND SOCIAL SCIENCE YOUTH FOUNDATION OF MINISTRY OF EDUCATION OF CHINA [16YJC190003]; NATURAL SCIENCE FOUNDATION OF GUANGDONG PROVINCENATIONAL NATURAL SCIENCE FOUNDATION OF GUANGDONG PROVINCE [2017A030310299]; INNOVATION AND CREATIVE RESEARCH FUND BY EDUCATION DEPARTMENT OF GUANGDONG PROVI…	THIS STUDY WAS SUPPORTED BY THE NATIONAL NATURAL SCIENCE FOUNDATION OF CHINA [31700941], THE HUMANITY AND SOCIAL SCIENCE YOUTH FOUNDATION OF MINISTRY OF EDUCATION OF CHINA [16YJC190003], THE PHD START-UP FUND OF NATURAL SCIENCE FOUNDATION OF GUANGDONG PROVINCE [2017A030310299], THE INNOVATION AND CREATIVE RESEARCH FUND BY EDUCATION DEPARTMENT OF GUANGDONG PROVINCE [2016GXJK140].DR. DENG IS THE FI…	40	0	0	5	5	JOHN WILEY & SONS LTD	CHICHESTER	THE ATRIUM, SOUTHERN GATE, CHICHESTER PO19 8SQ, W SUSSEX, ENGLAND	0020-7594	1464-066X	INT J PSYCHOL	INT. J. PSYCHOL.	NA	NA	NA	NA	NA	10.1002/IJOP.12649	10	PSYCHOLOGY, MULTIDISCIPLINARY	PSYCHOLOGY	JY8RR	ISI000504676100001	31879953	NA	2020-03-18		NA	NA	DEC 2019	NA	NA	NA	NA	NA
J	ZANIEWSKI B;DALLOS R;STEDMON J;WELBOURNE P	ZANIEWSKI, BARTOSZ; DALLOS, RUDI; STEDMON, JACQUI; WELBOURNE, PENELOPE	AN EXPLORATION OF ATTACHMENT AND TRAUMA IN YOUNG MEN WHO HAVE ENGAGED IN HARMFUL SEXUAL BEHAVIOURS	JOURNAL OF SEXUAL AGGRESSION	ENGLISH	ARTICLE; EARLY ACCESS	HARMFUL SEXUAL BEHAVIOUR; ADOLESCENTS; ATTACHMENT; QUALITATIVE RESEARCH; TRAUMA	CHILDREN; PERPETRATION; ADOLESCENTS; FAMILY; STYLE	THE STUDY EXPLORED THE NARRATIVES AND ATTACHMENT PROFILES OF EIGHT YOUNG MEN WHO HAD ENGAGED IN HARMFUL SEXUAL BEHAVIOUR (HSB) AND FOUR OF THEIR PARENTS. A MULTIPLE-CASE DESIGN WAS UTILISED WHICH INCLUDED INFORMATION FROM INTERVIEWS; TRANSITION TO ADULTHOOD ATTACHMENT INTERVIEWS (TAAI) AND THE ADULT ATTACHMENT INTERVIEW (AAI). THE FINDINGS INDICATED THAT ALL OF THE YOUNG MEN PRESENTED WITH EXTREM…	[ZANIEWSKI, BARTOSZ] NSPCC, PLYMOUTH, DEVON, ENGLAND.; [DALLOS, RUDI; STEDMON, JACQUI] UNIV PLYMOUTH, DEPT CLIN PSYCHOL, PLYMOUTH, DEVON, ENGLAND.; [WELBOURNE, PENELOPE] UNIV PLYMOUTH, DEPT SOCIAL WORK, PLYMOUTH, DEVON, ENGLAND.	DALLOS, R (REPRINT AUTHOR), UNIV PLYMOUTH, DEPT CLIN PSYCHOL, PLYMOUTH, DEVON, ENGLAND.	R.DALLOS@PLYMOUTH.AC.UK	NA	NA	29	0	0	1	1	ROUTLEDGE JOURNALS, TAYLOR & FRANCIS LTD	ABINGDON	2-4 PARK SQUARE, MILTON PARK, ABINGDON OX14 4RN, OXON, ENGLAND	1355-2600	1742-6545	J SEX AGGRESS	J. SEX. AGGRESS.	NA	NA	NA	NA	NA	10.1080/13552600.2019.1678688	17	CRIMINOLOGY & PENOLOGY	CRIMINOLOGY & PENOLOGY	JY8QA	ISI000504671800001	NA	NA	2020-03-18		NA	NA	DEC 2019	NA	NA	NA	NA	NA
J	TIAN X;CHANG W;MENG Q;CHEN Y;YU Z;HE LM;XIAO YY	TIAN, XIN; CHANG, WEI; MENG, QIONG; CHEN, YING; YU, ZHEN; HE, LIMEI; XIAO, YUANYUAN	RESILIENCE AND SELF-HARM AMONG LEFT-BEHIND CHILDREN IN YUNNAN, CHINA: A COMMUNITY-BASED SURVEY	BMC PUBLIC HEALTH	ENGLISH	ARTICLE	LEFT-BEHIND CHILDREN; SELF-HARM; RESILIENCE; EMOTION REGULATION; FAMILY SUPPORT	MENTAL-HEALTH; YOUNG-PEOPLE; ADOLESCENTS; SUICIDE; DEPRESSION; PREVALENCE; MIGRATION; SYMPTOMS; BEHAVIOR; YOUTH	BACKGROUND: SELF-HARM (SH) BEHAVIORS ARE ESTABLISHED RISK FACTORS OF SUICIDE, HOWEVER, IN CHINESE LEFT-BEHIND CHILDREN (LBC), SH REMAINS SEVERELY UNDER-DISCUSSED. IN THIS STUDY, WE AIMED TO INVESTIGATE SH AND EXPLORE ITS ASSOCIATION BETWEEN RESILIENCE IN A LARGE GROUP OF LBC. METHODS: A COMMUNITY-BASED CROSS-SECTIONAL STUDY OF 2898 LBC WAS CONDUCTED IN YUNNAN PROVINCE, CHINA. INFORMATION WAS COLL…	[TIAN, XIN; CHANG, WEI; MENG, QIONG; CHEN, YING; YU, ZHEN; HE, LIMEI; XIAO, YUANYUAN] KUNMING MED UNIV, SCH PUBL HLTH, DEPT EPIDEMIOL & HLTH STAT, KUNMING 650500, YUNNAN, PEOPLES R CHINA.; [TIAN, XIN] KUNMING MED UNIV, AFFILIATED SCH CLIN MED 1, KUNMING, YUNNAN, PEOPLES R CHINA.; [XIAO, YUANYUAN] YALE UNIV, YALE SCH PUBL HLTH, DEPT CHRON DIS EPIDEMIOL, NEW HAVEN, CT 06520 USA.	XIAO, YY (REPRINT AUTHOR), KUNMING MED UNIV, SCH PUBL HLTH, DEPT EPIDEMIOL & HLTH STAT, KUNMING 650500, YUNNAN, PEOPLES R CHINA.; XIAO, YY (REPRINT AUTHOR), YALE UNIV, YALE SCH PUBL HLTH, DEPT CHRON DIS EPIDEMIOL, NEW HAVEN, CT 06520 USA.	33225647@QQ.COM	YUNNAN APPLIED BASIC RESEARCH PROJECTS-KUNMING MEDICAL UNIVERSITY UNION FOUNDATION [2018FE001(-132)]; NATIONAL NATURAL SCIENCE FOUNDATION OF CHINANATIONAL NATURAL SCIENCE FOUNDATION OF CHINA [81703324]; CHINA SCHOLARSHIP COUNCILCHINA SCHOLARSHIP COUNCIL [201808535098]	THE STUDY IS SUPPORTED BY YUNNAN APPLIED BASIC RESEARCH PROJECTS-KUNMING MEDICAL UNIVERSITY UNION FOUNDATION (NO. 2018FE001(-132)), NATIONAL NATURAL SCIENCE FOUNDATION OF CHINA (NO. 81703324), CHINA SCHOLARSHIP COUNCIL (NO. 201808535098). THE FUNDERS PLAYED NO ROLES IN STUDY DESIGN, COLLECTION, ANALYSIS AND INTERPRETATION OF DATA AND IN WRITING THE MANUSCRIPT.	46	0	0	0	0	BMC	LONDON	CAMPUS, 4 CRINAN ST, LONDON N1 9XW, ENGLAND	NA	1471-2458	BMC PUBLIC HEALTH	BMC PUBLIC HEALTH	DEC 23	2019	19	1	1728	10.1186/S12889-019-8075-4	8	PUBLIC, ENVIRONMENTAL & OCCUPATIONAL HEALTH	PUBLIC, ENVIRONMENTAL & OCCUPATIONAL HEALTH	KI8ZS	ISI000511647000009	31870359	DOAJ GOLD, GREEN PUBLISHED	2020-03-18		NA	NA	NA	NA	NA	NA	NA	NA
J	HAVERFIELD MC;THEISS JA	HAVERFIELD, MARIE C.; THEISS, JENNIFER A.	EMOTION REGULATION AND RESILIENCE IN PARENT-ADOLESCENT INTERACTIONS AMONG FAMILIES OF HARMFUL VERSUS NON-HARMFUL PARENTAL ALCOHOL USE	JOURNAL OF APPLIED COMMUNICATION RESEARCH	ENGLISH	ARTICLE	PARENTAL COMMUNICATION; RESILIENCE; EMOTION REGULATION; BEHAVIORAL IMPULSIVITY; HARMFUL ALCOHOL USE	EXTERNALIZING BEHAVIOR PROBLEMS; COMMUNICATION; CHILDREN; FRAMEWORK; PATTERNS; SKILLS	THIS STUDY APPLIED EMOTION REGULATION THEORY TO EXAMINE PARENTAL COMMUNICATION THAT PREDICTS POSSIBLE MARKERS OF ADOLESCENT RESILIENCE IN FAMILIES OF HARMFUL VERSUS NON-HARMFUL PARENTAL ALCOHOL USE. PARENT-ADOLESCENT DYADS (30 WITH AND 30 WITHOUT HARMFUL PARENTAL ALCOHOL USE) PARTICIPATED IN VIDEO-TAPED INTERACTIONS RATED FOR PARENTS' EMOTION COACHING AND EMOTION DISMISSING COMMUNICATION AND ADOL…	[HAVERFIELD, MARIE C.] SAN JOSE STATE UNIV, COLL SOCIAL SCI, DEPT COMMUN STUDIES, SAN JOSE, CA 95192 USA.; [THEISS, JENNIFER A.] RUTGERS STATE UNIV, SCH COMMUN & INFORMAT, DEPT COMMUN, NEW BRUNSWICK, NJ USA.	HAVERFIELD, MC (REPRINT AUTHOR), SAN JOSE STATE UNIV, COLL SOCIAL SCI, DEPT COMMUN STUDIES, SAN JOSE, CA 95192 USA.	MARIE.HAVERFIELD@SJSU.EDU	DISSERTATION GRANT COURTESY OF THE FAMILY PROCESS INSTITUTE	STUDY PARTLY FUNDED THROUGH A DISSERTATION GRANT COURTESY OF THE FAMILY PROCESS INSTITUTE.	66	0	0	2	2	ROUTLEDGE JOURNALS, TAYLOR & FRANCIS LTD	ABINGDON	2-4 PARK SQUARE, MILTON PARK, ABINGDON OX14 4RN, OXON, ENGLAND	0090-9882	1479-5752	J APPL COMMUN RES	J. APPL. COMMUN. RES.	JAN 2	2020	48	1	NA	10.1080/00909882.2019.1704827	23	COMMUNICATION	COMMUNICATION	KK3JH	ISI000503903500001	NA	NA	2020-03-18		26	48	DEC 2019	HAVERFIELD, MARIE/0000-0003-2949-0229; THEISS, JENNIFER/0000-0001-7991-7791	NA	SI	NA	NA
J	TROMPETER N;BUSSEY K;MOND J;HAY P;MITCHISON D	TROMPETER, NORA; BUSSEY, KAY; MOND, JONATHAN; HAY, PHILLIPA; MITCHISON, DEBORAH	PSYCHOLOGICAL DISTRESS AND DISORDERED EATING IN ADOLESCENTS: THE MODERATING ROLE OF EMOTION DYSREGULATION	JOURNAL OF EATING DISORDERS	ENGLISH	MEETING ABSTRACT	NA	NA	NA	[TROMPETER, NORA; BUSSEY, KAY; MITCHISON, DEBORAH] MACQUARIE UNIV, DEPT PSYCHOL, CTR EMOT HLTH, SYDNEY, NSW, AUSTRALIA.; [MOND, JONATHAN] UNIV TASMANIA, CTR RURAL HLTH, HOBART, TAS, AUSTRALIA.; [HAY, PHILLIPA; MITCHISON, DEBORAH] WESTERN SYDNEY UNIV, SCH MED, TRANSLAT HLTH RES INST, PENRITH, NSW, AUSTRALIA.	NA	NORA.TROMPETER@MQ.EDU.AU	NA	NA	0	0	0	0	0	BMC	LONDON	CAMPUS, 4 CRINAN ST, LONDON N1 9XW, ENGLAND	2050-2974	NA	J EAT DISORD	J. EAT. DISORD.	DEC 20	2019	7	NA	NA	NA	2	PSYCHOLOGY, CLINICAL; NUTRITION & DIETETICS; PSYCHIATRY	PSYCHOLOGY; NUTRITION & DIETETICS; PSYCHIATRY	KK3HB	ISI000512636100049	NA	DOAJ GOLD	2020-03-18		NA	NA	NA	NA	NA	SI	1	O48
J	QUAST LF;ROSENTHAL LD;CUSHMAN GK;GUTIERREZ-COLINA AM;BRALEY EI;KARDON P;BLOUNT RL	QUAST, LAUREN F.; ROSENTHAL, LINDSAY D.; CUSHMAN, GRACE K.; GUTIERREZ-COLINA, ANA M.; BRALEY, EMILY, I; KARDON, PATRICIA; BLOUNT, RONALD L.	RELATIONS BETWEEN TIC SEVERITY, EMOTION REGULATION, AND SOCIAL OUTCOMES IN YOUTH WITH TOURETTE SYNDROME	CHILD PSYCHIATRY & HUMAN DEVELOPMENT	ENGLISH	ARTICLE; EARLY ACCESS	TOURETTE SYNDROME; CHILDREN; SOCIAL FUNCTIONING; EMOTION REGULATION; CAMP	QUALITY-OF-LIFE; CHILDREN; DISORDERS; ADOLESCENTS; IMPAIRMENT; IMPACT; ADHD; PEER; VALIDITY; DEFICITS	THIS STUDY EXAMINED ASSOCIATIONS BETWEEN TIC SEVERITY, EMOTION REGULATION, SOCIAL FUNCTIONING, AND SOCIAL IMPAIRMENT IN YOUTH WITH TOURETTE SYNDROME (TS). EMOTION REGULATION WAS EXAMINED AS A MEDIATOR BETWEEN TIC SEVERITY AND SOCIAL OUTCOMES. SEVENTY-SEVEN CAREGIVERS OF YOUTH WITH TS (M AGE = 13.1 YEARS; SD = 2.29) WERE ADMINISTERED PROXY-REPORT MEASURES OF TIC SEVERITY, EMOTION REGULATION, SOCIA…	[QUAST, LAUREN F.; ROSENTHAL, LINDSAY D.; CUSHMAN, GRACE K.; GUTIERREZ-COLINA, ANA M.; BLOUNT, RONALD L.] UNIV GEORGIA, DEPT PSYCHOL, 125 BALDWIN ST, ATHENS, GA 30602 USA.; [BRALEY, EMILY, I] UNIV UTAH, DEPT PSYCHOL, SALT LAKE CITY, UT 84112 USA.; [KARDON, PATRICIA] GEORGIA INC, TICS, ATLANTA, GA USA.	QUAST, LF (REPRINT AUTHOR), UNIV GEORGIA, DEPT PSYCHOL, 125 BALDWIN ST, ATHENS, GA 30602 USA.	LFQUAST@UGA.EDU	NA	NA	45	0	0	1	1	SPRINGER	NEW YORK	233 SPRING ST, NEW YORK, NY 10013 USA	0009-398X	1573-3327	CHILD PSYCHIAT HUM D	CHILD PSYCHIAT. HUM. DEV.	NA	NA	NA	NA	NA	10.1007/S10578-019-00948-8	11	PSYCHOLOGY, DEVELOPMENTAL; PEDIATRICS; PSYCHIATRY	PSYCHOLOGY; PEDIATRICS; PSYCHIATRY	JX3TS	ISI000503661600001	31863267	NA	2020-03-18		NA	NA	DEC 2019	NA	NA	NA	NA	NA
J	IRELAND JL;LEWIS M;IRELAND CA;DEREFAKA G;TAYLOR L;MCBOYLE J;SMILLIE L;CHU SM;ARCHER J	IRELAND, JANE L.; LEWIS, MICHAEL; IRELAND, CAROL A.; DEREFAKA, GAIL; TAYLOR, LOUISE; MCBOYLE, JOANNE; SMILLIE, LOUISE; CHU, SIMON; ARCHER, JOHN	SELF-REPORTED PSYCHOPATHY AND AGGRESSION MOTIVATION: A ROLE FOR EMOTIONS?	JOURNAL OF FORENSIC PSYCHIATRY & PSYCHOLOGY	ENGLISH	ARTICLE	PSYCHOPATHY; AGGRESSION MOTIVATION; CALLOUSNESS; EMOTION REGULATION; PAPA	REACTIVE PROACTIVE QUESTIONNAIRE; PERSONALITY-DISORDER; ANTISOCIAL-BEHAVIOR; TRAITS; DIFFICULTIES; ADOLESCENTS; RECIDIVISM; VALIDATION	THE CURRENT STUDY EXAMINED THE PSYCHOPATHY-AGGRESSION RELATIONSHIP BY CONSIDERING DIFFERENT FORMS OF AGGRESSION, INCLUDING AGGRESSIVE MOTIVATION. EMOTIONS WERE EXPLORED AS USEFUL IN UNDERSTANDING ANY EMERGING RELATIONSHIP, NOTABLY THOSE CONSISTENT WITH DETACHMENT AND SENSITIVITY/POOR REGULATION. IN THREE STUDIES, INVOLVING NON-OFFENDING SAMPLES (STUDY ONE: N = 150, 47 MEN, 103 WOMEN; STUDY TWO: N…	[IRELAND, JANE L.; LEWIS, MICHAEL; IRELAND, CAROL A.; CHU, SIMON] MERSEY CARE NHS TRUST, ASHWORTH RES CTR, LIVERPOOL, MERSEYSIDE, ENGLAND.; [DEREFAKA, GAIL; TAYLOR, LOUISE; MCBOYLE, JOANNE; SMILLIE, LOUISE; ARCHER, JOHN] UNIV CENT LANCASHIRE, SCH PSYCHOL, PRESTON, LANCS, ENGLAND.	IRELAND, JL (REPRINT AUTHOR), MERSEY CARE NHS TRUST, ASHWORTH RES CTR, LIVERPOOL, MERSEYSIDE, ENGLAND.	JLIRELAND1@UCLAN.AC.UK	NA	NA	45	0	0	3	3	ROUTLEDGE JOURNALS, TAYLOR & FRANCIS LTD	ABINGDON	2-4 PARK SQUARE, MILTON PARK, ABINGDON OX14 4RN, OXON, ENGLAND	1478-9949	1478-9957	J FORENSIC PSYCHI PS	J. FORENSIC PSYCHIATRY PSYCHOL.	JAN 2	2020	31	1	NA	10.1080/14789949.2019.1705376	26	CRIMINOLOGY & PENOLOGY; PSYCHIATRY	CRIMINOLOGY & PENOLOGY; PSYCHIATRY	KC5UN	ISI000503295800001	NA	NA	2020-03-18		156	181	DEC 2019	LEWIS, MICHAEL/0000-0001-5567-3569	NA	NA	NA	NA
J	ZOUINI B;SFENDLA A;AHLSTROM BH;SENHAJI M;KEREKES N	ZOUINI, BTISSAME; SFENDLA, ANIS; AHLSTROM, BRITT HEDMAN; SENHAJI, MEFTAHA; KEREKES, NORA	MENTAL HEALTH PROFILE AND ITS RELATION WITH PARENTAL ALCOHOL USE PROBLEMS AND/OR THE EXPERIENCE OF ABUSE IN A SAMPLE OF MOROCCAN HIGH SCHOOL STUDENTS: AN EXPLORATIVE STUDY	ANNALS OF GENERAL PSYCHIATRY	ENGLISH	ARTICLE	ADOLESCENTS; BRIEF SYMPTOM INVENTORY; EXPERIENCE OF ABUSE; MENTAL HEALTH; MOROCCO; PARENTAL ALCOHOL USE PROBLEMS	BRIEF SYMPTOM INVENTORY; CHILDHOOD SEXUAL-ABUSE; EMOTION DYSREGULATION; SUBSTANCE USE; PSYCHIATRIC-DISORDERS; PROTECTIVE FACTORS; ADOLESCENT GIRLS; SOCIAL-ISOLATION; YOUNG ADULTHOOD; SELF-ESTEEM	BACKGROUND STUDIES ON MENTAL HEALTH ARE SCARCE FROM ARAB COUNTRIES, ESPECIALLY STUDIES FOCUSING ON ADOLESCENTS. IN ADDITION TO THE NEUROBIOLOGICAL AND PHYSIOLOGICAL CHANGES THAT OCCUR DURING ADOLESCENT DEVELOPMENT, PSYCHOLOGICAL, SOCIETAL AND CULTURAL INFLUENCES HAVE STRONG EFFECTS ON ADOLESCENTS' BEHAVIOR AND ON THEIR SOMATIC AND MENTAL HEALTH. THE PRESENT STUDY AIMED (1) TO DESCRIBE THE MENTAL …	[ZOUINI, BTISSAME; SENHAJI, MEFTAHA] ABDELMALEK ESSAADI UNIV, FAC SCI, DEPT BIOL, TETOUAN, MOROCCO.; [SFENDLA, ANIS] HIGHER INST NURSING PROFESS & HLTH TECH, ERRACHIDIA, MOROCCO.; [AHLSTROM, BRITT HEDMAN; KEREKES, NORA] UNIV WEST, DEPT HLTH SCI, TROLLHATAN, SWEDEN.	KEREKES, N (REPRINT AUTHOR), UNIV WEST, DEPT HLTH SCI, TROLLHATAN, SWEDEN.	NORA.KEREKES@HV.SE	UNIVERSITY WEST	OPEN ACCESS FUNDING PROVIDED BY UNIVERSITY WEST.	77	0	0	1	1	BMC	LONDON	CAMPUS, 4 CRINAN ST, LONDON N1 9XW, ENGLAND	NA	1744-859X	ANN GEN PSYCHIATR	ANN. GEN. PSYCHIATR.	DEC 19	2019	18	1	27	10.1186/S12991-019-0251-5	8	PSYCHIATRY	PSYCHIATRY	KK3UN	ISI000512671400001	31889971	DOAJ GOLD, GREEN PUBLISHED	2020-03-18		NA	NA	NA	KEREKES, NORA/0000-0002-8854-0399	NA	NA	NA	NA
J	VINTER K	VINTER, KATI	EXAMINING ACADEMIC BURNOUT: PROFILES AND COPING PATTERNS AMONG ESTONIAN MIDDLE SCHOOL STUDENTS	EDUCATIONAL STUDIES	ENGLISH	ARTICLE; EARLY ACCESS	ACADEMIC BURNOUT; ACADEMIC BUOYANCY; COGNITIVE EMOTION REGULATION STRATEGIES; PERSON-ORIENTED APPROACH; THREE-WAVE STUDY	COGNITIVE EMOTION REGULATION; RESILIENCE; ADOLESCENTS; DEPRESSION; ANXIETY; INTERVENTIONS; ENGAGEMENT; SYMPTOMS; STRESS; METAANALYSIS	ACADEMIC BURNOUT IS A SEVERE PROBLEM AMONG ADOLESCENTS, AND COPING SKILLS ARE BECOMING MORE CRUCIAL. THE CURRENT STUDY IDENTIFIED THE LATENT PROFILES OF ESTONIAN MIDDLE SCHOOL STUDENTS, WHO WERE REPORTING DIFFERENT LEVELS OF BURNOUT AT THREE MEASUREMENT POINTS, DURING ONE ACADEMIC YEAR AND EXAMINED THE DIFFERENCES BETWEEN IDENTIFIED PROFILES IN THE CONTEXT OF ACADEMIC BUOYANCY AND COGNITIVE EMOTI…	[VINTER, KATI] TALLINN UNIV, SCH EDUC SCI, NARVA RD 25, EE-10120 TALLINN, ESTONIA.	VINTER, K (REPRINT AUTHOR), TALLINN UNIV, SCH EDUC SCI, NARVA RD 25, EE-10120 TALLINN, ESTONIA.	KATI.VINTER@GMAIL.COM	ESTONIAN MINISTRY OF EDUCATION AND RESEARCHMINISTRY OF EDUCATION AND RESEARCH, ESTONIA	THIS WORK WAS SUPPORTED BY THE ESTONIAN MINISTRY OF EDUCATION AND RESEARCH.	67	0	0	3	3	ROUTLEDGE JOURNALS, TAYLOR & FRANCIS LTD	ABINGDON	2-4 PARK SQUARE, MILTON PARK, ABINGDON OX14 4RN, OXON, ENGLAND	0305-5698	1465-3400	EDUC STUD-UK	EDUC. STUD.	NA	NA	NA	NA	NA	10.1080/03055698.2019.1702510	18	EDUCATION & EDUCATIONAL RESEARCH	EDUCATION & EDUCATIONAL RESEARCH	JW8KP	ISI000503296300001	NA	NA	2020-03-18		NA	NA	DEC 2019	VINTER, KATI/0000-0003-0092-3350	NA	NA	NA	NA
J	TILLERY R;WILLARD VW;SHARP KMH;KLAGES KL;LONG AM;PHIPPS S	TILLERY, RACHEL; WILLARD, VICTORIA W.; HOWARD SHARP, KATIANNE M.; KLAGES, KIMBERLY L.; LONG, ALANNA M.; PHIPPS, SEAN	IMPACT OF THE PARENT-CHILD RELATIONSHIP ON PSYCHOLOGICAL AND SOCIAL RESILIENCE IN PEDIATRIC CANCER PATIENTS	PSYCHO-ONCOLOGY	ENGLISH	ARTICLE	CANCER; CAREGIVER-CHILD RELATIONSHIP FUNCTIONING; ONCOLOGY; PEDIATRIC CANCER; SURVIVOR EMOTIONAL ADJUSTMENT; SURVIVOR SOCIAL ADJUSTMENT	CHRONIC ILLNESS; ADOLESCENT; ADJUSTMENT; COMMUNICATION; DIAGNOSIS; SURVIVORS; FAMILIES; THERAPY; CARE	OBJECTIVES THE PRIMARY OBJECTIVE OF THIS RESEARCH WAS TO EXAMINE PATTERNS OF PARENT-CHILD RELATIONSHIP FUNCTIONING AMONG PEDIATRIC CANCER SURVIVORS AND THEIR CAREGIVERS ACROSS A VARIETY OF RELATIONSHIP INDICATORS (IE, INVOLVEMENT, ATTACHMENT, COMMUNICATION, PARENTING CONFIDENCE, AND RELATIONAL FRUSTRATION), AND EVALUATE HOW THESE FACTORS RELATE TO PSYCHOSOCIAL OUTCOMES IN SURVIVORS. METHODS YOUNG…	[TILLERY, RACHEL; WILLARD, VICTORIA W.; HOWARD SHARP, KATIANNE M.; KLAGES, KIMBERLY L.; LONG, ALANNA M.; PHIPPS, SEAN] ST JUDE CHILDRENS RES HOSP, DEPT PSYCHOL, 262 DANNY THOMAS PL,740, MEMPHIS, TN 38105 USA.; [KLAGES, KIMBERLY L.] UNIV MEMPHIS, DEPT PSYCHOL, MEMPHIS, TN 38152 USA.	TILLERY, R (REPRINT AUTHOR), ST JUDE CHILDRENS RES HOSP, DEPT PSYCHOL, 262 DANNY THOMAS PL,740, MEMPHIS, TN 38105 USA.	RACHEL.TILLERY@STJUDE.ORG	AMERICAN LEBANESE-SYRIAN ASSOCIATED CHARITIES (ALSAC)AMERICAN LEBANESE SYRIAN ASSOCIATED CHARITIES (ALSAC); NATIONAL INSTITUTES OF HEALTHUNITED STATES DEPARTMENT OF HEALTH & HUMAN SERVICESNATIONAL INSTITUTES OF HEALTH (NIH) - USA [NIH R01 CA136782]	AMERICAN LEBANESE-SYRIAN ASSOCIATED CHARITIES, GRANT/AWARD NUMBER: ALSAC; NATIONAL INSTITUTES OF HEALTH, GRANT/AWARD NUMBER: NIH R01 CA136782	41	0	0	5	5	WILEY	HOBOKEN	111 RIVER ST, HOBOKEN 07030-5774, NJ USA	1057-9249	1099-1611	PSYCHO-ONCOLOGY	PSYCHO-ONCOL.	FEB	2020	29	2	NA	10.1002/PON.5258	8	ONCOLOGY; PSYCHOLOGY; PSYCHOLOGY, MULTIDISCIPLINARY; SOCIAL SCIENCES, BIOMEDICAL	ONCOLOGY; PSYCHOLOGY; BIOMEDICAL SOCIAL SCIENCES	KH2YH	ISI000503307400001	31661716	NA	2020-03-18		339	346	DEC 2019	WILLARD, VICTORIA/0000-0003-3340-1460	NA	NA	NA	NA
J	SILVA K;MILLER VA	SILVA, KAROL; MILLER, VICTORIA A.	PARENTING AND THE DEVELOPMENT OF IMPULSE CONTROL IN YOUTH WITH TYPE 1 DIABETES: THE MEDIATING ROLE OF NEGATIVE AFFECT	APPLIED DEVELOPMENTAL SCIENCE	ENGLISH	ARTICLE; EARLY ACCESS	NA	EFFORTFUL CONTROL; SELF-REGULATION; AUTONOMY SUPPORT; SENSATION SEEKING; EARLY ADOLESCENCE; INDIVIDUAL-DIFFERENCES; PSYCHOSOCIAL MATURITY; EMOTION REGULATION; COGNITIVE CONTROL; EARLY ADULTHOOD	PARENTS ARE IMPORTANT FOR THE DEVELOPMENT AND MAINTENANCE OF REGULATORY CONTROL. THE CURRENT LONGITUDINAL STUDY EXAMINED ASSOCIATIONS BETWEEN PARENTAL COERCION AND AUTONOMY SUPPORT AND IMPULSE CONTROL IN 117 YOUTH (AGES 8-16; M-AGE= 12.87, SD = 2.53; 44% MALE) WITH TYPE 1 DIABETES AND EXPLORED WHETHER YOUTH NEGATIVE AFFECT MEDIATED THESE ASSOCIATIONS. PARENTAL COERCION (BUT NOT AUTONOMY SUPPORT) …	[SILVA, KAROL; MILLER, VICTORIA A.] CHILDRENS HOSP PHILADELPHIA, 3500 CIV CTR BLVD,BUERGER 12TH FLOOR,SUITE 12-219, PHILADELPHIA, PA 19104 USA.; [MILLER, VICTORIA A.] UNIV PENN, PERELMAN SCH MED, PHILADELPHIA, PA 19104 USA.	MILLER, VA (REPRINT AUTHOR), CHILDRENS HOSP PHILADELPHIA, 3500 CIV CTR BLVD,BUERGER 12TH FLOOR,SUITE 12-219, PHILADELPHIA, PA 19104 USA.	MILLERV@EMAIL.CHOP.EDU	MATERNAL & CHILD HEALTH BUREAU (MCHB) [T71MC30798]; EUNICE KENNEDY SHRIVER NATIONAL INSTITUTE OF CHILD HEALTH AND HUMAN DEVELOPMENT (NICHD)UNITED STATES DEPARTMENT OF HEALTH & HUMAN SERVICESNATIONAL INSTITUTES OF HEALTH (NIH) - USANIH EUNICE KENNEDY SHRIVER NATIONAL INSTITUTE OF CHILD HEALTH & HUMAN DEVELOPMENT (NICHD) [1R01HD064638-01A1]	THIS WORK WAS SUPPORTED BY T71MC30798 FROM THE MATERNAL & CHILD HEALTH BUREAU (MCHB), AS WELL AS GRANT 1R01HD064638-01A1 AWARDED TO THE SENIOR AUTHOR FROM THE EUNICE KENNEDY SHRIVER NATIONAL INSTITUTE OF CHILD HEALTH AND HUMAN DEVELOPMENT (NICHD). THE CONTENT IS SOLELY THE RESPONSIBILITY OF THE AUTHORS AND DOES NOT NECESSARILY REPRESENT THE OFFICIAL VIEWS OF THE MCHB, NICHD, OR THE NATIONAL INSTI…	77	0	0	0	0	ROUTLEDGE JOURNALS, TAYLOR & FRANCIS LTD	ABINGDON	2-4 PARK SQUARE, MILTON PARK, ABINGDON OX14 4RN, OXON, ENGLAND	1088-8691	1532-480X	APPL DEV SCI	APPL. DEV. SCI.	NA	NA	NA	NA	NA	10.1080/10888691.2019.1700797	15	PSYCHOLOGY, DEVELOPMENTAL	PSYCHOLOGY	JX3EV	ISI000503622900001	NA	NA	2020-03-18		NA	NA	DEC 2019	NA	NA	NA	NA	NA
J	LI Y;ZHOU ZB;CHANG C;QIAN L;LI CY;XIAO T;XIAO X;CHU KK;FANG H;KE XY	LI, YUN; ZHOU, ZHENGBING; CHANG, CHEN; QIAN, LU; LI, CHUNYAN; XIAO, TING; XIAO, XIANG; CHU, KANGKANG; FANG, HUI; KE, XIAOYAN	ANOMALIES IN UNCINATE FASCICULUS DEVELOPMENT AND SOCIAL DEFECTS IN PRESCHOOLERS WITH AUTISM SPECTRUM DISORDER	BMC PSYCHIATRY	ENGLISH	ARTICLE	AUTISM SPECTRUM DISORDER; DIFFUSION TENSOR IMAGING; TRACTOGRAPHY; UNCINATE FASCICULUS; LONGITUDINAL STUDY	WHITE-MATTER; EMOTION REGULATION; BRAIN-DEVELOPMENT; CHILDREN; ASSOCIATION; ADOLESCENTS; TRACTOGRAPHY; INVOLVEMENT; CHILDHOOD; INSIGHTS	BACKGROUND: INDIVIDUALS WITH AUTISM SPECTRUM DISORDER (ASD) HAVE SOCIAL INTERACTION DEFICITS AND DIFFICULTIES IN EMOTIONAL REGULATION. THE NEURAL SUBSTRATES FOR THESE SOCIO-AFFECTIVE DEFICITS ARE NOT YET CLEAR, BUT ONE POTENTIAL CANDIDATE IS MALDEVELOPMENT OF THE UNCINATE FASCICULUS (UF), A WHITE MATTER TRACT THOUGHT TO BE INVOLVED IN SOCIO-AFFECTIVE PROCESSING. HOWEVER, THE DEVELOPMENTAL TRAJECT…	[LI, YUN; ZHOU, ZHENGBING; CHANG, CHEN; QIAN, LU; LI, CHUNYAN; XIAO, TING; XIAO, XIANG; CHU, KANGKANG; FANG, HUI; KE, XIAOYAN] NANJING MED UNIV, CHILD MENTAL HLTH RES CTR, NANJING BRAIN HOSP, 264 GUANGZHOU RD, NANJING 210029, JIANGSU, PEOPLES R CHINA.	KE, XY (REPRINT AUTHOR), NANJING MED UNIV, CHILD MENTAL HLTH RES CTR, NANJING BRAIN HOSP, 264 GUANGZHOU RD, NANJING 210029, JIANGSU, PEOPLES R CHINA.	KEXIAOYAN@NJMU.EDU.CN	NATIONAL KEY RESEARCH AND DEVELOPMENT PROGRAM OF CHINA [2016YFC1306200]; NATIONAL NATURAL SCIENCE FOUNDATION OF CHINANATIONAL NATURAL SCIENCE FOUNDATION OF CHINA [81771478]; NANJING MEDICAL UNIVERSITY [NMUC2018010A]	THIS WORK WAS SUPPORTED BY THE NATIONAL KEY RESEARCH AND DEVELOPMENT PROGRAM OF CHINA (2016YFC1306200), THE NATIONAL NATURAL SCIENCE FOUNDATION OF CHINA (81771478) AND THE "SPECIAL DISEASE COHORT" RESEARCH PROJECT OF NANJING MEDICAL UNIVERSITY (NMUC2018010A).THE FUNDERS OF THE STUDY HAD NO ROLE IN STUDY DESIGN, DATA COLLECTION, DATA ANALYSIS, DATA INTERPRETATION, OR WRITING OF THE REPORT.	56	0	0	0	0	BMC	LONDON	CAMPUS, 4 CRINAN ST, LONDON N1 9XW, ENGLAND	NA	1471-244X	BMC PSYCHIATRY	BMC PSYCHIATRY	DEC 16	2019	19	1	399	10.1186/S12888-019-2391-1	9	PSYCHIATRY	PSYCHIATRY	KJ3GT	ISI000511945900003	31842898	DOAJ GOLD, GREEN PUBLISHED	2020-03-18		NA	NA	NA	NA	NA	NA	NA	NA
J	PAPAMALIS FE;KALYVA E;TEARE MD;MEIER PS	PAPAMALIS, FIVOS E.; KALYVA, EFROSINI; TEARE, M. DAWN; MEIER, PETRA S.	THE ROLE OF PERSONALITY FUNCTIONING IN DRUG MISUSE TREATMENT ENGAGEMENT	ADDICTION	ENGLISH	ARTICLE; EARLY ACCESS	CHARACTERISTIC ADAPTATIONS; DIMENSIONAL DIAGNOSIS; PERSONALITY FUNCTIONING; SUBSTANCE MISUSE; TREATMENT EFFECTIVENESS; TREATMENT ENGAGEMENT	COGNITIVE-BEHAVIORAL THERAPY; PATIENT ENGAGEMENT; SEVERITY INDEXES; DISORDERS; TRAITS; DSM-5; INDIVIDUALS; ADOLESCENTS; INTEGRATION; DEPRESSION	BACKGROUND AND AIM PERSONALITY FUNCTIONING IS PREDICTIVE OF DRUG MISUSE AND RELAPSE, YET LITTLE IS KNOWN ABOUT THE ROLE OF PERSONALITY IN ENGAGEMENT WITH THE TREATMENT PROCESS. THIS STUDY AIMED TO ESTIMATE THE EXTENT TO WHICH BROAD- AND FACET-LEVEL CHARACTERISTIC ADAPTATIONS CONTRIBUTE TO OR HINDER TREATMENT ENGAGEMENT, WHILE CONTROLLING FOR PSYCHOSOCIAL INDICATORS. DESIGN MULTI-SITE CROSS-SECTIO…	[PAPAMALIS, FIVOS E.] SOUTH EAST EUROPEAN RES CTR, PROXENOU KOROMILA 24, THESSALONIKI 54622, GREECE.; [KALYVA, EFROSINI] CHILD & ADOLESCENT RES & DEV CTR, THESSALONIKI, GREECE.; [TEARE, M. DAWN] NEWCASTLE UNIV, INST HLTH & SOC, NEWCASTLE UPON TYNE, TYNE & WEAR, ENGLAND.; [MEIER, PETRA S.] UNIV SHEFFIELD, SCH HLTH & RELATED RES, SHEFFIELD, S YORKSHIRE, ENGLAND.	PAPAMALIS, FE (REPRINT AUTHOR), SOUTH EAST EUROPEAN RES CTR, PROXENOU KOROMILA 24, THESSALONIKI 54622, GREECE.	FPAPAMALIS@SEERC.ORG	SCHOOL OF HEALTH AND RELATED RESEARCH, UNIVERSITY OF SHEFFIELD	THE STUDY WAS FUNDED THROUGH A DOCTORAL SCHOLARSHIP BY THE SCHOOL OF HEALTH AND RELATED RESEARCH, UNIVERSITY OF SHEFFIELD.	51	0	0	2	2	WILEY	HOBOKEN	111 RIVER ST, HOBOKEN 07030-5774, NJ USA	0965-2140	1360-0443	ADDICTION	ADDICTION	NA	NA	NA	NA	NA	10.1111/ADD.14872	14	SUBSTANCE ABUSE; PSYCHIATRY	SUBSTANCE ABUSE; PSYCHIATRY	JW6FB	ISI000503144400001	31779050	NA	2020-03-18		NA	NA	DEC 2019	MEIER, PETRA/0000-0001-5354-1933	MEIER, PETRA/L-7387-2017	NA	NA	NA
J	O'KEEFE VM;HAROZ EE;GOKLISH N;IVANICH J;CWIK MF;BARLOW A	O'KEEFE, VICTORIA M.; HAROZ, EMILY E.; GOKLISH, NOVALENE; IVANICH, JERREED; CWIK, MARY F.; BARLOW, ALLISON	EMPLOYING A SEQUENTIAL MULTIPLE ASSIGNMENT RANDOMIZED TRIAL (SMART) TO EVALUATE THE IMPACT OF BRIEF RISK AND PROTECTIVE FACTOR PREVENTION INTERVENTIONS FOR AMERICAN INDIAN YOUTH SUICIDE	BMC PUBLIC HEALTH	ENGLISH	ARTICLE	AMERICAN INDIAN; NATIVE AMERICAN; SUICIDE; RESILIENCE; RISK-REDUCTION; STUDY DESIGN	NATIVE YOUTH; ADOLESCENTS; SURVEILLANCE; IDEATION; SYSTEM; YOUNG; PERSPECTIVES; DEPRESSION; PATHWAYS; ALCOHOL	BACKGROUND: THIS STUDY IS BUILT ON A LONG-STANDING RESEARCH PARTNERSHIP BETWEEN THE JOHNS HOPKINS CENTER FOR AMERICAN INDIAN HEALTH AND THE WHITE MOUNTAIN APACHE TRIBE TO IDENTIFY EFFECTIVE INTERVENTIONS TO PREVENT SUICIDE AND PROMOTE RESILIENCE AMONG AMERICAN INDIAN (AI) YOUTH. THE WORK IS FOUNDED ON A TRIBALLY-MANDATED, COMMUNITY-BASED SUICIDE SURVEILLANCE SYSTEM WITH CASE MANAGEMENT BY LOCAL C…	[O'KEEFE, VICTORIA M.; HAROZ, EMILY E.; GOKLISH, NOVALENE; IVANICH, JERREED; CWIK, MARY F.; BARLOW, ALLISON; CELEBRATING LIFE TEAM] JOHNS HOPKINS BLOOMBERG SCH PUBL HLTH, DEPT INT HLTH, CTR AMER INDIAN HLTH, 415 N WASHINGTON ST,4TH FLOOR, BALTIMORE, MD 21231 USA.	O'KEEFE, VM (REPRINT AUTHOR), JOHNS HOPKINS BLOOMBERG SCH PUBL HLTH, DEPT INT HLTH, CTR AMER INDIAN HLTH, 415 N WASHINGTON ST,4TH FLOOR, BALTIMORE, MD 21231 USA.	VOKEEFE3@JHU.EDU	NATIONAL INSTITUTE OF MENTAL HEALTHUNITED STATES DEPARTMENT OF HEALTH & HUMAN SERVICESNATIONAL INSTITUTES OF HEALTH (NIH) - USANIH NATIONAL INSTITUTE OF MENTAL HEALTH (NIMH) [5U19MH113136-03]	THE AUTHOR(S) DISCLOSED RECEIPT OF THE FOLLOWING FINANCIAL SUPPORT FOR THE RESEARCH, AUTHORSHIP, AND OR PUBLICATION OF THIS ARTICLE: FUNDING WAS RECEIVED FROM THE NATIONAL INSTITUTE OF MENTAL HEALTH (5U19MH113136-03). THE OPINIONS AND VIEWS EXPRESSED IN THIS PAPER ARE THOSE SOLELY OF THE AUTHORS AND DO NOT NECESSARILY REPRESENT THE OFFICIAL POSITION OF THE STUDY SPONSORS. THE FUNDING SOURCE HAD N…	61	0	0	3	3	BMC	LONDON	CAMPUS, 4 CRINAN ST, LONDON N1 9XW, ENGLAND	NA	1471-2458	BMC PUBLIC HEALTH	BMC PUBLIC HEALTH	DEC 12	2019	19	1	1675	10.1186/S12889-019-7996-2	12	PUBLIC, ENVIRONMENTAL & OCCUPATIONAL HEALTH	PUBLIC, ENVIRONMENTAL & OCCUPATIONAL HEALTH	JW1DC	ISI000502798000006	31830933	DOAJ GOLD, GREEN PUBLISHED	2020-03-18		NA	NA	NA	NA	NA	NA	NA	NA
J	LI X;SHEK DTL	LI, XIANG; SHEK, DANIEL T. L.	OBJECTIVE OUTCOME EVALUATION OF A LEADERSHIP COURSE UTILISING THE POSITIVE YOUTH DEVELOPMENT APPROACH IN HONG KONG	ASSESSMENT & EVALUATION IN HIGHER EDUCATION	ENGLISH	ARTICLE; EARLY ACCESS	LEADERSHIP PROGRAM; POSITIVE YOUTH DEVELOPMENT; PSYCHOLOGICAL WELL-BEING; DESIRED GRADUATE ATTRIBUTES	SELF-EFFICACY SCALE; PROJECT PATHS; STUDENTS; IMPLEMENTATION; SATISFACTION; METAANALYSIS; REPLICATION; EDUCATION; STRESS; HEALTH	THIS STUDY ADOPTED A SINGLE-GROUP PRETEST-POSTTEST DESIGN TO EXPLORE THE CHANGES IN 2,876 UNDERGRADUATE STUDENTS IN POSITIVE YOUTH DEVELOPMENT, PSYCHOLOGICAL WELL-BEING AND DESIRED GRADUATE ATTRIBUTES AFTER THEY TOOK A LEADERSHIP SUBJECT UTILISING THE POSITIVE YOUTH DEVELOPMENT APPROACH AT ONE UNIVERSITY IN HONG KONG. THE SUBJECT AIMS TO PROMOTE UNDERGRADUATES' LEADERSHIP QUALITIES, PARTICULARLY …	[LI, XIANG; SHEK, DANIEL T. L.] HONG KONG POLYTECH UNIV, DEPT APPL SOCIAL SCI, HONG KONG, PEOPLES R CHINA.	SHEK, DTL (REPRINT AUTHOR), HONG KONG POLYTECH UNIV, DEPT APPL SOCIAL SCI, HONG KONG, PEOPLES R CHINA.	DANIEL.SHEK@POLYU.EDU.HK	DEPARTMENT OF APPLIED SOCIAL SCIENCES, THE HONG KONG POLYTECHNIC UNIVERSITYHONG KONG POLYTECHNIC UNIVERSITY; LI AND FUNG PROFESSORSHIP IN SERVICE LEADERSHIP EDUCATION	THE DEVELOPMENT AND IMPLEMENTATION OF THIS SUBJECT ARE FINANCIALLY SUPPORTED BY THE DEPARTMENT OF APPLIED SOCIAL SCIENCES, THE HONG KONG POLYTECHNIC UNIVERSITY. THE PREPARATION FOR THIS MANUSCRIPT IS FINANCIALLY SUPPORTED BY THE LI AND FUNG PROFESSORSHIP IN SERVICE LEADERSHIP EDUCATION AWARDED TO DANIEL T. L. SHEK.	66	0	0	0	0	ROUTLEDGE JOURNALS, TAYLOR & FRANCIS LTD	ABINGDON	2-4 PARK SQUARE, MILTON PARK, ABINGDON OX14 4RN, OXON, ENGLAND	0260-2938	1469-297X	ASSESS EVAL HIGH EDU	ASSESS. EVAL. HIGH. EDUC.	NA	NA	NA	NA	NA	10.1080/02602938.2019.1696944	17	EDUCATION & EDUCATIONAL RESEARCH	EDUCATION & EDUCATIONAL RESEARCH	JV6BY	ISI000502449800001	NA	GREEN PUBLISHED, BRONZE, OTHER GOLD	2020-03-18		NA	NA	DEC 2019	NA	NA	NA	NA	NA
J	DAHLBERG A;FALT E;GHADERI A;SARKADI A;SALARI R	DAHLBERG, ANTON; FALT, ELISABET; GHADERI, ATA; SARKADI, ANNA; SALARI, RAZIYE	SWEDISH NORMS FOR THE STRENGTHS AND DIFFICULTIES QUESTIONNAIRE FOR CHILDREN 3-5 YEARS RATED BY PARENTS AND PRESCHOOL TEACHERS	SCANDINAVIAN JOURNAL OF PSYCHOLOGY	ENGLISH	ARTICLE	STRENGTHS AND DIFFICULTIES QUESTIONNAIRE; PSYCHOMETRICS; SWEDEN; NORMS; PRESCHOOL CHILDREN; MENTAL HEALTH	PSYCHOMETRIC PROPERTIES; MENTAL-HEALTH; PSYCHIATRIC-DISORDERS; NORMATIVE DATA; BEHAVIORAL-PROBLEMS; EMOTIONAL-PROBLEMS; YOUNG-CHILDREN; SELF-REPORT; VERSION; SDQ	THE STRENGTHS AND DIFFICULTIES QUESTIONNAIRE (SDQ) IS A WIDESPREAD TOOL FOR ASSESSING BEHAVIOR PROBLEMS IN CHILDREN AND ADOLESCENTS. DESPITE BEING INVESTIGATED THOROUGHLY CONCERNING BOTH VALIDITY AND RELIABILITY, PEER REVIEWED STUDIES THAT PROVIDE NORMS, ESPECIALLY FOR PRESCHOOL CHILDREN, ARE LACKING. THIS PAPER PROVIDES SWEDISH NORMS USING DATA FROM A LARGE COMMUNITY SAMPLE OF CHILDREN AGED 3-5,…	[DAHLBERG, ANTON; FALT, ELISABET; SARKADI, ANNA; SALARI, RAZIYE] UPPSALA UNIV, CHAP, DEPT PUBL HLTH & CARING SCI, BOX 654, S-75122 UPPSALA, SWEDEN.; [GHADERI, ATA] KAROLINSKA INST, DEPT CLIN NEUROSCI, DIV PSYCHOL, STOCKHOLM, SWEDEN.	DAHLBERG, A (REPRINT AUTHOR), UPPSALA UNIV, CHAP, DEPT PUBL HLTH & CARING SCI, BOX 654, S-75122 UPPSALA, SWEDEN.	ANTON.DAHLBERG@PUBCARE.UU.SE	NA	NA	60	0	0	1	1	WILEY	HOBOKEN	111 RIVER ST, HOBOKEN 07030-5774, NJ USA	0036-5564	1467-9450	SCAND J PSYCHOL	SCAND. J. PSYCHOL.	APR	2020	61	2	NA	10.1111/SJOP.12606	9	PSYCHOLOGY, MULTIDISCIPLINARY	PSYCHOLOGY	KS3SK	ISI000502277900001	31833080	OTHER GOLD	2020-03-18		253	261	DEC 2019	DAHLBERG, ANTON/0000-0003-0136-8862	SALARI, RAZIYE/AAC-2655-2020	NA	NA	NA
J	KLEIN KO;SOLIMAN AM;GRUBB E;NISBET P	KLEIN, KAREN O.; SOLIMAN, AHMED M.; GRUBB, ELIZABETH; NISBET, PAUL	A SURVEY OF CARE PATHWAY AND HEALTH-RELATED QUALITY OF LIFE IMPACT FOR CHILDREN WITH CENTRAL PRECOCIOUS PUBERTY	CURRENT MEDICAL RESEARCH AND OPINION	ENGLISH	ARTICLE; EARLY ACCESS	HYPOTHALAMIC HORMONES; GONADOTROPIN-RELEASING HORMONE; PATIENT-CENTERED OUTCOMES RESEARCH; PHYSICAL FUNCTIONAL PERFORMANCE; EMOTIONAL ADJUSTMENT; SOCIAL ADJUSTMENT; SOCIAL PSYCHOLOGY	PEER RELATIONSHIPS; GIRLS; PSYCHOPATHOLOGY; RELIABILITY; DIAGNOSIS; SYMPTOMS	OBJECTIVE: TO DESCRIBE THE TIMELINE TO DIAGNOSIS FOR CHILDREN WITH CENTRAL PRECOCIOUS PUBERTY (CPP) AND EVALUATE THEIR PSYCHOSOCIAL AND HEALTH-RELATED QUALITY OF LIFE (HRQOL). METHODS: A CROSS-SECTIONAL SURVEY WAS USED TO PROSPECTIVELY COLLECT DATA FROM CAREGIVERS, RECRUITED VIA THE MAGIC FOUNDATION, OF CHILDREN WITH CPP. THE CONTROL (NON-CPP) GROUP WAS RECRUITED FROM A NATIONAL PANEL OF PARENTS/…	[KLEIN, KAREN O.] UNIV CALIF SAN DIEGO, RADY CHILDRENS HOSP, 3020 CHILDRENS WAY,MC 5103, SAN DIEGO, CA 92123 USA.; [SOLIMAN, AHMED M.; GRUBB, ELIZABETH] ABBVIE INC, HLTH ECON & OUTCOMES RES, N CHICAGO, IL USA.; [NISBET, PAUL] ONE RES LLC, CHARLESTON, SC USA.	KLEIN, KO (REPRINT AUTHOR), UNIV CALIF SAN DIEGO, RADY CHILDRENS HOSP, 3020 CHILDRENS WAY,MC 5103, SAN DIEGO, CA 92123 USA.	KKLEIN@UCSD.EDU	ABBVIE	ALL FUNDING FOR THIS STUDY WAS PROVIDED BY ABBVIE. ABBVIE PERSONNEL PARTICIPATED IN THE ANALYSIS AND INTERPRETATION OF DATA, DRAFTING, REVIEWING, AND APPROVING THE PUBLICATION. ALL AUTHORS CONTRIBUTED TO THE DEVELOPMENT OF THE PUBLICATION AND MAINTAINED CONTROL OVER THE FINAL CONTENT.	37	0	0	0	0	TAYLOR & FRANCIS LTD	ABINGDON	2-4 PARK SQUARE, MILTON PARK, ABINGDON OR14 4RN, OXON, ENGLAND	0300-7995	1473-4877	CURR MED RES OPIN	CURR. MED. RES. OPIN.	NA	NA	NA	NA	NA	10.1080/03007995.2019.1699517	8	MEDICINE, GENERAL & INTERNAL; MEDICINE, RESEARCH & EXPERIMENTAL	GENERAL & INTERNAL MEDICINE; RESEARCH & EXPERIMENTAL MEDICINE	JU8OH	ISI000501928900001	31778082	BRONZE, OTHER GOLD	2020-03-18		NA	NA	DEC 2019	NA	NA	NA	NA	NA
J	BECKER SP;BURNS GL;SMITH ZR;LANGBERG JM	BECKER, STEPHEN P.; BURNS, G. LEONARD; SMITH, ZOE R.; LANGBERG, JOSHUA M.	SLUGGISH COGNITIVE TEMPO IN ADOLESCENTS WITH AND WITHOUT ADHD: DIFFERENTIATION FROM ADOLESCENT-REPORTED ADHD INATTENTION AND UNIQUE ASSOCIATIONS WITH INTERNALIZING DOMAINS	JOURNAL OF ABNORMAL CHILD PSYCHOLOGY	ENGLISH	ARTICLE	ADOLESCENCE; ANXIETY; ATTENTION-DEFICIT; HYPERACTIVITY DISORDER; DEPRESSION; EMOTION REGULATION; INVARIANCE; RUMINATION; SLUGGISH COGNITIVE TEMPO; SUICIDE	ATTENTION-DEFICIT/HYPERACTIVITY DISORDER; REVISED CHILD ANXIETY; SELF-REPORT SCALE; DEFICIT HYPERACTIVITY DISORDER; EMOTION REGULATION; ADULT ADHD; INITIAL VALIDATION; EXTERNAL VALIDITY; COLLEGE-STUDENTS; DEPRESSION SCALE	A GROWING NUMBER OF STUDIES SUPPORT THE INTERNAL AND EXTERNAL VALIDITY OF YOUTH SELF-REPORTED SLUGGISH COGNITIVE TEMPO (SCT) SYMPTOMS. HOWEVER, NO STUDY HAS EXAMINED SCT IN ADOLESCENTS WITHOUT ADHD, EXAMINED WHETHER ADOLESCENT SELF-REPORTED SCT IS DISTINCT FROM ADOLESCENT SELF-REPORTED ADHD INATTENTION (ADHD-IN), OR EVALUATED WHETHER LINKS BETWEEN SCT AND INTERNALIZING PROBLEMS DIFFER FOR ADOLESC…	[BECKER, STEPHEN P.] CINCINNATI CHILDRENS HOSP MED CTR, DIV BEHAV MED & CLIN PSYCHOL, CINCINNATI, OH 45229 USA.; [BECKER, STEPHEN P.] UNIV CINCINNATI, COLL MED, DEPT PEDIAT, CINCINNATI, OH 45221 USA.; [BURNS, G. LEONARD] WASHINGTON STATE UNIV, DEPT PSYCHOL, PULLMAN, WA 99164 USA.; [SMITH, ZOE R.; LANGBERG, JOSHUA M.] VIRGINIA COMMONWEALTH UNIV, DEPT PSYCHOL, BOX 2018, RICHMOND, VA 23284 USA.	BECKER, SP (REPRINT AUTHOR), CINCINNATI CHILDRENS HOSP MED CTR, DIV BEHAV MED & CLIN PSYCHOL, CINCINNATI, OH 45229 USA.; BECKER, SP (REPRINT AUTHOR), UNIV CINCINNATI, COLL MED, DEPT PEDIAT, CINCINNATI, OH 45221 USA.	STEPHEN.BECKER@CCHMC.ORG	INSTITUTE OF EDUCATION SCIENCES (IES), U.S. DEPARTMENT OF EDUCATIONUS DEPARTMENT OF EDUCATION [R305A160126]; NATIONAL INSTITUTE OF MENTAL HEALTH (NIMH)UNITED STATES DEPARTMENT OF HEALTH & HUMAN SERVICESNATIONAL INSTITUTES OF HEALTH (NIH) - USANIH NATIONAL INSTITUTE OF MENTAL HEALTH (NIMH) [K23MH108603]	THIS RESEARCH WAS SUPPORTED BY AWARD NUMBER R305A160126 FROM THE INSTITUTE OF EDUCATION SCIENCES (IES), U.S. DEPARTMENT OF EDUCATION. STEPHEN BECKER IS SUPPORTED BY AWARD NUMBER K23MH108603 FROM THE NATIONAL INSTITUTE OF MENTAL HEALTH (NIMH). THE CONTENT IS SOLELY THE RESPONSIBILITY OF THE AUTHORS AND DOES NOT NECESSARILY REPRESENT THE OFFICIAL VIEWS OF THE IES OR THE NIMH.	84	1	1	4	4	SPRINGER/PLENUM PUBLISHERS	NEW YORK	233 SPRING ST, NEW YORK, NY 10013 USA	0091-0627	1573-2835	J ABNORM CHILD PSYCH	J. ABNORM. CHILD PSYCHOL.	MAR	2020	48	3	NA	10.1007/S10802-019-00603-9	16	PSYCHOLOGY, CLINICAL; PSYCHOLOGY, DEVELOPMENTAL	PSYCHOLOGY	KR8CI	ISI000501765300001	31814060	NA	2020-03-18		391	406	DEC 2019	NA	NA	NA	NA	NA
J	RUTTER TM;SKALISKY J;CAUDLE H;ALDRICH JT;MEZULIS AH	RUTTER, TARA M.; SKALISKY, JORDAN; CAUDLE, HAILEY; ALDRICH, JACLYN T.; MEZULIS, AMY H.	BROODING CONCURRENTLY AND PROSPECTIVELY LINKS TRAIT POSITIVE AND NEGATIVE AFFECT TO DEPRESSIVE SYMPTOMS	JOURNAL OF EARLY ADOLESCENCE	ENGLISH	ARTICLE; EARLY ACCESS	DEPRESSION; EMOTION REGULATION; TRAIT AFFECTIVITY; DEVELOPMENTAL PSYCHO-PATHOLOGY	EMOTION REGULATION; ADOLESCENCE; RUMINATION; TEMPERAMENT; CHILDHOOD; RISK; DISORDERS; CHILDREN; STRESS; GENDER	RECENT THEORY AND EVIDENCE SUPPORT AN INTEGRATED AFFECTIVE-COGNITIVE MODEL OF ADOLESCENT DEPRESSIVE SYMPTOMS IN WHICH TEMPERAMENT PREDICTS THE USE OF MALADAPTIVE COGNITIVE EMOTION REGULATION (ER) STRATEGIES WHICH, IN TURN, PREDICT DEPRESSIVE SYMPTOMS. WE CONCURRENTLY AND PROSPECTIVELY INVESTIGATED WHETHER TWO COGNITIVE ER STRATEGIES (DAMPENING AND BROODING) MEDIATED THE EFFECT OF TRAIT POSITIVE A…	[RUTTER, TARA M.; SKALISKY, JORDAN; CAUDLE, HAILEY; ALDRICH, JACLYN T.] SEATTLE PACIFIC UNIV, SCH PSYCHOL FAMILY & COMMUNITY, CLIN PSYCHOL, SEATTLE, WA 98119 USA.; [MEZULIS, AMY H.] SEATTLE PACIFIC UNIV, DEPT CLIN PSYCHOL, 3307 3RD AVE WEST, SEATTLE, WA 98119 USA.	RUTTER, TM (REPRINT AUTHOR), SEATTLE PACIFIC UNIV, DEPT CLIN PSYCHOL, 3307 3RD AVE WEST, SEATTLE, WA 98119 USA.	RUTTERT@SPU.EDU	NATIONAL INSTITUTE OF MENTAL HEALTHUNITED STATES DEPARTMENT OF HEALTH & HUMAN SERVICESNATIONAL INSTITUTES OF HEALTH (NIH) - USANIH NATIONAL INSTITUTE OF MENTAL HEALTH (NIMH) [R15MH098294]	THE AUTHOR(S) DISCLOSED RECEIPT OF THE FOLLOWING FINANCIAL SUPPORT FOR THE RESEARCH, AUTHORSHIP, AND/OR PUBLICATION OF THIS ARTICLE: THIS RESEARCH WAS SUPPORTED BY THE NATIONAL INSTITUTE OF MENTAL HEALTH (R15MH098294). ANY OPINION, FINDINGS, OR CONCLUSIONS OR RECOMMENDATIONS EXPRESSED IN THIS MATERIAL DO NOT NECESSARILY REFLECT THE VIEWS OF THE NATIONAL INSTITUTE OF MENTAL HEALTH.	61	0	0	1	1	SAGE PUBLICATIONS INC	THOUSAND OAKS	2455 TELLER RD, THOUSAND OAKS, CA 91320 USA	0272-4316	1552-5449	J EARLY ADOLESCENCE	J. EARLY ADOLESC.	NA	NA	NA	NA	0272431619891249	10.1177/0272431619891249	21	FAMILY STUDIES; PSYCHOLOGY, DEVELOPMENTAL	FAMILY STUDIES; PSYCHOLOGY	JU8ZE	ISI000501957200001	NA	NA	2020-03-18		NA	NA	DEC 2019	SKALISKY, JORDAN/0000-0001-9451-5539	NA	NA	NA	NA
J	HANCOCK-JOHNSON E;STANIFORTH C;POMROY L;BREEN K	HANCOCK-JOHNSON, ELLA; STANIFORTH, CHARLOTTE; POMROY, LUCY; BREEN, KIERAN	ADOLESCENT INPATIENT COMPLETERS OF DIALECTICAL BEHAVIOUR THERAPY	JOURNAL OF FORENSIC PRACTICE	ENGLISH	ARTICLE	SKILLS; ADOLESCENT; INPATIENT; DIALECTICAL BEHAVIOUR THERAPY; SECURE; EMOTIONAL DYSREGULATION	BORDERLINE PERSONALITY-DISORDER; FOLLOW-UP; DBT; OUTCOMES; CHILDREN; PROGRAM; IMPACT; SCALE; WOMEN	PURPOSE DIALECTICAL BEHAVIOUR THERAPY (DBT) AIMS TO REDUCE EMOTIONAL DYSREGULATION AND ENGAGEMENT IN LESS ADAPTIVE BEHAVIOURS FOR ADULTS WITH MIXED DISORDERS OF CONDUCT AND EMOTIONS (MDCE). HOWEVER, THERE IS LIMITED EVIDENCE AVAILABLE FOR THE EFFECTIVENESS OF DBT SKILLS TRAINING FOR ADOLESCENTS WITH MDCE WHO ARE RESIDENT WITHIN A SECURE IMPATIENT SETTING. THE PAPER AIMS TO DISCUSS THESE ISSUES. D…	[HANCOCK-JOHNSON, ELLA; BREEN, KIERAN] ST ANDREWS HEALTHCARE, RES CTR, NORTHAMPTON, ENGLAND.; [STANIFORTH, CHARLOTTE; POMROY, LUCY] ST ANDREWS HEALTHCARE, CHILD & ADOLESCENT MENTAL HLTH SERV, NORTHAMPTON, ENGLAND.	BREEN, K (REPRINT AUTHOR), ST ANDREWS HEALTHCARE, RES CTR, NORTHAMPTON, ENGLAND.	KBREEN@STANDREW.CO.UK	NA	NA	33	0	0	0	0	EMERALD GROUP PUBLISHING LTD	BINGLEY	HOWARD HOUSE, WAGON LANE, BINGLEY BD16 1WA, W YORKSHIRE, ENGLAND	2050-8794	2050-8808	J FORENSIC PRACT	J. FORENSIC PRACT.	FEB 10	2020	22	1	NA	10.1108/JFP-07-2019-0029	11	CRIMINOLOGY & PENOLOGY	CRIMINOLOGY & PENOLOGY	KH3HB	ISI000503059200001	NA	NA	2020-03-18		29	39	DEC 2019	BREEN, KIERAN/0000-0003-3974-4237	BREEN, KIERAN/N-4644-2014	NA	NA	NA
J	CHARLES NE;BULLERJAHN MR;BARRY CT	CHARLES, NORA E.; BULLERJAHN, MARGARET R.; BARRY, CHRISTOPHER T.	UNDERSTANDING AT-RISK YOUTHS: AVERAGE PAI-A SCORES AND THEIR ASSOCIATIONS WITH IMPULSIVITY-RELATED CONSTRUCTS	JOURNAL OF PERSONALITY ASSESSMENT	ENGLISH	ARTICLE; EARLY ACCESS	NA	PERSONALITY-ASSESSMENT INVENTORY; RESIDENTIAL-TREATMENT PROGRAM; NONSUICIDAL SELF-INJURY; EMOTION REGULATION; SUBSTANCE-USE; PSYCHOMETRIC PROPERTIES; ANTISOCIAL-BEHAVIOR; DISORDER FEATURES; ALCOHOL-USE; ADOLESCENTS	THE PURPOSE OF THIS STUDY WAS TO EXTEND RESEARCH ON THE PERSONALITY ASSESSMENT INVENTORY-ADOLESCENT (PAI-A; MOREY, 2007) TO INCLUDE AN EXAMINATION OF MEAN PAI-A RESULTS AND ASSOCIATIONS BETWEEN THE PAI-A AND INDICATORS OF IMPULSIVITY IN A LARGE SAMPLE OF AT-RISK ADOLESCENTS (M-AGE = 16.75; 79% MALE; 64% CAUCASIAN) IN A MILITARY-STYLE RESIDENTIAL PROGRAM. INCLUDED IN THIS STUDY ARE ARCHIVAL RECORD…	[CHARLES, NORA E.; BULLERJAHN, MARGARET R.] UNIV SOUTHERN MISSISSIPPI, SCH PSYCHOL, HATTIESBURG, MS 39406 USA.; [BARRY, CHRISTOPHER T.] WASHINGTON STATE UNIV, DEPT PSYCHOL, PULLMAN, WA 99164 USA.	CHARLES, NE (REPRINT AUTHOR), UNIV SOUTHERN MISSISSIPPI, DEPT PSYCHOL, 118 COLL DR 5025, HATTIESBURG, MS 39406 USA.	NORA.CHARLES@USM.EDU	NA	NA	88	0	0	1	1	ROUTLEDGE JOURNALS, TAYLOR & FRANCIS LTD	ABINGDON	2-4 PARK SQUARE, MILTON PARK, ABINGDON OX14 4RN, OXON, ENGLAND	0022-3891	1532-7752	J PERS ASSESS	J. PERS. ASSESS.	NA	NA	NA	NA	NA	10.1080/00223891.2019.1692855	15	PSYCHOLOGY, CLINICAL; PSYCHOLOGY, SOCIAL	PSYCHOLOGY	JU4IX	ISI000501642400001	31815558	NA	2020-03-18		NA	NA	DEC 2019	CHARLES, NORA/0000-0002-9638-4832	NA	NA	NA	NA
J	MORRIS SSJ;MUSSER ED;TENENBAUM RB;WARD AR;MARTINEZ J;RAIKER JS;COLES EK;RIOPELLE C	MORRIS, STEPHANIE S. J.; MUSSER, ERICA D.; TENENBAUM, RACHEL B.; WARD, ANTHONY R.; MARTINEZ, JESSICA; RAIKER, JOSEPH S.; COLES, ERIKA K.; RIOPELLE, CAMERON	EMOTION REGULATION VIA THE AUTONOMIC NERVOUS SYSTEM IN CHILDREN WITH ATTENTION-DEFICIT/HYPERACTIVITY DISORDER (ADHD): REPLICATION AND EXTENSION	JOURNAL OF ABNORMAL CHILD PSYCHOLOGY	ENGLISH	ARTICLE	ATTENTION-DEFICIT; HYPERACTIVITY DISORDER (ADHD); AUTONOMIC REACTIVITY; ELECTRODERMAL ACTIVITY (EDA); EMOTION REGULATION; PRE-EJECTION PERIOD (PEP); RESPIRATORY SINUS ARRHYTHMIA (RSA)	DEFICIT HYPERACTIVITY DISORDER; HEART-RATE-VARIABILITY; PSYCHOMETRIC PROPERTIES; ELECTRODERMAL RESPONSE; SELF-REPORT; VAGAL TONE; DYSREGULATION; PREVALENCE; BEHAVIOR; RELIABILITY	ATTENTION-DEFICIT/HYPERACTIVITY DISORDER (ADHD) IS A PREVALENT DISORDER CHARACTERIZED BY SYMPTOMS OF INATTENTION, HYPERACTIVITY, AND/OR IMPULSIVITY, AS WELL AS EXECUTIVE DYSFUNCTION. RECENT WORK UNDERLINES THE IMPORTANCE IN UNDERSTANDING THE ROLE OF EMOTION REACTIVITY AND REGULATORY DEFICITS IN THE CONTEXT OF THE DISORDER. ONE STUDY (I.E., MUSSER ET AL. 2011) UTILIZED A POSITIVE AND NEGATIVE EMOT…	[MORRIS, STEPHANIE S. J.; MUSSER, ERICA D.; TENENBAUM, RACHEL B.; WARD, ANTHONY R.; MARTINEZ, JESSICA; RAIKER, JOSEPH S.; COLES, ERIKA K.] FLORIDA INT UNIV, CTR CHILDREN & FAMILIES, DEPT PSYCHOL, 11200 SW 8TH ST,AHC 4 455, MIAMI, FL 33199 USA.; [WARD, ANTHONY R.] UNIV TEXAS HLTH SCI CTR HOUSTON, DEPT PSYCHIAT & BEHAV SCI, HOUSTON, TX 77030 USA.; [RIOPELLE, CAMERON] UNIV MIAMI, MIAMI, FL USA.	MUSSER, ED (REPRINT AUTHOR), FLORIDA INT UNIV, CTR CHILDREN & FAMILIES, DEPT PSYCHOL, 11200 SW 8TH ST,AHC 4 455, MIAMI, FL 33199 USA.	EMUSSER@FIU.EDU	NATIONAL INSTITUTE OF MENTAL HEALTHUNITED STATES DEPARTMENT OF HEALTH & HUMAN SERVICESNATIONAL INSTITUTES OF HEALTH (NIH) - USANIH NATIONAL INSTITUTE OF MENTAL HEALTH (NIMH) [1R03MH110812-01, 1R01MH099030]	THIS RESEARCH WAS SUPPORTED BY GRANTS FROM THE NATIONAL INSTITUTE OF MENTAL HEALTH (PI: MUSSER, 1R03MH110812-01) AND (PI: PELHAM: 1R01MH099030).	64	1	1	7	7	SPRINGER/PLENUM PUBLISHERS	NEW YORK	233 SPRING ST, NEW YORK, NY 10013 USA	0091-0627	1573-2835	J ABNORM CHILD PSYCH	J. ABNORM. CHILD PSYCHOL.	MAR	2020	48	3	NA	10.1007/S10802-019-00593-8	13	PSYCHOLOGY, CLINICAL; PSYCHOLOGY, DEVELOPMENTAL	PSYCHOLOGY	KR8CI	ISI000501229100001	31808007	NA	2020-03-18		361	373	DEC 2019	RAIKER, JOSEPH/0000-0001-5364-3825	RAIKER, JOSEPH/AAE-7593-2020	NA	NA	NA
J	LEE YC;CHEN VCH;YANG YH;KUO TY;HUNG TH;CHENG YF;HUANG KY	LEE, YI-CHEN; CHEN, VINCENT CHIN-HUNG; YANG, YAO-HSU; KUO, TING-YU; HUNG, TAI-HSIN; CHENG, YU-FANG; HUANG, KUO-YOU	ASSOCIATION BETWEEN EMOTIONAL DISORDERS AND SPEECH AND LANGUAGE IMPAIRMENTS: A NATIONAL POPULATION-BASED STUDY	CHILD PSYCHIATRY & HUMAN DEVELOPMENT	ENGLISH	ARTICLE; EARLY ACCESS	SPEECH AND LANGUAGE IMPAIRMENTS; EMOTIONAL DISORDERS; ANXIETY; DEPRESSION	FOLLOW-UP; BEHAVIORAL-DISORDERS; CHILDHOOD SPEECH; CONTROL CHILDREN; CEREBRAL-PALSY; PREVALENCE; ANXIETY; HISTORY; ADOLESCENTS; DISABILITY	ANXIETY AND DEPRESSION ARE COMMON EMOTIONAL PROBLEMS IN CHILDREN AND ADOLESCENTS. THIS STUDY USED A LONG-TERM TRACKING LARGE DATABASE TO INVESTIGATE WHETHER THE PROPORTION OF CHILDREN WHO WERE DIAGNOSED WITH SPEECH AND LANGUAGE IMPAIRMENTS WERE LATER DIAGNOSED WITH ANXIETY OR DEPRESSION WERE SIGNIFICANTLY GREATER THAN THAT OF MATCHED GROUP OF THE SAME AGE AND GENDER WITHOUT SPEECH AND LANGUAGE IM…	[LEE, YI-CHEN; CHEN, VINCENT CHIN-HUNG; HUNG, TAI-HSIN; CHENG, YU-FANG] CHIAYI CHANG GUNG MEM HOSP, DEPT PSYCHIAT, CHIAYI, TAIWAN.; [CHEN, VINCENT CHIN-HUNG; HUNG, TAI-HSIN] CHANG GUNG UNIV, SCH MED, TAOYUAN, TAIWAN.; [YANG, YAO-HSU; KUO, TING-YU] CHIAYI CHANG GUNG MEM HOSP, HLTH INFORMAT & EPIDEMIOL LAB, CHIAYI, TAIWAN.; [YANG, YAO-HSU] CHIAYI CHANG GUNG MEM HOSP, DEPT TRADIT CHINESE MED, CHIAYI…	HUANG, KY (REPRINT AUTHOR), CHUNG SHAN MED UNIV & HOSP, DEPT SPEECH LANGUAGE PATHOL & AUDIOL, 110,SEC 1,JIANGUO N RD, TAICHUNG 40201, TAIWAN.; HUANG, KY (REPRINT AUTHOR), CHUNG SHAN MED UNIV HOSP, SPEECH & LANGUAGE THERAPY ROOM, TAICHUNG, TAIWAN.	KYHUANG3317@GMAIL.COM	CHANG GUNG MEDICAL FOUNDATION; CHIAYI CHANG GUNG MEMORIAL HOSPITALCHANG GUNG MEMORIAL HOSPITAL [CMR-PG6F0281]; HEALTH INFORMATION AND EPIDEMIOLOGY LABORATORY [CLRPG6G0042]	THE PRESENT STUDY WAS SUPPORTED IN PART BY CHANG GUNG MEDICAL FOUNDATION, CHIAYI CHANG GUNG MEMORIAL HOSPITAL (CMR-PG6F0281) AND THE HEALTH INFORMATION AND EPIDEMIOLOGY LABORATORY (CLRPG6G0042). THE FUNDER HAD NO ROLE IN STUDY DESIGN, DATA COLLECTION AND ANALYSIS, DECISION TO PUBLISH OR PREPARATION OF THE MANUSCRIPT.	45	0	0	4	4	SPRINGER	NEW YORK	233 SPRING ST, NEW YORK, NY 10013 USA	0009-398X	1573-3327	CHILD PSYCHIAT HUM D	CHILD PSYCHIAT. HUM. DEV.	NA	NA	NA	NA	NA	10.1007/S10578-019-00947-9	11	PSYCHOLOGY, DEVELOPMENTAL; PEDIATRICS; PSYCHIATRY	PSYCHOLOGY; PEDIATRICS; PSYCHIATRY	JS9SY	ISI000500640700001	31802296	NA	2020-03-18		NA	NA	DEC 2019	NA	NA	NA	NA	NA
J	TRENT ES;VIANA AG;RAINES EM;WOODWARD EC;CANDELARI AE;STORCH EA;ZVOLENSKY MJ	TRENT, ERIKA S.; VIANA, ANDRES G.; RAINES, ELIZABETH M.; WOODWARD, EMMA C.; CANDELARI, ABIGAIL E.; STORCH, ERIC A.; ZVOLENSKY, MICHAEL J.	INTERPRETATION BIASES AND CHILDHOOD ANXIETY: THE MODERATING ROLE OF PARASYMPATHETIC NERVOUS SYSTEM REACTIVITY	JOURNAL OF ABNORMAL CHILD PSYCHOLOGY	ENGLISH	ARTICLE	ANXIETY; CHILDREN; COGNITIVE BIASES; RESPIRATORY SINUS ARRHYTHMIA; EMOTION REGULATION	RESPIRATORY-SINUS-ARRHYTHMIA; CARDIAC VAGAL REGULATION; INTERNATIONAL NEUROPSYCHIATRIC INTERVIEW; EMOTION REGULATION; PSYCHOMETRIC PROPERTIES; BEHAVIORAL-INHIBITION; NORMATIVE DATA; STRESS SCALES; DSM-IV; DEPRESSION	THIS INVESTIGATION EXAMINED VAGAL MODULATION OF AROUSAL, AS INDEXED BY RESPIRATORY SINUS ARRHYTHMIA (RSA), AS A MODERATOR OF THE COVARIANCE BETWEEN INTERPRETATION BIASES AND ANXIETY DISORDER SYMPTOM SEVERITY IN A DIVERSE SAMPLE OF CLINICALLY ANXIOUS YOUTH. A SAMPLE OF 105 CHILDREN WITH ANXIETY DISORDERS (M-AGE = 10.07 YEARS, SD = 1.22; RANGE = 8-12 YEARS; 57.1% FEMALE; 61.9% ETHNIC MINORITY) AND …	[TRENT, ERIKA S.; VIANA, ANDRES G.; RAINES, ELIZABETH M.; WOODWARD, EMMA C.; CANDELARI, ABIGAIL E.; ZVOLENSKY, MICHAEL J.] UNIV HOUSTON, DEPT PSYCHOL, HLTH & BIOMED SCI BLDG 1, HOUSTON, TX 77004 USA.; [VIANA, ANDRES G.] UNIV HOUSTON, TEXAS INST MEASUREMENT EVALUAT & STAT, HLTH & BIOMED SCI BLDG 1, HOUSTON, TX 77004 USA.; [VIANA, ANDRES G.] UNIV HOUSTON, ABPP, CHILD TEMPERAMENT THOUGHTS & EMOT LAB…	VIANA, AG (REPRINT AUTHOR), UNIV HOUSTON, DEPT PSYCHOL, HLTH & BIOMED SCI BLDG 1, HOUSTON, TX 77004 USA.; VIANA, AG (REPRINT AUTHOR), UNIV HOUSTON, TEXAS INST MEASUREMENT EVALUAT & STAT, HLTH & BIOMED SCI BLDG 1, HOUSTON, TX 77004 USA.; VIANA, AG (REPRINT AUTHOR), UNIV HOUSTON, ABPP, CHILD TEMPERAMENT THOUGHTS & EMOT LAB, DEPT PSYCHOL, HLTH & BIOMED SCI BLDG 1, HOUSTON, TX 77004 USA.	AGVIANA@UH.EDU	NATIONAL INSTITUTE OF MENTAL HEALTHUNITED STATES DEPARTMENT OF HEALTH & HUMAN SERVICESNATIONAL INSTITUTES OF HEALTH (NIH) - USANIH NATIONAL INSTITUTE OF MENTAL HEALTH (NIMH) [R21-MH101309]; [NCT02095340]	THIS RESEARCH WAS FUNDED BY GRANT R21-MH101309 (PI: VIANA) FROM THE NATIONAL INSTITUTE OF MENTAL HEALTH (NCT02095340).	80	0	0	3	3	SPRINGER/PLENUM PUBLISHERS	NEW YORK	233 SPRING ST, NEW YORK, NY 10013 USA	0091-0627	1573-2835	J ABNORM CHILD PSYCH	J. ABNORM. CHILD PSYCHOL.	MAR	2020	48	3	NA	10.1007/S10802-019-00605-7	15	PSYCHOLOGY, CLINICAL; PSYCHOLOGY, DEVELOPMENTAL	PSYCHOLOGY	KR8CI	ISI000500615700001	31802369	NA	2020-03-18		419	433	DEC 2019	NA	NA	NA	NA	NA
J	MARTINEZ-MONTEAGUDO MC;DELGADO B;GARCIA-FERNANDEZ JM;RUBIO E	CARMEN MARTINEZ-MONTEAGUDO, MARIA; DELGADO, BEATRIZ; MANUEL GARCIA-FERNANDEZ, JOSE; RUBIO, ESTHER	CYBERBULLYING, AGGRESSIVENESS, AND EMOTIONAL INTELLIGENCE IN ADOLESCENCE	INTERNATIONAL JOURNAL OF ENVIRONMENTAL RESEARCH AND PUBLIC HEALTH	ENGLISH	ARTICLE	CYBERBULLYING; AGGRESSIVENESS; EMOTIONAL INTELLIGENCE; ADOLESCENCE	PSYCHOMETRIC PROPERTIES; INTERNET HARASSMENT; SCHOOL; VICTIMS; VICTIMIZATION; PREVALENCE; BEHAVIOR; CYBERVICTIMIZATION; IMPACT; CYBER	THE DEVASTATING CONSEQUENCES OF CYBERBULLYING DURING ADOLESCENCE JUSTIFY THE RELEVANCE OF OBTAINING EMPIRICAL EVIDENCE ON THE FACTORS THAT MAY CAUSE PARTICIPATION IN ITS DISTINCT ROLES. THE GOAL OF THIS STUDY WAS TO ANALYZE THE PREDICTIVE CAPACITY OF AGGRESSIVENESS (PHYSICAL AGGRESSION, VERBAL AGGRESSION, ANGER, AND HOSTILITY) AND EMOTIONAL INTELLIGENCE (ATTENTION, UNDERSTANDING, AND EMOTIONAL RE…	[CARMEN MARTINEZ-MONTEAGUDO, MARIA; DELGADO, BEATRIZ; MANUEL GARCIA-FERNANDEZ, JOSE; RUBIO, ESTHER] UNIV ALICANTE, DEPT DEV PSYCHOL & TEACHING, ALICANTE 03690, SPAIN.	MARTINEZ-MONTEAGUDO, MC (REPRINT AUTHOR), UNIV ALICANTE, DEPT DEV PSYCHOL & TEACHING, ALICANTE 03690, SPAIN.	MARICARMEN.MARTINEZ@UA.ES; BEATRIZ.DELGADO@UA.ES; JOSEMAGF@UA.ES; ERC@ALU.UA.ES	NA	NA	66	1	1	3	3	MDPI	BASEL	ST ALBAN-ANLAGE 66, CH-4052 BASEL, SWITZERLAND	1661-7827	1660-4601	INT J ENV RES PUB HE	INT. J. ENVIRON. RES. PUBLIC HEALTH	DEC 2	2019	16	24	5079	10.3390/IJERPH16245079	14	ENVIRONMENTAL SCIENCES; PUBLIC, ENVIRONMENTAL & OCCUPATIONAL HEALTH	ENVIRONMENTAL SCIENCES & ECOLOGY; PUBLIC, ENVIRONMENTAL & OCCUPATIONAL HEALTH	KC6VK	ISI000507312700196	31842418	DOAJ GOLD, GREEN PUBLISHED	2020-03-18		NA	NA	NA	MARTINEZ-MONTEAGUDO, MARIA CARMEN/0000-0002-6092-3451	MARTINEZ-MONTEAGUDO, MARIA CARMEN/C-7811-2011	NA	NA	NA
J	PIQUERAS JA;RODRIGUEZ-JIMENEZ T;MARZO JC;RIVERA-RIQUELME M;MARTINEZ-GONZALEZ AE;FALCO R;FURLONG MJ	PIQUERAS, JOSE A.; RODRIGUEZ-JIMENEZ, TISCAR; CARLOS MARZO, JUAN; RIVERA-RIQUELME, MARIA; MARTINEZ-GONZALEZ, AGUSTIN E.; FALCO, RAQUEL; FURLONG, MICHAEL J.	SOCIAL EMOTIONAL HEALTH SURVEY-SECONDARY (SEHS-S): A UNIVERSAL SCREENING MEASURE OF SOCIAL-EMOTIONAL STRENGTHS FOR SPANISH-SPEAKING ADOLESCENTS	INTERNATIONAL JOURNAL OF ENVIRONMENTAL RESEARCH AND PUBLIC HEALTH	ENGLISH	ARTICLE	ADOLESCENTS; POSITIVE MENTAL HEALTH; SOCIAL AND EMOTIONAL HEALTH SURVEY-SECONDARY; COVITALITY; MEASUREMENT	CONTINUUM-SHORT-FORM; MENTAL-HEALTH; POSITIVE PSYCHOLOGY; VALIDATION; DISTRESS; QUESTIONNAIRE; RISK; LIFE	THE SOCIAL EMOTIONAL HEALTH SURVEY-SECONDARY (SEHS-S), WHICH IS A MEASURE OF CORE PSYCHOLOGICAL ASSETS BASED ON A HIGHER-ORDER MODEL OF COVITALITY, IS COMPRISED OF 36 ITEMS AND FOUR LATENT TRAITS (WITH THREE MEASURED SUBSCALES): BELIEF IN SELF (SELF-EFFICACY, SELF-AWARENESS, AND PERSISTENCE), BELIEF IN OTHERS (SCHOOL SUPPORT, FAMILY COHERENCE, AND PEER SUPPORT), EMOTIONAL COMPETENCE (EMOTIONAL RE…	[PIQUERAS, JOSE A.; CARLOS MARZO, JUAN; RIVERA-RIQUELME, MARIA; FALCO, RAQUEL] MIGUEL HERNANDEZ UNIV UMH, FAC SOCIAL & HLTH SCI, DEPT HLTH PSYCHOL, CAMPUS ELCHE, ELCHE 03202, SPAIN.; [RODRIGUEZ-JIMENEZ, TISCAR] CATHOLIC UNIV MURCIA UCAM, DEPT PSYCHOL, CAMPUS JERONIMOS, MURCIA 30107, SPAIN.; [MARTINEZ-GONZALEZ, AGUSTIN E.] UNIV ALICANTE, DEPT DEV PSYCHOL & DIDACT, FAC EDUC, CAMPUS SAN VICENTE RASP…	PIQUERAS, JA (REPRINT AUTHOR), MIGUEL HERNANDEZ UNIV UMH, FAC SOCIAL & HLTH SCI, DEPT HLTH PSYCHOL, CAMPUS ELCHE, ELCHE 03202, SPAIN.	JPIQUERAS@UMH.ES; TRODRIGUEZ@UCAM.EDU; JC.MARZO@UMH.ES; MARIA.RIVERA.RIQUELME@GMAIL.COM; AGUSTIN.EMARTINEZ@GCLOUD.UA.ES; RFALCO@UMH.ES; MFURLONG@UCSB.EDU	MINISTRY OF ECONOMY, INDUSTRY, AND COMPETITIVENESS OF THE GOVERNMENT OF SPAIN [PSI2017-88280-R, PSI2015-70943-REDT, PSI2017-90650-REDT]; DEPARTMENT OF EDUCATION, RESEARCH, CULTURE, AND SPORT FROM VALENCIAN COMMUNITY OF SPAIN [ACIF/2015/155, ACIF/2019/052]	THE MINISTRY OF ECONOMY, INDUSTRY, AND COMPETITIVENESS OF THE GOVERNMENT OF SPAIN (I+D+I PROJECTS, 2017, REFERENCE NUMBER: PSI2017-88280-R, AND RESEARCH NETWORKS PSI2015-70943-REDT AND PSI2017-90650-REDT) AND THE DEPARTMENT OF EDUCATION, RESEARCH, CULTURE, AND SPORT FROM VALENCIAN COMMUNITY OF SPAIN THROUGH TWO GRANTS FOR THE HIRING OF PHD RESEARCH ASSISTANT AWARDED TO M.R-R. [ACIF/2015/155; VALI…	51	0	0	0	0	MDPI	BASEL	ST ALBAN-ANLAGE 66, CH-4052 BASEL, SWITZERLAND	1661-7827	1660-4601	INT J ENV RES PUB HE	INT. J. ENVIRON. RES. PUBLIC HEALTH	DEC 2	2019	16	24	4982	10.3390/IJERPH16244982	16	ENVIRONMENTAL SCIENCES; PUBLIC, ENVIRONMENTAL & OCCUPATIONAL HEALTH	ENVIRONMENTAL SCIENCES & ECOLOGY; PUBLIC, ENVIRONMENTAL & OCCUPATIONAL HEALTH	KC6VK	ISI000507312700102	31817874	DOAJ GOLD, GREEN PUBLISHED	2020-03-18		NA	NA	NA	PIQUERAS, JOSE A/0000-0002-3604-5441; FALCO, RAQUEL/0000-0003-1426-5934; MARTINEZ-GONZALEZ, AGUSTIN ERNESTO/0000-0002-9576-7348; FURLONG, MICHAEL/0000-0001-5011-4565	PIQUERAS, JOSE A/C-6011-2011; FALCO, RAQUEL/AAG-2505-2020; MARTINEZ-GONZALEZ, AGUSTIN ERNESTO/Z-1311-2019	NA	NA	NA
J	NUNES F;MOTA CP;COSTA M;ASSUNCAO RS;MATOS PM	NUNES, FILIPA; MOTA, CATARINA P.; COSTA, MONICA; ASSUNCAO, RAQUEL S.; MATOS, PAULA M.	SHORT FORM VERSION OF THE FATHER AND MOTHER ATTACHMENT QUESTIONNAIRE (FMAQ)	JOURNAL OF CHILD AND FAMILY STUDIES	ENGLISH	ARTICLE; EARLY ACCESS	PARENTAL ATTACHMENT; SELF-REPORT MEASURE; CONSTRUCT VALIDITY; MEASUREMENT INVARIANCE; YOUTH	ITEM RESPONSE THEORY; EMOTION REGULATION; PARENTAL ATTACHMENT; PORTUGUESE VERSION; COPING STRATEGIES; VALIDATION; DIFFICULTIES; ASSOCIATIONS; ADOLESCENCE; SEPARATION	OBJECTIVES THE FATHER AND MOTHER ATTACHMENT QUESTIONNAIRE (FMAQ) IS A 30-ITEM SELF-REPORT MEASURE DEVELOPED FOR ASSESSING ADOLESCENTS' AND YOUNG ADULTS' REPRESENTATIONS OF ATTACHMENT RELATIONSHIPS WITH EACH PARENTAL FIGURE SEPARATELY, ACROSS THREE DIMENSIONS: QUALITY OF EMOTIONAL BOND, SEPARATION ANXIETY, AND INHIBITION OF EXPLORATION AND INDIVIDUALITY. FIVE STUDIES WERE CONDUCTED TO DEVELOP A SH…	[NUNES, FILIPA; COSTA, MONICA; MATOS, PAULA M.] UNIV PORTO, FAC PSYCHOL & EDUC SCI, P-4200135 PORTO, PORTUGAL.; [NUNES, FILIPA; MOTA, CATARINA P.; COSTA, MONICA; ASSUNCAO, RAQUEL S.; MATOS, PAULA M.] UNIV PORTO, CTR PSYCHOL, P-4200135 PORTO, PORTUGAL.; [MOTA, CATARINA P.] UNIV TRAS OS MONTES & ALTO DOURO UTAD, EDIFICIO ESCOLA CIENCIAS HUMANAS & SOCIAIS POLO 1, P-5000801 VILA REAL, PORTUGAL.	MATOS, PM (REPRINT AUTHOR), UNIV PORTO, FAC PSYCHOL & EDUC SCI, P-4200135 PORTO, PORTUGAL.; MATOS, PM (REPRINT AUTHOR), UNIV PORTO, CTR PSYCHOL, P-4200135 PORTO, PORTUGAL.	PMMATOS@FPCE.UP.PT	PORTUGUESE SCIENCE FOUNDATIONPORTUGUESE FOUNDATION FOR SCIENCE AND TECHNOLOGY [CPUP UID/PSI/00050/2013, FEDER/COMPETE2020 POCI-01-0145-FEDER-007294]; [SFRH/BD/133032/2017]	WE WOULD LIKE TO THANK THE RESEARCHERS FATIMA SILVA, TATIANA FERREIRA AND PATRICIA DA COSTA CLARO FROM THE UNIVERSITY OF TRAS-OS-MONTES AND ALTO DOURO, FOR KINDLY MAKING THEIR DATABASES AVAILABLE FOR THIS STUDY. THIS WORK WAS FUNDED BY THE PORTUGUESE SCIENCE FOUNDATION (CPUP UID/PSI/00050/2013; FEDER/COMPETE2020 POCI-01-0145-FEDER-007294) AND A PHD SCHOLARSHIP (SFRH/BD/133032/2017).	47	0	0	2	2	SPRINGER	NEW YORK	233 SPRING ST, NEW YORK, NY 10013 USA	1062-1024	1573-2843	J CHILD FAM STUD	J. CHILD FAM. STUD.	NA	NA	NA	NA	NA	10.1007/S10826-019-01672-6	13	FAMILY STUDIES; PSYCHOLOGY, DEVELOPMENTAL; PSYCHIATRY	FAMILY STUDIES; PSYCHOLOGY; PSYCHIATRY	JS7WK	ISI000500514100002	NA	NA	2020-03-18		NA	NA	DEC 2019	MATOS, PAULA M./0000-0001-5763-8070; NUNES, FILIPA/0000-0002-1315-3327	MATOS, PAULA M./G-5695-2015	NA	NA	NA
J	YUAN GZ;LIU Z	YUAN, GUANGZHE; LIU, ZHEN	LONGITUDINAL CROSS-LAGGED ANALYSES BETWEEN CYBERBULLYING PERPETRATION, MINDFULNESS AND DEPRESSION AMONG CHINESE HIGH SCHOOL STUDENTS	JOURNAL OF HEALTH PSYCHOLOGY	ENGLISH	ARTICLE; EARLY ACCESS	ADOLESCENTS; CYBERBULLYING; DEPRESSION; LONGITUDINAL; MINDFULNESS	EMOTION REGULATION; AGGRESSION; MECHANISMS; STRATEGIES; ATTENTION; ANXIETY; IMPACT; COMMON; PTSD; AGE	THE AIM OF THIS STUDY IS TO EXAMINE THE LONGITUDINAL RELATIONSHIPS BETWEEN CYBERBULLYING PERPETRATION, MINDFULNESS, AND DEPRESSION AMONG CHINESE ADOLESCENTS. THE PARTICIPANTS IN OUR STUDY INCLUDED 1390 HIGH SCHOOL STUDENTS WHO WERE RANDOMLY SELECTED FROM SEVERAL SECONDARY SCHOOLS IN EAST CHINA. PARTICIPANTS COMPLETED THE CHINESE VERSION OF REVISED CYBER BULLYING INVENTORY-CYBERBULLYING SUBSCALE, …	[YUAN, GUANGZHE] UNIV MACAU, GLOBAL & COMMUNITY MENTAL HLTH RES GRP, FAC SOCIAL SCI, DEPT PSYCHOL, TAIPA, MACAU, PEOPLES R CHINA.; [YUAN, GUANGZHE] NANJING NORMAL UNIV, SCH PSYCHOL, NANJING, JIANGSU, PEOPLES R CHINA.; [LIU, ZHEN] SHANGHAI JIAO TONG UNIV, SHANGHAI MENTAL HLTH CTR, SCH MED, SHANGHAI, PEOPLES R CHINA.	YUAN, GZ (REPRINT AUTHOR), UNIV MACAU, FAC SOCIAL SCI, GLOBAL & COMMUNITY MENTAL HLTH RES GRP, MACAU 999078, PEOPLES R CHINA.	PSY.MEOWW@GMAIL.COM	NA	NA	60	1	1	10	10	SAGE PUBLICATIONS LTD	LONDON	1 OLIVERS YARD, 55 CITY ROAD, LONDON EC1Y 1SP, ENGLAND	1359-1053	1461-7277	J HEALTH PSYCHOL	J. HEALTH PSYCHOL.	NA	NA	NA	NA	UNSP 1359105319890395	10.1177/1359105319890395	10	PSYCHOLOGY, CLINICAL	PSYCHOLOGY	JS7PJ	ISI000500495600001	31789585	NA	2020-03-18		NA	NA	DEC 2019	YUAN, GUANGZHE/0000-0001-6145-4020	YUAN, GUANGZHE/G-2405-2017	NA	NA	NA
J	HAGAN CR;ROGERS ML;BRAUSCH AM;MUEHLENKAMP JJ;JOINER TE	HAGAN, CHRISTOPHER R.; ROGERS, MEGAN L.; BRAUSCH, AMY M.; MUEHLENKAMP, JENNIFER J.; JOINER, THOMAS E., JR.	INTEROCEPTIVE DEFICITS, NON-SUICIDAL SELF-INJURY, AND SUICIDE RISK: A MULIT-SAMPLE STUDY OF INDIRECT EFFECTS	PSYCHOLOGICAL MEDICINE	ENGLISH	ARTICLE	INTEROCEPTIVE DEFICITS; NON-SUICIDAL SELF-INJURY; PAIN TOLERANCE; SUICIDE	PSYCHOMETRIC PROPERTIES; EMOTION DYSREGULATION; DEPRESSION; PAIN; THOUGHTS; IDEATION; BEHAVIOR; HARM; OBJECTIFICATION; METAANALYSIS	BACKGROUND. INTEROCEPTIVE DEFICITS (ID) HAVE BEEN ASSOCIATED WITH NON-SUICIDAL SELF-INJURY (NSSI) AND SUICIDAL BEHAVIOR IN MULTIPLE STUDIES. MANY OF THESE STUDIES ARE LIMITED IN SCOPE, AND HAVE NOT FULLY EXAMINED POSSIBLE MECHANISMS EXPLAINING HOW ID AFFECT SUICIDAL BEHAVIOR. METHODS. THIS STUDY ASSESSES HOW SELF-REPORTED ID RELATE TO SUICIDE IDEATION AND ATTEMPTS IN SIX DISTINCT AND GEOGRAPHICAL…	[HAGAN, CHRISTOPHER R.; MUEHLENKAMP, JENNIFER J.] UNIV WISCONSIN EAU CLAIRE, EAU CLAIRE, WI 54701 USA.; [ROGERS, MEGAN L.; JOINER, THOMAS E., JR.] FLORIDA STATE UNIV, TALLAHASSEE, FL 32306 USA.; [BRAUSCH, AMY M.] WESTERN KENTUCKY UNIV, BOWLING GREEN, KY 42101 USA.	HAGAN, CR (REPRINT AUTHOR), UNIV WISCONSIN EAU CLAIRE, EAU CLAIRE, WI 54701 USA.	CHRISTOPHER.RYAN.HAGAN@GMAIL.COM	NIGMSUNITED STATES DEPARTMENT OF HEALTH & HUMAN SERVICESNATIONAL INSTITUTES OF HEALTH (NIH) - USANIH NATIONAL INSTITUTE OF GENERAL MEDICAL SCIENCES (NIGMS) [8P20GM103436-14]	SUPPORT FROM NIGMS GRANT #8P20GM103436-14 WAS USED IN THE COLLECTION OF DATA FOR SAMPLE 7.	65	1	1	0	0	CAMBRIDGE UNIV PRESS	NEW YORK	32 AVENUE OF THE AMERICAS, NEW YORK, NY 10013-2473 USA	0033-2917	1469-8978	PSYCHOL MED	PSYCHOL. MED.	DEC	2019	49	16	NA	10.1017/S0033291718003872	12	PSYCHOLOGY, CLINICAL; PSYCHIATRY; PSYCHOLOGY	PSYCHOLOGY; PSYCHIATRY	KK7WT	ISI000512949500016	30602396	NA	2020-03-18		2789	2800	NA	HAGAN, CHRISTOPHER/0000-0001-5603-7433	NA	NA	NA	NA
J	LEVITER J;CONSTANTINE E	LEVITER, JULIE; CONSTANTINE, ERIKA	MORE THAN JUST TEENAGE ANGST?	CLINICAL PEDIATRIC EMERGENCY MEDICINE	ENGLISH	ARTICLE	CHRONIC ABDOMINAL PAIN; FAILURE TO THRIVE; ADDISON'S DISEASE; PRIMARY ADRENAL INSUFFICIENCY	ADRENAL INSUFFICIENCY; DIAGNOSIS	A 17-YEAR-OLD GIRL WITH A HISTORY OF ANXIETY AND EMOTIONAL DYSREGULATION PRESENTED TO THE EMERGENCY DEPARTMENT WITH ABDOMINAL PAIN, WEIGHT LOSS, DIZZINESS, AND VOMITING. SHE HAD PREVIOUSLY BEEN PRESCRIBED SEVERAL MEDICATIONS FOR ONGOING SOMATIC AND PSYCHIATRIC COMPLAINTS, BUT HER SYMPTOMS CONTINUED TO ESCALATE. SHE WAS NOTED TO HAVE SIGNIFICANT WEIGHT LOSS, ORTHOSTATIC HYPOTENSION, A PROLONGED QT…	[LEVITER, JULIE] YALE UNIV, SCH MED, DEPT PEDIAT, SECT PEDIAT EMERGENCY MED, NEW HAVEN, CT 06510 USA.; [CONSTANTINE, ERIKA] BROWN UNIV, RHODE ISL HOSP, HASBRO CHILDRENS HOSP, ALPERT MED SCH,DEPT EMERGENCY MED, PROVIDENCE, RI 02903 USA.; [CONSTANTINE, ERIKA] BROWN UNIV, RHODE ISL HOSP, HASBRO CHILDRENS HOSP, ALPERT MED SCH,DEPT PEDIAT, PROVIDENCE, RI 02903 USA.	LEVITER, J (REPRINT AUTHOR), YALE PEDIAT EMERGENCY MED, 100 YORK ST,SUITE 1F, NEW HAVEN, CT 06511 USA.	NA	NA	NA	10	0	0	0	0	ELSEVIER SCIENCE INC	NEW YORK	STE 800, 230 PARK AVE, NEW YORK, NY 10169 USA	1522-8401	1558-2310	CLIN PEDIATR EMERG M	CLIN. PEDIATR. EMERG. MED.	DEC	2019	20	4	UNSP 100730	NA	7	PEDIATRICS	PEDIATRICS	KQ3LE	ISI000516827200008	NA	NA	2020-03-18		NA	NA	NA	NA	NA	NA	NA	NA
J	FISCHER A;NIMARKO A;HAGAN K;GOTLIB I;SINGH M	FISCHER, ADINA; NIMARKO, AKUA; HAGAN, KELSEY; GOTLIB, IAN; SINGH, MANPREET	FUNCTIONAL CONNECTIVITY BIOMARKERS OF EMOTION REGULATION THAT DISTINGUISH RISK FOR BIPOLAR VERSUS UNIPOLAR DEPRESSION IN CLINICALLY ASYMPTOMATIC HIGH-RISK YOUTH	NEUROPSYCHOPHARMACOLOGY	ENGLISH	MEETING ABSTRACT	EARLY IDENTIFICATION OF RISK; CHILDREN AND ADOLESCENTS; MOOD DISORDERS; EMOTIONAL REGULATION; RESTING STATE FUNCTIONAL CONNECTIVITY	NA	NA	[FISCHER, ADINA; NIMARKO, AKUA; HAGAN, KELSEY; GOTLIB, IAN; SINGH, MANPREET] STANFORD UNIV, SAN CARLOS, CA USA.	NA	NA	NA	NA	0	0	0	0	0	NATURE PUBLISHING GROUP	LONDON	MACMILLAN BUILDING, 4 CRINAN ST, LONDON N1 9XW, ENGLAND	0893-133X	1740-634X	NEUROPSYCHOPHARMACOL	NEUROPSYCHOPHARMACOLOGY	DEC	2019	44	SUPPL 1	NA	NA	2	NEUROSCIENCES; PHARMACOLOGY & PHARMACY; PSYCHIATRY	NEUROSCIENCES & NEUROLOGY; PHARMACOLOGY & PHARMACY; PSYCHIATRY	KG0XM	ISI000509665600788	NA	NA	2020-03-18		434	435	NA	NA	NA	NA	1	W94
J	WHITE E;GOWIN J	WHITE, EMMA; GOWIN, JOSHUA	THE ROLE OF INSULA FUNCTION IN EMOTION REGULATION AND RISK FOR ALCOHOL USE DISORDER	NEUROPSYCHOPHARMACOLOGY	ENGLISH	MEETING ABSTRACT	EMOTIONAL REGULATION; ADOLESCENT ALCOHOL; INSULA; FUNCTIONAL MRI (FMRI); CANNABIS	NA	NA	[WHITE, EMMA; GOWIN, JOSHUA] UNIV COLORADO, ANSCHUTZ MED CAMPUS, AURORA, CO USA.	NA	NA	NA	NA	0	0	0	1	1	NATURE PUBLISHING GROUP	LONDON	MACMILLAN BUILDING, 4 CRINAN ST, LONDON N1 9XW, ENGLAND	0893-133X	1740-634X	NEUROPSYCHOPHARMACOL	NEUROPSYCHOPHARMACOLOGY	DEC	2019	44	SUPPL 1	NA	NA	2	NEUROSCIENCES; PHARMACOLOGY & PHARMACY; PSYCHIATRY	NEUROSCIENCES & NEUROLOGY; PHARMACOLOGY & PHARMACY; PSYCHIATRY	KG0XM	ISI000509665600950	NA	NA	2020-03-18		524	525	NA	NA	NA	NA	1	W261
J	RANUM BM;WICHSTROM L;PALLESEN S;FALCH-MADSEN J;HALSE M;STEINSBEKK S	RANUM, BROR M.; WICHSTROM, LARS; PALLESEN, STALE; FALCH-MADSEN, JONAS; HALSE, MARTE; STEINSBEKK, SILJE	ASSOCIATION BETWEEN OBJECTIVELY MEASURED SLEEP DURATION AND SYMPTOMS OF PSYCHIATRIC DISORDERS IN MIDDLE CHILDHOOD	JAMA NETWORK OPEN	ENGLISH	ARTICLE	NA	CHILDRENS SLEEP; EMOTION REGULATION; RISK-FACTOR; BEHAVIOR; STRESS; RESTRICTION; ADJUSTMENT; PSYCHOPATHOLOGY; IDENTIFICATION; ADOLESCENCE	IMPORTANCE THE LONG-TERM ASSOCIATION BETWEEN SLEEP DURATION AND MENTAL HEALTH IN CHILDREN IS CURRENTLY UNKNOWN. OBJECTIVE TO INVESTIGATE THE PROSPECTIVE ASSOCIATIONS BETWEEN SLEEP DURATION AND SYMPTOMS OF EMOTIONAL AND BEHAVIORAL DISORDERS AT AGES 6, 8, 10, AND 12 YEARS. DESIGN, SETTING, AND PARTICIPANTS THIS POPULATION-BASED COHORT STUDY OBTAINED DATA FROM THE TRONDHEIM EARLY SECURE STUDY IN TRO…	[RANUM, BROR M.; WICHSTROM, LARS; FALCH-MADSEN, JONAS; HALSE, MARTE; STEINSBEKK, SILJE] NORWEGIAN UNIV SCI & TECHNOL NTNU, DEPT PSYCHOL, TRONDHEIM, NORWAY.; [WICHSTROM, LARS] ST OLAVS HOSP, DEPT CHILD & ADOLESCENT PSYCHIAT, TRONDHEIM, NORWAY.; [WICHSTROM, LARS] NTNU SOCIAL RES, HUMAN DEV DEPT, TRONDHEIM, NORWAY.; [PALLESEN, STALE] UNIV BERGEN, DEPT PSYCHOSOCIAL SCI, BERGEN, NORWAY.; [PALLESEN, ST…	RANUM, BM (REPRINT AUTHOR), NORWEGIAN UNIV SCI & TECHNOL, DEPT PSYCHOL, N-7049 TRONDHEIM, NORWAY.	BROR.RANUM@NTNU.NO	RESEARCH COUNCIL OF NORWAYRESEARCH COUNCIL OF NORWAY [ES611813]; LIAISON COMMITTEE	THIS STUDY WAS SUPPORTED BY GRANT ES611813 FROM THE RESEARCH COUNCIL OF NORWAY AND BY A GRANT FROM THE LIAISON COMMITTEE BETWEEN CENTRAL NORWAY REGIONAL HEATH AUTHORITY AND NTNU.	65	1	1	0	0	AMER MEDICAL ASSOC	CHICAGO	330 N WABASH AVE, STE 39300, CHICAGO, IL 60611-5885 USA	2574-3805	NA	JAMA NETW OPEN	JAMA NETW. OPEN	DEC	2019	2	12	E1918281	10.1001/JAMANETWORKOPEN.2019.18281	14	MEDICINE, GENERAL & INTERNAL	GENERAL & INTERNAL MEDICINE	KJ8TQ	ISI000512329100069	31880797	DOAJ GOLD, GREEN PUBLISHED	2020-03-18		NA	NA	NA	NA	NA	NA	NA	NA
J	STORMSHAK EA;SEELEY JR;CARUTHERS AS;CARDENAS L;MOORE KJ;TYLER MS;FLEMING CM;GAU J;DANAHER B	STORMSHAK, ELIZABETH A.; SEELEY, JOHN R.; CARUTHERS, ALLISON S.; CARDENAS, LUCIA; MOORE, KEVIN J.; TYLER, MILAGRA S.; FLEMING, CHRISTOPHER M.; GAU, JEFF; DANAHER, BRIAN	EVALUATING THE EFFICACY OF THE FAMILY CHECK-UP ONLINE: A SCHOOL-BASED, EHEALTH MODEL FOR THE PREVENTION OF PROBLEM BEHAVIOR DURING THE MIDDLE SCHOOL YEARS	DEVELOPMENT AND PSYCHOPATHOLOGY	ENGLISH	ARTICLE	AT RISK; EHEALTH; FAMILY INTERVENTION; MIDDLE SCHOOL; PARENTING	TRIPLE P ONLINE; RISK YOUNG ADOLESCENTS; CENTERED INTERVENTION; MENTAL-HEALTH; SUBSTANCE USE; PARENTING PROGRAM; ADAPTIVE APPROACH; SERVICE DELIVERY; CONDUCT PROBLEMS; CHILDREN	THIS STUDY EVALUATED THE EFFICACY OF A FAMILY-CENTERED PREVENTIVE INTERVENTION, THE FAMILY CHECK-UP (FCU), DELIVERED AS AN ONLINE, EHEALTH MODEL TO MIDDLE SCHOOL FAMILIES. TO INCREASE ACCESSIBILITY OF FAMILY-CENTERED PREVENTION IN SCHOOLS, WE ADAPTED THE EVIDENCE-BASED FCU TO AN ONLINE FORMAT, WITH THE GOAL OF PROVIDING A MODEL OF SERVICE DELIVERY THAT IS FEASIBLE, GIVEN LIMITED STAFFING AND RESO…	[STORMSHAK, ELIZABETH A.; SEELEY, JOHN R.; CARUTHERS, ALLISON S.; CARDENAS, LUCIA; MOORE, KEVIN J.; TYLER, MILAGRA S.; FLEMING, CHRISTOPHER M.; GAU, JEFF; DANAHER, BRIAN] UNIV OREGON, PREVENT SCI INST, EUGENE, OR 97403 USA.	STORMSHAK, EA (REPRINT AUTHOR), UNIV OREGON, COLL EDUC, KNIGHT CHAIR & PROF 5251, EUGENE, OR 97403 USA.	BSTORM@UOREGON.EDU	NATIONAL INSTITUTE ON DRUG ABUSEUNITED STATES DEPARTMENT OF HEALTH & HUMAN SERVICESNATIONAL INSTITUTES OF HEALTH (NIH) - USANIH NATIONAL INSTITUTE ON DRUG ABUSE (NIDA) [DA 037628]	THIS RESEARCH WAS SUPPORTED BY A NATIONAL INSTITUTE ON DRUG ABUSE GRANT (DA 037628) TO THE FIRST AND SECOND AUTHORS.	84	1	1	2	2	CAMBRIDGE UNIV PRESS	NEW YORK	32 AVENUE OF THE AMERICAS, NEW YORK, NY 10013-2473 USA	0954-5794	1469-2198	DEV PSYCHOPATHOL	DEV. PSYCHOPATHOL.	DEC	2019	31	5	NA	10.1017/S0954579419000907	14	PSYCHOLOGY, DEVELOPMENTAL	PSYCHOLOGY	KH4HW	ISI000510606700021	31407644	NA	2020-03-18		1873	1886	NA	FLEMING, CHRISTOPHER/0000-0003-2712-6159	NA	SI	NA	NA
J	CONNELL AM;SHAW D;WILSON M;DANZO S;WEAVER-KRUG C;LEMERY-CHALFANT K;DISHION TJ	CONNELL, ARIN M.; SHAW, DANIEL; WILSON, MELVIN; DANZO, SARAH; WEAVER-KRUG, CHELSEA; LEMERY-CHALFANT, KATHRYN; DISHION, THOMAS J.	INDIRECT EFFECTS OF THE EARLY CHILDHOOD FAMILY CHECK-UP ON ADOLESCENT SUICIDE RISK: THE MEDIATING ROLE OF INHIBITORY CONTROL	DEVELOPMENT AND PSYCHOPATHOLOGY	ENGLISH	ARTICLE	EARLY PREVENTION; INHIBITORY CONTROL; PARENTING; SUICIDE	EMOTION REGULATION; EFFORTFUL CONTROL; SELF-REGULATION; ACADEMIC-ACHIEVEMENT; DEPRESSIVE SYMPTOMS; SCHOOL-STUDENTS; IDEATION; BEHAVIOR; INTERVENTION; CHILDREN	THIS STUDY INVESTIGATES SUICIDE RISK IN LATE CHILDHOOD AND EARLY ADOLESCENCE IN RELATION TO A FAMILY-CENTERED INTERVENTION, THE FAMILY CHECK-UP, FOR PROBLEM BEHAVIOR DELIVERED IN EARLY CHILDHOOD. AT AGE 2, 731 LOW-INCOME FAMILIES RECEIVING NUTRITIONAL SERVICES FROM WOMEN, INFANTS, AND CHILDREN PROGRAMS WERE RANDOMIZED TO THE FAMILY CHECK-UP INTERVENTION OR TO A CONTROL GROUP. TREND-LEVEL MAIN EFF…	[CONNELL, ARIN M.; DANZO, SARAH] CASE WESTERN RESERVE UNIV, DEPT PSYCHOL SCI, CLEVELAND, OH 44106 USA.; [SHAW, DANIEL; WEAVER-KRUG, CHELSEA] UNIV PITTSBURGH, DEPT PSYCHOL, PITTSBURGH, PA 15260 USA.; [WILSON, MELVIN] UNIV VIRGINIA, DEPT PSYCHOL, GILMER HALL, CHARLOTTESVILLE, VA 22903 USA.; [LEMERY-CHALFANT, KATHRYN; DISHION, THOMAS J.] ARIZONA STATE UNIV, DEPT PSYCHOL, TEMPE, AZ 85287 USA.	CONNELL, AM (REPRINT AUTHOR), CASE WESTERN RESERVE UNIV, DEPT PSYCHOL SCI, CLEVELAND, OH 44106 USA.	AMC76@CASE.EDU	NATIONAL INSTITUTE ON DRUG ABUSEUNITED STATES DEPARTMENT OF HEALTH & HUMAN SERVICESNATIONAL INSTITUTES OF HEALTH (NIH) - USANIH NATIONAL INSTITUTE ON DRUG ABUSE (NIDA) [DA25630, DA26222]	THE RESEARCH REPORTED IN THIS PAPER WAS SUPPORTED BY NATIONAL INSTITUTE ON DRUG ABUSE GRANTS DA25630 AND DA26222 TO COAUTHORS DANIEL SHAW, THOMAS DISHION, AND MELVIN WILSON.	51	1	1	1	1	CAMBRIDGE UNIV PRESS	NEW YORK	32 AVENUE OF THE AMERICAS, NEW YORK, NY 10013-2473 USA	0954-5794	1469-2198	DEV PSYCHOPATHOL	DEV. PSYCHOPATHOL.	DEC	2019	31	5	NA	10.1017/S0954579419000877	10	PSYCHOLOGY, DEVELOPMENTAL	PSYCHOLOGY	KH4HW	ISI000510606700023	31370914	NA	2020-03-18		1901	1910	NA	NA	NA	SI	NA	NA
J	SHAW DS;GALAN CA;LEMERY-CHALFANT K;DISHION TJ;ELAM KK;WILSON MN;GARDNER F	SHAW, DANIEL S.; GALAN, CHARDEE A.; LEMERY-CHALFANT, KATHRYN; DISHION, THOMAS J.; ELAM, KIT K.; WILSON, MELVIN N.; GARDNER, FRANCES	TRAJECTORIES AND PREDICTORS OF CHILDREN'S EARLY-STARTING CONDUCT PROBLEMS: CHILD, FAMILY, GENETIC, AND INTERVENTION EFFECTS	DEVELOPMENT AND PSYCHOPATHOLOGY	ENGLISH	ARTICLE	BEHAVIORAL GENETICS; CONDUCT DISORDER; EARLY INTERVENTION; MATERNAL DEPRESSION	CALLOUS-UNEMOTIONAL BEHAVIORS; LIMITED ANTISOCIAL PATHWAYS; TIME SURVIVAL ANALYSIS; LIFE-COURSE-PERSISTENT; PHYSICAL AGGRESSION; CHECK-UP; MATERNAL DEPRESSION; DEVELOPMENTAL TRAJECTORIES; EXTERNALIZING PROBLEMS; EMOTIONAL-PROBLEMS	SEVERAL RESEARCH TEAMS HAVE PREVIOUSLY TRACED PATTERNS OF EMERGING CONDUCT PROBLEMS (CP) FROM EARLY OR MIDDLE CHILDHOOD. THE CURRENT STUDY EXPANDS ON THIS PREVIOUS LITERATURE BY USING A GENETICALLY-INFORMED, EXPERIMENTAL, AND LONG-TERM LONGITUDINAL DESIGN TO EXAMINE TRAJECTORIES OF EARLY-EMERGING CONDUCT PROBLEMS AND EARLY CHILDHOOD DISCRIMINATORS OF SUCH PATTERNS FROM THE TODDLER PERIOD TO ADOLE…	[SHAW, DANIEL S.; GALAN, CHARDEE A.] UNIV PITTSBURGH, DEPT PSYCHOL, 210 S BOUQUET ST,4101 SENNOTT SQ, PITTSBURGH, PA 15260 USA.; [LEMERY-CHALFANT, KATHRYN; DISHION, THOMAS J.; ELAM, KIT K.] ARIZONA STATE UNIV, DEPT PSYCHOL, TEMPE, AZ 85287 USA.; [WILSON, MELVIN N.] UNIV VIRGINIA, DEPT PSYCHOL, GILMER HALL, CHARLOTTESVILLE, VA 22903 USA.; [GARDNER, FRANCES] UNIV OXFORD, DEPT SOCIAL POLICY & INTERV…	SHAW, DS (REPRINT AUTHOR), UNIV PITTSBURGH, DEPT PSYCHOL, 210 S BOUQUET ST,4101 SENNOTT SQ, PITTSBURGH, PA 15260 USA.	CASEY@PITT.EDU	NATIONAL INSTITUTE ON DRUG ABUSEUNITED STATES DEPARTMENT OF HEALTH & HUMAN SERVICESNATIONAL INSTITUTES OF HEALTH (NIH) - USANIH NATIONAL INSTITUTE ON DRUG ABUSE (NIDA) [R01 DA25630, R01 DA26222]; NATIONAL INSTITUTE ON DRUG ABUSEUNITED STATES DEPARTMENT OF HEALTH & HUMAN SERVICESNATIONAL INSTITUTES OF HEALTH (NIH) - USANIH NATIONAL INSTITUTE ON DRUG ABUSE (NIDA); NATIONAL INSTITUTES OF HEALTH: OFF…	THE RESEARCH REPORTED IN THIS PAPER WAS SUPPORTED BY GRANTS TO THE FIRST, FOURTH, AND SIXTH AUTHORS FROM THE NATIONAL INSTITUTE ON DRUG ABUSE (R01 DA25630 AND R01 DA26222), AND THE NATIONAL INSTITUTE ON DRUG ABUSE AND NATIONAL INSTITUTES OF HEALTH: OFFICE OF THE DIRECTOR, AND OFFICE OF BEHAVIORAL AND SOCIAL SCIENCES RESEARCH TO THE FIFTH AUTHOR (K01 DA042828). WE ARE GRATEFUL TO THE STAFF OF THE …	81	2	2	6	6	CAMBRIDGE UNIV PRESS	NEW YORK	32 AVENUE OF THE AMERICAS, NEW YORK, NY 10013-2473 USA	0954-5794	1469-2198	DEV PSYCHOPATHOL	DEV. PSYCHOPATHOL.	DEC	2019	31	5	NA	10.1017/S0954579419000828	11	PSYCHOLOGY, DEVELOPMENTAL	PSYCHOLOGY	KH4HW	ISI000510606700024	31370912	NA	2020-03-18		1911	1921	NA	NA	NA	SI	NA	NA
J	SCHOLTEN H;LUIJTEN M;GRANIC I	SCHOLTEN, HANNEKE; LUIJTEN, MAARTJE; GRANIC, ISABELA	A RANDOMIZED CONTROLLED TRIAL TO TEST THE EFFECTIVENESS OF A PEER-BASED SOCIAL MOBILE GAME INTERVENTION TO REDUCE SMOKING IN YOUTH	DEVELOPMENT AND PSYCHOPATHOLOGY	ENGLISH	ARTICLE	BEHAVIOR CHANGE; MOBILE GAMES; PEER INFLUENCE; SMOKING CESSATION; YOUTH	YOUNG-ADULT SMOKERS; SUBSTANCE USE; CESSATION INTERVENTIONS; LONGITUDINAL ANALYSIS; NICOTINE DEPENDENCE; EMOTION REGULATION; TOBACCO CESSATION; CIGARETTE-SMOKING; SELF-SUFFICIENCY; FAGERSTROM TEST	SMOKING IS A MAJOR CAUSE OF WORLDWIDE MORBIDITY AND MORTALITY. ALMOST NO EVIDENCE-BASED INTERVENTION PROGRAMS ARE AVAILABLE TO HELP YOUTH QUIT SMOKING. WE ARGUE THAT INEFFECTIVE TARGETING OF PEER INFLUENCE AND ENGAGEMENT DIFFICULTIES ARE SIGNIFICANT BARRIERS TO SUCCESSFUL YOUTH SMOKING CESSATION. TO ADDRESS THESE BARRIERS, WE DEVELOPED THE MOBILE GAME INTERVENTION HITNRUN. A TWO-ARMED RANDOMIZED …	[SCHOLTEN, HANNEKE; LUIJTEN, MAARTJE; GRANIC, ISABELA] RADBOUD UNIV NIJMEGEN, BEHAV SCI INST, POB 9104, NL-6500 HE NIJMEGEN, NETHERLANDS.	SCHOLTEN, H (REPRINT AUTHOR), RADBOUD UNIV NIJMEGEN, BEHAV SCI INST, POB 9104, NL-6500 HE NIJMEGEN, NETHERLANDS.	H.SCHOLTEN@BSI.RU.NL	T TREKPAERT	WE GRATEFULLY ACKNOWLEDGE THE CONTRIBUTIONS OF KEN KOONTZ, JAMES COMSTOCK, AND MATHIEU ALLAERT WHO CODEVELOPED HITNRUN. WE ALSO WANT TO THANK ROZEMARIJN ERDBRINK, ANNA BOORMANS, RUTGER VAN MIERLO, EVA TUIJTELAARS, IRIS VERDEUZELDONK, AND AMBER REUSER FOR THEIR HELP WITH DATA COLLECTION. THIS WORK WAS FINANCIALLY SUPPORTED BY 'T TREKPAERT. THEY HAD NO ROLE IN THE DESIGN OF THE STUDY, THE COLLECTIO…	134	0	0	0	0	CAMBRIDGE UNIV PRESS	NEW YORK	32 AVENUE OF THE AMERICAS, NEW YORK, NY 10013-2473 USA	0954-5794	1469-2198	DEV PSYCHOPATHOL	DEV. PSYCHOPATHOL.	DEC	2019	31	5	NA	10.1017/S0954579419001378	21	PSYCHOLOGY, DEVELOPMENTAL	PSYCHOLOGY	KH4HW	ISI000510606700025	31607279	NA	2020-03-18		1923	1943	NA	NA	NA	SI	NA	NA
J	MICHELS N	MICHELS, NATHALIE	BIOLOGICAL UNDERPINNINGS FROM PSYCHOSOCIAL STRESS TOWARDS APPETITE AND OBESITY DURING YOUTH: RESEARCH IMPLICATIONS TOWARDS METAGENOMICS, EPIGENOMICS AND METABOLOMICS	NUTRITION RESEARCH REVIEWS	ENGLISH	REVIEW	CHILDREN; CORTISOL; EMOTIONAL EATING; EPIGENETICS; GASTROINTESTINAL MICROBIOME; OVERWEIGHT; PSYCHOLOGICAL STRESS	GUT MICROBIOTA; EMOTION-REGULATION; EATING BEHAVIORS; EPIGENETIC REGULATION; SALIVARY CORTISOL; CHILDHOOD OBESITY; PERCEIVED STRESS; FECAL MICROBIOTA; PRENATAL STRESS; CHRONIC DISEASE	PSYCHOSOCIAL STRESS, UNCONTROLLED EATING AND OBESITY ARE THREE INTERRELATED EPIDEMIOLOGICAL PHENOMENA ALREADY PRESENT DURING YOUTH. THIS BROAD NARRATIVE CONCEPTUAL REVIEW SUMMARISES MAIN BIOLOGICAL UNDERPINNINGS OF THE STRESS-DIET-OBESITY PATHWAY AND HOW NEW TECHNIQUES CAN FURTHER KNOWLEDGE. CORTISOL SEEMS THE MAIN BIOLOGICAL FACTOR FROM STRESS TOWARDS CENTRAL ADIPOSITY; AND DIET, PHYSICAL ACTIVI…	[MICHELS, NATHALIE] UNIV GHENT, FAC MED & HLTH SCI, DEPT PUBL HLTH, GHENT, BELGIUM.	MICHELS, N (REPRINT AUTHOR), UNIV GHENT, FAC MED & HLTH SCI, DEPT PUBL HLTH, GHENT, BELGIUM.	NATHALIE.MICHELS@UGENT.BE	RESEARCH FOUNDATION-FLANDERS (FWO)FWO	N. M. IS FINANCIALLY SUPPORTED BY RESEARCH FOUNDATION-FLANDERS (FWO) AS A POSTDOCTORAL RESEARCHER. THE PRESENT REVIEW RECEIVED NO SPECIFIC GRANT FROM ANY FUNDING AGENCY, COMMERCIAL OR NOT-FOR-PROFIT SECTORS.	139	0	0	8	9	CAMBRIDGE UNIV PRESS	CAMBRIDGE	EDINBURGH BLDG, SHAFTESBURY RD, CB2 8RU CAMBRIDGE, ENGLAND	0954-4224	1475-2700	NUTR RES REV	NUTR. RES. REV.	DEC	2019	32	2	NA	10.1017/S0954422419000143	12	NUTRITION & DIETETICS	NUTRITION & DIETETICS	KH5XS	ISI000510724600010	31298176	NA	2020-03-18		282	293	NA	MICHELS, NATHALIE/0000-0002-3069-7254	NA	NA	NA	NA
J	ANDREWS NCZ;MOTZ M;BONDI BC;LESLIE M;PEPLER DJ	ANDREWS, NAOMI C. Z.; MOTZ, MARY; BONDI, BIANCA C.; LESLIE, MARGARET; PEPLER, DEBRA J.	USING A DEVELOPMENTAL-RELATIONAL APPROACH TO UNDERSTAND THE IMPACT OF INTERPERSONAL VIOLENCE IN WOMEN WHO STRUGGLE WITH SUBSTANCE USE	INTERNATIONAL JOURNAL OF ENVIRONMENTAL RESEARCH AND PUBLIC HEALTH	ENGLISH	REVIEW	INTERPERSONAL VIOLENCE; DOMESTIC VIOLENCE; SUBSTANCE USE; INTERVENTION; WOMEN; DEVELOPMENTAL-RELATIONAL; GENDER-SPECIFIC APPROACH	ADVERSE CHILDHOOD EXPERIENCES; INTIMATE PARTNER VIOLENCE; EMOTION REGULATION; ATTACHMENT REPRESENTATIONS; PHYSICAL HEALTH; ALCOHOL-ABUSE; MALTREATMENT; EXPOSURE; STRESS; ADOLESCENCE	SUBSTANCE USE AMONG WOMEN IS A MAJOR PUBLIC HEALTH CONCERN. THIS REVIEW ARTICLE TAKES A DEVELOPMENTAL-RELATIONAL APPROACH TO EXAMINE PROCESSES THROUGH WHICH EARLY RELATIONAL TRAUMA AND VIOLENCE IN RELATIONSHIPS MAY LEAD TO SUBSTANCE USE. WE EXAMINE HOW EARLY EXPOSURE TO VIOLENCE IN RELATIONSHIPS CAN IMPACT NEUROLOGICAL DEVELOPMENT, SPECIFICALLY THROUGH INTERFERENCE WITH PHYSIOLOGICAL MECHANISMS (…	[ANDREWS, NAOMI C. Z.] BROCK UNIV, DEPT CHILD & YOUTH STUDIES, 1812 SIR ISAAC BROCK WAY, ST CATHARINES, ON L2S 3A1, CANADA.; [MOTZ, MARY; LESLIE, MARGARET] MOTHERCRAFT, EARLY INTERVENT DEPT, 860 RICHMOND ST WEST, TORONTO, ON M6J 1C9, CANADA.; [BONDI, BIANCA C.; PEPLER, DEBRA J.] YORK UNIV, DEPT PSYCHOL, 4700 KEELE ST, TORONTO, ON M3J 1P3, CANADA.	ANDREWS, NCZ (REPRINT AUTHOR), BROCK UNIV, DEPT CHILD & YOUTH STUDIES, 1812 SIR ISAAC BROCK WAY, ST CATHARINES, ON L2S 3A1, CANADA.	NANDREWS@BROCKU.CA; MMOTZ@MOTHERCRAFT.ORG; BBONDI@YORKU.CA; MLESLIE@MOTHERCRAFT.ORG; PEPLER@YORKU.CA	NA	NA	92	0	0	1	1	MDPI	BASEL	ST ALBAN-ANLAGE 66, CH-4052 BASEL, SWITZERLAND	1661-7827	1660-4601	INT J ENV RES PUB HE	INT. J. ENVIRON. RES. PUBLIC HEALTH	DEC	2019	16	23	4861	10.3390/IJERPH16234861	14	ENVIRONMENTAL SCIENCES; PUBLIC, ENVIRONMENTAL & OCCUPATIONAL HEALTH	ENVIRONMENTAL SCIENCES & ECOLOGY; PUBLIC, ENVIRONMENTAL & OCCUPATIONAL HEALTH	KC6HG	ISI000507275700213	31816837	DOAJ GOLD, GREEN PUBLISHED	2020-03-18		NA	NA	NA	NA	NA	NA	NA	NA
J	DE LA BARRERA U;SCHOEPS K;GIL-GOMEZ JA;MONTOYA-CASTILLA I	DE LA BARRERA, USUE; SCHOEPS, KONSTANZE; GIL-GOMEZ, JOSE-ANTONIO; MONTOYA-CASTILLA, INMACULADA	PREDICTING ADOLESCENT ADJUSTMENT AND WELL-BEING: THE INTERPLAY BETWEEN SOCIO-EMOTIONAL AND PERSONAL FACTORS	INTERNATIONAL JOURNAL OF ENVIRONMENTAL RESEARCH AND PUBLIC HEALTH	ENGLISH	ARTICLE	ADOLESCENCE; EMOTIONAL COMPETENCIES; SELF-ESTEEM; PSYCHOLOGICAL ADJUSTMENT; SUBJECTIVE WELL-BEING; REGRESSION MODELS; FSQCA MODELS	SELF-ESTEEM; LIFE SATISFACTION; PSYCHOMETRIC PROPERTIES; EMOTIONAL INTELLIGENCE; TRAIT; YOUTH; COMPETENCE; BEHAVIORS; CHILDREN; HEALTH	SOCIAL AND EMOTIONAL FACTORS SUCH AS EMOTIONAL COMPETENCE AND SELF-ESTEEM ARE PROTECTIVE FACTORS THAT PROMOTE ADOLESCENT MENTAL HEALTH AND WELL-BEING. IN THIS PAPER, WE WILL EXAMINE THE COMBINED CONTRIBUTION OF THESE SOCIO-EMOTIONAL FACTORS IN ADDITION TO PERSONAL FACTORS, IN THE PREDICTION OF PSYCHOLOGICAL ADJUSTMENT AND SUBJECTIVE WELL-BEING IN ADOLESCENCE. THE STUDY INCLUDED 840 ADOLESCENTS AG…	[DE LA BARRERA, USUE; MONTOYA-CASTILLA, INMACULADA] UNIV VALENCIA, FAC PSYCHOL, DEPT PERSONAL ASSESSMENT & PSYCHOL TREATMENT, VALENCIA 46010, SPAIN.; [SCHOEPS, KONSTANZE] EUROPEAN UNIV VALENCIA, FAC HLTH SCI, DEPT PSYCHOL, VALENCIA 46010, SPAIN.; [GIL-GOMEZ, JOSE-ANTONIO] UNIV POLITECN VALENCIA, INST UNIV AUTOMAT & INFORMAT IND, E-46022 VALENCIA, SPAIN.	MONTOYA-CASTILLA, I (REPRINT AUTHOR), UNIV VALENCIA, FAC PSYCHOL, DEPT PERSONAL ASSESSMENT & PSYCHOL TREATMENT, VALENCIA 46010, SPAIN.	USUE.BARRERA@UV.ES; KONSTANZE.SCHOEPS@UNIVERSIDADEUROPEA.ES; JGIL@UPV.ES; INMACULADA.MONTOYA@UV.ES	SPANISH MINISTRY OF SCIENCE, INNOVATION AND UNIVERSITIES [PSI2017-84005-R]; STATE AGENCY RESEARCH-AEI; EUROPEAN REGIONAL DEVELOPMENT FUND (FEDER) FORM THE EUROPEAN UNIONEUROPEAN UNION (EU); REGIONAL GOVERNMENT OF VALENCIA; EUROPEAN SOCIAL FUNDEUROPEAN SOCIAL FUND (ESF) [ACIF/2018/033]	THIS RESEARCH WAS SUPPORTED BY GRANTS FROM THE SPANISH MINISTRY OF SCIENCE, INNOVATION AND UNIVERSITIES (PSI2017-84005-R), THE STATE AGENCY RESEARCH-AEI-AND THE EUROPEAN REGIONAL DEVELOPMENT FUND (FEDER) FORM THE EUROPEAN UNION, AS WELL AS A RESEARCH FELLOWSHIP GRANTED BY THE REGIONAL GOVERNMENT OF VALENCIA AND THE EUROPEAN SOCIAL FUND (ACIF/2018/033).	71	0	0	3	3	MDPI	BASEL	ST ALBAN-ANLAGE 66, CH-4052 BASEL, SWITZERLAND	1661-7827	1660-4601	INT J ENV RES PUB HE	INT. J. ENVIRON. RES. PUBLIC HEALTH	DEC	2019	16	23	4650	10.3390/IJERPH16234650	17	ENVIRONMENTAL SCIENCES; PUBLIC, ENVIRONMENTAL & OCCUPATIONAL HEALTH	ENVIRONMENTAL SCIENCES & ECOLOGY; PUBLIC, ENVIRONMENTAL & OCCUPATIONAL HEALTH	KC6HG	ISI000507275700059	31766641	DOAJ GOLD, GREEN PUBLISHED	2020-03-18		NA	NA	NA	MONTOYA-CASTILLA, INMACULADA/0000-0003-2536-2019; SCHOEPS, KONSTANZE/0000-0002-6312-7055; GIL-GOMEZ, JOSE-ANTONIO/0000-0001-9954-2480; DE LA BARRERA MARZAL, USUE/0000-0003-1510-9669	MONTOYA-CASTILLA, INMACULADA/G-8963-2011; SCHOEPS, KONSTANZE/C-1604-2018; GIL-GOMEZ, JOSE-ANTONIO/H-9756-2015	NA	NA	NA
J	PARK S;KIM SY;LEE ES;JUN JY	PARK, SUBIN; KIM, SOO YEON; LEE, EUN-SUN; JUN, JIN YONG	FACTORS RELATED TO CHANGE IN DEPRESSION AMONG NORTH KOREAN REFUGEE YOUTHS IN SOUTH KOREA	INTERNATIONAL JOURNAL OF ENVIRONMENTAL RESEARCH AND PUBLIC HEALTH	ENGLISH	ARTICLE	DEPRESSION; NORTH KOREAN REFUGEE YOUTHS; PROTECTIVE FACTORS; RESILIENCE THEORY	SOCIAL SUPPORT; ADJUSTMENT; RESILIENCE; VULNERABILITY; PREDICTORS; CHILDREN; STRESS; TRAUMA	THIS STUDY INVESTIGATED CHANGE IN DEPRESSION AND REVEALED FACTORS RELATED TO CHANGE USING ONE-YEAR FOLLOW-UP DATA. A SAMPLE OF 108 NORTH KOREAN REFUGEE YOUTHS (NKRYS) AGED 13 TO 26 YEARS (66 FEMALES) WAS RECRUITED FROM TWO ALTERNATIVE SCHOOLS FOR NKRYS IN SOUTH KOREA. BASED ON THE CENTER FOR EPIDEMIOLOGIC STUDIES DEPRESSION SCALE CUT-OFF SCORE OF 16, RESPONDENTS WERE GROUPED BASED ON CHANGE IN DE…	[PARK, SUBIN; KIM, SOO YEON; LEE, EUN-SUN] NATL CTR MENTAL HLTH, MENTAL HLTH RES INST, DEPT RES PLANNING, SEOUL 04933, SOUTH KOREA.; [JUN, JIN YONG] NATL CTR MENTAL HLTH, DEPT PSYCHIAT, SEOUL 04933, SOUTH KOREA.	PARK, S (REPRINT AUTHOR), NATL CTR MENTAL HLTH, MENTAL HLTH RES INST, DEPT RES PLANNING, SEOUL 04933, SOUTH KOREA.	SUBIN-21@HANMAIL.NET	NATIONAL RESEARCH FOUNDATION OF KOREA (NRF) - KOREAN GOVERNMENT [NRF-2016R1D1A1B03931297]	THIS WORK WAS SUPPORTED BY THE NATIONAL RESEARCH FOUNDATION OF KOREA (NRF) GRANT FUNDED BY THE KOREAN GOVERNMENT [NRF-2016R1D1A1B03931297].	35	0	0	0	0	MDPI	BASEL	ST ALBAN-ANLAGE 66, CH-4052 BASEL, SWITZERLAND	1661-7827	1660-4601	INT J ENV RES PUB HE	INT. J. ENVIRON. RES. PUBLIC HEALTH	DEC	2019	16	23	4624	10.3390/IJERPH16234624	8	ENVIRONMENTAL SCIENCES; PUBLIC, ENVIRONMENTAL & OCCUPATIONAL HEALTH	ENVIRONMENTAL SCIENCES & ECOLOGY; PUBLIC, ENVIRONMENTAL & OCCUPATIONAL HEALTH	KC6HG	ISI000507275700211	31766376	DOAJ GOLD, GREEN PUBLISHED	2020-03-18		NA	NA	NA	PARK, SUBIN/0000-0002-4623-9899; KIM, SOO-YEON/0000-0002-1223-1928	NA	NA	NA	NA
J	POULAIN T;LUDWIG J;HIEMISCH A;HILBERT A;KIESS W	POULAIN, TANJA; LUDWIG, JULIANE; HIEMISCH, ANDREAS; HILBERT, ANJA; KIESS, WIELAND	MEDIA USE OF MOTHERS, MEDIA USE OF CHILDREN, AND PARENT-CHILD INTERACTION ARE RELATED TO BEHAVIORAL DIFFICULTIES AND STRENGTHS OF CHILDREN	INTERNATIONAL JOURNAL OF ENVIRONMENTAL RESEARCH AND PUBLIC HEALTH	ENGLISH	ARTICLE	MEDIA USE; INTERACTION; MOTHER; CHILDREN; BEHAVIORAL DIFFICULTIES; BEHAVIORAL STRENGTHS	MOBILE DEVICE USE; PHYSICAL-ACTIVITY; SCREEN-TIME; ADOLESCENTS; TECHNOLOGY	THE PRESENT STUDY INVESTIGATED THE ASSOCIATIONS OF MEDIA USE OF CHILDREN, MEDIA USE OF MOTHERS, AND PARENT-CHILD INTERACTIONS WITH BEHAVIORAL STRENGTHS AND DIFFICULTIES IN CHILDREN. SCREEN TIME OF 553 2- TO 9-YEAR-OLD CHILDREN AND THEIR MOTHERS WERE INDICATED BY THE DAILY DURATIONS OF THEIR TV/GAMES CONSOLE/COMPUTER/MOBILE PHONE USE. THE AMOUNT OF PARENT-CHILD INTERACTION WAS INDICATED BY THE FRE…	[POULAIN, TANJA; LUDWIG, JULIANE; KIESS, WIELAND] UNIV LEIPZIG, MED CTR, LIFE LEIPZIG RES CTR CIVILIZAT DIS, PHILIPP ROSENTHAL STR 27, D-04103 LEIPZIG, GERMANY.; [POULAIN, TANJA; HIEMISCH, ANDREAS; KIESS, WIELAND] UNIV LEIPZIG, MED CTR, HOSP CHILDREN & ADOLESCENTS, DEPT WOMEN & CHILD HLTH, LIEBIGSTR 20A, D-04103 LEIPZIG, GERMANY.; [POULAIN, TANJA; HIEMISCH, ANDREAS; KIESS, WIELAND] UNIV LEIPZIG, …	POULAIN, T (REPRINT AUTHOR), UNIV LEIPZIG, MED CTR, LIFE LEIPZIG RES CTR CIVILIZAT DIS, PHILIPP ROSENTHAL STR 27, D-04103 LEIPZIG, GERMANY.; POULAIN, T (REPRINT AUTHOR), UNIV LEIPZIG, MED CTR, HOSP CHILDREN & ADOLESCENTS, DEPT WOMEN & CHILD HLTH, LIEBIGSTR 20A, D-04103 LEIPZIG, GERMANY.; POULAIN, T (REPRINT AUTHOR), UNIV LEIPZIG, MED CTR, CTR PEDIAT RES CPL, LIEBIGSTR 20A, D-04103 LEIPZIG, GERMAN…	TPOULAIN@LIFE.UNI-LEIPZIG.DE; JLUDWIG@LIFE.UNI-LEIPZIG.DE; ANDREAS.HIEMISCH@MEDIZIN.UNI-LEIPZIG; ANJA.HILBERT@MEDIZIN.UNI-LEIPZIG.DE; WIELAND.KIESS@MEDIZIN.UNI-LEIPZIG.DE	LIFE-LEIPZIG RESEARCH CENTER FOR CIVILIZATION DISEASES, UNIVERSITY OF LEIPZIG; EUROPEAN UNIONEUROPEAN UNION (EU); EUROPEAN SOCIAL FUND (ESF)EUROPEAN SOCIAL FUND (ESF)ESTONIAN RESEARCH COUNCIL; EUROPEAN REGIONAL DEVELOPMENT FUND (ERDF)EUROPEAN UNION (EU); FREE STATE OF SAXONY; GERMAN FEDERAL MINISTRY OF EDUCATION AND RESEARCHFEDERAL MINISTRY OF EDUCATION & RESEARCH (BMBF) [01EO1501]	THIS PUBLICATION WAS SUPPORTED BY LIFE-LEIPZIG RESEARCH CENTER FOR CIVILIZATION DISEASES, UNIVERSITY OF LEIPZIG. LIFE IS FUNDED BY MEANS OF THE EUROPEAN UNION, BY MEANS OF THE EUROPEAN SOCIAL FUND (ESF), BY THE EUROPEAN REGIONAL DEVELOPMENT FUND (ERDF), AND BY MEANS OF THE FREE STATE OF SAXONY WITHIN THE FRAMEWORK OF THE EXCELLENCE INITIATIVE. THE INTEGRATED RESEARCH AND TREATMENT CENTER ADIPOSIT…	41	0	0	1	1	MDPI	BASEL	ST ALBAN-ANLAGE 66, CH-4052 BASEL, SWITZERLAND	1661-7827	1660-4601	INT J ENV RES PUB HE	INT. J. ENVIRON. RES. PUBLIC HEALTH	DEC	2019	16	23	4651	10.3390/IJERPH16234651	13	ENVIRONMENTAL SCIENCES; PUBLIC, ENVIRONMENTAL & OCCUPATIONAL HEALTH	ENVIRONMENTAL SCIENCES & ECOLOGY; PUBLIC, ENVIRONMENTAL & OCCUPATIONAL HEALTH	KC6HG	ISI000507275700052	31766650	DOAJ GOLD, GREEN PUBLISHED	2020-03-18		NA	NA	NA	POULAIN, TANJA/0000-0003-3825-5829	NA	NA	NA	NA
J	PFEIFFER S;GUTZWEILER R;TSCHAN T;IN-ALBON T	PFEIFFER, SIMONE; GUTZWEILER, RAPHAEL; TSCHAN, TARU; IN-ALBON, TINA	EVALUATION OF A MODULARIZED SCHOOL-BASED PREVENTION PROGRAM FOR EMOTIONAL COMPETENCE	VERHALTENSTHERAPIE	GERMAN	ARTICLE	PREVENTION; EMOTIONAL REGULATION; CHILDREN; ADOLESCENTS; FEASIBILITY; SCHOOL; SERVICE LEARNING	LIFETIME PREVALENCE; ADOLESCENTS; CHILDREN; IMPLEMENTATION; DISORDERS; PSYCHOPATHOLOGY; RECOGNITION; DEPRESSION; OUTCOMES; ANXIETY	BACKGROUND: HIGH PREVALENCE RATES OF MENTAL DISORDERS AND ITS IMPAIRMENT IN AFFECTED CHILDREN AND ADOLESCENTS INDICATE THE NECESSITY OF PREVENTION PROGRAMS. METHODS: THE PRIMARY GOAL WAS TO DEVELOP, IMPLEMENT, AND EVALUATE A MODULARIZED PREVENTION PROGRAM WITH A FOCUS ON EMOTIONAL COMPETENCE THAT CAN BE CONDUCTED BY STUDENTS (SERVICE LEARNING CONCEPT). THE SAMPLE CONSISTED OF 1,195 CHILDREN (M = …	[PFEIFFER, SIMONE; GUTZWEILER, RAPHAEL; TSCHAN, TARU; IN-ALBON, TINA] UNIV KOBLENZ LANDAU, KLIN PSYCHOL & PSYCHOTHERAPIE KINDES & JUGENDALTE, CAMPUS LANDAU, LANDAU, GERMANY.	IN-ALBON, T (REPRINT AUTHOR), UNIV KOBLENZ LANDAU, KLIN PSYCHOL & PSYCHOTHERAPIE KINDES & JUGENDALTE, OSTBAHNSTR 12, DE-76829 LANDAU, GERMANY.	IN-ALBON@UNI-LANDAU.DE	NA	NA	49	1	1	1	1	KARGER	BASEL	ALLSCHWILERSTRASSE 10, CH-4009 BASEL, SWITZERLAND	1016-6262	1423-0402	VERHALTENSTHERAPIE	VERHALTENSTHERAPIE	DEC	2019	29	4	NA	10.1159/000497250	10	PSYCHOLOGY, CLINICAL; PSYCHIATRY	PSYCHOLOGY; PSYCHIATRY	KC7VC	ISI000507379800003	NA	NA	2020-03-18		244	253	NA	NA	NA	NA	NA	NA
J	EVREN C;EVREN B;DALBUDAK E;TOPCU M;KUTLU N;ELHAI JD	EVREN, CUNEYT; EVREN, BILGE; DALBUDAK, ERCAN; TOPCU, MERVE; KUTLU, NILAY; ELHAI, JON D.	SEVERITY OF DISSOCIATIVE EXPERIENCES AND EMOTION DYSREGULATION MEDIATE THE RELATIONSHIP BETWEEN CHILDHOOD TRAUMA AND INTERNET ADDICTION SYMPTOM SEVERITY AMONG YOUNG ADULTS	DUSUNEN ADAM-JOURNAL OF PSYCHIATRY AND NEUROLOGICAL SCIENCES	ENGLISH	ARTICLE	CHILDHOOD TRAUMA; DISSOCIATIVE EXPERIENCES; EMOTION DYSREGULATION; EMOTIONAL ABUSE; INTERNET ADDICTION	RISKY SEXUAL-BEHAVIOR; TURKISH VERSION; IMPULSE CONTROL; PSYCHOMETRIC PROPERTIES; DIFFICULTIES; ABUSE; ASSOCIATION; VALIDITY; ADOLESCENTS; PERSONALITY	OBJECTIVE: THE FIRST AIM OF THE PRESENT STUDY WAS TO EVALUATE THE RELATIONSHIP BETWEEN CHILDHOOD TRAUMA AND INTERNET ADDICTION (IA) SYMPTOM SEVERITY. THE SECOND AIM WAS TO EVALUATE THE MEDIATOR EFFECTS OF DISSOCIATIVE EXPERIENCES AND EMOTION DYSREGULATION ON THIS RELATIONSHIP. METHOD: WE CONDUCTED THE STUDY USING AN ONLINE SURVEY WITH 920 UNIVERSITY STUDENT PARTICIPANTS. PARTICIPANTS WERE EVALUAT…	[EVREN, CUNEYT] BAKIRKOY TRAINING & RES HOSP PSYCHIAT NEUROL & NE, RES TREATMENT & TRAINING CTR ALCOHOL & SUBST DEPE, ISTANBUL, TURKEY.; [EVREN, BILGE; KUTLU, NILAY] BALTALIMANI STATE HOSP MUSCULOSKELETAL DISORDERS, DEPT PSYCHIAT, ISTANBUL, TURKEY.; [TOPCU, MERVE] CANKAYA UNIV, DEPT PSYCHOL, ANKARA, TURKEY.; [ELHAI, JON D.] UNIV TOLEDO, DEPT PSYCHOL, TOLEDO, OH 43606 USA.; [ELHAI, JON D.] UNIV TO…	DALBUDAK, E (REPRINT AUTHOR), SEHIT ADEM YAVUZ 6-6-7 CANKAYA, ANKARA, TURKEY.	EDALBUDAK@HOTMAIL.COM	NA	NA	77	0	0	1	1	YERKURE TANITIM & YAYINCILIK HIZMETLERI A S	ISTANB	CUMHURYET CAD 48-3B, HARBIYE, ISTANB, 34367, TURKEY	1018-8681	1309-5749	DUNSEN ADAM	DUNSEN ADAM	DEC	2019	32	4	NA	10.14744/DAJPNS.2019.00048	11	PSYCHIATRY	PSYCHIATRY	JZ1DH	ISI000504845000008	NA	OTHER GOLD	2020-03-18		334	344	NA	NA	NA	NA	NA	NA
J	GRANEIST A;HABERMAS T	GRANEIST, ALICE; HABERMAS, TILMANN	BEYOND THE TEXT GIVEN: STUDYING THE SCAFFOLDING OF NARRATIVE EMOTION REGULATION AS A CONTRIBUTION TO BRUNER AND FELDMAN'S CULTURAL COGNITIVE DEVELOPMENTAL PSYCHOLOGY	INTEGRATIVE PSYCHOLOGICAL AND BEHAVIORAL SCIENCE	ENGLISH	ARTICLE	SCAFFOLDING; NARRATIVE EMOTION REGULATION; NARRATIVE DEVELOPMENT; ADOLESCENCE; COPING	LIFE NARRATIVES; ADOLESCENCE; CHILDRENS; STORIES; MOTHERS; DIALOGUES; IDENTITY; AGE	FELDMAN ET AL. (HUMAN DEVELOPMENT, 36, 327-342, 1993) CALLED FOR A NEW KIND OF PSYCHOLOGY, A CULTURAL COGNITIVE DEVELOPMENTAL PSYCHOLOGY. WE CRITICALLY CONSIDER THEIR INITIAL STUDIES TO DISCUSS THE SCOPE OF THEIR PROGRAM. IN THE SPIRIT OF THIS PROGRAM WE EXPLORE THE DEVELOPMENT OF SCAFFOLDING OF NARRATIVE EMOTION REGULATION IN ADOLESCENCE. WE PRESENT TWO CO-NARRATIONS OF SAD EVENTS BETWEEN MOTHER…	[GRANEIST, ALICE; HABERMAS, TILMANN] GOETHE UNIV FRANKFURT MAIN, DEPT PSYCHOL, THEODOR W ADORNO PL 6, D-60629 FRANKFURT, GERMANY.	GRANEIST, A (REPRINT AUTHOR), GOETHE UNIV FRANKFURT MAIN, DEPT PSYCHOL, THEODOR W ADORNO PL 6, D-60629 FRANKFURT, GERMANY.	GRANEIST@PSYCH.UNI-FRANKFURT.DE	NA	NA	49	2	2	1	1	SPRINGER	NEW YORK	233 SPRING ST, NEW YORK, NY 10013 USA	1932-4502	1936-3567	INTEGR PSYCHOL BEHAV	INTEGR. PSYCHOL. BEHAV. SCI.	DEC	2019	53	4	NA	10.1007/S12124-019-9474-X	17	PSYCHOLOGY, BIOLOGICAL; NEUROSCIENCES	PSYCHOLOGY; NEUROSCIENCES & NEUROLOGY	JY3PD	ISI000504330000007	30715688	NA	2020-03-18		644	660	NA	HABERMAS, TILMANN/0000-0002-3386-4767; GRANEIST, ALICE/0000-0002-2755-5167	HABERMAS, TILMANN/K-8233-2012	NA	NA	NA
J	CHAUDHARY N;PILLAI P	CHAUDHARY, NANDITA; PILLAI, PUNYA	BRUNER AND BEYOND: A COMMENTARY	INTEGRATIVE PSYCHOLOGICAL AND BEHAVIORAL SCIENCE	ENGLISH	ARTICLE	BRUNER; NARRATIVE; MEANING; SELF	NA	THE PHILOSOPHY OF BRUNER TRANSCENDS TRADITIONAL BOUNDARIES IN THE STUDY OF THE HUMAN MIND WITH A NEW KIND OF PSYCHOLOGY, ONE THAT FREES THE THINKING MIND FROM ITS OPPOSITION TO FEELINGS AND ALSO FROM THE LIMITATIONS OF BEING CONSIDERED AN 'INSIDE-THE-HEAD' PHENOMENON. IT IS WITH ACTIVE ENGAGEMENT WITH THE OUTSIDE WORLD THAT A CHILD DEVELOPS ITS UNDERSTANDING. IN THIS ENGAGEMENT WITH THE OUTSIDE W…	[CHAUDHARY, NANDITA; PILLAI, PUNYA] UNIV DELHI, LADY IRWIN COLL, DEPT HUMAN DEV & CHILDHOOD STUDIES, NEW DELHI, INDIA.	CHAUDHARY, N (REPRINT AUTHOR), UNIV DELHI, LADY IRWIN COLL, DEPT HUMAN DEV & CHILDHOOD STUDIES, NEW DELHI, INDIA.	NANDITA.CHAUDHARY@GMAIL.COM	NA	NA	13	0	0	1	1	SPRINGER	NEW YORK	233 SPRING ST, NEW YORK, NY 10013 USA	1932-4502	1936-3567	INTEGR PSYCHOL BEHAV	INTEGR. PSYCHOL. BEHAV. SCI.	DEC	2019	53	4	NA	10.1007/S12124-019-09486-3	8	PSYCHOLOGY, BIOLOGICAL; NEUROSCIENCES	PSYCHOLOGY; NEUROSCIENCES & NEUROLOGY	JY3PD	ISI000504330000008	30877559	NA	2020-03-18		661	668	NA	NA	NA	NA	NA	NA
J	RAD D;DEMETER E	RAD, DANA; DEMETER, EDGAR	YOUTH SUSTAINABLE DIGITAL WELLBEING	POSTMODERN OPENINGS	ENGLISH	ARTICLE	SUSTAINABLE DIGITAL WELL-BEING; YOUTH ONLINE DUALITY; YOUTH DIGITAL EMOTIONAL REGULATION	PERCEIVED SOCIAL SUPPORT; EMOTION REGULATION; MODEL	DIGITAL WELL-BEING EMERGED AS A POSTMODERN CONCEPT DESCRIBING THE OVERFLOWING DAILY INPUT OF INFORMATION AND SOCIAL NETWORKING OPTIONS. THE THEORETICAL LITERATURE FRAMEWORKS RELATED TO DIGITAL SKILLS ARE NOT SPECIFICALLY CONSIDERING SOME PARTICULAR ABILITIES NEEDED FOR COPING WITH DAILY INTERACTIONS' OVERWHELMING AND CURRENTLY DEPICT TWO SIDES OF THE DIGITAL WELL-BEING STORY: AS A PERSONAL OBTAIN…	[RAD, DANA; DEMETER, EDGAR] AUREL VLAICU UNIV ARAD, FAC EDUC SCI PSYCHOL & SOCIAL SCI, ARAD, ROMANIA.	RAD, D (REPRINT AUTHOR), AUREL VLAICU UNIV ARAD, FAC EDUC SCI PSYCHOL & SOCIAL SCI, ARAD, ROMANIA.	DANA@XHOUSE.RO; EDDEMETER@YAHOO.COM	NA	NA	33	0	0	1	1	LUMEN PUBLISHING HOUSE	IASI	TEPES VODA, NO2, IASI, IASI, 00000, ROMANIA	2068-0236	2069-9387	POSTMOD OPEN	POSTMOD. OPEN.	DEC	2019	10	4	NA	10.18662/PO/96	12	SOCIAL SCIENCES, INTERDISCIPLINARY	SOCIAL SCIENCES - OTHER TOPICS	JX6AA	ISI000503814100007	NA	NA	2020-03-18		104	115	NA	RAD, DANA/0000-0001-6754-3585;	RAD, DANA/A-9272-2010; DEMETER, EDGAR/AAD-4996-2020	NA	NA	NA
J	SHAW ZA;HILT LM;STARR LR	SHAW, ZOEY A.; HILT, LORI M.; STARR, LISA R.	THE DEVELOPMENTAL ORIGINS OF RUMINATIVE RESPONSE STYLE: AN INTEGRATIVE REVIEW	CLINICAL PSYCHOLOGY REVIEW	ENGLISH	REVIEW	RUMINATIVE RESPONSE STYLE; RUMINATION; DEVELOPMENT; RISK FACTORS; EMERGENCE; CONSOLIDATION	SELF-FOCUSED ATTENTION; STRESSFUL LIFE EVENTS; DEPRESSIVE SYMPTOMS; EMOTION REGULATION; COGNITIVE VULNERABILITY; GENDER-DIFFERENCE; ENVIRONMENTAL-INFLUENCES; CHILDHOOD MALTREATMENT; MEDIATING ROLE; INTERNALIZING SYMPTOMS	RUMINATION HAS BEEN CONCEPTUALIZED AS A STABLE, TRAIT-LEVEL RESPONSE STYLE INVOLVING REPETITIVE AND PASSIVE FOCUS ON THE SYMPTOMS OF DISTRESS AND THE POSSIBLE CAUSES AND CONSEQUENCES OF THOSE SYMPTOMS. THIS THEORETICAL REVIEW EXAMINES DEVELOPMENTAL RISK FACTORS OF RUMINATIVE RESPONSE STYLE, INCORPORATING A DEVELOPMENTAL PSYCHOPATHOLOGY PERSPECTIVE. A MODEL INTEGRATING THESE DEVELOPMENTAL FACTORS …	[SHAW, ZOEY A.; STARR, LISA R.] UNIV ROCHESTER, DEPT CLIN & SOCIAL SCI PSYCHOL, 491 MELIORA HALL,BOX 270266, ROCHESTER, NY 14627 USA.; [HILT, LORI M.] LAWRENCE UNIV, DEPT PSYCHOL, 711 E BOLDT WAY,SPC 24, APPLETON, WI 54911 USA.	SHAW, ZA (REPRINT AUTHOR), UNIV ROCHESTER, DEPT CLIN & SOCIAL SCI PSYCHOL, 491 MELIORA HALL,BOX 270266, ROCHESTER, NY 14627 USA.	ZOEY.SHAW@ROCHESTER.EDU	NA	NA	160	0	0	5	5	PERGAMON-ELSEVIER SCIENCE LTD	OXFORD	THE BOULEVARD, LANGFORD LANE, KIDLINGTON, OXFORD OX5 1GB, ENGLAND	0272-7358	1873-7811	CLIN PSYCHOL REV	CLIN. PSYCHOL. REV.	DEC	2019	74	NA	101780	10.1016/J.CPR.2019.101780	12	PSYCHOLOGY, CLINICAL	PSYCHOLOGY	JW9OV	ISI000503375800004	31739123	NA	2020-03-18		NA	NA	NA	NA	NA	NA	NA	NA
J	PALMWOOD EN;MCBRIDE CA	PALMWOOD, ERIN N.; MCBRIDE, CHRISTINE A.	CHALLENGE VS. THREAT: THE EFFECT OF APPRAISAL TYPE ON RESOURCE DEPLETION	CURRENT PSYCHOLOGY	ENGLISH	ARTICLE	STRESS AND COPING; COPING STRATEGIES; THREAT; CHALLENGE	SOCIAL SUPPORT; STRESS APPRAISALS; COPING STRATEGIES; COGNITIVE APPRAISAL; EMOTION REGULATION; GENDER-DIFFERENCES; ACHIEVEMENT GOALS; SELF-REGULATION; WORK; ADOLESCENTS	STRESS APPRAISALS INCLUDING CHALLENGE AND THREAT HAVE BEEN CONSISTENTLY STUDIED SINCE THE PUBLICATION OF LAZARUS AND FOLKMAN'S (1984) INFLUENTIAL STRESS MODEL, AS HAVE COGNITIVE AND EMOTIONAL RESOURCE DEPLETION. HOWEVER, NO STUDY TO DATE HAS EXAMINED THE EFFECT OF APPRAISAL TYPE ON RESOURCE DEPLETION - AN AREA WITH IMPLICATIONS FOR THE CONCEPTUALIZATION OF STRESS AND COPING IN RESEARCH AND CLINIC…	[PALMWOOD, ERIN N.] UNIV DELAWARE, DEPT PSYCHOL & BRAIN SCI, NEWARK, DE 19716 USA.; [MCBRIDE, CHRISTINE A.] UNIV MARY WASHINGTON, DEPT PSYCHOL SCI, FREDERICKSBURG, VA USA.	PALMWOOD, EN (REPRINT AUTHOR), UNIV DELAWARE, DEPT PSYCHOL & BRAIN SCI, NEWARK, DE 19716 USA.	EPALMWOOD@PSYCH.UDEL.EDU	NA	NA	75	1	1	4	4	SPRINGER	NEW YORK	233 SPRING ST, NEW YORK, NY 10013 USA	1046-1310	1936-4733	CURR PSYCHOL	CURR. PSYCHOL.	DEC	2019	38	6	NA	10.1007/S12144-017-9713-6	8	PSYCHOLOGY, MULTIDISCIPLINARY	PSYCHOLOGY	JW0AT	ISI000502722500014	NA	NA	2020-03-18		1522	1529	NA	NA	NA	NA	NA	NA
J	COSGROVE KT;KERR KL;AUPPERLE RL;RATLIFF EL;DEVILLE DC;SILK JS;BURROWS K;MOORE AJ;ANTONACCI C;MISAKI M;TAPERT SF;BODURKA J;SIMMONS WK;MORRIS AS	COSGROVE, KELLY T.; KERR, KARA L.; AUPPERLE, ROBIN L.; RATLIFF, ERIN L.; DEVILLE, DANIELLE C.; SILK, JENNIFER S.; BURROWS, KAIPING; MOORE, ANDREW J.; ANTONACCI, CHASE; MISAKI, MASAYA; TAPERT, SUSAN F.; BODURKA, JERZY; SIMMONS, W. KYLE; MORRIS, AMANDA SHEFFIELD	ALWAYS ON MY MIND: CROSS-BRAIN ASSOCIATIONS OF MENTAL HEALTH SYMPTOMS DURING SIMULTANEOUS PARENT-CHILD SCANNING	DEVELOPMENTAL COGNITIVE NEUROSCIENCE	ENGLISH	ARTICLE	FMRI; PARENT-CHILD INTERACTIONS; ERROR PROCESSING; ADOLESCENCE; ANXIETY; DEPRESSION	EMOTION REGULATION; FUNCTIONAL NEUROANATOMY; PREFRONTAL CORTEX; MATERNAL PRAISE; DEFAULT NETWORK; ANXIETY; DEPRESSION; ADOLESCENTS; CONNECTIVITY; DISORDERS	HOW PARENTS MANIFEST SYMPTOMS OF ANXIETY OR DEPRESSION MAY AFFECT HOW CHILDREN LEARN TO MODULATE THEIR OWN DISTRESS, THEREBY INFLUENCING THE CHILDREN'S RISK FOR DEVELOPING AN ANXIETY OR MOOD DISORDER. CONVERSELY, CHILDREN'S MENTAL HEALTH SYMPTOMS MAY IMPACT PARENTS' EXPERIENCES OF NEGATIVE EMOTIONS. THEREFORE, MENTAL HEALTH SYMPTOMS CAN HAVE BIDIRECTIONAL EFFECTS IN PARENT-CHILD RELATIONSHIPS, PA…	[COSGROVE, KELLY T.; AUPPERLE, ROBIN L.; DEVILLE, DANIELLE C.; BURROWS, KAIPING; MOORE, ANDREW J.; ANTONACCI, CHASE; MISAKI, MASAYA; BODURKA, JERZY; MORRIS, AMANDA SHEFFIELD] LAUREATE INST BRAIN RES, 6655 S YALE AVE, TULSA, OK 74136 USA.; [COSGROVE, KELLY T.; DEVILLE, DANIELLE C.] UNIV TULSA, DEPT PSYCHOL, 800 S TUCKER DR, TULSA, OK 74104 USA.; [COSGROVE, KELLY T.; KERR, KARA L.; RATLIFF, ERIN L.…	COSGROVE, KT (REPRINT AUTHOR), LAUREATE INST BRAIN RES, 6655 SOUTH YALE AVE, TULSA, OK 74136 USA.	KCOSGROVE@LAUREATEINSTITUTE.ORG	CENTERS OF BIOMEDICAL RESEARCH EXCELLENCE GRANT (NATIONAL INSTITUTES OF HEALTH)UNITED STATES DEPARTMENT OF HEALTH & HUMAN SERVICESNATIONAL INSTITUTES OF HEALTH (NIH) - USA [P20GM199097]; WILLIAM K. WARREN FOUNDATION; NATIONAL INSTITUTE OF MENTAL HEALTHUNITED STATES DEPARTMENT OF HEALTH & HUMAN SERVICESNATIONAL INSTITUTES OF HEALTH (NIH) - USANIH NATIONAL INSTITUTE OF MENTAL HEALTH (NIMH) [K23MH10…	THIS RESEARCH WAS SUPPORTED BY A CENTERS OF BIOMEDICAL RESEARCH EXCELLENCE GRANT (P20GM199097, PD: JENNIFER HAYS-GRUDO; FUNDED BY THE NATIONAL INSTITUTES OF HEALTH) AND THE WILLIAM K. WARREN FOUNDATION. THE FUNDING SOURCES WERE NOT INVOLVED IN STUDY DESIGN; IN THE COLLECTION, ANALYSIS, AND INTERPRETATION OF DATA; IN THE WRITING OF THE ARTICLE; OR IN THE DECISION TO SUBMIT THE ARTICLE FOR PUBLICAT…	78	1	1	2	2	ELSEVIER SCI LTD	OXFORD	THE BOULEVARD, LANGFORD LANE, KIDLINGTON, OXFORD OX5 1GB, OXON, ENGLAND	1878-9293	1878-9307	DEV COGN NEUROS-NETH	DEV. COGN. NEUROSCI.	DEC	2019	40	NA	100729	10.1016/J.DCN.2019.100729	9	PSYCHOLOGY, DEVELOPMENTAL; NEUROSCIENCES	PSYCHOLOGY; NEUROSCIENCES & NEUROLOGY	JU9OM	ISI000501997000002	31766006	DOAJ GOLD, GREEN PUBLISHED	2020-03-18		NA	NA	NA	SIMMONS, W. KYLE/0000-0002-0399-9003; COSGROVE, KELLY/0000-0002-5560-1183	TAPERT, SUSAN/AAE-8208-2020; SIMMONS, W. KYLE/V-6846-2019	NA	NA	NA
J	QUEVEDO K;LIU GM;TEOH JY;GHOSH S;ZEFFIRO T;AHRWEILER N;ZHANG N;WEDAN R;OH S;GUERCIO G;PARET C	QUEVEDO, KARINA; LIU, GUANMIN; TEOH, JIA YUAN; GHOSH, SATRAJIT; ZEFFIRO, THOMAS; AHRWEILER, NATASHA; ZHANG, NA; WEDAN, RILEY; OH, SEWON; GUERCIO, GUERSON; PARET, CHRISTIAN	NEUROFEEDBACK AND NEUROPLASTICITY OF VISUAL SELF-PROCESSING IN DEPRESSED AND HEALTHY ADOLESCENTS: A PRELIMINARY STUDY	DEVELOPMENTAL COGNITIVE NEUROSCIENCE	ENGLISH	ARTICLE	NEUROFEEDBACK; ADOLESCENCE; DEPRESSION; AMYGDALA; HIPPOCAMPUS; DORSAL ANTERIOR CINGULATE CORTEX; SELF-FACE RECOGNITION	REAL-TIME FMRI; FUNCTIONAL CONNECTIVITY; MAJOR DEPRESSION; PREFRONTAL CONNECTIVITY; AUTOBIOGRAPHICAL MEMORY; FACIAL EXPRESSIONS; SUICIDAL IDEATION; AMYGDALA; HIPPOCAMPUS; CHILDREN	ADOLESCENCE IS A NEUROPLASTIC PERIOD FOR SELF-PROCESSING AND EMOTION REGULATION TRANSFORMATIONS, THAT IF DERAILED, ARE LINKED TO PERSISTENT DEPRESSION. NEURAL MECHANISMS OF ADOLESCENT SELF-PROCESSING AND EMOTION REGULATION OUGHT TO BE TARGETED VIA NEW TREATMENTS, GIVEN MODERATE EFFECTIVENESS OF CURRENT INTERVENTIONS. THUS, WE IMPLEMENTED A NOVEL NEUROFEEDBACK PROTOCOL IN ADOLESCENTS TO TEST THE E…	[QUEVEDO, KARINA; TEOH, JIA YUAN; AHRWEILER, NATASHA; WEDAN, RILEY; OH, SEWON; GUERCIO, GUERSON] UM, DEPT PSYCHIAT, MINNEAPOLIS, MN USA.; [LIU, GUANMIN] UNIV WISCONSIN, CTR HLTH MINDS, MADISON, WI 53706 USA.; [ZEFFIRO, THOMAS] UNIV MARYLAND, DEPT RADIOL, COLLEGE PK, MD 20742 USA.; [GHOSH, SATRAJIT] HARVARD MED SCH, MIT, MCGOVERN INST BRAIN RES, DEPT OTOLARYNGOL, BOSTON, MA 02115 USA.; [ZHANG, NA]…	QUEVEDO, K (REPRINT AUTHOR), UM, DIV CHILD & ADOLESCENT PSYCHIAT, DEPT PSYCHIAT, 2450 RIVERSIDE AVE,F260, MINNEAPOLIS, MN 55454 USA.	QUEVE001@UMN.EDU	NATIONAL INSTITUTE OF MENTAL HEALTH (NIMH)UNITED STATES DEPARTMENT OF HEALTH & HUMAN SERVICESNATIONAL INSTITUTES OF HEALTH (NIH) - USANIH NATIONAL INSTITUTE OF MENTAL HEALTH (NIMH) [MH092601]; BRAIN & BEHAVIOR RESEARCH FOUNDATION (NARSAD YOUNG INVESTIGATOR AWARD); BRAIN & BEHAVIOR RESEARCH FOUNDATION (U OF M CLINICAL AND TRANSLATIONAL SCIENCE INSTITUTE); NATIONAL RESEARCH SERVICE AWARD (NRSA) IN …	FUNDING AWARDED TO KQ FROM THE NATIONAL INSTITUTE OF MENTAL HEALTH (NIMH; MH092601), BRAIN & BEHAVIOR RESEARCH FOUNDATION (NARSAD YOUNG INVESTIGATOR AWARD, AND THE U OF M CLINICAL AND TRANSLATIONAL SCIENCE INSTITUTE SUPPORTED DATA COLLECTION, ANALYSIS AND MANUSCRIPT PREPARATION. NZ'S WORK ON THIS PAPER WAS SUPPORTED BY A NATIONAL RESEARCH SERVICE AWARD (NRSA) IN PRIMARY PREVENTION BY NATIONAL INS…	88	0	0	2	2	ELSEVIER SCI LTD	OXFORD	THE BOULEVARD, LANGFORD LANE, KIDLINGTON, OXFORD OX5 1GB, OXON, ENGLAND	1878-9293	1878-9307	DEV COGN NEUROS-NETH	DEV. COGN. NEUROSCI.	DEC	2019	40	NA	100707	10.1016/J.DCN.2019.100707	15	PSYCHOLOGY, DEVELOPMENTAL; NEUROSCIENCES	PSYCHOLOGY; NEUROSCIENCES & NEUROLOGY	JU9OM	ISI000501997000019	31733523	DOAJ GOLD, GREEN PUBLISHED	2020-03-18		NA	NA	NA	PARET, CHRISTIAN/0000-0002-9225-7182; GHOSH, SATRAJIT/0000-0002-5312-6729; LIU, GUANMIN/0000-0002-6369-0809	PARET, CHRISTIAN/AAG-9056-2020	NA	NA	NA
J	WU RT;YANG JF;ZUCCONI W;LACADIE C;SWALLOW MS;SUN AH;EILBOTT J;MAYES LC;STEINBACHER DM;PELPHREY K;PERSING JA	WU, ROBIN T.; YANG, JENNY F.; ZUCCONI, WILLIAM; LACADIE, CHERYL; SWALLOW, MATTHEW S.; SUN, ALEXANDER H.; EILBOTT, JEFFREY; MAYES, LINDA C.; STEINBACHER, DEREK M.; PELPHREY, KEVIN; PERSING, JOHN A.	FRUSTRATION AND EMOTIONAL REGULATION IN NONSYNDROMIC CRANIOSYNOSTOSIS: A FUNCTIONAL MAGNETIC RESONANCE IMAGING STUDY	PLASTIC AND RECONSTRUCTIVE SURGERY	ENGLISH	ARTICLE; PROCEEDINGS PAPER	NA	TERM NEUROPSYCHOLOGICAL OUTCOMES; SINGLE-SUTURE CRANIOSYNOSTOSIS; SAGITTAL CRANIOSYNOSTOSIS; RESPONSE-INHIBITION; BRAIN; ACTIVATION; FMRI; DISORDER; SURGERY; STRESS	BACKGROUND: NONSYNDROMIC CRANIOSYNOSTOSIS MAY MANIFEST WITH COMPLEX BEHAVIORAL, ATTENTIONAL, AND EMOTIONAL SEQUELAE. THE AUTHORS CHARACTERIZED HIGHER LEVEL BRAIN CONNECTIVITY IN ADOLESCENT NONSYNDROMIC CRANIOSYNOSTOSIS PATIENTS IN RESPONSE TO EMOTIONAL FRUSTRATION. METHODS: SURGICALLY CORRECTED PATIENTS OLDER THAN 9 YEARS WITH NONSYNDROMIC CRANIOSYNOSTOSIS WERE AGE/SEX/HANDEDNESS MATCHED TO CONTR…	YALE SCH MED, MAGNET RESONANCE RES CTR, DEPT RADIOL, DEPT SURG,SECT PLAST SURG, NEW HAVEN, CT USA.; YALE SCH MED, YALE CHILD STUDY CTR, NEW HAVEN, CT USA.	PERSING, JA (REPRINT AUTHOR), YALE UNIV, SCH MED, SECT PLAST SURG, DEPT SURG, POB 8041, NEW HAVEN, CT 06520 USA.	JOHN.PERSING@YALE.EDU	NA	NA	36	0	0	1	1	LIPPINCOTT WILLIAMS & WILKINS	PHILADELPHIA	TWO COMMERCE SQ, 2001 MARKET ST, PHILADELPHIA, PA 19103 USA	0032-1052	1529-4242	PLAST RECONSTR SURG	PLAST. RECONSTR. SURG.	DEC	2019	144	6	NA	10.1097/PRS.0000000000005850	13	SURGERY	SURGERY	JU6LK	ISI000501785800043	31764655	NA	2020-03-18		1371	1383	NA	NA	NA	NA	NA	NA
J	ARCHAMBAULT K;VAUGON K;DEUMIE V;BRAULT M;PEREZ RM;PEYRIN J;VAILLANCOURT G;GAREL P	ARCHAMBAULT, KIM; VAUGON, KAROLE; DEUMIE, VALERIE; BRAULT, MYRIAM; PEREZ, ROCIO MACABENA; PEYRIN, JULIEN; VAILLANCOURT, GUYLAINE; GAREL, PATRICIA	MAP: A PERSONALIZED RECEPTIVE MUSIC THERAPY INTERVENTION TO IMPROVE THE AFFECTIVE WELL-BEING OF YOUTHS HOSPITALIZED IN A MENTAL HEALTH UNIT	JOURNAL OF MUSIC THERAPY	ENGLISH	ARTICLE	RECEPTIVE MUSIC THERAPY; EMOTION REGULATION; NEGATIVE AFFECT REDUCTION; PILOT EFFECTIVENESS EVALUATION; CHILD AND ADOLESCENT MENTAL HEALTH	ADOLESCENTS; CHILDREN; VALIDATION; STRESS; SCALE	THE MAP IS AN INNOVATIVE RECEPTIVE MUSIC THERAPY INTERVENTION DERIVED FROM PSYCHOMUSICAL RELAXATION METHODS THAT AIMS TO FOSTER THE WELL-BEING AND RECOVERY OF YOUTHS WITH MENTAL HEALTH PROBLEMS BY PROVIDING THEM WITH AN ADAPTIVE AND EFFECTIVE MUSIC-ASSISTED MEANS TO REGULATE THEIR MOOD STATES. IN THIS QUASI-EXPERIMENTAL PILOT STUDY, WE ASSESSED THE MOOD-ENHANCING POTENTIAL OF PARTICIPATION IN MAP…	[ARCHAMBAULT, KIM] UNIV MONTREAL, STE JUSTINE UNIV HOSP, SCH PSYCHOEDUC, RES CTR, MONTREAL, PQ, CANADA.; [VAUGON, KAROLE; DEUMIE, VALERIE] UNIV MONTREAL, MONTREAL, PQ, CANADA.; [BRAULT, MYRIAM; PEREZ, ROCIO MACABENA] UNIV MONTREAL, SCH PSYCHOEDUC, MONTREAL, PQ, CANADA.; [PEYRIN, JULIEN; GAREL, PATRICIA] STE JUSTINE UNIV HOSP CTR, MONTREAL, PQ, CANADA.; [VAILLANCOURT, GUYLAINE] CONCORDIA UNIV, MON…	ARCHAMBAULT, K (REPRINT AUTHOR), UNIV MONTREAL, SCH PSYCHOEDUC UNIV, 90 AVE VICENT DINDY, MONTREAL, PQ, CANADA.	NA	NA	NA	39	0	0	6	6	OXFORD UNIV PRESS INC	CARY	JOURNALS DEPT, 2001 EVANS RD, CARY, NC 27513 USA	0022-2917	2053-7395	J MUSIC THER	J. MUSIC THER.	WIN	2019	56	4	NA	10.1093/JMT/THZ013	22	MUSIC; REHABILITATION	MUSIC; REHABILITATION	JU5RG	ISI000501733200003	31742643	NA	2020-03-18		381	402	NA	NA	NA	NA	NA	NA
J	CHERRY KE;GERSTEIN ED;CICIOLLA L	CHERRY, KATHRYN E.; GERSTEIN, EMILY D.; CICIOLLA, LUCIA	PARENTING STRESS AND CHILDREN'S BEHAVIOR: TRANSACTIONAL MODELS DURING EARLY HEAD START	JOURNAL OF FAMILY PSYCHOLOGY	ENGLISH	ARTICLE	PARENTING STRESS; BEHAVIOR PROBLEMS; BIDIRECTIONAL; FAMILY CONFLICT; PARENT-CHILD RELATIONSHIPS	BIOBEHAVIORAL CATCH-UP; EMOTION REGULATION; TODDLERS; PSYCHOPATHOLOGY; PRESCHOOLERS; CHILDHOOD; CONFLICT; INFANTS; INCOME; INTERVENTION	PARENTING STRESS AND CHILDREN'S BEHAVIOR PROBLEMS HAVE FREQUENTLY BEEN LINKED. WITH BIDIRECTIONAL RELATIONS SPANNING FROM EARLY CHILDHOOD THROUGH ADOLESCENCE. HOWEVER, THIS ASSOCIATION HAS NOT BEEN WELL STUDIED IN INFANCY OR TODDLERHOOD, AND PROSPECTIVE MEDIATORS HAVE NOT BEEN THOROUGHLY EXPLORED. THIS PROSPECTIVE, LONGITUDINAL STUDY UTILIZED TWO TRANSACTIONAL MODELS TO EXAMINE BIDIRECTIONAL RELA…	[CHERRY, KATHRYN E.; GERSTEIN, EMILY D.] UNIV MISSOURI, DEPT PSYCHOL SCI, 325 STADLER HALL,1 UNIV BLVD, ST LOUIS, MO 63121 USA.; [CICIOLLA, LUCIA] OKLAHOMA STATE UNIV, DEPT PSYCHOL, STILLWATER, OK 74078 USA.	GERSTEIN, ED (REPRINT AUTHOR), UNIV MISSOURI, DEPT PSYCHOL SCI, 325 STADLER HALL,1 UNIV BLVD, ST LOUIS, MO 63121 USA.	GERSTEINE@UMSL.EDU	OFFICE OF PLANNING, RESEARCH, AND EVALUATION, ADMINISTRATION FOR CHILDREN AND FAMILIES, U.S. DEPARTMENT OF HEALTH AND HUMAN SERVICES; [HHSP23320072914YC]	THIS STUDY WAS FUNDED BY THE OFFICE OF PLANNING, RESEARCH, AND EVALUATION, ADMINISTRATION FOR CHILDREN AND FAMILIES, U.S. DEPARTMENT OF HEALTH AND HUMAN SERVICES, AND CONTRACT HHSP23320072914YC TO MATHEMATICA POLICY RESEARCH.	61	0	0	5	5	AMER PSYCHOLOGICAL ASSOC	WASHINGTON	750 FIRST ST NE, WASHINGTON, DC 20002-4242 USA	0893-3200	1939-1293	J FAM PSYCHOL	J. FAM. PSYCHOL.	DEC	2019	33	8	NA	10.1037/FAM0000574	11	PSYCHOLOGY, CLINICAL; FAMILY STUDIES	PSYCHOLOGY; FAMILY STUDIES	JQ2VP	ISI000498808800004	31343210	NA	2020-03-18		916	926	NA	NA	NA	NA	NA	NA
J	IBRAHIM K;EILBOTT JA;VENTOLA P;HE G;PELPHREY KA;MCCARTHY G;SUKHODOLSKY DG	IBRAHIM, KARIM; EILBOTT, JEFFREY A.; VENTOLA, PAMELA; HE, GEORGE; PELPHREY, KEVIN A.; MCCARTHY, GREGORY; SUKHODOLSKY, DENIS G.	REDUCED AMYGDALA-PREFRONTAL FUNCTIONAL CONNECTIVITY IN CHILDREN WITH AUTISM SPECTRUM DISORDER AND CO-OCCURRING DISRUPTIVE BEHAVIOR	BIOLOGICAL PSYCHIATRY-COGNITIVE NEUROSCIENCE AND NEUROIMAGING	ENGLISH	ARTICLE	AGGRESSION; AMYGDALA; AUTISM; EMOTION REGULATION; FUNCTIONAL CONNECTIVITY; VENTROLATERAL PREFRONTAL CORTEX	CALLOUS-UNEMOTIONAL TRAITS; EMOTION REGULATION; CONDUCT PROBLEMS; COGNITIVE REAPPRAISAL; PSYCHIATRIC-DISORDERS; NEURAL ABNORMALITIES; FEARFUL EXPRESSIONS; FACIAL AFFECT; ADOLESCENTS; METAANALYSIS	BACKGROUND: DISRUPTIVE BEHAVIORS ARE PREVALENT IN CHILDREN WITH AUTISM SPECTRUM DISORDER (ASD) AND OFTEN CAUSE SUBSTANTIAL IMPAIRMENTS. HOWEVER, THE UNDERLYING NEURAL MECHANISMS OF DISRUPTIVE BEHAVIORS REMAIN POORLY UNDERSTOOD IN ASD. IN CHILDREN WITHOUT ASD, DISRUPTIVE BEHAVIOR IS ASSOCIATED WITH AMYGDALA HYPERACTIVITY AND REDUCED CONNECTIVITY WITH THE VENTROLATERAL PREFRONTAL CORTEX (VLPFC). TH…	[IBRAHIM, KARIM; EILBOTT, JEFFREY A.; VENTOLA, PAMELA; SUKHODOLSKY, DENIS G.] YALE UNIV, CHILD STUDY CTR, SCH MED, 230 SOUTH FRONTAGE RD, NEW HAVEN, CT 06520 USA.; [HE, GEORGE; MCCARTHY, GREGORY] YALE UNIV, DEPT PSYCHOL, NEW HAVEN, CT 06520 USA.; [PELPHREY, KEVIN A.] UNIV VIRGINIA, SCH MED, DEPT NEUROL, CHARLOTTESVILLE, VA 22908 USA.	IBRAHIM, K; SUKHODOLSKY, DG (REPRINT AUTHOR), YALE UNIV, CHILD STUDY CTR, SCH MED, 230 SOUTH FRONTAGE RD, NEW HAVEN, CT 06520 USA.	KARIM.IBRAHIM@YALE.EDU; DENIS.SUKHODOLSKY@YALE.EDU	NATIONAL INSTITUTE OF MENTAL HEALTHUNITED STATES DEPARTMENT OF HEALTH & HUMAN SERVICESNATIONAL INSTITUTES OF HEALTH (NIH) - USANIH NATIONAL INSTITUTE OF MENTAL HEALTH (NIMH) [R01MH101514]; EUNICE KENNEDY SHRIVER NATIONAL INSTITUTE OF CHILD HEALTH AND HUMAN DEVELOPMENTUNITED STATES DEPARTMENT OF HEALTH & HUMAN SERVICESNATIONAL INSTITUTES OF HEALTH (NIH) - USANIH EUNICE KENNEDY SHRIVER NATIONAL INS…	THIS WORK WAS SUPPORTED BY THE NATIONAL INSTITUTE OF MENTAL HEALTH (GRANT NO. R01MH101514 [TO DGS AND KAP]) AND EUNICE KENNEDY SHRIVER NATIONAL INSTITUTE OF CHILD HEALTH AND HUMAN DEVELOPMENT (GRANT NO. R01HD083881 [TO DGS AND KAP]). KI IS A FELLOW OF THE TRANSLATIONAL DEVELOPMENTAL NEUROSCIENCE TRAINING PROGRAM (T32 MH18268) DIRECTED BY DR. MICHAEL CROWLEY.	75	2	2	7	8	ELSEVIER	AMSTERDAM	RADARWEG 29, 1043 NX AMSTERDAM, NETHERLANDS	2451-9022	2451-9030	BIOL PSYCHIAT-COGN N	BIOL. PSYCHIAT.-COGN. NEUROSCI. NEUROIMAG.	DEC	2019	4	12	NA	10.1016/J.BPSC.2019.01.009	11	NEUROSCIENCES	NEUROSCIENCES & NEUROLOGY	JT0RX	ISI000500707900005	30979647	NA	2020-03-18		1031	1041	NA	IBRAHIM, KARIM/0000-0002-8205-6723	NA	NA	NA	NA
J	XIAO YY;WANG YY;CHANG W;CHEN Y;YU Z;RISCH HA	XIAO, YUANYUAN; WANG, YEYING; CHANG, WEI; CHEN, YING; YU, ZHEN; RISCH, HARVEY A.	FACTORS ASSOCIATED WITH PSYCHOLOGICAL RESILIENCE IN LEFT-BEHIND CHILDREN IN SOUTHWEST CHINA	ASIAN JOURNAL OF PSYCHIATRY	ENGLISH	ARTICLE	PSYCHOLOGICAL RESILIENCE; ASSOCIATED FACTORS; LEFT-BEHIND CHILDREN	MENTAL-HEALTH; RURAL CHINA; MATERNAL EDUCATION; SOCIAL SUPPORT; DEPRESSION; FRIENDSHIP; ANXIETY; LONELINESS; ENGAGEMENT; ADJUSTMENT	PSYCHOLOGICAL RESILIENCE OF CHINESE LEFT-BEHIND CHILDREN (LBC) REMAINS UNDER-STUDIED. IN THIS CROSS-SECTIONAL SURVEY, WE INTENDED TO ANALYZE FACTORS ASSOCIATED WITH RESILIENCE IN A LARGE GROUP OF LBC. ONE-STAGE RANDOM CLUSTER SAMPLING WAS USED TO SELECT 2898 LBC AGED BETWEEN 10 AND 17 YEARS IN YUNNAN PROVINCE OF SOUTHWESTERN CHINA. FACE-TO-FACE INTERVIEW WAS USED TO COLLECT RELEVANT INFORMATION F…	[XIAO, YUANYUAN; WANG, YEYING; CHANG, WEI; CHEN, YING; YU, ZHEN] KUNMING MED UNIV, DEPT EPIDEMIOL & HLTH STAT, SCH PUBL HLTH, KUNMING, YUNNAN, PEOPLES R CHINA.; [XIAO, YUANYUAN; RISCH, HARVEY A.] YALE UNIV, DEPT CHRON DIS EPIDEMIOL, YALE SCH PUBL HLTH, NEW HAVEN, CT 06510 USA.	XIAO, YY; RISCH, HA (REPRINT AUTHOR), YALE UNIV, DEPT CHRON DIS EPIDEMIOL, YALE SCH PUBL HLTH, NEW HAVEN, CT 06510 USA.	33225647@QQ.COM; HARVEY.RISCH@YALE.EDU	YUNNAN APPLIED BASIC RESEARCH PROJECTS KUNMING MEDICAL UNIVERSITY UNION FOUNDATION [2018FE001(132)]; NATIONAL NATURAL SCIENCE FOUNDATION OF CHINANATIONAL NATURAL SCIENCE FOUNDATION OF CHINA [81703324]; CHINA SCHOLARSHIP COUNCILCHINA SCHOLARSHIP COUNCIL [201808535098]	THE STUDY IS SUPPORTED BY YUNNAN APPLIED BASIC RESEARCH PROJECTS KUNMING MEDICAL UNIVERSITY UNION FOUNDATION [NO. 2018FE001(132)], NATIONAL NATURAL SCIENCE FOUNDATION OF CHINA [NO.81703324], CHINA SCHOLARSHIP COUNCIL [NO.201808535098].	45	0	0	23	23	ELSEVIER	AMSTERDAM	RADARWEG 29, 1043 NX AMSTERDAM, NETHERLANDS	1876-2018	1876-2026	ASIAN J PSYCHIATR	ASIAN J. PSYCHIATR.	DEC	2019	46	NA	NA	10.1016/J.AJP.2019.09.014	5	PSYCHIATRY	PSYCHIATRY	JR5OL	ISI000499674100001	31568979	NA	2020-03-18		1	5	NA	NA	NA	NA	NA	NA
J	CHEN ST;BENNER A;WANG YJ	CHEN, SHANTING; BENNER, APRILE; WANG, YIJIE	DISCRIMINATION AND ADOLESCENTS' ACADEMIC AND SOCIOEMOTIONAL ADJUSTMENT: THE MODERATING ROLES OF FAMILY AND PEER CULTURAL SOCIALISATION	INTERNATIONAL JOURNAL OF PSYCHOLOGY	ENGLISH	ARTICLE; EARLY ACCESS	RACIAL DISCRIMINATION; FAMILY CULTURAL SOCIALISATION; PEER CULTURAL SOCIALISATION; ADOLESCENT ACADEMIC AND SOCIOEMOTIONAL ADJUSTMENT	ETHNIC-RACIAL SOCIALIZATION; PERCEIVED DISCRIMINATION; IDENTITY; GENDER; TRAJECTORIES; YOUTH	RACIAL DISCRIMINATION HAS DETRIMENTAL EFFECTS ON ETHNIC MINORITY ADOLESCENTS' DEVELOPMENT. GUIDED BY THE INTEGRATIVE MODEL OF MINORITY CHILDREN'S COMPETENCIES AND THE BIOECOLOGICAL MODEL, THE CURRENT STUDY EXAMINED HOW FAMILY AND PEER CULTURAL SOCIALIZATION INDEPENDENTLY AND CONJOINTLY BUFFERED THE DETRIMENTAL EFFECTS OF DISCRIMINATION ON ETHNIC MINORITY ADOLESCENTS' ACADEMIC AND SOCIO EMOTIONAL …	[CHEN, SHANTING; BENNER, APRILE] UNIV TEXAS AUSTIN, DEPT HUMAN DEV & FAMILY SCI, 108 EAST DEAN KEETON ST,STOP A2702, AUSTIN, TX 78712 USA.; [WANG, YIJIE] MICHIGAN STATE UNIV, DEPT HUMAN DEV & FAMILY SCI, E LANSING, MI 48824 USA.	CHEN, ST (REPRINT AUTHOR), UNIV TEXAS AUSTIN, DEPT HUMAN DEV & FAMILY SCI, 108 EAST DEAN KEETON ST,STOP A2702, AUSTIN, TX 78712 USA.	CHEN3640@UTEXAS.EDU	NATIONAL INSTITUTE OF CHILD HEALTH AND HUMAN DEVELOPMENT AND WILLIAM T. GRANT FOUNDATION	THE STUDY WAS SUPPORTED BY GRANT FROM THE NATIONAL INSTITUTE OF CHILD HEALTH AND HUMAN DEVELOPMENT AND WILLIAM T. GRANT FOUNDATION. THIS ARTICLE DOES NOT CONTAIN ANY STUDIES INVOLVING ANIMALS PERFORMED BY ANY OF THE AUTHORS. ALL PROCEDURES PERFORMED IN STUDIES INVOLVING HUMAN PARTICIPANTS WERE IN ACCORDANCE WITH THE ETHICAL STANDARDS OF THE INSTITUTIONAL AND/OR NATIONAL RESEARCH COMMITTEE AND WIT…	30	0	0	5	5	JOHN WILEY & SONS LTD	CHICHESTER	THE ATRIUM, SOUTHERN GATE, CHICHESTER PO19 8SQ, W SUSSEX, ENGLAND	0020-7594	1464-066X	INT J PSYCHOL	INT. J. PSYCHOL.	NA	NA	NA	NA	NA	10.1002/IJOP.12637	11	PSYCHOLOGY, MULTIDISCIPLINARY	PSYCHOLOGY	JS5BU	ISI000500321300001	31788794	NA	2020-03-18		NA	NA	DEC 2019	NA	NA	NA	NA	NA
J	RATCLIFFE B;WONG M;DOSSETOR D;HAYES S	RATCLIFFE, BELINDA; WONG, MICHELLE; DOSSETOR, DAVID; HAYES, SUSAN	IMPROVING EMOTIONAL COMPETENCE IN CHILDREN WITH AUTISM SPECTRUM DISORDER AND MILD INTELLECTUAL DISABILITY IN SCHOOLS: A PRELIMINARY TREATMENT VERSUS WAITLIST STUDY	BEHAVIOUR CHANGE	ENGLISH	ARTICLE	AUTISM; MILD INTELLECTUAL DISABILITY; EMOTIONAL COMPETENCE; MENTAL HEALTH; SOCIAL-EMOTIONAL GROUP INTERVENTION	SOCIAL-SKILLS INTERVENTIONS; PSYCHIATRIC-DISORDERS; AGED CHILDREN; YOUNG-PEOPLE; COMORBID SYMPTOMS; MENTAL-HEALTH; ADOLESCENTS; INDIVIDUALS; METAANALYSIS; ASSOCIATION	THIS PILOT STUDY EVALUATED THE EFFECTIVENESS OF DELIVERING A NEW COGNITIVE BEHAVIOURAL INTERVENTION PACKAGE 'EMOTION-BASED SOCIAL SKILLS TRAINING (EBSST) FOR CHILDREN WITH AUTISM SPECTRUM DISORDER (ASD) AND MILD INTELLECTUAL DISABILITY (ASD + MID)' IN SCHOOLS. FOURTEEN SCHOOL COUNSELLORS NOMINATED 75 CHILDREN (AGED 7-13 YEARS) WITH ASD + MID TO RECEIVE 16 SESSIONS OF EBSST IN GROUPS OF 3-8 CHILDR…	[RATCLIFFE, BELINDA] UNIV WESTERN SYDNEY, SCH SOCIAL SCI & PSYCHOL, SYDNEY, NSW, AUSTRALIA.; [WONG, MICHELLE; DOSSETOR, DAVID] CHILDRENS HOSP WESTMEAD, CHILD & ADOLESCENT MENTAL HLTH, SYDNEY, NSW, AUSTRALIA.; [DOSSETOR, DAVID; HAYES, SUSAN] UNIV SYDNEY, CENT CLIN SCH, SYDNEY, NSW, AUSTRALIA.	RATCLIFFE, B (REPRINT AUTHOR), WESTERN SYDNEY UNIV, SCH SOCIAL SCI & PSYCHOL, BANKSTOWN CAMPUS,LOCKED BAG 1797, PENRITH, NSW 2751, AUSTRALIA.	B.RATCLIFFE@WESTERNSYDNEY.EDU.AU	AUSTRALIAN POSTGRADUATE AWARD (APA) PHD SCHOLARSHIPAUSTRALIAN GOVERNMENT; CHILDREN'S HOSPITAL AT WESTMEAD; UNIVERSITY OF SYDNEYUNIVERSITY OF SYDNEY; NSW DEPARTMENT OF EDUCATION AND COMMUNITIES	THIS RESEARCH PROJECT WAS SUPPORTED BY AN AUSTRALIAN POSTGRADUATE AWARD (APA) PHD SCHOLARSHIP AND UNIVERSITY OF SYDNEY MERIT AWARD TO DR BELINDA RATCLIFFE. THE RESEARCHERS WOULD LIKE TO GRATEFULLY ACKNOWLEDGE AND THANK THE CHILDREN'S HOSPITAL AT WESTMEAD AND THE UNIVERSITY OF SYDNEY FOR THEIR SUPPORT OF THIS PROJECT. THE RESEARCHERS WOULD ALSO LIKE TO ACKNOWLEDGE AND THANK THE NSW DEPARTMENT OF E…	69	0	0	6	6	CAMBRIDGE UNIV PRESS	NEW YORK	32 AVENUE OF THE AMERICAS, NEW YORK, NY 10013-2473 USA	0813-4839	2049-7768	BEHAV CHANGE	BEHAV. CHANGE	DEC	2019	36	4	PII S0813483919000135	10.1017/BEC.2019.13	17	PSYCHOLOGY, CLINICAL	PSYCHOLOGY	JQ7AB	ISI000499092500003	NA	NA	2020-03-18		216	232	NA	NA	NA	NA	NA	NA
J	KIZILAY DO;SAPMAZ SY;SEN S;OZKAN Y;OZYURT BC;ERSOY B	KIZILAY, DENIZ OZALP; SAPMAZ, SERMIN YALIN; SEN, SEMRA; OZKAN, YEKTA; OZYURT, BEYHAN CENGIZ; ERSOY, BETUL	MENTAL HEALTH OF BOTH CHILD AND PARENTS PLAYS A LARGER ROLE IN THE HEALTH-RELATED QUALITY OF LIFE OF OBESE AND OVERWEIGHT CHILDREN	JOURNAL OF PEDIATRIC ENDOCRINOLOGY & METABOLISM	ENGLISH	ARTICLE	MENTAL HEALTH; OBESE AND OVERWEIGHT CHILDREN; PARENTS; QUALITY OF LIFE	SIZING ME; ADOLESCENTS; DEPRESSION; RELIABILITY; VALIDATION; DISORDERS; INVENTORY; VALIDITY; YOUTH	AIMS: A DECREASE IN HEALTH-RELATED QUALITY OF LIFE (HRQOL) MEASURES AMONG OBESE (OB) AND OVERWEIGHT (OW) CHILDREN HAS BEEN SHOWN IN SEVERAL STUDIES, BUT KNOWLEDGE ABOUT THE VARIABLES AFFECTING HRQOL IMPAIRMENTS IS MISSING. THE AIM OF THIS STUDY WAS TO EVALUATE THE RELATIONSHIP BETWEEN HRQOL AND SOCIODEMOGRAPHIC CHARACTERISTICS, ANTHROPOMETRIC MEASUREMENTS, METABOLIC PARAMETERS, MENTAL SYMPTOMS AN…	[KIZILAY, DENIZ OZALP] CIGLI STATE TRAINING HOSP, DEPT PEDIAT, DIV PEDIAT ENDOCRINOL, TR-35620 IZMIR, TURKEY.; [SAPMAZ, SERMIN YALIN; OZKAN, YEKTA] CELAL BAYAR UNIV, SCH MED, DEPT CHILD PSYCHIAT, MANISA, TURKEY.; [SEN, SEMRA] CELAL BAYAR UNIV, SCH MED, DEPT PEDIAT, MANISA, TURKEY.; [OZYURT, BEYHAN CENGIZ] CELAL BAYAR UNIV, SCH MED, DEPT PUBL HLTH, MANISA, TURKEY.; [ERSOY, BETUL] CELAL BAYAR UNIV,…	KIZILAY, DO (REPRINT AUTHOR), CIGLI STATE TRAINING HOSP, DEPT PEDIAT, DIV PEDIAT ENDOCRINOL, TR-35620 IZMIR, TURKEY.	DRDENIZKIZILAY@GMAIL.COM	NA	NA	59	0	0	4	4	WALTER DE GRUYTER GMBH	BERLIN	GENTHINER STRASSE 13, D-10785 BERLIN, GERMANY	0334-018X	2191-0251	J PEDIATR ENDOCR MET	J. PEDIATR. ENDOCRINOL. METAB.	DEC	2019	32	12	NA	10.1515/JPEM-2019-0401	9	ENDOCRINOLOGY & METABOLISM; PEDIATRICS	ENDOCRINOLOGY & METABOLISM; PEDIATRICS	JR5YM	ISI000499700200007	31714889	NA	2020-03-18		1359	1367	NA	NA	NA	NA	NA	NA
J	CAI CF;ZHANG X;SHENG QQ;DING L	CAI, CHUNFENG; ZHANG, XI; SHENG, QINGQING; DING, LINA	AFFILIATE STIGMA AND PSYCHOSOCIAL ADAPTION AMONG ADOLESCENTS WHO HAVE A PARENT WITH SERIOUS MENTAL ILLNESS MEDIATION ROLE OF FAMILY COHESION	JOURNAL OF PSYCHOSOCIAL NURSING AND MENTAL HEALTH SERVICES	ENGLISH	ARTICLE	NA	EMOTIONAL-PROBLEMS; ILL PARENTS; PEOPLE; SUPPORT; SCHIZOPHRENIA; CHILDREN; ENVIRONMENT; CAREGIVERS; INTERVENTIONS; PREVENTION	THE CURRENT CROSS-SECTIONAL STUDY EXAMINED THE RELATIONSHIP BETWEEN AFFILIATE STIGMA AND EXTERNALIZING AND INTERNALIZING PROBLEMS BY INVESTIGATING THE ROLE OF FAMILY COHESION AMONG ADOLESCENTS HAVING A PARENT WITH SERIOUS MENTAL ILLNESS (SMI). ONE HUNDRED SIXTY-FOUR ADOLESCENTS WERE RECRUITED FROM TWO COMMUNITY MENTAL HEALTH CENTERS. FAMILY COHESION, AFFILIATE STIGMA, AND ADOLESCENT INTERNALIZING…	[CAI, CHUNFENG; ZHANG, XI; SHENG, QINGQING; DING, LINA] WUHAN UNIV, SCH HLTH SCI, DONGHU RD, WUHAN 430072, HUBEI, PEOPLES R CHINA.	CAI, CF (REPRINT AUTHOR), WUHAN UNIV, SCH HLTH SCI, DONGHU RD, WUHAN 430072, HUBEI, PEOPLES R CHINA.	1660433132@QQ.COM	HUBEI (CHINA) PROVINCE HEALTH AND FAMILY PLANNING SCIENTIFIC RESEARCH PROJECT [WJ2017M0006]	THE AUTHORS HAVE DISCLOSED NO POTENTIAL CONFLICTS OF INTEREST, FINANCIAL OR OTHERWISE. THE STUDY WAS FUNDED BY THE HUBEI (CHINA) PROVINCE HEALTH AND FAMILY PLANNING SCIENTIFIC RESEARCH PROJECT (WJ2017M0006).	48	0	0	5	5	SLACK INC	THOROFARE	6900 GROVE RD, THOROFARE, NJ 08086 USA	0279-3695	1938-2413	J PSYCHOSOC NURS MEN	J. PSYCHOSOC. NURS. MENT. HEALTH SERV.	DEC	2019	57	12	NA	10.3928/02793695-20190920-02	9	NURSING	NURSING	JQ8KW	ISI000499188400006	31566703	NA	2020-03-18		39	47	NA	NA	NA	NA	NA	NA
J	SOMERVILLE MP;WHITEBREAD D	SOMERVILLE, MATTHEW P.; WHITEBREAD, DAVID	EMOTION REGULATION AND WELL-BEING IN PRIMARY CLASSROOMS SITUATED IN LOW-SOCIOECONOMIC COMMUNITIES	BRITISH JOURNAL OF EDUCATIONAL PSYCHOLOGY	ENGLISH	ARTICLE	CHILD WELL-BEING; CHILDREN FROM DISADVANTAGED BACKGROUNDS; EMOTION; EMOTION REGULATION; PRIMARY CLASSROOMS; SELF-REGULATION; VIDEO OBSERVATIONS	SELF-REGULATION; COPING STRATEGIES; EFFORTFUL CONTROL; CHILDREN; METAANALYSIS; ADOLESCENTS; ACHIEVEMENT; ADJUSTMENT; ATTENTION; EXPOSURE	BACKGROUND ALTHOUGH EMOTION IS CENTRAL TO MOST MODELS OF CHILDREN'S WELL-BEING, FEW STUDIES HAVE LOOKED AT HOW WELL-BEING IS RELATED TO THE WAYS IN WHICH CHILDREN REGULATE THEIR EMOTIONS. AIMS THE AIM OF THIS STUDY WAS TO EXAMINE THE ASSOCIATIONS AMONG CHILDREN'S EMOTION REGULATION STRATEGY CHOICE AND THEIR EMOTIONAL EXPRESSION, BEHAVIOUR, AND WELL-BEING. THE STUDY ALSO INVESTIGATED WHETHER CONTE…	[SOMERVILLE, MATTHEW P.] UCL INST EDUC, LONDON, ENGLAND.; [SOMERVILLE, MATTHEW P.; WHITEBREAD, DAVID] UNIV CAMBRIDGE, CAMBRIDGE, ENGLAND.	SOMERVILLE, MP (REPRINT AUTHOR), UCL INST EDUC, PSYCHOL & HUMAN DEV, 24-26 WOBURN SQ, LONDON WC1H 0AA, ENGLAND.	M.SOMERVILLE@UCL.AC.UK	NA	NA	53	0	0	8	9	WILEY	HOBOKEN	111 RIVER ST, HOBOKEN 07030-5774, NJ USA	0007-0998	2044-8279	BRIT J EDUC PSYCHOL	BR. J. EDUC. PSYCHOL.	DEC	2019	89	4	NA	10.1111/BJEP.12222	20	PSYCHOLOGY, EDUCATIONAL	PSYCHOLOGY	JP6BT	ISI000498348400001	29655206	NA	2020-03-18		565	584	NA	SOMERVILLE, MATTHEW/0000-0002-3460-4369	NA	NA	NA	NA
J	NG-KNIGHT T;SHELTON KH;RIGLIN L;FREDERICKSON N;MCMANUS IC;RICE F	NG-KNIGHT, TERRY; SHELTON, KATHERINE H.; RIGLIN, LUCY; FREDERICKSON, NORAH; MCMANUS, I. C.; RICE, FRANCES	'BEST FRIENDS FOREVER'? FRIENDSHIP STABILITY ACROSS SCHOOL TRANSITION AND ASSOCIATIONS WITH MENTAL HEALTH AND EDUCATIONAL ATTAINMENT	BRITISH JOURNAL OF EDUCATIONAL PSYCHOLOGY	ENGLISH	ARTICLE	FRIENDSHIPS; SCHOOL TRANSITION; MENTAL HEALTH; ACADEMIC ATTAINMENT; CONDUCT PROBLEMS	MAJOR DEPRESSION; SECONDARY-SCHOOL; SOCIAL SUPPORT; LIFE EVENTS; PSYCHOMETRIC PROPERTIES; MIDDLE CHILDHOOD; 1ST ONSET; DIFFICULTIES; ADOLESCENCE; QUALITY	BACKGROUND FRIENDSHIPS HAVE BEEN LINKED TO MENTAL HEALTH AND SCHOOL ATTAINMENT IN CHILDREN. THE EFFECTS OF FRIENDLESSNESS AND FRIENDSHIP QUALITY HAVE BEEN WELL RESEARCHED, BUT LESS IS KNOWN ABOUT THE ROLE OF FRIENDSHIP STABILITY (I.E., MAINTAINING THE SAME FRIEND OVER TIME), AN ASPECT OF FRIENDSHIP WHICH IS OFTEN INTERRUPTED BY THE TRANSITION BETWEEN PHASES OF SCHOOLING. MANY CHILDREN REPORT CONC…	[NG-KNIGHT, TERRY; RIGLIN, LUCY; FREDERICKSON, NORAH; MCMANUS, I. C.; RICE, FRANCES] UCL, DEPT CLIN EDUC & HLTH PSYCHOL, LONDON, ENGLAND.; [NG-KNIGHT, TERRY] UNIV SURREY, SCH PSYCHOL, GUILDFORD GU2 7XH, SURREY, ENGLAND.; [SHELTON, KATHERINE H.] CARDIFF UNIV, SCH PSYCHOL, CARDIFF, S GLAM, WALES.; [RIGLIN, LUCY; RICE, FRANCES] CARDIFF UNIV, INST PSYCHOL MED & CLIN NEUROSCI, CARDIFF, S GLAM, WALES.	NG-KNIGHT, T (REPRINT AUTHOR), UNIV SURREY, SCH PSYCHOL, GUILDFORD GU2 7XH, SURREY, ENGLAND.	T.NG-KNIGHT@SURREY.AC.UK	NUFFIELD FOUNDATION [EDU/40065]	WE THANK THE PUPILS, PARENTS AND SCHOOLS WHO PARTICIPATED IN THE SCHOOL TRANSITION AND ADJUSTMENT RESEARCH STUDY (WWW.UCL.AC.UK/STARS).THIS PROJECT WAS FUNDED BY THE NUFFIELD FOUNDATION (EDU/40065), BUT THE VIEWS EXPRESSED ARE THOSE OF THE AUTHORS AND NOT NECESSARILY THOSE OF THE NUFFIELD FOUNDATION (WWW.NUFFIELDFOUNDATION.ORG).	61	0	0	5	5	WILEY	HOBOKEN	111 RIVER ST, HOBOKEN 07030-5774, NJ USA	0007-0998	2044-8279	BRIT J EDUC PSYCHOL	BR. J. EDUC. PSYCHOL.	DEC	2019	89	4	NA	10.1111/BJEP.12246	15	PSYCHOLOGY, EDUCATIONAL	PSYCHOLOGY	JP6BT	ISI000498348400002	30259513	GREEN ACCEPTED	2020-03-18		585	599	NA	SHELTON, KATHERINE HELEN/0000-0002-1311-5291; RIGLIN, LUCY/0000-0002-5124-5230; RICE, FRANCES/0000-0002-9484-1729	NA	NA	NA	NA
J	TU KM;LI XM;COHEN JR	TU, KELLY M.; LI, XIAOMEI; COHEN, JOSEPH R.	THE "HEART" OF DEPRESSION DURING EARLY ADOLESCENCE	DEVELOPMENTAL PSYCHOBIOLOGY	ENGLISH	ARTICLE	DEPRESSIVE SYMPTOMS; EARLY ADOLESCENCE; EMOTION REGULATION; INTERNALIZING SYMPTOMS; PARASYMPATHETIC NERVOUS SYSTEM; RESPIRATORY SINUS ARRHYTHMIA	RESPIRATORY SINUS ARRHYTHMIA; CARDIAC VAGAL CONTROL; EMOTION REGULATION; RATE-VARIABILITY; INTERNALIZING SYMPTOMS; YOUNG ADOLESCENTS; MARITAL CONFLICT; CONDUCT PROBLEMS; MENTAL-HEALTH; CHILDREN	THIS STUDY EXAMINED THE CONCURRENT ASSOCIATIONS LINKING YOUTHS' PARASYMPATHETIC NERVOUS SYSTEM ACTIVITY, SPECIFICALLY BASELINE RESPIRATORY SINUS ARRHYTHMIA (RSA) AND RESPIRATORY SINUS ARRHYTHMIA REACTIVITY (RSAR; VAGAL WITHDRAWAL), WITH YOUTH DEPRESSION RISK IN A COMMUNITY SAMPLE OF YOUNG ADOLESCENTS. YOUTH GENDER WAS EXAMINED AS A MODERATOR OF ASSOCIATIONS. PARTICIPANTS INCLUDED 100 YOUTH (53% B…	[TU, KELLY M.; LI, XIAOMEI] UNIV ILLINOIS, DEPT HUMAN DEV & FAMILY STUDIES, URBANA, IL 61801 USA.; [COHEN, JOSEPH R.] UNIV ILLINOIS, DEPT PSYCHOL, URBANA, IL USA.	TU, KM (REPRINT AUTHOR), UNIV ILLINOIS, DEPT HUMAN DEV & FAMILY STUDIES, URBANA, IL 61801 USA.	KTFRANTZ@ILLINOIS.EDU	USDA NATIONAL INSTITUTE OF FOOD AND AGRICULTURE, HATCH PROJECT [ILLU-793-344]	THIS RESEARCH WAS SUPPORTED BY THE USDA NATIONAL INSTITUTE OF FOOD AND AGRICULTURE, HATCH PROJECT (ILLU-793-344) AWARDED TO KELLY M. TU.	72	0	0	3	3	WILEY	HOBOKEN	111 RIVER ST, HOBOKEN 07030-5774, NJ USA	0012-1630	1098-2302	DEV PSYCHOBIOL	DEV. PSYCHOBIOL.	DEC	2019	61	8	NA	10.1002/DEV.21862	12	DEVELOPMENTAL BIOLOGY; PSYCHOLOGY	DEVELOPMENTAL BIOLOGY; PSYCHOLOGY	JO8KY	ISI000497825200006	31079424	NA	2020-03-18		1168	1179	NA	NA	NA	NA	NA	NA
J	SCOTT BG;ALFANO CA;RUSSELL JD;WEEMS CF	SCOTT, BRANDON G.; ALFANO, CANDICE A.; RUSSELL, JUSTIN D.; WEEMS, CARL F.	HEART RATE VARIABILITY AND ANXIOUS AROUSAL: UNIQUE RELATIONS WITH SLEEP-RELATED PROBLEMS IN STRESS-EXPOSED ADOLESCENTS	DEVELOPMENTAL PSYCHOBIOLOGY	ENGLISH	ARTICLE	ADOLESCENT; ANXIETY; EMOTION REGULATION; HEART RATE VARIABILITY; SLEEP-RELATED PROBLEMS	MANIFEST ANXIETY SCALE; POSTTRAUMATIC STRESS; CHILDRENS SLEEP; PSYCHOMETRIC PROPERTIES; LONGITUDINAL RELATIONS; DEPRESSIVE SYMPTOMS; EMOTION REGULATION; VAGAL REGULATION; RELIABILITY; CHILDHOOD	SLEEP-RELATED PROBLEMS (SRPS) AMONG ADOLESCENTS ARE A GROWING CONCERN. THEORY AND RESEARCH SUGGEST THAT EMOTIONAL AROUSAL MAY HAVE CYCLICAL RELATION WITH SRPS, BUT WHETHER EMOTIONAL DYSREGULATION PLAYS A ROLE IS NOT CLEAR. WE INVESTIGATED ASSOCIATIONS BETWEEN TWO PHYSIOLOGICAL INDICES OF EMOTION REGULATION (VIDEO BASELINE HEART RATE VARIABILITY AND CHANGE IN HEART RATE VARIABILITY TO A STRESSOR) …	[SCOTT, BRANDON G.] MONTANA STATE UNIV, DEPT PSYCHOL, BOZEMAN, MT 59717 USA.; [ALFANO, CANDICE A.] UNIV HOUSTON, HOUSTON, TX USA.; [RUSSELL, JUSTIN D.] UNIV WISCONSIN, DEPT PSYCHIAT, MADISON, WI 53706 USA.; [WEEMS, CARL F.] IOWA STATE UNIV, AMES, IA USA.	SCOTT, BG (REPRINT AUTHOR), MONTANA STATE UNIV, DEPT PSYCHOL, BOZEMAN, MT 59717 USA.	BRANDON.SCOTT2@MONTANA.EDU	NA	NA	63	0	0	2	2	WILEY	HOBOKEN	111 RIVER ST, HOBOKEN 07030-5774, NJ USA	0012-1630	1098-2302	DEV PSYCHOBIOL	DEV. PSYCHOBIOL.	DEC	2019	61	8	NA	10.1002/DEV.21883	11	DEVELOPMENTAL BIOLOGY; PSYCHOLOGY	DEVELOPMENTAL BIOLOGY; PSYCHOLOGY	JO8KY	ISI000497825200007	31219176	NA	2020-03-18		1180	1190	NA	NA	NA	NA	NA	NA
J	FOX AR;ALDRICH JT;AHLES JJ;MEZULIS AH	FOX, ANDREW R.; ALDRICH, JACLYN T.; AHLES, JOSHUA J.; MEZULIS, AMY H.	STRESS AND PARENTING PREDICT CHANGES IN ADOLESCENT RESPIRATORY SINUS ARRHYTHMIA	DEVELOPMENTAL PSYCHOBIOLOGY	ENGLISH	ARTICLE	EMOTION REGULATION; EMOTION SOCIALIZATION; PARENTING; RESPIRATORY SINUS ARRHYTHMIA; STRESSFUL LIFE EXPERIENCES	CHILDRENS NEGATIVE EMOTIONS; ATTENTION-DEFICIT/HYPERACTIVITY DISORDER; HEART-RATE-VARIABILITY; DEVELOPMENTAL PSYCHOPATHOLOGY; VAGAL TONE; PHYSIOLOGICAL REACTIVITY; INTERPARENTAL CONFLICT; INTERNALIZING SYMPTOMS; DEPRESSIVE SYMPTOMS; MODERATING ROLE	ADOLESCENCE IS A CRITICAL PERIOD FOR THE DEVELOPMENT OF PHYSIOLOGICAL EMOTION REGULATORY SYSTEMS. WHILE STRESSFUL LIFE EXPERIENCES ARE KNOWN TO INHIBIT ADAPTIVE REGULATION, LESS IS KNOWN ABOUT HOW PARENTAL SOCIALIZATION OF EMOTION REGULATION MAY AFFECT THIS RELATION. WE EXAMINED THE EFFECT OF STRESSFUL LIFE EXPERIENCES ON CHANGES IN THE RESTING RESPIRATORY SINUS ARRHYTHMIA (RSA) LEVELS OF 107 (M-…	[FOX, ANDREW R.; ALDRICH, JACLYN T.; AHLES, JOSHUA J.; MEZULIS, AMY H.] SEATTLE PACIFIC UNIV, DEPT CLIN PSYCHOL, SEATTLE, WA 98119 USA.	FOX, AR (REPRINT AUTHOR), SEATTLE PACIFIC UNIV, DEPT CLIN PSYCHOL, SEATTLE, WA 98119 USA.	FOXA5@SPU.EDU	NATIONAL INSTITUTE OF MENTAL HEALTHUNITED STATES DEPARTMENT OF HEALTH & HUMAN SERVICESNATIONAL INSTITUTES OF HEALTH (NIH) - USANIH NATIONAL INSTITUTE OF MENTAL HEALTH (NIMH) [R15MH098294-01A1]	THIS RESEARCH WAS SUPPORTED BY A GRANT FROM THE NATIONAL INSTITUTE OF MENTAL HEALTH, R15MH098294-01A1.	91	0	0	4	5	WILEY	HOBOKEN	111 RIVER ST, HOBOKEN 07030-5774, NJ USA	0012-1630	1098-2302	DEV PSYCHOBIOL	DEV. PSYCHOBIOL.	DEC	2019	61	8	NA	10.1002/DEV.21863	11	DEVELOPMENTAL BIOLOGY; PSYCHOLOGY	DEVELOPMENTAL BIOLOGY; PSYCHOLOGY	JO8KY	ISI000497825200010	31077349	NA	2020-03-18		1214	1224	NA	FOX, ANDREW/0000-0003-0771-7963	NA	NA	NA	NA
J	MILLER-SLOUGH R;DUNSMORE JC	MILLER-SLOUGH, RACHEL; DUNSMORE, JULIE C.	LONGITUDINAL PATTERNS IN PARENT AND FRIEND EMOTION SOCIALIZATION: ASSOCIATIONS WITH ADOLESCENT EMOTION REGULATION	JOURNAL OF RESEARCH ON ADOLESCENCE	ENGLISH	ARTICLE	NA	NEGATIVE EMOTIONS; MIDDLE CHILDHOOD; CO-RUMINATION; RESPONSES; LINKS; ANGER; PATHWAYS; CHILDREN; SADNESS; CONTEXT	ADOLESCENTS LEARN ABOUT EMOTIONS THROUGH INTERACTING WITH PARENTS AND FRIENDS, THOUGH THERE IS LIMITED LONGITUDINAL RESEARCH ON THIS TOPIC. THIS STUDY EXAMINED LONGITUDINAL PATTERNS IN PARENT AND FRIEND EMOTION SOCIALIZATION AND ADOLESCENT EMOTION REGULATION. EIGHTY-SEVEN ADOLESCENTS REPORTED ON PARENT AND FRIEND EMOTION SOCIALIZATION. PARENTS REPORTED ON ADOLESCENT EMOTION REGULATION. PARENTS' R…	[MILLER-SLOUGH, RACHEL; DUNSMORE, JULIE C.] VIRGINIA TECH, BLACKSBURG, VA USA.	MILLER-SLOUGH, R (REPRINT AUTHOR), VIRGINIA TECH, PSYCHOL DEPT, 109 WILLIAMS HALL, BLACKSBURG, VA 24060 USA.	RLM527@VT.EDU	NA	NA	39	0	0	5	5	WILEY	HOBOKEN	111 RIVER ST, HOBOKEN 07030-5774, NJ USA	1050-8392	1532-7795	J RES ADOLESCENCE	J. RES. ADOLESC.	DEC	2019	29	4	NA	10.1111/JORA.12434	14	FAMILY STUDIES; PSYCHOLOGY, DEVELOPMENTAL	FAMILY STUDIES; PSYCHOLOGY	JP9EP	ISI000498560500012	30058751	NA	2020-03-18		953	966	NA	NA	NA	NA	NA	NA
J	VAN BOMMEL DMH;VAN DER GIESSEN D;VAN DER GRAAFF J;MEEUS WHJ;BRANJE SJT	VAN BOMMEL, DEBBIE M. H.; VAN DER GIESSEN, DANIELLE; VAN DER GRAAFF, JOLIEN; MEEUS, WIM H. J.; BRANJE, SUSAN J. T.	MOTHER-ADOLESCENT CONFLICT INTERACTION SEQUENCES: THE ROLE OF MATERNAL INTERNALIZING PROBLEMS	JOURNAL OF RESEARCH ON ADOLESCENCE	ENGLISH	ARTICLE	NA	PROBLEM-SOLVING INTERACTIONS; DYNAMIC-SYSTEMS; SEQUENTIAL-ANALYSIS; SOCIAL-INTERACTION; EMOTION REGULATION; CHILD INTERACTIONS; NEGATIVE AFFECT; FLEXIBILITY; TRANSMISSION; DYADS	ADAPTIVE MOTHER-ADOLESCENT CONFLICT INTERACTIONS ARE CHARACTERIZED BY THE ABILITY TO MOVE FROM NEGATIVE TO POSITIVE EMOTIONS. THE CURRENT MICRO-OBSERVATIONAL STUDY INVESTIGATED HOW MOTHERS AND ADOLESCENTS MAKE TRANSITIONS BETWEEN POSITIVE, NEUTRAL AND NEGATIVE EMOTIONS AND WHETHER THESE TRANSITIONS DEPEND ON MATERNAL INTERNALIZING PROBLEMS. WE USED THREE ANNUAL WAVES OF CONFLICT INTERACTION OBSER…	[VAN BOMMEL, DEBBIE M. H.; VAN DER GRAAFF, JOLIEN; MEEUS, WIM H. J.; BRANJE, SUSAN J. T.] UNIV UTRECHT, UTRECHT, NETHERLANDS.; [VAN DER GIESSEN, DANIELLE] UNIV AMSTERDAM, AMSTERDAM, NETHERLANDS.; [MEEUS, WIM H. J.] TILBURG UNIV, TILBURG, NETHERLANDS.	BRANJE, SJT (REPRINT AUTHOR), UNIV UTRECHT, RES CTR ADOLESCENT DEV, POSTBUS 80140, NL-3508 TC UTRECHT, NETHERLANDS.	S.BRANJE@UU.NL	NETHERLANDS ORGANISATION FOR SCIENTIFIC RESEARCHNETHERLANDS ORGANIZATION FOR SCIENTIFIC RESEARCH (NWO) [GB-MAGW 480-03-005, GB-MAGW 480-08-006, 024.001.003]; STICHTING ACHMEA SLACHTOFFER EN SAMENLEVING (SASS); NETHERLANDS ORGANISATION FOR SCIENTIFIC RESEARCHNETHERLANDS ORGANIZATION FOR SCIENTIFIC RESEARCH (NWO); FREE UNIVERSITY OF AMSTERDAM; UTRECHT UNIVERSITY	DATA OF THE RADAR STUDY WERE USED. RADAR HAS BEEN FINANCIALLY SUPPORTED BY MAIN GRANTS FROM THE NETHERLANDS ORGANISATION FOR SCIENTIFIC RESEARCH (GB-MAGW 480-03-005, GB-MAGW 480-08-006), THE NETHERLANDS ORGANISATION FOR SCIENTIFIC RESEARCH TO THE CONSORTIUM INDIVIDUAL DEVELOPMENT (CID; 024.001.003), AND STICHTING ACHMEA SLACHTOFFER EN SAMENLEVING (SASS), AND VARIOUS OTHER GRANTS FROM THE NETHERLA…	67	1	1	1	1	WILEY	HOBOKEN	111 RIVER ST, HOBOKEN 07030-5774, NJ USA	1050-8392	1532-7795	J RES ADOLESCENCE	J. RES. ADOLESC.	DEC	2019	29	4	NA	10.1111/JORA.12441	18	FAMILY STUDIES; PSYCHOLOGY, DEVELOPMENTAL	FAMILY STUDIES; PSYCHOLOGY	JP9EP	ISI000498560500015	30063277	GREEN PUBLISHED	2020-03-18		1001	1018	NA	NA	NA	NA	NA	NA
J	JIRSARAIE RJ;KACZKURKIN AN;RUSH S;PIIWIA K;ADEBIMPE A;BASSETT DS;BOURQUE J;CALKINS ME;CIESLAK M;CIRIC R;COOK PA;DAVILA D;ELLIOTT MA;LEIBENLUFT E;MURTHA K;ROALF DR;ROSEN AFG;RUPAREL K;SHINOHARA RT;SOTIRAS A;WOLF DH;DAVATZIKOS C;SATTERTHWAITE TD	JIRSARAIE, ROBERT J.; KACZKURKIN, ANTONIA N.; RUSH, SAGE; PIIWIA, KAYLA; ADEBIMPE, AZEEZ; BASSETT, DANIELLE S.; BOURQUE, JOSIANE; CALKINS, MONICA E.; CIESLAK, MATTHEW; CIRIC, RASTKO; COOK, PHILIP A.; DAVILA, DIEGO; ELLIOTT, MARK A.; LEIBENLUFT, ELLEN; MURTHA, KRISTIN; ROALF, DAVID R.; ROSEN, ADON F. G.; RUPAREL, KOSHA; SHINOHARA, RUSSELL T.; SOTIRAS, ARISTEIDIS; WOLF, DANIEL H.; DAVATZIKOS, CHRIS…	ACCELERATED CORTICAL THINNING WITHIN STRUCTURAL BRAIN NETWORKS IS ASSOCIATED WITH IRRITABILITY IN YOUTH	NEUROPSYCHOPHARMACOLOGY	ENGLISH	ARTICLE	NA	SEVERE MOOD DYSREGULATION; PHILADELPHIA NEURODEVELOPMENTAL COHORT; PEDIATRIC BIPOLAR DISORDER; AFFECTIVE REACTIVITY INDEX; PRESCHOOL IRRITABILITY; PSYCHOSIS SPECTRUM; CLUSTER FAILURE; FMRI INFERENCES; SPATIAL EXTENT; CHILDHOOD	IRRITABILITY IS AN IMPORTANT DIMENSION OF PSYCHOPATHOLOGY THAT SPANS MULTIPLE CLINICAL DIAGNOSTIC CATEGORIES, YET ITS RELATIONSHIP TO PATTERNS OF BRAIN DEVELOPMENT REMAINS SPARSELY EXPLORED. HERE, WE EXAMINED HOW TRANSDIAGNOSTIC SYMPTOMS OF IRRITABILITY RELATE TO THE DEVELOPMENT OF STRUCTURAL BRAIN NETWORKS. ALL PARTICIPANTS (N = 137, 83 FEMALES) COMPLETED STRUCTURAL BRAIN IMAGING WITH 3 TESLA MR…	[JIRSARAIE, ROBERT J.; KACZKURKIN, ANTONIA N.; RUSH, SAGE; PIIWIA, KAYLA; ADEBIMPE, AZEEZ; BASSETT, DANIELLE S.; BOURQUE, JOSIANE; CALKINS, MONICA E.; CIESLAK, MATTHEW; CIRIC, RASTKO; DAVILA, DIEGO; MURTHA, KRISTIN; ROALF, DAVID R.; ROSEN, ADON F. G.; RUPAREL, KOSHA; WOLF, DANIEL H.; SATTERTHWAITE, THEODORE D.] UNIV PENN, PERELMAN SCH MED, DEPT PSYCHIAT, PHILADELPHIA, PA 19104 USA.; [BASSETT, DAN…	SATTERTHWAITE, TD (REPRINT AUTHOR), UNIV PENN, PERELMAN SCH MED, DEPT PSYCHIAT, PHILADELPHIA, PA 19104 USA.	SATTERTT@UPENN.EDU	NATIONAL INSTITUTE OF MENTAL HEALTHUNITED STATES DEPARTMENT OF HEALTH & HUMAN SERVICESNATIONAL INSTITUTES OF HEALTH (NIH) - USANIH NATIONAL INSTITUTE OF MENTAL HEALTH (NIMH) [R01MH107703, R01MH113550, K99MH117274, R01MH112847, R01EB025471, R01MH113565, R01MH11207, S10OD023495, R01EB022573]; CENTER FOR BIOMEDICAL COMPUTING AND IMAGE ANALYSIS (CBICA) AT PENN; LIFESPAN BRAIN INSTITUTE AT THE CHILDRE…	THIS WORK WAS SUPPORTED BY GRANTS FROM THE NATIONAL INSTITUTE OF MENTAL HEALTH: R01MH107703, R01MH113550, K99MH117274, R01MH112847, R01EB025471, R01MH113565, R01MH11207, S10OD023495, AND R01EB022573. SUPPORT FOR DEVELOPING MULTIVARIATE PATTERN ANALYSIS SOFTWARE WAS PROVIDED BY A SEED GRANT BY THE CENTER FOR BIOMEDICAL COMPUTING AND IMAGE ANALYSIS (CBICA) AT PENN. ADDITIONAL SUPPORT WAS PROVIDED B…	69	2	2	0	1	NATURE PUBLISHING GROUP	LONDON	MACMILLAN BUILDING, 4 CRINAN ST, LONDON N1 9XW, ENGLAND	0893-133X	1740-634X	NEUROPSYCHOPHARMACOL	NEUROPSYCHOPHARMACOLOGY	DEC	2019	44	13	NA	10.1038/S41386-019-0508-3	9	NEUROSCIENCES; PHARMACOLOGY & PHARMACY; PSYCHIATRY	NEUROSCIENCES & NEUROLOGY; PHARMACOLOGY & PHARMACY; PSYCHIATRY	JN5BN	ISI000496913900017	31476764	NA	2020-03-18		2254	2262	NA	ADEBIMPE, AZEEZ AYODEJI/0000-0001-9049-0135	NA	NA	NA	NA
J	GALLAGHER EK;DEVER BV;HOCHBEIN C;DUPAUL GJ	GALLAGHER, EMILY K.; DEVER, BRIDGET V.; HOCHBEIN, CRAIG; DUPAUL, GEORGE J.	TEACHER CARING AS A PROTECTIVE FACTOR: THE EFFECTS OF BEHAVIORAL/EMOTIONAL RISK AND TEACHER CARING ON OFFICE DISCIPLINARY REFERRALS IN MIDDLE SCHOOL	SCHOOL MENTAL HEALTH	ENGLISH	ARTICLE	BEHAVIORAL; EMOTIONAL RISK; BEHAVIORAL PROBLEMS; LATINX STUDENTS; TEACHER-STUDENT RELATIONSHIPS; OFFICE DISCIPLINARY REFERRALS	STUDENT RELATIONSHIPS; EXCLUSIONARY DISCIPLINE; CHILD RELATIONSHIPS; BEHAVIOR; PERCEPTIONS; RESILIENCE; CONTEXT; TRAJECTORIES; ACHIEVEMENT; ENVIRONMENT	RISK FOR BEHAVIORAL/EMOTIONAL PROBLEMS IN ADOLESCENCE IS A SIGNIFICANT PREDICTOR OF NEGATIVE STUDENT OUTCOMES, INCLUDING LOWER ACADEMIC ACHIEVEMENT AND FUTURE DISCIPLINARY PROBLEMS. LATINX STUDENTS ARE OFTEN OVERREPRESENTED IN SCHOOL DISCIPLINARY PRACTICES, HIGHLIGHTING THE NEED FOR FURTHER RESEARCH SPECIFICALLY WITHIN THIS POPULATION. BASED ON THE FRAMEWORK OF RESILIENCE, STUDENTS' RELATIONSHIPS…	[GALLAGHER, EMILY K.; DEVER, BRIDGET V.; HOCHBEIN, CRAIG; DUPAUL, GEORGE J.] LEHIGH UNIV, 111 RES DR, BETHLEHEM, PA 18103 USA.	GALLAGHER, EK (REPRINT AUTHOR), LEHIGH UNIV, 111 RES DR, BETHLEHEM, PA 18103 USA.	EKG314@LEHIGH.EDU	LEHIGH UNIVERSITY FACULTY INNOVATION GRANT (FIG)	THIS STUDY WAS FUNDED BY A LEHIGH UNIVERSITY FACULTY INNOVATION GRANT (FIG).	64	0	0	5	5	SPRINGER	NEW YORK	233 SPRING ST, NEW YORK, NY 10013 USA	1866-2625	1866-2633	SCH MENT HEALTH	SCHOOL MENT. HEALTH	DEC	2019	11	4	NA	10.1007/S12310-019-09318-0	12	PSYCHOLOGY, EDUCATIONAL; PSYCHOLOGY, DEVELOPMENTAL	PSYCHOLOGY	JN0FG	ISI000496579500010	NA	NA	2020-03-18		754	765	NA	NA	NA	NA	NA	NA
J	GARCIA AM;MEDINA D;SIBLEY MH	GARCIA, ALEXIS M.; MEDINA, DASSIELL; SIBLEY, MARGARET H.	CONFLICT BETWEEN PARENTS AND ADOLESCENTS WITH ADHD: SITUATIONAL TRIGGERS AND THE ROLE OF COMORBIDITY	JOURNAL OF CHILD AND FAMILY STUDIES	ENGLISH	ARTICLE	ADOLESCENCE; ADHD; FAMILIAL CONFLICT; COMORBIDITY; PARENTING	ATTENTION-DEFICIT/HYPERACTIVITY DISORDER; DEFICIT HYPERACTIVITY DISORDER; EMOTION DYSREGULATION; SELF-REPORT; DEPRESSION; CHILDREN; SYMPTOMS; BEHAVIOR; PSYCHOPATHOLOGY; TEENAGERS	OBJECTIVESLITTLE IS KNOWN ABOUT FACTORS THAT CONTRIBUTE TO CONFLICT BETWEEN PARENTS AND ADOLESCENTS WITH ADHD. THE CURRENT STUDY EXAMINES THE FREQUENCY AND INTENSITY OF ARGUMENTS BETWEEN ADOLESCENTS WITH ADHD AND THEIR PARENTS WITH ATTENTION TO SITUATIONAL TRIGGERS AND ADOLESCENT AND PARENT CHARACTERISTICS THAT PREDICT CONFLICT.METHODADOLESCENTS AND PARENTS (N=128) COMPLETED A BATTERY OF RATING S…	[GARCIA, ALEXIS M.; MEDINA, DASSIELL; SIBLEY, MARGARET H.] FLORIDA INT UNIV, MIAMI, FL 33199 USA.; [SIBLEY, MARGARET H.] UNIV WASHINGTON, SEATTLE CHILDRENS HOSP, SCH MED, SEATTLE, WA 98195 USA.	SIBLEY, MH (REPRINT AUTHOR), FLORIDA INT UNIV, MIAMI, FL 33199 USA.; SIBLEY, MH (REPRINT AUTHOR), UNIV WASHINGTON, SEATTLE CHILDRENS HOSP, SCH MED, SEATTLE, WA 98195 USA.	MARGARET.SIBLEY@SEATTLECHILDRENS.ORG	NA	NA	59	0	0	6	6	SPRINGER	NEW YORK	233 SPRING ST, NEW YORK, NY 10013 USA	1062-1024	1573-2843	J CHILD FAM STUD	J. CHILD FAM. STUD.	DEC	2019	28	12	NA	10.1007/S10826-019-01512-7	8	FAMILY STUDIES; PSYCHOLOGY, DEVELOPMENTAL; PSYCHIATRY	FAMILY STUDIES; PSYCHOLOGY; PSYCHIATRY	JL2YI	ISI000495397300009	NA	NA	2020-03-18		3338	3345	NA	GARCIA, ALEXIS/0000-0003-3288-9898	NA	NA	NA	NA
J	SHAW ZA;STARR LR	SHAW, ZOEY A.; STARR, LISA R.	INTERGENERATIONAL TRANSMISSION OF EMOTION DYSREGULATION: THE ROLE OF AUTHORITARIAN PARENTING STYLE AND FAMILY CHRONIC STRESS	JOURNAL OF CHILD AND FAMILY STUDIES	ENGLISH	ARTICLE	EMOTION REGULATION; INTERGENERATIONAL TRANSMISSION; AUTHORITARIAN PARENTING STYLE; FAMILY CHRONIC STRESS; ADOLESCENTS	SELF-REGULATION; DEPRESSIVE SYMPTOMS; MEDIATION ANALYSIS; GENDER-DIFFERENCES; NEGATIVE EMOTIONS; MAJOR DEPRESSION; STILL-FACE; MOTHERS; CHILD; ADOLESCENTS	OBJECTIVES ALTHOUGH STUDIES SUPPORT A DIRECT ASSOCIATION BETWEEN PARENT AND CHILD EMOTION REGULATION, LITTLE WORK HAS CONSIDERED POTENTIAL MECHANISMS, SUCH AS FAMILY CONTEXT. FOR EXAMPLE, PARENTS WHO HAVE DIFFICULTY REGULATING THEIR EMOTIONS MAY BE MORE LIKELY TO ADOPT AN AUTHORITARIAN PARENTING STYLE, ESPECIALLY UNDER HIGH FAMILY CHRONIC STRESS, AND THIS PARENTING STYLE MAY THEN INFLUENCE CHILDR…	[SHAW, ZOEY A.; STARR, LISA R.] UNIV ROCHESTER, DEPT CLIN & SOCIAL SCI PSYCHOL, 491 MELIORA HALL,BOX 270266, ROCHESTER, NY 14627 USA.	SHAW, ZA (REPRINT AUTHOR), UNIV ROCHESTER, DEPT CLIN & SOCIAL SCI PSYCHOL, 491 MELIORA HALL,BOX 270266, ROCHESTER, NY 14627 USA.	ZOEY.SHAW@ROCHESTER.EDU	NA	NA	82	0	0	12	12	SPRINGER	NEW YORK	233 SPRING ST, NEW YORK, NY 10013 USA	1062-1024	1573-2843	J CHILD FAM STUD	J. CHILD FAM. STUD.	DEC	2019	28	12	NA	10.1007/S10826-019-01534-1	11	FAMILY STUDIES; PSYCHOLOGY, DEVELOPMENTAL; PSYCHIATRY	FAMILY STUDIES; PSYCHOLOGY; PSYCHIATRY	JL2YI	ISI000495397300025	NA	NA	2020-03-18		3508	3518	NA	NA	NA	NA	NA	NA
[truncated: 6,396 more rows]
[truncated: 45 more columns]
