# Supplementary material for: Mapping Phenomena Relevant to Adolescent Emotion Regulation: A Text-Mining Systematic Review
Source: Adolesc Res Rev. 2021 May 21;7(1):127–39. doi: 10.1007/s40894-021-00160-7 (PMC8138847; doi:10.1007/s40894-021-00160-7)
Supplement: Supplementary file 1 — Supplementary file1 (ZIP 54379 kb) [file 40894_2021_160_MOESM1_ESM.zip › veni_sysrev-master/veni_sysrev.bib]

@article{airoldiBayesianModelsFrequent,
  title = {Bayesian {{Models}} for {{Frequent Terms}} in {{Text}}},
  author = {Airoldi, Edoardo M and Cohen, William W and Fienberg, Stephen E},
  pages = {12},
  abstract = {In this paper we present statistical models for text which treat words with higher frequencies of occurrence in a sensible manner, and perform better than widely used models based on the multinomial distribution on a wide range of classification tasks, with two or more classes. Our models are based on the Poisson and Negative-Binomial distributions, which keep desirable properties of simplicity and analytic tractability.},
  file = {C\:\\Users\\lissa102\\Zotero\\storage\\6NQX27FL\\Airoldi et al. - Bayesian Models for Frequent Terms in Text.pdf},
  langid = {english}
}

@article{alaviAligningTheoryMethodology2018,
  title = {Aligning Theory and Methodology in Mixed Methods Research: {{Before Design Theoretical Placement}}},
  shorttitle = {Aligning Theory and Methodology in Mixed Methods Research},
  author = {Alavi, Mousa and Archibald, Mandy and McMaster, Rose and Lopez, Violeta and Cleary, Michelle},
  date = {2018-09-03},
  journaltitle = {International Journal of Social Research Methodology},
  volume = {21},
  pages = {527--540},
  publisher = {{Routledge}},
  issn = {1364-5579},
  doi = {10.1080/13645579.2018.1435016},
  url = {https://doi.org/10.1080/13645579.2018.1435016},
  urldate = {2020-03-17},
  abstract = {When a theoretical framework (and its components) is not clearly linked to research methods, researchers risk designing flawed studies, wherein the stated research question is inconsistent with the research design. Explicitly identifying one’s theoretical orientation can provide an orderly schematic for linking observations from separate investigations (i.e. qualitative, quantitative) thereby facilitating understandings and guiding research designs particularly in fields of social and health sciences where complex phenomena are an aspect of the subject of inquiry. Although this has been established, how researchers might position their research theoretically to guide mixed methods research is less clear. In this paper, we propose the Before Design Theoretical Placement as a general guide for specifying and locating studies in a broader theoretical grounding, and discuss how it may inform overall study considerations. We then use this approach to illustrate how theories and methods can work together to facilitate professional knowledge development from a relational perspective.},
  annotation = {\_eprint: https://doi.org/10.1080/13645579.2018.1435016},
  file = {C\:\\Users\\lissa102\\Zotero\\storage\\MPAY6R9H\\Alavi et al_2018_Aligning theory and methodology in mixed methods research.pdf;C\:\\Users\\lissa102\\Zotero\\storage\\WF868QCZ\\13645579.2018.html},
  keywords = {Health science,knowledge generation,mixed methods research},
  number = {5}
}

@article{aldaoEmotionregulationStrategiesPsychopathology2010,
  title = {Emotion-Regulation Strategies across Psychopathology: {{A}} Meta-Analytic Review},
  author = {Aldao, Amelia and Nolen-Hoeksema, Susan and Schweizer, Susanne},
  date = {2010},
  journaltitle = {Clinical psychology review},
  shortjournal = {Clin.Psychol.Rev.},
  volume = {30},
  pages = {217--237},
  file = {C\:\\Users\\lissa102\\Zotero\\storage\\RZXLECRR\\Aldao et al_2010_Emotion-regulation strategies across psychopathology.pdf},
  number = {2}
}

@article{alfanoIdentifyingVirtuesValues2018,
  title = {Identifying {{Virtues}} and {{Values Through Obituary Data}}-{{Mining}}},
  author = {Alfano, Mark and Higgins, Andrew and Levernier, Jacob},
  date = {2018-03-01},
  journaltitle = {The Journal of Value Inquiry},
  shortjournal = {J Value Inquiry},
  volume = {52},
  pages = {59--79},
  issn = {1573-0492},
  doi = {10.1007/s10790-017-9602-0},
  url = {https://doi.org/10.1007/s10790-017-9602-0},
  urldate = {2020-10-13},
  file = {C\:\\Users\\lissa102\\Zotero\\storage\\49XPM2WU\\Alfano et al_2018_Identifying Virtues and Values Through Obituary Data-Mining.pdf},
  langid = {english},
  number = {1}
}

@report{andersonSplitSampleStrategiesAvoiding2017,
  title = {Split-{{Sample Strategies}} for {{Avoiding False Discoveries}}},
  author = {Anderson, Michael and Magruder, Jeremy},
  date = {2017-06},
  institution = {{National Bureau of Economic Research}},
  location = {{Cambridge, MA}},
  doi = {10.3386/w23544},
  url = {http://www.nber.org/papers/w23544.pdf},
  urldate = {2020-01-30},
  abstract = {Preanalysis plans (PAPs) have become an important tool for limiting false discoveries in field experiments. We evaluate the properties of an alternate approach which splits the data into two samples: An exploratory sample and a confirmation sample. When hypotheses are homogeneous, we describe an improved split-sample approach that achieves 90\% of the rejections of the optimal PAP without requiring preregistration or constraints on specification search in the exploratory sample. When hypotheses are heterogeneous in priors or intrinsic interest, we find that a hybrid approach which prespecifies hypotheses with high weights and priors and uses a split-sample approach to test additional hypotheses can have power gains over any pure PAP. We assess this approach using the community-driven development (CDD) application from Casey et al. (2012) and find that the use of a hybrid split-sample approach would have generated qualitatively different conclusions.},
  file = {C\:\\Users\\lissa102\\Zotero\\storage\\VYLII5GJ\\split-sample.pdf},
  langid = {english},
  number = {w23544}
}

@article{anExtractingCausalRelations2019,
  title = {Extracting Causal Relations from the Literature with Word Vector Mapping},
  author = {An, Ning and Xiao, Yongbo and Yuan, Jing and Yang, Jiaoyun and Alterovitz, Gil},
  date = {2019-12-01},
  journaltitle = {Computers in Biology and Medicine},
  shortjournal = {Computers in Biology and Medicine},
  volume = {115},
  pages = {103524},
  issn = {0010-4825},
  doi = {10.1016/j.compbiomed.2019.103524},
  url = {http://www.sciencedirect.com/science/article/pii/S001048251930383X},
  urldate = {2020-10-14},
  abstract = {Causal graphs play an essential role in the determination of causalities and have been applied in many domains including biology and medicine. Traditional causal graph construction methods are usually data-driven and may not deliver the desired accuracy of a graph. Considering the vast number of publications with causality knowledge, extracting causal relations from the literature to help to establish causal graphs becomes possible. Current supervised-learning-based causality extraction methods requires sufficient labeled data to train a model, and rule-based causality extraction methods are limited by the predefined patterns. This paper proposes a causality extraction framework by integrating rule-based methods and unsupervised learning models to overcome these limitations. The proposed method consists of three modules, including data preprocessing, syntactic pattern matching, and causality determination. In data preprocessing, abstracts are crawled based on attribute names before sentences are extracted and simplified. In syntactic pattern matching, these simplified sentences are parsed to obtain the part-of-speech tags, and triples are achieved based on these tags by matching the two designed syntactic patterns. In causality determination, four verb seed sets are initialized, and word vectors are constructed for the verbs in both the seed sets and the triples by applying an unsupervised machine learning model. Causal relations are identified by comparing the similarity between the verbs in each triple and that in each seed set to overcome the limitation of the seed sets. Causality extraction results on the attributes from the risk factors for Alzheimer’s disease show that our method outperforms Bui’s method and Alashri’s method in terms of precision, recall, specificity, accuracy and F-score, with increases in the F-score of 8.29\% and 5.37\%, respectively.},
  file = {C\:\\Users\\lissa102\\Zotero\\storage\\QNSV33I8\\S001048251930383X.html},
  keywords = {Causal extraction,Causal graph,Causality,Literature analysis,Word vector},
  langid = {english}
}

@software{ariaMassimoariaBibliometrix2020,
  title = {Massimoaria/Bibliometrix},
  author = {Aria, Massimo},
  date = {2020-02-19T17:55:27Z},
  origdate = {2017-02-22T12:50:49Z},
  url = {https://github.com/massimoaria/bibliometrix},
  urldate = {2020-02-20},
  abstract = {An R-tool for comprehensive science mapping analysis. A package for quantitative research in scientometrics and bibliometrics.},
  keywords = {bibliometric-analysis,bibliometrics,citation,citation-network,citations,co-authors,co-occurence,co-word-analysis,correspondence-analysis,coupling,isi-web,journal,manuscript,quantitative-analysis,scholars,science,science-mapping,scientific,scientometrics,scopus}
}

@article{arnettAdolescentStormStress1999,
  ids = {arnettAdolescentStormStress1999a},
  title = {Adolescent Storm and Stress, Reconsidered},
  author = {Arnett, Jeffrey Jensen},
  date = {1999},
  journaltitle = {American Psychologist},
  shortjournal = {Am.Psychol.},
  volume = {54},
  pages = {317--326},
  issn = {1935-990X(Electronic);0003-066X(Print)},
  doi = {10.1037/0003-066X.54.5.317},
  abstract = {G. S. Hall's (1904) view that adolescence is a period of heightened "storm and stress" is reconsidered in light of contemporary research. The author provides a brief history of the storm-and-stress view and examines 3 key aspects of this view: conflict with parents, mood disruptions, and risk behavior. In all 3 areas, evidence supports a modified storm-and-stress view that takes into account individual differences and cultural variations. Not all adolescents experience storm and stress, but storm and stress is more likely during adolescence than at other ages. Adolescent storm and stress tends to be lower in traditional cultures than in the West but may increase as globalization increases individualism. Similar issues apply to minority cultures in American society. Finally, although the general public is sometimes portrayed by scholars as having a stereotypical view of adolescent storm and stress, both scholars and the general public appear to support a modified storm-and-stress view. (PsycINFO Database Record (c) 2012 APA, all rights reserved)},
  file = {C\:\\Users\\lissa102\\Zotero\\storage\\ATTNP445\\Arnett - 1999 - Adolescent Storm and Stress, Reconsidered.pdf},
  keywords = {*Adolescent Development,*Developmental Stages,*Stress,Conflict,Emotional States,Parent Child Relations,Risk Taking},
  number = {5}
}

@article{bariolaChildAdolescentEmotion2011,
  title = {Child and Adolescent Emotion Regulation: {{The}} Role of Parental Emotion Regulation and Expression},
  shorttitle = {Child and {{Adolescent Emotion Regulation}}},
  author = {Bariola, Emily and Gullone, Eleonora and Hughes, Elizabeth K.},
  date = {2011-03-19},
  journaltitle = {Clinical Child and Family Psychology Review},
  shortjournal = {Clin Child Fam Psychol Rev},
  volume = {14},
  pages = {198},
  issn = {1096-4037, 1573-2827},
  doi = {10.1007/s10567-011-0092-5},
  url = {http://link.springer.com/article/10.1007/s10567-011-0092-5},
  urldate = {2016-08-16},
  abstract = {This paper reviews current literature relating to parent and child emotional functioning, specifically their emotion regulatory skills and emotional expression. Included are considerations regarding theoretical, methodological, and sampling strengths and weaknesses of existing literature. On the basis of the review, several directions for future research are proposed. First, it is argued that consistency in the measurement of emotion regulation is necessary, including assessment of more refined theoretical conceptualizations of regulatory types, skills, or strategies. Second, it is argued that emotion regulation developmental research examining the post-early childhood period is necessary in order to contribute to a more comprehensive understanding of youths’ emotion regulation. Finally, it is argued that greater examination of paternal influences on child emotional functioning, in addition to maternal influences, is required. Consideration of these issues in future emotion regulation research will ideally contribute to a greater understanding of the mechanisms involved in child and adolescent development of optimal regulatory capacities.},
  file = {C\:\\Users\\lissa102\\Zotero\\storage\\CVUUAUGU\\Bariola et al. - 2011 - Child and adolescent emotion regulation The role .pdf;C\:\\Users\\lissa102\\Zotero\\storage\\6V5MUVR6\\fulltext.html},
  langid = {english},
  number = {2}
}

@article{bellRelationshipsInputsOutputs2000,
  title = {Relationships as {{Inputs}} and {{Outputs}} of {{Emotion Regulation}}},
  author = {Bell, Kathy L. and Calkins, Susan D.},
  date = {2000},
  journaltitle = {Psychological Inquiry},
  volume = {11},
  pages = {160--163},
  publisher = {{Taylor \& Francis, Ltd.}},
  issn = {1047-840X},
  eprint = {1449794},
  eprinttype = {jstor},
  number = {3}
}

@article{belskyDiathesisStressDifferential2009,
  title = {Beyond Diathesis Stress: Differential Susceptibility to Environmental Influences},
  shorttitle = {Beyond Diathesis Stress},
  author = {Belsky, Jay and Pluess, Michael},
  date = {2009-11},
  journaltitle = {Psychological Bulletin},
  shortjournal = {Psychol Bull},
  volume = {135},
  pages = {885--908},
  issn = {1939-1455},
  doi = {10.1037/a0017376},
  abstract = {Evolutionary-biological reasoning suggests that individuals should be differentially susceptible to environmental influences, with some people being not just more vulnerable than others to the negative effects of adversity, as the prevailing diathesis-stress view of psychopathology (and of many environmental influences) maintains, but also disproportionately susceptible to the beneficial effects of supportive and enriching experiences (or just the absence of adversity). Evidence consistent with the proposition that individuals differ in plasticity is reviewed. The authors document multiple instances in which (a) phenotypic temperamental characteristics, (b) endophenotypic attributes, and (c) specific genes function less like "vulnerability factors" and more like "plasticity factors," thereby rendering some individuals more malleable or susceptible than others to both negative and positive environmental influences. Discussion focuses upon limits of the evidence, statistical criteria for distinguishing differential susceptibility from diathesis stress, potential mechanisms of influence, and unknowns in the differential-susceptibility equation.},
  eprint = {19883141},
  eprinttype = {pmid},
  keywords = {Adaptation; Psychological,adult,Animals,Arousal,Child,Child Behavior Disorders,Child; Preschool,Depressive Disorder,Genetic Predisposition to Disease,Genome-Wide Association Study,Genotype,humans,Individuality,Infant,Internal-External Control,parenting,Risk Factors,Social Environment,Stress; Psychological,temperament},
  langid = {english},
  number = {6}
}

@article{benoitQuantedaPackageQuantitative2018,
  title = {Quanteda: {{An R}} Package for the Quantitative Analysis of Textual Data},
  shorttitle = {Quanteda},
  author = {Benoit, Kenneth and Watanabe, Kohei and Wang, Haiyan and Nulty, Paul and Obeng, Adam and Müller, Stefan and Matsuo, Akitaka},
  date = {2018-10-06},
  journaltitle = {Journal of Open Source Software},
  volume = {3},
  pages = {774},
  issn = {2475-9066},
  doi = {10.21105/joss.00774},
  url = {https://joss.theoj.org/papers/10.21105/joss.00774},
  urldate = {2021-02-11},
  abstract = {Benoit et al., (2018). quanteda: An R package for the quantitative analysis of textual data. Journal of Open Source Software, 3(30), 774, https://doi.org/10.21105/joss.00774},
  file = {C\:\\Users\\lissa102\\Zotero\\storage\\YD4H8VQU\\Benoit et al_2018_quanteda.pdf;C\:\\Users\\lissa102\\Zotero\\storage\\9I954WP8\\joss.html},
  langid = {english},
  number = {30}
}

@article{bergmannPromotingReplicabilityDevelopmental2018,
  title = {Promoting {{Replicability}} in {{Developmental Research Through Meta}}-Analyses: {{Insights From Language Acquisition Research}}},
  shorttitle = {Promoting {{Replicability}} in {{Developmental Research Through Meta}}-Analyses},
  author = {Bergmann, Christina and Tsuji, Sho and Piccinini, Page E. and Lewis, Molly L. and Braginsky, Mika and Frank, Michael C. and Cristia, Alejandrina},
  date = {2018-11},
  journaltitle = {Child Development},
  volume = {89},
  pages = {1996--2009},
  issn = {00093920},
  doi = {10.1111/cdev.13079},
  url = {http://doi.wiley.com/10.1111/cdev.13079},
  urldate = {2018-12-29},
  file = {C\:\\Users\\lissa102\\Zotero\\storage\\CASCG2A7\\Bergmann et al. - 2018 - Promoting Replicability in Developmental Research .pdf},
  langid = {english},
  number = {6}
}

@article{berryPracticalInterpretabilityCrosslagged2017,
  title = {On the Practical Interpretability of Cross-Lagged Panel Models: {{Rethinking}} a Developmental Workhorse},
  shorttitle = {On the {{Practical Interpretability}} of {{Cross}}-{{Lagged Panel~Models}}},
  author = {Berry, Daniel and Willoughby, Michael T.},
  date = {2017-07-01},
  journaltitle = {Child Development},
  shortjournal = {Child Dev},
  volume = {88},
  pages = {1186--1206},
  issn = {1467-8624},
  doi = {10.1111/cdev.12660},
  url = {http://onlinelibrary.wiley.com/doi/10.1111/cdev.12660/abstract},
  abstract = {Reciprocal feedback processes between experience and development are central to contemporary developmental theory. Autoregressive cross-lagged panel (ARCL) models represent a common analytic approach intended to test such dynamics. The authors demonstrate that—despite the ARCL model's intuitive appeal—it typically (a) fails to align with the theoretical processes that it is intended to test and (b) yields estimates that are difficult to interpret meaningfully. Specifically, using a Monte Carlo simulation and two empirical examples concerning the reciprocal relation between spanking and child aggression, it is shown that the cross-lagged estimates derived from the ARCL model reflect a weighted—and typically uninterpretable—amalgam of between- and within-person associations. The authors highlight one readily implemented respecification that better addresses these multiple levels of inference.},
  file = {C\:\\Users\\lissa102\\Zotero\\storage\\MXA4B7Q5\\Berry_Willoughby_2017_On the Practical Interpretability of Cross-Lagged Panel Models.pdf;C\:\\Users\\lissa102\\Zotero\\storage\\DVKXJ3R2\\abstract.html},
  langid = {english},
  number = {4}
}

@article{bleiLatentDirichletAllocation2003,
  title = {Latent {{Dirichlet Allocation}}},
  author = {Blei, David M. and Ng, Andrew Y. and Jordan, Michael I.},
  date = {2003},
  journaltitle = {Journal of Machine Learning Research},
  volume = {3},
  pages = {993--1022},
  issn = {ISSN 1533-7928},
  url = {http://www.jmlr.org/papers/v3/blei03a},
  urldate = {2020-06-09},
  file = {C\:\\Users\\lissa102\\Zotero\\storage\\GNE9FQRF\\Blei et al_2003_Latent Dirichlet Allocation.pdf;C\:\\Users\\lissa102\\Zotero\\storage\\CC6XAQPK\\blei03a.html},
  issue = {Jan}
}

@online{BnosacOpenAnalytical,
  title = {Bnosac :: Open Analytical Helpers - {{An}} Overview of Text Mining Visualisations Possibilities with {{R}} on the {{CETA}} Trade Agreement},
  url = {https://www.bnosac.be/index.php/blog/56-an-overview-of-text-mining-visualisations-possibilities-with-r-on-the-ceta-trade-agreement},
  urldate = {2020-01-30},
  file = {C\:\\Users\\lissa102\\Zotero\\storage\\JE4CEFLY\\56-an-overview-of-text-mining-visualisations-possibilities-with-r-on-the-ceta-trade-agreement.html}
}

@article{bogenSavingPhenomena1988,
  title = {Saving the {{Phenomena}}},
  author = {Bogen, James and Woodward, James},
  date = {1988},
  journaltitle = {The Philosophical Review},
  volume = {97},
  pages = {303--352},
  publisher = {{[Duke University Press, Philosophical Review]}},
  issn = {0031-8108},
  doi = {10.2307/2185445},
  eprint = {2185445},
  eprinttype = {jstor},
  file = {C\:\\Users\\lissa102\\Zotero\\storage\\IJ4LGDL5\\Bogen_Woodward_1988_Saving the Phenomena.pdf},
  number = {3}
}

@online{borsboomTheoryConstructionMethodology2020,
  title = {Theory {{Construction Methodology}}: {{A}} Practical Framework for Building Theories in Psychology},
  author = {Borsboom, Denny and Dalege, Jonas and Kievit, Rogier A and Haig, Brian D},
  date = {2020-02-29},
  url = {https://doi.org/10.31234/osf.io/w5tp8},
  file = {C\:\\Users\\lissa102\\Zotero\\storage\\6C4WLHPJ\\Borsboom et al. - Theory Construction Methodology A practical frame.pdf},
  langid = {english},
  organization = {{PsyArxiv}}
}

@article{braetEmotionRegulationChildren2014,
  title = {Emotion Regulation in Children with Emotional Problems},
  author = {Braet, Caroline and Theuwis, Lotte and Durme, Kim Van and Vandewalle, Julie and Vandevivere, Eva and Wante, Laura and Moens, Ellen and Verbeken, Sandra and Goossens, Lien},
  date = {2014-10-01},
  journaltitle = {Cognitive Therapy and Research},
  shortjournal = {Cogn Ther Res},
  volume = {38},
  pages = {493--504},
  issn = {0147-5916, 1573-2819},
  doi = {10.1007/s10608-014-9616-x},
  url = {https://link.springer.com/article/10.1007/s10608-014-9616-x},
  urldate = {2017-12-14},
  abstract = {The emotion regulation (ER)-specificity hypothesis assumes that a specific psychological problem is characterized by a specific maladaptive ER strategy. This hypothesis will be investigated for six child-DSM symptom clusters (Study 1) and for depressive symptoms (Study 2). We also investigated whether certain emotion regulation strategies can be detected through different forms of symptom clusters. Study 1 includes 432 school aged non-referred youngsters (60 \% girls; age range between 8 and 18 years) and Study 2 includes 128 school aged non-referred youngsters (55 \% girls; age range between 10 and 14 years). A self-report questionnaire, FEEL-KJ investigates a wide range of adaptive and maladaptive ER strategies. DSM symptom clusters (affective, anxiety, somatic, conduct, oppositional and ADHD problems) were measured by parent report on the Child Behaviour Checklist; depressive symptoms were measured with the Child Depression Inventory. Youngsters with emotional problems have specifically less adaptive ER strategies. The relation with maladaptive ER strategies can only be detected with self-reported depressive symptoms. ER strategies problem-oriented action and acceptance are transdiagnostically related to both internalizing and externalizing problems. For affective, somatic, conduct and ADHD problems the ER-specificity hypothesis is confirmed. Investigating ER strategies could be of clinical relevance specifically in children with affective, somatic, conduct and ADHD problems. Next, training deficits in the ER strategies Problem-oriented action and Acceptance can be considered as important in the treatment of all children with emotional problems.},
  file = {C\:\\Users\\lissa102\\Zotero\\storage\\IDDSC2PJ\\Braet et al_2014_Emotion regulation in children with emotional problems.pdf;C\:\\Users\\lissa102\\Zotero\\storage\\2Z4BTKPF\\s10608-014-9616-x.html},
  langid = {english},
  number = {5}
}

@article{brandmaierTerminalDeclineWellbeing2017,
  title = {Terminal Decline in Well-Being: {{The}} Role of Multi-Indicator Constellations of Physical Health and Psychosocial Correlates.},
  shorttitle = {Terminal Decline in Well-Being},
  author = {Brandmaier, Andreas M. and Ram, Nilam and Wagner, Gert G. and Gerstorf, Denis},
  date = {2017-05},
  journaltitle = {Developmental Psychology},
  volume = {53},
  pages = {996--1012},
  issn = {1939-0599, 0012-1649},
  doi = {10.1037/dev0000274},
  url = {http://doi.apa.org/getdoi.cfm?doi=10.1037/dev0000274},
  urldate = {2018-01-08},
  file = {C\:\\Users\\lissa102\\Zotero\\storage\\D742DHB6\\2017-Brandmaier-TerminalDecline-Preprint.pdf},
  langid = {english},
  number = {5}
}

@article{breimanRandomForests2001,
  title = {Random Forests},
  author = {Breiman, Leo},
  date = {2001-10-01},
  journaltitle = {Machine Learning},
  shortjournal = {Machine Learning},
  volume = {45},
  pages = {5--32},
  issn = {0885-6125, 1573-0565},
  doi = {10.1023/A:1010933404324},
  url = {https://link.springer.com/article/10.1023/A:1010933404324},
  urldate = {2017-07-21},
  abstract = {Random forests are a combination of tree predictors such that each tree depends on the values of a random vector sampled independently and with the same distribution for all trees in the forest. The generalization error for forests converges a.s. to a limit as the number of trees in the forest becomes large. The generalization error of a forest of tree classifiers depends on the strength of the individual trees in the forest and the correlation between them. Using a random selection of features to split each node yields error rates that compare favorably to Adaboost (Y. Freund \& R. Schapire, Machine Learning: Proceedings of the Thirteenth International conference, ***, 148–156), but are more robust with respect to noise. Internal estimates monitor error, strength, and correlation and these are used to show the response to increasing the number of features used in the splitting. Internal estimates are also used to measure variable importance. These ideas are also applicable to regression.},
  file = {C\:\\Users\\lissa102\\Zotero\\storage\\GZR9BSR9\\Breiman_2001_Random Forests.pdf;C\:\\Users\\lissa102\\Zotero\\storage\\42HXJR97\\10.html},
  langid = {english},
  number = {1}
}

@article{brenningEmotionRegulationModel2013,
  title = {The Emotion Regulation Model of Attachment: {{An}} Emotion-Specific Approach},
  shorttitle = {\textbf{The Emotion Regulation Model of Attachment}},
  author = {Brenning, Katrijn M. and Braet, Caroline},
  date = {2013-03-01},
  journaltitle = {Personal Relationships},
  volume = {20},
  pages = {107--123},
  issn = {1350-4126},
  doi = {10.1111/j.1475-6811.2012.01399.x},
  url = {https://insights.ovid.com/personal-relationships/perel/2013/03/000/emotion-regulation-model-attachment/7/00042216},
  urldate = {2018-01-06},
  abstract = {This research applies the emotion regulation (ER) model of attachment to the regulation of specific emotions, namely sadness and anger, in early adolescents. The study investigates how attachment and accompanying ER strategies relate to both internalizing and externalizing problems. Two separate cross-sectional studies (N = 197 and N = 310) supported different associations between attachment and ER (i.e., dysregulation and suppression). For attachment avoidance, associations with ER strategies seem to depend on the specific type of emotion involved, whereas attachment anxiety related to dysregulation irrespective of the type of emotions. Furthermore, Study 2 found that attachment anxiety and avoidance are associated with internalizing and externalizing problems via different ER strategies. Discussion focuses on the dynamics involved in associations between attachment, ER, and psychological problems.},
  eprint = {00042216-201303000-00007},
  eprinttype = {pmid},
  file = {C\:\\Users\\lissa102\\Zotero\\storage\\WDPA5WX5\\Brenning_Braet_2013_The emotion regulation model of attachment.pdf;C\:\\Users\\lissa102\\Zotero\\storage\\D7U4BBG8\\00042216.html},
  langid = {english},
  number = {1}
}

@article{brenningPerceivedMaternalAutonomy2015,
  title = {Perceived {{Maternal Autonomy Support}} and {{Early Adolescent Emotion Regulation}}: {{A Longitudinal Study}}},
  shorttitle = {Perceived {{Maternal Autonomy Support}} and {{Early Adolescent Emotion Regulation}}},
  author = {Brenning, Katrijn and Soenens, Bart and Petegem, Stijn Van and Vansteenkiste, Maarten},
  date = {2015},
  journaltitle = {Social Development},
  volume = {24},
  pages = {561--578},
  issn = {1467-9507},
  doi = {10.1111/sode.12107},
  url = {https://onlinelibrary.wiley.com/doi/abs/10.1111/sode.12107},
  urldate = {2020-06-10},
  abstract = {This study investigated longitudinal associations between perceived maternal autonomy-supportive parenting and early adolescents' use of three emotion regulation (ER) styles: emotional integration, suppressive regulation, and dysregulation. We tested whether perceived maternal autonomy support predicted changes in ER and whether these ER styles, in turn, related to changes in adjustment (i.e., depressive symptoms, self-esteem). Participants (N = 311, mean age at Time 1 = 12.04) reported on perceived maternal autonomy support, their ER styles, and adjustment at two moments in time, spanning a one-year interval. Cross-lagged analyses showed that perceived maternal autonomy support predicted increases in emotional integration and decreases in suppressive regulation. By contrast, emotional dysregulation predicted decreases in perceived autonomy-supportive parenting. Further, increases in emotional integration were predictive of increases in self-esteem, and decreases in suppressive regulation were predictive of decreases in depressive symptoms. Together, the results show that early adolescents' perception of their mothers as autonomy-supportive is associated with increases in adaptive ER strategies and subsequent adjustment.},
  annotation = {\_eprint: https://onlinelibrary.wiley.com/doi/pdf/10.1111/sode.12107},
  file = {C\:\\Users\\lissa102\\Zotero\\storage\\HSHTQ9Z6\\Brenning et al_2015_Perceived Maternal Autonomy Support and Early Adolescent Emotion Regulation.pdf;C\:\\Users\\lissa102\\Zotero\\storage\\UI94X3DN\\sode.html},
  keywords = {autonomy support,emotion regulation,longitudinal,parenting},
  langid = {english},
  number = {3}
}

@incollection{bronfenbrennerBioecologicalModelHuman2007,
  title = {The Bioecological Model of Human Development},
  booktitle = {Handbook of {{Child Psychology}}},
  author = {Bronfenbrenner, Urie and Morris, Pamela A.},
  date = {2007},
  publisher = {{John Wiley \& Sons, Inc.}},
  doi = {10.1002/9780470147658.chpsy0114},
  url = {http://onlinelibrary.wiley.com/doi/10.1002/9780470147658.chpsy0114/abstract},
  abstract = {In this chapter, we undertake to present the ecological model of human development that has been introduced in a prior edition of this Handbook. The bioecological model is an evolving theoretical system for the scientific study of human development over time. The model presented in this chapter represents major theoretical innovations from the 1983 chapter in both form and content. The new model is not a paradigm shift, but rather represents a transition from a focus on the environment to a focus on proximal processes as engines of development. We begin with the defining properties of the model, which involves four principal components (process, person, context, and time), and the dynamic, interactive relationships among them. We then turn to the research designs required for testing the model. In doing so, we not only present the next stage in the evolution of an ecological theory of human development, but we also document the requirements for conducting developmental research in the discovery mode. We conclude with a look to the future—and what the bioecological model means for the future development of our species.},
  file = {C\:\\Users\\lissa102\\Zotero\\storage\\RX7HS2NZ\\abstract.html},
  isbn = {978-0-470-14765-8},
  keywords = {bioecological,context,macrosystem,microsystem,person,proximal processes,time},
  langid = {english}
}

@article{brownDepressiveSymptomsPredictor2006,
  title = {Depressive {{Symptoms}} as a {{Predictor}} of {{Sexual Risk}} among {{African American Adolescents}} and {{Young Adults}}},
  author = {Brown, Larry K. and Tolou-Shams, Marina and Lescano, Celia and Houck, Christopher and Zeidman, Jessica and Pugatch, David and Lourie, Kevin J.},
  date = {2006-09-01},
  journaltitle = {Journal of Adolescent Health},
  shortjournal = {Journal of Adolescent Health},
  volume = {39},
  pages = {444.e1-444.e8},
  issn = {1054-139X},
  doi = {10.1016/j.jadohealth.2006.01.015},
  url = {http://www.sciencedirect.com/science/article/pii/S1054139X0600084X},
  urldate = {2020-06-10},
  abstract = {Purpose To understand the prospective relationship between depressive symptoms and sexual risk behavior among a community sample of African American adolescents. Methods African American adolescents (n = 415) who participated in a larger multi-site human immunodeficiency virus (HIV) prevention program provided baseline data on demographics, psychosocial context and depressive symptoms. At six-month follow-up, data were collected regarding sexual activity in the past 90 days. Multivariate logistic regression was conducted to determine the prospective relationship between depressive symptoms and proportion of condom use while controlling for relevant demographic and contextual factors. Results The odds that African American adolescents who reported depressive symptoms at baseline would report inconsistent condom use at six-month follow-up was approximately four times greater than that of their peers who did not report depressive symptoms. Older adolescents and females were less likely to use condoms consistently and certain contextual factors, such as less pleasurable expectations about condom use, and living with a partner also heightened HIV/STI risk. Conclusions Clinicians should assess for depression symptoms in African American adolescent patients as an indicator of future sexual risk. Prevention interventions that address depressed mood could have a significant impact on later HIV/STI sexual risk behaviors. Further research is needed to understand the effect of depressive symptoms on sexual risk among adolescents of other race/ethnicities and to examine the potential cultural forces that affect this relationship.},
  file = {C\:\\Users\\lissa102\\Zotero\\storage\\B4N56UFW\\Brown et al_2006_Depressive Symptoms as a Predictor of Sexual Risk among African American.pdf;C\:\\Users\\lissa102\\Zotero\\storage\\BM7HAXZY\\S1054139X0600084X.html},
  keywords = {Adolescent HIV risk,African American,Depressive symptoms},
  langid = {english},
  number = {3}
}

@article{buhlmannAnalyzingBagging2002,
  title = {Analyzing Bagging},
  author = {Bühlmann, Peter and Yu, Bin},
  date = {2002},
  journaltitle = {The Annals of Statistics},
  volume = {30},
  pages = {927--961},
  issn = {0090-5364},
  doi = {10.2307/1558692},
  abstract = {Bagging is one of the most effective computationally intensive procedures to improve on unstable estimators or classifiers, useful especially for high dimensional data set problems. Here we formalize the notion of instability and derive theoretical results to analyze the variance reduction effect of bagging (or variants thereof) in mainly hard decision problems, which include estimation after testing in regression and decision trees for regression functions and classifiers. Hard decisions create instability, and bagging is shown to smooth such hard decisions, yielding smaller variance and mean squared error. With theoretical explanations, we motivate subagging based on subsampling as an alternative aggregation scheme. It is computationally cheaper but still shows approximately the same accuracy as bagging. Moreover, our theory reveals improvements in first order and in line with simulation studies. In particular, we obtain an asymptotic limiting distribution at the cube-root rate for the split point when fitting piecewise constant functions. Denoting sample size by n, it follows that in a cylindric neighborhood of diameter n-1/3 of the theoretically optimal split point, the variance and mean squared error reduction of subagging can be characterized analytically. Because of the slow rate, our reasoning also provides an explanation on the global scale for the whole covariate space in a decision tree with finitely many splits.},
  eprint = {1558692},
  eprinttype = {jstor},
  number = {4}
}

@article{bukowskiPopularityFriendshipEmotional1993,
  title = {Popularity, Friendship, and Emotional Adjustment during Early Adolescence},
  author = {Bukowski, William M. and Hoza, Betsy and Boivin, Michel},
  date = {1993},
  journaltitle = {New Directions for Child and Adolescent Development},
  volume = {1993},
  pages = {23--37},
  issn = {1534-8687},
  doi = {10.1002/cd.23219936004},
  url = {https://onlinelibrary.wiley.com/doi/abs/10.1002/cd.23219936004},
  urldate = {2020-06-10},
  abstract = {The authors propose that popularity and friendship are linked to different forms of adjustment and emotional well-being. A central point of their model is that friendship functions as an important mediator between popularity and loneliness in early adolescence.},
  annotation = {\_eprint: https://onlinelibrary.wiley.com/doi/pdf/10.1002/cd.23219936004},
  file = {C\:\\Users\\lissa102\\Zotero\\storage\\R423HICX\\cd.html},
  langid = {english},
  number = {60}
}

@incollection{bussTheoriesEmotionalDevelopment2019,
  title = {Theories of {{Emotional Development}}: {{Where Have We Been}} and {{Where Are We Now}}?},
  shorttitle = {Theories of {{Emotional Development}}},
  booktitle = {Handbook of {{Emotional Development}}},
  author = {Buss, Kristin A. and Cole, Pamela M. and Zhou, Anna M.},
  editor = {LoBue, Vanessa and Pérez-Edgar, Koraly and Buss, Kristin A.},
  date = {2019},
  pages = {7--25},
  publisher = {{Springer International Publishing}},
  location = {{Cham}},
  doi = {10.1007/978-3-030-17332-6_2},
  url = {http://link.springer.com/10.1007/978-3-030-17332-6_2},
  urldate = {2020-03-17},
  file = {C\:\\Users\\lissa102\\Zotero\\storage\\M4WXW7JQ\\Buss et al. - 2019 - Theories of Emotional Development Where Have We B.pdf},
  isbn = {978-3-030-17331-9 978-3-030-17332-6},
  langid = {english}
}

@online{cacholaTLDRExtremeSummarization2020,
  title = {{{TLDR}}: {{Extreme Summarization}} of {{Scientific Documents}}},
  shorttitle = {{{TLDR}}},
  author = {Cachola, Isabel and Lo, Kyle and Cohan, Arman and Weld, Daniel S.},
  date = {2020-10-08},
  url = {http://arxiv.org/abs/2004.15011},
  urldate = {2020-11-29},
  abstract = {We introduce TLDR generation, a new form of extreme summarization, for scientific papers. TLDR generation involves high source compression and requires expert background knowledge and understanding of complex domain-specific language. To facilitate study on this task, we introduce SciTLDR, a new multi-target dataset of 5.4K TLDRs over 3.2K papers. SciTLDR contains both author-written and expert-derived TLDRs, where the latter are collected using a novel annotation protocol that produces high-quality summaries while minimizing annotation burden. We propose CATTS, a simple yet effective learning strategy for generating TLDRs that exploits titles as an auxiliary training signal. CATTS improves upon strong baselines under both automated metrics and human evaluations. Data and code are publicly available at https://github.com/allenai/scitldr.},
  archiveprefix = {arXiv},
  eprint = {2004.15011},
  eprinttype = {arxiv},
  file = {C\:\\Users\\lissa102\\Zotero\\storage\\259LDMFV\\Cachola et al_2020_TLDR.pdf;C\:\\Users\\lissa102\\Zotero\\storage\\MHIGHH8L\\2004.html},
  keywords = {Computer Science - Computation and Language},
  primaryclass = {cs}
}

@article{campbellFriendsEducationIdentity2019,
  title = {Friends and {{Education}}: {{Identity Patterns}} across {{Domains}} and {{Associations}} with {{Emotion Dysregulation}} and {{Identity Disturbance}}},
  shorttitle = {Friends and {{Education}}},
  author = {Campbell, Shawna Mastro and Zimmer-Gembeck, Melanie J. and Duffy, Amanda},
  date = {2019-04-01},
  journaltitle = {Journal of Youth and Adolescence},
  shortjournal = {J Youth Adolescence},
  volume = {48},
  pages = {703--716},
  issn = {1573-6601},
  doi = {10.1007/s10964-018-0924-4},
  url = {https://doi.org/10.1007/s10964-018-0924-4},
  urldate = {2020-06-10},
  abstract = {The task of identity development, which involves distinguishing who one is, and defining and articulating this to others, is a challenging developmental task for most youth. This is made even more challenging when one considers that there are multiple domains of identity development. In the current study, Australia adolescents (N\,=\,336; aged 12–15 years, 46\% male) reported their identity status commitment, exploration and reconsideration across two different domains (education and friendship). Cluster analysis was used to evaluate patterns of identity formation within and across domains, and the internalizing symptoms (low self-worth, emotion dysregulation, depressive and anxiety symptoms) and identity disturbance of clusters of youth with different identity status patterns were compared. Results revealed five clusters of committed explorers, committed non-explorers, committed reconsiders, uninvolved, and friend identifiers. Cluster comparisons revealed that, across self-worth, emotion dysregulation and identity disturbance, adolescents in the friend identifiers cluster, who reported high commitment to friendship identity and lower commitment to educational identity relative to their peers, fared worse than adolescents reporting higher than average commitment across both domains, and those reporting high reconsideration in both domains. These findings suggest that the benefit of identity commitment for emotional adjustment may depend somewhat on the domain under investigation, and that evaluating the junction and divergence of different identity domains might identify additional adolescents who are experiencing symptoms of maladjustment.},
  file = {C\:\\Users\\lissa102\\Zotero\\storage\\PSLSVZSB\\Campbell et al_2019_Friends and Education.pdf},
  langid = {english},
  number = {4}
}

@article{cappadociaBullyingExperiencesChildren2012,
  title = {Bullying {{Experiences Among Children}} and {{Youth}} with {{Autism Spectrum Disorders}}},
  author = {Cappadocia, M. Catherine and Weiss, Jonathan A. and Pepler, Debra},
  date = {2012-02},
  journaltitle = {Journal of Autism and Developmental Disorders},
  shortjournal = {J Autism Dev Disord},
  volume = {42},
  pages = {266--277},
  issn = {0162-3257, 1573-3432},
  doi = {10.1007/s10803-011-1241-x},
  url = {http://link.springer.com/10.1007/s10803-011-1241-x},
  urldate = {2021-02-13},
  abstract = {Few studies have investigated bullying experiences among children diagnosed with autism spectrum disorders (ASD); however, preliminary research suggests that children with ASD are at greater risk for being bullied than typically developing peers. The aim of the current study was to build an understanding of bullying experiences among children with ASD based on parent reports by examining rates of various forms of bullying, exploring the association between victimization and mental health problems, and investigating individual and contextual variables as correlates of victimization. Victimization was related to child age, internalizing and externalizing mental health problems, communication difficulties, and number of friends at school, as well as parent mental health problems. Bullying prevention and intervention strategies are discussed.},
  file = {C\:\\Users\\lissa102\\Zotero\\storage\\347XYD86\\Cappadocia et al. - 2012 - Bullying Experiences Among Children and Youth with.pdf},
  langid = {english},
  number = {2}
}

@article{caseyBrakingAcceleratingAdolescent2011,
  title = {Braking and Accelerating of the Adolescent Brain},
  author = {Casey, B. J. and Jones, Rebecca M. and Somerville, Leah H.},
  date = {2011},
  journaltitle = {Journal of Research on Adolescence},
  shortjournal = {J.Res.Adolesc.},
  volume = {21},
  pages = {21--33},
  issn = {1532-7795},
  doi = {10.1111/j.1532-7795.2010.00712.x},
  url = {http://dx.doi.org/10.1111/j.1532-7795.2010.00712.x},
  abstract = {Adolescence is a developmental period often characterized as a time of impulsive and risky choices leading to increased incidence of unintentional injuries and violence, alcohol and drug abuse, unintended pregnancy, and sexually transmitted diseases. Traditional neurobiological and cognitive explanations for such suboptimal choices and actions have failed to account for nonlinear changes in behavior observed during adolescence, relative to childhood and adulthood. This review provides a biologically plausible conceptualization of the mechanisms underlying these nonlinear changes in behavior, as an imbalance between a heightened sensitivity to motivational cues and immature cognitive control. Recent human imaging and animal studies provide a biological basis for this view, suggesting differential development of subcortical limbic systems relative to top-down control systems during adolescence relative to childhood and adulthood. This work emphasizes the importance of examining transitions into and out of adolescence and highlights emerging avenues of future research on adolescent brain development.},
  number = {1}
}

@article{chenScienceMappingSystematic2017,
  title = {Science {{Mapping}}: {{A Systematic Review}} of the {{Literature}}},
  shorttitle = {Science {{Mapping}}},
  author = {Chen, Chaomei},
  date = {2017-03-21},
  journaltitle = {Journal of Data and Information Science},
  volume = {2},
  pages = {1--40},
  publisher = {{Sciendo}},
  doi = {10.1515/jdis-2017-0006},
  url = {https://content.sciendo.com/view/journals/jdis/2/2/article-p1.xml},
  urldate = {2021-01-02},
  abstract = {{$<$}section class="abstract"{$><$}h2 class="abstractTitle text-title my-1" id="d266e2"{$>$}Abstract{$<$}/h2{$><$}div id="j\_jdis-2017-0006\_s\_006\_w2aab2b8c32b1b7b1aab1c15b1Aa" class="section"{$><$}h3 class="abstractTitle text-title my-1" id="d266e5"{$>$}Purpose{$<$}/h3{$><$}p{$>$}We present a systematic review of the literature concerning major aspects of science mapping to serve two primary purposes: First, to demonstrate the use of a science mapping approach to perform the review so that researchers may apply the procedure to the review of a scientific domain of their own interest, and second, to identify major areas of research activities concerning science mapping, intellectual milestones in the development of key specialties, evolutionary stages of major specialties involved, and the dynamics of transitions from one specialty to another.{$<$}/p{$><$}/div{$><$}div id="j\_jdis-2017-0006\_s\_007\_w2aab2b8c32b1b7b1aab1c15b2Aa" class="section"{$><$}h3 class="abstractTitle text-title my-1" id="d266e8"{$>$}Design/methodology/approach{$<$}/h3{$><$}p{$>$}We first introduce a theoretical framework of the evolution of a scientific specialty. Then we demonstrate a generic search strategy that can be used to construct a representative dataset of bibliographic records of a domain of research. Next, progressively synthesized co-citation networks are constructed and visualized to aid visual analytic studies of the domain’s structural and dynamic patterns and trends. Finally, trajectories of citations made by particular types of authors and articles are presented to illustrate the predictive potential of the analytic approach.{$<$}/p{$><$}/div{$><$}div id="j\_jdis-2017-0006\_s\_008\_w2aab2b8c32b1b7b1aab1c15b3Aa" class="section"{$><$}h3 class="abstractTitle text-title my-1" id="d266e11"{$>$}Findings{$<$}/h3{$><$}p{$>$}The evolution of the science mapping research involves the development of a number of interrelated specialties. Four major specialties are discussed in detail in terms of four evolutionary stages: conceptualization, tool construction, application, and codification. Underlying connections between major specialties are also explored. The predictive analysis demonstrates citations trajectories of potentially transformative contributions.{$<$}/p{$><$}/div{$><$}div id="j\_jdis-2017-0006\_s\_009\_w2aab2b8c32b1b7b1aab1c15b4Aa" class="section"{$><$}h3 class="abstractTitle text-title my-1" id="d266e14"{$>$}Research limitations{$<$}/h3{$><$}p{$>$}The systematic review is primarily guided by citation patterns in the dataset retrieved from the literature. The scope of the data is limited by the source of the retrieval, i.e. the Web of Science, and the composite query used. An iterative query refinement is possible if one would like to improve the data quality, although the current approach serves our purpose adequately. More in-depth analyses of each specialty would be more revealing by incorporating additional methods such as citation context analysis and studies of other aspects of scholarly publications.{$<$}/p{$><$}/div{$><$}div id="j\_jdis-2017-0006\_s\_010\_w2aab2b8c32b1b7b1aab1c15b5Aa" class="section"{$><$}h3 class="abstractTitle text-title my-1" id="d266e17"{$>$}Practical implications{$<$}/h3{$><$}p{$>$}The underlying analytic process of science mapping serves many practical needs, notably bibliometric mapping, knowledge domain visualization, and visualization of scientific literature. In order to master such a complex process of science mapping, researchers often need to develop a diverse set of skills and knowledge that may span multiple disciplines. The approach demonstrated in this article provides a generic method for conducting a systematic review.{$<$}/p{$><$}/div{$><$}div id="j\_jdis-2017-0006\_s\_011\_w2aab2b8c32b1b7b1aab1c15b6Aa" class="section"{$><$}h3 class="abstractTitle text-title my-1" id="d266e20"{$>$}Originality/value{$<$}/h3{$><$}p{$>$}Incorporating the evolutionary stages of a specialty into the visual analytic study of a research domain is innovative. It provides a systematic methodology for researchers to achieve a good understanding of how scientific fields evolve, to recognize potentially insightful patterns from visually encoded signs, and to synthesize various information so as to capture the state of the art of the domain.{$<$}/p{$><$}/div{$><$}/section{$>$}},
  file = {C\:\\Users\\lissa102\\Zotero\\storage\\JZPPXD35\\Chen_2017_Science Mapping.pdf;C\:\\Users\\lissa102\\Zotero\\storage\\76LJ2GSW\\article-p1.html;C\:\\Users\\lissa102\\Zotero\\storage\\9HUCKBIS\\article-p1.html},
  langid = {english},
  number = {2}
}

@online{ClickEventsVisNetwork,
  title = {R - {{Click}} Events for {{VisNetwork}} with {{Shiny}}},
  url = {https://stackoverflow.com/questions/39916465/click-events-for-visnetwork-with-shiny},
  urldate = {2020-03-23},
  organization = {{Stack Overflow}}
}

@incollection{cochrane:14,
  title = {Evidence-Informed Public Health: {{Opportunities}} and Challenges},
  booktitle = {Abstracts of the 22nd Cochrane Colloquium},
  date = {2014-09},
  publisher = {{John Wiley \& Sons}},
  venue = {Hyderabad, India}
}

@incollection{coe-odessEmergentEmotionsAdolescence2019,
  title = {Emergent {{Emotions}} in {{Adolescence}}},
  booktitle = {Handbook of {{Emotional Development}}},
  author = {Coe-Odess, Sarah J. and Narr, Rachel K. and Allen, Joseph P.},
  editor = {LoBue, Vanessa and Pérez-Edgar, Koraly and Buss, Kristin A.},
  date = {2019},
  pages = {595--625},
  publisher = {{Springer International Publishing}},
  location = {{Cham}},
  doi = {10.1007/978-3-030-17332-6_23},
  url = {http://link.springer.com/10.1007/978-3-030-17332-6_23},
  urldate = {2020-03-17},
  file = {C\:\\Users\\lissa102\\Zotero\\storage\\GR3XBSYH\\Coe-Odess et al. - 2019 - Emergent Emotions in Adolescence.pdf},
  isbn = {978-3-030-17331-9 978-3-030-17332-6},
  langid = {english}
}

@article{coleEmotionRegulationScientific2004,
  title = {Emotion {{Regulation}} as a {{Scientific Construct}}: {{Methodological Challenges}} and {{Directions}} for {{Child Development Research}}},
  shorttitle = {Emotion {{Regulation}} as a {{Scientific Construct}}},
  author = {Cole, Pamela M. and Martin, Sarah E. and Dennis, Tracy A.},
  date = {2004-03-01},
  journaltitle = {Child Development},
  volume = {75},
  pages = {317--333},
  issn = {1467-8624},
  doi = {10.1111/j.1467-8624.2004.00673.x},
  url = {http://onlinelibrary.wiley.com/doi/10.1111/j.1467-8624.2004.00673.x/abstract},
  abstract = {Emotion regulation has emerged as a popular topic, but there is doubt about its viability as a scientific construct. This article identifies conceptual and methodological challenges in this area of study and describes exemplar studies that provide a substantive basis for inferring emotion regulation. On the basis of those studies, 4 methods are described that provide compelling evidence for emotion regulation: independent measurement of activated emotion and purported regulatory processes; analysis of temporal relations; measurement across contrasting conditions; and multiple, convergent measures. By offering this perspective, this article aims to engage thoughtful debate and critical analysis, with the goal of increasing methodological rigor and advancing an understanding of emotion regulation as a scientific construct.},
  file = {C\:\\Users\\lissa102\\Zotero\\storage\\92V9AS88\\Cole et al. - 2004 - Emotion Regulation as a Scientific Construct Meth.pdf;C\:\\Users\\lissa102\\Zotero\\storage\\J7RS4WMK\\abstract.html},
  langid = {english},
  number = {2}
}

@article{coleMovingAheadStudy2014,
  title = {Moving Ahead in the Study of the Development of Emotion Regulation},
  author = {Cole, Pamela M.},
  date = {2014-03-01},
  journaltitle = {International Journal of Behavioral Development},
  shortjournal = {International Journal of Behavioral Development},
  volume = {38},
  pages = {203--207},
  issn = {0165-0254},
  doi = {10.1177/0165025414522170},
  url = {https://doi.org/10.1177/0165025414522170},
  abstract = {This special section on the development of emotion regulation highlights several important new directions for research. Specifically, the findings of these studies indicate that: (1) emotion regulation develops across the lifespan and not just in early childhood and does so in complex ways, (2) it is necessary to distinguish among emotions to fully understand emotion regulation, and (3) at all ages emotion regulation is socially regulated. In addition, the limitations of the studies point to additional new directions, including the (4) need for a sophisticated conceptualization of the role of gender, (5) the acute need to incorporate cultural variations into the research, and (6) the need to define emotion regulation as a process.},
  file = {C\:\\Users\\lissa102\\Zotero\\storage\\FMN6GCKZ\\cole2014.pdf},
  langid = {english},
  number = {2}
}

@online{ComparisonOtherPackages,
  title = {Comparison to Other Packages},
  url = {https://quanteda.io/articles/pkgdown/comparison.html},
  urldate = {2020-01-30},
  file = {C\:\\Users\\lissa102\\Zotero\\storage\\T73NJQ2K\\comparison.html},
  langid = {english}
}

@online{ComparisonSpaCyUDPipe2018,
  title = {A Comparison between {{spaCy}} and {{UDPipe}} for {{Natural Language Processing}} for {{R}} Users},
  date = {2018-02-08T16:35:47+00:00},
  url = {https://www.r-bloggers.com/a-comparison-between-spacy-and-udpipe-for-natural-language-processing-for-r-users/},
  urldate = {2020-01-30},
  abstract = {In the last few years, Natural Language Processing (NLP) has become more and more an open multi-lingual task instead of being held back by language, country and legal boundaries. With the advent of commonly used open data regarding natural language processing tasks as available at http://universaldependencies.org one can now relatively easily compare different toolkits which perform natural language processing. In this post we compare the udpipe R package to the spacyr R package. UDPipe - spaCy comparison A traditional natural language processing flow consists of a number of building blocks which can be used to structure your Natural Language Application on top of it. Namely 1. tokenisation2. parts of speech tagging3. lemmatisation4. morphological feature tagging5. syntactic dependency parsing6. entity recognition7. extracting word \& sentence meaning Both of these R packages allow to do this where  spacyr is an R package around the popular spaCy NLP toolkit: https://github.com/explosion/spaCy  udpipe is an R package around the less known UDPipe NLP toolkit: https://github.com/ufal/udpipe   Comparison In the comparison, we will provide general feedback on the following elements  Languages which are covered by the tools Ease of use Annotation possibilities Annotation accuracy of the models Annotation speed~~~   Annotation languages   udpipe provides annotation models for more than 50 languages (afrikaans, ancient\_greek-proiel, ancient\_greek, arabic, basque, belarusian, bulgarian, catalan, chinese, coptic, croatian, czech-cac, czech-cltt, czech, danish, dutch-lassysmall, dutch, english-lines, english-partut, english, estonian, finnish-ftb, finnish, french-partut, french-sequoia, french, galician-treegal, galician, german, gothic, greek, hebrew, hindi, hungarian, indonesian, irish, italian, japanese, kazakh, korean, latin-ittb, latin-proiel, latin, latvian, lithuanian, norwegian-bokmaal, norwegian-nynorsk, old\_church\_slavonic, persian, polish, portuguese-br, portuguese, romanian, russian-syntagrus, russian, sanskrit, serbian, slovak, slovenian-sst, slovenian, spanish-ancora, spanish, swedish-lines, swedish, tamil, turkish, ukrainian, urdu, uyghur, vietnamese) of which 17 languages are released under a commercially more liberal license, the others are released under the CC-BY-SA-NC licence  With the udpipe R package, you can furthermore directly train models on top of the newest CONLLU files available at http://universaldependencies.org (examples of this is provided at https://github.com/bnosac/udpipe.models.ud)    spaCy provides currently models for 8 languages: English/German/Spanish/Portugues/French/Italian/Dutch. For English and German these were trained on data which is not available on http://universaldependencies.org, for the other models they were trained on data from http://universaldependencies.org  In order to train your own models you need to do this directly in Python, the Python community is building these since the end of 2017.    Ease of use  Both packages are on CRAN  Models can be easily downloaded with both packages. For udpipe this is directly from R, for spacy this needs to be done in Python.  udpipe has no external dependencies and can easily be installed with install.packages('udpipe') and next you are ready to go  installation of spacyr will probably give you some trouble namely it requires installation of the Python package spacy which is more difficult to install on a local computer in your corporate office. You can easily get stuck in problems of Python versioning, 32 vs 64 bit architecture issues, admin rights or basic shell commands that you should be aware of does not allow to switch seamlessly between 2 languages (you need to initialize and finalize) which is a burden if you live in a multi-language country like e.g. Belgium spaCy models are constructed on different treebanks each following different guidelines which make cross-language downstream analysis more difficult to harmonise    Annotation accuracy of the models As the spaCy and UDPipe models for Spanish, Portuguese, French, Italian and Dutch have been built on data from the same Universal Dependencies treebank (version 2.0) one can compare the accuracies of the different NLP processing steps (tokenisation, POS tagging, morphological feature tagging, lemmatisation, dependency parsing).Evaluation is traditionally done by leaving out some sentences from the training part and seeing how good the model did on these hold-out sentences which were tagged by humans that's why they are called 'gold'.Below you can find accuracy statistics for the different NLP tasks by using the conllu 2017 shared task evaluation script on the holdout test sets. These graphs basically show that   UDPipe provides better results for French, Italian \& Portuguese, equal results for Spanish and less good results for dependency parsing and treebank-specific tags for Dutch but better results for the universal parts of speech tags. For English, only the Penn Treebank XPOS tag can be compared and spaCy shows less good results than what we expected when comparing to the UDPipe model    Exact reproducible details on the evaluation can be found at https://github.com/jwijffels/udpipe-spacy-comparison. Feel free to provide comments there. Annotation possibilities  udpipe  allows to do tokenisation, parts of speech tagging, morphological feature tagging and dependency parsing udpipe does not provide entity recognition and does not provide word vectors (you can use existing R packages for that (e.g text2vec)   spacyr  spaCy allows to do tokenisation, parts of speech tagging, morphological feature tagging and dependency parsing On top of that it also does entity recognition spacyr does not provide lemmatisation spaCy also provides wordvectors (for English only) but they are not made available in spacyr  So if you need entity recognition, udpipe is not an option. If you need lemmatisation, spacyr is not an option.   Annotation speed   spacyr is in our experiments 5 times faster than udpipe for a comparable full annotation pipeline (Tokenisation, POS tagging, Lemmatisation, Feature tagging, Dependency Parsing) and comparable output (see code below)  library(udpipe)library(spacyr)library(microbenchmark)data(brussels\_reviews, package = "udpipe")f\_udpipe},
  file = {C\:\\Users\\lissa102\\Zotero\\storage\\DNGN8F3W\\a-comparison-between-spacy-and-udpipe-for-natural-language-processing-for-r-users.html},
  langid = {american},
  organization = {{R-bloggers}}
}

@article{cooperGroundedTheoryInductive2012,
  title = {A {{Grounded Theory}} of {{Inductive Qualitative Research Education}}: {{Results}} of a {{Meta}}-{{Data}}-{{Analysis}}},
  shorttitle = {A {{Grounded Theory}} of {{Inductive Qualitative Research Education}}},
  author = {Cooper, Robin and Chenail, Ronald J. and Fleming, Stephanie},
  date = {2012},
  journaltitle = {Qualitative Report},
  volume = {17},
  publisher = {{Nova Southeastern University}},
  issn = {1052-0147},
  url = {https://eric.ed.gov/?id=EJ992273},
  urldate = {2021-01-02},
  abstract = {This paper reports on the first stage of a meta-study conducted by the authors on primary research published during the last thirty years that focused on discovering the experiences of students learning qualitative research. The authors carried out a meta-analysis of the findings of students' experiences learning qualitative research included in twenty-five published articles. Using constructivist grounded theory to analyze the experience of those seeking to learn qualitative research, including factors that appear to support or interfere with their learning experiences, the authors identified three key dimensions of qualitative research students' learning experiences--affective, cognitive, and experiential. Based on this analysis, the authors developed a grounded theory of qualitative research education. This theory suggests that students' learning experiences will be enhanced through the implementation of an inductive approach to qualitative research education that incorporates experiential learning early in the learning experience. This paper reports these findings, presents this grounded theory of inductive qualitative research education, and discusses the implications of the findings of this meta-analysis for those teaching and researching qualitative research. (Contains 2 figures.)},
  file = {C\:\\Users\\lissa102\\Zotero\\storage\\ERSMXC3D\\Cooper et al_2012_A Grounded Theory of Inductive Qualitative Research Education.pdf;C\:\\Users\\lissa102\\Zotero\\storage\\MMRNPNXL\\eric.ed.gov.html},
  keywords = {Coding,College Instruction,Constructivism (Learning),Curriculum Design,Experiential Learning,Grounded Theory,Intellectual Disciplines,Journal Articles,Learning Experience,Learning Processes,Literature Reviews,Logical Thinking,Meta Analysis,Qualitative Research,Research Reports,Research Skills,Teaching Methods},
  langid = {english}
}

@online{CORD19SemanticScholar,
  title = {{{CORD}}-19 | {{Semantic Scholar}}},
  url = {https://www.semanticscholar.org/cord19},
  urldate = {2020-10-13},
  abstract = {\&lt;a href=\&quot;https://www.semanticscholar.org\&quot; target=\&quot;\_blank\&quot; rel=\&quot;noopener noreferrer\&quot;\&gt;The Semantic Scholar\&lt;/a\&gt; team at the Allen Institute for AI built and released CORD-19 in collaboration with leading research institutes. Our goal is to provide researchers with free and open tools and datasets to find new insights about the novel coronavirus.},
  file = {C\:\\Users\\lissa102\\Zotero\\storage\\W3EXY3XV\\cord19.html},
  langid = {english}
}

@article{craccoEmotionRegulationChildhood2017,
  title = {Emotion Regulation across Childhood and Adolescence: Evidence for a Maladaptive Shift in Adolescence},
  shorttitle = {Emotion Regulation across Childhood and Adolescence},
  author = {Cracco, Emiel and Goossens, Lien and Braet, Caroline},
  date = {2017-08-01},
  journaltitle = {European Child \& Adolescent Psychiatry},
  shortjournal = {Eur Child Adolesc Psychiatry},
  volume = {26},
  pages = {909--921},
  issn = {1018-8827, 1435-165X},
  doi = {10.1007/s00787-017-0952-8},
  url = {https://link.springer.com/article/10.1007/s00787-017-0952-8},
  urldate = {2017-10-23},
  abstract = {Dysfunctional emotion regulation is an important predictor of psychopathology. Although many clinical programs focus on emotion regulation skills, the successful application of these programs in children and adolescents requires knowledge on the normative use of emotion regulation strategies over age. To this end, the current cross-sectional study examined changes in emotion regulation throughout childhood and adolescence. The use of seven adaptive and five maladaptive emotion regulation strategies was measured with the FEEL-KJ in a representative sample (N = 1397) of Dutch children and adolescents between 8 and 18 years old. Overall, the results indicated reduced use of adaptive strategies and increased use of maladaptive strategies in participants between 12 and 15 years old compared with younger or older participants. The findings of the current study indicate that adolescence is characterized by a maladaptive shift in emotion regulation. Given that the continued use of dysfunctional emotion regulation plays an important role in the development and maintenance of psychopathology, these results highlight the importance of prevention and treatment programs focused on emotion regulation to shield vulnerable adolescents against mental illness.},
  file = {C\:\\Users\\lissa102\\Zotero\\storage\\WPFZQB35\\Cracco et al_2017_Emotion regulation across childhood and adolescence.pdf;C\:\\Users\\lissa102\\Zotero\\storage\\FIGH2SER\\s00787-017-0952-8.html},
  langid = {english},
  number = {8}
}

@article{crickSocialInformationProcessingMechanisms1996,
  title = {Social {{Information}}-{{Processing Mechanisms}} in {{Reactive}} and {{Proactive Aggression}}},
  author = {Crick, Nicki R. and Dodge, Kenneth A.},
  date = {1996},
  journaltitle = {Child Development},
  volume = {67},
  pages = {993--1002},
  issn = {1467-8624},
  doi = {10.1111/j.1467-8624.1996.tb01778.x},
  url = {https://srcd.onlinelibrary.wiley.com/doi/abs/10.1111/j.1467-8624.1996.tb01778.x},
  urldate = {2020-04-13},
  abstract = {Theories of aggressive behavior and ethological observations in animals and children suggest the existence of distinct forms of reactive (hostile) and proactive (instrumental) aggression. Toward the validation of this distinction, groups of reactive aggressive, proactive aggressive, and nonaggressive children were identified (n= 624 9–12-year-olds). Social information-processing patterns were assessed in these groups by presenting hypothetical vignettes to subjects. 3 hypotheses were tested: (1) only the reactive-aggressive children would demonstrate hostile biases in their attributions of peers' intentions in provocation situations (because such biases are known to lead to reactive anger); (2) only proactive-aggressive children would evaluate aggression and its consequences in relatively positive ways (because proactive aggression is motivated by its expected external outcomes); and (3) proactive-aggressive children would select instrumental social goals rather than relational goals more often than nonaggressive children. All 3 hypotheses were at least partially supported.},
  annotation = {\_eprint: https://srcd.onlinelibrary.wiley.com/doi/pdf/10.1111/j.1467-8624.1996.tb01778.x},
  file = {C\:\\Users\\lissa102\\Zotero\\storage\\TQ7RS2PI\\Crick_Dodge_1996_Social Information-Processing Mechanisms in Reactive and Proactive Aggression.pdf;C\:\\Users\\lissa102\\Zotero\\storage\\AFPGHHHQ\\j.1467-8624.1996.tb01778.html},
  langid = {english},
  number = {3}
}

@article{cronbachConstructValidityPsychological1955,
  title = {Construct Validity in Psychological Tests},
  author = {Cronbach, Lee J and Meehl, Paul E},
  date = {1955},
  journaltitle = {Psychological Bulletin},
  volume = {52},
  pages = {281--302},
  doi = {10.1037/h0040957},
  file = {C\:\\Users\\lissa102\\Zotero\\storage\\H5H7MKX8\\Cronbach and Meehl - CONSTRUCT VALIDITY IN PSYCHOLOGICAL TESTS.pdf},
  langid = {english}
}

@article{croneUnderstandingAdolescencePeriod2012,
  title = {Understanding Adolescence as a Period of Social–Affective Engagement and Goal Flexibility},
  author = {Crone, Eveline A. and Dahl, Ronald E.},
  date = {2012-08-20},
  journaltitle = {Nature Reviews Neuroscience},
  volume = {13},
  pages = {636--650},
  issn = {1471-003X, 1471-0048},
  doi = {10.1038/nrn3313},
  url = {http://www.nature.com/doifinder/10.1038/nrn3313},
  urldate = {2017-10-30},
  file = {C\:\\Users\\lissa102\\Zotero\\storage\\XVSKD2GM\\Crone and Dahl - 2012 - Understanding adolescence as a period of social–af.pdf},
  number = {9}
}

@book{cullenTakingStockStatus2017,
  title = {Taking {{Stock}}: {{The Status}} of {{Criminological Theory}}},
  shorttitle = {Taking {{Stock}}},
  author = {Cullen, Francis T.},
  date = {2017-07-05},
  publisher = {{Routledge}},
  abstract = {Criminology is in a period of much theoretical ferment. Older theories have been revitalized, and newer theories have been set forth. Th e very richness of our thinking about crime, however, leads to questions about the relative merits of these competin paradigms. Accordingly, in this volume advocates of prominent theories are asked to "take stock" of their perspectives. Th eir challenge is to assess the empirical status of their theory and to map out future directions for theoretical development.},
  eprint = {7ioxDwAAQBAJ},
  eprinttype = {googlebooks},
  isbn = {978-1-351-48702-3},
  keywords = {Social Science / Criminology},
  langid = {english},
  pagetotal = {478}
}

@book{degrootMethodologieGrondslagenVan1961,
  title = {Methodologie: Grondslagen van onderzoek en denken in de gedragswetenschappen},
  shorttitle = {Methodologie},
  author = {de Groot, Adriaan D.},
  date = {1961},
  publisher = {{Uitgeverij Mouton}},
  location = {{'s Gravenhage}},
  eprint = {6hiBDwAAQBAJ},
  eprinttype = {googlebooks},
  isbn = {90-279-7721-6},
  keywords = {Language Arts & Disciplines / Linguistics / General},
  langid = {dutch},
  options = {useprefix=true},
  pagetotal = {440}
}

@article{dixon-gordonRepertoiresEmotionRegulation2015,
  title = {Repertoires of Emotion Regulation: {{A}} Person-Centered Approach to Assessing Emotion Regulation Strategies and Links to Psychopathology},
  shorttitle = {Repertoires of Emotion Regulation},
  author = {Dixon-Gordon, Katherine L. and Aldao, Amelia and Reyes, Andres De Los},
  date = {2015-10-03},
  journaltitle = {Cognition and Emotion},
  volume = {29},
  pages = {1314--1325},
  issn = {0269-9931},
  doi = {10.1080/02699931.2014.983046},
  url = {https://doi.org/10.1080/02699931.2014.983046},
  abstract = {Despite growing research on emotion regulation (ER) strategies and psychopathology, research has primarily focused on identifying one-to-one associations between ER strategies and symptoms. Thus, little is known about how patterns in the repertoires of ER strategies are associated with different mental disorders. We utilised latent class analysis to identify distinct repertoires of ER strategies, and their links with various psychopathology domains (i.e., anxiety, depression, disordered eating, borderline personality). Participants (N = 531) reported on their use of seven ER strategies in six recalled stressful contexts, as well as on their symptoms of psychopathology. We identified five classes of ER strategies: Low Regulators (n = 168), High Regulators (n = 140), Adaptive Regulators (n = 99), Worriers/Ruminators (n = 96) and Avoiders (n = 28). Generally, High Regulators and Worriers/Ruminators endorsed greater levels of psychopathology, relative to Low and Adaptive Regulators. Our findings underscore the importance of characterising the dynamics of ER repertoires when seeking to understand links between ER strategies and psychopathology.},
  eprint = {25435338},
  eprinttype = {pmid},
  file = {C\:\\Users\\lissa102\\Zotero\\storage\\4IAPJ7JC\\Dixon-Gordon et al_2015_Repertoires of emotion regulation.pdf;C\:\\Users\\lissa102\\Zotero\\storage\\CECDJE2T\\02699931.2014.html},
  keywords = {emotion regulation,Psychopathology,Regulation strategies,Repertoire,Transdiagnostic},
  number = {7}
}

@online{dutchnationalresearchagendaHoeOntwikkelenKinderen2015,
  title = {Hoe Ontwikkelen Kinderen Zelfregulatie - Het Vermogen Om Gedrag, Emoties En Gedachten Te Reguleren - En Hoe Kunnen Ouders, Leerkrachten En Zorgprofessionals Hen Daarbij Ondersteunen?},
  author = {Dutch National Research Agenda},
  date = {2015-04-28T10:44:56+02:00},
  url = {https://vragen.wetenschapsagenda.nl/vraag/hoe-ontwikkelen-kinderen-zelfregulatie-het-vermogen-om-gedrag-emoties-en-gedachten-te},
  urldate = {2018-01-05},
  abstract = {Zelfregulatie ligt aan de basis van de ontwikkeling omdat het een positieve invloed heeft op zowel cognitief als sociaal-emotioneel functioneren. Toch weten we nog onvoldoende van dit onderwerp. Toch weten we eigenlijk weinig over hoe zelfregulatie zich ontwikkelt. Vaak besteden we pas aandacht aan zelfregulatie als het een probleem is, en we geven een kind dan een diagnose als ADHD,ODD, of een angststoornis. Vaak krijgen kinderen ook meerdere diagnoses tegelijk (=comorbiditeit).},
  file = {C\:\\Users\\lissa102\\Zotero\\storage\\QEZQS7Z8\\hoe-ontwikkelen-kinderen-zelfregulatie-het-vermogen-om-gedrag-emoties-en-gedachten-te.html},
  organization = {{Nationale Wetenschapsagenda}}
}

@online{dutchnationalresearchagendaJeugdOntwikkelingOpvoeding2017,
  title = {Jeugd in Ontwikkeling, Opvoeding En Onderwijs},
  author = {Dutch National Research Agenda},
  date = {2017-08-24T11:04:03+00:00},
  url = {https://wetenschapsagenda.nl/route/jeugd-in-ontwikkeling-opvoeding-en-onderwijs/},
  urldate = {2018-01-05},
  abstract = {De 21e eeuw plaatst ons voor uitdagingen op het gebied van technologie, internet, relaties, etnisch-religieuze diversiteit, werkgelegenheid, duurzaamheid, verstedelijking en globalisering. Dit verg…},
  file = {C\:\\Users\\lissa102\\Zotero\\storage\\9MXI28W2\\jeugd-in-ontwikkeling-opvoeding-en-onderwijs.html},
  organization = {{Nationale Wetenschapsagenda}}
}

@article{dworkReusableHoldoutPreserving2015,
  title = {The Reusable Holdout: {{Preserving}} Validity in Adaptive Data Analysis},
  shorttitle = {The Reusable Holdout},
  author = {Dwork, Cynthia and Feldman, Vitaly and Hardt, Moritz and Pitassi, Toniann and Reingold, Omer and Roth, Aaron},
  date = {2015-08-07},
  journaltitle = {Science},
  volume = {349},
  pages = {636--638},
  issn = {0036-8075, 1095-9203},
  doi = {10.1126/science.aaa9375},
  url = {https://science.sciencemag.org/content/349/6248/636},
  urldate = {2020-01-30},
  abstract = {Testing hypotheses privately Large data sets offer a vast scope for testing already-formulated ideas and exploring new ones. Unfortunately, researchers who attempt to do both on the same data set run the risk of making false discoveries, even when testing and exploration are carried out on distinct subsets of data. Based on ideas drawn from differential privacy, Dwork et al. now provide a theoretical solution. Ideas are tested against aggregate information, whereas individual data set components remain confidential. Preserving that privacy also preserves statistical inference validity. Science, this issue p. 636 Misapplication of statistical data analysis is a common cause of spurious discoveries in scientific research. Existing approaches to ensuring the validity of inferences drawn from data assume a fixed procedure to be performed, selected before the data are examined. In common practice, however, data analysis is an intrinsically adaptive process, with new analyses generated on the basis of data exploration, as well as the results of previous analyses on the same data. We demonstrate a new approach for addressing the challenges of adaptivity based on insights from privacy-preserving data analysis. As an application, we show how to safely reuse a holdout data set many times to validate the results of adaptively chosen analyses. A statistical approach allows large data sets to be reanalyzed to test new hypotheses. A statistical approach allows large data sets to be reanalyzed to test new hypotheses.},
  eprint = {26250683},
  eprinttype = {pmid},
  file = {C\:\\Users\\lissa102\\Zotero\\storage\\CL9ESKP9\\Dwork et al_2015_The reusable holdout.pdf;C\:\\Users\\lissa102\\Zotero\\storage\\NUXZYBJA\\636.html},
  langid = {english},
  number = {6248}
}

@online{epskampFixedmarginSamplingNetworks2018,
  title = {Fixed-Margin Sampling \& Networks: {{New}} Commentary on Network Replicability},
  shorttitle = {Fixed-Margin Sampling \& Networks},
  author = {Epskamp, Sacha},
  date = {2018-11-22T15:30:15+00:00},
  url = {https://psych-networks.com/fixed-margin-sampling-networks-new-commentary-on-network-replicability/},
  urldate = {2020-06-12},
  abstract = {This guest blog post was written by Sacha Epskamp, Assistant Professor at the University of Amsterdam. It does not necessarily reflect the opinions of other authors on the paper introduced below.\&},
  langid = {american},
  organization = {{Psych Networks}}
}

@article{fafchampsUsingSplitSamples2017,
  title = {Using {{Split Samples}} to {{Improve Inference}} on {{Causal Effects}}},
  author = {Fafchamps, Marcel and Labonne, Julien},
  date = {2017-10},
  journaltitle = {Political Analysis},
  volume = {25},
  pages = {465--482},
  issn = {1047-1987, 1476-4989},
  doi = {10.1017/pan.2017.22},
  url = {https://www.cambridge.org/core/product/identifier/S1047198717000225/type/journal_article},
  urldate = {2020-01-30},
  abstract = {We discuss a statistical procedure to carry out empirical research that combines recent insights about pre-analysis plans and replication. Researchers send their datasets to an independent third party who randomly generates training and testing samples. Researchers perform their analysis on the training sample and are able to incorporate feedback from both colleagues, editors and referees. Once the paper is accepted for publication the method is applied to the testing sample and it is those results that are published. Simulations indicate that, under empirically relevant settings, the proposed method delivers more power than a pre-analysis plan. The effect mostly operate through a lower likelihood that relevant hypotheses are left untested. The method appears better suited for exploratory analyses where there is significant uncertainty about the outcomes of interest. We do not recommend using the method in situations where the treatment are very costly and thus the available sample size is limited. An interpretation of the method is that it allows researchers to perform direct replication of their work. We also discuss a number of practical issues about the method’s feasibility and implementation.},
  file = {C\:\\Users\\lissa102\\Zotero\\storage\\YB2VDHWQ\\Fafchamps and Labonne - 2017 - Using Split Samples to Improve Inference on Causal.pdf},
  langid = {english},
  number = {4}
}

@article{garnefskiNegativeLifeEvents2001,
  title = {Negative Life Events, Cognitive Emotion Regulation and Emotional Problems},
  author = {Garnefski, N and Kraaij, V and Spinhoven, P},
  date = {2001-06},
  journaltitle = {Personality and Individual Differences},
  shortjournal = {Personality and Individual Differences},
  volume = {30},
  pages = {1311--1327},
  issn = {01918869},
  doi = {10.1016/S0191-8869(00)00113-6},
  url = {https://linkinghub.elsevier.com/retrieve/pii/S0191886900001136},
  urldate = {2021-02-13},
  file = {C\:\\Users\\lissa102\\Zotero\\storage\\GKLBSUWZ\\Garnefski et al_2001_Negative life events, cognitive emotion regulation and emotional problems.pdf},
  langid = {english},
  number = {8}
}

@article{garnefskiSpecificityRelationsAdolescents2005,
  title = {Specificity of Relations between Adolescents’ Cognitive Emotion Regulation Strategies and {{Internalizing}} and {{Externalizing}} Psychopathology},
  author = {Garnefski, Nadia and Kraaij, Vivian and van Etten, Marije},
  date = {2005-10},
  journaltitle = {Journal of Adolescence},
  shortjournal = {Journal of Adolescence},
  volume = {28},
  pages = {619--631},
  issn = {01401971},
  doi = {10.1016/j.adolescence.2004.12.009},
  url = {https://linkinghub.elsevier.com/retrieve/pii/S0140197105000084},
  urldate = {2020-01-28},
  file = {C\:\\Users\\lissa102\\Zotero\\storage\\WSC4VPSX\\Garnefski et al_2005_Specificity of relations between adolescents’ cognitive emotion regulation.pdf},
  langid = {english},
  number = {5},
  options = {useprefix=true}
}

@article{girjuTextMiningCausal,
  title = {Text {{Mining}} for {{Causal Relations}}},
  author = {Girju, Roxana and Moldovan, Dan},
  pages = {5},
  abstract = {Given a semantic relation, the automatic extraction of linguistic patterns that express that relation is a rather difficult problem. This paper presents a semi-automatic method of discovering generally applicable lexico-syntactic patterns that refer to the causal relation. The patterns are found automatically, but their validation is done semi-automatically.},
  file = {C\:\\Users\\lissa102\\Zotero\\storage\\7EEIAHQX\\Girju and Moldovan - Text Mining for Causal Relations.pdf},
  langid = {english}
}

@article{goswamiSparsityMeasureNetwork2018,
  title = {Sparsity Measure of a Network Graph: {{Gini}} Index},
  shorttitle = {Sparsity Measure of a Network Graph},
  author = {Goswami, Swati and Murthy, C.A. and Das, Asit K.},
  date = {2018-09},
  journaltitle = {Information Sciences},
  volume = {462},
  pages = {16--39},
  issn = {00200255},
  doi = {10.1016/j.ins.2018.05.044},
  url = {https://linkinghub.elsevier.com/retrieve/pii/S0020025518304158},
  urldate = {2020-06-10},
  abstract = {This article examines the application of a popular measure of sparsity, Gini Index, on network graphs. A wide variety of network graphs happen to be sparse. But the index with which sparsity is commonly measured in network graphs is edge density, reflecting the proportion of the sum of the degrees of all nodes in the graph compared to the total possible degrees in the corresponding fully connected graph. Thus edge density is a simple ratio and carries limitations, primarily in terms of the amount of information it takes into account in its definition. In this paper, we have provided a formulation for defining sparsity of a network graph by generalizing the concept of Gini Index and call it sparsity index. A majority of the six properties (viz., Robin Hood, Scaling, Rising Tide, Cloning, Bill Gates and Babies) with which sparsity measures are commonly compared are seen to be satisfied by the proposed index. A comparison between edge density and the sparsity index has been drawn with appropriate examples to highlight the efficacy of the proposed index. It has also been shown theoretically that the two measures follow similar trend for a changing graph, i.e., as the edge density of a graph increases its sparsity index decreases. Additionally, the paper draws a relationship, analytically, between the sparsity index and the exponent term of a power law distribution, a distribution which is known to approximate the degree distribution of a wide variety of network graphs. Finally, the article highlights how the proposed index together with Gini index can reveal important properties of a network graph.},
  file = {C\:\\Users\\lissa102\\Zotero\\storage\\H6IXTFED\\Goswami et al. - 2018 - Sparsity measure of a network graph Gini index.pdf},
  langid = {english}
}

@article{grayHowMapTheory2017,
  title = {How to {{Map Theory}}: {{Reliable Methods Are Fruitless Without Rigorous Theory}}},
  shorttitle = {How to {{Map Theory}}},
  author = {Gray, Kurt},
  date = {2017-09},
  journaltitle = {Perspectives on Psychological Science},
  volume = {12},
  pages = {731--741},
  issn = {1745-6916, 1745-6924},
  doi = {10.1177/1745691617691949},
  url = {http://journals.sagepub.com/doi/10.1177/1745691617691949},
  urldate = {2019-01-06},
  langid = {english},
  number = {5}
}

@article{greshamEmotionRegulationStrategy2012,
  title = {Emotion Regulation Strategy Use in Children and Adolescents: {{The}} Explanatory Roles of Personality and Attachment},
  shorttitle = {Emotion Regulation Strategy Use in Children and Adolescents},
  author = {Gresham, Daniel and Gullone, Eleonora},
  date = {2012-04-01},
  journaltitle = {Personality and Individual Differences},
  shortjournal = {Personality and Individual Differences},
  volume = {52},
  pages = {616--621},
  issn = {0191-8869},
  doi = {10.1016/j.paid.2011.12.016},
  url = {http://www.sciencedirect.com/science/article/pii/S0191886911005836},
  abstract = {Emotion Regulation (ER) is a fundamental aspect of healthy psychological functioning. A sample of 682 children and adolescents aged between 10 and 18years, participated in this study, which examined the roles of the Five-Factor Model (FFM) of personality and parental attachment in the use of the ER strategies of Reappraisal and Suppression. Higher scores on Extraversion and Openness predicted more Reappraisal use, while higher scores on all FFM variables predicted less Suppression use, with the exception of Neuroticism which was positively related to Suppression use. Regarding attachment, higher Communication predicted more Reappraisal and less Suppression use while higher Alienation predicted less Reappraisal and more Suppression use. The current findings contribute to our understanding of factors underlying the use of specific ER strategies.},
  file = {C\:\\Users\\lissa102\\Zotero\\storage\\TWKJRZDK\\Gresham_Gullone_2012_Emotion regulation strategy use in children and adolescents.pdf;C\:\\Users\\lissa102\\Zotero\\storage\\GXB2KIHX\\S0191886911005836.html},
  keywords = {attachment,emotion regulation,Personality,reappraisal,Suppression},
  number = {5}
}

@article{grossEmotionRegulationCurrent2015,
  title = {Emotion Regulation: {{Current}} Status and Future Prospects},
  shorttitle = {Emotion {{Regulation}}},
  author = {Gross, James J.},
  date = {2015-01-02},
  journaltitle = {Psychological Inquiry},
  volume = {26},
  pages = {1--26},
  issn = {1047-840X, 1532-7965},
  doi = {10.1080/1047840X.2014.940781},
  url = {http://www.tandfonline.com/doi/abs/10.1080/1047840X.2014.940781},
  urldate = {2017-10-30},
  file = {C\:\\Users\\lissa102\\Zotero\\storage\\QAQAU4DD\\gross2015.pdf},
  langid = {english},
  number = {1}
}

@book{grossHandbookEmotionRegulation2013,
  title = {Handbook of Emotion Regulation},
  author = {Gross, James J.},
  date = {2013},
  publisher = {{Guilford publications}},
  number = {Book, Whole}
}

@article{grossIndividualDifferencesTwo2003a,
  ids = {grossIndividualDifferencesTwo2003},
  title = {Individual Differences in Two Emotion Regulation Processes: {{Implications}} for Affect, Relationships, and Well-Being},
  shorttitle = {Individual Differences in Two Emotion Regulation Processes},
  author = {Gross, James J. and John, Oliver P.},
  date = {2003},
  journaltitle = {Journal of Personality and Social Psychology},
  volume = {85},
  pages = {348--362},
  publisher = {{American Psychological Association}},
  location = {{US}},
  issn = {1939-1315(Electronic),0022-3514(Print)},
  doi = {10.1037/0022-3514.85.2.348},
  abstract = {Five studies tested two general hypotheses: Individuals differ in their use of emotion regulation strategies such as reappraisal and suppression, and these individual differences have implications for affect, well-being, and social relationships. Study 1 presents new measures of the habitual use of reappraisal and suppression. Study 2 examines convergent and discriminant validity. Study 3 shows that reappraisers experience and express greater positive emotion and lesser negative emotion, whereas suppressors experience and express lesser positive emotion, yet experience greater negative emotion. Study 4 indicates that using reappraisal is associated with better interpersonal functioning, whereas using suppression is associated with worse interpersonal functioning. Study 5 shows that using reappraisal is related positively to well-being, whereas using suppression is related negatively. (PsycINFO Database Record (c) 2016 APA, all rights reserved)},
  file = {C\:\\Users\\lissa102\\Zotero\\storage\\736EHHK2\\2003-05897-016.html},
  keywords = {Emotional Control,Emotional States,Individual Differences,Interpersonal Interaction,Self-Regulation,Strategies,Test Validity,Well Being},
  number = {2}
}

@article{guyerWillTheyMe2014,
  title = {Will They like Me? {{Adolescents}}’ Emotional Responses to Peer Evaluation},
  shorttitle = {Will They like Me?},
  author = {Guyer, Amanda E. and Caouette, Justin D. and Lee, Clinton C. and Ruiz, Sarah K.},
  date = {2014-03-01},
  journaltitle = {International Journal of Behavioral Development},
  shortjournal = {International Journal of Behavioral Development},
  volume = {38},
  pages = {155--163},
  issn = {0165-0254},
  doi = {10.1177/0165025413515627},
  url = {https://doi.org/10.1177/0165025413515627},
  abstract = {Relative to children and adults, adolescents are highly focused on being evaluated by peers. This increased attention to peer evaluation has implications for emotion regulation in adolescence, but little is known about the characteristics of the evaluatee and evaluator that influence emotional reactions to evaluative outcomes. The present study used a computer-based social evaluation task to examine predictors of adolescents’ emotional responses to feedback from unknown peers. Nine-to-seventeen-year-olds (N = 36) completed the “chatroom task” and indicated the degree to which each peer would be interested in interacting with them and how good they felt after receiving acceptance and rejection feedback from peers. We examined whether adolescents’ age and gender impacted their emotional responses to being accepted or rejected by peers of different age groups (i.e., early or middle adolescence) and genders. We also tested whether expectations about peers’ interest was associated with variability in adolescents’ emotional responses to the evaluative outcome. Upon being accepted by middle adolescent male peers, females in the middle relative to early years of adolescence reported greater well-being, whereas males reported similar levels of well-being regardless of their own age. Following acceptance from middle adolescent female peers, females reported greater well-being than males. Adolescents with high expectations for being liked by peers felt better after being accepted versus rejected relative to those with low expectations. For adolescents with low expectations, acceptance and rejection were associated with similar levels of well-being. Adolescents’ emotional responses to peer evaluation are influenced by specific individual characteristics and antecedent preparation for evaluation that may serve an emotion regulatory purpose.},
  langid = {english},
  number = {2}
}

@article{haigExploratoryFactorAnalysis2005,
  title = {Exploratory {{Factor Analysis}}, {{Theory Generation}}, and {{Scientific Method}}},
  author = {Haig, Brian D.},
  date = {2005-07},
  journaltitle = {Multivariate Behavioral Research},
  volume = {40},
  pages = {303--329},
  issn = {0027-3171, 1532-7906},
  doi = {10.1207/s15327906mbr4003_2},
  url = {http://www.tandfonline.com/doi/abs/10.1207/s15327906mbr4003_2},
  urldate = {2021-01-05},
  file = {C\:\\Users\\lissa102\\Zotero\\storage\\FTIURBBN\\Haig - 2005 - Exploratory Factor Analysis, Theory Generation, an.pdf},
  langid = {english},
  number = {3}
}

@article{hicksWidespreadCriticalImpact2015,
  title = {On the Widespread and Critical Impact of Systematic Bias and Batch Effects in Single-Cell {{RNA}}-{{Seq}} Data},
  author = {Hicks, Stephanie C. and Teng, Mingxiang and Irizarry, Rafael A.},
  date = {2015},
  journaltitle = {bioRxiv},
  pages = {025528},
  file = {C\:\\Users\\lissa102\\Zotero\\storage\\GVDWQPGK\\110429.full.pdf}
}

@article{hirschCoronavirusPandemicThreatens2020,
  title = {The Coronavirus Pandemic Threatens a Crisis for Human Rights Too | {{Afua Hirsch}}},
  author = {Hirsch, Afua},
  date = {2020-03-19T07:00:46},
  journaltitle = {The Guardian},
  issn = {0261-3077},
  url = {https://www.theguardian.com/commentisfree/2020/mar/19/coronavirus-pandemic-human-rights},
  urldate = {2020-04-22},
  abstract = {People could soon be arrested for a sweeping range of new offences in the UK, says Guardian columnist Afua Hirsch},
  entrysubtype = {newspaper},
  file = {C\:\\Users\\lissa102\\Zotero\\storage\\A5KYI3D5\\coronavirus-pandemic-human-rights.html},
  journalsubtitle = {Opinion},
  keywords = {Asia Pacific,Boris Johnson,China,Coronavirus outbreak,Human rights,Infectious diseases,Law,Police,UK news,World news},
  langid = {british}
}

@book{holodynskiDevelopmentEmotionsEmotion2006,
  title = {Development of {{Emotions}} and {{Emotion Regulation}}},
  author = {Holodynski, Manfred and Friedlmeier, Wolfgang},
  date = {2006-10-26},
  publisher = {{Springer Science \& Business Media}},
  abstract = {vii PREFACE It was 13 years ago that we met for the ?rst time at a German developmental psychology conference. One of us, Wolfgang Friedlmeier (WF), was interested in ontogenetic development from a cross-cultural perspective. He presented a study on the development of empathy and distress in preschool age, dealing with how far children from different cultures respond to comparable demands with different emotions and regulation strategies. The other, Manfred Holodynski (MH), was - terested in ontogenetic development from the perspective of internalization: how processes that are originally socially distributed between persons are transformed into mental processes within the individual. He presented a study on the devel- ment of the emotions pride and shame in preschool age. This led the two of us to discover our common interest in central issues of emotional development: What role do the emotions play in an individual’s activity regulation? What is it exactly that is “developing” when we talk about emotional development? Do emotional processes have a social genesis? And what is the role of the early social interactions between children and their caregivers, along with the obvious fact that individuals grow up and live in completely different cultures? Even at this time, we both already suspected that the social and cultural embedment of the individual would prove to be a key to understanding how the diversity of human emotions and their regulation develop.},
  eprint = {OvJHncpZEQUC},
  eprinttype = {googlebooks},
  isbn = {978-0-387-23295-9},
  keywords = {Psychology / Clinical Psychology,Psychology / General,Psychology / Personality},
  langid = {english},
  pagetotal = {261}
}

@article{kleinWhatCanRecent2014,
  title = {What Can Recent Replication Failures Tell Us about the Theoretical Commitments of Psychology?},
  author = {Klein, Stanley B.},
  date = {2014-06-01},
  journaltitle = {Theory \& Psychology},
  shortjournal = {Theory \& Psychology},
  volume = {24},
  pages = {326--338},
  publisher = {{SAGE Publications Ltd}},
  issn = {0959-3543},
  doi = {10.1177/0959354314529616},
  url = {https://doi.org/10.1177/0959354314529616},
  urldate = {2020-04-09},
  abstract = {I suggest that the recent, highly visible, and often heated debate over failures to replicate results in the social sciences reveals more than the need for greater attention to the pragmatics and value of empirical falsification. It is also a symptom of a serious issue—the under-developed state of theory in many areas of psychology. While I focus on the phenomenon of “social priming”—since it figures centrally in current debate—it is not the only area of psychological inquiry to which my critique applies. I first discuss some of the key issues in the “social priming” debate and then attempt to show that many of the problems thus far identified are traceable to a lack of specificity of theory. Finally, I hint at the possibility that adherence to the materialist tenets of modern psychological theory may have a limiting effect on our full appreciation of the phenomena under scrutiny.},
  file = {C\:\\Users\\lissa102\\Zotero\\storage\\997URJQY\\Klein_2014_What can recent replication failures tell us about the theoretical commitments.pdf},
  langid = {english},
  number = {3}
}

@article{laibleNegativeEmotionalityEmotion2010,
  title = {Negative Emotionality and Emotion Regulation: {{A}} Person-Centered Approach to Predicting Socioemotional Adjustment in Young Adolescents},
  shorttitle = {Negative Emotionality and Emotion Regulation},
  author = {Laible, Deborah and Carlo, Gustavo and Panfile, Tia and Eye, Jessica and Parker, Jeffrey},
  date = {2010-10-01},
  journaltitle = {Journal of Research in Personality},
  shortjournal = {Journal of Research in Personality},
  volume = {44},
  pages = {621--629},
  issn = {0092-6566},
  doi = {10.1016/j.jrp.2010.08.003},
  url = {http://www.sciencedirect.com/science/article/pii/S009265661000111X},
  abstract = {Emotionality and emotion regulation are presumed to interact to produce social behavior. Prior empirical evidence for this interaction has been weak. Researchers have tended to take a variable-centered approach to predicting social behavior and this may have obscured the relations between negative emotionality, emotion regulation, and social behavior. Therefore, a person-centered approach was used to examine the links among these variables. Two-hundred and three adolescents (M age=13.3years) completed measures of negative emotionality, emotion regulation, and socioemotional behavior. Cluster analysis suggested four profiles of adolescents: those moderate on regulation and negative emotionality, those low in both, those high in negative emotionality and low in regulation, those low in negative emotionality and high in regulation. LDF analysis suggested that these profiles of adolescents differed along two dimensions on socioemotional behavior.},
  file = {C\:\\Users\\lissa102\\Zotero\\storage\\HC357U4M\\Laible et al_2010_Negative emotionality and emotion regulation.pdf;C\:\\Users\\lissa102\\Zotero\\storage\\N82X5Z7G\\S009265661000111X.html},
  keywords = {emotion regulation,Negative emotionality,Social behavior},
  number = {5}
}

@article{lapsleyMoralIdentityDevelopmental2015,
  title = {Moral {{Identity}} and {{Developmental Theory}}},
  author = {Lapsley, Daniel},
  date = {2015},
  journaltitle = {Human Development},
  shortjournal = {HDE},
  volume = {58},
  pages = {164--171},
  publisher = {{Karger Publishers}},
  issn = {0018-716X, 1423-0054},
  doi = {10.1159/000435926},
  url = {https://www.karger.com/Article/FullText/435926},
  urldate = {2020-12-15},
  file = {C\:\\Users\\lissa102\\Zotero\\storage\\KHZ8LCDH\\Lapsley_2015_Moral Identity and Developmental Theory.pdf},
  langid = {english},
  number = {3}
}

@article{larsenRateGrowthScientific2010,
  title = {The Rate of Growth in Scientific Publication and the Decline in Coverage Provided by {{Science Citation Index}}},
  author = {Larsen, Peder Olesen and von Ins, Markus},
  date = {2010-09},
  journaltitle = {Scientometrics},
  shortjournal = {Scientometrics},
  volume = {84},
  pages = {575--603},
  issn = {0138-9130},
  doi = {10.1007/s11192-010-0202-z},
  url = {https://www.ncbi.nlm.nih.gov/pmc/articles/PMC2909426/},
  urldate = {2021-02-16},
  abstract = {The growth rate of scientific publication has been studied from 1907 to 2007 using available data from a number of literature databases, including Science Citation Index (SCI) and Social Sciences Citation Index (SSCI). Traditional scientific publishing, that is publication in peer-reviewed journals, is still increasing although there are big differences between fields. There are no indications that the growth rate has decreased in the last 50~years. At the same time publication using new channels, for example conference proceedings, open archives and home pages, is growing fast. The growth rate for SCI up to 2007 is smaller than for comparable databases. This means that SCI was covering a decreasing part of the traditional scientific literature. There are also clear indications that the coverage by SCI is especially low in some of the scientific areas with the highest growth rate, including computer science and engineering sciences. The role of conference proceedings, open access archives and publications published on the net is increasing, especially in scientific fields with high growth rates, but this has only partially been reflected in the databases. The new publication channels challenge the use of the big databases in measurements of scientific productivity or output and of the growth rate of science. Because of the declining coverage and this challenge it is problematic that SCI has been used and is used as the dominant source for science indicators based on publication and citation numbers. The limited data available for social sciences show that the growth rate in SSCI was remarkably low and indicate that the coverage by SSCI was declining over time. National Science Indicators from Thomson Reuters is based solely on SCI, SSCI and Arts and Humanities Citation Index (AHCI). Therefore the declining coverage of the citation databases problematizes the use of this source.},
  eprint = {20700371},
  eprinttype = {pmid},
  file = {C\:\\Users\\lissa102\\Zotero\\storage\\BKVP7QLC\\Larsen_von Ins_2010_The rate of growth in scientific publication and the decline in coverage.pdf},
  number = {3},
  options = {useprefix=true},
  pmcid = {PMC2909426}
}

@article{leeAdolescentMentalHealth2014,
  title = {Adolescent Mental Health—{{Opportunity}} and Obligation},
  author = {Lee, Francis S. and Heimer, Hakon and Giedd, Jay N. and Lein, Edward S. and Šestan, Nenad and Weinberger, Daniel R. and Casey, B. J.},
  date = {2014-10-31},
  journaltitle = {Science},
  volume = {346},
  pages = {547--549},
  issn = {0036-8075, 1095-9203},
  doi = {10.1126/science.1260497},
  url = {http://science.sciencemag.org/content/346/6209/547},
  urldate = {2017-12-30},
  abstract = {The adolescent brain is more “plastic” than it will ever be again, capable of remarkable adaptability in light of the many social, physical, sexual, and intellectual challenges that this developmental phase brings. This is also a peak time for clinical onset of most mental illnesses (see the chart) (1). One in five adolescents have a mental illness that will persist into adulthood (2). Mental illnesses that emerge before adulthood impose a 10-fold higher cost than those that emerge later in life (3). Mental health costs are the highest single source of global economic burden in the world (4). Emerging neuroscience offers hope for treatments Emerging neuroscience offers hope for treatments},
  eprint = {25359951},
  eprinttype = {pmid},
  file = {C\:\\Users\\lissa102\\Zotero\\storage\\6HVMVEN7\\547.html},
  langid = {english},
  number = {6209}
}

@article{lemeriseIntegratedModelEmotion2000,
  title = {An {{Integrated Model}} of {{Emotion Processes}} and {{Cognition}} in {{Social Information Processing}}},
  author = {Lemerise, Elizabeth A. and Arsenio, William F.},
  date = {2000},
  journaltitle = {Child Development},
  volume = {71},
  pages = {107--118},
  issn = {1467-8624},
  doi = {10.1111/1467-8624.00124},
  url = {https://srcd.onlinelibrary.wiley.com/doi/abs/10.1111/1467-8624.00124},
  urldate = {2020-04-13},
  abstract = {Literature on the contributions of social cognitive and emotion processes to children's social competence is reviewed and interpreted in the context of an integrated model of emotion processes and cognition in social information processing. Neurophysiological and functional evidence for the centrality of emotion processes in personal–social decision making is reviewed. Crick and Dodge's model is presented as a cognitive model of social decision making, and a revised model is proposed into which emotion processes are integrated. Hypotheses derived from the proposed model are described.},
  annotation = {\_eprint: https://srcd.onlinelibrary.wiley.com/doi/pdf/10.1111/1467-8624.00124},
  file = {C\:\\Users\\lissa102\\Zotero\\storage\\9KMGTGB4\\Lemerise_Arsenio_2000_An Integrated Model of Emotion Processes and Cognition in Social Information.pdf},
  langid = {english},
  number = {1}
}

@incollection{lijffijtAnalyzingWordFrequencies2011,
  title = {Analyzing {{Word Frequencies}} in {{Large Text Corpora Using Inter}}-Arrival {{Times}} and {{Bootstrapping}}},
  booktitle = {Machine {{Learning}} and {{Knowledge Discovery}} in {{Databases}}},
  author = {Lijffijt, Jefrey and Papapetrou, Panagiotis and Puolamäki, Kai and Mannila, Heikki},
  editor = {Gunopulos, Dimitrios and Hofmann, Thomas and Malerba, Donato and Vazirgiannis, Michalis},
  date = {2011},
  volume = {6912},
  pages = {341--357},
  publisher = {{Springer Berlin Heidelberg}},
  location = {{Berlin, Heidelberg}},
  doi = {10.1007/978-3-642-23783-6_22},
  url = {http://link.springer.com/10.1007/978-3-642-23783-6_22},
  urldate = {2020-06-13},
  abstract = {Comparing frequency counts over texts or corpora is an important task in many applications and scientific disciplines. Given a text corpus, we want to test a hypothesis, such as “word X is frequent”, “word X has become more frequent over time”, or “word X is more frequent in male than in female speech”. For this purpose we need a null model of word frequencies. The commonly used bag-of-words model, which corresponds to a Bernoulli process with fixed parameter, does not account for any structure present in natural languages. Using this model for word frequencies results in large numbers of words being reported as unexpectedly frequent. We address how to take into account the inherent occurrence patterns of words in significance testing of word frequencies. Based on studies of words in two large corpora, we propose two methods for modeling word frequencies that both take into account the occurrence patterns of words and go beyond the bag-of-words assumption. The first method models word frequencies based on the spatial distribution of individual words in the language. The second method is based on bootstrapping and takes into account only word frequency at the text level. The proposed methods are compared to the current gold standard in a series of experiments on both corpora. We find that words obey different spatial patterns in the language, ranging from bursty to non-bursty/uniform, independent of their frequency, showing that the traditional approach leads to many false positives.},
  file = {C\:\\Users\\lissa102\\Zotero\\storage\\UXK6LRSD\\Lijffijt et al. - 2011 - Analyzing Word Frequencies in Large Text Corpora U.pdf},
  isbn = {978-3-642-23782-9 978-3-642-23783-6},
  langid = {english},
  series = {Lecture {{Notes}} in {{Computer Science}}}
}

@article{lindsayResearchPreregistration1012016,
  title = {Research {{Preregistration}} 101},
  author = {Lindsay, D. Stephen and Simons, Daniel J. and Lilienfeld, Scott O.},
  date = {2016-11-30},
  journaltitle = {APS Observer},
  volume = {29},
  url = {https://www.psychologicalscience.org/observer/research-preregistration-101},
  urldate = {2020-01-30},
  abstract = {Psychological Science Editor in Chief D. Stephen Lindsay, Clinical Psychological Science Editor Scott O. Lilienfeld, and APS Fellow Daniel J. Simons explain the rationale for and benefits of preregistration, for researchers and for the field of psychological science at large.},
  file = {C\:\\Users\\lissa102\\Zotero\\storage\\BVSBXU6L\\research-preregistration-101.html},
  langid = {american},
  number = {10}
}

@article{lissaFathersDirectInvolvement2018,
  title = {Fathers' Direct Involvement and Children's Language Outcomes: {{A}} Meta-Analysis and Machine Learning-Based Moderator Analysis},
  shorttitle = {Fathers' Direct Involvement and Children's Language Outcomes},
  author = {van Lissa, Caspar J. and Lucassen, Nicole and Keizer, Renske},
  date = {2018-09-10},
  doi = {10.17605/OSF.IO/DZ39Y},
  url = {https://osf.io/dz39y/},
  urldate = {2018-12-18},
  abstract = {Hosted on the Open Science Framework},
  file = {C\:\\Users\\lissa102\\Zotero\\storage\\WXYTLITW\\dz39y.html},
  langid = {english}
}

@article{littellEvidencebasedBiasedQuality2008,
  title = {Evidence-Based or Biased? {{The}} Quality of Published Reviews of Evidence-Based Practices},
  shorttitle = {Evidence-Based or Biased?},
  author = {Littell, Julia H.},
  date = {2008-11-01},
  journaltitle = {Children and Youth Services Review},
  shortjournal = {Children and Youth Services Review},
  volume = {30},
  pages = {1299--1317},
  issn = {0190-7409},
  doi = {10.1016/j.childyouth.2008.04.001},
  url = {http://www.sciencedirect.com/science/article/pii/S0190740908000984},
  urldate = {2020-10-15},
  abstract = {Objective To assess methods used to identify, analyze, and synthesize results of empirical research on intervention effects, and determine whether published reviews are vulnerable to various sources and types of bias. Methods Study 1 examined the methods, sources, and conclusions of 37 published reviews of research on effects of a model program. Study 2 compared findings of one published trial with summaries of results of that trial that appeared in published reviews. Results Study 1: Published reviews varied in terms of the transparency of inclusion criteria, strategies for locating relevant published and unpublished data, standards used to evaluate evidence, and methods used to synthesize results across studies. Most reviews relied solely on narrative analysis of a convenience sample of published studies. None of the reviews used systematic methods to identify, analyze, and synthesize results. Study 2: When results of a single study were traced from the original report to summaries in published reviews, three patterns emerged: a complex set of results was simplified, non-significant results were ignored, and positive results were over-emphasized. Most reviews used a single positive statement to characterize results of a study that were decidedly mixed. This suggests that reviews were influenced by confirmation bias, the tendency to emphasize evidence that supports a hypothesis and ignore evidence to the contrary. Conclusions Published reviews may be vulnerable to biases that scientific methods of research synthesis were designed to address. This raises important questions about the validity of traditional sources of knowledge about “what works,” and suggests need for a renewed commitment to using scientific methods to produce valid evidence for practice.},
  file = {C\:\\Users\\lissa102\\Zotero\\storage\\7Q5HUH3B\\Littell_2008_Evidence-based or biased.pdf;C\:\\Users\\lissa102\\Zotero\\storage\\DDQ4Y56J\\S0190740908000984.html},
  keywords = {Confirmation bias,Evidence-based practice,Publication bias,Research synthesis,Systematic review},
  langid = {english},
  number = {11}
}

@thesis{maciejewskiKeepYourMood2016,
  title = {Keep Your Mood Stable! {{Adolescent}} Mood Variability: {{Measurement}}, Development, and Association with Adjustment},
  shorttitle = {Most {{Fare Well}}, {{But Some Do Not}}},
  author = {Maciejewski, Dominique F.},
  date = {2016},
  institution = {{VU University, Amsterdam}},
  location = {{The Netherlands}},
  file = {C\:\\Users\\lissa102\\Zotero\\storage\\M9I98T2F\\fbaf276774e948ee8325075b9a77d19eab71.pdf}
}

@article{madsenPruningVocabularyBetter,
  title = {Pruning {{The Vocabulary For Better Context Recognition}}},
  author = {Madsen, Rasmus Elsborg and Sigurdsson, Sigurdur and Hansen, Lars Kai and Larsen, Jan},
  pages = {6},
  abstract = {Language independent ‘bag-of-words’ representations are surprisingly effective for text classification. The representation is high dimensional though, containing many nonconsistent words for text categorization. These non-consistent words result in reduced generalization performance of subsequent classifiers, e.g., from ill-posed principal component transformations. In this communication our aim is to study the effect of reducing the least relevant words from the bagof-words representation. We consider a new approach, using neural network based sensitivity maps and information gain for determination of term relevancy, when pruning the vocabularies. With reduced vocabularies documents are classified using a latent semantic indexing representation and a probabilistic neural network classifier. Reducing the bag-of-words vocabularies with 90\%-98\%, we find consistent classification improvement using two mid size data-sets. We also study the applicability of information gain and sensitivity maps for automated keyword generation.},
  file = {C\:\\Users\\lissa102\\Zotero\\storage\\S57Z886B\\Madsen et al. - Pruning The Vocabulary For Better Context Recognit.pdf},
  langid = {english}
}

@inproceedings{martinMoreEfficientTopic2015,
  title = {More {{Efﬁcient Topic Modelling Through}} a {{Noun Only Approach}}},
  booktitle = {Proceedings of {{Australasian Language Technology Association Workshop}}},
  author = {Martin, Fiona and Johnson, Mark},
  date = {2015},
  pages = {111--115},
  abstract = {This study compared three topic models trained on three versions of a news corpus. The first model was generated from the raw news corpus, the second was generated from the lemmatised version of the news corpus, and the third model was generated from the lemmatised news corpus reduced to nouns only. We found that the removing all words except nouns improved the topics’ semantic coherence. Using the measures developed by Lau et al (2014), the average observed topic coherence improved 6\% and the average word intrusion detection improved 8\% for the noun only corpus, compared to modelling the raw corpus. Similar improvements on these measures were obtained by simply lemmatising the news corpus, however, the model training times are faster when reducing the articles to the nouns only.},
  file = {C\:\\Users\\lissa102\\Zotero\\storage\\WYNEZSJA\\Martin and Johnson - More Efﬁcient Topic Modelling Through a Noun Only .pdf},
  langid = {english}
}

@incollection{mastersonNomologicalNetworkResearch2009,
  title = {The {{Nomological Network}} and the {{Research Continuum}}},
  booktitle = {Encyclopedia of {{Information Science}} and {{Technology}}},
  author = {Masterson, Michael J. and Rainer, R. Kelly Jr.},
  editor = {Mehdi Khosrow-Pour, D. B. A.},
  date = {2009},
  edition = {2},
  pages = {2827--2833},
  publisher = {{IGI Global}},
  doi = {10.4018/978-1-60566-026-4.ch452},
  url = {www.igi-global.com/chapter/nomological-network-research-continuum/13990},
  urldate = {2020-05-26},
  abstract = {Social science and management information systems (MIS) research have been criticized for failure to integrate theory construction and theory testing (see e.g., Subramanian \& Nilakanta, 1994). In particular, concerns with MIS as a cohesive research discipline have long included inadequate construct...},
  file = {C\:\\Users\\lissa102\\Zotero\\storage\\J77KT8NR\\13990.html},
  isbn = {978-1-60566-026-4},
  langid = {english}
}

@article{mcbridemurrySelfregulationSelfworthBlack1999,
  title = {Self-Regulation and Self-Worth of Black Children Reared in Economically Stressed, Rural, Single Mother-Headed Families: {{The}} Contribution of Risk and Protective Factors},
  shorttitle = {Self-{{Regulation}} and {{Self}}-{{Worth}} of {{Black Children Reared}} in {{Economically Stressed}}, {{Rural}}, {{Single Mother}}-{{Headed Families}}},
  author = {McBride Murry, Velma and Brody, Gene},
  date = {1999-07-01},
  journaltitle = {Journal of Family Issues},
  shortjournal = {Journal of Family Issues},
  volume = {20},
  pages = {458--484},
  issn = {0192-513X},
  doi = {10.1177/019251399020004003},
  url = {https://doi.org/10.1177/019251399020004003},
  abstract = {Risk and protective factors were examined to identify processes in rural, single-parent, Black families that are linked with positive child outcomes. Results can be linked to the competency and resiliency models. Protective domains promoted greater child selfregulation, with parenting protective factors promoting greater self-regulation than child and community protection. Maternal risk had the greatest negative effect on child selfworth. Results also revealed that protective factors moderate the relationship between risk factors and child outcomes. The association between risk factors and self-regulation was low when protection was high and was significant when protection was low. Furthermore, protective factors seem to insulate boys in high-risk settings more than girls in similar environments. These findings highlight the important role of protective factors in promoting successful development of Black children reared in economically stressed rural, single-parent families and the extent to which protective factors insulate and buffer risk factors that might otherwise compromise these children's development.},
  langid = {english},
  number = {4}
}

@article{meeusStudyAdolescentIdentity2011,
  title = {The {{Study}} of {{Adolescent Identity Formation}} 2000-2010: {{A Review}} of {{Longitudinal Research}}},
  author = {Meeus, Wim},
  date = {2011},
  journaltitle = {Journal of Research on Adolescence},
  shortjournal = {J.Res.Adolesc.},
  volume = {21},
  pages = {75--94},
  issn = {10508392},
  doi = {10.1111/j.1532-7795.2010.00716.x},
  url = {http://doi.wiley.com/10.1111/j.1532-7795.2010.00716.x},
  keywords = {identity longitudinal},
  number = {1}
}

@article{moreno-condeClinicalInformationModeling2015,
  title = {Clinical Information Modeling Processes for Semantic Interoperability of Electronic Health Records: Systematic Review and Inductive Analysis},
  shorttitle = {Clinical Information Modeling Processes for Semantic Interoperability of Electronic Health Records},
  author = {Moreno-Conde, Alberto and Moner, David and da Cruz, Wellington Dimas and Santos, Marcelo R and Maldonado, José Alberto and Robles, Montserrat and Kalra, Dipak},
  date = {2015-07-01},
  journaltitle = {Journal of the American Medical Informatics Association},
  shortjournal = {Journal of the American Medical Informatics Association},
  volume = {22},
  pages = {925--934},
  issn = {1067-5027},
  doi = {10.1093/jamia/ocv008},
  url = {https://doi.org/10.1093/jamia/ocv008},
  urldate = {2021-01-02},
  abstract = {Objective This systematic review aims to identify and compare the existing processes and methodologies that have been published in the literature for defining clinical information models (CIMs) that support the semantic interoperability of electronic health record (EHR) systems.Material and Methods Following the preferred reporting items for systematic reviews and meta-analyses systematic review methodology, the authors reviewed published papers between 2000 and 2013 that covered that semantic interoperability of EHRs, found by searching the PubMed, IEEE Xplore, and ScienceDirect databases. Additionally, after selection of a final group of articles, an inductive content analysis was done to summarize the steps and methodologies followed in order to build CIMs described in those articles.Results Three hundred and seventy-eight articles were screened and thirty six were selected for full review. The articles selected for full review were analyzed to extract relevant information for the analysis and characterized according to the steps the authors had followed for clinical information modeling.Discussion Most of the reviewed papers lack a detailed description of the modeling methodologies used to create CIMs. A representative example is the lack of description related to the definition of terminology bindings and the publication of the generated models. However, this systematic review confirms that most clinical information modeling activities follow very similar steps for the definition of CIMs. Having a robust and shared methodology could improve their correctness, reliability, and quality.Conclusion Independently of implementation technologies and standards, it is possible to find common patterns in methods for developing CIMs, suggesting the viability of defining a unified good practice methodology to be used by any clinical information modeler.},
  file = {C\:\\Users\\lissa102\\Zotero\\storage\\P3H6YBR9\\Moreno-Conde et al_2015_Clinical information modeling processes for semantic interoperability of.pdf;C\:\\Users\\lissa102\\Zotero\\storage\\EVMQBUHR\\1746224.html},
  number = {4}
}

@article{morrisRoleFamilyContext2007,
  title = {The Role of the Family Context in the Development of Emotion Regulation},
  author = {Morris, Amanda Sheffield and Silk, Jennifer S. and Steinberg, Laurence and Myers, Sonya S. and Robinson, Lara Rachel},
  date = {2007},
  journaltitle = {Social development},
  volume = {16},
  pages = {361--388},
  doi = {10.1111/j.1467-9507.2007.00389.x},
  file = {C\:\\Users\\lissa102\\Zotero\\storage\\8IZJANJI\\Morris et al_2007_The role of the family context in the development of emotion regulation.pdf},
  number = {2}
}

@article{morrisTemperamentalVulnerabilityNegative2002,
  title = {Temperamental Vulnerability and Negative Parenting as Interacting Predictors of Child Adjustment},
  author = {Morris, Amanda Sheffield and Silk, Jennifer S. and Steinberg, Laurence and Sessa, Frances M. and Avenevoli, Shelli and Essex, Marilyn J.},
  date = {2002-05-01},
  journaltitle = {Journal of Marriage and Family},
  volume = {64},
  pages = {461--471},
  issn = {1741-3737},
  doi = {10.1111/j.1741-3737.2002.00461.x},
  url = {http://onlinelibrary.wiley.com/doi/10.1111/j.1741-3737.2002.00461.x/abstract},
  urldate = {2016-08-19},
  abstract = {This study examines parenting by temperament interactions in predicting child adjustment. Participants included 40 first and second graders, their mothers, and teachers. Child report of maternal psychological control and hostility was assessed using the Child Puppet Interview. Mothers completed temperament scales from the Child Behavior Questionnaire, and teachers provided information on child adjustment. As expected, among children high in irritable distress, maternal psychological control was associated with internalizing problems and maternal hostility was associated with externalizing problems. Among children with poor effortful control, maternal hostility was associated with externalizing behavior. This study offers evidence that the effects of negative parenting are accentuated among children with temperamental vulnerabilities.},
  file = {C\:\\Users\\lissa102\\Zotero\\storage\\PUE8TUK6\\abstract.html},
  keywords = {child adjustment,child report,parenting,temperament},
  langid = {english},
  number = {2}
}

@article{morrisTimeLineVisualization2003,
  title = {Time Line Visualization of Research Fronts},
  author = {Morris, Steven A. and Yen, G. and Wu, Zheng and Asnake, Benyam},
  date = {2003-03},
  journaltitle = {Journal of the American Society for Information Science and Technology},
  volume = {54},
  pages = {413--422},
  issn = {1532-2882, 1532-2890},
  doi = {10.1002/asi.10227},
  url = {http://doi.wiley.com/10.1002/asi.10227},
  urldate = {2021-01-02},
  file = {C\:\\Users\\lissa102\\Zotero\\storage\\CDQKP6WJ\\Morris et al. - 2003 - Time line visualization of research fronts.pdf},
  langid = {english},
  number = {5}
}

@article{myersEthnicitySocioeconomicStatusrelated2009,
  title = {Ethnicity- and Socio-Economic Status-Related Stresses in Context: {{An}} Integrative Review and Conceptual Model},
  shorttitle = {Ethnicity- and Socio-Economic Status-Related Stresses in Context},
  author = {Myers, Hector F.},
  date = {2009-02-01},
  journaltitle = {Journal of Behavioral Medicine},
  shortjournal = {J Behav Med},
  volume = {32},
  pages = {9--19},
  issn = {0160-7715, 1573-3521},
  doi = {10.1007/s10865-008-9181-4},
  url = {https://link.springer.com/article/10.1007/s10865-008-9181-4},
  urldate = {2018-01-06},
  abstract = {There continues to be debate about how best to conceptualize and measure the role of exposure to ethnicity-related and socio-economic status-related stressors (e.g. racism, discrimination, class prejudice) in accounting for ethnic health disparities over the lifecourse and across generations. In this review, we provide a brief summary of the evidence of health disparities among ethnic groups, and the major evidence on the role of exposure to ethnicity- and SES-related stressors on health. We then offer a reciprocal and recursive lifespan meta-model that considers the interaction of ethnicity and SES history as impacting exposure to psychosocial adversities, including ethnicity-related stresses, and mediating biopsychosocial mechanisms that interact to result in hypothesized cumulative biopsychosocial vulnerabilities. Ultimately, group differences in the burden of cumulative vulnerabilities are hypothesized as contributing to differential health status over time. Suggestions are offered for future research on the unique role that ethnicity- and SES-related processes are likely to play as contributors to persistent ethnic health disparities.},
  file = {C\:\\Users\\lissa102\\Zotero\\storage\\WCEBZF6N\\s10865-008-9181-4.html},
  langid = {english},
  number = {1}
}

@article{neumannMultidimensionalAssessmentEmotion2010a,
  title = {Multidimensional {{Assessment}} of {{Emotion Regulation Difficulties}} in {{Adolescents Using}} the {{Difficulties}} in {{Emotion Regulation Scale}}},
  author = {Neumann, Anna and van Lier, Pol A. C. and Gratz, Kim L. and Koot, Hans M.},
  date = {2010-03},
  journaltitle = {Assessment},
  volume = {17},
  pages = {138--149},
  issn = {1073-1911, 1552-3489},
  doi = {10.1177/1073191109349579},
  url = {http://journals.sagepub.com/doi/10.1177/1073191109349579},
  urldate = {2020-01-28},
  abstract = {The authors explored the utility of the Difficulties in Emotion Regulation Scale (DERS) in assessing adolescents’ emotion regulation. Adolescents (11-17 years; N = 870) completed the DERS and measures of externalizing and internalizing problems. Confirmatory factor analysis suggested a similar factor structure in the adolescent sample of the authors as demonstrated previously among adults. Furthermore, results indicated no gender bias in ratings of DERS factors on three scales (as evidenced by strong factorial gender invariance) and limited gender bias on the other three scales (as evidenced by metric invariance). Female adolescents scored higher on four of six DERS factors than male adolescents. DERS factors were meaningfully related to adolescents’ externalizing and internalizing problems. Results suggest that scores on the DERS show promising internal consistency and validity in a community sample of adolescents.},
  file = {C\:\\Users\\lissa102\\Zotero\\storage\\VHLAGSW4\\Neumann et al. - 2010 - Multidimensional Assessment of Emotion Regulation .pdf},
  langid = {english},
  number = {1},
  options = {useprefix=true}
}

@article{Ouzzani2016,
  title = {Rayyan—a Web and Mobile App for Systematic Reviews},
  author = {Ouzzani, Mourad and Hammady, Hossam and Fedorowicz, Zbys and Elmagarmid, Ahmed},
  date = {2016},
  journaltitle = {Systematic Reviews},
  volume = {5},
  pages = {210},
  issn = {2046-4053},
  doi = {10.1186/s13643-016-0384-4},
  url = {http://dx.doi.org/10.1186/s13643-016-0384-4},
  abstract = {Synthesis of multiple randomized controlled trials (RCTs) in a systematic review can summarize the effects of individual outcomes and provide numerical answers about the effectiveness of interventions. Filtering of searches is time consuming, and no single method fulfills the principal requirements of speed with accuracy. Automation of systematic reviews is driven by a necessity to expedite the availability of current best evidence for policy and clinical decision-making.},
  number = {1}
}

@patent{pageMethodNodeRanking2006,
  title = {Method for Node Ranking in a Linked Database},
  author = {Page, Lawrence},
  date = {2006-06-06},
  url = {https://patents.google.com/patent/US7058628B1/en},
  urldate = {2020-06-13},
  file = {C\:\\Users\\lissa102\\Zotero\\storage\\HAIWG22P\\Page_2006_Method for node ranking in a linked database.pdf},
  holder = {{Leland Stanford Junior University}},
  keywords = {document,documents,linked,links,rank},
  number = {7058628B1},
  type = {patentus}
}

@online{pengSimpleExplanationReplication2016,
  title = {A {{Simple Explanation}} for the {{Replication Crisis}} in {{Science}} · {{Simply Statistics}}},
  author = {Peng, Roger},
  date = {2016-08-24},
  url = {https://simplystatistics.org/2016/08/24/replication-crisis/},
  urldate = {2019-09-01},
  file = {C\:\\Users\\lissa102\\Zotero\\storage\\CMKAL9TN\\replication-crisis.html},
  organization = {{Simplystats}}
}

@article{piantadosiZipfWordFrequency2014,
  title = {Zipf’s Word Frequency Law in Natural Language: {{A}} Critical Review and Future Directions},
  shorttitle = {Zipf’s Word Frequency Law in Natural Language},
  author = {Piantadosi, Steven T.},
  date = {2014-10},
  journaltitle = {Psychonomic bulletin \& review},
  shortjournal = {Psychon Bull Rev},
  volume = {21},
  pages = {1112--1130},
  issn = {1069-9384},
  doi = {10.3758/s13423-014-0585-6},
  url = {https://www.ncbi.nlm.nih.gov/pmc/articles/PMC4176592/},
  urldate = {2021-02-11},
  abstract = {The frequency distribution of words has been a key object of study in statistical linguistics for the past 70 years. This distribution approximately follows a simple mathematical form known as Zipf ’ s law. This article first shows that human language has a highly complex, reliable structure in the frequency distribution over and above this classic law, although prior data visualization methods have obscured this fact. A number of empirical phenomena related to word frequencies are then reviewed. These facts are chosen to be informative about the mechanisms giving rise to Zipf’s law and are then used to evaluate many of the theoretical explanations of Zipf’s law in language. No prior account straightforwardly explains all the basic facts or is supported with independent evaluation of its underlying assumptions. To make progress at understanding why language obeys Zipf’s law, studies must seek evidence beyond the law itself, testing assumptions and evaluating novel predictions with new, independent data.},
  eprint = {24664880},
  eprinttype = {pmid},
  file = {C\:\\Users\\lissa102\\Zotero\\storage\\FN7KI5EU\\Piantadosi_2014_Zipf’s word frequency law in natural language.pdf},
  number = {5},
  pmcid = {PMC4176592}
}

@article{pierrehumbertStrategiesEmotionRegulation2002,
  title = {Strategies of Emotion Regulation in Adolescents and Young Adults with Substance Dependence or Eating Disorders},
  author = {Pierrehumbert, Blaise and Bader, Michel and Miljkovitch, Raphaële and Mazet, Philippe and Amar, Michel and Halfon, Olivier},
  date = {2002},
  journaltitle = {Clinical Psychology \& Psychotherapy},
  volume = {9},
  pages = {384--394},
  issn = {1099-0879},
  doi = {10.1002/cpp.339},
  url = {https://onlinelibrary.wiley.com/doi/abs/10.1002/cpp.339},
  urldate = {2020-08-04},
  abstract = {Some authors argue that both substance dependence and eating disorders should be considered as dependent behaviours. Similarities and differences between these disorders, however, remain unclear. This study compares processes of emotion regulation in adolescents and young adults (15 to 25 years old) with substance dependence (SD) or eating disorders (ED). One hundred and thirteen SD, 50 ED and 86 non-clinical subjects (NC), recruited in four French and Swiss locations, completed a self-report questionnaire of emotion regulation strategies. This questionnaire addresses the subjects' relationships, concerning past and present family, and refers to Main's (1990) concept of primary strategy (balanced activation and deactivation of attachment behaviours), and of secondary strategies (hyperactivation or excessive deactivation of the attachment system). Participants were also questioned in structured interviews, about life events and DSM-IV classification criteria. SD reported more adverse events than ED and NC. SD and ED reported using fewer primary strategies than NC, and SD had secondary strategies that were different from those of ED. Patients with eating disorders reported more hyperactivation, and SD reported more deactivation of the attachment system. It is hypothesized that while subjects with SD and ED have in common poorly regulated strategies, they differ in the way they process emotion or relationship-related information. Copyright © 2002 John Wiley \& Sons, Ltd.},
  annotation = {\_eprint: https://onlinelibrary.wiley.com/doi/pdf/10.1002/cpp.339},
  file = {C\:\\Users\\lissa102\\Zotero\\storage\\BX2AUVP8\\Pierrehumbert et al_2002_Strategies of emotion regulation in adolescents and young adults with substance.pdf;C\:\\Users\\lissa102\\Zotero\\storage\\TDWS7PKU\\cpp.html},
  langid = {english},
  number = {6}
}

@incollection{pleckPaternalInvolvementRevised2004,
  title = {Paternal Involvement: {{Revised}} Conceptualization and Theoretical Linkages with Child Outcomes},
  booktitle = {The Role of the Father in Child Development},
  author = {Pleck, Joseph},
  editor = {Lamb, Michael E.},
  date = {2004},
  pages = {58--93},
  publisher = {{John Wiley \& Sons}},
  location = {{Hoboken, New Jersey}},
  file = {C\:\\Users\\lissa102\\Zotero\\storage\\2E4Y9958\\Pleck. Revised conceptualization of FI. in Lamb 2010.pdf}
}

@online{PlugintorrentComTorrent,
  title = {Plugintorrent.Com - {{Torrent}} Source for Audio Samples and Plugins},
  url = {https://plugintorrent.com/},
  urldate = {2020-03-23},
  abstract = {Torrent source for audio samples and plugins},
  langid = {american},
  organization = {{Plugintorrent.com}}
}

@article{polonskyOutbreakAnalyticsDeveloping2019,
  title = {Outbreak Analytics: A Developing Data Science for Informing the Response to Emerging Pathogens},
  shorttitle = {Outbreak Analytics},
  author = {Polonsky, Jonathan A. and Baidjoe, Amrish and Kamvar, Zhian N. and Cori, Anne and Durski, Kara and Edmunds, W. John and Eggo, Rosalind M. and Funk, Sebastian and Kaiser, Laurent and Keating, Patrick and de Waroux, Olivier le Polain and Marks, Michael and Moraga, Paula and Morgan, Oliver and Nouvellet, Pierre and Ratnayake, Ruwan and Roberts, Chrissy H. and Whitworth, Jimmy and Jombart, Thibaut},
  date = {2019-07-08},
  journaltitle = {Philosophical Transactions of the Royal Society B: Biological Sciences},
  shortjournal = {Philosophical Transactions of the Royal Society B: Biological Sciences},
  volume = {374},
  pages = {20180276},
  publisher = {{Royal Society}},
  doi = {10.1098/rstb.2018.0276},
  url = {https://royalsocietypublishing.org/doi/10.1098/rstb.2018.0276},
  urldate = {2020-04-22},
  abstract = {Despite continued efforts to improve health systems worldwide, emerging pathogen epidemics remain a major public health concern. Effective response to such outbreaks relies on timely intervention, ideally informed by all available sources of data. The collection, visualization and analysis of outbreak data are becoming increasingly complex, owing to the diversity in types of data, questions and available methods to address them. Recent advances have led to the rise of outbreak analytics, an emerging data science focused on the technological and methodological aspects of the outbreak data pipeline, from collection to analysis, modelling and reporting to inform outbreak response. In this article, we assess the current state of the field. After laying out the context of outbreak response, we critically review the most common analytics components, their inter-dependencies, data requirements and the type of information they can provide to inform operations in real time. We discuss some challenges and opportunities and conclude on the potential role of outbreak analytics for improving our understanding of, and response to outbreaks of emerging pathogens.This article is part of the theme issue ‘Modelling infectious disease outbreaks in humans, animals and plants: epidemic forecasting and control‘. This theme issue is linked with the earlier issue ‘Modelling infectious disease outbreaks in humans, animals and plants: approaches and important themes’.},
  file = {C\:\\Users\\lissa102\\Zotero\\storage\\VGUHQF3A\\Polonsky et al_2019_Outbreak analytics.pdf},
  number = {1776},
  options = {useprefix=true}
}

@article{porgesOrientingDefensiveWorld1995,
  title = {Orienting in a Defensive World: {{Mammalian}} Modifications of Our Evolutionary Heritage. {{A Polyvagal Theory}}},
  shorttitle = {Orienting in a Defensive World},
  author = {Porges, Stephen W.},
  date = {1995},
  journaltitle = {Psychophysiology},
  volume = {32},
  pages = {301--318},
  issn = {1469-8986},
  doi = {10.1111/j.1469-8986.1995.tb01213.x},
  url = {https://onlinelibrary.wiley.com/doi/abs/10.1111/j.1469-8986.1995.tb01213.x},
  urldate = {2020-03-20},
  abstract = {The vagus, the 10th cranial nerve, contains pathways that contribute to the regulation of the internal viscera, including the heart. Vagal efferent fibers do not originate in a common brainstem structure. The Polyvagal Theory is introduced to explain the different functions of the two primary medullary source nuclei of the vagus: the nucleus ambiguus (NA) and the dorsal motor nucleus (DMNX). Although vagal pathways from both nuclei terminate on the sinoatrial node, it is argued that the fibers originating in NA are uniquely responsible for respiratory sinus arrhythmia (RSA). Divergent shifts in RSA and heart rate are explained by independent actions of DMNX and NA. The theory emphasizes a phylogenetic perspective and speculates that mammalian, but not reptilian, brainstem organization is characterized by a ventral vagal complex (including NA) related to processes associated with attention, motion, emotion, and communication. Various clinical disorders, such as sudden infant death syndrome and asthma, may be related to the competition between DMNX and NA.},
  annotation = {\_eprint: https://onlinelibrary.wiley.com/doi/pdf/10.1111/j.1469-8986.1995.tb01213.x},
  file = {C\:\\Users\\lissa102\\Zotero\\storage\\8ZUZ4G8B\\Porges_1995_Orienting in a defensive world.pdf},
  keywords = {Dorsal motor nucleus of the vagus,Nucleus ambiguus,Polyvagal Theory,Respiratory sinus arrhythmia,Vagal tone,Vagus},
  langid = {english},
  number = {4}
}

@inproceedings{rayyan:14:cochrane,
  title = {Rayyan: A Systematic Reviews Web App for Exploring and Filtering Searches for Eligible Studies for {{Cochrane Reviews}}},
  author = {A, Elmagarmid and Z, Fedorowicz and H, Hammady and I, Ilyas and M, Khabsa and M, Ouzzani},
  pages = {9},
  crossref = {cochrane:14}
}

@article{rayyan:ML2015,
  title = {Learning to Identify Relevant Studies for Systematic Reviews Using Random Forest and External Information},
  author = {Khabsa, Madian and Elmagarmid, Ahmed and Ilyas, Ihab and Hammady, Hossam and Ouzzani, Mourad},
  date = {2015},
  journaltitle = {Machine Learning},
  pages = {1--18},
  publisher = {{Springer US}},
  issn = {0885-6125},
  doi = {10.1007/s10994-015-5535-7},
  url = {http://dx.doi.org/10.1007/s10994-015-5535-7},
  keywords = {Classification,Inclusion prediction,Systematic review},
  langid = {english}
}

@article{reindlSocializationEmotionRegulation2016,
  title = {Socialization of Emotion Regulation Strategies through Friends},
  author = {Reindl, Marion and Gniewosz, Burkhard and Reinders, Heinz},
  date = {2016-06},
  journaltitle = {Journal of Adolescence},
  volume = {49},
  pages = {146--157},
  issn = {01401971},
  doi = {10.1016/j.adolescence.2016.03.008},
  url = {http://linkinghub.elsevier.com/retrieve/pii/S0140197116000488},
  urldate = {2017-10-23},
  file = {C\:\\Users\\lissa102\\Zotero\\storage\\93PY8L7Z\\Reindl et al. - 2016 - Socialization of emotion regulation strategies thr.pdf},
  langid = {english}
}

@article{riedigerAdolescenceOldAge2015,
  title = {From Adolescence to Old Age: {{Developmental}} Perspectives on the Extended Process Model of Emotion Regulation},
  shorttitle = {From {{Adolescence}} to {{Old Age}}},
  author = {Riediger, Michaela and Luong, Gloria},
  date = {2015-01-02},
  journaltitle = {Psychological Inquiry},
  volume = {26},
  pages = {99--107},
  issn = {1047-840X},
  doi = {10.1080/1047840X.2015.962443},
  url = {http://dx.doi.org/10.1080/1047840X.2015.962443},
  file = {C\:\\Users\\lissa102\\Zotero\\storage\\HT9QQ87K\\Riediger_Luong_2015_From Adolescence to Old Age.pdf;C\:\\Users\\lissa102\\Zotero\\storage\\FRVE8PI8\\1047840X.2015.html},
  number = {1}
}

@incollection{riedigerEmotionRegulationAdolescence2014,
  ids = {riedigerEmotionRegulationAdolescence2014a},
  title = {Emotion Regulation in Adolescence},
  booktitle = {Handbook of Emotion Regulation},
  author = {Riediger, Michaela and Klipker, Kathrin},
  date = {2014},
  pages = {187--202},
  publisher = {{Guilford Press}},
  file = {C\:\\Users\\lissa102\\Zotero\\storage\\P6B5XMVB\\Riediger_Klipker_2014_Emotion regulation in adolescence.pdf},
  volumes = {Book, Section}
}

@article{robertsStmPackageStructural2019,
  title = {\textbf{Stm} : {{An}} {{\emph{R}}} {{Package}} for {{Structural Topic Models}}},
  shorttitle = {\textbf{Stm}},
  author = {Roberts, Margaret E. and Stewart, Brandon M. and Tingley, Dustin},
  date = {2019},
  journaltitle = {Journal of Statistical Software},
  volume = {91},
  issn = {1548-7660},
  doi = {10.18637/jss.v091.i02},
  url = {http://www.jstatsoft.org/v91/i02/},
  urldate = {2020-06-07},
  abstract = {This paper demonstrates how to use the R package stm for structural topic modeling. The structural topic model allows researchers to flexibly estimate a topic model that includes document-level metadata. Estimation is accomplished through a fast variational approximation. The stm package provides many useful features, including rich ways to explore topics, estimate uncertainty, and visualize quantities of interest.},
  file = {C\:\\Users\\lissa102\\Zotero\\storage\\9ISCQ7WZ\\Roberts et al. - 2019 - bstmb  An iRi Package for Structural To.pdf},
  langid = {english},
  number = {2}
}

@online{rPreliminary2017Replicability2017,
  title = {Preliminary 2017 {{Replicability Rankings}} of 104 {{Psychology Journals}}},
  author = {R, Dr},
  date = {2017-10-24T18:56:10+00:00},
  url = {https://replicationindex.wordpress.com/2017/10/24/preliminary-2017-replicability-rankings-of-104-psychology-journals/},
  urldate = {2018-12-31},
  abstract = {The table shows the preliminary 2017 rankings of 104 psychology journals.~ A description of the methodology and analyses of by discipline and time are reported below the table. Rank ~ Journal 2017 …},
  file = {C\:\\Users\\lissa102\\Zotero\\storage\\BD3E6APH\\preliminary-2017-replicability-rankings-of-104-psychology-journals.html},
  langid = {english},
  organization = {{Replicability-Index}}
}

@book{saarniDevelopmentEmotionalCompetence1999,
  title = {The Development of Emotional Competence},
  author = {Saarni, Carolyn},
  date = {1999-03-20},
  publisher = {{Guilford Press}},
  abstract = {Synthesizing the latest research and theory with compelling narratives and case vignettes, this book explores the development of emotional competence in school-age children and young adolescents. Saarni examines the formation of of eight key emotional skills in relation to processes of self-understanding, socialization, and cognitive growth. Tracing the connections between emotional competence, interpersonal relationships, and resilience in the face of stress, the book also explores why and what happens when development is delayed.},
  eprint = {nHRqbmVgQK4C},
  eprinttype = {googlebooks},
  isbn = {978-1-57230-434-5},
  keywords = {Medical / Mental Health,Psychology / Developmental / General,Psychology / Emotions,Psychology / Interpersonal Relations},
  langid = {english},
  pagetotal = {404}
}

@article{sameroffUnifiedTheoryDevelopment2010,
  title = {A Unified Theory of Development: {{A}} Dialectic Integration of Nature and Nurture},
  shorttitle = {A Unified Theory of Development},
  author = {Sameroff, Arnold},
  date = {2010},
  journaltitle = {Child Development},
  shortjournal = {Child Dev},
  volume = {81},
  pages = {6--22},
  issn = {1467-8624},
  doi = {10.1111/j.1467-8624.2009.01378.x},
  abstract = {The understanding of nature and nurture within developmental science has evolved with alternating ascendance of one or the other as primary explanations for individual differences in life course trajectories of success or failure. A dialectical perspective emphasizing the interconnectedness of individual and context is suggested to interpret the evolution of developmental science in similar terms to those necessary to explain the development of individual children. A unified theory of development is proposed to integrate personal change, context, regulation, and representational models of development.},
  eprint = {20331651},
  eprinttype = {pmid},
  keywords = {Child,Child Development,Human Characteristics,humans,Individuation,Models; Psychological,Nonlinear Dynamics,Personality Development,Psychoanalytic Theory,Psychological Theory,Social Environment},
  langid = {english},
  number = {1}
}

@article{sawyerAgeAdolescence2018,
  title = {The Age of Adolescence},
  author = {Sawyer, Susan M. and Azzopardi, Peter S. and Wickremarathne, Dakshitha and Patton, George C.},
  date = {2018-03},
  journaltitle = {The Lancet. Child \& Adolescent Health},
  shortjournal = {Lancet Child Adolesc Health},
  volume = {2},
  pages = {223--228},
  issn = {2352-4650},
  doi = {10.1016/S2352-4642(18)30022-1},
  abstract = {Adolescence is the phase of life stretching between childhood and adulthood, and its definition has long posed a conundrum. Adolescence encompasses elements of biological growth and major social role transitions, both of which have changed in the past century. Earlier puberty has accelerated the onset of adolescence in nearly all populations, while understanding of continued growth has lifted its endpoint age well into the 20s. In parallel, delayed timing of role transitions, including completion of education, marriage, and parenthood, continue to shift popular perceptions of when adulthood begins. Arguably, the transition period from childhood to adulthood now occupies a greater portion of the life course than ever before at a time when unprecedented social forces, including marketing and digital media, are affecting health and wellbeing across these years. An expanded and more inclusive definition of adolescence is essential for developmentally appropriate framing of laws, social policies, and service systems. Rather than age 10-19 years, a definition of 10-24 years corresponds more closely to adolescent growth and popular understandings of this life phase and would facilitate extended investments across a broader range of settings.},
  eprint = {30169257},
  eprinttype = {pmid},
  keywords = {Adolescent,Child,Child Development,Female,Humans,Male,Psychology; Adolescent},
  langid = {english},
  number = {3}
}

@article{schaferEmotionRegulationStrategies2017,
  title = {Emotion {{Regulation Strategies}} in {{Depressive}} and {{Anxiety Symptoms}} in {{Youth}}: {{A Meta}}-{{Analytic Review}}},
  shorttitle = {Emotion {{Regulation Strategies}} in {{Depressive}} and {{Anxiety Symptoms}} in {{Youth}}},
  author = {Schäfer, Johanna Özlem and Naumann, Eva and Holmes, Emily Alexandra and Tuschen-Caffier, Brunna and Samson, Andrea Christiane},
  date = {2017-02-01},
  journaltitle = {Journal of Youth and Adolescence},
  shortjournal = {J Youth Adolescence},
  volume = {46},
  pages = {261--276},
  issn = {0047-2891, 1573-6601},
  doi = {10.1007/s10964-016-0585-0},
  url = {https://link.springer.com/article/10.1007/s10964-016-0585-0},
  urldate = {2017-11-17},
  abstract = {The role of emotion regulation in subclinical symptoms of mental disorders in adolescence is not yet well understood. This meta-analytic review examines the relationship between the habitual use of prominent adaptive emotion regulation strategies (cognitive reappraisal, problem solving, and acceptance) and maladaptive emotion regulation strategies (avoidance, suppression, and rumination) with depressive and anxiety symptoms in adolescence. Analyzing 68 effect sizes from 35 studies, we calculated overall outcomes across depressive and anxiety symptoms as well as psychopathology-specific outcomes. Age was examined as a continuous moderator via meta-regression models. The results from random effects analyses revealed that the habitual use of all emotion regulation strategies was significantly related to depressive and anxiety symptoms overall, with the adaptive emotion regulation strategies showing negative associations (i.e., less symptoms) with depressive and anxiety symptoms whereas the maladaptive emotion regulation strategies showed positive associations (i.e., more symptoms). A less frequent use of adaptive and a more frequent use of maladaptive emotion regulation strategies were associated with depressive and anxiety symptoms comparably in the respective directions. Regarding the psychopathology-specific outcomes, depressive and anxiety symptoms displayed similar patterns across emotion regulation strategies showing the strongest negative associations with acceptance, and strongest positive associations with avoidance and rumination. The findings underscore the relevance of adaptive and also maladaptive emotion regulation strategies in depressive and anxiety symptoms in youth, and highlight the need to further investigate the patterns of emotion regulation as a potential transdiagnostic factor.},
  file = {C\:\\Users\\lissa102\\Zotero\\storage\\3DIKPGM2\\Schäfer et al_2017_Emotion Regulation Strategies in Depressive and Anxiety Symptoms in Youth.pdf;C\:\\Users\\lissa102\\Zotero\\storage\\HMZMQEK2\\10.html},
  langid = {english},
  number = {2}
}

@online{schimmack2018ReplicabilityRankings2018,
  title = {2018 {{Replicability Rankings}}},
  author = {Schimmack, Dr},
  date = {2018-12-29T17:45:10+00:00},
  url = {https://replicationindex.wordpress.com/2018/12/29/2018-replicability-rankings/},
  urldate = {2019-01-07},
  abstract = {This table shows the Replicability Rankings for 117 psychology journals. Journals are ranked based on the replicability estimates for the year 2018. Replicability estimates are obtained from z-curv…},
  file = {C\:\\Users\\lissa102\\Zotero\\storage\\6GEXWIRR\\2018-replicability-rankings.html},
  langid = {english},
  organization = {{Replicability-Index}}
}

@article{schwartzCommunityViolenceExposure2000,
  title = {Community Violence Exposure and Children's Social Adjustment in the School Peer Group: {{The}} Mediating Roles of Emotion Regulation and Social Cognition.},
  shorttitle = {Community Violence Exposure and Children's Social Adjustment in the School Peer Group},
  author = {Schwartz, David and Proctor, Laura J.},
  date = {2000},
  journaltitle = {Journal of Consulting and Clinical Psychology},
  volume = {68},
  pages = {670--683},
  issn = {0022-006X},
  doi = {10.1037//0022-006X.68.4.670},
  url = {http://doi.apa.org/getdoi.cfm?doi=10.1037/0022-006X.68.4.670},
  urldate = {2018-01-06},
  file = {C\:\\Users\\lissa102\\Zotero\\storage\\ZBSC5KQ9\\schwartz2000.pdf},
  langid = {english},
  number = {4}
}

@online{SciTLDR,
  title = {{{SciTLDR}}},
  url = {https://scitldr.apps.allenai.org/?q=For%20many%2C%20adolescence%20marks%20the%20onset%20of%20emotion%20dysregulation%20and%20related%20mental%20health%0Aproblems.%20It%20is%20therefore%20essential%20to%20have%20a%20solid%20grasp%20of%20relevant%20risk%20factors.%20Despite%20an%0Aabundance%20of%20empirical%20research%2C%20the%20literature%20is%20somewhat%20fragmented%2C%20as%20the%20topic%20has%0Abeen%20investigated%20from%20di%EF%AC%80erent%20perspectives%20across%20subdisciplines.%20This%20systematic%20review%0Auses%20text%20mining%20to%20map%20factors%20related%20to%20adolescent%20emotion%20dysregulation.%20A%20systematic%0Asearch%20for%20publications%20that%20addressed%20emotion%20regulation%20in%20participants%20between%20the%20ages%0Aof%2010-25%20yielded%206305%20suitable%20papers.%20One%20analysis%20focused%20on%20author-provided%20keywords%2C%0Aand%20a%20second%20extracted%20sequences%20of%20adjectives%20and%20nouns%20from%20the%20abstracts.%20Terms%20were%0Aclassi%EF%AC%81ed%20with%20a%20dictionary%20describing%20105%20terms%20using%20434%20regular%20expressions.%20Terms%20were%0Acoded%20as%20putative%20%E2%80%9CCauses%E2%80%9D%2C%20%E2%80%9COutcomes%E2%80%9D%2C%20%E2%80%9CProtective%20factors%E2%80%9D%2C%20or%20%E2%80%9CIndicators%E2%80%9D%20of%20emotion%0Adysregulation.%20We%20reported%20term%2Fdocument%20frequency%2C%20and%20force-directed%20graphs%20of%20term%0Aco-occurrence.%20These%20results%20re%EF%AC%82ected%20constructs%20commonly%20featured%20in%20theory%20and%0Anarrative%20reviews%2C%20but%20also%20identi%EF%AC%81ed%20underrepresented%20terms.%20This%20illustrates%20how%20text%0Amining%20review%20may%20complement%20narrative%20reviews.%20Importantly%2C%20most%20constructs%20were%0Adirectly%20related%20to%20emotion%20dysregulation%2C%20with%20few%20interconnections%20between%20constructs%20%E2%80%93%0Are%EF%AC%82ecting%20the%20fragmented%20literature.%20This%20research%20constitutes%20a%20%EF%AC%81rst%20step%20towards%0Aintegrating%20the%20literature%2C%20and%20may%20inspire%20future%20empirical%20and%20theoretical%20work.&c=A%20key%20developmental%20challenge%20in%20adolescence%20is%20acquiring%20mature%20emotion%20regulation%0Askills%20(Crone%20%26%20Dahl%2C%202012%3B%20Zimmermann%20%26%20Iwanski%2C%202014).%20Emotion%20regulation%20is%20integral%0Ato%20mental%20health(Aldao%2C%20Nolen-Hoeksema%2C%20%26%20Schweizer%2C%202010%3B%20Braet%20et%20al.%2C%202014%3B%20Sch%C3%A4fer%2C%0ANaumann%2C%20Holmes%2C%20Tuschen-Ca%EF%AC%83er%2C%20%26%20Samson%2C%202017)%20and%20social%20functioning%20(Reindl%2C%0AGniewosz%2C%20%26%20Reinders%2C%202016).%20For%20as%20many%20as%20one%20in%20%EF%AC%81ve%20people%2C%20adolescence%20marks%20the%0Aonset%20of%20emotion%20regulation-related%20mental%20illness%2C%20which%20can%20persist%20throughout%20the%20life%0Acourse%20(see%20Lee%20et%20al.%2C%202014).%20It%20is%20therefore%20crucial%20to%20identify%20which%20risk%20factors%20and%0Aenvironmental%20hazards%20render%20some%20adolescents%20more%20susceptible%20to%20emotional%20di%EF%AC%83culties%0Athan%20others.%20Although%20there%20is%20an%20abundance%20of%20empirical%20work%20on%20adolescents%E2%80%99%20emotion%0Aregulation%2C%20the%20literature%20is%20somewhat%20fragmented%2C%20as%20the%20topic%20has%20been%20investigated%20from%0Adi%EF%AC%80erent%20(sub)disciplines.%20This%20systematic%20review%20seeks%20to%20overcome%20this%20limitation%20by%20using%0Abibliographic%20analysis%20to%20map%20all%20factors%20currently%20considered%20to%20be%20relevant%20to%20adolescent%0Aemotion%20regulation.%0A%0AWhy%20adolescence%20is%20an%20important%20life%20phase%20for%20emotion%20regulation%0A%0AAdolescence%20is%20de%EF%AC%81ned%20as%20a%20life%20phase%20ranging%20from%20pubertal%20onset%20to%20adult-like%0Aindependence%20(Steinberg%2C%202014).%20It%20is%20thus%20demarcated%20by%20both%20biological-%20and%0Asocio-cultural%20factors.%20It%20has%20been%20argued%20that%2C%20due%20to%20accellerated%20pubertal%20onset%20and%0Adelayed%20transitions%20to%20adult%20roles%2C%20adolescence%20now%20ranges%20from%2010-24%20years%20in%20the%20modern%0AWestern%20world%20(Sawyer%2C%20Azzopardi%2C%20Wickremarathne%2C%20%26%20Patton%2C%202018).%0A%0AAdolescence%20is%20increasingly%20seen%20as%20a%20developmentally%20sensitive%20period%20for%20mature%0Aemotion%20regulation%20skills.%20During%20this%20period%2C%20children%20experience%20rapid%20biological%2C%0Acognitive%2C%20and%20social%20changes%20that%20prompt%20new%20emotional%20experiences%2C%20and%20tax%20existing%0Aregulatory%20abilities%20(Steinberg%2C%202014).%20At%20the%20same%20time%2C%20the%20staggered%20development%20of%0Amotivational-emotional%20and%20regulatory%20brain%20circuits%20gives%20rise%20to%20a%20maturity%20gap%2C%20where%0A%0A%0AADOLESCENT%20EMOTION%20DYSREGULATION%204%0A%0Ayoungsters%20pursue%20new%20experiences%20in%20life%20and%20love%2C%20without%20being%20fully%20prepared%20to%20cope%0Awith%20the%20emotional%20outcomes%20(Crone%20%26%20Dahl%2C%202012).%20Due%20to%20these%20coalescing%20changes%2C%0Aadolescents%20display%20a%20restricted%20repertoire%20of%20emotion%20regulation%20strategies%20compared%20to%0Ayounger%20or%20older%20individuals%20(Zimmermann%20%26%20Iwanski%2C%202014).%20Consequently%2C%20adolescents%0Aexperience%20more%20frequent%20and%20intense%20(negative)%20emotions%20than%20children%20or%20adults%20(see%20Silk%2C%0ASteinberg%2C%20%26%20Morris%2C%202003).%20The%20literature%20thus%20paints%20a%20picture%20of%20adolescence%20as%20a%0Achrysalis%20for%20emotional%20development%3A%20Children%20enter%20this%20stage%20with%20emotion%20regulation%0Askills%20adapted%20to%20the%20challenges%20of%20childhood.%20During%20adolescence%2C%20emotional%20systems%20are%0Arearranged%20substantially.%20These%20changes%20render%20adolescents%20temporarily%20vulnerable%20to%0Aemotional%20dysregulation%2C%20but%20ultimately%20serve%20a%20functional%20role%20in%20acquiring%20mature%20emotion%0Aregulation%20skills.%20Eventually%2C%20most%20adolescents%20emerge%20ready%20to%20take%20on%20the%20challenges%20of%0Aearly%20adulthood.%20Unfortunately%2C%20a%20sizeable%20proportion%20of%20adolescents%20instead%20manifests%0Aenduring%20emotional%20di%EF%AC%83culties%20(Lee%20et%20al.%2C%202014).%0A%0AThe%20consequences%20of%20di%EF%AC%83culties%20in%20emotion%20regulation%0A%0AThe%20consequences%20of%20di%EF%AC%83culties%20in%20emotion%20regulation%20are%20extensive%2C%20well-documented%2C%0Aand%20persist%20throughout%20the%20life%20course.%20Meta-analyses%20indicate%20that%20such%20di%EF%AC%83culties%20are%0Aassociated%20with%20internalizing%2C%20and%20to%20a%20lesser%20extent%2C%20externalizing%2C%20psychopathology%20(Aldao%0Aet%20al.%2C%202010%3B%20Sch%C3%A4fer%20et%20al.%2C%202017).%20Individuals%20who%20engage%20in%20maladaptive%20emotion%0Aregulation%20strategies%20also%20experience%20more%20negative%20emotions%2C%20diminished%20well-being%2C%20and%0Agreater%20strain%20in%20interpersonal%20relationships%20(Bell%20%26%20Calkins%2C%202000%3B%20Gross%20%26%20John%2C%202003).%0AGiven%20the%20prevalence%20of%20emotional%20di%EF%AC%83culties%20and%20their%20implications%20for%20individual%20mental%0Ahealth%2C%20wellbeing%2C%20and%20social%20functioning%2C%20and%20their%20downstream%20cost%20to%20society%20as%20a%20whole%0A(Lee%20et%20al.%2C%202014)%2C%20it%20is%20essential%20to%20have%20a%20solid%20understanding%20of%20the%20risk%20factors%20associated%0Awith%20adolescents%E2%80%99%20emotion%20regulation%20di%EF%AC%83culties.%0A%0AExisting%20relevant%20theory%0A%0ATheory%20is%20of%20paramount%20importance%20when%20seeking%20to%20understand%20or%20explain%20a%0Aphenomenon.%20Although%20there%20are%20many%20relevant%20theories%2C%20none%20have%20speci%EF%AC%81cally%20addressed%0A%0A%0AADOLESCENT%20EMOTION%20DYSREGULATION%205%0A%0Aemotion%20regulation%20development%20in%20adolescence.%20Several%20recent%20publications%20have%0Aundertaken%20the%20monumental%20task%20of%20comprehensively%20reviewing%20theory%20relevant%20to%0Aemotional%20development%20(Buss%2C%20Cole%2C%20%26%20Zhou%2C%202019%3B%20Riediger%20%26%20Klipker%2C%202014).%20Thanks%2C%20in%0Apart%2C%20to%20these%20e%EF%AC%80orts%2C%20we%20can%20provide%20a%20summary%20review%20of%20the%20theoretical%20landscape%20as%0Acontext%20for%20our%20empirical%20contribution.%0A%0ATwo%20theories%20widely%20invoked%20to%20frame%20research%20on%20development%2C%20including%20emotional%0Adevelopment%2C%20are%20Bronfenbrenner%E2%80%99s%20bioecological%20model%2C%20and%20Samero%EF%AC%80%E2%80%99s%20transactional%0Amodel.%20Bronfenbrenner%E2%80%99s%20model%20(Bronfenbrenner%20%26%20Morris%2C%202007)%20describes%20how%20the%0Aenvironment%20shapes%20individual%20development.%20Each%20individual%20is%20imbued%20with%20certain%0Abiological%20predispositions%2C%20and%20develops%20over%20time%2C%20in%20interaction%20with%20contextual%20in%EF%AC%82uences.%0AThese%20in%EF%AC%82uences%20range%20from%20the%20microsystem%2C%20composed%20of%20those%20people%20close%20to%20the%0Aindividual%2C%20to%20the%20macrosystem%2C%20consisting%20of%20indirect%20political%20and%20economic%20in%EF%AC%82uences%2C%20to%0Athe%20exosystem%2C%20consisting%20of%20cultural%20norms%20and%20values.%20Samero%EF%AC%80%E2%80%99s%20model%20is%20somewhat%0Acompatible%20with%20the%20bioecological%20model%20(Samero%EF%AC%80%2C%20n.d.)%2C%20but%20focuses%20more%20on%20the%20interplay%0Abetween%20nature%20and%20nurture.%20It%20conceptualizes%20development%20as%20a%20product%20of%20reciprocal%0Ain%EF%AC%82uences%20between%20the%20child%20and%20the%20environment.%20Samero%EF%AC%80%20distinguishes%20between%20proximal%0Ain%EF%AC%82uences%2C%20for%20instance%2C%20through%20parents%20(the%20microsystem%20in%20Bronfenbrenner%E2%80%99s%20model)%2C%20and%0Adistal%20in%EF%AC%82uences%3B%20structural%20factors%20indirectly%20shaping%20development%2C%20like%20socio-economic%0Astatus%2C%20schools%2C%20and%20the%20community%20(macro-%20and%20exosystem).%20With%20increasing%20age%2C%20distal%0Ain%EF%AC%82uences%20gradually%20gain%20ground%20on%20proximal%20in%EF%AC%82uences.%0A%0ATurning%20now%20towards%20theories%20speci%EF%AC%81cally%20addressing%20emotion%20regulation%20in%0Aadolescence%2C%20Hall%E2%80%99s%20notion%20of%20%E2%80%9Cstorm%20and%20stress%E2%80%9D%20is%20one%20of%20the%20oldest%20(see%20Arnett%2C%201999).%20It%0Adescribes%20how%20hormonal%20changes%20diminish%20self-control%20and%20increase%20reactivity%2C%20leading%20to%0Adi%EF%AC%83culties%20in%20emotion%20regulation%2C%20con%EF%AC%82ict%20with%20parents%2C%20and%20risky%20behavior.%20Recent%20work%0Aprovides%20a%20more%20nuanced%20perspective%20on%20this%20theory.%20For%20example%2C%20although%20the%20notion%20of%0Adiminished%20self-control%20and%20increased%20emotional%20reactivity%20has%20been%20upheld%2C%20it%20has%20been%0A%0A%0AADOLESCENT%20EMOTION%20DYSREGULATION%206%0A%0Arecast%20as%20a%20necessary%20change%20that%20facilitates%20emotional%20maturation%20(Crone%20%26%20Dahl%2C%202012)%2C%0Aat%20the%20risk%20of%20emotional%20disturbance%20(Arnett%2C%201999%3B%20Lee%20et%20al.%2C%202014).%20More%20recently%2C%20Sroufe%0A(1995)%20presented%20a%20theory%20focused%20on%20normative%20emotional%20development%20in%20early%20childhood.%0AIt%20argues%20that%2C%20as%20children%20grow%20older%2C%20their%20increasing%20self-regulatory%20abilities%20drive%20a%0Atransition%20from%20external%20emotion%20regulation%20by%20primary%20caregivers%20towards%20autonomous%0Aemotion%20regulation.%20This%20theory%20focuses%20on%20two%20drivers%20of%20development%3A%20social%20and%0Acognitive%20in%EF%AC%82uences.%20Social%20in%EF%AC%82uences%20mainly%20occur%20through%20parental%20co-regulation%2C%0Aparenting%20behaviors%2C%20and%20parent-child%20attachment.%20Cognitive%20in%EF%AC%82uences%20occur%20through%20the%0Adevelopment%20of%20the%20central%20nervous%20system%20(CNS)%2C%20cognition%2C%20and%20self-regulation.%20Several%0Aother%20theories%2C%20introduced%20below%2C%20have%20extemporized%20on%20these%20sources%20of%20in%EF%AC%82uence.%0A%0ASeveral%20other%20models%20echo%20this%20emphasis%20on%20neorocognitive%20development%20as%20a%20driver%20of%0Aemotional%20development%2C%20including%20emotion%20regulation%20development.%20For%20example%2C%20polyvagal%0Atheory%20closely%20links%20emotional%20experience%20-%20and%20regulation%20-%20to%20autonomous%20nervous%20system%0Afunctioning%20(Porges%2C%201995).%20A%20more%20recent%20neorocognitive%20theory%2C%20with%20substantial%20relevance%0Ato%20adolescents%E2%80%99%20emotion%20regulation%20development%2C%20is%20Crone%20and%20Dahl%E2%80%99s%20model%20of%0Asocial-a%EF%AC%80ective%20engagement%20and%20goal%20%EF%AC%82exibility%20(Crone%20%26%20Dahl%2C%202012).%20This%20theory%20is%20based%0Aon%20the%20notion%20of%20a%20%E2%80%9Cmaturity%20gap%E2%80%9D%20in%20middle-adolescence%2C%20arising%20from%20a%20developmental%0Aasymmetry%20between%20motivational%20and%20inhibitory%20brain%20circuits%20(Casey%2C%20Jones%2C%20%26%20Somerville%2C%0A2011%3B%20Cracco%2C%20Goossens%2C%20%26%20Braet%2C%202017).%20To%20a%20greater%20extent%20than%20related%20writings%2C%0Ahowever%2C%20Crone%20and%20Dahl%20(2012)%20set%20out%20to%20explain%20adolescents%E2%80%99%20diverging%20destinies%3B%20the%0Aquestion%20why%20some%20youngsters%20%EF%AC%82ourish%20while%20others%20languish.%20Crone%20and%20Dahl%20argue%20that%0Aadolescents%E2%80%99%20cognitive%20engagement%20is%20dynamically%20responsive%20to%20social%20and%20motivational%20goal%0Asalience.%20This%20%EF%AC%82exibility%2C%20on%20the%20one%20hand%2C%20prepares%20adolescents%20to%20e%EF%AC%80ectively%20engage%0Acognitive%20systems%20in%20novel%20challenging%20situations%20in%20a%20way%20that%20facilitates%20developing%0Amature%20regulatory%20abilities.%20On%20the%20other%20hand%2C%20it%20places%20them%20at%20risk%20to%20act%20impulsively%20in%0Apursuit%20of%20peer%20approval.%20In%20terms%20of%20explanans%2C%20this%20theory%20focuses%20primarily%20on%20cognitive%0Afactors%20and%20the%20role%20of%20peers%2C%20with%20less%20attention%20to%20factors%20such%20as%20parenting.%0A%0A%0AADOLESCENT%20EMOTION%20DYSREGULATION%207%0A%0AA%20theory%20focused%20speci%EF%AC%81cally%20on%20parents%E2%80%99%20role%20in%20emotion%20regulation%20development%20is%0AMorris%E2%80%99%20tripartite%20model%20(2007).%20It%20describes%20three%20pathways%20through%20which%20parents%20shape%0Aemotion%20regulation%20development%3A%20Through%20observation%20and%20modeling%2C%20parenting%20practices%2C%0Aand%20the%20emotional%20family%20climate%2C%20which%20in%20turn%20involves%20attachment%20and%20marital%0Arelationship%20quality.%20Morris%20and%20colleagues%20also%20emphasize%20the%20relevance%20of%20fathers%20and%0Asiblings%2C%20and%20others%20have%20adapted%20the%20tripartite%20model%20to%20describe%20the%20role%20of%20peers%20in%0Aadolescents%E2%80%99%20emotion%20regulation%20development%20(Reindl%20et%20al.%2C%202016).%0A%0AWhereas%20our%20primary%20interest%20is%20in%20theories%20of%20emotional%20development%2C%20theories%20of%20the%0Aphenomenon%20of%20emotion%20regulation%20are%20also%20somewhat%20relevant.%20One%20in%EF%AC%82uential%20theory%20is%0AGross%E2%80%99%20(2013)%20process%20model%2C%20which%20describes%20the%20process%20of%20emotion%20regulation%2C%20from%0Aeliciting%20cue%20to%20ultimate%20response.%20Individuals%20modulate%20the%20di%EF%AC%80erent%20stages%20of%20this%20process%0Ausing%20strategies%2C%20consciously%20or%20otherwise.%20The%20e%EF%AC%80ectiveness%2C%20desireability%2C%20and%20consequences%0Aof%20di%EF%AC%80erent%20strategies%20depend%20on%20the%20cultural%20context%20(see%20Bariola%2C%20Gullone%2C%20%26%20Hughes%2C%0A2011).%20Similar%20to%20Gross%E2%80%99%20theory%2C%20the%20social%20information%20processing%20theory%20of%20emotion%20also%0Adescribe%20the%20role%20of%20intrapsychic%20processes%20and%20strategies%20in%20emotion%20experience%20and%0Areulation%20(Lemerise%20%26%20Arsenio%2C%202000).%0A%0AAnother%20theory%20worth%20mentioning%20in%20this%20context%20is%20Holodynski%20and%20Friedlmeier%0A(2006)%E2%80%99s%20internalization%20model%20of%20emotional%20development.%20It%20applies%20Vygotsky%E2%80%99s%20theory%20of%0Adevelopment%20to%20the%20domain%20of%20emotion%2C%20and%20presents%20a%20detailed%20integrated%20model%20of%0Aemotional%20experience%20and%20regulation.%20Like%20Sroufe%E2%80%99s%20work%2C%20this%20work%20describes%20a%20transition%0Afrom%20interpersonal%20to%20intrapersonal%20emotion%20regulation.%20Other%20important%20features%20of%20this%0Awork%20include%20the%20interplay%20between%20emotion%20and%20communication%2C%20and%20the%20internalization%20of%0Athe%20socio-cultural%20symbolic%20function%20of%20emotion%20throughout%20development.%0A%0AShortcomings%20of%20existing%20theory%0A%0ADespite%20the%20abundance%20of%20relevant%20theory%2C%20the%20existing%20literature%20has%20several%0Alimitations%20when%20the%20goals%20is%20to%20identify%20which%20risk%20factors%20render%20some%20adolescents%20more%0A%0A%0AADOLESCENT%20EMOTION%20DYSREGULATION%208%0A%0Asusceptible%20to%20maladaptive%20emotional%20development%20than%20others.%20One%20crucial%20shortcoming%20is%0Athe%20lack%20of%20explicit%20attention%20to%20the%20life%20phase%20of%20adolescence.%20This%20is%20unfortunate%2C%20as%0Aempirical%20research%20consistently%20indicates%20that%20adolescence%20is%20a%20crucial%20life%20phase%20for%20emotion%0Aregulation%20development.%20Adolescence%20di%EF%AC%80ers%20qualitatively%20from%20infancy%2C%20childhood%2C%20and%0Aadulthood.%20It%20is%20therefore%20questionable%20whether%20theories%20focused%20on%20di%EF%AC%80erent%20ages%20can%20be%0Ageneralized%20to%20adolescents.%20By%20contrast%2C%20some%20theories%20focus%20on%20adolescence%20speci%EF%AC%81cally%0A(e.g.%2C%20Crone%20%26%20Dahl%2C%202012)%2C%20but%20only%20address%20emotion%20regulation%20in%20passing.%20A%20second%2C%0Arelated%2C%20shortcoming%20is%20that%20some%20relevant%20theories%20lack%20a%20developmental%20component%20(see%0ABuss%20et%20al.%2C%202019%3B%20Crone%20%26%20Dahl%2C%202012).%20A%20third%20shortcoming%20is%20that%20theories%20vary%20widely%20in%0Ascope%3A%20Some%20are%20very%20broad%20and%20all-encompassing%2C%20but%20somewhat%20non-speci%EF%AC%81c%2C%20such%20as%20the%0Abiopsychosocial%20models%20of%20Bronfenbrenner%20and%20Samero%EF%AC%80.%20Others%20describe%20a%20speci%EF%AC%81c%0Aphenomenon%20in%20great%20detail%2C%20but%20are%20not%20embedded%20in%20a%20larger%20unifying%20framework.%0AExamples%20include%20Morris%E2%80%99%20tripartite%20model%2C%20Crone%20and%20Dahl%E2%80%99s%20model%2C%20and%20polyvagal%20theory.%0AIt%20would%20be%20bene%EF%AC%81cial%20to%20bridge%20these%20levels%20of%20analysis.%20One%20limitation%20echoed%20across%20many%0Apublications%20in%20this%20%EF%AC%81eld%20is%20that%20more%20theory%20formation%20is%20required%20to%20provide%20a%20uni%EF%AC%81ed%0Aframework%20that%20could%20guide%20future%20empirical%20work.%20The%20present%20study%20seeks%20to%20lay%20the%0Agroundwork%20for%20such%20theory%20development%2C%20by%20providing%20an%20inductive%20conceptual%20review%20of%0Athe%20%EF%AC%81eld.%0A%0ABottom-up%20insights%20from%20narrative%20reviews%0A%0AWhereas%20theory%20provides%20a%20top-down%20understanding%20of%20an%20area%20of%20research%2C%20literature%0Areviews%20can%20provide%20a%20bottom-up%2C%20inductive%20understanding.%20Given%20the%20noted%20absence%20of%20a%0Asingle%20overarching%20theory%2C%20reviews%20might%20provide%20additional%20insight%20into%20factors%20considered%0Arelevant%20in%20the%20etiology%20of%20adolescents%E2%80%99%20emotion%20regulation%20competencies.%20For%20example%2C%20a%0Areview%20by%20Bariola%20et%20al.%20(2011)%20addresses%20individual%20psychological%20factors%20such%20as%0Atemperament%2C%20and%20biological%20factors%20like%20neurocognitive%20development%20and%20genetic%0Apredispositions.%20Furthermore%2C%20the%20authors%20address%20proximal%20social%20in%EF%AC%82uences%2C%20including%0Aparents%2C%20teachers%2C%20and%20peers%2C%20and%20speci%EF%AC%81c%20mechanisms%20through%20which%20these%20individuals%0A%0A%0AADOLESCENT%20EMOTION%20DYSREGULATION%209%0A%0Aexert%20their%20in%EF%AC%82uence%2C%20including%20parenting%20and%20modeling.%20Finally%2C%20they%20address%20distal%20factors%2C%0Aincluding%20the%20role%20of%20culture%20and%20the%20media.%20Barriola%20and%20colleagues%20also%20o%EF%AC%80er%0Arecommendations%20for%20future%20research%2C%20calling%20for%20research%20on%20the%20role%20of%20parents%20beyond%0Aearly%20childhood%2C%20and%20including%20the%20role%20of%20fathers%20-%20a%20limitation%20which%20has%20since%20been%0Aaddressed%20by%20a%20new%20wave%20of%20empirical%20research%20on%20fathers%E2%80%99%20role%20in%20emotional%20development%0A(Van%20Lissa%20%26%20Keizer%2C%202020%3B%20Van%20Lissa%2C%20Keizer%2C%20Van%20Lier%2C%20Meeus%2C%20%26%20Branje%2C%202019).%0A%0AAnother%20review%2C%20by%20Coe-Odess%2C%20Narr%2C%20and%20Allen%20(2019)%2C%20o%EF%AC%80ers%20a%20nuanced%20discussion%20of%0Aseveral%20issues%20that%20complement%20prior%20publications%20in%20this%20%EF%AC%81eld.%20For%20instance%2C%20the%20authors%0Acover%20the%20implications%20of%20physiological%20changes%20in%20detail%2C%20including%20neurocognitive%0Adevelopment%20and%20pubertal%20maturation.%20As%20adolescents%20become%20increasingly%20individuated%2C%0Acon%EF%AC%82ict%20with%20parents%20peaks.%20This%20con%EF%AC%82ict%2C%20in%20turn%2C%20impacts%20emotion%20regulation%2C%20both%20in%0Aterms%20of%20day-to-day%20mood%20variability%20and%20dispositional%20emotion%20dysregulation%20(see%20also%20Van%0ALissa%2C%20Hawk%2C%20Koot%2C%20Branje%2C%20%26%20Meeus%2C%202017).%20As%20parental%20importance%20diminishes%2C%0Aadolescents%20become%20increasingly%20oriented%20towards%20peers.%20This%20includes%20increased%20sensitivity%0Ato%20social%20status%20and%20norms%2C%20along%20with%20the%20associated%20increase%20in%20peer%20pressure%20and%20risk%0Ataking.%20Pubertal%20development%20also%20initiates%20the%20emergence%20of%20sexual%20and%20romantic%20behavior%2C%0Aand%20the%20intensi%EF%AC%81cation%20of%20both%20biological%20sex%20di%EF%AC%80erences%20and%20gender%20stereotyped%20behavior.%0AWith%20regard%20to%20the%20process%20of%20emotion%20regulation%2C%20Coe-Odess%20and%20colleagues%20discuss%20the%0Aimportance%20of%20strategies%2C%20and%20point%20out%20that%2C%20in%20addition%20to%20negative%20emotionality%2C%20positive%0Aemotionality%20also%20peaks%20in%20adolescence.%20Relatedly%2C%20the%20authors%20describe%20how%20hormonal%0Achanges%20precipitate%20an%20increased%20stress%20response%2C%20which%20might%20help%20explain%20adolescents%E2%80%99%0Agreater%20susceptibility%20to%20emotion%20dysregulation.%20Finally%2C%20going%20beyond%20the%20implications%20of%0Acognitive%20development%20discussed%20in%20other%20publications%2C%20the%20authors%20discuss%20how%20an%20greater%0Acapacity%20for%20abstract%20thought%20relates%20to%20identity%20formation%20-%20a%20key%20challenge%20in%20adolescence%0A(Meeus%2C%202011)%20-%20and%20to%20increased%20emotional%20understanding%2C%20and%20by%20extension%2C%20empathy%20(see%0Aalso%20Van%20Lissa%20et%20al.%2C%202014).%0A%0A%0AADOLESCENT%20EMOTION%20DYSREGULATION%2010%0A%0AThere%20are%20notable%20parallels%20between%20the%20relevant%20factors%20highlighted%20by%20these%20narrative%0Areviews%2C%20and%20the%20aforementioned%20theoretical%20literature.%20Nevertheless%2C%20these%20literature%0Areviews%20also%20touch%20upon%20issues%20that%20have%20received%20little%20attention%20in%20theoretical%20work.%20This%0Ahighlights%20the%20value%20of%20both%20top-down%20and%20bottom-up%20approaches%20to%20understanding%20the%0Aphenomenon%20of%20adolescents%E2%80%99%20emotion%20regulation.%20One%20remaining%20limitation%20is%20that%2C%20to%20date%2C%0Aall%20reviews%20in%20this%20%EF%AC%81eld%20have%20been%20unstructured%20narrative%20reviews.%20The%20present%20publication%0Aseeks%20to%20complement%20preceding%20work%20by%20conducting%20a%20comprehensive%20empirical%20literature%0Areview%2C%20and%20mapping%20the%20factors%20associated%20with%20adolescent%20emotion%20regulation.%0A%0AThe%20present%20paper%0A%0AThe%20present%20paper%20aims%20to%20develop%20a%20nomological%20network%20of%20the%20constructs%20related%20to%0Aadolescent%20emotion%20dysregulation%2C%20based%20on%20a%20systematic%20review%20of%20the%20literature.%20A%0Anomological%20network%20is%20a%20diagrammatic%20representation%20of%20a%20phenomenon%3B%20a%0Aproto-theoretical%20device%20that%20describes%20relationships%20between%20constructs%20relevant%20to%20the%0Atheory%20(see%20Alavi%2C%20Archibald%2C%20McMaster%2C%20Lopez%2C%20%26%20Cleary%2C%202018).%20It%20is%20a%20precursor%20to%20a%0Amore%20explicit%20theory%20of%20the%20phenomenon.%20The%20present%20paper%20uses%20an%20inductive%20approach%20to%0Adevelop%20this%20nomological%20network.%20First%2C%20we%20conduct%20a%20systematic%20search%20to%20elicit%20a%20corpus%0Aof%20relevant%20literature.%20Second%2C%20we%20use%20text%20mining%20techniques%20to%20extract%20relevant%20constructs%0Afrom%20the%20corpus.%20Third%2C%20we%20use%20a%20dictionary%20to%20pare%20down%20the%20extracted%20constructs%20to%0Ameaningful%20superordinate%20categories.%20Fourth%2C%20we%20map%20interrelations%20between%20these%0Aconstructs.%20Fifth%2C%20we%20classify%20contstructs%20as%20potential%20predictors%20or%20outcomes.%20.%0A%0AMethods%0A%0ASearch%20strategy%0A%0AAll%20searches%20were%20conducted%20on%20Web%20of%20Science.%20The%20search%20strategy%20was%20based%20on%0Aprocedures%20described%20by%20Staaks%20(Staaks%2C%20n.d.).%20First%2C%20we%20manually%20constructed%20a%20reference%0Aset%20of%2015%20articles.%20Then%20we%20constructed%20a%20search%20string%20to%20retrieve%20these%20articles%20from%20Web%0Aof%20Science.%20The%20search%20was%20overly%20inclusive%2C%20returning%2029%20records.%20As%20these%20were%20all%20highly%0Arelevant%2C%20we%20updated%20the%20reference%20set%20to%20include%20all%2029%20results.%20Next%2C%20we%20tested%20our%20search%0A%0A%0AADOLESCENT%20EMOTION%20DYSREGULATION%2011%0A%0Astring%2C%20which%20consisted%20of%20synonyms%20of%20emotion%20regulation%20and%20adolescence%3A%0A%0ATS%3D(%22emotio*%20regulation%22%20OR%20%22anger%20regulation%22%20OR%20%22sadness%20regulation%22%20OR%0A%0A%22emotion*%20competence%22%20OR%20%22emotion*%20adjustment%22%20OR%20%22emotio*%20dysregulation%22%20OR%0A%0A%22anger%20dysregulation%22%20OR%20%22sadness%20dysregulation%22%20OR%20%22emotio*%20problem*%22%20OR%0A%0A%22emotion*%20maladjustment%22)%20AND%20TS%3D(adolescent*%20OR%20teen*%20OR%20pubert*%20OR%20youth)%0A%0AThis%20string%20returned%206653%20results%2C%20and%20matched%2025%20of%20the%2029%20records%20in%20the%20reference%0Aset.%20Three%20search%20terms%20could%20be%20added%20to%20match%20all%2029%20reference%20set%20items.%20The%20terms%0A%22emotio*%20socialization%22%20OR%20%22emotio*%20processes%22%2C%20as%20synonyms%20of%20emotion%0Aregulation%2C%20added%20191%20new%20hits.%20However%2C%20many%20of%20these%20hits%20were%20not%20directly%20relevant%20to%0Aemotion%20regulation.%20The%20term%20%22development*%22%2C%20as%20synonym%20of%20adolescence%2C%20added%203628%0Anew%20hits%2C%20many%20of%20which%20were%20not%20focused%20on%20the%20age%20range%20of%20adolescence.%20We%20thus%20deemed%0Athese%20terms%20to%20be%20overly%20inclusive%2C%20and%20proceeded%20with%20the%20original%20search%20string%20above.%0A%0ADeduplication%0A%0ADuplicates%20were%20identi%EF%AC%81ed%20based%20on%20exact%20DOI%20matches%20(2%20duplicates)%2C%20and%20title%0Asimilarity%20(54%20duplicates).%20Manual%20screening%20in%20Rayyan%20resulted%20in%20the%20removal%20of%20an%0Aadditional%2013%20duplicates.%0A%0AScreening%0A%0APapers%20were%20screened%20based%20on%20two%20main%20criteria%3A%20First%2C%20papers%20had%20to%20address%0Aemotion%20regulation%2C%20emotional%20problems%2C%20or%20similar.%20Second%2C%20the%20target%20population%20must%0Aoverlap%20with%20the%20life%20phase%20of%20adolescence%2C%20de%EF%AC%81ned%20as%20the%20age%20range%20from%2010-25.%20Thus%2C%20for%0Aexample%2C%20an%20article%20reviewing%20the%20role%20of%20hormonal%20changes%20in%20emotional%20adjustment%0Athroughout%20the%20entire%20life%20course%2C%20including%20adolescence%2C%20would%20be%20deemed%20relevant.%0AScreening%20was%20initially%20conducted%20in%20Rayyan%20QRCI%20(Ouzzani%2C%20Hammady%2C%20Fedorowicz%2C%20%26%0AElmagarmid%2C%202016).%20Papers%20were%20sorted%20using%20Rayyan%E2%80%99s%20ranking%20algorithm.%20To%20train%20the%0Aalgorithm%20on%20exclusion%20criteria%2C%20screening%20focused%20on%20abstracts%20most%20likely%20to%20be%20excluded.%0AAfter%20coding%20559%20papers%2C%20screening%20continued%20in%20ASReview%20-%20a%20free%2C%20open%20source%20alternative%0A%0A%0AADOLESCENT%20EMOTION%20DYSREGULATION%2012%0A%0Ato%20Rayyan%20QRCI%20(Van%20de%20Schoot%20et%20al.%2C%202020).%20This%20program%20uses%20text%20mining%20and%20active%0Alearning%20to%20build%20a%20customizable%20machine%20learning%20model%20for%20article%20inclusion.%20We%20used%20a%0Anaive%20Bayes%20model%2C%20and%20focused%20on%20exclusion%20of%20irrelevant%20papers.%20In%20ASReview%2C%20an%0Aadditional%20541%20papers%20were%20screened.%20Screening%20again%20focused%20on%20articles%20most%20likely%20to%20be%0Aexcluded%2C%20and%20continued%20until%2C%20among%20the%20most%20recently%20screened%20100%20papers%2C%20only%206%20were%0Aexcluded.%20The%20screening%20procedure%20is%20detailed%20in%20Figure%201.%20In%20total%2C%206305%20papers%20were%0Aretained%20for%20analysis.%0A%0AAnalysis%201%3A%20Author%20keyword%20mapping%0A%0AThe%20corpus%20for%20this%20%EF%AC%81rst%20analysis%20consisted%20of%20the%20author-provided%20keywords%20for%20the%0Aselected%20articles.%20We%20extracted%20keywords%20by%20document%2C%20and%20used%20a%20dictionary%20created%0Aspeci%EF%AC%81cally%20for%20this%20study%20to%20classify%20related%20terms.%20The%20dictionary%20describes%20105%20terms%0Ausing%20434%20regular%20expression%20queries.%20The%20lead%20author%20composed%20a%20%EF%AC%81rst%20draft%20of%20the%0Adictionary.%20This%20draft%20was%20subsequently%20updated%20in%20two%20ways%3A%20First%2C%20while%20writing%20the%0Aintroduction%20for%20this%20paper%2C%20key%20terms%20from%20the%20literature%20were%20added%20to%20the%20dictionary.%0ASecond%2C%20by%20including%20frequently%20occurring%20uncategorized%20words%20during%20preliminary%20analyses%0Aof%20the%20data%20until%20no%20more%20frequently%20occurring%20uncategorized%20words%20were%20found.%20An%0Aexclusion%20list%20of%20methodological%20terms%20and%20other%20non-substantive%20words%20was%20generated%0Ausing%20the%20same%20procedure.%20After%20applying%20the%20dictionary%20and%20exclusion%20%EF%AC%81lter%2C%20and%20removing%0Arecords%20with%20no%20(remaining)%20keywords%2C%20the%20resulting%20corpus%20consisted%20of%205031%20documents%0Awith%208080%20unique%20words.%0A%0AStructural%20topic%20modeling%0A%0ATo%20assess%20the%20homogeneity%20of%20the%20corpus%2C%20we%20conducted%20topic%20modeling%20using%20latent%0Adirichlet%20allocation%20(Blei%2C%20Ng%2C%20%26%20Jordan%2C%202003).%20For%20this%20analysis%2C%20we%20used%20the%20term%0Afrequency%2Finverse%20document%20frequency%20(TF-IDF)%20to%20select%20terms%20used%20frequently%20in%20a%0Adocument%2C%20but%20not%20used%20frequently%20in%20the%20corpus%2C%20which%20could%20therefore%20be%20more%20diagnostic%0Aof%20subgroup%20membership.%20Selection%20terms%20with%20an%20TF-IDF%20greater%20than%20the%20median%0Aresulted%20in%20a%20corpus%20of%202362%20documents%20and%203218%20terms.%20We%20considered%20a%20range%20from%202-20%0A%0A%0AADOLESCENT%20EMOTION%20DYSREGULATION%2013%0A%0Atopics%2C%20evaluating%20%EF%AC%81t%20based%20on%20the%20BIC%2C%20and%20interpretability%20based%20on%20the%20entropy%20of%20the%0Aposterior%20document%2Ftopic%20probabilities.%20The%20BICs%20followed%20a%20near-perfect%20linearly%0Aincreasing%20trend%2C%20indicating%20that%20no%20subcorpora%20could%20be%20identi%EF%AC%81ed.%20Congruently%2C%20all%0Aentropies%20were%20near-zero%2C%20which%20means%20that%20the%20posterior%20document%2Ftopic%20probabilities%20were%0Ae%EF%AC%80ectively%20uniformly%20distributed.%20Thus%2C%20no%20interpretable%20subcorpora%20could%20be%20identi%EF%AC%81ed%2C%0Aand%20we%20proceed%20with%20an%20analysis%20of%20the%20whole%20sample.%0A%0AIdentifying%20common%20terms%0A%0ATo%20identify%20what%20issues%20are%20covered%20in%20this%20corpus%2C%20we%20examined%20the%20terms%20occurring%0Ain%20the%20largest%20number%20of%20texts.%20We%20modeled%20word%20frequency%20using%20a%20negative%20binomial%0Adistribution%2C%20and%20retained%20those%20exceeding%20the%2097.5th%20percentile.%20This%20resulted%20in%2084%20terms%2C%0Awhich%20occurred%20in%204815%20documents.%20To%20illustrates%20what%20issues%20are%20covered%20in%20this%20body%20of%0Aliterature%2C%20the%20selected%20terms%20are%20displayed%20in%20Figure%202%2C%20on%20a%20logarithmic%20scale%20to%20reduce%20the%0Askew%20of%20the%20negative%20binomial%20distribution.%0A%0AMapping%20the%20literature%0A%0ABased%20on%20our%20theoretical%20review%2C%20each%20of%20the%20selected%20terms%20was%20coded%20as%20being%20either%0Aa%20putative%20%E2%80%9CCause%E2%80%9D%2C%20%E2%80%9COutcome%E2%80%9D%2C%20%E2%80%9CProtective%20factor%E2%80%9D%2C%20or%20%E2%80%9CIndicator%E2%80%9D%20(a%20closely%20related%0Aconstruct)%20of%20emotion%20dysregulation.%20We%20stress%20that%20this%20is%20a%20rudimentary%20and%20simplistic%0Aclassi%EF%AC%81cation%3B%20many%20of%20these%20associations%20are%20likely%20to%20be%20bidirectional%20(e.g.%2C%20emotion%0Adysregulation%20is%20known%20to%20be%20both%20a%20cause%20and%20consequence%20of%20con%EF%AC%82ict%20with%20parents%2C%20Van%0ALissa%20et%20al.%2C%202017).%20Next%2C%20we%20computed%20a%20term%20co-occurrence%20matrix%2C%20which%20represents%20how%0Afrequently%20words%20occurred%20within%20the%20same%20document.%20To%20aid%20interpretability%2C%20we%20again%0Apruned%20small%20coe%EF%AC%83cients%20by%20modeling%20co-occurrence%20using%20a%20negative%20binomial%20distribution%2C%0Aand%20retaining%20co-occurrences%20exceeding%20the%2097.5th%20percentile.%20Figure%203%20displays%20the%20pruned%0Aterm%20cooccurrence%20matrix%20as%20a%20force%20directed%20graph.%0A%0AResults%0A%0ABased%20on%20term%20document%20frequency%20(Figure%202)%2C%20it%20is%20clear%20that%20emotion%20dysregulation%0Aand%20its%20mental%20health-related%20outcomes%20are%20foremost%20among%20the%20common%20terms%20in%20the%0A%0A%0AADOLESCENT%20EMOTION%20DYSREGULATION%2014%0A%0Acorpus.%20Other%20frequent%20terms%20re%EF%AC%82ect%20important%20themes%20discussed%20in%20the%20theoretical%20review%0Aof%20the%20literature%3B%20for%20instance%2C%20the%20term%20neural%2C%20parenting%2C%20and%20stress%20correspond%20to%20major%0Athemes%20discussed%20by%20Coe-Odess%20et%20al.%20(2019)%3A%20Neurocognitive%20development%2C%20the%20role%20of%20the%0Aparents%2C%20and%20adolescents%E2%80%99%20increased%20stress%20response.%20Importantly%2C%20the%20most%20common%20terms%0Aalso%20include%20several%20concepts%20not%20featured%20prominently%20in%20the%20theoretical%20review.%20For%0Aexample%2C%20ADHD%2FCD%20(cf.%20Braet%20et%20al.%2C%202014)%2C%20substance%20use%20(cf.%20Coe-Odess%20et%20al.%2C%202019%3B%0APierrehumbert%20et%20al.%2C%202002)%2C%20and%20minority%20status%20(cf.%20Myers%2C%202009%2C%202009)%20are%20common%20in%20the%0Acorpus%2C%20but%20featured%20less%20prominently%20in%20the%20theoretical%20review.%0A%0ABased%20on%20the%20co-occurrence%20graph%20(Figure%203)%2C%20it%20is%20evident%20that%20emotion%20dysregulation%0Ais%20a%20central%20construct%2C%20and%20that%20most%20of%20the%20other%20constructs%20are%20linked%20directly%20to%20emotion%0Adysregulation%2C%20which%20suggests%20that%20our%20search%20was%20successful%20in%20identifying%20factors%0Aconsidered%20to%20be%20relevant%20for%20adolescents%E2%80%99%20emotion%20dysregulation.%20Otherwise%2C%20the%20graph%20is%0Arelatively%20sparse%2C%20with%20few%20interconnections%20between%20terms.%0A%0ADiscussion%0A%0AThis%20%EF%AC%81rst%20analysis%20used%20author%20keywords%20to%20map%20common%20topics%20in%20the%20literature%0Apertaining%20to%20adolescents%E2%80%99%20emotion%20dysregulation.%20The%20results%20re%EF%AC%82ected%20some%20of%20the%0Aconstructs%20commonly%20accepted%20as%20relevant%20in%20theoretical%20literature%20and%20empirical%20reviews.%0AHowever%2C%20the%20analysis%20also%20revealed%20important%20areas%20less%20prominently%20featured%20in%20narrative%0Areviews.%20This%20illustrates%20how%20inductive%20reviews%20may%20complement%20existing%20theory%20and%0Anarrative%20reviews%2C%20and%20can%20reveal%20blindspots.%0A%0AIt%20was%20found%20that%20connections%20among%20topics%20were%20relatively%20sparse%3A%20Many%20constructs%0Awere%20only%20related%20to%20emotion%20regulation%2C%20and%20there%20were%20relatively%20few%20interconnections%0Abetween%20elements.%20This%20observation%20substantiates%20the%20prior%20claim%20that%20this%20literature%20is%0Asomewhat%20fragmented%20(Buss%20et%20al.%2C%202019).%0A%0AThis%20sparse%20property%20of%20the%20network%20explains%2C%20in%20part%2C%20why%20some%20of%20the%20most%20prevalent%0A%0A%0AADOLESCENT%20EMOTION%20DYSREGULATION%2015%0A%0Aterms%20based%20on%20term%20document%20frequency%20(see%20Figure%202)%20are%20absent%20from%20the%20co-occurrence%0Agraph.%20These%20terms%20were%20not%20strongly%20related%20to%20any%20other%20terms%20in%20the%20main%20network.%0AAmongst%20the%20terms%20culled%20from%20the%20co-occurrence%20graph%20are%20the%20potential%20causes%20sleep%2C%0Adisabled%2C%20identity%2C%20ses%2C%20peers%2C%20school%2C%20endocrine%2C%20risk%20factors%2C%20family%20functioning%2C%20foster%2C%0Agenes%2C%20alexithymia%2C%20age%2C%20par%20con%EF%AC%82ict%2C%20violence%2C%20life%20events%2C%20nervous%20system%2C%20fathers%2C%0Adiscrimination%2C%20environment%2C%20historic%20events%2C%20par.stress%2C%20puberty%2C%20reward%2C%20sexual%20diversity%2C%0Aand%20siblings%2C%20the%20potential%20outcomes%20self%20esteem%2C%20delinquency%2C%20sexual%20risk%2C%20risk%20taking%2C%0Aloneliness%2C%20and%20prosocial%20behavior%2C%20and%20the%20potential%20protective%20factors%20social%20support%2C%0Afriend%2C%20sports%2C%20and%20help%20seeking.%0A%0AMany%20of%20these%20excluded%20constructs%20represent%20active%20ongoing%20areas%20of%20research%20-%20such%20as%0Athe%20role%20of%20fathers%20(Van%20Lissa%20et%20al.%2C%202019)%2C%20identity%20(Campbell%2C%20Zimmer-Gembeck%2C%20%26%20Du%EF%AC%80y%2C%0A2019)%2C%20friendship%20and%20social%20support%20(Bukowski%2C%20Hoza%2C%20%26%20Boivin%2C%201993)%2C%20autonomy%0A(Brenning%2C%20Soenens%2C%20Petegem%2C%20%26%20Vansteenkiste%2C%202015%3B%20Vrolijk%2C%20Van%20Lissa%2C%20Branje%2C%20Meeus%2C%20%26%0AKeizer%2C%20n.d.)%2C%20sexual%20risk%20(Brown%20et%20al.%2C%202006)%2C%20and%20loneliness%20(Spithoven%2C%20Bijttebier%2C%20%26%0AGoossens%2C%202017)%20in%20adolescents%E2%80%99%20emotional%20development.%20The%20fact%20that%20these%20constructs%20are%0Aabsent%20from%20the%20graph%20does%20not%20suggest%20that%20they%20are%20unimportant.%20Rather%2C%20it%20indicates%0Athat%20they%20are%20not%20yet%20well-integrated%20in%20the%20literature%2C%20and%20are%20therefore%20prime%20candidates%0Afor%20future%20research.%20One%20recommendation%20for%20future%20research%20might%20be%20to%20study%20such%0Aimportant%20but%20unembedded%20constructs%20in%20conjunction%20with%20other%20more%20well-established%0Aconstructs%2C%20as%20such%20an%20approach%20might%20help%20%EF%AC%81ll%20gaps%20in%20existing%20knowledge.%0A%0AAnalysis%202%3A%20Abstract%20text%20mining%0A%0AThe%20corpus%20for%20this%20second%20analysis%20consisted%20of%20the%20abstracts%20of%20the%20selected%20articles.%0AAuthor%20keywords%2C%20as%20examined%20in%20Analysis%201%2C%20are%20carefully%20chosen%20to%20capture%20the%20core%0Atenets%20of%20a%20study%2C%20and%20thus%20convey%20high-quality%20information%20directly%20relevant%20to%20the%20topic%20of%0Aa%20text.%20However%2C%20as%20authors%20are%20typically%20limited%20to%205%20keywords%2C%20some%20of%20a%20study%E2%80%99s%20nuance%0Amay%20be%20lost.%20Abstracts%2C%20by%20contrast%2C%20o%EF%AC%80er%20greater%20freedom%20of%20expression%2C%20but%20present%20a%0A%0A%0AADOLESCENT%20EMOTION%20DYSREGULATION%2016%0A%0Agreater%20challenge%20when%20it%20comes%20to%20extracting%20relevant%20information.%20To%20perform%20feature%0Aextraction%2C%20we%20%EF%AC%81rst%20applied%20the%20natural%20language%20processing%20technique%20%E2%80%9Cpart-of-speech%0Atagging%E2%80%9D%20(POS-tagging)%2C%20which%20identi%EF%AC%81es%20a%20word%E2%80%99s%20grammatical%20function%20within%20the%0Asentence%20context.%20Then%2C%20we%20used%20POS-tagging%20to%20retain%20only%20nouns%20and%20adjectives%2C%20which%0Ahelps%20derive%20more%20interpretable%20text%20mining%20models%20(Martin%20%26%20Johnson%2C%202015).%20Finally%2C%20we%0Aused%20stemming%20to%20reduce%20the%20retained%20terms%20to%20their%20root%20form.%0A%0AStructural%20topic%20modeling%0A%0ATo%20assess%20the%20homogeneity%20of%20the%20corpus%20of%20abstracts%2C%20we%20again%20conducted%20topic%0Amodeling%20(Blei%20et%20al.%2C%202003)%2C%20with%20features%20selected%20based%20on%20TF-IDF.%20This%20in%20a%20dataset%0Aconsisting%20of%206076%20documents%20and%207800%20terms.%20We%20considered%20a%20range%20from%202-20%20topics%2C%0Aevaluating%20%EF%AC%81t%20based%20on%20the%20BIC%2C%20and%20interpretability%20based%20on%20the%20entropy%20of%20the%20posterior%0Adocument%2Ftopic%20probabilities.%20As%20before%2C%20the%20BICs%20followed%20a%20near-perfect%20linearly%0Aincreasing%20trend%2C%20and%20all%20entropies%20were%20near-zero.%20Thus%2C%20no%20interpretable%20subcorpora%20could%0Abe%20identi%EF%AC%81ed%2C%20and%20we%20proceed%20with%20an%20analysis%20of%20the%20whole%20sample.%0A%0AIdentifying%20keywords%0A%0AWhen%20conducting%20text%20mining%20analysis%20on%20unstructured%20text%20data%20(as%20opposed%20to%0Aauthor%20key%20words)%2C%20focusing%20on%20individual%20words%20out%20of%20context%20can%20reduce%20interpretability.%0AFor%20instance%2C%20our%20core%20construct%20%E2%80%9Cemotion%20dysregulation%E2%80%9D%20is%20already%20a%20bigram.%20To%20identify%0Amore%20meaningful%20units%20of%20analysis%2C%20we%20applied%20the%20textrank%20algorithm%20(Wij%EF%AC%80els%2C%202019)%2C%20an%0Aextention%20of%20Google%E2%80%99s%20PageRank%20(US7058628B1%2C%202006)%2C%20to%20identify%20relevant%20n-grams%20(with%0An%20%E2%89%A43).%20The%20resulting%20n-grams%20were%20merged%20with%20the%20original%20data.%20After%20applying%20the%0Adictionary%20and%20exclusion%20%EF%AC%81lter%20as%20explained%20in%20Analysis%201%2C%20the%20resulting%20corpus%20consisted%20of%0A5097%20documents%20with%2011575%20unique%20words.%20Terms%20exceeding%20the%2097.5th%20percentile%20of%20a%0Anegative%20binomial%20distribution%20were%20retained%20for%20analysis.%20The%20identi%EF%AC%81ed%20important%0Akeywords%20are%20displayed%20in%20Figure%204.%0A%0A%0AADOLESCENT%20EMOTION%20DYSREGULATION%2017%0A%0AMapping%20the%20literature%0A%0AA%20term%20co-occurrence%20matrix%20was%20constructed%20following%20the%20procedure%20described%20in%0AAnalysis%201.%20Figure%205%20displays%20the%20resulting%20matrix%20as%20a%20force%20directed%20graph.%0A%0AResults%0A%0ABased%20on%20term%20document%20frequency%2C%20it%20is%20clear%20that%20emotion%20dysregulation%20and%20mental%0Ahealth-related%20outcomes%20of%20emotion%20dysregulation%20are%20among%20the%20most%20common%20terms%20in%0Athe%20corpus%20of%20abstracts.%20The%20term%20%E2%80%9Cneural%E2%80%9D%2C%20again%2C%20occurred%20frequently%2C%20but%20other%20top%20terms%0Awere%20somewhat%20less%20predictable%20than%20those%20emerging%20in%20Analysis%201.%20The%20term%20%E2%80%9Csex%E2%80%9D%20is%20more%0Afrequent%2C%20and%20instead%20of%20%E2%80%9Cparenting%E2%80%9D%2C%20we%20now%20see%20%E2%80%9Cmothers%E2%80%9D%20on%20top%20of%20the%20list.%20We%20see%20that%0A%E2%80%9Cminority%20status%E2%80%9D%2C%20%E2%80%9Csubstance%20use%E2%80%9D%2C%20%E2%80%9Cattachment%E2%80%9D%2C%E2%80%9Cptsd%E2%80%9D%2C%20and%20%E2%80%9Cbullying%E2%80%9D%20are%20once%20more%0Aamong%20the%20most%20frequent%20words.%0A%0AInspecting%20the%20co-occurrence%20graph%20for%20the%20keyword%20data%2C%20we%20see%20a%20much%20sparser%0Anetwork%20than%20in%20Analysis%201%2C%20with%20a%20di%EF%AC%80erent%20structure.%20We%20now%20see%20that%20dysregulation%20and%0Amental%20health-related%20terms%20form%20a%20central%20axis%2C%20and%20that%20many%20related%20terms%20are%0Aconnected%20to%20this%20axis%2C%20but%20not%20always%20directly%20to%20dysregulation.%20Only%20the%20terms%20%E2%80%9Cneural%E2%80%9D%2C%0A%E2%80%9Cmothers%E2%80%9D%2C%20%E2%80%9Cattachment%E2%80%9D%20and%20%E2%80%9Cptsd%E2%80%9D%20are%20connected%20directly%20to%20dysregulation.%0A%0AAgain%2C%20some%20prevalent%20terms%20are%20entirely%20absent%20from%20Figure%205%2C%20as%20they%20were%20not%0Astrongly%20related%20to%20any%20other%20terms%20in%20the%20main%20network.%20These%20terms%2C%20which%20are%20displayed%0Ain%20Figure%204%2C%5Cinclude%20the%20potential%20causes%20parenting%2C%20stress%2C%20autism%2C%20abuse%2C%20personality%2C%20device%0Ause%2C%20polyvagal%2C%20rumination%2C%20disabled%2C%20identity%2C%20endocrine%2C%20autonomy%2C%20foster%2C%20genes%2C%20age%2C%20par%0Acon%EF%AC%82ict%2C%20nervous%20system%2C%20discrimination%2C%20historic%20events%2C%20puberty%2C%20reward%2C%20sexual%20diversity%2C%0Adivorce%2C%20moral%2C%20romantic%2C%20schizo%2C%20and%20urban%2C%20the%20potential%20outcomes%20externalizing%2C%20eating%0Adisorders%2C%20wellbeing%2C%20therapy%2C%20empathy%2C%20suicide%2C%20academic%2C%20obesity%2C%20delinquency%2C%20sexual%20risk%2C%0Aloneliness%2C%20and%20fear%2C%20and%20the%20potential%20protective%20factors%20mindfulness%2C%20appraisal%2C%20social%0Asupport%2C%20friend%2C%20and%20sports.%0A%0A%0AADOLESCENT%20EMOTION%20DYSREGULATION%2018%0A%0AThere%20was%20substantial%20agreement%20between%20the%20%EF%AC%81ndings%20of%20Analysis%201%20and%202%3B%2076%20of%20the%0Amost%20frequent%20terms%20identi%EF%AC%81ed%20in%20the%20author%20keywords%20(Analysis%201)%20were%20also%20present%20in%20the%0Afrequent%20terms%20extracted%20from%20the%20abstracts%20using%20textrank%20(Analysis%202)%2C%20and%20conversely%2C%0A91%20of%20the%20most%20frequent%20terms%20from%20Analysis%202%20were%20present%20in%20Analysis%201.%0A%0ADiscussion%0A%0AThis%20second%20analysis%20focused%20on%20the%20abstracts%20of%20the%20reviewed%20articles.%20We%20observed%20a%0Asparser%20network%2C%20with%20fewer%20selected%20terms.%20This%20might%20be%20explained%20by%20the%20unstructured%0Aformat%20of%20abstracts%2C%20which%20likely%20introduces%20greater%20noise%20in%20the%20analysis.%20Thus%2C%20fewer%20terms%0Awill%20exceed%20the%20detection%20threshold.%20Nonetheless%2C%20the%20selected%20terms%20displayed%20substantial%0Aconsistency%20with%20the%20analysis%20of%20author%20keywords.%20This%20supports%20the%20validity%20of%20the%0A%EF%AC%81ndings%2C%20suggesting%20that%20automatic%20keyword%20extraction%20from%20abstracts%20can%20identify%20relevant%0Aconstructs%2C%20and%20may%20constitute%20a%20suitable%20alternative%20to%20author-provided%20keywords.%0A%0AThe%20emergence%20of%20a%20%E2%80%9Ccentral%20axis%E2%80%9D%20of%20dysregulation%20and%20mental%20health-related%0Aoutcomes%20suggest%20that%20these%20phenomena%20are%20consistently%20studied%20together.%20By%20contrast%2C%20the%0Alack%20of%20interconnectivity%20among%20other%20related%20constructs%20again%20suggests%20that%20the%20literature%0Ais%20somewhat%20fragmented.%20This%20impression%20is%20reinforced%20by%20the%20absence%20of%20many%20frequently%0Aoccurring%20terms%20from%20the%20term%20co-occurrence%20graph.%20Finally%2C%20the%20substitution%20of%0A%E2%80%9Cparenting%E2%80%9D%20with%20%E2%80%9Cmothers%E2%80%9D%20amonst%20the%20top-ranking%20terms%20might%20suggest%20that%20parenting%20is%0Acommonly%20operationalized%20in%20terms%20of%20mothering%20(Pleck%2C%202004).%0A%0AGeneral%20discussion%0A%0AThe%20present%20study%20conducted%20a%20systematic%20review%20of%20the%20literature%2C%20and%20performed%0Abibliographic%20analysis%20to%20map%20factors%20currently%20considered%20to%20be%20relevant%20to%20adolescent%0Aemotion%20regulation%20in%20a%20nomological%20network.%20The%20results%20of%20this%20inductive%20approach%20echoed%0Amany%20of%20the%20constructs%20considered%20relevant%20in%20the%20theoretical%20literature.%20It%20also%20revealed%0Aseveral%20constructs%20that%20have%20been%20underrepresented%20in%20theory%2C%20but%20nonetheless%20occur%0Afrequently%20in%20the%20empirical%20literature.%20The%20structure%20of%20the%20term%20co-occurrence%20networks%0A%0A%0AADOLESCENT%20EMOTION%20DYSREGULATION%2019%0A%0Arevealed%20that%20most%20of%20the%20relevant%20constructs%20are%20connected%20directly%20with%20emotion%0Adysregulation%20or%20its%20mental%20health%20correlates%2C%20with%20relatively%20few%20interconnections%20amongst%0Aconstructs.%20This%20echoes%20the%20sentiment%20by%20Buss%20et%20al.%20(2019)%20that%20this%20literature%20is%0Asomewhat%20fragmented.%20The%20present%20systematic%20review%20takes%20a%20%EF%AC%81rst%20step%20towards%20integrating%0Athis%20di%EF%AC%80use%20%EF%AC%81eld.%0A%0AOur%20work%20represents%20one%20of%20the%20%EF%AC%81rst%20e%EF%AC%80orts%20to%20map%20the%20literature%20on%20adolescents%E2%80%99%0Aemotion%20dysregulation%20(cf.%20Bariola%20et%20al.%2C%202011%3B%20Coe-Odess%20et%20al.%2C%202019).%20Moreover%2C%20it%20is%20one%0Aof%20the%20%EF%AC%81rst%20applications%20of%20inductive%20text%20mining%20methods%20in%20a%20systematic%20review.%0ATraditional%20narrative%20literature%20reviews%20have%20been%20shown%20to%20be%20marred%20by%20reliance%20on%0A(small)%20convenience%20samples%20of%20the%20literature%2C%20con%EF%AC%81rmation%20bias%2C%20and%20an%20undue%20emphasis%20on%0Apositive%20results%20(Littell%2C%202008).%20Text%20mining%2C%20by%20contrast%2C%20is%20uniquely%20suited%20to%20provide%20a%0Acomprehensive%20overview%20of%20the%20literature.%20It%20can%20cover%20vastly%20greater%20corpora%20than%20a%20human%0Areader%2C%20and%20the%20process%20by%20which%20text%20mining%20gleans%20insights%20from%20the%20literature%20is%20less%0Asubjective%2C%20and%20more%20transparant%20and%20reproducible.%20The%20inherent%20%E2%80%9Cfairness%E2%80%9D%20of%20text%20mining%0Agives%20emerging%20themes%20in%20the%20literature%20a%20chance%20to%20come%20to%20the%20fore%2C%20where%20human%20readers%0Amight%20be%20inclined%20to%20structure%20their%20reading%20of%20the%20literature%20around%20established%20ideas.%0A%0AOf%20course%2C%20the%20present%20study%20also%20has%20limitations.%20One%20such%20limitation%20is%20the%20fact%20that%0Athe%20text%20mining%20techniques%20used%20are%20not%20able%20to%20extract%20meaning%20from%20the%20literature%20in%20the%0Away%20a%20human%20reader%20would.%20This%20limitation%20is%20best%20addressed%20by%20using%20the%20output%20of%20our%0Atext%20mining%20analysis%20as%20a%20starting%20point%20for%20further%20inductive%20thought%2C%20or%20a%20more%20in-depth%0Areading%20of%20a%20subset%20of%20the%20reviewed%20literature.%20Relatedly%2C%20our%20methods%20do%20not%20capture%20the%0Anature%20of%20the%20relationship%20between%20co-occurring%20terms.%20Instead%2C%20we%20manually%20classi%EF%AC%81ed%0Aterms%20as%20potential%20causes%2C%20outcomes%2C%20protective%20factors%2C%20or%20indicators%20based%20on%20domain%0Aknowledge.%20It%20is%20worth%20noting%20that%20e%EF%AC%80orts%20are%20underway%20to%20develop%20unsupervised%20algorithms%0Acapable%20of%20distilling%20causal%20links%20from%20bodies%20of%20scienti%EF%AC%81c%20abstracts%20(An%2C%20Xiao%2C%20Yuan%2C%20Yang%2C%0A%26%20Alterovitz%2C%202019).%20Applying%20such%20methods%20to%20the%20present%20corpus%20might%20substantially%0A%0A%0AADOLESCENT%20EMOTION%20DYSREGULATION%2020%0A%0Aadvance%20theory%20formation.%0A%0AOne%20%EF%AC%81nal%20limitation%20of%20the%20present%20study%20is%20that%20our%20analysis%20was%20limited%20to%20keywords%0Aand%20abstracts.%20Analysis%20of%20full-text%20papers%20would%20undoubtedly%20yield%20additional%20insights.%0ARegrettably%2C%20paywalls%20and%20the%20lack%20of%20a%20uni%EF%AC%81ed%20API%20currently%20prevent%20such%20analysis.%20This%0Ahighlights%20the%20importance%20of%20open%20science%3A%20With%20comprehensive%20open%20access%20publishing%2C%20we%0Amay%20one%20day%20be%20able%20to%20mine%20the%20entire%20published%20literature%20for%20insights.%20A%20proof%20of%20concept%0Afor%20this%20approach%20was%20recently%20provided%20by%20the%20release%20of%2050k%2B%20full-text%20papers%20on%20topics%0Arelated%20to%20COVID-19%20for%20text%20mining%20analysis%20(Wang%20et%20al.%2C%202020).&c=To%20conclude%2C%20this%20paper%20set%20out%20to%20map%20the%20factors%20associated%20with%20adolescents%E2%80%99%0Aemotion%20dysregulation%2C%20based%20on%20a%20systematic%20review%20of%20the%20literature%2C%20and%20text%20mining%0Aanalysis%20of%20author%20keywords%20and%20abstracts.%20We%20provided%20a%20map%20of%20the%20literature%20on%0Aadolescents%E2%80%99%20emotion%20dysregulation%2C%20covering%20both%20familiar%20ground%2C%20and%20charting%20unknown%0Aterritories.%20Our%20results%20suggested%20that%20several%20key%20constructs%20are%20currently%0Aunderrepresented%20in%20theory%2C%20and%20that%20the%20empirical%20literature%20is%20somewhat%20fragmented%20by%0Asub-topic.%20These%20inductive%20insights%20are%20relevant%20for%20the%20design%20of%20new%20deductive%20studies%0Awhich%2C%20even%20though%20grounded%20in%20theory%2C%20might%20bene%EF%AC%81t%20from%20incorporating%20additional%0Arelevant%20factors%20to%20better%20elucidate%20the%20nature%20of%20their%20association%20with%20adolescents%E2%80%99%0Aemotion%20dysregulation.%20Our%20analysis%20also%20identi%EF%AC%81ed%20several%20factors%20currently%20on%20the%20fringes%0Aof%20the%20literature%2C%20which%20might%20represent%20emerging%20themes%20that%20would%20bene%EF%AC%81t%20from%20further%0Aresearch%20(including%2C%20for%20example%2C%20the%20role%20of%20fathers%20Van%20Lissa%20%26%20Keizer%2C%202020).%20Most%0Aimportantly%2C%20given%20the%20lack%20of%20an%20overarching%20theory%20tailored%20speci%EF%AC%81cally%20to%20adolescent%0Aemotion%20dysregulation%2C%20our%20nomological%20networks%20might%20serve%20as%20a%20starting%20point%20for%20theory%0Adevelopment%2C%20with%20the%20aim%20of%20integrating%20the%20present%20inductive%20insights%20within%20the%0Aframework%20of%20existing%20relevant%20theory.},
  urldate = {2020-11-29}
}

@article{silkAdolescentsEmotionRegulation2003,
  title = {Adolescents' Emotion Regulation in Daily Life: {{Links}} to Depressive Symptoms and Problem Behavior},
  shorttitle = {Adolescents' Emotion Regulation in Daily Life},
  author = {Silk, Jennifer S. and Steinberg, Laurence and Morris, Amanda Sheffield},
  date = {2003},
  journaltitle = {Child development},
  volume = {74},
  pages = {1869--1880},
  url = {http://onlinelibrary.wiley.com/doi/10.1046/j.1467-8624.2003.00643.x/full},
  urldate = {2016-08-18},
  file = {C\:\\Users\\lissa102\\Zotero\\storage\\2SUFS8GM\\Silk et al 2003 - Adolescents' Emotion regulation in daily life.pdf},
  number = {6}
}

@article{simonInformationProcessingModels1979,
  title = {Information {{Processing Models}} of {{Cognition}}},
  author = {Simon, Herbert A.},
  date = {1979-01-01},
  journaltitle = {Annual Review of Psychology},
  shortjournal = {Annu. Rev. Psychol.},
  volume = {30},
  pages = {363--396},
  publisher = {{Annual Reviews}},
  issn = {0066-4308},
  doi = {10.1146/annurev.ps.30.020179.002051},
  url = {https://www.annualreviews.org/doi/10.1146/annurev.ps.30.020179.002051},
  urldate = {2020-04-13},
  file = {C\:\\Users\\lissa102\\Zotero\\storage\\IRVR2H9P\\Simon_1979_Information Processing Models of Cognition.pdf;C\:\\Users\\lissa102\\Zotero\\storage\\JX5DNP9G\\annurev.ps.30.020179.html},
  number = {1}
}

@incollection{smaldinoModelsAreStupid2017,
  title = {Models {{Are Stupid}}, and {{We Need More}} of {{Them}}},
  booktitle = {Computational {{Social Psychology}}},
  author = {Smaldino, Paul E.},
  editor = {Vallacher, Robin R. and Read, Stephen J. and Nowak, Andrzej},
  date = {2017-05-25},
  edition = {1},
  pages = {311--331},
  publisher = {{Routledge}},
  location = {{New York : Routledge, 2017. | Series: Frontiers of social psychology}},
  doi = {10.4324/9781315173726-14},
  url = {https://www.taylorfrancis.com/books/9781351701686/chapters/10.4324/9781315173726-14},
  urldate = {2019-02-06},
  file = {C\:\\Users\\lissa102\\Zotero\\storage\\HBAA6UD2\\Smaldino - 2017 - Models Are Stupid, and We Need More of Them.pdf},
  isbn = {978-1-315-17372-6},
  langid = {english}
}

@article{spithovenItAllTheir2017,
  title = {It Is All in Their Mind: {{A}} Review on Information Processing Bias in Lonely Individuals},
  shorttitle = {It Is All in Their Mind},
  author = {Spithoven, Annette W. M. and Bijttebier, Patricia and Goossens, Luc},
  date = {2017-12-01},
  journaltitle = {Clinical Psychology Review},
  shortjournal = {Clinical Psychology Review},
  volume = {58},
  pages = {97--114},
  issn = {0272-7358},
  doi = {10.1016/j.cpr.2017.10.003},
  url = {http://www.sciencedirect.com/science/article/pii/S0272735816303336},
  urldate = {2020-06-09},
  abstract = {Loneliness is a distressing emotional state that motivates individuals to renew and maintain social contact. It has been suggested that lonely individuals suffer from a cognitive bias towards social threatening stimuli. However, current models of loneliness remain vague on how this cognitive bias is expressed in lonely individuals. The current review provides an up-to-date overview of studies examining loneliness in relation to various aspects of cognitive functioning. These studies are interpreted in light of the Social Information Processing (SIP) model. A wide range of studies indicate that lonely individuals have a negative cognitive bias in all stages of SIP. More specifically, lonely individuals have an increased attention for social threatening stimuli, hold negative and hostile intent attributions, expect rejection, evaluate themselves and others negatively, endorse less promotion- and more prevention-oriented goals, and have a low self-efficacy. This negative cognitive bias seems specific to the social context. Avenues for future research and implications for clinical practice are discussed.},
  file = {C\:\\Users\\lissa102\\Zotero\\storage\\FGXRWFTR\\Spithoven et al_2017_It is all in their mind.pdf;C\:\\Users\\lissa102\\Zotero\\storage\\ZBD2R8IE\\S0272735816303336.html},
  keywords = {Cognitive bias,Loneliness,Need to belong,Social information processing},
  langid = {english}
}

@incollection{sroufeAttachmentDyadicRegulation1996,
  title = {Attachment: The Dyadic Regulation of Emotion},
  booktitle = {Emotional {{Development}}: {{The Organization}} of {{Emotional Life}} in the {{Early Years}}},
  author = {Sroufe, L. Alan},
  date = {1996},
  publisher = {{Cambridge University Press}},
  location = {{Cambridge}},
  file = {C\:\\Users\\lissa102\\Zotero\\storage\\K8WWCSLP\\attachment_the_dyadic_regulation_of_emotion.pdf},
  isbn = {978-0-511-52766-1},
  series = {Cambridge {{Studies}} in {{Social}} and {{Emotional Development}}}
}

@incollection{sroufeEmergenceAutonomousSelf1996,
  title = {The Emergence of the Autonomous Self: Caregiver-Guided Self-Regulation},
  booktitle = {Emotional {{Development}}: {{The Organization}} of {{Emotional Life}} in the {{Early Years}}},
  author = {Sroufe, L. Alan},
  date = {1996},
  publisher = {{Cambridge University Press}},
  location = {{Cambridge}},
  file = {C\:\\Users\\lissa102\\Zotero\\storage\\Z8VMPQYR\\Sroufe_1996_Attachment.pdf},
  isbn = {978-0-511-52766-1},
  series = {Cambridge {{Studies}} in {{Social}} and {{Emotional Development}}}
}

@incollection{sroufeEmergenceAutonomousSelf1996a,
  title = {The Emergence of the Autonomous Self},
  booktitle = {Emotional {{Development}}: {{The Organization}} of {{Emotional Life}} in the {{Early Years}}},
  author = {Sroufe, L. Alan},
  date = {1996},
  publisher = {{Cambridge University Press}},
  location = {{Cambridge}},
  file = {C\:\\Users\\lissa102\\Zotero\\storage\\RT3E5F59\\Sroufe_1996_The emergence of the autonomous self.pdf},
  isbn = {978-0-511-52766-1},
  series = {Cambridge {{Studies}} in {{Social}} and {{Emotional Development}}}
}

@book{sroufeEmotionalDevelopmentOrganization1995,
  title = {Emotional {{Development}}: {{The Organization}} of {{Emotional Life}} in the {{Early Years}}},
  shorttitle = {Emotional {{Development}}},
  author = {Sroufe, L. Alan},
  date = {1995},
  publisher = {{Cambridge University Press}},
  location = {{Cambridge}},
  doi = {10.1017/CBO9780511527661},
  url = {doi.org/10.1017/CBO9780511527661},
  urldate = {2020-03-20},
  abstract = {Cambridge Core - Cognition - Emotional Development -  by L. Alan Sroufe},
  isbn = {978-0-511-52766-1},
  langid = {english},
  series = {Cambridge {{Studies}} in {{Social}} and {{Emotional Development}}}
}

@online{staaksSystematicReviewSearch2019,
  title = {Systematic {{Review Search Support}}},
  author = {Staaks, Janneke},
  date = {2019},
  url = {https://doi.org/10.17605/OSF.IO/49T8X},
  urldate = {2020-03-23},
  file = {C\:\\Users\\lissa102\\Zotero\\storage\\K73XEFY7\\49t8x.html}
}

@article{steegenIncreasingTransparencyMultiverse2016,
  title = {Increasing {{Transparency Through}} a {{Multiverse Analysis}}},
  author = {Steegen, Sara and Tuerlinckx, Francis and Gelman, Andrew and Vanpaemel, Wolf},
  date = {2016-09-01},
  journaltitle = {Perspectives on Psychological Science},
  shortjournal = {Perspect Psychol Sci},
  volume = {11},
  pages = {702--712},
  publisher = {{SAGE Publications Inc}},
  issn = {1745-6916},
  doi = {10.1177/1745691616658637},
  url = {https://doi.org/10.1177/1745691616658637},
  urldate = {2021-02-11},
  abstract = {Empirical research inevitably includes constructing a data set by processing raw data into a form ready for statistical analysis. Data processing often involves choices among several reasonable options for excluding, transforming, and coding data. We suggest that instead of performing only one analysis, researchers could perform a multiverse analysis, which involves performing all analyses across the whole set of alternatively processed data sets corresponding to a large set of reasonable scenarios. Using an example focusing on the effect of fertility on religiosity and political attitudes, we show that analyzing a single data set can be misleading and propose a multiverse analysis as an alternative practice. A multiverse analysis offers an idea of how much the conclusions change because of arbitrary choices in data construction and gives pointers as to which choices are most consequential in the fragility of the result.},
  file = {C\:\\Users\\lissa102\\Zotero\\storage\\M7M52Q84\\Steegen et al_2016_Increasing Transparency Through a Multiverse Analysis.pdf},
  keywords = {arbitrary choices,data processing,good research practices,multiverse analysis,selective reporting,transparency},
  langid = {english},
  number = {5}
}

@book{steinbergAgeOpportunityLessons2014,
  title = {Age of {{Opportunity}}: {{Lessons}} from the {{New Science}} of {{Adolescence}}},
  shorttitle = {Age of {{Opportunity}}},
  author = {Steinberg, Laurence},
  date = {2014-09-09},
  publisher = {{Houghton Mifflin Harcourt}},
  abstract = {“Simply the best book I have ever read about adolescence. . . With gentle wisdom, Steinberg guides us through truly novel findings on what happens during adolescence and tells us how, as parents and teachers, we should change our ways.” — Martin E. P. Seligman, Ph. D., author of~The Optimistic Child “If you need to understand adolescents—whether your own or anyone else’s—you must read this book . . . Steinberg explains why most of our presumptions about adolescence are dead wrong and reveals the truth about this exciting and unnerving stage of life.”—Jennifer Senior, author of~All Joy and No FunOver the past few decades, adolescence has lengthened, and this stage of life now lasts longer than ever. Recent research has shown that the adolescent brain is surprisingly malleable, making it a crucial time of life for determining a person’s future success and happiness. In~Age of Opportunity,~the world-renowned expert on adolescence Laurence Steinberg draws on this trove of fresh evidence—including his own groundbreaking research—to explain the teenage brain’s capacity for change and to offer new strategies for instilling resilience, self-control, and other beneficial traits. By showing how new discoveries about adolescence must change the way we raise, teach, and treat young people, Steinberg provides a myth-shattering guide for parents, educators, and anyone else who cares about adolescents. ~“A fascinating book [that] parents and teachers ought to read.”—Atlanta Journal Constitution ~ “This book belongs on the shelf of every parent, teacher, youth worker, counselor, judge—heck, anyone interested in pre-teens and teenagers.”—David Walsh, Ph.D., author of~Why Do They Act That Way? A Survival Guide to the Adolescent Brain for You and Your Teen},
  eprint = {3cubAwAAQBAJ},
  eprinttype = {googlebooks},
  isbn = {978-0-544-25316-2},
  keywords = {Family & Relationships / Life Stages / Adolescence,Family & Relationships / Parenting / General,Psychology / Developmental / Adolescent},
  langid = {english},
  pagetotal = {277}
}

@online{StemmingLemmatizationPython2018,
  title = {Stemming and {{Lemmatization}} in {{Python}}},
  date = {2018-10-23T16:00:00},
  url = {https://www.datacamp.com/community/tutorials/stemming-lemmatization-python},
  urldate = {2020-01-30},
  abstract = {This tutorial covers the introduction to Stemming \& Lemmatization used in Text and Natural Language Processing.},
  file = {C\:\\Users\\lissa102\\Zotero\\storage\\37DUPIR8\\stemming-lemmatization-python.html},
  organization = {{DataCamp Community}}
}

@incollection{stifterEmotionRegulation2019,
  title = {Emotion {{Regulation}}},
  booktitle = {Handbook of {{Emotional Development}}},
  author = {Stifter, Cynthia and Augustine, Mairin},
  editor = {LoBue, Vanessa and Pérez-Edgar, Koraly and Buss, Kristin A.},
  date = {2019},
  pages = {405--430},
  publisher = {{Springer International Publishing}},
  location = {{Cham}},
  doi = {10.1007/978-3-030-17332-6_16},
  url = {http://link.springer.com/10.1007/978-3-030-17332-6_16},
  urldate = {2020-03-17},
  file = {C\:\\Users\\lissa102\\Zotero\\storage\\WHFYNBBN\\Stifter and Augustine - 2019 - Emotion Regulation.pdf},
  isbn = {978-3-030-17331-9 978-3-030-17332-6},
  langid = {english}
}

@article{stikkelbroekAdolescentDepressionNegative2016,
  title = {Adolescent {{Depression}} and {{Negative Life Events}}, the {{Mediating Role}} of {{Cognitive Emotion Regulation}}},
  author = {Stikkelbroek, Yvonne and Bodden, Denise H. M. and Kleinjan, Marloes and Reijnders, Mirjam and van Baar, Anneloes L.},
  date = {2016-08-29},
  journaltitle = {PLOS ONE},
  shortjournal = {PLOS ONE},
  volume = {11},
  pages = {e0161062},
  publisher = {{Public Library of Science}},
  issn = {1932-6203},
  doi = {10.1371/journal.pone.0161062},
  url = {https://journals.plos.org/plosone/article?id=10.1371/journal.pone.0161062},
  urldate = {2021-02-13},
  abstract = {Background Depression during adolescence is a serious mental health problem. Difficulties in regulating evoked emotions after stressful life events are considered to lead to depression. This study examined if depressive symptoms were mediated by various cognitive emotion regulation strategies after stressful life events, more specifically, the loss of a loved one, health threats or relational challenges. Methods We used a sample of 398 adolescents (Mage = 16.94, SD = 2.90), including 52 depressed outpatients, who all reported stressful life event(s). Path analyses in Mplus were used to test mediation, for the whole sample as well as separately for participants scoring high versus low on depression, using multigroup analyses. Results Health threats and relational challenging stressful life events were associated with depressive symptoms, while loss was not. More frequent use of maladaptive strategies was related to more depressive symptoms. More frequent use of adaptive strategies was related to less depressive symptoms. Specific life events were associated with specific emotion regulation strategies. The relationship between challenging, stressful life events and depressive symptoms in the whole group was mediated by maladaptive strategies (self-blame, catastrophizing and rumination). No mediation effect was found for adaptive strategies. Conclusion The association between relational challenging, stressful life events and depressive symptoms was mediated by maladaptive, cognitive emotion regulation strategies.},
  file = {C\:\\Users\\lissa102\\Zotero\\storage\\7GSMECL2\\Stikkelbroek et al_2016_Adolescent Depression and Negative Life Events, the Mediating Role of Cognitive.pdf;C\:\\Users\\lissa102\\Zotero\\storage\\SF4U6J9L\\article.html},
  keywords = {Adolescents,Cognition,Depression,Emotions,Medical risk factors,Mental health and psychiatry,Outpatients,Psychological stress},
  langid = {english},
  number = {8}
}

@article{stockerFamilyEmotionalProcesses2007,
  title = {Family {{Emotional Processes}} and {{Adolescents}}' {{Adjustment}}},
  author = {Stocker, Clare M. and Richmond, Melissa K. and Rhoades, Galena K. and Kiang, Lisa},
  date = {2007-05-01},
  journaltitle = {Social Development},
  volume = {16},
  pages = {310--325},
  issn = {1467-9507},
  doi = {10.1111/j.1467-9507.2007.00386.x},
  url = {https://onlinelibrary.wiley.com/doi/abs/10.1111/j.1467-9507.2007.00386.x},
  urldate = {2018-09-13},
  abstract = {This study examined associations between parents' emotion coaching and emotional expressiveness, and adolescents' internalizing and externalizing symptoms. The sample included 131 16-year-olds and their mothers and fathers. Adolescents completed an open-ended interview about their parents' emotion coaching. Adolescents rated parents' negative emotional expressiveness, and parents and adolescents reported on adolescents' adjustment. Results indicated that mothers were more accepting and supportive of their children's expression of negative emotions than were fathers. Parents' coaching of emotions was associated with fewer adolescents' internalizing symptoms and was unrelated to their externalizing symptoms. Parents' negative emotional expressiveness was positively linked to adolescents' internalizing and externalizing symptoms. Parents' emotion coaching and negative emotional expressiveness explained unique variance in adolescents' internalizing symptoms. Results highlight the importance of the family's emotional climate for adolescents' well-being.},
  file = {C\:\\Users\\lissa102\\Zotero\\storage\\X3EB5P67\\Stocker et al. - 2007 - Family Emotional Processes and Adolescents' Adjust.pdf;C\:\\Users\\lissa102\\Zotero\\storage\\6K4P2AJD\\j.1467-9507.2007.00386.html},
  keywords = {adjustment,adolescence,emotion socialization,family},
  langid = {english},
  number = {2}
}

@book{tashakkoriMixedMethodologyCombining1998,
  title = {Mixed Methodology: {{Combining}} Qualitative and Quantitative Approaches},
  author = {Tashakkori, Abbas and Teddlie, Charles},
  date = {1998},
  publisher = {{Thousand Oaks}},
  location = {{Thousand Oaks, CA}},
  isbn = {978-0-7619-0071-9},
  number = {46},
  series = {Applied {{Social Research Methods Series}}}
}

@article{thompsonEmotionRegulationTheme1994,
  title = {Emotion Regulation: {{A}} Theme in Search of Definition},
  shorttitle = {Emotion {{Regulation}}},
  author = {Thompson, Ross A.},
  date = {1994-02-01},
  journaltitle = {Monographs of the Society for Research in Child Development},
  volume = {59},
  pages = {25--52},
  issn = {1540-5834},
  doi = {10.1111/j.1540-5834.1994.tb01276.x},
  url = {http://onlinelibrary.wiley.com/doi/10.1111/j.1540-5834.1994.tb01276.x/abstract},
  urldate = {2016-08-16},
  file = {C\:\\Users\\lissa102\\Zotero\\storage\\GCE2V364\\Thompson_1994_Emotion Regulation.pdf;C\:\\Users\\lissa102\\Zotero\\storage\\VN82BJTS\\abstract.html},
  langid = {english},
  number = {2-3}
}

@online{TidyTextSummarization,
  title = {Tidy {{Text Summarization}} Using {{TextRank}}},
  url = {https://www.hvitfeldt.me/blog/tidy-text-summarization-using-textrank/},
  urldate = {2020-01-30}
}

@online{TutorialCooccurrenceAnalysis,
  title = {Tutorial 5: {{Co}}-Occurrence Analysis},
  url = {https://tm4ss.github.io/docs/Tutorial_5_Co-occurrence.html},
  urldate = {2020-01-30},
  file = {C\:\\Users\\lissa102\\Zotero\\storage\\G4B77MSK\\Tutorial_5_Co-occurrence.html}
}

@article{usamiFittingStructuralEquation2017,
  title = {Fitting {{Structural Equation Model Trees}} and {{Latent Growth Curve Mixture Models}} in {{Longitudinal Designs}}: {{The Influence}} of {{Model Misspecification}}},
  shorttitle = {Fitting {{Structural Equation Model Trees}} and {{Latent Growth Curve Mixture Models}} in {{Longitudinal Designs}}},
  author = {Usami, Satoshi and Hayes, Timothy and McArdle, John},
  date = {2017-07-04},
  journaltitle = {Structural Equation Modeling: A Multidisciplinary Journal},
  volume = {24},
  pages = {585--598},
  issn = {1070-5511},
  doi = {10.1080/10705511.2016.1266267},
  url = {http://dx.doi.org/10.1080/10705511.2016.1266267},
  abstract = {When conducting longitudinal research, the investigation of between-individual differences in patterns of within-individual change can provide important insights. In this article, we use simulation methods to investigate the performance of a model-based exploratory data mining technique—structural equation model trees (SEM trees; Brandmaier, Oertzen, McArdle, \& Lindenberger, 2013)—as a tool for detecting population heterogeneity. We use a latent-change score model as a data generation model and manipulate the precision of the information provided by a covariate about the true latent profile as well as other factors, including sample size, under the possible influences of model misspecifications. Simulation results show that, compared with latent growth curve mixture models, SEM trees might be very sensitive to model misspecification in estimating the number of classes. This can be attributed to the lower statistical power in identifying classes, resulting from smaller differences of parameters prescribed by the template model between classes.},
  file = {C\:\\Users\\lissa102\\Zotero\\storage\\5UCC34WI\\Usami et al_2017_Fitting Structural Equation Model Trees and Latent Growth Curve Mixture Models.pdf;C\:\\Users\\lissa102\\Zotero\\storage\\G8CS6RHU\\10705511.2016.html},
  keywords = {classification,Decision trees,latent growth curve mixture models,longitudinal data,structural equation model trees},
  number = {4}
}

@software{van_de_schoot_rens_2020_3828293,
  title = {{{ASReview}}: {{Active}} Learning for Systematic Reviews},
  author = {Van de Schoot, Rens and De Bruin, Jonathan and Schram, Raoul and Zahedi, Parisa and De Boer, Jan and Weijdema, Felix and Kramer, Bianca and Huijts, Martijn and Hoogerwerf, Maarten and Ferdinands, Gerbrich and Harkema, Albert and Willemsen, Joukje and Ma, Yongchao and Fang, Qixiang and Tummers, Lars and Oberski, Daniel},
  date = {2020-05},
  url = {https://doi.org/10.5281/zenodo.3828293},
  organization = {{Zenodo}},
  version = {v0.9.5}
}

@article{vanderputPredictingChildMaltreatment2017,
  title = {Predicting Child Maltreatment: {{A}} Meta-Analysis of the Predictive Validity of Risk Assessment Instruments},
  shorttitle = {Predicting Child Maltreatment},
  author = {van der Put, Claudia E. and Assink, Mark and Boekhout van Solinge, Noëlle F.},
  date = {2017-11-01},
  journaltitle = {Child Abuse \& Neglect},
  shortjournal = {Child Abuse \& Neglect},
  volume = {73},
  pages = {71--88},
  issn = {0145-2134},
  doi = {10.1016/j.chiabu.2017.09.016},
  url = {http://www.sciencedirect.com/science/article/pii/S0145213417303526},
  urldate = {2018-12-18},
  abstract = {Risk assessment is crucial in preventing child maltreatment since it can identify high-risk cases in need of child protection intervention. Despite widespread use of risk assessment instruments in child welfare, it is unknown how well these instruments predict maltreatment and what instrument characteristics are associated with higher levels of predictive validity. Therefore, a multilevel meta-analysis was conducted to examine the predictive accuracy of (characteristics of) risk assessment instruments. A literature search yielded 30 independent studies (N=87,329) examining the predictive validity of 27 different risk assessment instruments. From these studies, 67 effect sizes could be extracted. Overall, a medium significant effect was found (AUC=0.681), indicating a moderate predictive accuracy. Moderator analyses revealed that onset of maltreatment can be better predicted than recurrence of maltreatment, which is a promising finding for early detection and prevention of child maltreatment. In addition, actuarial instruments were found to outperform clinical instruments. To bring risk and needs assessment in child welfare to a higher level, actuarial instruments should be further developed and strengthened by distinguishing risk assessment from needs assessment and by integrating risk assessment with case management.},
  file = {C\:\\Users\\lissa102\\Zotero\\storage\\9T2JLZG3\\van der Put et al. - 2017 - Predicting child maltreatment A meta-analysis of .pdf;C\:\\Users\\lissa102\\Zotero\\storage\\7X6A54PR\\S0145213417303526.html},
  keywords = {Child abuse,Child maltreatment,Meta-analysis,Neglect,Predictive validity,Risk assessment},
  options = {useprefix=true}
}

@article{vanderputPredictingRelapseProblematic2016,
  title = {Predicting Relapse of Problematic Child-Rearing Situations},
  author = {van der Put, Claudia E. and Assink, Mark and Stams, Geert Jan J. M.},
  date = {2016-02-01},
  journaltitle = {Children and Youth Services Review},
  shortjournal = {Children and Youth Services Review},
  volume = {61},
  pages = {288--295},
  issn = {0190-7409},
  doi = {10.1016/j.childyouth.2016.01.002},
  url = {http://www.sciencedirect.com/science/article/pii/S0190740916300020},
  urldate = {2018-12-18},
  abstract = {Background The development and evaluation of risk assessment instruments for child maltreatment is still in its infancy, both in the Netherlands and internationally. The aim of this study was to examine the predictive validity of a structured clinical judgement instrument – the Check List of Child Safety (CLCS) – that is widely used in the Netherlands. The second aim was to examine the predictive validity of a newly developed actuarial risk classification that is based on variables measured with the CLCS. Method The sample consisted of 3963 Dutch families who were under the supervision of the Dutch Child Welfare Agency (CWA) between 2011 and 2013 because of problematic child-rearing situations. Relapse was defined as restarting treatment by the CWA because of newly substantiated problematic child-rearing situations. The actuarial risk classification was developed by means of a CHAID analysis. The predictive validity of the CLCS and the actuarial risk classification were examined by calculating several performance indicators (sensitivity, specificity, false positives, false negatives and AUC values). Results The predictive validity of the CLCS was poor, with a non-significant AUC of .530, meaning that the CLCS performed no better than chance. The predictive validity of the actuarial risk classification was moderate, with a significant AUC of .630. Conclusion The actuarial risk classification not only outperformed the CLCS, but is also time-saving in practice since it comprises only variables that are significantly related to relapse.},
  file = {C\:\\Users\\lissa102\\Zotero\\storage\\JSKCJTWK\\van der Put et al. - 2016 - Predicting relapse of problematic child-rearing si.pdf;C\:\\Users\\lissa102\\Zotero\\storage\\XTRC72SW\\S0190740916300020.html},
  keywords = {Actuarial risk assessment,Child maltreatment,Child protection,Risk assessment,Structured clinical judgment},
  options = {useprefix=true}
}

@article{vanlissaCostEmpathyParentadolescent2017,
  title = {The Cost of Empathy: Parent-Adolescent Conflict Predicts Emotion Dysregulation for Highly Empathic Youth},
  shorttitle = {The Cost of Empathy},
  author = {Van Lissa, Caspar J. and Hawk, Skyler T. and Koot, Hans M. and Branje, Susan and Meeus, Wim H. J.},
  date = {2017},
  journaltitle = {Developmental psychology},
  volume = {ePub},
  pages = {ePub},
  issn = {0012-1649},
  doi = {10.1037/dev0000361},
  url = {https://www.safetylit.org/citations/index.php?fuseaction=citations.viewdetails&citationIds[]=citjournalarticle_554815_13},
  abstract = {Empathy plays a key role in maintaining close relationships and promoting prosocial conflict resolution. However, research has not addressed the potential emotional cost of adolescents' high empathy, particularly when relationships are characterized by more frequent conflict. The present 6-year longitudinal study (N = 467) investigated whether conflict with parents predicted emotion dysregulation more strongly for high-empathy adolescents than for lower-empathy adolescents. Emotion dysregulation was operationalized at both the experiential level, using mood diary data collected for 3 weeks each year, and at the dispositional level, using annual self-report measures. In line with predictions, we found that more frequent adolescent-parent conflict predicted greater day-to-day mood variability and dispositional difficulties in emotion regulation for high-empathy adolescents, but not for average- and low-empathy adolescents. Mood variability and difficulties in emotion regulation, in turn, also predicted increased conflict with parents. These links were not moderated by empathy. Moreover, our research allowed for a novel investigation of the interplay between experiential and dispositional emotion dysregulation. Day-to-day mood variability predicted increasing dispositional difficulties in emotion regulation over time, which suggests that experiential dysregulation becomes consolidated into dispositional difficulties in emotion regulation. Moderated mediation analyses revealed that, for high-empathy adolescents, conflict was a driver of this dysregulation consolidation process. Finally, emotion dysregulation played a role in overtime conflict maintenance for high-empathy adolescents. This suggests that, through emotion dysregulation, high empathy may paradoxically also contribute to maintaining negative adolescent-parent interactions. Our research indicates that high empathy comes at a cost when adolescent-parent relationships are characterized by greater negativity. (PsycINFO Database Record{$<$}br{$><$}br{$>$}(c) 2017 APA, all rights reserved).{$<$}p /{$>$} {$<$}p{$>$}Language: en{$<$}/p{$>$}},
  issue = {ePub},
  langid = {english}
}

@article{vanlissaDifficultEmpathyEffect2016,
  title = {Difficult {{Empathy}}. {{The Effect}} of {{Narrative Perspective}} on {{Readers}}’ {{Engagement}} with a {{First}}-{{Person Narrator}}},
  author = {Van Lissa, Caspar J. and Caracciolo, Marco and van Duuren, Thom and van Leuveren, Bram},
  date = {2016-06-11},
  journaltitle = {DIEGESIS},
  volume = {5},
  pages = {2195--2116},
  issn = {2195-2116},
  url = {https://www.diegesis.uni-wuppertal.de/index.php/diegesis/article/view/211},
  urldate = {2016-09-24},
  abstract = {Many claims have been advanced about the effects of specific narrative strategies on readers’ engagement with characters, but the available evidence is still limited. One question in particular stands out in the current debate. Is first-person narrative more or less conducive to empathy and trust for the protagonist than third-person, internally focalized narrative? This essay tackles this question by examining the effect of narrative perspective on readers’ responses to a complex, and potentially unreliable, character. To this end, we conducted an experimental study with 76 Dutch high-school students. Contrary to our predictions, the manipulation of narrative perspective did not affect empathy for the character, but did affect trust. We suggest that the increase in trust in third-person narrative depends on the external narrator’s authority, which validates the perspective of the protagonist. The essay discusses these and other findings, combining experimental research with a qualitative analysis of readers’ comments on the character.},
  file = {C\:\\Users\\lissa102\\Zotero\\storage\\9IEQQC3J\\Lissa et al. - 2016 - Difficult Empathy. The Effect of Narrative Perspec.pdf;C\:\\Users\\lissa102\\Zotero\\storage\\JGW99N8H\\Lissa et al_2016_Difficult Empathy.pdf;C\:\\Users\\lissa102\\Zotero\\storage\\39MR4BMX\\211.html;C\:\\Users\\lissa102\\Zotero\\storage\\K43D2XM9\\Lissa et al. - 2016 - Difficult Empathy. The Effect of Narrative Perspec.html},
  number = {1}
}

@article{vanlissaLongitudinalInterplayAffective2014,
  title = {The Longitudinal Interplay of Affective and Cognitive Empathy within and between Adolescents and Mothers},
  author = {Van Lissa, Caspar J. and Hawk, Skyler T. and de Wied, Minet and Koot, Hans M. and van Lier, Pol and Meeus, Wim},
  date = {2014},
  journaltitle = {Developmental psychology},
  shortjournal = {Dev.Psychol.},
  volume = {50},
  pages = {1219--1225},
  issn = {1939-0599(Electronic);0012-1649(Print)},
  doi = {10.1037/a0035050},
  abstract = {This 4-year study examined longitudinal interplays between adolescents’ and mothers’ self-reported empathic concern (EC) and perspective taking (PT). We investigated (a) whether adolescents’ EC predicted rank-order change in their PT over time, or vice versa; (b) whether mothers’ empathy predicted relative increases in adolescents’ empathy; (c) whether adolescent gender moderated the over-time links from mothers’ to adolescents’ empathy; and (d) whether the rank-order stability of EC and PT over time differed within and between respondents. Adolescents’ EC positively predicted their PT over time, but not vice versa. Mothers’ PT positively predicted adolescent PT over time for girls, but not for boys. The rank-order stability of adolescents’ EC was greater than their PT. Maternal PT and EC were equally stable and were more stable than in adolescents. This study contributes the first empirical evidence that the developmental order of adolescents’ empathy runs from affective to cognitive empathy, in contrast to prior theoretical and experimental literature that has emphasized the reverse direction. It further provides the 1st longitudinal evidence of intergenerational empathy transmission. These findings support the notion that adolescence is a developmentally sensitive period for PT. (PsycINFO Database Record (c) 2014 APA, all rights reserved)},
  keywords = {*Adolescent Development,*Empathy,*Role Taking,*Transgenerational Patterns,Cognition,Emotions,Mother Child Communication},
  number = {4},
  options = {useprefix=true}
}

@article{vanlissaMetaForestExploringHeterogeneity2017,
  title = {{{MetaForest}}: {{Exploring}} Heterogeneity in Meta-Analysis Using Random Forests},
  shorttitle = {{{MetaForest}}},
  author = {Van Lissa, Caspar J.},
  date = {2017-09-29},
  journaltitle = {Open Science Framework},
  doi = {10.17605/OSF.IO/KHJGB},
  url = {https://osf.io/khjgb/},
  urldate = {2017-12-29},
  abstract = {Meta-analyses in psychology often lack the power to adequately account for between-studies heterogeneity. The number of studies on any topic is typically low, because research is cost- and time-intensive. At the same time, a host of potential moderators are introduced when similar research questions are examined in different labs, sampling from different populations, using idiosyncratic methods and instrumentation. Such between-studies heterogeneity presents a substantial challenge to data aggregation in classic meta-analysis. When the causes for heterogeneity are known a-priori, they can be accounted for using meta-regression. What is currently lacking, however, is an exploratory approach, to be used when heterogeneity is suspected, but it is not known which moderators most strongly influence the observed effect size. Recently, weighted regression trees have been used to explore heterogeneity in meta-analysis. Although this provides a promising first step, single trees have many limitations, which can be overcome by using random forests: A powerful learning algorithm, which is flexible, yet relatively robust to overfitting. The present paper introduces MetaForest: An adaptation of random forests for meta-analysis. We present two simulation studies, which illustrate that, in datasets as small as 20 cases, MetaForest outperforms single trees, in terms of three metrics: 1) Predictive performance; 2) power, as evidenced by the proportion of datasets in which the algorithm achieved a positive R2cv; and 3) the ability to distinguish relevant moderators from irrelevant moderators, using variable importance measures. We discuss how MetaForest can enhance the exploration of between-studies heterogeneity when conducting meta-analyses in diverse bodies of literature.      Hosted on the Open Science Framework},
  file = {C\:\\Users\\lissa102\\Zotero\\storage\\B3ZCS848\\khjgb.html},
  langid = {english}
}

@article{vanlissaMothersFathersQuantitative2020,
  title = {Mothers' and Fathers' Quantitative and Qualitative Parenting in Relation to Children's Emotional Adjustment: {{A}} between- and within-Family Investigation},
  author = {Van Lissa, Caspar J. and Keizer, Renske},
  date = {2020},
  journaltitle = {Developmental Psychology},
  volume = {in press},
  keywords = {Adolescent Development,Adolescent Psychology,Childhood Development,Emotional Development,Emotional Regulation,Family,Fathers,Mothers,Parental Role,Parenting,Parenting Style}
}

@article{vanlissaRoleFathersMothers2018,
  title = {The Role of Fathers’ versus Mothers’ Parenting in Emotion-Regulation Development from Mid-Late Adolescence: {{Disentangling}} between-Family Differences from within-Family Effects},
  author = {Van Lissa, Caspar J. and Keizer, Renske and Lier, P. A. C. and Meeus, Wim H. J. and Branje, Susan},
  date = {2018},
  journaltitle = {Developmental Psychology},
  doi = {10.1037/dev0000612},
  url = {https://psyarxiv.com/fkh5q/},
  urldate = {2018-01-02},
  langid = {english}
}

@article{vanlissaRoleFathersMothers2019,
  title = {The Role of Fathers’ versus Mothers’ Parenting in Emotion-Regulation Development from Mid–Late Adolescence: {{Disentangling}} between-Family Differences from within-Family Effects},
  shorttitle = {The Role of Fathers’ versus Mothers’ Parenting in Emotion-Regulation Development from Mid–Late Adolescence},
  author = {Van Lissa, Caspar J. and Keizer, Renske and Van Lier, Pol A. C. and Meeus, Wim H. J. and Branje, Susan},
  date = {2019},
  journaltitle = {Developmental Psychology},
  volume = {55},
  pages = {377--389},
  issn = {1939-0599(Electronic),0012-1649(Print)},
  doi = {10.1037/dev0000612},
  abstract = {This 4-year, multi-informant longitudinal study (N = 480, initial age: 15) investigated the interplay between parental support, behavioral and psychological control, and adolescents’ emotion regulation development. We examined reciprocal effects between parents and children, mothers’ versus fathers’ unique roles in emotion regulation development, and sex differences. Multi-informant data allowed us to compare effects of adolescent-perceived and parent-reported parenting. Finally, innovative analyses allowed us to disentangle between-family differences from within-family predictive processes. Parenting and emotion regulation were associated at the between-family and within-family levels, especially according to adolescent reports. Support primarily played a role between mothers and adolescents, and perceived behavioral control between fathers and adolescents. Sex moderation revealed that support played a more prominent role in mother–daughter than mother–son relationships, and that daughters experienced greater behavioral control. Child effects outnumbered parent effects, which might reflect the increasing equality of adolescent–parent relationships. Finally, adolescent-perceived parenting was a stronger correlate of emotion regulation than parent-reports, suggesting that adolescents’ perceptions are a relevant source of information for research and practice. Consistent with the self-determination theory perspective on parenting, emotion regulation flourished when adolescents felt like mothers provided support, and fathers loosened behavioral control. These results are in line with the notion that mother–child relationships are supportive attachment relationships, whereas fathers provide “activation” relationships, challenging adolescents to regulate emotions autonomously by providing less explicit structure. (PsycINFO Database Record (c) 2019 APA, all rights reserved)},
  file = {C\:\\Users\\lissa102\\Zotero\\storage\\BVNETU4R\\Van Lissa et al_2019_The role of fathers’ versus mothers’ parenting in emotion-regulation.pdf;C\:\\Users\\lissa102\\Zotero\\storage\\2Q7W5CVZ\\display.html},
  keywords = {Adolescent Development,Adolescent Psychology,Childhood Development,Emotional Development,Emotional Regulation,Family,Fathers,Mothers,Parental Role,Parenting,Parenting Style},
  number = {2}
}

@article{vanlissaWORCSWorkflowOpen2020,
  title = {{{WORCS}}: {{A Workflow}} for {{Open Reproducible Code}} in {{Science}}},
  shorttitle = {{{WORCS}}},
  author = {Van Lissa, Caspar J. and Brandmaier, Andreas M. and Brinkman, Loek and Lamprecht, Anna-Lena and Peikert, Aaron and Struiksma, Marijn E. and Vreede, Barbara},
  date = {2020-05-29},
  publisher = {{OSF}},
  doi = {10.17605/OSF.IO/ZCVBS},
  url = {https://osf.io/zcvbs/},
  urldate = {2020-05-06},
  abstract = {Hosted on the Open Science Framework},
  file = {C\:\\Users\\lissa102\\Zotero\\storage\\4A72PMFS\\zcvbs.html},
  langid = {english}
}

@article{vrolijkLongitudinalLinkagesFather2020a,
  ids = {vrolijkLongitudinalLinkagesFather2020,vrolijkLongitudinalLinkagesFatherunderreview},
  title = {Longitudinal {{Linkages Between Father}} and {{Mother Autonomy Support}} and {{Adolescent Problem Behaviors}}: {{Between}}-{{Family Differences}} and {{Within}}-{{Family Effects}}},
  shorttitle = {Longitudinal {{Linkages Between Father}} and {{Mother Autonomy Support}} and {{Adolescent Problem Behaviors}}},
  author = {Vrolijk, Paula and Van Lissa, Caspar J. and Branje, Susan J. T. and Meeus, Wim H. J. and Keizer, Renske},
  date = {2020-11-01},
  journaltitle = {Journal of Youth and Adolescence},
  shortjournal = {J Youth Adolescence},
  volume = {49},
  pages = {2372--2387},
  issn = {1573-6601},
  doi = {10.1007/s10964-020-01309-8},
  url = {https://doi.org/10.1007/s10964-020-01309-8},
  urldate = {2020-12-16},
  abstract = {Despite existing evidence on negative associations between parental autonomy support and children’s internalizing and externalizing problem behavior, it is difficult to draw conclusions on the effect that parents’ autonomy support has on children’s problem behavior. This study contributed to the existing literature by unraveling the temporal ordering of parental autonomy support and adolescent problem behavior. In addition, this study examined whether these linkages differed by parent’s sex, child sex, and reporter of autonomy support. Data of 497 adolescents (mean age at T1\,=\,13.03 years, percentage male\,=\,56.9) and their parents from six annual waves of the Dutch study Research on Adolescent Development And Relationships (RADAR) were used. The results showed that stable differences between families explained most linkages between autonomy support and problem behavior. Adolescents with fewer problem behaviors have fathers (both child- and parent-reported) and mothers (only child-reported) who are more autonomy supportive. The results did not differ between boys and girls. The findings suggest that prior studies may have overstated the existence of a causal effect of parental autonomy support on adolescent problem behavior.},
  file = {C\:\\Users\\lissa102\\Zotero\\storage\\5Z46H39I\\Vrolijk et al_2020_Longitudinal Linkages Between Father and Mother Autonomy Support and Adolescent.pdf;C\:\\Users\\lissa102\\Zotero\\storage\\Y622NRCH\\Vrolijk et al_2020_Longitudinal Linkages Between Father and Mother Autonomy Support and Adolescent.pdf},
  langid = {english},
  number = {11}
}

@article{wagenmakersCreativityVerificationCyclePsychological2018,
  title = {The {{Creativity}}-{{Verification Cycle}} in {{Psychological Science}}: {{New Methods}} to {{Combat Old Idols}}},
  shorttitle = {The {{Creativity}}-{{Verification Cycle}} in {{Psychological Science}}},
  author = {Wagenmakers, Eric-Jan and Dutilh, Gilles and Sarafoglou, Alexandra},
  date = {2018-07},
  journaltitle = {Perspectives on Psychological Science},
  shortjournal = {Perspect Psychol Sci},
  volume = {13},
  pages = {418--427},
  issn = {1745-6916},
  doi = {10.1177/1745691618771357},
  url = {https://www.ncbi.nlm.nih.gov/pmc/articles/PMC6041759/},
  urldate = {2021-02-09},
  abstract = {Over the years, researchers in psychological science have documented and investigated a host of powerful cognitive fallacies, including hindsight bias and confirmation bias. Researchers themselves may not be immune to these fallacies and may unwittingly adjust their statistical analysis to produce an outcome that is more pleasant or better in line with prior expectations. To shield researchers from the impact of cognitive fallacies, several methodologists are now advocating preregistration—that is, the creation of a detailed analysis plan before data collection or data analysis. One may argue, however, that preregistration is out of touch with academic reality, hampering creativity and impeding scientific progress. We provide a historical overview to show that the interplay between creativity and verification has shaped theories of scientific inquiry throughout the centuries; in the currently dominant theory, creativity and verification operate in succession and enhance one another’s effectiveness. From this perspective, the use of preregistration to safeguard the verification stage will help rather than hinder the generation of fruitful new ideas.},
  eprint = {29961413},
  eprinttype = {pmid},
  file = {C\:\\Users\\lissa102\\Zotero\\storage\\8BHSVEHH\\Wagenmakers et al_2018_The Creativity-Verification Cycle in Psychological Science.pdf},
  number = {4},
  pmcid = {PMC6041759}
}

@article{wangBidirectionalEffectsExpressive2020,
  title = {Bidirectional Effects between Expressive Regulatory Abilities and Peer Acceptance among {{Chinese}} Adolescents},
  author = {Wang, Yingqian and Hawk, Skyler T. and Zong, Wenqing},
  date = {2020-11-01},
  journaltitle = {Journal of Experimental Child Psychology},
  shortjournal = {Journal of Experimental Child Psychology},
  volume = {199},
  pages = {104891},
  issn = {0022-0965},
  doi = {10.1016/j.jecp.2020.104891},
  url = {http://www.sciencedirect.com/science/article/pii/S0022096519306186},
  urldate = {2020-11-24},
  abstract = {The current study examined potential bidirectional effects between adolescents’ expressive regulation (the ability to enhance and suppress overt emotional behavior in line with situational demands) and peer interactions via two experiments. Experiment 1 tested the hypothesis that adolescents’ expressive regulation affects their social acceptance from peers. Participants (N~=~147) were randomly divided into three conditions and watched video clips in which a same-sex partner differed in his or her levels of expressive enhancement and suppression abilities. Results showed that participants reported greater liking of the partner when he or she was able to flexibly enhance and suppress emotional expressions in line with situational demands compared with when either one of these abilities was impaired. Experiment 2 then examined whether peer rejection reduced participants’ enhancement and suppression abilities. We manipulated participants’ feelings of rejection through a virtual Cyberball game. Following this manipulation (N~=~100; Inclusion vs. Exclusion), we tested participants’ expressive enhancement and suppression abilities, as well as their natural expressivity, via an observational task. Peer exclusion resulted in lower levels of enhancement ability and natural expressive behaviors but did not impair suppression ability. The results of these experiments suggest that both expressive enhancement and expressive suppression are important for adolescents to obtain higher peer acceptance. In addition, peer exclusion also caused impairments in expressive regulation, specifically reduced enhancement abilities. In summary, these results evidenced the bidirectional effects between expressive regulation and peer acceptance.},
  file = {C\:\\Users\\lissa102\\Zotero\\storage\\SZ59S6CN\\S0022096519306186.html},
  keywords = {Bidirectional effects,Chinese adolescents,Expressive flexibility,Expressive regulation,Peer acceptance,Peer exclusion},
  langid = {english}
}

@article{wangCORD19Covid19Open2020,
  title = {{{CORD}}-19: {{The Covid}}-19 {{Open Research Dataset}}},
  shorttitle = {{{CORD}}-19},
  author = {Wang, Lucy Lu and Lo, Kyle and Chandrasekhar, Yoganand and Reas, Russell and Yang, Jiangjiang and Eide, Darrin and Funk, Kathryn and Kinney, Rodney and Liu, Ziyang and Merrill, William and Mooney, Paul and Murdick, Dewey and Rishi, Devvret and Sheehan, Jerry and Shen, Zhihong and Stilson, Brandon and Wade, Alex D. and Wang, Kuansan and Wilhelm, Chris and Xie, Boya and Raymond, Douglas and Weld, Daniel S. and Etzioni, Oren and Kohlmeier, Sebastian},
  date = {2020-04-22},
  journaltitle = {ArXiv},
  shortjournal = {ArXiv},
  issn = {2331-8422},
  url = {https://www.ncbi.nlm.nih.gov/pmc/articles/PMC7251955/},
  urldate = {2020-10-13},
  abstract = {The Covid-19 Open Research Dataset (CORD-19) is a growing resource of scientific papers on Covid-19 and related historical coronavirus research. CORD-19 is designed to facilitate the development of text mining and information retrieval systems over its rich collection of metadata and structured full text papers. Since its release, CORD-19 has been downloaded over 75K times and has served as the basis of many Covid-19 text mining and discovery systems. In this article, we describe the mechanics of dataset construction, highlighting challenges and key design decisions, provide an overview of how CORD-19 has been used, and preview tools and upcoming shared tasks built around the dataset. We hope this resource will continue to bring together the computing community, biomedical experts, and policy makers in the search for effective treatments and management policies for Covid-19.},
  eprint = {32510522},
  eprinttype = {pmid},
  file = {C\:\\Users\\lissa102\\Zotero\\storage\\BS9XIGZ6\\Lu Wang et al_2020_CORD-19.pdf},
  pmcid = {PMC7251955}
}

@article{websterAnalyzingPrepareFuture2002,
  title = {Analyzing the {{Past}} to {{Prepare}} for the {{Future}}: {{Writing}} a {{Literature Review}}},
  shorttitle = {Analyzing the {{Past}} to {{Prepare}} for the {{Future}}},
  author = {Webster, Jane and Watson, Richard T.},
  date = {2002},
  journaltitle = {MIS Quarterly},
  volume = {26},
  pages = {xiii-xxiii},
  publisher = {{Management Information Systems Research Center, University of Minnesota}},
  issn = {0276-7783},
  eprint = {4132319},
  eprinttype = {jstor},
  number = {2}
}

@software{wijffelsTextrankSummarizeText2019,
  title = {Textrank: {{Summarize}} Text by Ranking Sentences and Finding Keywords},
  author = {Wijffels, Jan},
  date = {2019},
  url = {https://CRAN.R-project.org/package=textrank}
}

@article{wilkinsonFAIRGuidingPrinciples2016,
  title = {The {{FAIR Guiding Principles}} for Scientific Data Management and Stewardship},
  author = {Wilkinson, Mark D. and Dumontier, Michel and Aalbersberg, IJsbrand Jan and Appleton, Gabrielle and Axton, Myles and Baak, Arie and Blomberg, Niklas and Boiten, Jan-Willem and da Silva Santos, Luiz Bonino and Bourne, Philip E. and Bouwman, Jildau and Brookes, Anthony J. and Clark, Tim and Crosas, Mercè and Dillo, Ingrid and Dumon, Olivier and Edmunds, Scott and Evelo, Chris T. and Finkers, Richard and Gonzalez-Beltran, Alejandra and Gray, Alasdair J. G. and Groth, Paul and Goble, Carole and Grethe, Jeffrey S. and Heringa, Jaap and ’t Hoen, Peter A. C. and Hooft, Rob and Kuhn, Tobias and Kok, Ruben and Kok, Joost and Lusher, Scott J. and Martone, Maryann E. and Mons, Albert and Packer, Abel L. and Persson, Bengt and Rocca-Serra, Philippe and Roos, Marco and van Schaik, Rene and Sansone, Susanna-Assunta and Schultes, Erik and Sengstag, Thierry and Slater, Ted and Strawn, George and Swertz, Morris A. and Thompson, Mark and van der Lei, Johan and van Mulligen, Erik and Velterop, Jan and Waagmeester, Andra and Wittenburg, Peter and Wolstencroft, Katherine and Zhao, Jun and Mons, Barend},
  date = {2016-03-15},
  journaltitle = {Scientific Data},
  volume = {3},
  pages = {1--9},
  publisher = {{Nature Publishing Group}},
  issn = {2052-4463},
  doi = {10.1038/sdata.2016.18},
  url = {https://www.nature.com/articles/sdata201618},
  urldate = {2020-04-23},
  abstract = {There is an urgent need to improve the infrastructure supporting the reuse of scholarly data. A diverse set of stakeholders—representing academia, industry, funding agencies, and scholarly publishers—have come together to design and jointly endorse a concise and measureable set of principles that we refer to as the FAIR Data Principles. The intent is that these may act as a guideline for those wishing to enhance the reusability of their data holdings. Distinct from peer initiatives that focus on the human scholar, the FAIR Principles put specific emphasis on enhancing the ability of machines to automatically find and use the data, in addition to supporting its reuse by individuals. This Comment is the first formal publication of the FAIR Principles, and includes the rationale behind them, and some exemplar implementations in the community.},
  file = {C\:\\Users\\lissa102\\Zotero\\storage\\GIZ9EY4X\\Wilkinson et al_2016_The FAIR Guiding Principles for scientific data management and stewardship.pdf;C\:\\Users\\lissa102\\Zotero\\storage\\L9FSJNYX\\sdata201618.html},
  issue = {1},
  langid = {english},
  number = {1},
  options = {useprefix=true}
}

@article{wolfswinkelUsingGroundedTheory2013,
  title = {Using Grounded Theory as a Method for Rigorously Reviewing Literature},
  author = {Wolfswinkel, Joost F and Furtmueller, Elfi and Wilderom, Celeste P M},
  date = {2013-01},
  journaltitle = {European Journal of Information Systems},
  shortjournal = {European Journal of Information Systems},
  volume = {22},
  pages = {45--55},
  issn = {0960-085X, 1476-9344},
  doi = {10.1057/ejis.2011.51},
  url = {https://www.tandfonline.com/doi/full/10.1057/ejis.2011.51},
  urldate = {2021-02-05},
  langid = {english},
  number = {1}
}

@article{yarkoniChoosingPredictionExplanation2017,
  title = {Choosing {{Prediction Over Explanation}} in {{Psychology}}: {{Lessons From Machine Learning}}},
  shorttitle = {Choosing {{Prediction Over Explanation}} in {{Psychology}}},
  author = {Yarkoni, Tal and Westfall, Jacob},
  date = {2017-11-01},
  journaltitle = {Perspectives on Psychological Science},
  shortjournal = {Perspect Psychol Sci},
  volume = {12},
  pages = {1100--1122},
  issn = {1745-6916},
  doi = {10.1177/1745691617693393},
  url = {https://doi.org/10.1177/1745691617693393},
  urldate = {2018-08-13},
  abstract = {x},
  langid = {english},
  number = {6}
}

@report{yarkoniGeneralizabilityCrisis2019,
  title = {The {{Generalizability Crisis}}},
  author = {Yarkoni, Tal},
  date = {2019-11-22},
  institution = {{PsyArXiv}},
  doi = {10.31234/osf.io/jqw35},
  url = {https://osf.io/jqw35},
  urldate = {2020-01-09},
  abstract = {Most theories and hypotheses in psychology are verbal in nature, yet their evaluation overwhelmingly relies on inferential statistical procedures. The validity of the move from qualitative to quantitative analysis depends on the verbal and statistical expressions of a hypothesis being closely aligned—that is, that the two must refer to roughly the same set of hypothetical observations. Here I argue that most inferential statistical tests in psychology fail to meet this basic condition. I demonstrate how foundational assumptions of the "random effects" model used pervasively in psychology impose far stronger constraints on the generalizability of results than most researchers appreciate. Ignoring these constraints dramatically inflates false positive rates and routinely leads researchers to draw sweeping verbal generalizations that lack any meaningful connection to the statistical quantities they are putatively based on. I argue that the routine failure to consider the generalizability of one's conclusions from a statistical perspective lies at the root of many of psychology's ongoing problems (e.g., the replication crisis), and conclude with a discussion of several potential avenues for improvement.},
  type = {preprint}
}

@article{zimmermannEmotionRegulationEarly2014,
  title = {Emotion Regulation from Early Adolescence to Emerging Adulthood and Middle Adulthood: {{Age}} Differences, Gender Differences, and Emotion-Specific Developmental Variations},
  author = {Zimmermann, Peter and Iwanski, Alexandra},
  date = {2014},
  journaltitle = {International journal of behavioral development},
  volume = {38},
  pages = {182--194},
  file = {C\:\\Users\\lissa102\\Zotero\\storage\\66PI5DSD\\Zimmermann and Iwanski - 2014 - Emotion regulation from early adolescence to emerg.pdf},
  number = {2}
}

@article{zimmermannNewDirectionsDevelopmental2014,
  title = {New Directions in Developmental Emotion Regulation Research across the Life Span: {{Introduction}} to the Special Section},
  shorttitle = {New Directions in Developmental Emotion Regulation Research across the Life Span},
  author = {Zimmermann, Peter and Thompson, Ross A.},
  date = {2014-03},
  journaltitle = {International Journal of Behavioral Development},
  volume = {38},
  pages = {139--141},
  issn = {0165-0254, 1464-0651},
  doi = {10.1177/0165025413519015},
  url = {http://journals.sagepub.com/doi/10.1177/0165025413519015},
  urldate = {2017-10-23},
  file = {C\:\\Users\\lissa102\\Zotero\\storage\\BDIWUP64\\ZimmermannThompson2014.pdf},
  langid = {english},
  number = {2}
}
