# Supplementary material for: Mapping Phenomena Relevant to Adolescent Emotion Regulation: A Text-Mining Systematic Review
Source: Adolesc Res Rev. 2021 May 21;7(1):127–39. doi: 10.1007/s40894-021-00160-7 (PMC8138847; doi:10.1007/s40894-021-00160-7)
Supplement: Supplementary file 1 — Supplementary file1 (ZIP 54379 kb) [file 40894_2021_160_MOESM1_ESM.zip › veni_sysrev-master/wos_tags]

FN	File Name
VR	Version Number
PT	Publication Type (J=Journal; B=Book; S=Series; P=Patent)
AU	Authors
AF	Author Full Name
BA	Book Authors
BF	Book Authors Full Name
CA	Group Authors
GP	Book Group Authors
BE	Editors
TI	Document Title
SO	Publication Name
SE	Book Series Title
BS	Book Series Subtitle
LA	Language
DT	Document Type
CT	Conference Title
CY	Conference Date
CL	Conference Location
SP	Conference Sponsors
HO	Conference Host
DE	Author Keywords
ID	Keywords Plus®
AB	Abstract
C1	Author Address
RP	Reprint Address
EM	E-mail Address
RI	ResearcherID Number
OI	ORCID Identifier (Open Researcher and Contributor ID)
FU	Funding Agency and Grant Number
FX	Funding Text
CR	Cited References
NR	Cited Reference Count
TC	Web of Science Core Collection Times Cited Count
Z9	Total Times Cited Count (Web of Science Core Collection, BIOSIS Citation Index, Chinese Science Citation Database, Data Citation Index, Russian Science Citation Index, SciELO Citation Index)
U1	Usage Count (Last 180 Days)
U2	Usage Count (Since 2013)
PU	Publisher
PI	Publisher City
PA	Publisher Address
SN	International Standard Serial Number (ISSN)
EI	Electronic International Standard Serial Number (eISSN)
BN	International Standard Book Number (ISBN)
J9	29-Character Source Abbreviation
JI	ISO Source Abbreviation
PD	Publication Date
PY	Year Published
VL	Volume
IS	Issue
SI	Special Issue
PN	Part Number
SU	Supplement
MA	Meeting Abstract
BP	Beginning Page
EP	Ending Page
AR	Article Number
DI	Digital Object Identifier (DOI)
D2	Book Digital Object Identifier (DOI)
EA	Early access date
EY	Early access year
PG	Page Count
P2	Chapter Count (Book Citation Index)
WC	Web of Science Categories
SC	Research Areas
GA	Document Delivery Number
PM	PubMed ID
UT	Accession Number
OA	Open Access Indicator
HP	ESI Hot Paper. Note that this field is valued only for ESI subscribers.
HC	ESI Highly Cited Paper. Note that this field is valued only for ESI subscribers.
DA	Date this report was generated.
ER	End of Record
EF	End of File
