# Supplementary material for: Mapping Phenomena Relevant to Adolescent Emotion Regulation: A Text-Mining Systematic Review
Source: Adolesc Res Rev. 2021 May 21;7(1):127–39. doi: 10.1007/s40894-021-00160-7 (PMC8138847; doi:10.1007/s40894-021-00160-7)
Supplement: Supplementary file 1 — Supplementary file1 (ZIP 54379 kb) [file 40894_2021_160_MOESM1_ESM.zip › veni_sysrev-master/yaml_dict.txt]

dysregulation:
- regulati.+difficult
- (emoti|affect|anger|mood).+(regulat|proble|adjustm|compete)
- ^dysregulation$
- ^emotional.problems$
negative_emotionality:
- ^psychological distress$
- ^anger$
- ^angr.*
- ^mood$
- ^irritability$
- ^feelings$
- negative.+emotio
- negative.affect$
- ^sadness$
- emotionality
- ^intensity$
- affect.+intensity
- affect.+instab
- mood.+variab
- unpleasant.feeling
- emotion.+exp(ress|erie)
shame:
- sham
- self.?consciou
emotion:
- ^emotions?$
- ^affect$
- positive affect
reactivity:
- ^(emotional|stress)?.?reactivity
- ^reactivity$
sex:
- boys?
- girls?
- ^males?$
- ^females?$
- ^gender$
- (sex|gender).+difference
- ^sex$
- women
age:
- ^age
- ^age.differences$
- school.+age
- ^age.+child
- ^age.+\d
- '^age.+(of|related) '
- age.+(diff|depend)
- aged.+\d
- early age
- gestational.+age
risk-factors: risk.factors
historic-events:
- hurricane
- ^war$
- armed conflict
- ^post.conflict$
- earthquake
- ^refugee
violence:
- ^violence$
- violence exposure
life-event:
- ^life event$
- childhood experiences$
- adverse experience
sexual-diversity:
- bisexual
- gay
- same.sex
- sex.+orient
- gender.dysph
- hormone.+therapy
adjustment:
- ^adjustment$
- ^(psychological|social|school|psychosocial).adjustment$
- \bsdq\b
- strengths.+difficulties.+questionnaire
- positive.youth.development
personality:
- ^neuroticism$
- temperament$
- ^personality$
- ^personality.+(trait|invento|questionn|dimensi|type|factor|character|assess|develop)
- 5.(factor|personali)
- big.5
attachment:
- (?<!cultural )attachment
- ^security$
self-esteem: ^self.esteem$
bisbas:
- ^reward$
- bis.bas
- b[ia]s.scale
- ^b[ia]s$
iq:
- ^iq$
- ^intelligence$
wellbeing:
- ^quality.of.life$
- well.being
- life.sat
self-harm:
- ^mutilation$
- self.injur
- self.harm
- ^harm$
- ^nssi$
suicide:
- ^attempt$
- ^ideation$
- ^suicid
- suicide
substance:
- binge drinking
- \baddiction\b
- \bdependence\b
- ^(ab)?use$
- (drug|subst|alc).+(ab)?use
- subst.+use
- alcohol
- cannabis
- ^drug$
- marijuana
- tobacco
- \bsmok(ing|e)\b
- \bcigaret
- ^misuse$
- ^substance use disorders?$
- ^use disorders?$
depression:
- depressi.*
- ^mdd$
- mood disorders
- affective.disorders
anxiety:
- \banxi(et|o)
- ^panic
- ^behaviou?ral.inhibition$
- phobia
fear: fear(?!ful attachment)
adhd_cd:
- attention.deficit
- hyperactiv
- ^callous.unemotional traits$
- ^impulsivity$
- ^attention$
- ^antisocial.behaviou?r$
- ^conduct disorder$
- hyperactivity disorder
- ^adhd$
- ^conduct problems$
- ^conduct$
- ^oppositional defiant disorder$
ptsd:
- ptsd
- trauma
- ^survivors$
stress:
- ^stress
- (acute|perceived|extreme).+stress
- adolescent.(di)?stress
- anxiety stress
- (children|chronic|daily|interpersonal|social).+stress
- ^distress$
- life.stress
mental_health:
- \bdsm\b
- \bdiagnost.+statistic.+man\b
- psych.+(symptom|problem)
- comorbid
- ^mental.disorder.+?$
- ^disorder.*$
- mental.health
- ^symptom.*$
- \bpsychop.*\b
- ^psychiatric.disorder.*$
- ^bpd$
- borderline personality
- ^(developmental|adolescent) psychopathology$
- ^psychological symptoms$
- mental.disorders
- ^somatoform*
- somatic symptom
- bipolar
- psychiatry
- psychosis
schizo: schizo
therapy:
- ^inpatient$
- ^in.patient$
- (?<!hormone )\btherapy
- psychotherapy
autism:
- ^asd$
- ^asperger.syndrome$
- autis
- pervasive developmental disorders
- ^high.functioning children$
- spectrum disorders
schizophrenia: ^schizophrenia$
eating_disorders:
- \beat
- nervosa
- ^body.mass index$
- ^weight
- eating.disord
- binge eating
- ^eating$
- ^body dissatisfaction$
- ^body.image
- emotion.+\beat
hope: \bhope
strategies:
- exper.+avoidance
- (coping|regulation|behaviou?ral).strateg
- ^strateg(y|ies)$
- support.+seeking
- \bcop[ei]
rumination:
- ruminat
- ^worry$
mindfulness:
- ^acceptance$
- \bafq.?y\b
- mindfulness
- self.compassion
cognitive:
- cognitive.+(contr|inh|regu|coping|function|reap|strate)
- \bcognition
- abstract.(though|think)
working-memory: working.+mem
appraisal: apprais
suppression: (^|expressive|thought|voluntary).?suppression$
information-processing:
- (emotion|social).+information
- ^information$
- information.+proces
self-regulation:
- self.regulat
- ^effortful control$
- ^self.control$
- ^executive function
peers:
- ^peer(s| influences| interactions| relationships| relations| situations| stress|
  acceptance| pressure| approval)$
- ^peer$
social-support: (social|peer|teacher).+support
friend: friend
bullying:
- ^victimization$
- ^peer victimization$
- bull[yi]
- (?<!shooting |sexual |violence )victim
- ^reject
- (personal|peer|social).+rejec
help-seeking: (see.+help|help.+seek)
status:
- (social|sociometric|peer).+status
- popular
social skills:
- social.skill
- social.(competenc|functioni)
support:
- (kin|parent).+support
- ^support$
parents:
- ^parents?$
- ^famil(y|ies)$
- intergenerational transmission
- primary.caregiv
mothers:
- \bmothe
- \bmaterna
fathers:
- fathe
- paterna
siblings: ^siblings?$
parenting:
- parent.+practices
- ^psychological control$
- conditional.regard
- ^parenting$
- ^socialization$
- \bmodeling\b
- emotion.socialization
- ^parental involvement$
- parent.+style
- parent.+behav
family-functioning:
- family.(function|climat)
- parent.child.relationship
- (marital|parental|family|familial).+(conflict|relation)
- household dysfunction
- ^intimate partner violence$
- ^(domestic|family) violence$
child-conflict:
- (adolescent|child|dyadic|interpersonal).+conflict
- (?<!marital )conflict.+(resol|tactic|strateg|communica)
- ^conflicts?$
divorce:
- divorce
- single.+parent
foster:
- foster
- adoption
abuse:
- ^abuse$
- maltreat
- (phys|sex|dat|child).+(abuse|maltreat)
- neglect
- corporal
discrimination:
- discrimination
- racism
culture:
- ^culture$
- ^society$
minority_status:
- ^ethnic
- (ethnic|bicultur).+identity
- racial identity
- indigen
- ^immigr
- race
- racial
- acculturati
- cultural.adaptation
- minority
- (an|in).american
- black
- latino
urban: ^urban
neighborhood: neighbo
environment:
- ^environmental.influences$
- ^community violence$
- ^community$
- ^school climate$
- environment(al)?\b
display-rules: display.+rul
loneliness:
- lonel
- \bisol
- social withdrawal
polyvagal:
- ^heart.rate.variability$
- ^vagal
- ^respiratory.sinus.arrhythmia$
- ^autonomic reactivity$
- cardiac vagal
- parasympathetic
- hpa.axis
- pitui.+adre
- vag(al|us)
- hrv
- \brsa\b
- neuroendocrine stress reactivity
internalizing: internalizing
externalizing:
- externalizing
- (relational|physical|proactive).+aggression$
- ^disruptive behaviou?r$
- ^behaviou?r.+problems$
- ^difficulties questionnaire$
- ^youth self report$
- ^ysr$
- ^cbcl$
- ^aggression$
- ^aggressive.behaviou?r$
- ^youth self.report$
- ^reactive aggression$
- ^problem.{0,2}behaviou?r
- ^childrens behaviou?r problems$
- ^externalizing (behaviou?r|problem)
- ^school dropout$
- behaviou?r checklist$
delinquency:
- (?<!non)delinq
- ^perpetration$
- justice
school:
- ^education$
- ^schools?$
- ^teachers?$
par.stress: (matern|parent).+stress
sleep:
- \bsleep
- \bsomn
- \bpsqi\b
alexithymia: ^alexithymia$
life-events: life event
sports:
- physical.+(fitness|activity)
- \bsport
SES:
- socio.?economic
- economic
- poverty
- welfare
- low.income
- relative deprivation
- socioeconomic inequalities
- ^social.inequality$
- economic.+stress
romantic: romantic
resilience:
- ^differential susceptibility$
- ^resilienc[ey]$
- distress tolerance
identity:
- \bidentity\b
- ^identity distress$
- identity (develop|formation)
- emerging.+self
- representation.+self
- self.+awareness
- self.+?(concept|construal|development|identity|knowledge|representation|perception)
autonomy:
- self.?(determination|efficacy)
- autonomy
- individuation
- goals?
- motivation
device-use:
- \bgames?\b
- phone
- technology use
- media\b
- internet
- \bonline\b
- \bcomputer\b
risk-taking:
- ^risk.+(taking| behaviou?)
- high.risk
- sensation.+seeking
- reckless
sexual-risk:
- sex.+risk
- risk.+sex
- sex.+trans
- sex.+behaviou?
- hiv
sexuality:
- ^sexuality$
- ^sexual.behaviou?r$
academic: ^academic
health:
- asthma
- ^health$
- ^chronic illness$
- ^pain$
- ^disease$
- ^illness$
- diabetes
- cancer
- (?<!sexually transmitted |hiv )disease
- physical.+(illness|disorder)
- epilep
- health.related
birth-weight: birth.weight
obesity:
- ^overweight
- obes(e|ity)
disabled:
- handicap
- disabled
- disabilit
menstruation:
- menstr
- ^cycle$
- estrous.cycle
- reproductive.cycle
puberty: pubert
nervous-system:
- central.nervous.system
- ^cns$
- autonomic
- (?<!parasympathetic )nervous.system
neural:
- ^neural\b.+$
- ^neuroscience.+$
- \bf?mri\b
- diffusion.tensor.imag
- brain
- hippocamp
- cort.(ca|x)
- cingulate
- amygdala
- gyrus
- \bthalam
- limbic
- (gr[ea]y|white).+matter
- synap
- neuroimag
- functional.magnetic
- fmri
- functional.connectivit
- \berp\b
- event.related.pot
- neurocognitive
endocrine:
- cortisol
- corticoster
- adrenocor
- glucocortico
- gonad
- hormon
neurotransmitter:
- endocannabin
- glutam
- neurotrans
genes:
- gene(\b|t|s)
- gene.+envi
- biology
- (neuro|psycho)biolog
- biological.(marker|sensitiv|process)
moral: moral
empathy:
- mehtali.ing
- empath
- perspective.+taking
- sympathy
- emotional.intelligence
- theory.of.mind
- ^tom$
- ^empathy$
- ^sympathy$
- ^empathic concern$
- ^perspective taking$
- (emotio|affect).+?recognition
- emotion.+understanding
prosocial-behavior: pro.{0,2}social.{0,2}behav
music: music
values:
- \bnorms?\b
- \bvalues?\b
- \bnormative.belief
- \bgroup norm\b
political:
- \bpolitic(s|al)\b
- \bcivic\b
communication: \bcommunica(tion|tive)\b
