# Supplementary material for: Mapping Phenomena Relevant to Adolescent Emotion Regulation: A Text-Mining Systematic Review
Source: Adolesc Res Rev. 2021 May 21;7(1):127–39. doi: 10.1007/s40894-021-00160-7 (PMC8138847; doi:10.1007/s40894-021-00160-7)
Supplement: Supplementary file 1 — Supplementary file1 (ZIP 54379 kb) [file 40894_2021_160_MOESM1_ESM.zip › veni_sysrev-master/yaml_dictionary.txt]

dysregulation:
- regulati.+difficult
- (emoti|affect|anger).+(regulation|proble|adjustm|compete)
- ^dysregulation$
- ^emotional.problems$
neg.emo.:
- ^psychological distress$
- ^anger$
- ^angr.*
- ^mood$
- ^irritability$
- ^feelings$
- negative.+emotio
- negative.affect$
- ^sadness$
- emotionality
- ^intensity$
- affect.+intensity
- affect.+instab
- mood.+variab
shame:
- sham
- self.?consciou
emotion:
- ^emotions?$
- ^affect
- positive affect
reactivity:
- ^(emotional|stress)?.?reactivity
- ^reactivity$
sex:
- boys
- girls
- ^male$
- ^female$
- ^gender$
- (sex|gender).+difference
- ^sex$
- women
